# Supplementary material for: A collection of forcefield precursors for metal–organic frameworks
Source: RSC Adv. 2019 Nov 13;9(63):36492–507. doi: 10.1039/c9ra07327b (PMC9075174; doi:10.1039/c9ra07327b)
Supplement: RA-009-C9RA07327B-s2406 [file RA-009-C9RA07327B-s2406.txt]

TISHAF_clean

20.822500    0.000000    0.000000
-6.940960    22.081084    0.000000
6.940844    11.040627    19.122773

     1       16.30097       16.30097       16.30097    26[8-(26,26),8-(6),8-(6),8-(6),8-(6)]
     2      17.461348      17.461348      17.461348    26[8-(26,26),8-(26,26),8-(6),8-(6),8-(6)]
     3       2.419354       2.419354       2.419354    26[8-(26,26),8-(6),8-(6),8-(6),8-(6)]
     4       3.579736       3.579736       3.579736    26[8-(26,26),8-(26,26),8-(6),8-(6),8-(6)]
     5       9.360159       9.360159       9.360159    26[8-(26,26),8-(6),8-(6),8-(6),8-(6)]
     6      10.520505      10.520505      10.520505    26[8-(26,26),8-(26,26),8-(6),8-(6),8-(6)]
     7       4.521414       4.521414       4.521414    26[8-(26,26),8-(6),8-(6),8-(6),8-(6)]
     8       3.361036       3.361036       3.361036    26[8-(26,26),8-(26,26),8-(6),8-(6),8-(6)]
     9       18.40303       18.40303       18.40303    26[8-(26,26),8-(6),8-(6),8-(6),8-(6)]
    10      17.242648      17.242648      17.242648    26[8-(26,26),8-(26,26),8-(6),8-(6),8-(6)]
    11      11.462225      11.462225      11.462225    26[8-(26,26),8-(6),8-(6),8-(6),8-(6)]
    12      10.301879      10.301879      10.301879    26[8-(26,26),8-(26,26),8-(6),8-(6),8-(6)]
    13      15.109501      15.109501      15.109501    1[6-(6,6)]
    14       5.005618       5.005618       5.005618    1[6-(6,6)]
    15      12.065238      12.065238      12.065238    1[6-(6,6)]
    16      13.753933      13.753933      13.753933    1[6-(6,6)]
    17       14.69926       14.69926       14.69926    1[6-(6,6)]
    18      16.285944      16.285944      16.285944    1[6-(6,6)]
    19      15.257327      15.257327      15.257327    1[6-(6,6)]
    20       9.201352       9.201352       9.201352    1[6-(6,6)]
    21      10.015526      10.015526      10.015526    1[6-(6,6)]
    22       6.309129       6.309129       6.309129    1[6-(6,6)]
    23       5.482462       5.482462       5.482462    1[6-(6,6)]
    24       3.829145       3.829145       3.829145    1[6-(6,6)]
    25        1.70317        1.70317        1.70317    1[6-(6,6)]
    26       7.538431       7.538431       7.538431    1[6-(6,6)]
    27       9.666489       9.666489       9.666489    1[6-(6,6)]
    28       3.584825       3.584825       3.584825    1[6-(6,6)]
    29       3.995041       3.995041       3.995041    1[6-(6,6)]
    30       3.693128       3.693128       3.693128    1[6-(6,6)]
    31      16.319199      16.319199      16.319199    1[6-(6,6)]
    32      -4.113934      -4.113934      -4.113934    1[6-(6,6)]
    33      22.050293      22.050293      22.050293    1[6-(6,6)]
    34       18.88734       18.88734       18.88734    1[6-(6,6)]
    35      19.006039      19.006039      19.006039    1[6-(6,6)]
    36      20.694746      20.694746      20.694746    1[6-(6,6)]
    37       0.817597       0.817597       0.817597    1[6-(6,6)]
    38      23.226787      23.226787      23.226787    1[6-(6,6)]
    39      22.198146      22.198146      22.198146    1[6-(6,6)]
    40       2.260579       2.260579       2.260579    1[6-(6,6)]
    41       3.074736       3.074736       3.074736    1[6-(6,6)]
    42      20.190833      20.190833      20.190833    1[6-(6,6)]
    43      19.364182      19.364182      19.364182    1[6-(6,6)]
    44      17.710857      17.710857      17.710857    1[6-(6,6)]
    45      15.584874      15.584874      15.584874    1[6-(6,6)]
    46      14.479222      14.479222      14.479222    1[6-(6,6)]
    47      16.607287      16.607287      16.607287    1[6-(6,6)]
    48      -3.356006      -3.356006      -3.356006    1[6-(6,6)]
    49      -2.945804      -2.945804      -2.945804    1[6-(6,6)]
    50       -3.24773       -3.24773       -3.24773    1[6-(6,6)]
    51       2.437607       2.437607       2.437607    1[6-(6,6)]
    52       2.826988       2.826988       2.826988    1[6-(6,6)]
    53        8.16859        8.16859        8.16859    1[6-(6,6)]
    54      11.946497      11.946497      11.946497    1[6-(6,6)]
    55       5.124358       5.124358       5.124358    1[6-(6,6)]
    56       6.813071       6.813071       6.813071    1[6-(6,6)]
    57       7.758417       7.758417       7.758417    1[6-(6,6)]
    58       9.345067       9.345067       9.345067    1[6-(6,6)]
    59        8.31643        8.31643        8.31643    1[6-(6,6)]
    60      16.142225      16.142225      16.142225    1[6-(6,6)]
    61      16.956374      16.956374      16.956374    1[6-(6,6)]
    62      13.249959      13.249959      13.249959    1[6-(6,6)]
    63      12.423317      12.423317      12.423317    1[6-(6,6)]
    64      10.770039      10.770039      10.770039    1[6-(6,6)]
    65       8.644066       8.644066       8.644066    1[6-(6,6)]
    66       0.597548       0.597548       0.597548    1[6-(6,6)]
    67       2.725603       2.725603       2.725603    1[6-(6,6)]
    68      10.525771      10.525771      10.525771    1[6-(6,6)]
    69      10.935962      10.935962      10.935962    1[6-(6,6)]
    70      10.634022      10.634022      10.634022    1[6-(6,6)]
    71       9.378439       9.378439       9.378439    1[6-(6,6)]
    72       9.767834       9.767834       9.767834    1[6-(6,6)]
    73       5.712883       5.712883       5.712883    1[6-(6,6)]
    74      15.816766      15.816766      15.816766    1[6-(6,6)]
    75       8.757146       8.757146       8.757146    1[6-(6,6)]
    76       7.068451       7.068451       7.068451    1[6-(6,6)]
    77       6.123124       6.123124       6.123124    1[6-(6,6)]
    78        4.53644        4.53644        4.53644    1[6-(6,6)]
    79       5.565057       5.565057       5.565057    1[6-(6,6)]
    80      11.621032      11.621032      11.621032    1[6-(6,6)]
    81      10.806858      10.806858      10.806858    1[6-(6,6)]
    82      14.513255      14.513255      14.513255    1[6-(6,6)]
    83      15.339922      15.339922      15.339922    1[6-(6,6)]
    84      16.993239      16.993239      16.993239    1[6-(6,6)]
    85      19.119214      19.119214      19.119214    1[6-(6,6)]
    86      13.283953      13.283953      13.283953    1[6-(6,6)]
    87      11.155895      11.155895      11.155895    1[6-(6,6)]
    88      17.237559      17.237559      17.237559    1[6-(6,6)]
    89      16.827343      16.827343      16.827343    1[6-(6,6)]
    90      17.129256      17.129256      17.129256    1[6-(6,6)]
    91       4.503185       4.503185       4.503185    1[6-(6,6)]
    92      24.936318      24.936318      24.936318    1[6-(6,6)]
    93      -1.227909      -1.227909      -1.227909    1[6-(6,6)]
    94       1.935044       1.935044       1.935044    1[6-(6,6)]
    95       1.816345       1.816345       1.816345    1[6-(6,6)]
    96       0.127638       0.127638       0.127638    1[6-(6,6)]
    97      20.004787      20.004787      20.004787    1[6-(6,6)]
    98      -2.404403      -2.404403      -2.404403    1[6-(6,6)]
    99      -1.375762      -1.375762      -1.375762    1[6-(6,6)]
   100      18.561805      18.561805      18.561805    1[6-(6,6)]
   101      17.747648      17.747648      17.747648    1[6-(6,6)]
   102       0.631551       0.631551       0.631551    1[6-(6,6)]
   103       1.458202       1.458202       1.458202    1[6-(6,6)]
   104       3.111527       3.111527       3.111527    1[6-(6,6)]
   105        5.23751        5.23751        5.23751    1[6-(6,6)]
   106       6.343162       6.343162       6.343162    1[6-(6,6)]
   107       4.215097       4.215097       4.215097    1[6-(6,6)]
   108       24.17839       24.17839       24.17839    1[6-(6,6)]
   109      23.768188      23.768188      23.768188    1[6-(6,6)]
   110      24.070114      24.070114      24.070114    1[6-(6,6)]
   111      18.384777      18.384777      18.384777    1[6-(6,6)]
   112      17.995396      17.995396      17.995396    1[6-(6,6)]
   113      12.653794      12.653794      12.653794    1[6-(6,6)]
   114       8.875887       8.875887       8.875887    1[6-(6,6)]
   115      15.698026      15.698026      15.698026    1[6-(6,6)]
   116      14.009313      14.009313      14.009313    1[6-(6,6)]
   117      13.063967      13.063967      13.063967    1[6-(6,6)]
   118      11.477317      11.477317      11.477317    1[6-(6,6)]
   119      12.505954      12.505954      12.505954    1[6-(6,6)]
   120       4.680159       4.680159       4.680159    1[6-(6,6)]
   121        3.86601        3.86601        3.86601    1[6-(6,6)]
   122       7.572425       7.572425       7.572425    1[6-(6,6)]
   123       8.399067       8.399067       8.399067    1[6-(6,6)]
   124      10.052345      10.052345      10.052345    1[6-(6,6)]
   125      12.178318      12.178318      12.178318    1[6-(6,6)]
   126      20.224836      20.224836      20.224836    1[6-(6,6)]
   127      18.096781      18.096781      18.096781    1[6-(6,6)]
   128      10.296613      10.296613      10.296613    1[6-(6,6)]
   129       9.886422       9.886422       9.886422    1[6-(6,6)]
   130      10.188362      10.188362      10.188362    1[6-(6,6)]
   131      11.443945      11.443945      11.443945    1[6-(6,6)]
   132       11.05455       11.05455       11.05455    1[6-(6,6)]
   133      13.681069      13.681069      13.681069    6[6-(1,6),6-(1,6),6-(6,6)]
   134      14.278684      14.278684      14.278684    6[1-(0),6-(6,6),6-(6,6)]
   135       6.671412       6.671412       6.671412    6[6-(1,6),6-(1,6),6-(6,6)]
   136       5.447049       5.447049       5.447049    6[1-(0),6-(6,6),6-(6,6)]
   137      11.788313      11.788313      11.788313    6[6-(1,6),6-(1,6),6-(6,6)]
   138      12.458789      12.458789      12.458789    6[1-(0),6-(6,6),6-(6,6)]
   139      14.378614      14.378614      14.378614    6[6-(1,6),6-(1,6),6-(6,6)]
   140      14.241179      14.241179      14.241179    6[1-(0),6-(1,6),6-(6,6)]
   141        14.8242        14.8242        14.8242    6[1-(0),6-(1,6),6-(6,6)]
   142      15.575891      15.575891      15.575891    6[6-(1,6),6-(1,6),6-(8,8)]
   143      15.746642      15.746642      15.746642    6[1-(0),6-(1,6),6-(6,6)]
   144      15.144881      15.144881      15.144881    6[1-(0),6-(1,6),6-(6,6)]
   145      16.142253      16.142253      16.142253    6[6-(6,6),8-(26),8-(26)]
   146       7.254451       7.254451       7.254451    6[6-(1,6),6-(1,6),6-(6,6)]
   147       8.616244       8.616244       8.616244    6[1-(0),6-(1,6),6-(6,6)]
   148       9.105581       9.105581       9.105581    6[1-(0),6-(1,6),6-(6,6)]
   149       8.262277       8.262277       8.262277    6[6-(1,6),6-(1,6),6-(8,8)]
   150       6.890072       6.890072       6.890072    6[1-(0),6-(1,6),6-(6,6)]
   151       6.394488       6.394488       6.394488    6[1-(0),6-(1,6),6-(6,6)]
   152       8.839069       8.839069       8.839069    6[6-(6,6),8-(0),8-(26)]
   153      10.441098      10.441098      10.441098    6[6-(1,6),6-(1,6),6-(6,6)]
   154       3.177397       3.177397       3.177397    6[1-(0),6-(1,6),6-(6,6)]
   155       1.903061       1.903061       1.903061    6[1-(0),6-(1,6),6-(6,6)]
   156       7.852863       7.852863       7.852863    6[6-(1,6),6-(1,6),6-(8,8)]
   157       8.181851       8.181851       8.181851    6[1-(0),6-(1,6),6-(6,6)]
   158       9.466598       9.466598       9.466598    6[1-(0),6-(1,6),6-(6,6)]
   159       -0.49986       -0.49986       -0.49986    6[6-(6,6),8-(26),8-(26)]
   160       3.545262       3.545262       3.545262    6[1-(0),6-(6,6),6-(6,6)]
   161      -3.422643      -3.422643      -3.422643    6[6-(1,6),6-(1,6),6-(6,6)]
   162      -3.480937      -3.480937      -3.480937    6[6-(1,6),6-(1,6),6-(6,6)]
   163       3.699367       3.699367       3.699367    6[1-(0),6-(1,6),6-(6,6)]
   164       3.534877       3.534877       3.534877    6[1-(0),6-(1,6),6-(6,6)]
   165      -3.807834      -3.807834      -3.807834    6[6-(1,6),6-(1,6),6-(8,8)]
   166      -4.138912      -4.138912      -4.138912    6[1-(0),6-(1,6),6-(6,6)]
   167       -3.93486       -3.93486       -3.93486    6[1-(0),6-(1,6),6-(6,6)]
   168      -3.968158      -3.968158      -3.968158    6[6-(6,6),8-(26),8-(26)]
   169      20.621868      20.621868      20.621868    6[6-(1,6),6-(1,6),6-(6,6)]
   170      21.219473      21.219473      21.219473    6[1-(0),6-(6,6),6-(6,6)]
   171      20.553147      20.553147      20.553147    6[6-(1,6),6-(1,6),6-(6,6)]
   172       19.32878       19.32878       19.32878    6[1-(0),6-(6,6),6-(6,6)]
   173      18.729094      18.729094      18.729094    6[6-(1,6),6-(1,6),6-(6,6)]
   174      19.399584      19.399584      19.399584    6[1-(0),6-(6,6),6-(6,6)]
   175      21.319428      21.319428      21.319428    6[6-(1,6),6-(1,6),6-(6,6)]
   176      21.181998      21.181998      21.181998    6[1-(0),6-(1,6),6-(6,6)]
   177      21.765034      21.765034      21.765034    6[1-(0),6-(1,6),6-(6,6)]
   178      22.516733      22.516733      22.516733    6[6-(1,6),6-(1,6),6-(8,8)]
   179      22.687479      22.687479      22.687479    6[1-(0),6-(1,6),6-(6,6)]
   180      22.085703      22.085703      22.085703    6[1-(0),6-(1,6),6-(6,6)]
   181       2.260612       2.260612       2.260612    6[6-(6,6),8-(26),8-(26)]
   182      21.136176      21.136176      21.136176    6[6-(1,6),6-(1,6),6-(6,6)]
   183       1.675466       1.675466       1.675466    6[1-(0),6-(1,6),6-(6,6)]
   184       2.164794       2.164794       2.164794    6[1-(0),6-(1,6),6-(6,6)]
   185      22.143982      22.143982      22.143982    6[6-(1,6),6-(1,6),6-(8,8)]
   186      20.771781      20.771781      20.771781    6[1-(0),6-(1,6),6-(6,6)]
   187      20.276207      20.276207      20.276207    6[1-(0),6-(1,6),6-(6,6)]
   188      22.720765      22.720765      22.720765    6[6-(6,6),8-(0),8-(26)]
   189      17.381874      17.381874      17.381874    6[6-(1,6),6-(1,6),6-(6,6)]
   190      17.059117      17.059117      17.059117    6[1-(0),6-(1,6),6-(6,6)]
   191      15.784776      15.784776      15.784776    6[1-(0),6-(1,6),6-(6,6)]
   192       14.79363       14.79363       14.79363    6[6-(1,6),6-(1,6),6-(8,8)]
   193      15.122634      15.122634      15.122634    6[1-(0),6-(1,6),6-(6,6)]
   194      16.407386      16.407386      16.407386    6[1-(0),6-(1,6),6-(6,6)]
   195      13.381861      13.381861      13.381861    6[6-(6,6),8-(26),8-(26)]
   196      -3.395574      -3.395574      -3.395574    6[1-(0),6-(6,6),6-(6,6)]
   197       3.518308       3.518308       3.518308    6[6-(1,6),6-(1,6),6-(6,6)]
   198       3.460005       3.460005       3.460005    6[6-(1,6),6-(1,6),6-(6,6)]
   199      -3.241489      -3.241489      -3.241489    6[1-(0),6-(1,6),6-(6,6)]
   200      -3.405986      -3.405986      -3.405986    6[1-(0),6-(1,6),6-(6,6)]
   201       3.133092       3.133092       3.133092    6[6-(1,6),6-(1,6),6-(8,8)]
   202       2.802006       2.802006       2.802006    6[1-(0),6-(1,6),6-(6,6)]
   203       3.006067       3.006067       3.006067    6[1-(0),6-(1,6),6-(6,6)]
   204       2.972758       2.972758       2.972758    6[6-(6,6),8-(26),8-(26)]
   205       6.740176       6.740176       6.740176    6[6-(1,6),6-(1,6),6-(6,6)]
   206       7.337775       7.337775       7.337775    6[1-(0),6-(6,6),6-(6,6)]
   207      13.612296      13.612296      13.612296    6[6-(1,6),6-(1,6),6-(6,6)]
   208      12.387936      12.387936      12.387936    6[1-(0),6-(6,6),6-(6,6)]
   209       4.847411       4.847411       4.847411    6[6-(1,6),6-(1,6),6-(6,6)]
   210       5.517899       5.517899       5.517899    6[1-(0),6-(6,6),6-(6,6)]
   211       7.437733       7.437733       7.437733    6[6-(1,6),6-(1,6),6-(6,6)]
   212       7.300313       7.300313       7.300313    6[1-(0),6-(1,6),6-(6,6)]
   213       7.883346       7.883346       7.883346    6[1-(0),6-(1,6),6-(6,6)]
   214       8.635032       8.635032       8.635032    6[6-(1,6),6-(1,6),6-(8,8)]
   215       8.805768       8.805768       8.805768    6[1-(0),6-(1,6),6-(6,6)]
   216       8.203995       8.203995       8.203995    6[1-(0),6-(1,6),6-(6,6)]
   217       9.201407       9.201407       9.201407    6[6-(6,6),8-(26),8-(26)]
   218      14.195318      14.195318      14.195318    6[6-(1,6),6-(1,6),6-(6,6)]
   219      15.557109      15.557109      15.557109    6[1-(0),6-(1,6),6-(6,6)]
   220      16.046431      16.046431      16.046431    6[1-(0),6-(1,6),6-(6,6)]
   221      15.203113      15.203113      15.203113    6[6-(1,6),6-(1,6),6-(8,8)]
   222      13.830911      13.830911      13.830911    6[1-(0),6-(1,6),6-(6,6)]
   223      13.335342      13.335342      13.335342    6[1-(0),6-(1,6),6-(6,6)]
   224      15.779888      15.779888      15.779888    6[6-(6,6),8-(0),8-(26)]
   225       3.500199       3.500199       3.500199    6[6-(1,6),6-(1,6),6-(6,6)]
   226      10.118295      10.118295      10.118295    6[1-(0),6-(1,6),6-(6,6)]
   227       8.843961       8.843961       8.843961    6[1-(0),6-(1,6),6-(6,6)]
   228       0.911967       0.911967       0.911967    6[6-(1,6),6-(1,6),6-(8,8)]
   229       1.240962       1.240962       1.240962    6[1-(0),6-(1,6),6-(6,6)]
   230       2.525708       2.525708       2.525708    6[1-(0),6-(1,6),6-(6,6)]
   231       6.441047       6.441047       6.441047    6[6-(6,6),8-(26),8-(26)]
   232      10.486213      10.486213      10.486213    6[1-(0),6-(6,6),6-(6,6)]
   233      10.459144      10.459144      10.459144    6[6-(1,6),6-(1,6),6-(6,6)]
   234      10.400832      10.400832      10.400832    6[6-(1,6),6-(1,6),6-(6,6)]
   235      10.640283      10.640283      10.640283    6[1-(0),6-(1,6),6-(6,6)]
   236      10.475777      10.475777      10.475777    6[1-(0),6-(1,6),6-(6,6)]
   237      10.073903      10.073903      10.073903    6[6-(1,6),6-(1,6),6-(8,8)]
   238       9.742833       9.742833       9.742833    6[1-(0),6-(1,6),6-(6,6)]
   239       9.946902       9.946902       9.946902    6[1-(0),6-(1,6),6-(6,6)]
   240        9.91356        9.91356        9.91356    6[6-(6,6),8-(26),8-(26)]
   241       7.141315       7.141315       7.141315    6[6-(1,6),6-(1,6),6-(6,6)]
   242         6.5437         6.5437         6.5437    6[1-(0),6-(6,6),6-(6,6)]
   243      14.150972      14.150972      14.150972    6[6-(1,6),6-(1,6),6-(6,6)]
   244      15.375335      15.375335      15.375335    6[1-(0),6-(6,6),6-(6,6)]
   245       9.034071       9.034071       9.034071    6[6-(1,6),6-(1,6),6-(6,6)]
   246       8.363595       8.363595       8.363595    6[1-(0),6-(6,6),6-(6,6)]
   247        6.44377        6.44377        6.44377    6[6-(1,6),6-(1,6),6-(6,6)]
   248       6.581205       6.581205       6.581205    6[1-(0),6-(1,6),6-(6,6)]
   249       5.998184       5.998184       5.998184    6[1-(0),6-(1,6),6-(6,6)]
   250       5.246493       5.246493       5.246493    6[6-(1,6),6-(1,6),6-(8,8)]
   251       5.075742       5.075742       5.075742    6[1-(0),6-(1,6),6-(6,6)]
   252       5.677503       5.677503       5.677503    6[1-(0),6-(1,6),6-(6,6)]
   253       4.680131       4.680131       4.680131    6[6-(6,6),8-(26),8-(26)]
   254      13.567933      13.567933      13.567933    6[6-(1,6),6-(1,6),6-(6,6)]
   255       12.20614       12.20614       12.20614    6[1-(0),6-(1,6),6-(6,6)]
   256      11.716803      11.716803      11.716803    6[1-(0),6-(1,6),6-(6,6)]
   257      12.560107      12.560107      12.560107    6[6-(1,6),6-(1,6),6-(8,8)]
   258      13.932312      13.932312      13.932312    6[1-(0),6-(1,6),6-(6,6)]
   259      14.427896      14.427896      14.427896    6[1-(0),6-(1,6),6-(6,6)]
   260      11.983315      11.983315      11.983315    6[6-(6,6),8-(0),8-(26)]
   261      10.381286      10.381286      10.381286    6[6-(1,6),6-(1,6),6-(6,6)]
   262      17.644987      17.644987      17.644987    6[1-(0),6-(1,6),6-(6,6)]
   263      18.919323      18.919323      18.919323    6[1-(0),6-(1,6),6-(6,6)]
   264      12.969521      12.969521      12.969521    6[6-(1,6),6-(1,6),6-(8,8)]
   265      12.640533      12.640533      12.640533    6[1-(0),6-(1,6),6-(6,6)]
   266      11.355786      11.355786      11.355786    6[1-(0),6-(1,6),6-(6,6)]
   267      21.322244      21.322244      21.322244    6[6-(6,6),8-(26),8-(26)]
   268      17.277122      17.277122      17.277122    6[1-(0),6-(6,6),6-(6,6)]
   269      24.245027      24.245027      24.245027    6[6-(1,6),6-(1,6),6-(6,6)]
   270      24.303321      24.303321      24.303321    6[6-(1,6),6-(1,6),6-(6,6)]
   271      17.123017      17.123017      17.123017    6[1-(0),6-(1,6),6-(6,6)]
   272      17.287507      17.287507      17.287507    6[1-(0),6-(1,6),6-(6,6)]
   273      24.630218      24.630218      24.630218    6[6-(1,6),6-(1,6),6-(8,8)]
   274      24.961296      24.961296      24.961296    6[1-(0),6-(1,6),6-(6,6)]
   275      24.757244      24.757244      24.757244    6[1-(0),6-(1,6),6-(6,6)]
   276      24.790542      24.790542      24.790542    6[6-(6,6),8-(26),8-(26)]
   277       0.200516       0.200516       0.200516    6[6-(1,6),6-(1,6),6-(6,6)]
   278      -0.397089      -0.397089      -0.397089    6[1-(0),6-(6,6),6-(6,6)]
   279       0.269237       0.269237       0.269237    6[6-(1,6),6-(1,6),6-(6,6)]
   280       1.493604       1.493604       1.493604    6[1-(0),6-(6,6),6-(6,6)]
   281        2.09329        2.09329        2.09329    6[6-(1,6),6-(1,6),6-(6,6)]
   282         1.4228         1.4228         1.4228    6[1-(0),6-(6,6),6-(6,6)]
   283      -0.497044      -0.497044      -0.497044    6[6-(1,6),6-(1,6),6-(6,6)]
   284      -0.359614      -0.359614      -0.359614    6[1-(0),6-(1,6),6-(6,6)]
   285       -0.94265       -0.94265       -0.94265    6[1-(0),6-(1,6),6-(6,6)]
   286      -1.694349      -1.694349      -1.694349    6[6-(1,6),6-(1,6),6-(8,8)]
   287      -1.865095      -1.865095      -1.865095    6[1-(0),6-(1,6),6-(6,6)]
   288      -1.263319      -1.263319      -1.263319    6[1-(0),6-(1,6),6-(6,6)]
   289      18.561772      18.561772      18.561772    6[6-(6,6),8-(26),8-(26)]
   290      -0.313792      -0.313792      -0.313792    6[6-(1,6),6-(1,6),6-(6,6)]
   291      19.146918      19.146918      19.146918    6[1-(0),6-(1,6),6-(6,6)]
   292       18.65759       18.65759       18.65759    6[1-(0),6-(1,6),6-(6,6)]
   293      -1.321598      -1.321598      -1.321598    6[6-(1,6),6-(1,6),6-(8,8)]
   294       0.050603       0.050603       0.050603    6[1-(0),6-(1,6),6-(6,6)]
   295       0.546177       0.546177       0.546177    6[1-(0),6-(1,6),6-(6,6)]
   296      -1.898381      -1.898381      -1.898381    6[6-(6,6),8-(0),8-(26)]
   297        3.44051        3.44051        3.44051    6[6-(1,6),6-(1,6),6-(6,6)]
   298       3.763267       3.763267       3.763267    6[1-(0),6-(1,6),6-(6,6)]
   299       5.037608       5.037608       5.037608    6[1-(0),6-(1,6),6-(6,6)]
   300       6.028754       6.028754       6.028754    6[6-(1,6),6-(1,6),6-(8,8)]
   301        5.69975        5.69975        5.69975    6[1-(0),6-(1,6),6-(6,6)]
   302       4.414998       4.414998       4.414998    6[1-(0),6-(1,6),6-(6,6)]
   303       7.440523       7.440523       7.440523    6[6-(6,6),8-(26),8-(26)]
   304      24.217958      24.217958      24.217958    6[1-(0),6-(6,6),6-(6,6)]
   305      17.304076      17.304076      17.304076    6[6-(1,6),6-(1,6),6-(6,6)]
   306      17.362379      17.362379      17.362379    6[6-(1,6),6-(1,6),6-(6,6)]
   307      24.063873      24.063873      24.063873    6[1-(0),6-(1,6),6-(6,6)]
   308       24.22837       24.22837       24.22837    6[1-(0),6-(1,6),6-(6,6)]
   309      17.689292      17.689292      17.689292    6[6-(1,6),6-(1,6),6-(8,8)]
   310      18.020378      18.020378      18.020378    6[1-(0),6-(1,6),6-(6,6)]
   311      17.816317      17.816317      17.816317    6[1-(0),6-(1,6),6-(6,6)]
   312      17.849626      17.849626      17.849626    6[6-(6,6),8-(26),8-(26)]
   313      14.082208      14.082208      14.082208    6[6-(1,6),6-(1,6),6-(6,6)]
   314      13.484609      13.484609      13.484609    6[1-(0),6-(6,6),6-(6,6)]
   315       7.210088       7.210088       7.210088    6[6-(1,6),6-(1,6),6-(6,6)]
   316       8.434448       8.434448       8.434448    6[1-(0),6-(6,6),6-(6,6)]
   317      15.974973      15.974973      15.974973    6[6-(1,6),6-(1,6),6-(6,6)]
   318      15.304485      15.304485      15.304485    6[1-(0),6-(6,6),6-(6,6)]
   319      13.384651      13.384651      13.384651    6[6-(1,6),6-(1,6),6-(6,6)]
   320      13.522071      13.522071      13.522071    6[1-(0),6-(1,6),6-(6,6)]
   321      12.939038      12.939038      12.939038    6[1-(0),6-(1,6),6-(6,6)]
   322      12.187352      12.187352      12.187352    6[6-(1,6),6-(1,6),6-(8,8)]
   323      12.016616      12.016616      12.016616    6[1-(0),6-(1,6),6-(6,6)]
   324      12.618389      12.618389      12.618389    6[1-(0),6-(1,6),6-(6,6)]
   325      11.620977      11.620977      11.620977    6[6-(6,6),8-(26),8-(26)]
   326       6.627066       6.627066       6.627066    6[6-(1,6),6-(1,6),6-(6,6)]
   327       5.265275       5.265275       5.265275    6[1-(0),6-(1,6),6-(6,6)]
   328       4.775953       4.775953       4.775953    6[1-(0),6-(1,6),6-(6,6)]
   329       5.619271       5.619271       5.619271    6[6-(1,6),6-(1,6),6-(8,8)]
   330       6.991473       6.991473       6.991473    6[1-(0),6-(1,6),6-(6,6)]
   331       7.487042       7.487042       7.487042    6[1-(0),6-(1,6),6-(6,6)]
   332       5.042496       5.042496       5.042496    6[6-(6,6),8-(0),8-(26)]
   333      17.322185      17.322185      17.322185    6[6-(1,6),6-(1,6),6-(6,6)]
   334      10.704089      10.704089      10.704089    6[1-(0),6-(1,6),6-(6,6)]
   335      11.978423      11.978423      11.978423    6[1-(0),6-(1,6),6-(6,6)]
   336      19.910417      19.910417      19.910417    6[6-(1,6),6-(1,6),6-(8,8)]
   337      19.581422      19.581422      19.581422    6[1-(0),6-(1,6),6-(6,6)]
   338      18.296676      18.296676      18.296676    6[1-(0),6-(1,6),6-(6,6)]
   339      14.381337      14.381337      14.381337    6[6-(6,6),8-(26),8-(26)]
   340      10.336171      10.336171      10.336171    6[1-(0),6-(6,6),6-(6,6)]
   341       10.36324       10.36324       10.36324    6[6-(1,6),6-(1,6),6-(6,6)]
   342      10.421552      10.421552      10.421552    6[6-(1,6),6-(1,6),6-(6,6)]
   343      10.182101      10.182101      10.182101    6[1-(0),6-(1,6),6-(6,6)]
   344      10.346607      10.346607      10.346607    6[1-(0),6-(1,6),6-(6,6)]
   345      10.748481      10.748481      10.748481    6[6-(1,6),6-(1,6),6-(8,8)]
   346      11.079551      11.079551      11.079551    6[1-(0),6-(1,6),6-(6,6)]
   347      10.875482      10.875482      10.875482    6[1-(0),6-(1,6),6-(6,6)]
   348      10.908824      10.908824      10.908824    6[6-(6,6),8-(26),8-(26)]
   349      15.697478      15.697478      15.697478    8[6-(6,8),26-(8,8,8,8)]
   350      17.037829      17.037829      17.037829    8[6-(6,8),26-(8,8,8,8)]
   351       10.01221       10.01221       10.01221    8[6-(6,8),26-(8,8,8,8)]
   352       8.167131       8.167131       8.167131    8[6-(6,8)]
   353      -0.750972      -0.750972      -0.750972    8[6-(6,8),26-(8,8,8,8)]
   354       5.592993       5.592993       5.592993    8[6-(6,8),26-(8,8,8,8)]
   355       3.071593       3.071593       3.071593    8[6-(6,8),26-(8,8,8,8)]
   356      16.717962      16.717962      16.717962    8[6-(6,8),26-(8,8,8,8)]
   357      17.185232      17.185232      17.185232    8[26-(8,8,8,8),26-(8,8,8,8),26-(8,8,8,8)]
   358       1.815842       1.815842       1.815842    8[6-(6,8),26-(8,8,8,8)]
   359       3.156193       3.156193       3.156193    8[6-(6,8),26-(8,8,8,8)]
   360       3.071401       3.071401       3.071401    8[6-(6,8),26-(8,8,8,8)]
   361      22.048826      22.048826      22.048826    8[6-(6,8)]
   362      13.130736      13.130736      13.130736    8[6-(6,8),26-(8,8,8,8)]
   363      12.533764      12.533764      12.533764    8[6-(6,8),26-(8,8,8,8)]
   364      -3.869287      -3.869287      -3.869287    8[6-(6,8),26-(8,8,8,8)]
   365       2.836363       2.836363       2.836363    8[6-(6,8),26-(8,8,8,8)]
   366       3.303626       3.303626       3.303626    8[26-(8,8,8,8),26-(8,8,8,8),26-(8,8,8,8)]
   367       8.756646       8.756646       8.756646    8[6-(6,8),26-(8,8,8,8)]
   368      10.096978      10.096978      10.096978    8[6-(6,8),26-(8,8,8,8)]
   369      16.953029      16.953029      16.953029    8[6-(6,8),26-(8,8,8,8)]
   370      15.107939      15.107939      15.107939    8[6-(6,8)]
   371       6.189926       6.189926       6.189926    8[6-(6,8),26-(8,8,8,8)]
   372      -1.347894      -1.347894      -1.347894    8[6-(6,8),26-(8,8,8,8)]
   373       10.01246       10.01246       10.01246    8[6-(6,8),26-(8,8,8,8)]
   374       9.777174       9.777174       9.777174    8[6-(6,8),26-(8,8,8,8)]
   375      10.244411      10.244411      10.244411    8[26-(8,8,8,8),26-(8,8,8,8),26-(8,8,8,8)]
   376       5.124906       5.124906       5.124906    8[6-(6,8),26-(8,8,8,8)]
   377       3.784555       3.784555       3.784555    8[6-(6,8),26-(8,8,8,8)]
   378      10.810174      10.810174      10.810174    8[6-(6,8),26-(8,8,8,8)]
   379      12.655253      12.655253      12.655253    8[6-(6,8)]
   380      21.573356      21.573356      21.573356    8[6-(6,8),26-(8,8,8,8)]
   381      15.229391      15.229391      15.229391    8[6-(6,8),26-(8,8,8,8)]
   382      17.750791      17.750791      17.750791    8[6-(6,8),26-(8,8,8,8)]
   383       4.104422       4.104422       4.104422    8[6-(6,8),26-(8,8,8,8)]
   384       3.637152       3.637152       3.637152    8[26-(8,8,8,8),26-(8,8,8,8),26-(8,8,8,8)]
   385      19.006542      19.006542      19.006542    8[6-(6,8),26-(8,8,8,8)]
   386      17.666191      17.666191      17.666191    8[6-(6,8),26-(8,8,8,8)]
   387      17.750983      17.750983      17.750983    8[6-(6,8),26-(8,8,8,8)]
   388      -1.226442      -1.226442      -1.226442    8[6-(6,8)]
   389       7.691648       7.691648       7.691648    8[6-(6,8),26-(8,8,8,8)]
   390        8.28862        8.28862        8.28862    8[6-(6,8),26-(8,8,8,8)]
   391      24.691671      24.691671      24.691671    8[6-(6,8),26-(8,8,8,8)]
   392      17.986021      17.986021      17.986021    8[6-(6,8),26-(8,8,8,8)]
   393      17.518758      17.518758      17.518758    8[26-(8,8,8,8),26-(8,8,8,8),26-(8,8,8,8)]
   394      12.065738      12.065738      12.065738    8[6-(6,8),26-(8,8,8,8)]
   395      10.725406      10.725406      10.725406    8[6-(6,8),26-(8,8,8,8)]
   396       3.869355       3.869355       3.869355    8[6-(6,8),26-(8,8,8,8)]
   397       5.714445       5.714445       5.714445    8[6-(6,8)]
   398      14.632458      14.632458      14.632458    8[6-(6,8),26-(8,8,8,8)]
   399      22.170278      22.170278      22.170278    8[6-(6,8),26-(8,8,8,8)]
   400      10.809924      10.809924      10.809924    8[6-(6,8),26-(8,8,8,8)]
   401       11.04521       11.04521       11.04521    8[6-(6,8),26-(8,8,8,8)]
   402      10.577973      10.577973      10.577973    8[26-(8,8,8,8),26-(8,8,8,8),26-(8,8,8,8)]
