# Supplementary material for: A collection of forcefield precursors for metal–organic frameworks
Source: RSC Adv. 2019 Nov 13;9(63):36492–507. doi: 10.1039/c9ra07327b (PMC9075174; doi:10.1039/c9ra07327b)
Supplement: RA-009-C9RA07327B-s2407 [file RA-009-C9RA07327B-s2407.txt]

TISKOW_clean

14.203600    0.000000    0.000000
7.101793    12.595992    0.000000
7.101816    3.351580    16.277063

     1      15.335637      15.335637      15.335637    30[7-(6,6),7-(6,6),8-(6),8-(6)]
     2       9.838271       9.838271       9.838271    30[7-(6,6),8-(6),8-(6),8-(6)]
     3      11.067593      11.067593      11.067593    30[7-(6,7),7-(6,7),7-(6,7)]
     4      15.335637      15.335637      15.335637    30[7-(6,6),7-(6,6),8-(6),8-(6)]
     5       2.736465       2.736465       2.736465    30[7-(6,6),8-(6),8-(6),8-(6)]
     6      18.169395      18.169395      18.169395    30[7-(6,7),7-(6,7),7-(6,7)]
     7      13.071572      13.071572      13.071572    30[7-(6,6),7-(6,6),8-(6),8-(6)]
     8      18.568938      18.568938      18.568938    30[7-(6,6),8-(6),8-(6),8-(6)]
     9      17.339616      17.339616      17.339616    30[7-(6,7),7-(6,7),7-(6,7)]
    10      13.071572      13.071572      13.071572    30[7-(6,6),7-(6,6),8-(6),8-(6)]
    11      25.670744      25.670744      25.670744    30[7-(6,6),8-(6),8-(6),8-(6)]
    12      10.237814      10.237814      10.237814    30[7-(6,7),7-(6,7),7-(6,7)]
    13      14.203604      14.203604      14.203604    30[7-(6,7),7-(6,7),7-(6,7),7-(6,7),7-(6,7),7-(6,7)]
    14         7.1018         7.1018         7.1018    30[7-(6,7),7-(6,7),7-(6,7),7-(6,7),7-(6,7),7-(6,7)]
    15      12.581554      12.581554      12.581554    1[6-(7,7)]
    16      15.693565      15.693565      15.693565    1[6-(7,7)]
    17      12.547469      12.547469      12.547469    1[6-(7,7)]
    18      17.152274      17.152274      17.152274    1[6-(7,7)]
    19      19.115208      19.115208      19.115208    1[6-(7,7)]
    20       13.40394       13.40394       13.40394    1[6-(6,6)]
    21      23.225727      23.225727      23.225727    1[6-(6,6)]
    22       13.97493       13.97493       13.97493    1[6-(7,7)]
    23       5.479749       5.479749       5.479749    1[6-(7,7)]
    24       15.69357       15.69357       15.69357    1[6-(7,7)]
    25      19.649265      19.649265      19.649265    1[6-(7,7)]
    26      17.152281      17.152281      17.152281    1[6-(7,7)]
    27      19.115199      19.115199      19.115199    1[6-(7,7)]
    28       6.302139       6.302139       6.302139    1[6-(6,6)]
    29       9.022124       9.022124       9.022124    1[6-(6,6)]
    30      13.974934      13.974934      13.974934    1[6-(7,7)]
    31      15.825655      15.825655      15.825655    1[6-(7,7)]
    32      12.713644      12.713644      12.713644    1[6-(7,7)]
    33       15.85974       15.85974       15.85974    1[6-(7,7)]
    34      11.254935      11.254935      11.254935    1[6-(7,7)]
    35       9.292001       9.292001       9.292001    1[6-(7,7)]
    36      15.003269      15.003269      15.003269    1[6-(6,6)]
    37       5.181482       5.181482       5.181482    1[6-(6,6)]
    38      14.432279      14.432279      14.432279    1[6-(7,7)]
    39       22.92746       22.92746       22.92746    1[6-(7,7)]
    40      12.713639      12.713639      12.713639    1[6-(7,7)]
    41       8.757944       8.757944       8.757944    1[6-(7,7)]
    42      11.254928      11.254928      11.254928    1[6-(7,7)]
    43        9.29201        9.29201        9.29201    1[6-(7,7)]
    44       22.10507       22.10507       22.10507    1[6-(6,6)]
    45      19.385085      19.385085      19.385085    1[6-(6,6)]
    46      14.432275      14.432275      14.432275    1[6-(7,7)]
    47      11.970799      11.970799      11.970799    6[1-(0),7-(6,30),7-(7,30)]
    48      11.896941      11.896941      11.896941    6[6-(6,6),8-(0),8-(30)]
    49      14.200766      14.200766      14.200766    6[6-(1,6),6-(6,6),6-(8,8)]
    50       3.379041       3.379041       3.379041    6[6-(6,6),8-(0),8-(30)]
    51      14.837088      14.837088      14.837088    6[1-(0),7-(6,30),7-(7,30)]
    52      13.132657      13.132657      13.132657    6[1-(0),7-(6,30),7-(7,30)]
    53      16.453457      16.453457      16.453457    6[1-(0),7-(6,30),7-(7,30)]
    54      16.138135      16.138135      16.138135    6[6-(1,6),6-(6,6),6-(8,8)]
    55      18.216121      18.216121      18.216121    6[1-(0),7-(6,30),7-(7,30)]
    56      20.690386      20.690386      20.690386    6[6-(6,6),8-(30),8-(30)]
    57      15.765998      15.765998      15.765998    6[6-(6,6),8-(0),8-(30)]
    58      13.953621      13.953621      13.953621    6[1-(0),6-(6,6),6-(6,6)]
    59       15.29444       15.29444       15.29444    6[6-(1,6),6-(6,6),6-(8,8)]
    60      15.572834      15.572834      15.572834    6[1-(0),6-(6,6),6-(6,6)]
    61       14.72772       14.72772       14.72772    6[1-(0),7-(6,30),7-(7,30)]
    62      13.375536      13.375536      13.375536    6[6-(1,6),6-(6,6),6-(8,8)]
    63       4.868994       4.868994       4.868994    6[1-(0),7-(6,30),7-(7,30)]
    64       4.795134       4.795134       4.795134    6[6-(6,6),8-(0),8-(30)]
    65       7.098957       7.098957       7.098957    6[6-(1,6),6-(6,6),6-(8,8)]
    66      10.480836      10.480836      10.480836    6[6-(6,6),8-(0),8-(30)]
    67      14.837093      14.837093      14.837093    6[1-(0),7-(6,30),7-(7,30)]
    68      20.234454      20.234454      20.234454    6[1-(0),7-(6,30),7-(7,30)]
    69      16.453464      16.453464      16.453464    6[1-(0),7-(6,30),7-(7,30)]
    70        9.03633        9.03633        9.03633    6[6-(1,6),6-(6,6),6-(8,8)]
    71      18.216111      18.216111      18.216111    6[1-(0),7-(6,30),7-(7,30)]
    72      13.588596      13.588596      13.588596    6[6-(6,6),8-(30),8-(30)]
    73       8.664199       8.664199       8.664199    6[6-(6,6),8-(0),8-(30)]
    74       6.851817       6.851817       6.851817    6[1-(0),6-(6,6),6-(6,6)]
    75       8.192637       8.192637       8.192637    6[6-(1,6),6-(6,6),6-(8,8)]
    76       8.471025       8.471025       8.471025    6[1-(0),6-(6,6),6-(6,6)]
    77      14.727726      14.727726      14.727726    6[1-(0),7-(6,30),7-(7,30)]
    78       6.273729       6.273729       6.273729    6[6-(1,6),6-(6,6),6-(8,8)]
    79       16.43641       16.43641       16.43641    6[1-(0),7-(6,30),7-(7,30)]
    80      16.510268      16.510268      16.510268    6[6-(6,6),8-(0),8-(30)]
    81      14.206443      14.206443      14.206443    6[6-(1,6),6-(6,6),6-(8,8)]
    82      25.028168      25.028168      25.028168    6[6-(6,6),8-(0),8-(30)]
    83      13.570121      13.570121      13.570121    6[1-(0),7-(6,30),7-(7,30)]
    84      15.274552      15.274552      15.274552    6[1-(0),7-(6,30),7-(7,30)]
    85      11.953752      11.953752      11.953752    6[1-(0),7-(6,30),7-(7,30)]
    86      12.269074      12.269074      12.269074    6[6-(1,6),6-(6,6),6-(8,8)]
    87      10.191088      10.191088      10.191088    6[1-(0),7-(6,30),7-(7,30)]
    88       7.716823       7.716823       7.716823    6[6-(6,6),8-(30),8-(30)]
    89      12.641211      12.641211      12.641211    6[6-(6,6),8-(0),8-(30)]
    90      14.453588      14.453588      14.453588    6[1-(0),6-(6,6),6-(6,6)]
    91      13.112769      13.112769      13.112769    6[6-(1,6),6-(6,6),6-(8,8)]
    92       5.732582       5.732582       5.732582    6[1-(0),6-(6,6),6-(6,6)]
    93      13.679489      13.679489      13.679489    6[1-(0),7-(6,30),7-(7,30)]
    94      15.031673      15.031673      15.031673    6[6-(1,6),6-(6,6),6-(8,8)]
    95      23.538215      23.538215      23.538215    6[1-(0),7-(6,30),7-(7,30)]
    96      23.612075      23.612075      23.612075    6[6-(6,6),8-(0),8-(30)]
    97      21.308252      21.308252      21.308252    6[6-(1,6),6-(6,6),6-(8,8)]
    98      17.926373      17.926373      17.926373    6[6-(6,6),8-(0),8-(30)]
    99      13.570116      13.570116      13.570116    6[1-(0),7-(6,30),7-(7,30)]
   100       8.172755       8.172755       8.172755    6[1-(0),7-(6,30),7-(7,30)]
   101      11.953745      11.953745      11.953745    6[1-(0),7-(6,30),7-(7,30)]
   102      19.370879      19.370879      19.370879    6[6-(1,6),6-(6,6),6-(8,8)]
   103      10.191098      10.191098      10.191098    6[1-(0),7-(6,30),7-(7,30)]
   104      14.818613      14.818613      14.818613    6[6-(6,6),8-(30),8-(30)]
   105       19.74301       19.74301       19.74301    6[6-(6,6),8-(0),8-(30)]
   106      21.555392      21.555392      21.555392    6[1-(0),6-(6,6),6-(6,6)]
   107      20.214572      20.214572      20.214572    6[6-(1,6),6-(6,6),6-(8,8)]
   108      19.936184      19.936184      19.936184    6[1-(0),6-(6,6),6-(6,6)]
   109      13.679483      13.679483      13.679483    6[1-(0),7-(6,30),7-(7,30)]
   110       22.13348       22.13348       22.13348    6[6-(1,6),6-(6,6),6-(8,8)]
   111      13.935158      13.935158      13.935158    7[6-(1,7),7-(6,30),30-(7,7,7,7,7)]
   112      12.817335      12.817335      12.817335    7[6-(1,7),7-(6,30),30-(7,7)]
   113      17.270161      17.270161      17.270161    7[6-(1,7),7-(6,30),30-(7,7)]
   114      10.666909      10.666909      10.666909    7[6-(1,7),6-(1,7),30-(8,8,8)]
   115      15.503238      15.503238      15.503238    7[6-(1,7),6-(1,7),30-(7,8,8)]
   116      14.396778      14.396778      14.396778    7[6-(1,7),6-(1,7),30-(7,8,8)]
   117      16.275911      16.275911      16.275911    7[6-(1,7),7-(6,30),30-(7,7)]
   118      12.296061      12.296061      12.296061    7[6-(1,7),7-(6,30),30-(7,7,7,7,7)]
   119      15.141044      15.141044      15.141044    7[6-(1,7),7-(6,30),30-(7,7,7,7,7)]
   120      21.036959      21.036959      21.036959    7[6-(1,7),7-(6,30),30-(7,7,7,7,7)]
   121      19.919135      19.919135      19.919135    7[6-(1,7),7-(6,30),30-(7,7)]
   122      17.270151      17.270151      17.270151    7[6-(1,7),7-(6,30),30-(7,7)]
   123       3.565103       3.565103       3.565103    7[6-(1,7),6-(1,7),30-(8,8,8)]
   124      15.503242      15.503242      15.503242    7[6-(1,7),6-(1,7),30-(7,8,8)]
   125      21.498574      21.498574      21.498574    7[6-(1,7),6-(1,7),30-(7,8,8)]
   126       9.174104       9.174104       9.174104    7[6-(1,7),7-(6,30),30-(7,7)]
   127       5.194256       5.194256       5.194256    7[6-(1,7),7-(6,30),30-(7,7,7,7,7)]
   128      15.141052      15.141052      15.141052    7[6-(1,7),7-(6,30),30-(7,7,7,7,7)]
   129      14.472051      14.472051      14.472051    7[6-(1,7),7-(6,30),30-(7,7,7,7,7)]
   130      15.589874      15.589874      15.589874    7[6-(1,7),7-(6,30),30-(7,7)]
   131      11.137048      11.137048      11.137048    7[6-(1,7),7-(6,30),30-(7,7)]
   132        17.7403        17.7403        17.7403    7[6-(1,7),6-(1,7),30-(8,8,8)]
   133      12.903971      12.903971      12.903971    7[6-(1,7),6-(1,7),30-(7,8,8)]
   134      14.010431      14.010431      14.010431    7[6-(1,7),6-(1,7),30-(7,8,8)]
   135      12.131298      12.131298      12.131298    7[6-(1,7),7-(6,30),30-(7,7)]
   136      16.111148      16.111148      16.111148    7[6-(1,7),7-(6,30),30-(7,7,7,7,7)]
   137      13.266165      13.266165      13.266165    7[6-(1,7),7-(6,30),30-(7,7,7,7,7)]
   138        7.37025        7.37025        7.37025    7[6-(1,7),7-(6,30),30-(7,7,7,7,7)]
   139       8.488074       8.488074       8.488074    7[6-(1,7),7-(6,30),30-(7,7)]
   140      11.137058      11.137058      11.137058    7[6-(1,7),7-(6,30),30-(7,7)]
   141      24.842106      24.842106      24.842106    7[6-(1,7),6-(1,7),30-(8,8,8)]
   142      12.903967      12.903967      12.903967    7[6-(1,7),6-(1,7),30-(7,8,8)]
   143       6.908635       6.908635       6.908635    7[6-(1,7),6-(1,7),30-(7,8,8)]
   144      19.233105      19.233105      19.233105    7[6-(1,7),7-(6,30),30-(7,7)]
   145      23.212953      23.212953      23.212953    7[6-(1,7),7-(6,30),30-(7,7,7,7,7)]
   146      13.266157      13.266157      13.266157    7[6-(1,7),7-(6,30),30-(7,7,7,7,7)]
   147      16.714798      16.714798      16.714798    8[6-(6,8),30-(7,8,8)]
   148       11.53759       11.53759       11.53759    8[6-(6,8),30-(7,8,8)]
   149      15.195012      15.195012      15.195012    8[6-(6,8)]
   150       7.201232       7.201232       7.201232    8[6-(6,8),30-(7,7,8)]
   151      19.673408      19.673408      19.673408    8[6-(6,8),30-(7,8,8)]
   152       3.714246       3.714246       3.714246    8[6-(6,8)]
   153      24.188734      24.188734      24.188734    8[6-(6,8),30-(7,7,8)]
   154      11.117163      11.117163      11.117163    8[6-(6,8)]
   155       9.612999       9.612999       9.612999    8[6-(6,8),30-(7,8,8)]
   156       4.435783       4.435783       4.435783    8[6-(6,8),30-(7,8,8)]
   157       8.093215       8.093215       8.093215    8[6-(6,8)]
   158      14.303023      14.303023      14.303023    8[6-(6,8),30-(7,7,8)]
   159       5.469802       5.469802       5.469802    8[6-(6,8),30-(7,8,8)]
   160      10.816042      10.816042      10.816042    8[6-(6,8)]
   161      17.086941      17.086941      17.086941    8[6-(6,8),30-(7,7,8)]
   162      18.218957      18.218957      18.218957    8[6-(6,8)]
   163      11.692411      11.692411      11.692411    8[6-(6,8),30-(7,8,8)]
   164      16.869619      16.869619      16.869619    8[6-(6,8),30-(7,8,8)]
   165      13.212197      13.212197      13.212197    8[6-(6,8)]
   166      21.205977      21.205977      21.205977    8[6-(6,8),30-(7,7,8)]
   167       8.733801       8.733801       8.733801    8[6-(6,8),30-(7,8,8)]
   168       17.59117       17.59117       17.59117    8[6-(6,8)]
   169       4.218475       4.218475       4.218475    8[6-(6,8),30-(7,7,8)]
   170      17.290046      17.290046      17.290046    8[6-(6,8)]
   171       18.79421       18.79421       18.79421    8[6-(6,8),30-(7,8,8)]
   172      23.971426      23.971426      23.971426    8[6-(6,8),30-(7,8,8)]
   173      20.313994      20.313994      20.313994    8[6-(6,8)]
   174      14.104186      14.104186      14.104186    8[6-(6,8),30-(7,7,8)]
   175      22.937407      22.937407      22.937407    8[6-(6,8),30-(7,8,8)]
   176      17.591167      17.591167      17.591167    8[6-(6,8)]
   177      11.320268      11.320268      11.320268    8[6-(6,8),30-(7,7,8)]
   178      10.188252      10.188252      10.188252    8[6-(6,8)]
