# Supplementary material for: A collection of forcefield precursors for metal–organic frameworks
Source: RSC Adv. 2019 Nov 13;9(63):36492–507. doi: 10.1039/c9ra07327b (PMC9075174; doi:10.1039/c9ra07327b)
Supplement: RA-009-C9RA07327B-s2408 [file RA-009-C9RA07327B-s2408.txt]

TIZVED_charged

9.599000    0.000000    0.000000
3.560933    12.883961    0.000000
-4.799614    0.000027    13.649008

     1       4.175599       4.175599       4.175599    29[7-(6),7-(6),7-(6),7-(6)]
     2        7.19457        7.19457        7.19457    29[7-(6),7-(6),7-(6),7-(6)]
     3       7.231832       7.231832       7.231832    1[6-(6,6)]
     4       4.244931       4.244931       4.244931    1[6-(6,6)]
     5       8.264109       8.264109       8.264109    1[6-(1,1,6)]
     6        9.41561        9.41561        9.41561    1[6-(1,1,6)]
     7       8.694436       8.694436       8.694436    1[6-(1,1,6)]
     8       3.167067       3.167067       3.167067    1[6-(1,1,6)]
     9       2.032518       2.032518       2.032518    1[6-(1,1,6)]
    10       1.771352       1.771352       1.771352    1[6-(1,1,6)]
    11       2.521807       2.521807       2.521807    1[6-(6,6)]
    12       8.777825       8.777825       8.777825    1[6-(6,6)]
    13       2.078714       2.078714       2.078714    1[6-(1,1,6)]
    14       0.566901       0.566901       0.566901    1[6-(1,1,6)]
    15       1.077107       1.077107       1.077107    1[6-(1,1,6)]
    16       9.841758       9.841758       9.841758    1[6-(1,1,6)]
    17       9.373277       9.373277       9.373277    1[6-(1,1,6)]
    18       1.279077       1.279077       1.279077    1[6-(1,1,6)]
    19       0.651786       0.651786       0.651786    1[6-(6,6)]
    20       7.264048       7.264048       7.264048    1[6-(6,6)]
    21       1.684064       1.684064       1.684064    1[6-(1,1,6)]
    22       2.835549       2.835549       2.835549    1[6-(1,1,6)]
    23       5.675296       5.675296       5.675296    1[6-(1,1,6)]
    24       6.186197       6.186197       6.186197    1[6-(1,1,6)]
    25       5.051634       5.051634       5.051634    1[6-(1,1,6)]
    26       4.790492       4.790492       4.790492    1[6-(1,1,6)]
    27       5.540853       5.540853       5.540853    1[6-(6,6)]
    28       2.197846       2.197846       2.197846    1[6-(6,6)]
    29         5.0978         5.0978         5.0978    1[6-(1,1,6)]
    30        3.58599        3.58599        3.58599    1[6-(1,1,6)]
    31       4.096192       4.096192       4.096192    1[6-(1,1,6)]
    32       3.261737       3.261737       3.261737    1[6-(1,1,6)]
    33        2.79326        2.79326        2.79326    1[6-(1,1,6)]
    34       4.298056       4.298056       4.298056    1[6-(1,1,6)]
    35       6.199095       6.199095       6.199095    6[6-(6,6),7-(29)]
    36       7.183153       7.183153       7.183153    6[6-(1,6),6-(6,6),6-(7)]
    37       7.572991       7.572991       7.572991    6[1-(0),6-(6,6),6-(6,6)]
    38       8.467096       8.467096       8.467096    6[6-(1,1,1),6-(1,6),6-(6,6)]
    39       4.164009       4.164009       4.164009    6[6-(1,6),6-(6,6),6-(7)]
    40       3.788105       3.788105       3.788105    6[1-(0),6-(6,6),6-(6,6)]
    41       2.849504       2.849504       2.849504    6[6-(1,1,1),6-(1,6),6-(6,6)]
    42       5.051767       5.051767       5.051767    6[6-(6,6),7-(29)]
    43       8.890994       8.890994       8.890994    6[1-(0),1-(0),1-(0),6-(6,6)]
    44       2.452297       2.452297       2.452297    6[1-(0),1-(0),1-(0),6-(6,6)]
    45       2.501592       2.501592       2.501592    6[6-(6,6),7-(29)]
    46        1.60609        1.60609        1.60609    6[6-(1,6),6-(6,6),6-(7)]
    47       1.838313       1.838313       1.838313    6[1-(0),6-(6,6),6-(6,6)]
    48       1.039884       1.039884       1.039884    6[6-(1,1,1),6-(1,6),6-(6,6)]
    49      -0.025601      -0.025601      -0.025601    6[6-(1,6),6-(6,6),6-(7)]
    50       9.432521       9.432521       9.432521    6[1-(0),6-(6,6),6-(6,6)]
    51       0.687066       0.687066       0.687066    6[6-(1,1,1),6-(1,6),6-(6,6)]
    52      -0.851124      -0.851124      -0.851124    6[6-(6,6),7-(29)]
    53       1.125644       1.125644       1.125644    6[1-(0),1-(0),1-(0),6-(6,6)]
    54      10.009721      10.009721      10.009721    6[1-(0),1-(0),1-(0),6-(6,6)]
    55       -0.38096       -0.38096       -0.38096    6[6-(6,6),7-(29)]
    56       0.603085       0.603085       0.603085    6[6-(1,6),6-(6,6),6-(7)]
    57       0.992931       0.992931       0.992931    6[1-(0),6-(6,6),6-(6,6)]
    58       1.887025       1.887025       1.887025    6[6-(1,1,1),6-(1,6),6-(6,6)]
    59       7.183145       7.183145       7.183145    6[6-(1,6),6-(6,6),6-(7)]
    60       6.807233       6.807233       6.807233    6[1-(0),6-(6,6),6-(6,6)]
    61       5.868643       5.868643       5.868643    6[6-(1,1,1),6-(1,6),6-(6,6)]
    62       8.070891       8.070891       8.070891    6[6-(6,6),7-(29)]
    63       2.310932       2.310932       2.310932    6[1-(0),1-(0),1-(0),6-(6,6)]
    64       5.471428       5.471428       5.471428    6[1-(0),1-(0),1-(0),6-(6,6)]
    65       5.520597       5.520597       5.520597    6[6-(6,6),7-(29)]
    66        4.62511        4.62511        4.62511    6[6-(1,6),6-(6,6),6-(7)]
    67       4.857355       4.857355       4.857355    6[1-(0),6-(6,6),6-(6,6)]
    68       4.058942       4.058942       4.058942    6[6-(1,1,1),6-(1,6),6-(6,6)]
    69       2.993448       2.993448       2.993448    6[6-(1,6),6-(6,6),6-(7)]
    70       2.852548       2.852548       2.852548    6[1-(0),6-(6,6),6-(6,6)]
    71       3.706078       3.706078       3.706078    6[6-(1,1,1),6-(1,6),6-(6,6)]
    72       2.167941       2.167941       2.167941    6[6-(6,6),7-(29)]
    73       4.144726       4.144726       4.144726    6[1-(0),1-(0),1-(0),6-(6,6)]
    74       3.429707       3.429707       3.429707    6[1-(0),1-(0),1-(0),6-(6,6)]
    75       5.486876       5.486876       5.486876    7[6-(6),29-(7,7,7)]
    76       5.859914       5.859914       5.859914    7[6-(6),29-(7,7,7)]
    77       3.148913       3.148913       3.148913    7[6-(6),29-(7,7,7)]
    78       8.125452       8.125452       8.125452    7[6-(6),29-(7,7,7)]
    79       -1.09317       -1.09317       -1.09317    7[6-(6),29-(7,7,7)]
    80       8.879028       8.879028       8.879028    7[6-(6),29-(7,7,7)]
    81       6.167904       6.167904       6.167904    7[6-(6),29-(7,7,7)]
    82       1.545528       1.545528       1.545528    7[6-(6),29-(7,7,7)]
    83      -0.406793      -0.406793      -0.406793    5[9-(0),9-(0),9-(0),9-(0)]
    84       6.173209       6.173209       6.173209    5[9-(0),9-(0),9-(0),9-(0)]
    85       3.940169       3.940169       3.940169    9[5-(9,9,9)]
    86      -0.201363      -0.201363      -0.201363    9[5-(9,9,9)]
    87       0.109229       0.109229       0.109229    9[5-(9,9,9)]
    88       -1.61178       -1.61178       -1.61178    9[5-(9,9,9)]
    89       6.959247       6.959247       6.959247    9[5-(9,9,9)]
    90       6.378616       6.378616       6.378616    9[5-(9,9,9)]
    91       6.689237       6.689237       6.689237    9[5-(9,9,9)]
    92       4.968228       4.968228       4.968228    9[5-(9,9,9)]
