# Supplementary material for: A collection of forcefield precursors for metal–organic frameworks
Source: RSC Adv. 2019 Nov 13;9(63):36492–507. doi: 10.1039/c9ra07327b (PMC9075174; doi:10.1039/c9ra07327b)
Supplement: RA-009-C9RA07327B-s2410 [file RA-009-C9RA07327B-s2410.txt]

TOHSAL_clean

24.546700    0.000000    0.000000
0.000000    24.546700    0.000000
12.273369    12.273369    36.193542

     1      17.426457      17.426457      17.426457    29[8-(6),8-(6),8-(6),8-(6)]
     2       5.152107       5.152107       5.152107    29[8-(6),8-(6),8-(6),8-(6)]
     3      19.393629      19.393629      19.393629    29[8-(6),8-(6),8-(6),8-(6)]
     4       7.121243       7.121243       7.121243    29[8-(6),8-(6),8-(6),8-(6)]
     5      19.284878      19.284878      19.284878    29[8-(6),8-(6),8-(6),8-(6)]
     6      29.821304      29.821304      29.821304    29[8-(6),8-(6),8-(6),8-(6)]
     7      17.535189      17.535189      17.535189    29[8-(6),8-(6),8-(6),8-(6)]
     8       6.998765       6.998765       6.998765    29[8-(6),8-(6),8-(6),8-(6)]
     9      19.393612      19.393612      19.393612    29[8-(6),8-(6),8-(6),8-(6)]
    10      19.394593      19.394593      19.394593    29[8-(6),8-(6),8-(6),8-(6)]
    11       17.42644       17.42644       17.42644    29[8-(6),8-(6),8-(6),8-(6)]
    12      17.425457      17.425457      17.425457    29[8-(6),8-(6),8-(6),8-(6)]
    13      17.535191      17.535191      17.535191    29[8-(6),8-(6),8-(6),8-(6)]
    14       6.998765       6.998765       6.998765    29[8-(6),8-(6),8-(6),8-(6)]
    15       19.28488       19.28488       19.28488    29[8-(6),8-(6),8-(6),8-(6)]
    16      29.821304      29.821304      29.821304    29[8-(6),8-(6),8-(6),8-(6)]
    17      13.986726      13.986726      13.986726    1[6-(6,6)]
    18      15.032416      15.032416      15.032416    1[6-(6,6)]
    19      18.051661      18.051661      18.051661    1[6-(6,6)]
    20       17.00597       17.00597       17.00597    1[6-(6,6)]
    21      16.954421      16.954421      16.954421    1[6-(6,6)]
    22      18.117936      18.117936      18.117936    1[6-(6,6)]
    23      14.811495      14.811495      14.811495    1[6-(6,6)]
    24      13.647981      13.647981      13.647981    1[6-(6,6)]
    25      13.755985      13.755985      13.755985    1[6-(6,6)]
    26      12.857576      12.857576      12.857576    1[6-(6,6)]
    27      14.008817      14.008817      14.008817    1[6-(6,6)]
    28      15.466892      15.466892      15.466892    1[6-(6,6)]
    29      17.612267      17.612267      17.612267    1[6-(6,6)]
    30      16.492939      16.492939      16.492939    1[6-(6,6)]
    31      13.672523      13.672523      13.672523    1[6-(6,6)]
    32      14.794306      14.794306      14.794306    1[6-(6,6)]
    33      11.023935      11.023935      11.023935    1[6-(6,6)]
    34       9.695958       9.695958       9.695958    1[6-(6,6)]
    35       7.278108       7.278108       7.278108    1[6-(6,6)]
    36       8.606085       8.606085       8.606085    1[6-(6,6)]
    37       9.205026       9.205026       9.205026    1[6-(6,6)]
    38      14.823765      14.823765      14.823765    1[6-(6,6)]
    39      15.955367      15.955367      15.955367    1[6-(6,6)]
    40       12.43537       12.43537       12.43537    1[6-(6,6)]
    41      33.101239      33.101239      33.101239    1[6-(1,6,8)]
    42      32.919593      32.919593      32.919593    1[6-(1,6,8)]
    43      31.930362      31.930362      31.930362    1[6-(1,1,6)]
    44      33.054601      33.054601      33.054601    1[6-(1,1,6)]
    45      33.344253      33.344253      33.344253    1[6-(1,1,6)]
    46      13.792804      13.792804      13.792804    1[6-(1,6,8)]
    47      12.548287      12.548287      12.548287    1[6-(1,6,8)]
    48      12.845301      12.845301      12.845301    1[6-(1,1,6)]
    49      11.431411      11.431411      11.431411    1[6-(1,1,6)]
    50      12.570377      12.570377      12.570377    1[6-(1,1,6)]
    51      22.833357      22.833357      22.833357    1[6-(6,6)]
    52      21.787668      21.787668      21.787668    1[6-(6,6)]
    53      18.768424      18.768424      18.768424    1[6-(6,6)]
    54      19.814113      19.814113      19.814113    1[6-(6,6)]
    55       19.86566       19.86566       19.86566    1[6-(6,6)]
    56      18.702147      18.702147      18.702147    1[6-(6,6)]
    57      22.008588      22.008588      22.008588    1[6-(6,6)]
    58      23.172101      23.172101      23.172101    1[6-(6,6)]
    59      23.064094      23.064094      23.064094    1[6-(6,6)]
    60      23.962503      23.962503      23.962503    1[6-(6,6)]
    61      22.811264      22.811264      22.811264    1[6-(6,6)]
    62       21.35319       21.35319       21.35319    1[6-(6,6)]
    63      19.207803      19.207803      19.207803    1[6-(6,6)]
    64      20.327133      20.327133      20.327133    1[6-(6,6)]
    65      23.147549      23.147549      23.147549    1[6-(6,6)]
    66      22.025764      22.025764      22.025764    1[6-(6,6)]
    67      25.796139      25.796139      25.796139    1[6-(6,6)]
    68      27.124115      27.124115      27.124115    1[6-(6,6)]
    69      29.541964      29.541964      29.541964    1[6-(6,6)]
    70      28.213989      28.213989      28.213989    1[6-(6,6)]
    71      27.615051      27.615051      27.615051    1[6-(6,6)]
    72      21.996311      21.996311      21.996311    1[6-(6,6)]
    73      20.864707      20.864707      20.864707    1[6-(6,6)]
    74      24.384703      24.384703      24.384703    1[6-(6,6)]
    75      28.265539      28.265539      28.265539    1[6-(1,6,8)]
    76      28.447184      28.447184      28.447184    1[6-(1,6,8)]
    77      29.436418      29.436418      29.436418    1[6-(1,1,6)]
    78      28.312179      28.312179      28.312179    1[6-(1,1,6)]
    79      28.022528      28.022528      28.022528    1[6-(1,1,6)]
    80      23.027273      23.027273      23.027273    1[6-(1,6,8)]
    81      24.271791      24.271791      24.271791    1[6-(1,6,8)]
    82      23.974775      23.974775      23.974775    1[6-(1,1,6)]
    83      25.388665      25.388665      25.388665    1[6-(1,1,6)]
    84      24.249697      24.249697      24.249697    1[6-(1,1,6)]
    85       8.090599       8.090599       8.090599    1[6-(6,6)]
    86       6.917268       6.917268       6.917268    1[6-(6,6)]
    87       9.622314       9.622314       9.622314    1[6-(6,6)]
    88      10.795646      10.795646      10.795646    1[6-(6,6)]
    89      13.625879      13.625879      13.625879    1[6-(6,6)]
    90      15.007859      15.007859      15.007859    1[6-(6,6)]
    91      17.305431      17.305431      17.305431    1[6-(6,6)]
    92      15.925905      15.925905      15.925905    1[6-(6,6)]
    93      15.346602      15.346602      15.346602    1[6-(6,6)]
    94       9.801502       9.801502       9.801502    1[6-(6,6)]
    95       8.628171       8.628171       8.628171    1[6-(6,6)]
    96      12.076983      12.076983      12.076983    1[6-(6,6)]
    97       9.575668       9.575668       9.575668    1[6-(6,6)]
    98      10.540355      10.540355      10.540355    1[6-(6,6)]
    99       7.634025       7.634025       7.634025    1[6-(6,6)]
   100       6.671794       6.671794       6.671794    1[6-(6,6)]
   101       7.700302       7.700302       7.700302    1[6-(6,6)]
   102        6.55888        6.55888        6.55888    1[6-(6,6)]
   103       9.796589       9.796589       9.796589    1[6-(6,6)]
   104      10.938012      10.938012      10.938012    1[6-(6,6)]
   105      10.744094      10.744094      10.744094    1[6-(6,6)]
   106      11.625321      11.625321      11.625321    1[6-(6,6)]
   107      10.508445      10.508445      10.508445    1[6-(6,6)]
   108       9.330203       9.330203       9.330203    1[6-(6,6)]
   109      11.097568      11.097568      11.097568    1[6-(1,6,8)]
   110      12.533549      12.533549      12.533549    1[6-(1,6,8)]
   111      12.410817      12.410817      12.410817    1[6-(1,1,6)]
   112      13.503145      13.503145      13.503145    1[6-(1,1,6)]
   113       12.09662       12.09662       12.09662    1[6-(1,1,6)]
   114      15.837535      15.837535      15.837535    1[6-(1,6,8)]
   115      16.308832      16.308832      16.308832    1[6-(1,6,8)]
   116      17.484618      17.484618      17.484618    1[6-(1,1,6)]
   117      16.807129      16.807129      16.807129    1[6-(1,1,6)]
   118      16.173823      16.173823      16.173823    1[6-(1,1,6)]
   119      28.729465      28.729465      28.729465    1[6-(6,6)]
   120       5.356098       5.356098       5.356098    1[6-(6,6)]
   121      27.197751      27.197751      27.197751    1[6-(6,6)]
   122      26.024418      26.024418      26.024418    1[6-(6,6)]
   123      23.194183      23.194183      23.194183    1[6-(6,6)]
   124      21.812204      21.812204      21.812204    1[6-(6,6)]
   125      19.514634      19.514634      19.514634    1[6-(6,6)]
   126      20.894157      20.894157      20.894157    1[6-(6,6)]
   127      21.473458      21.473458      21.473458    1[6-(6,6)]
   128      27.018558      27.018558      27.018558    1[6-(6,6)]
   129      28.191891      28.191891      28.191891    1[6-(6,6)]
   130       24.74308       24.74308       24.74308    1[6-(6,6)]
   131       2.697683       2.697683       2.697683    1[6-(6,6)]
   132       1.732999       1.732999       1.732999    1[6-(6,6)]
   133       4.639328       4.639328       4.639328    1[6-(6,6)]
   134       5.601557       5.601557       5.601557    1[6-(6,6)]
   135       4.573053       4.573053       4.573053    1[6-(6,6)]
   136       5.714473       5.714473       5.714473    1[6-(6,6)]
   137       2.476763       2.476763       2.476763    1[6-(6,6)]
   138      25.882043      25.882043      25.882043    1[6-(6,6)]
   139      26.075963      26.075963      26.075963    1[6-(6,6)]
   140      25.194737      25.194737      25.194737    1[6-(6,6)]
   141       1.764911       1.764911       1.764911    1[6-(6,6)]
   142       2.943151       2.943151       2.943151    1[6-(6,6)]
   143      25.722492      25.722492      25.722492    1[6-(1,6,8)]
   144      24.286509      24.286509      24.286509    1[6-(1,6,8)]
   145      24.409244      24.409244      24.409244    1[6-(1,1,6)]
   146      23.316916      23.316916      23.316916    1[6-(1,1,6)]
   147      24.723442      24.723442      24.723442    1[6-(1,1,6)]
   148      20.982523      20.982523      20.982523    1[6-(1,6,8)]
   149      20.511227      20.511227      20.511227    1[6-(1,6,8)]
   150      19.335439      19.335439      19.335439    1[6-(1,1,6)]
   151      20.012928      20.012928      20.012928    1[6-(1,1,6)]
   152      20.646232      20.646232      20.646232    1[6-(1,1,6)]
   153      22.833343      22.833343      22.833343    1[6-(6,6)]
   154      21.787653      21.787653      21.787653    1[6-(6,6)]
   155      18.768408      18.768408      18.768408    1[6-(6,6)]
   156      19.814099      19.814099      19.814099    1[6-(6,6)]
   157      19.865648      19.865648      19.865648    1[6-(6,6)]
   158      18.702133      18.702133      18.702133    1[6-(6,6)]
   159      22.008574      22.008574      22.008574    1[6-(6,6)]
   160      23.172088      23.172088      23.172088    1[6-(6,6)]
   161      23.064084      23.064084      23.064084    1[6-(6,6)]
   162      23.962493      23.962493      23.962493    1[6-(6,6)]
   163      22.811252      22.811252      22.811252    1[6-(6,6)]
   164      21.353177      21.353177      21.353177    1[6-(6,6)]
   165      19.207802      19.207802      19.207802    1[6-(6,6)]
   166       20.32713       20.32713       20.32713    1[6-(6,6)]
   167      23.147546      23.147546      23.147546    1[6-(6,6)]
   168      22.025763      22.025763      22.025763    1[6-(6,6)]
   169      25.796134      25.796134      25.796134    1[6-(6,6)]
   170      27.124111      27.124111      27.124111    1[6-(6,6)]
   171      29.541961      29.541961      29.541961    1[6-(6,6)]
   172      28.213984      28.213984      28.213984    1[6-(6,6)]
   173      27.615043      27.615043      27.615043    1[6-(6,6)]
   174      21.996304      21.996304      21.996304    1[6-(6,6)]
   175      20.864702      20.864702      20.864702    1[6-(6,6)]
   176      24.384699      24.384699      24.384699    1[6-(6,6)]
   177        3.71883        3.71883        3.71883    1[6-(1,6,8)]
   178       3.900476       3.900476       3.900476    1[6-(1,6,8)]
   179       4.889707       4.889707       4.889707    1[6-(1,1,6)]
   180       3.765468       3.765468       3.765468    1[6-(1,1,6)]
   181       3.475816       3.475816       3.475816    1[6-(1,1,6)]
   182      23.027265      23.027265      23.027265    1[6-(1,6,8)]
   183      24.271782      24.271782      24.271782    1[6-(1,6,8)]
   184      23.974768      23.974768      23.974768    1[6-(1,1,6)]
   185      25.388658      25.388658      25.388658    1[6-(1,1,6)]
   186      24.249692      24.249692      24.249692    1[6-(1,1,6)]
   187      13.986712      13.986712      13.986712    1[6-(6,6)]
   188      15.032401      15.032401      15.032401    1[6-(6,6)]
   189      18.051645      18.051645      18.051645    1[6-(6,6)]
   190      17.005956      17.005956      17.005956    1[6-(6,6)]
   191      16.954409      16.954409      16.954409    1[6-(6,6)]
   192      18.117922      18.117922      18.117922    1[6-(6,6)]
   193      14.811481      14.811481      14.811481    1[6-(6,6)]
   194      13.647968      13.647968      13.647968    1[6-(6,6)]
   195      13.755975      13.755975      13.755975    1[6-(6,6)]
   196      12.857566      12.857566      12.857566    1[6-(6,6)]
   197      14.008805      14.008805      14.008805    1[6-(6,6)]
   198      15.466879      15.466879      15.466879    1[6-(6,6)]
   199      17.612266      17.612266      17.612266    1[6-(6,6)]
   200      16.492936      16.492936      16.492936    1[6-(6,6)]
   201       13.67252       13.67252       13.67252    1[6-(6,6)]
   202      14.794305      14.794305      14.794305    1[6-(6,6)]
   203       11.02393       11.02393       11.02393    1[6-(6,6)]
   204       9.695954       9.695954       9.695954    1[6-(6,6)]
   205       7.278105       7.278105       7.278105    1[6-(6,6)]
   206        8.60608        8.60608        8.60608    1[6-(6,6)]
   207       9.205018       9.205018       9.205018    1[6-(6,6)]
   208      14.823758      14.823758      14.823758    1[6-(6,6)]
   209      15.955362      15.955362      15.955362    1[6-(6,6)]
   210      12.435366      12.435366      12.435366    1[6-(6,6)]
   211        8.55453        8.55453        8.55453    1[6-(1,6,8)]
   212       8.372885       8.372885       8.372885    1[6-(1,6,8)]
   213       7.383651       7.383651       7.383651    1[6-(1,1,6)]
   214        8.50789        8.50789        8.50789    1[6-(1,1,6)]
   215       8.797541       8.797541       8.797541    1[6-(1,1,6)]
   216      13.792796      13.792796      13.792796    1[6-(1,6,8)]
   217      12.548278      12.548278      12.548278    1[6-(1,6,8)]
   218      12.845294      12.845294      12.845294    1[6-(1,1,6)]
   219      11.431404      11.431404      11.431404    1[6-(1,1,6)]
   220      12.570372      12.570372      12.570372    1[6-(1,1,6)]
   221       28.72947       28.72947       28.72947    1[6-(6,6)]
   222      29.902801      29.902801      29.902801    1[6-(6,6)]
   223      27.197755      27.197755      27.197755    1[6-(6,6)]
   224      26.024423      26.024423      26.024423    1[6-(6,6)]
   225       23.19419       23.19419       23.19419    1[6-(6,6)]
   226       21.81221       21.81221       21.81221    1[6-(6,6)]
   227      19.514638      19.514638      19.514638    1[6-(6,6)]
   228      20.894164      20.894164      20.894164    1[6-(6,6)]
   229      21.473467      21.473467      21.473467    1[6-(6,6)]
   230      27.018567      27.018567      27.018567    1[6-(6,6)]
   231      28.191898      28.191898      28.191898    1[6-(6,6)]
   232      24.743086      24.743086      24.743086    1[6-(6,6)]
   233      27.244401      27.244401      27.244401    1[6-(6,6)]
   234      26.279714      26.279714      26.279714    1[6-(6,6)]
   235      29.186044      29.186044      29.186044    1[6-(6,6)]
   236      30.148275      30.148275      30.148275    1[6-(6,6)]
   237      29.119767      29.119767      29.119767    1[6-(6,6)]
   238      30.261189      30.261189      30.261189    1[6-(6,6)]
   239       27.02348       27.02348       27.02348    1[6-(6,6)]
   240      25.882057      25.882057      25.882057    1[6-(6,6)]
   241      26.075975      26.075975      26.075975    1[6-(6,6)]
   242      25.194748      25.194748      25.194748    1[6-(6,6)]
   243      26.311624      26.311624      26.311624    1[6-(6,6)]
   244      27.489866      27.489866      27.489866    1[6-(6,6)]
   245      25.722501      25.722501      25.722501    1[6-(1,6,8)]
   246       24.28652       24.28652       24.28652    1[6-(1,6,8)]
   247      24.409252      24.409252      24.409252    1[6-(1,1,6)]
   248      23.316924      23.316924      23.316924    1[6-(1,1,6)]
   249      24.723449      24.723449      24.723449    1[6-(1,1,6)]
   250      20.982534      20.982534      20.982534    1[6-(1,6,8)]
   251      20.511237      20.511237      20.511237    1[6-(1,6,8)]
   252      19.335451      19.335451      19.335451    1[6-(1,1,6)]
   253       20.01294       20.01294       20.01294    1[6-(1,1,6)]
   254      20.646246      20.646246      20.646246    1[6-(1,1,6)]
   255       8.090604       8.090604       8.090604    1[6-(6,6)]
   256      31.463971      31.463971      31.463971    1[6-(6,6)]
   257       9.622318       9.622318       9.622318    1[6-(6,6)]
   258      10.795651      10.795651      10.795651    1[6-(6,6)]
   259      13.625886      13.625886      13.625886    1[6-(6,6)]
   260      15.007865      15.007865      15.007865    1[6-(6,6)]
   261      17.305435      17.305435      17.305435    1[6-(6,6)]
   262      15.925912      15.925912      15.925912    1[6-(6,6)]
   263      15.346611      15.346611      15.346611    1[6-(6,6)]
   264       9.801511       9.801511       9.801511    1[6-(6,6)]
   265       8.628178       8.628178       8.628178    1[6-(6,6)]
   266      12.076989      12.076989      12.076989    1[6-(6,6)]
   267      34.122386      34.122386      34.122386    1[6-(6,6)]
   268       35.08707       35.08707       35.08707    1[6-(6,6)]
   269      32.180741      32.180741      32.180741    1[6-(6,6)]
   270      31.218512      31.218512      31.218512    1[6-(6,6)]
   271      32.247016      32.247016      32.247016    1[6-(6,6)]
   272      31.105596      31.105596      31.105596    1[6-(6,6)]
   273      34.343306      34.343306      34.343306    1[6-(6,6)]
   274      10.938026      10.938026      10.938026    1[6-(6,6)]
   275      10.744106      10.744106      10.744106    1[6-(6,6)]
   276      11.625332      11.625332      11.625332    1[6-(6,6)]
   277      10.508458      10.508458      10.508458    1[6-(6,6)]
   278      33.876918      33.876918      33.876918    1[6-(6,6)]
   279      11.097577      11.097577      11.097577    1[6-(1,6,8)]
   280       12.53356       12.53356       12.53356    1[6-(1,6,8)]
   281      12.410825      12.410825      12.410825    1[6-(1,1,6)]
   282      13.503153      13.503153      13.503153    1[6-(1,1,6)]
   283      12.096627      12.096627      12.096627    1[6-(1,1,6)]
   284      15.837546      15.837546      15.837546    1[6-(1,6,8)]
   285      16.308842      16.308842      16.308842    1[6-(1,6,8)]
   286       17.48463       17.48463       17.48463    1[6-(1,1,6)]
   287      16.807141      16.807141      16.807141    1[6-(1,1,6)]
   288      16.173837      16.173837      16.173837    1[6-(1,1,6)]
   289      15.388343      15.388343      15.388343    6[6-(1,6),6-(1,6),6-(6,6)]
   290      14.795049      14.795049      14.795049    6[1-(0),6-(1,6),6-(6,6)]
   291      15.425163      15.425163      15.425163    6[1-(0),6-(1,6),6-(6,6)]
   292      16.650044      16.650044      16.650044    6[6-(1,6),6-(1,6),6-(8,8)]
   293      17.243583      17.243583      17.243583    6[1-(0),6-(1,6),6-(6,6)]
   294      16.613223      16.613223      16.613223    6[1-(0),6-(1,6),6-(6,6)]
   295      17.032972      17.032972      17.032972    6[6-(6,6),8-(29),8-(29)]
   296       15.18215       15.18215       15.18215    6[6-(1,6),6-(1,6),6-(6,6)]
   297      16.529764      16.529764      16.529764    6[1-(0),6-(1,6),6-(6,6)]
   298      17.229836      17.229836      17.229836    6[1-(0),6-(1,6),6-(6,6)]
   299      16.583767      16.583767      16.583767    6[6-(1,6),6-(1,6),6-(8,8)]
   300      15.236153      15.236153      15.236153    6[1-(0),6-(1,6),6-(6,6)]
   301      14.535835      14.535835      14.535835    6[1-(0),6-(1,6),6-(6,6)]
   302      17.172881      17.172881      17.172881    6[6-(6,6),8-(29),8-(29)]
   303      12.891941      12.891941      12.891941    6[6-(6,6),6-(6,6),6-(6,8)]
   304      12.953308      12.953308      12.953308    6[6-(1,6),6-(6,6),8-(6)]
   305       13.71671       13.71671       13.71671    6[1-(0),6-(6,6),6-(6,8)]
   306      14.421201      14.421201      14.421201    6[6-(1,6),6-(6,6),6-(6,6)]
   307      14.359835      14.359835      14.359835    6[6-(1,6),6-(6,6),6-(6,6)]
   308      13.596432      13.596432      13.596432    6[6-(1,6),6-(6,6),6-(6,6)]
   309      13.409877      13.409877      13.409877    6[1-(0),6-(1,6),6-(6,6)]
   310      14.055456      14.055456      14.055456    6[1-(0),6-(1,6),6-(6,6)]
   311      14.755037      14.755037      14.755037    6[6-(1,6),6-(1,6),6-(6,6)]
   312      14.946501      14.946501      14.946501    6[1-(0),6-(6,6),6-(6,6)]
   313      16.318656      16.318656      16.318656    6[6-(1,6),6-(1,6),6-(8,8)]
   314       16.83021       16.83021       16.83021    6[1-(0),6-(1,6),6-(6,6)]
   315      16.154194      16.154194      16.154194    6[1-(0),6-(1,6),6-(6,6)]
   316      14.968589      14.968589      14.968589    6[6-(1,6),6-(1,6),6-(6,6)]
   317      14.456299      14.456299      14.456299    6[1-(0),6-(1,6),6-(6,6)]
   318      15.130596      15.130596      15.130596    6[1-(0),6-(1,6),6-(6,6)]
   319       7.408205       7.408205       7.408205    6[6-(6,6),8-(29),8-(29)]
   320       9.951244       9.951244       9.951244    6[6-(1,6),6-(1,6),6-(6,6)]
   321       10.28017       10.28017       10.28017    6[1-(0),6-(1,6),6-(6,6)]
   322       9.479947       9.479947       9.479947    6[1-(0),6-(1,6),6-(6,6)]
   323       8.350798       8.350798       8.350798    6[6-(1,6),6-(1,6),6-(8,8)]
   324       8.022855       8.022855       8.022855    6[1-(0),6-(1,6),6-(6,6)]
   325       8.822096       8.822096       8.822096    6[1-(0),6-(1,6),6-(6,6)]
   326      17.155707      17.155707      17.155707    6[6-(6,6),8-(29),8-(29)]
   327      12.256181      12.256181      12.256181    6[6-(6,6),6-(6,6),6-(6,8)]
   328       10.85211       10.85211       10.85211    6[6-(1,6),6-(6,6),8-(6)]
   329      10.131172      10.131172      10.131172    6[1-(0),6-(6,6),6-(6,8)]
   330      10.815288      10.815288      10.815288    6[6-(1,6),6-(6,6),6-(6,6)]
   331       12.21936       12.21936       12.21936    6[6-(1,6),6-(6,6),6-(6,6)]
   332      12.940297      12.940297      12.940297    6[6-(1,6),6-(6,6),6-(6,6)]
   333      14.350014      14.350014      14.350014    6[1-(0),6-(1,6),6-(6,6)]
   334      15.027502      15.027502      15.027502    6[1-(0),6-(1,6),6-(6,6)]
   335      14.278827      14.278827      14.278827    6[6-(1,6),6-(1,6),6-(6,6)]
   336      12.911576      12.911576      12.911576    6[1-(0),6-(6,6),6-(6,6)]
   337      33.358979      33.358979      33.358979    6[1-(0),1-(0),6-(1,1,1),8-(6)]
   338      32.872956      32.872956      32.872956    6[1-(0),1-(0),1-(0),6-(1,1,8)]
   339      12.823209      12.823209      12.823209    6[1-(0),1-(0),6-(1,1,1),8-(6)]
   340      12.376459      12.376459      12.376459    6[1-(0),1-(0),1-(0),6-(1,1,8)]
   341       21.43174       21.43174       21.43174    6[6-(1,6),6-(1,6),6-(6,6)]
   342      22.025034      22.025034      22.025034    6[1-(0),6-(1,6),6-(6,6)]
   343      21.394921      21.394921      21.394921    6[1-(0),6-(1,6),6-(6,6)]
   344      20.170041      20.170041      20.170041    6[6-(1,6),6-(1,6),6-(8,8)]
   345      19.576501      19.576501      19.576501    6[1-(0),6-(1,6),6-(6,6)]
   346       20.20686       20.20686       20.20686    6[1-(0),6-(1,6),6-(6,6)]
   347      19.787112      19.787112      19.787112    6[6-(6,6),8-(29),8-(29)]
   348      21.637932      21.637932      21.637932    6[6-(1,6),6-(1,6),6-(6,6)]
   349      20.290318      20.290318      20.290318    6[1-(0),6-(1,6),6-(6,6)]
   350      19.590247      19.590247      19.590247    6[1-(0),6-(1,6),6-(6,6)]
   351      20.236316      20.236316      20.236316    6[6-(1,6),6-(1,6),6-(8,8)]
   352       21.58393       21.58393       21.58393    6[1-(0),6-(1,6),6-(6,6)]
   353      22.284247      22.284247      22.284247    6[1-(0),6-(1,6),6-(6,6)]
   354      19.647188      19.647188      19.647188    6[6-(6,6),8-(29),8-(29)]
   355      23.928137      23.928137      23.928137    6[6-(6,6),6-(6,6),6-(6,8)]
   356       23.86677       23.86677       23.86677    6[6-(1,6),6-(6,6),8-(6)]
   357      23.103369      23.103369      23.103369    6[1-(0),6-(6,6),6-(6,8)]
   358      22.398879      22.398879      22.398879    6[6-(1,6),6-(6,6),6-(6,6)]
   359      22.460246      22.460246      22.460246    6[6-(1,6),6-(6,6),6-(6,6)]
   360      23.223647      23.223647      23.223647    6[6-(1,6),6-(6,6),6-(6,6)]
   361      23.410202      23.410202      23.410202    6[1-(0),6-(1,6),6-(6,6)]
   362      22.764625      22.764625      22.764625    6[1-(0),6-(1,6),6-(6,6)]
   363      22.065044      22.065044      22.065044    6[6-(1,6),6-(1,6),6-(6,6)]
   364       21.87358       21.87358       21.87358    6[1-(0),6-(6,6),6-(6,6)]
   365      20.501414      20.501414      20.501414    6[6-(1,6),6-(1,6),6-(8,8)]
   366      19.989861      19.989861      19.989861    6[1-(0),6-(1,6),6-(6,6)]
   367      20.665878      20.665878      20.665878    6[1-(0),6-(1,6),6-(6,6)]
   368      21.851484      21.851484      21.851484    6[6-(1,6),6-(1,6),6-(6,6)]
   369      22.363773      22.363773      22.363773    6[1-(0),6-(1,6),6-(6,6)]
   370      21.689474      21.689474      21.689474    6[1-(0),6-(1,6),6-(6,6)]
   371      29.411866      29.411866      29.411866    6[6-(6,6),8-(29),8-(29)]
   372       26.86883       26.86883       26.86883    6[6-(1,6),6-(1,6),6-(6,6)]
   373      26.539904      26.539904      26.539904    6[1-(0),6-(1,6),6-(6,6)]
   374      27.340126      27.340126      27.340126    6[1-(0),6-(1,6),6-(6,6)]
   375      28.469274      28.469274      28.469274    6[6-(1,6),6-(1,6),6-(8,8)]
   376      28.797218      28.797218      28.797218    6[1-(0),6-(1,6),6-(6,6)]
   377      27.997978      27.997978      27.997978    6[1-(0),6-(1,6),6-(6,6)]
   378      19.664379      19.664379      19.664379    6[6-(6,6),8-(29),8-(29)]
   379      24.563896      24.563896      24.563896    6[6-(6,6),6-(6,6),6-(6,8)]
   380      25.967967      25.967967      25.967967    6[6-(1,6),6-(6,6),8-(6)]
   381      26.688904      26.688904      26.688904    6[1-(0),6-(6,6),6-(6,8)]
   382      26.004786      26.004786      26.004786    6[6-(1,6),6-(6,6),6-(6,6)]
   383      24.600715      24.600715      24.600715    6[6-(1,6),6-(6,6),6-(6,6)]
   384      23.879779      23.879779      23.879779    6[6-(1,6),6-(6,6),6-(6,6)]
   385      22.470062      22.470062      22.470062    6[1-(0),6-(1,6),6-(6,6)]
   386      21.792573      21.792573      21.792573    6[1-(0),6-(1,6),6-(6,6)]
   387      22.541246      22.541246      22.541246    6[6-(1,6),6-(1,6),6-(6,6)]
   388      23.908498      23.908498      23.908498    6[1-(0),6-(6,6),6-(6,6)]
   389      28.007799      28.007799      28.007799    6[1-(0),1-(0),6-(1,1,1),8-(6)]
   390      28.493824      28.493824      28.493824    6[1-(0),1-(0),1-(0),6-(1,1,8)]
   391      23.996867      23.996867      23.996867    6[1-(0),1-(0),6-(1,1,1),8-(6)]
   392      24.443617      24.443617      24.443617    6[1-(0),1-(0),1-(0),6-(1,1,8)]
   393       9.563401       9.563401       9.563401    6[6-(1,6),6-(1,6),6-(6,6)]
   394       8.394979       8.394979       8.394979    6[1-(0),6-(1,6),6-(6,6)]
   395       7.688034       7.688034       7.688034    6[1-(0),6-(1,6),6-(6,6)]
   396       8.149512       8.149512       8.149512    6[6-(1,6),6-(1,6),6-(8,8)]
   397       9.317935       9.317935       9.317935    6[1-(0),6-(1,6),6-(6,6)]
   398      10.024879      10.024879      10.024879    6[1-(0),6-(1,6),6-(6,6)]
   399      16.986324      16.986324      16.986324    6[6-(6,6),8-(29),8-(29)]
   400      14.634749      14.634749      14.634749    6[6-(1,6),6-(1,6),6-(6,6)]
   401      14.357126      14.357126      14.357126    6[1-(0),6-(1,6),6-(6,6)]
   402      15.189505      15.189505      15.189505    6[1-(0),6-(1,6),6-(6,6)]
   403      16.299016      16.299016      16.299016    6[6-(1,6),6-(1,6),6-(8,8)]
   404      16.574675      16.574675      16.574675    6[1-(0),6-(1,6),6-(6,6)]
   405      15.741805      15.741805      15.741805    6[1-(0),6-(1,6),6-(6,6)]
   406      19.598104      19.598104      19.598104    6[6-(6,6),8-(29),8-(29)]
   407      12.288083      12.288083      12.288083    6[6-(6,6),6-(6,6),6-(6,8)]
   408      13.694608      13.694608      13.694608    6[6-(1,6),6-(6,6),8-(6)]
   409      14.419718      14.419718      14.419718    6[1-(0),6-(6,6),6-(6,8)]
   410      13.736339      13.736339      13.736339    6[6-(1,6),6-(6,6),6-(6,6)]
   411      12.329813      12.329813      12.329813    6[6-(1,6),6-(6,6),6-(6,6)]
   412      11.606421      11.606421      11.606421    6[6-(1,6),6-(6,6),6-(6,6)]
   413       10.26298       10.26298       10.26298    6[1-(0),6-(1,6),6-(6,6)]
   414       9.556036       9.556036       9.556036    6[1-(0),6-(1,6),6-(6,6)]
   415      10.294892      10.294892      10.294892    6[6-(1,6),6-(1,6),6-(6,6)]
   416      11.620414      11.620414      11.620414    6[1-(0),6-(6,6),6-(6,6)]
   417       8.024317       8.024317       8.024317    6[6-(1,6),6-(1,6),6-(8,8)]
   418       9.190285       9.190285       9.190285    6[1-(0),6-(1,6),6-(6,6)]
   419       9.772043       9.772043       9.772043    6[1-(0),6-(1,6),6-(6,6)]
   420       9.187831       9.187831       9.187831    6[6-(1,6),6-(1,6),6-(6,6)]
   421       8.021863       8.021863       8.021863    6[1-(0),6-(1,6),6-(6,6)]
   422       7.440106       7.440106       7.440106    6[1-(0),6-(1,6),6-(6,6)]
   423       7.268279       7.268279       7.268279    6[6-(6,6),8-(29),8-(29)]
   424       9.435754       9.435754       9.435754    6[6-(1,6),6-(1,6),6-(6,6)]
   425       8.117596       8.117596       8.117596    6[1-(0),6-(1,6),6-(6,6)]
   426       7.427833       7.427833       7.427833    6[1-(0),6-(1,6),6-(6,6)]
   427       8.061138       8.061138       8.061138    6[6-(1,6),6-(1,6),6-(8,8)]
   428       9.379296       9.379296       9.379296    6[1-(0),6-(1,6),6-(6,6)]
   429      10.066604      10.066604      10.066604    6[1-(0),6-(1,6),6-(6,6)]
   430       7.614395       7.614395       7.614395    6[6-(6,6),8-(29),8-(29)]
   431      11.627776      11.627776      11.627776    6[6-(6,6),6-(6,6),6-(6,8)]
   432      11.536953      11.536953      11.536953    6[6-(1,6),6-(6,6),8-(6)]
   433      10.803006      10.803006      10.803006    6[1-(0),6-(6,6),6-(6,8)]
   434      10.154973      10.154973      10.154973    6[6-(1,6),6-(6,6),6-(6,6)]
   435      10.243341      10.243341      10.243341    6[6-(1,6),6-(6,6),6-(6,6)]
   436      10.979742      10.979742      10.979742    6[6-(1,6),6-(6,6),6-(6,6)]
   437      11.102476      11.102476      11.102476    6[1-(0),6-(1,6),6-(6,6)]
   438      10.481444      10.481444      10.481444    6[1-(0),6-(1,6),6-(6,6)]
   439       9.791681       9.791681       9.791681    6[6-(1,6),6-(1,6),6-(6,6)]
   440       9.725405       9.725405       9.725405    6[1-(0),6-(6,6),6-(6,6)]
   441      12.027888      12.027888      12.027888    6[1-(0),1-(0),6-(1,1,1),8-(6)]
   442      12.563006      12.563006      12.563006    6[1-(0),1-(0),1-(0),6-(1,1,8)]
   443      15.815443      15.815443      15.815443    6[1-(0),1-(0),6-(1,1,1),8-(6)]
   444       16.64512       16.64512       16.64512    6[1-(0),1-(0),1-(0),6-(1,1,8)]
   445      27.256663      27.256663      27.256663    6[6-(1,6),6-(1,6),6-(6,6)]
   446      28.425086      28.425086      28.425086    6[1-(0),6-(1,6),6-(6,6)]
   447      29.132031      29.132031      29.132031    6[1-(0),6-(1,6),6-(6,6)]
   448      28.670554      28.670554      28.670554    6[6-(1,6),6-(1,6),6-(8,8)]
   449       27.50213       27.50213       27.50213    6[1-(0),6-(1,6),6-(6,6)]
   450      26.795185      26.795185      26.795185    6[1-(0),6-(1,6),6-(6,6)]
   451      19.833741      19.833741      19.833741    6[6-(6,6),8-(29),8-(29)]
   452      22.185314      22.185314      22.185314    6[6-(1,6),6-(1,6),6-(6,6)]
   453      22.462937      22.462937      22.462937    6[1-(0),6-(1,6),6-(6,6)]
   454      21.630559      21.630559      21.630559    6[1-(0),6-(1,6),6-(6,6)]
   455      20.521048      20.521048      20.521048    6[6-(1,6),6-(1,6),6-(8,8)]
   456      20.245389      20.245389      20.245389    6[1-(0),6-(1,6),6-(6,6)]
   457      21.078258      21.078258      21.078258    6[1-(0),6-(1,6),6-(6,6)]
   458      17.221984      17.221984      17.221984    6[6-(6,6),8-(29),8-(29)]
   459      24.531977      24.531977      24.531977    6[6-(6,6),6-(6,6),6-(6,8)]
   460      23.125451      23.125451      23.125451    6[6-(1,6),6-(6,6),8-(6)]
   461      22.400342      22.400342      22.400342    6[1-(0),6-(6,6),6-(6,8)]
   462      23.083722      23.083722      23.083722    6[6-(1,6),6-(6,6),6-(6,6)]
   463      24.490248      24.490248      24.490248    6[6-(1,6),6-(6,6),6-(6,6)]
   464      25.213639      25.213639      25.213639    6[6-(1,6),6-(6,6),6-(6,6)]
   465       26.55708       26.55708       26.55708    6[1-(0),6-(1,6),6-(6,6)]
   466      27.264025      27.264025      27.264025    6[1-(0),6-(1,6),6-(6,6)]
   467       26.52517       26.52517       26.52517    6[6-(1,6),6-(1,6),6-(6,6)]
   468      25.199648      25.199648      25.199648    6[1-(0),6-(6,6),6-(6,6)]
   469       4.249034       4.249034       4.249034    6[6-(1,6),6-(1,6),6-(8,8)]
   470       3.083066       3.083066       3.083066    6[1-(0),6-(1,6),6-(6,6)]
   471        2.50131        2.50131        2.50131    6[1-(0),6-(1,6),6-(6,6)]
   472       3.085522       3.085522       3.085522    6[6-(1,6),6-(1,6),6-(6,6)]
   473        4.25149        4.25149        4.25149    6[1-(0),6-(1,6),6-(6,6)]
   474       4.833246       4.833246       4.833246    6[1-(0),6-(1,6),6-(6,6)]
   475       5.005073       5.005073       5.005073    6[6-(6,6),8-(29),8-(29)]
   476       2.837601       2.837601       2.837601    6[6-(1,6),6-(1,6),6-(6,6)]
   477       4.155759       4.155759       4.155759    6[1-(0),6-(1,6),6-(6,6)]
   478        4.84552        4.84552        4.84552    6[1-(0),6-(1,6),6-(6,6)]
   479       4.212215       4.212215       4.212215    6[6-(1,6),6-(1,6),6-(8,8)]
   480       2.894058       2.894058       2.894058    6[1-(0),6-(1,6),6-(6,6)]
   481        2.20675        2.20675        2.20675    6[1-(0),6-(1,6),6-(6,6)]
   482      29.205672      29.205672      29.205672    6[6-(6,6),8-(29),8-(29)]
   483      25.192282      25.192282      25.192282    6[6-(6,6),6-(6,6),6-(6,8)]
   484      25.283105      25.283105      25.283105    6[6-(1,6),6-(6,6),8-(6)]
   485      26.017051      26.017051      26.017051    6[1-(0),6-(6,6),6-(6,8)]
   486       2.118383       2.118383       2.118383    6[6-(1,6),6-(6,6),6-(6,6)]
   487       2.030015       2.030015       2.030015    6[6-(1,6),6-(6,6),6-(6,6)]
   488      25.840314      25.840314      25.840314    6[6-(1,6),6-(6,6),6-(6,6)]
   489      25.717581      25.717581      25.717581    6[1-(0),6-(1,6),6-(6,6)]
   490       1.791912       1.791912       1.791912    6[1-(0),6-(1,6),6-(6,6)]
   491       2.481674       2.481674       2.481674    6[6-(1,6),6-(1,6),6-(6,6)]
   492        2.54795        2.54795        2.54795    6[1-(0),6-(6,6),6-(6,6)]
   493      24.792172      24.792172      24.792172    6[1-(0),1-(0),6-(1,1,1),8-(6)]
   494      24.257054      24.257054      24.257054    6[1-(0),1-(0),1-(0),6-(1,1,8)]
   495      21.004615      21.004615      21.004615    6[1-(0),1-(0),6-(1,1,1),8-(6)]
   496      20.174936      20.174936      20.174936    6[1-(0),1-(0),1-(0),6-(1,1,8)]
   497      21.431726      21.431726      21.431726    6[6-(1,6),6-(1,6),6-(6,6)]
   498       22.02502       22.02502       22.02502    6[1-(0),6-(1,6),6-(6,6)]
   499      21.394906      21.394906      21.394906    6[1-(0),6-(1,6),6-(6,6)]
   500      20.170025      20.170025      20.170025    6[6-(1,6),6-(1,6),6-(8,8)]
   501      19.576486      19.576486      19.576486    6[1-(0),6-(1,6),6-(6,6)]
   502      20.206846      20.206846      20.206846    6[1-(0),6-(1,6),6-(6,6)]
   503      19.787097      19.787097      19.787097    6[6-(6,6),8-(29),8-(29)]
   504      21.637919      21.637919      21.637919    6[6-(1,6),6-(1,6),6-(6,6)]
   505      20.290305      20.290305      20.290305    6[1-(0),6-(1,6),6-(6,6)]
   506      19.590233      19.590233      19.590233    6[1-(0),6-(1,6),6-(6,6)]
   507      20.236302      20.236302      20.236302    6[6-(1,6),6-(1,6),6-(8,8)]
   508      21.583916      21.583916      21.583916    6[1-(0),6-(1,6),6-(6,6)]
   509      22.284234      22.284234      22.284234    6[1-(0),6-(1,6),6-(6,6)]
   510      19.647188      19.647188      19.647188    6[6-(6,6),8-(29),8-(29)]
   511      23.928128      23.928128      23.928128    6[6-(6,6),6-(6,6),6-(6,8)]
   512      23.866761      23.866761      23.866761    6[6-(1,6),6-(6,6),8-(6)]
   513      23.103359      23.103359      23.103359    6[1-(0),6-(6,6),6-(6,8)]
   514      22.398868      22.398868      22.398868    6[6-(1,6),6-(6,6),6-(6,6)]
   515      22.460234      22.460234      22.460234    6[6-(1,6),6-(6,6),6-(6,6)]
   516      23.223637      23.223637      23.223637    6[6-(1,6),6-(6,6),6-(6,6)]
   517      23.410192      23.410192      23.410192    6[1-(0),6-(1,6),6-(6,6)]
   518      22.764613      22.764613      22.764613    6[1-(0),6-(1,6),6-(6,6)]
   519      22.065032      22.065032      22.065032    6[6-(1,6),6-(1,6),6-(6,6)]
   520      21.873568      21.873568      21.873568    6[1-(0),6-(6,6),6-(6,6)]
   521      20.501413      20.501413      20.501413    6[6-(1,6),6-(1,6),6-(8,8)]
   522      19.989859      19.989859      19.989859    6[1-(0),6-(1,6),6-(6,6)]
   523      20.665875      20.665875      20.665875    6[1-(0),6-(1,6),6-(6,6)]
   524       21.85148       21.85148       21.85148    6[6-(1,6),6-(1,6),6-(6,6)]
   525       22.36377       22.36377       22.36377    6[1-(0),6-(1,6),6-(6,6)]
   526      21.689473      21.689473      21.689473    6[1-(0),6-(1,6),6-(6,6)]
   527      29.411864      29.411864      29.411864    6[6-(6,6),8-(29),8-(29)]
   528      26.868825      26.868825      26.868825    6[6-(1,6),6-(1,6),6-(6,6)]
   529      26.539899      26.539899      26.539899    6[1-(0),6-(1,6),6-(6,6)]
   530      27.340122      27.340122      27.340122    6[1-(0),6-(1,6),6-(6,6)]
   531      28.469271      28.469271      28.469271    6[6-(1,6),6-(1,6),6-(8,8)]
   532      28.797214      28.797214      28.797214    6[1-(0),6-(1,6),6-(6,6)]
   533      27.997973      27.997973      27.997973    6[1-(0),6-(1,6),6-(6,6)]
   534      19.664362      19.664362      19.664362    6[6-(6,6),8-(29),8-(29)]
   535      24.563888      24.563888      24.563888    6[6-(6,6),6-(6,6),6-(6,8)]
   536      25.967959      25.967959      25.967959    6[6-(1,6),6-(6,6),8-(6)]
   537      26.688897      26.688897      26.688897    6[1-(0),6-(6,6),6-(6,8)]
   538      26.004781      26.004781      26.004781    6[6-(1,6),6-(6,6),6-(6,6)]
   539      24.600709      24.600709      24.600709    6[6-(1,6),6-(6,6),6-(6,6)]
   540      23.879772      23.879772      23.879772    6[6-(1,6),6-(6,6),6-(6,6)]
   541      22.470055      22.470055      22.470055    6[1-(0),6-(1,6),6-(6,6)]
   542      21.792567      21.792567      21.792567    6[1-(0),6-(1,6),6-(6,6)]
   543      22.541242      22.541242      22.541242    6[6-(1,6),6-(1,6),6-(6,6)]
   544      23.908493      23.908493      23.908493    6[1-(0),6-(6,6),6-(6,6)]
   545        3.46109        3.46109        3.46109    6[1-(0),1-(0),6-(1,1,1),8-(6)]
   546       3.947113       3.947113       3.947113    6[1-(0),1-(0),1-(0),6-(1,1,8)]
   547       23.99686       23.99686       23.99686    6[1-(0),1-(0),6-(1,1,1),8-(6)]
   548       24.44361       24.44361       24.44361    6[1-(0),1-(0),1-(0),6-(1,1,8)]
   549      15.388329      15.388329      15.388329    6[6-(1,6),6-(1,6),6-(6,6)]
   550      14.795035      14.795035      14.795035    6[1-(0),6-(1,6),6-(6,6)]
   551      15.425148      15.425148      15.425148    6[1-(0),6-(1,6),6-(6,6)]
   552      16.650028      16.650028      16.650028    6[6-(1,6),6-(1,6),6-(8,8)]
   553      17.243568      17.243568      17.243568    6[1-(0),6-(1,6),6-(6,6)]
   554      16.613209      16.613209      16.613209    6[1-(0),6-(1,6),6-(6,6)]
   555      17.032957      17.032957      17.032957    6[6-(6,6),8-(29),8-(29)]
   556      15.182137      15.182137      15.182137    6[6-(1,6),6-(1,6),6-(6,6)]
   557      16.529751      16.529751      16.529751    6[1-(0),6-(1,6),6-(6,6)]
   558      17.229822      17.229822      17.229822    6[1-(0),6-(1,6),6-(6,6)]
   559      16.583753      16.583753      16.583753    6[6-(1,6),6-(1,6),6-(8,8)]
   560      15.236139      15.236139      15.236139    6[1-(0),6-(1,6),6-(6,6)]
   561      14.535822      14.535822      14.535822    6[1-(0),6-(1,6),6-(6,6)]
   562      17.172881      17.172881      17.172881    6[6-(6,6),8-(29),8-(29)]
   563      12.891932      12.891932      12.891932    6[6-(6,6),6-(6,6),6-(6,8)]
   564      12.953299      12.953299      12.953299    6[6-(1,6),6-(6,6),8-(6)]
   565        13.7167        13.7167        13.7167    6[1-(0),6-(6,6),6-(6,8)]
   566       14.42119       14.42119       14.42119    6[6-(1,6),6-(6,6),6-(6,6)]
   567      14.359823      14.359823      14.359823    6[6-(1,6),6-(6,6),6-(6,6)]
   568      13.596422      13.596422      13.596422    6[6-(1,6),6-(6,6),6-(6,6)]
   569      13.409867      13.409867      13.409867    6[1-(0),6-(1,6),6-(6,6)]
   570      14.055444      14.055444      14.055444    6[1-(0),6-(1,6),6-(6,6)]
   571      14.755025      14.755025      14.755025    6[6-(1,6),6-(1,6),6-(6,6)]
   572      14.946489      14.946489      14.946489    6[1-(0),6-(6,6),6-(6,6)]
   573      16.318655      16.318655      16.318655    6[6-(1,6),6-(1,6),6-(8,8)]
   574      16.830208      16.830208      16.830208    6[1-(0),6-(1,6),6-(6,6)]
   575      16.154191      16.154191      16.154191    6[1-(0),6-(1,6),6-(6,6)]
   576      14.968585      14.968585      14.968585    6[6-(1,6),6-(1,6),6-(6,6)]
   577      14.456296      14.456296      14.456296    6[1-(0),6-(1,6),6-(6,6)]
   578      15.130595      15.130595      15.130595    6[1-(0),6-(1,6),6-(6,6)]
   579       7.408203       7.408203       7.408203    6[6-(6,6),8-(29),8-(29)]
   580       9.951239       9.951239       9.951239    6[6-(1,6),6-(1,6),6-(6,6)]
   581      10.280165      10.280165      10.280165    6[1-(0),6-(1,6),6-(6,6)]
   582       9.479943       9.479943       9.479943    6[1-(0),6-(1,6),6-(6,6)]
   583       8.350795       8.350795       8.350795    6[6-(1,6),6-(1,6),6-(8,8)]
   584       8.022851       8.022851       8.022851    6[1-(0),6-(1,6),6-(6,6)]
   585       8.822091       8.822091       8.822091    6[1-(0),6-(1,6),6-(6,6)]
   586       17.15569       17.15569       17.15569    6[6-(6,6),8-(29),8-(29)]
   587      12.256173      12.256173      12.256173    6[6-(6,6),6-(6,6),6-(6,8)]
   588      10.852102      10.852102      10.852102    6[6-(1,6),6-(6,6),8-(6)]
   589      10.131165      10.131165      10.131165    6[1-(0),6-(6,6),6-(6,8)]
   590      10.815283      10.815283      10.815283    6[6-(1,6),6-(6,6),6-(6,6)]
   591      12.219354      12.219354      12.219354    6[6-(1,6),6-(6,6),6-(6,6)]
   592       12.94029       12.94029       12.94029    6[6-(1,6),6-(6,6),6-(6,6)]
   593      14.350007      14.350007      14.350007    6[1-(0),6-(1,6),6-(6,6)]
   594      15.027496      15.027496      15.027496    6[1-(0),6-(1,6),6-(6,6)]
   595      14.278823      14.278823      14.278823    6[6-(1,6),6-(1,6),6-(6,6)]
   596      12.911571      12.911571      12.911571    6[1-(0),6-(6,6),6-(6,6)]
   597        8.81227        8.81227        8.81227    6[1-(0),1-(0),6-(1,1,1),8-(6)]
   598       8.326245       8.326245       8.326245    6[1-(0),1-(0),1-(0),6-(1,1,8)]
   599      12.823202      12.823202      12.823202    6[1-(0),1-(0),6-(1,1,1),8-(6)]
   600      12.376452      12.376452      12.376452    6[1-(0),1-(0),1-(0),6-(1,1,8)]
   601      27.256668      27.256668      27.256668    6[6-(1,6),6-(1,6),6-(6,6)]
   602       28.42509       28.42509       28.42509    6[1-(0),6-(1,6),6-(6,6)]
   603      29.132035      29.132035      29.132035    6[1-(0),6-(1,6),6-(6,6)]
   604      28.670557      28.670557      28.670557    6[6-(1,6),6-(1,6),6-(8,8)]
   605      27.502134      27.502134      27.502134    6[1-(0),6-(1,6),6-(6,6)]
   606       26.79519       26.79519       26.79519    6[1-(0),6-(1,6),6-(6,6)]
   607      19.833745      19.833745      19.833745    6[6-(6,6),8-(29),8-(29)]
   608       22.18532       22.18532       22.18532    6[6-(1,6),6-(1,6),6-(6,6)]
   609      22.462943      22.462943      22.462943    6[1-(0),6-(1,6),6-(6,6)]
   610      21.630564      21.630564      21.630564    6[1-(0),6-(1,6),6-(6,6)]
   611      20.521053      20.521053      20.521053    6[6-(1,6),6-(1,6),6-(8,8)]
   612      20.245394      20.245394      20.245394    6[1-(0),6-(1,6),6-(6,6)]
   613      21.078264      21.078264      21.078264    6[1-(0),6-(1,6),6-(6,6)]
   614      17.221965      17.221965      17.221965    6[6-(6,6),8-(29),8-(29)]
   615      24.531986      24.531986      24.531986    6[6-(6,6),6-(6,6),6-(6,8)]
   616      23.125461      23.125461      23.125461    6[6-(1,6),6-(6,6),8-(6)]
   617      22.400351      22.400351      22.400351    6[1-(0),6-(6,6),6-(6,8)]
   618       23.08373       23.08373       23.08373    6[6-(1,6),6-(6,6),6-(6,6)]
   619      24.490256      24.490256      24.490256    6[6-(1,6),6-(6,6),6-(6,6)]
   620      25.213648      25.213648      25.213648    6[6-(1,6),6-(6,6),6-(6,6)]
   621      26.557089      26.557089      26.557089    6[1-(0),6-(1,6),6-(6,6)]
   622      27.264033      27.264033      27.264033    6[1-(0),6-(1,6),6-(6,6)]
   623      26.525177      26.525177      26.525177    6[6-(1,6),6-(1,6),6-(6,6)]
   624      25.199655      25.199655      25.199655    6[1-(0),6-(6,6),6-(6,6)]
   625      28.795752      28.795752      28.795752    6[6-(1,6),6-(1,6),6-(8,8)]
   626      27.629784      27.629784      27.629784    6[1-(0),6-(1,6),6-(6,6)]
   627      27.048026      27.048026      27.048026    6[1-(0),6-(1,6),6-(6,6)]
   628      27.632238      27.632238      27.632238    6[6-(1,6),6-(1,6),6-(6,6)]
   629      28.798206      28.798206      28.798206    6[1-(0),6-(1,6),6-(6,6)]
   630      29.379963      29.379963      29.379963    6[1-(0),6-(1,6),6-(6,6)]
   631       29.55179       29.55179       29.55179    6[6-(6,6),8-(29),8-(29)]
   632      27.384315      27.384315      27.384315    6[6-(1,6),6-(1,6),6-(6,6)]
   633      28.702473      28.702473      28.702473    6[1-(0),6-(1,6),6-(6,6)]
   634      29.392236      29.392236      29.392236    6[1-(0),6-(1,6),6-(6,6)]
   635      28.758931      28.758931      28.758931    6[6-(1,6),6-(1,6),6-(8,8)]
   636      27.440773      27.440773      27.440773    6[1-(0),6-(1,6),6-(6,6)]
   637      26.753465      26.753465      26.753465    6[1-(0),6-(1,6),6-(6,6)]
   638      29.205674      29.205674      29.205674    6[6-(6,6),8-(29),8-(29)]
   639      25.192293      25.192293      25.192293    6[6-(6,6),6-(6,6),6-(6,8)]
   640      25.283116      25.283116      25.283116    6[6-(1,6),6-(6,6),8-(6)]
   641      26.017063      26.017063      26.017063    6[1-(0),6-(6,6),6-(6,8)]
   642      26.665096      26.665096      26.665096    6[6-(1,6),6-(6,6),6-(6,6)]
   643      26.576728      26.576728      26.576728    6[6-(1,6),6-(6,6),6-(6,6)]
   644      25.840327      25.840327      25.840327    6[6-(1,6),6-(6,6),6-(6,6)]
   645      25.717593      25.717593      25.717593    6[1-(0),6-(1,6),6-(6,6)]
   646      26.338625      26.338625      26.338625    6[1-(0),6-(1,6),6-(6,6)]
   647      27.028388      27.028388      27.028388    6[6-(1,6),6-(1,6),6-(6,6)]
   648      27.094664      27.094664      27.094664    6[1-(0),6-(6,6),6-(6,6)]
   649      24.792181      24.792181      24.792181    6[1-(0),1-(0),6-(1,1,1),8-(6)]
   650      24.257063      24.257063      24.257063    6[1-(0),1-(0),1-(0),6-(1,1,8)]
   651      21.004626      21.004626      21.004626    6[1-(0),1-(0),6-(1,1,1),8-(6)]
   652      20.174949      20.174949      20.174949    6[1-(0),1-(0),1-(0),6-(1,1,8)]
   653       9.563406       9.563406       9.563406    6[6-(1,6),6-(1,6),6-(6,6)]
   654       8.394983       8.394983       8.394983    6[1-(0),6-(1,6),6-(6,6)]
   655       7.688038       7.688038       7.688038    6[1-(0),6-(1,6),6-(6,6)]
   656       8.149515       8.149515       8.149515    6[6-(1,6),6-(1,6),6-(8,8)]
   657       9.317939       9.317939       9.317939    6[1-(0),6-(1,6),6-(6,6)]
   658      10.024884      10.024884      10.024884    6[1-(0),6-(1,6),6-(6,6)]
   659      16.986328      16.986328      16.986328    6[6-(6,6),8-(29),8-(29)]
   660      14.634755      14.634755      14.634755    6[6-(1,6),6-(1,6),6-(6,6)]
   661      14.357132      14.357132      14.357132    6[1-(0),6-(1,6),6-(6,6)]
   662       15.18951       15.18951       15.18951    6[1-(0),6-(1,6),6-(6,6)]
   663      16.299021      16.299021      16.299021    6[6-(1,6),6-(1,6),6-(8,8)]
   664       16.57468       16.57468       16.57468    6[1-(0),6-(1,6),6-(6,6)]
   665      15.741811      15.741811      15.741811    6[1-(0),6-(1,6),6-(6,6)]
   666      19.598085      19.598085      19.598085    6[6-(6,6),8-(29),8-(29)]
   667      12.288092      12.288092      12.288092    6[6-(6,6),6-(6,6),6-(6,8)]
   668      13.694618      13.694618      13.694618    6[6-(1,6),6-(6,6),8-(6)]
   669      14.419727      14.419727      14.419727    6[1-(0),6-(6,6),6-(6,8)]
   670      13.736347      13.736347      13.736347    6[6-(1,6),6-(6,6),6-(6,6)]
   671      12.329821      12.329821      12.329821    6[6-(1,6),6-(6,6),6-(6,6)]
   672       11.60643       11.60643       11.60643    6[6-(1,6),6-(6,6),6-(6,6)]
   673      10.262989      10.262989      10.262989    6[1-(0),6-(1,6),6-(6,6)]
   674       9.556044       9.556044       9.556044    6[1-(0),6-(1,6),6-(6,6)]
   675      10.294899      10.294899      10.294899    6[6-(1,6),6-(1,6),6-(6,6)]
   676      11.620421      11.620421      11.620421    6[1-(0),6-(6,6),6-(6,6)]
   677      32.571035      32.571035      32.571035    6[6-(1,6),6-(1,6),6-(8,8)]
   678      33.737003      33.737003      33.737003    6[1-(0),6-(1,6),6-(6,6)]
   679      34.318759      34.318759      34.318759    6[1-(0),6-(1,6),6-(6,6)]
   680      33.734547      33.734547      33.734547    6[6-(1,6),6-(1,6),6-(6,6)]
   681      32.568579      32.568579      32.568579    6[1-(0),6-(1,6),6-(6,6)]
   682      31.986823      31.986823      31.986823    6[1-(0),6-(1,6),6-(6,6)]
   683      31.814996      31.814996      31.814996    6[6-(6,6),8-(29),8-(29)]
   684      33.982468      33.982468      33.982468    6[6-(1,6),6-(1,6),6-(6,6)]
   685       32.66431       32.66431       32.66431    6[1-(0),6-(1,6),6-(6,6)]
   686      31.974549      31.974549      31.974549    6[1-(0),6-(1,6),6-(6,6)]
   687      32.607854      32.607854      32.607854    6[6-(1,6),6-(1,6),6-(8,8)]
   688      33.926011      33.926011      33.926011    6[1-(0),6-(1,6),6-(6,6)]
   689      34.613319      34.613319      34.613319    6[1-(0),6-(1,6),6-(6,6)]
   690       7.614397       7.614397       7.614397    6[6-(6,6),8-(29),8-(29)]
   691      11.627787      11.627787      11.627787    6[6-(6,6),6-(6,6),6-(6,8)]
   692      11.536964      11.536964      11.536964    6[6-(1,6),6-(6,6),8-(6)]
   693      10.803018      10.803018      10.803018    6[1-(0),6-(6,6),6-(6,8)]
   694      34.701686      34.701686      34.701686    6[6-(1,6),6-(6,6),6-(6,6)]
   695      34.790054      34.790054      34.790054    6[6-(1,6),6-(6,6),6-(6,6)]
   696      10.979755      10.979755      10.979755    6[6-(1,6),6-(6,6),6-(6,6)]
   697      11.102488      11.102488      11.102488    6[1-(0),6-(1,6),6-(6,6)]
   698      10.481457      10.481457      10.481457    6[1-(0),6-(1,6),6-(6,6)]
   699      34.338395      34.338395      34.338395    6[6-(1,6),6-(1,6),6-(6,6)]
   700      34.272119      34.272119      34.272119    6[1-(0),6-(6,6),6-(6,6)]
   701      12.027897      12.027897      12.027897    6[1-(0),1-(0),6-(1,1,1),8-(6)]
   702      12.563015      12.563015      12.563015    6[1-(0),1-(0),1-(0),6-(1,1,8)]
   703      15.815454      15.815454      15.815454    6[1-(0),1-(0),6-(1,1,1),8-(6)]
   704      16.645133      16.645133      16.645133    6[1-(0),1-(0),1-(0),6-(1,1,8)]
   705      16.659863      16.659863      16.659863    8[6-(6,8),29-(8,8,8)]
   706      18.198933      18.198933      18.198933    8[6-(6,8),29-(8,8,8)]
   707      16.681956      16.681956      16.681956    8[6-(6,8),29-(8,8,8)]
   708      30.963218      30.963218      30.963218    8[6-(6,8),29-(8,8,8)]
   709       7.867228       7.867228       7.867228    8[6-(6,8),29-(8,8,8)]
   710      18.378133      18.378133      18.378133    8[6-(6,8),29-(8,8,8)]
   711      18.358494      18.358494      18.358494    8[6-(6,8),29-(8,8,8)]
   712      16.635308      16.635308      16.635308    8[6-(6,8),29-(8,8,8)]
   713      12.447645      12.447645      12.447645    8[6-(1,1,6),6-(6,6)]
   714      10.299809      10.299809      10.299809    8[6-(1,1,6),6-(6,6)]
   715      20.160222      20.160222      20.160222    8[6-(6,8),29-(8,8,8)]
   716      18.621136      18.621136      18.621136    8[6-(6,8),29-(8,8,8)]
   717      20.138131      20.138131      20.138131    8[6-(6,8),29-(8,8,8)]
   718      30.403553      30.403553      30.403553    8[6-(6,8),29-(8,8,8)]
   719      28.952843      28.952843      28.952843    8[6-(6,8),29-(8,8,8)]
   720      18.441954      18.441954      18.441954    8[6-(6,8),29-(8,8,8)]
   721       18.46159       18.46159       18.46159    8[6-(6,8),29-(8,8,8)]
   722      20.184761      20.184761      20.184761    8[6-(6,8),29-(8,8,8)]
   723      24.372432      24.372432      24.372432    8[6-(1,1,6),6-(6,6)]
   724      26.520269      26.520269      26.520269    8[6-(1,1,6),6-(6,6)]
   725       18.09338       18.09338       18.09338    8[6-(6,8),29-(8,8,8)]
   726      20.179861      20.179861      20.179861    8[6-(6,8),29-(8,8,8)]
   727       6.401788       6.401788       6.401788    8[6-(6,8),29-(8,8,8)]
   728       7.953132       7.953132       7.953132    8[6-(6,8),29-(8,8,8)]
   729       6.220135       6.220135       6.220135    8[6-(6,8),29-(8,8,8)]
   730       7.926138       7.926138       7.926138    8[6-(6,8),29-(8,8,8)]
   731      16.641198      16.641198      16.641198    8[6-(6,8),29-(8,8,8)]
   732      18.584325      18.584325      18.584325    8[6-(6,8),29-(8,8,8)]
   733      14.377006      14.377006      14.377006    8[6-(1,1,6),6-(6,6)]
   734      12.150621      12.150621      12.150621    8[6-(1,1,6),6-(6,6)]
   735      18.726685      18.726685      18.726685    8[6-(6,8),29-(8,8,8)]
   736      16.640227      16.640227      16.640227    8[6-(6,8),29-(8,8,8)]
   737       5.871579       5.871579       5.871579    8[6-(6,8),29-(8,8,8)]
   738        4.32022        4.32022        4.32022    8[6-(6,8),29-(8,8,8)]
   739       6.053217       6.053217       6.053217    8[6-(6,8),29-(8,8,8)]
   740      28.893929      28.893929      28.893929    8[6-(6,8),29-(8,8,8)]
   741      20.178868      20.178868      20.178868    8[6-(6,8),29-(8,8,8)]
   742      18.235762      18.235762      18.235762    8[6-(6,8),29-(8,8,8)]
   743      22.443052      22.443052      22.443052    8[6-(1,1,6),6-(6,6)]
   744      24.669438      24.669438      24.669438    8[6-(1,1,6),6-(6,6)]
   745      20.160206      20.160206      20.160206    8[6-(6,8),29-(8,8,8)]
   746      18.621136      18.621136      18.621136    8[6-(6,8),29-(8,8,8)]
   747      20.138113      20.138113      20.138113    8[6-(6,8),29-(8,8,8)]
   748       5.856851       5.856851       5.856851    8[6-(6,8),29-(8,8,8)]
   749      28.952841      28.952841      28.952841    8[6-(6,8),29-(8,8,8)]
   750      18.441936      18.441936      18.441936    8[6-(6,8),29-(8,8,8)]
   751      18.461575      18.461575      18.461575    8[6-(6,8),29-(8,8,8)]
   752      20.184761      20.184761      20.184761    8[6-(6,8),29-(8,8,8)]
   753      24.372424      24.372424      24.372424    8[6-(1,1,6),6-(6,6)]
   754       26.52026       26.52026       26.52026    8[6-(1,1,6),6-(6,6)]
   755      16.659847      16.659847      16.659847    8[6-(6,8),29-(8,8,8)]
   756      18.198933      18.198933      18.198933    8[6-(6,8),29-(8,8,8)]
   757      16.681938      16.681938      16.681938    8[6-(6,8),29-(8,8,8)]
   758       6.416516       6.416516       6.416516    8[6-(6,8),29-(8,8,8)]
   759       7.867226       7.867226       7.867226    8[6-(6,8),29-(8,8,8)]
   760      18.378115      18.378115      18.378115    8[6-(6,8),29-(8,8,8)]
   761      18.358479      18.358479      18.358479    8[6-(6,8),29-(8,8,8)]
   762      16.635308      16.635308      16.635308    8[6-(6,8),29-(8,8,8)]
   763      12.447637      12.447637      12.447637    8[6-(1,1,6),6-(6,6)]
   764        10.2998        10.2998        10.2998    8[6-(1,1,6),6-(6,6)]
   765      18.726689      18.726689      18.726689    8[6-(6,8),29-(8,8,8)]
   766      16.640208      16.640208      16.640208    8[6-(6,8),29-(8,8,8)]
   767      30.418281      30.418281      30.418281    8[6-(6,8),29-(8,8,8)]
   768      28.866937      28.866937      28.866937    8[6-(6,8),29-(8,8,8)]
   769      30.599934      30.599934      30.599934    8[6-(6,8),29-(8,8,8)]
   770      28.893931      28.893931      28.893931    8[6-(6,8),29-(8,8,8)]
   771      20.178871      20.178871      20.178871    8[6-(6,8),29-(8,8,8)]
   772      18.235744      18.235744      18.235744    8[6-(6,8),29-(8,8,8)]
   773      22.443063      22.443063      22.443063    8[6-(1,1,6),6-(6,6)]
   774      24.669448      24.669448      24.669448    8[6-(1,1,6),6-(6,6)]
   775      18.093384      18.093384      18.093384    8[6-(6,8),29-(8,8,8)]
   776      20.179842      20.179842      20.179842    8[6-(6,8),29-(8,8,8)]
   777       30.94849       30.94849       30.94849    8[6-(6,8),29-(8,8,8)]
   778      32.499849      32.499849      32.499849    8[6-(6,8),29-(8,8,8)]
   779      30.766852      30.766852      30.766852    8[6-(6,8),29-(8,8,8)]
   780        7.92614        7.92614        7.92614    8[6-(6,8),29-(8,8,8)]
   781      16.641201      16.641201      16.641201    8[6-(6,8),29-(8,8,8)]
   782      18.584307      18.584307      18.584307    8[6-(6,8),29-(8,8,8)]
   783      14.377017      14.377017      14.377017    8[6-(1,1,6),6-(6,6)]
   784      12.150631      12.150631      12.150631    8[6-(1,1,6),6-(6,6)]
