# Supplementary material for: A collection of forcefield precursors for metal–organic frameworks
Source: RSC Adv. 2019 Nov 13;9(63):36492–507. doi: 10.1039/c9ra07327b (PMC9075174; doi:10.1039/c9ra07327b)
Supplement: RA-009-C9RA07327B-s2411 [file RA-009-C9RA07327B-s2411.txt]

TOHYUL_clean

13.380000    0.000000    0.000000
0.000000    17.640000    0.000000
0.000000    0.000000    21.460000

     1       9.405337       9.405337       9.405337    48[8-(6),8-(6),8-(6),8-(6,48),8-(6,48)]
     2       8.971558       8.971558       8.971558    48[8-(6),8-(6),8-(6),8-(6,48),8-(6,48)]
     3      11.411534      11.411534      11.411534    48[8-(6),8-(6),8-(6),8-(6,48),8-(6,48)]
     4       3.974663       3.974663       3.974663    48[8-(6),8-(6),8-(6),8-(6,48),8-(6,48)]
     5       4.408442       4.408442       4.408442    48[8-(6),8-(6),8-(6),8-(6,48),8-(6,48)]
     6       1.968466       1.968466       1.968466    48[8-(6),8-(6),8-(6),8-(6,48),8-(6,48)]
     7      10.664663      10.664663      10.664663    48[8-(6),8-(6),8-(6),8-(6,48),8-(6,48)]
     8      11.098442      11.098442      11.098442    48[8-(6),8-(6),8-(6),8-(6,48),8-(6,48)]
     9       8.658466       8.658466       8.658466    48[8-(6),8-(6),8-(6),8-(6,48),8-(6,48)]
    10       2.715337       2.715337       2.715337    48[8-(6),8-(6),8-(6),8-(6,48),8-(6,48)]
    11       2.281558       2.281558       2.281558    48[8-(6),8-(6),8-(6),8-(6,48),8-(6,48)]
    12       4.721534       4.721534       4.721534    48[8-(6),8-(6),8-(6),8-(6,48),8-(6,48)]
    13       0.088308       0.088308       0.088308    1[6-(1,6,7)]
    14      12.713676      12.713676      12.713676    1[6-(1,6,7)]
    15       0.165912       0.165912       0.165912    1[6-(1,6,6)]
    16      12.701634      12.701634      12.701634    1[6-(1,6,6)]
    17       4.363218       4.363218       4.363218    1[6-(1,6,7)]
    18       5.062992       5.062992       5.062992    1[6-(1,6,7)]
    19        6.00093        6.00093        6.00093    1[6-(1,6,6)]
    20       5.364042       5.364042       5.364042    1[6-(1,6,6)]
    21         3.2112         3.2112         3.2112    1[6-(1,6,7)]
    22       1.867848       1.867848       1.867848    1[6-(1,6,7)]
    23        4.40871        4.40871        4.40871    1[6-(1,6,6)]
    24       3.045288       3.045288       3.045288    1[6-(1,6,6)]
    25       5.302494       5.302494       5.302494    1[6-(1,6,7)]
    26       4.672296       4.672296       4.672296    1[6-(1,6,7)]
    27       5.936706       5.936706       5.936706    1[6-(1,6,6)]
    28       5.223552       5.223552       5.223552    1[6-(1,6,6)]
    29      12.852828      12.852828      12.852828    1[6-(1,6,7)]
    30        0.30105        0.30105        0.30105    1[6-(1,6,7)]
    31      13.240848      13.240848      13.240848    1[6-(1,6,6)]
    32      12.472836      12.472836      12.472836    1[6-(1,6,6)]
    33        1.29786        1.29786        1.29786    1[6-(1,6,7)]
    34       2.851278       2.851278       2.851278    1[6-(1,6,7)]
    35       1.475814       1.475814       1.475814    1[6-(1,6,6)]
    36       3.039936       3.039936       3.039936    1[6-(1,6,6)]
    37      13.291692      13.291692      13.291692    1[6-(1,6,7)]
    38       0.666324       0.666324       0.666324    1[6-(1,6,7)]
    39      13.214088      13.214088      13.214088    1[6-(1,6,6)]
    40       0.678366       0.678366       0.678366    1[6-(1,6,6)]
    41       9.016782       9.016782       9.016782    1[6-(1,6,7)]
    42       8.317008       8.317008       8.317008    1[6-(1,6,7)]
    43        7.37907        7.37907        7.37907    1[6-(1,6,6)]
    44       8.015958       8.015958       8.015958    1[6-(1,6,6)]
    45        10.1688        10.1688        10.1688    1[6-(1,6,7)]
    46      11.512152      11.512152      11.512152    1[6-(1,6,7)]
    47        8.97129        8.97129        8.97129    1[6-(1,6,6)]
    48      10.334712      10.334712      10.334712    1[6-(1,6,6)]
    49       8.077506       8.077506       8.077506    1[6-(1,6,7)]
    50       8.707704       8.707704       8.707704    1[6-(1,6,7)]
    51       7.443294       7.443294       7.443294    1[6-(1,6,6)]
    52       8.156448       8.156448       8.156448    1[6-(1,6,6)]
    53       0.527172       0.527172       0.527172    1[6-(1,6,7)]
    54       13.07895       13.07895       13.07895    1[6-(1,6,7)]
    55       0.139152       0.139152       0.139152    1[6-(1,6,6)]
    56       0.907164       0.907164       0.907164    1[6-(1,6,6)]
    57       12.08214       12.08214       12.08214    1[6-(1,6,7)]
    58      10.528722      10.528722      10.528722    1[6-(1,6,7)]
    59      11.904186      11.904186      11.904186    1[6-(1,6,6)]
    60      10.340064      10.340064      10.340064    1[6-(1,6,6)]
    61       6.601692       6.601692       6.601692    1[6-(1,6,7)]
    62       7.356324       7.356324       7.356324    1[6-(1,6,7)]
    63       6.524088       6.524088       6.524088    1[6-(1,6,6)]
    64       7.368366       7.368366       7.368366    1[6-(1,6,6)]
    65       2.326782       2.326782       2.326782    1[6-(1,6,7)]
    66       1.627008       1.627008       1.627008    1[6-(1,6,7)]
    67        0.68907        0.68907        0.68907    1[6-(1,6,6)]
    68       1.325958       1.325958       1.325958    1[6-(1,6,6)]
    69         3.4788         3.4788         3.4788    1[6-(1,6,7)]
    70       4.822152       4.822152       4.822152    1[6-(1,6,7)]
    71        2.28129        2.28129        2.28129    1[6-(1,6,6)]
    72       3.644712       3.644712       3.644712    1[6-(1,6,6)]
    73       1.387506       1.387506       1.387506    1[6-(1,6,7)]
    74       2.017704       2.017704       2.017704    1[6-(1,6,7)]
    75       0.753294       0.753294       0.753294    1[6-(1,6,6)]
    76       1.466448       1.466448       1.466448    1[6-(1,6,6)]
    77       7.217172       7.217172       7.217172    1[6-(1,6,7)]
    78        6.38895        6.38895        6.38895    1[6-(1,6,7)]
    79       6.829152       6.829152       6.829152    1[6-(1,6,6)]
    80       7.597164       7.597164       7.597164    1[6-(1,6,6)]
    81        5.39214        5.39214        5.39214    1[6-(1,6,7)]
    82       3.838722       3.838722       3.838722    1[6-(1,6,7)]
    83       5.214186       5.214186       5.214186    1[6-(1,6,6)]
    84       3.650064       3.650064       3.650064    1[6-(1,6,6)]
    85       6.778308       6.778308       6.778308    1[6-(1,6,7)]
    86       6.023676       6.023676       6.023676    1[6-(1,6,7)]
    87       6.855912       6.855912       6.855912    1[6-(1,6,6)]
    88       6.011634       6.011634       6.011634    1[6-(1,6,6)]
    89      11.053218      11.053218      11.053218    1[6-(1,6,7)]
    90      11.752992      11.752992      11.752992    1[6-(1,6,7)]
    91       12.69093       12.69093       12.69093    1[6-(1,6,6)]
    92      12.054042      12.054042      12.054042    1[6-(1,6,6)]
    93         9.9012         9.9012         9.9012    1[6-(1,6,7)]
    94       8.557848       8.557848       8.557848    1[6-(1,6,7)]
    95       11.09871       11.09871       11.09871    1[6-(1,6,6)]
    96       9.735288       9.735288       9.735288    1[6-(1,6,6)]
    97      11.992494      11.992494      11.992494    1[6-(1,6,7)]
    98      11.362296      11.362296      11.362296    1[6-(1,6,7)]
    99      12.626706      12.626706      12.626706    1[6-(1,6,6)]
   100      11.913552      11.913552      11.913552    1[6-(1,6,6)]
   101       6.162828       6.162828       6.162828    1[6-(1,6,7)]
   102        6.99105        6.99105        6.99105    1[6-(1,6,7)]
   103       6.550848       6.550848       6.550848    1[6-(1,6,6)]
   104       5.782836       5.782836       5.782836    1[6-(1,6,6)]
   105        7.98786        7.98786        7.98786    1[6-(1,6,7)]
   106       9.541278       9.541278       9.541278    1[6-(1,6,7)]
   107       8.165814       8.165814       8.165814    1[6-(1,6,6)]
   108       9.729936       9.729936       9.729936    1[6-(1,6,6)]
   109       2.393682       2.393682       2.393682    6[7-(6,6),7-(6,6),8-(0)]
   110        3.68619        3.68619        3.68619    6[7-(6,6),7-(6,6),8-(0)]
   111       1.348704       1.348704       1.348704    6[7-(6,6),7-(6,6),8-(0)]
   112       -0.01338       -0.01338       -0.01338    6[1-(0),1-(0),6-(1,1,6),7-(6,6)]
   113      12.875574      12.875574      12.875574    6[1-(0),1-(0),6-(1,1,7),6-(8,8)]
   114      11.603136      11.603136      11.603136    6[6-(1,1,6),8-(48),8-(48,48)]
   115       4.674972       4.674972       4.674972    6[1-(0),1-(0),6-(1,1,6),7-(6,6)]
   116       5.718612       5.718612       5.718612    6[1-(0),1-(0),6-(1,1,7),6-(8,8)]
   117       6.929502       6.929502       6.929502    6[6-(1,1,6),8-(48),8-(48,48)]
   118       2.753604       2.753604       2.753604    6[1-(0),1-(0),6-(1,1,6),7-(6,6)]
   119       3.528306       3.528306       3.528306    6[1-(0),1-(0),6-(1,1,7),6-(8,8)]
   120       3.628656       3.628656       3.628656    6[6-(1,1,6),8-(48),8-(48)]
   121       3.484152       3.484152       3.484152    6[7-(6,6),7-(6,6),8-(0)]
   122       1.105188       1.105188       1.105188    6[7-(6,6),7-(6,6),8-(0)]
   123       2.490018       2.490018       2.490018    6[7-(6,6),7-(6,6),8-(0)]
   124       4.844898       4.844898       4.844898    6[1-(0),1-(0),6-(1,1,6),7-(6,6)]
   125       5.727978       5.727978       5.727978    6[1-(0),1-(0),6-(1,1,7),6-(8,8)]
   126       7.020486       7.020486       7.020486    6[6-(1,1,6),8-(48),8-(48)]
   127       0.054858       0.054858       0.054858    6[1-(0),1-(0),6-(1,1,6),7-(6,6)]
   128       12.67755       12.67755       12.67755    6[1-(0),1-(0),6-(1,1,7),6-(8,8)]
   129      11.371662      11.371662      11.371662    6[6-(1,1,6),8-(48),8-(48)]
   130       2.152842       2.152842       2.152842    6[1-(0),1-(0),6-(1,1,6),7-(6,6)]
   131       2.239812       2.239812       2.239812    6[1-(0),1-(0),6-(1,1,7),6-(8,8)]
   132       2.275938       2.275938       2.275938    6[6-(1,1,6),8-(48),8-(48,48)]
   133      10.986318      10.986318      10.986318    6[7-(6,6),7-(6,6),8-(0)]
   134        9.69381        9.69381        9.69381    6[7-(6,6),7-(6,6),8-(0)]
   135      12.031296      12.031296      12.031296    6[7-(6,6),7-(6,6),8-(0)]
   136        0.01338        0.01338        0.01338    6[1-(0),1-(0),6-(1,1,6),7-(6,6)]
   137       0.504426       0.504426       0.504426    6[1-(0),1-(0),6-(1,1,7),6-(8,8)]
   138       1.776864       1.776864       1.776864    6[6-(1,1,6),8-(48),8-(48,48)]
   139       8.705028       8.705028       8.705028    6[1-(0),1-(0),6-(1,1,6),7-(6,6)]
   140       7.661388       7.661388       7.661388    6[1-(0),1-(0),6-(1,1,7),6-(8,8)]
   141       6.450498       6.450498       6.450498    6[6-(1,1,6),8-(48),8-(48,48)]
   142      10.626396      10.626396      10.626396    6[1-(0),1-(0),6-(1,1,6),7-(6,6)]
   143       9.851694       9.851694       9.851694    6[1-(0),1-(0),6-(1,1,7),6-(8,8)]
   144       9.751344       9.751344       9.751344    6[6-(1,1,6),8-(48),8-(48)]
   145       9.895848       9.895848       9.895848    6[7-(6,6),7-(6,6),8-(0)]
   146      12.274812      12.274812      12.274812    6[7-(6,6),7-(6,6),8-(0)]
   147      10.889982      10.889982      10.889982    6[7-(6,6),7-(6,6),8-(0)]
   148       8.535102       8.535102       8.535102    6[1-(0),1-(0),6-(1,1,6),7-(6,6)]
   149       7.652022       7.652022       7.652022    6[1-(0),1-(0),6-(1,1,7),6-(8,8)]
   150       6.359514       6.359514       6.359514    6[6-(1,1,6),8-(48),8-(48)]
   151      13.325142      13.325142      13.325142    6[1-(0),1-(0),6-(1,1,6),7-(6,6)]
   152        0.70245        0.70245        0.70245    6[1-(0),1-(0),6-(1,1,7),6-(8,8)]
   153       2.008338       2.008338       2.008338    6[6-(1,1,6),8-(48),8-(48)]
   154      11.227158      11.227158      11.227158    6[1-(0),1-(0),6-(1,1,6),7-(6,6)]
   155      11.140188      11.140188      11.140188    6[1-(0),1-(0),6-(1,1,7),6-(8,8)]
   156      11.104062      11.104062      11.104062    6[6-(1,1,6),8-(48),8-(48,48)]
   157       4.296318       4.296318       4.296318    6[7-(6,6),7-(6,6),8-(0)]
   158        3.00381        3.00381        3.00381    6[7-(6,6),7-(6,6),8-(0)]
   159       5.341296       5.341296       5.341296    6[7-(6,6),7-(6,6),8-(0)]
   160        6.70338        6.70338        6.70338    6[1-(0),1-(0),6-(1,1,6),7-(6,6)]
   161       7.194426       7.194426       7.194426    6[1-(0),1-(0),6-(1,1,7),6-(8,8)]
   162       8.466864       8.466864       8.466864    6[6-(1,1,6),8-(48),8-(48,48)]
   163       2.015028       2.015028       2.015028    6[1-(0),1-(0),6-(1,1,6),7-(6,6)]
   164       0.971388       0.971388       0.971388    6[1-(0),1-(0),6-(1,1,7),6-(8,8)]
   165      13.140498      13.140498      13.140498    6[6-(1,1,6),8-(48),8-(48,48)]
   166       3.936396       3.936396       3.936396    6[1-(0),1-(0),6-(1,1,6),7-(6,6)]
   167       3.161694       3.161694       3.161694    6[1-(0),1-(0),6-(1,1,7),6-(8,8)]
   168       3.061344       3.061344       3.061344    6[6-(1,1,6),8-(48),8-(48)]
   169       3.205848       3.205848       3.205848    6[7-(6,6),7-(6,6),8-(0)]
   170       5.584812       5.584812       5.584812    6[7-(6,6),7-(6,6),8-(0)]
   171       4.199982       4.199982       4.199982    6[7-(6,6),7-(6,6),8-(0)]
   172       1.845102       1.845102       1.845102    6[1-(0),1-(0),6-(1,1,6),7-(6,6)]
   173       0.962022       0.962022       0.962022    6[1-(0),1-(0),6-(1,1,7),6-(8,8)]
   174      13.049514      13.049514      13.049514    6[6-(1,1,6),8-(48),8-(48)]
   175       6.635142       6.635142       6.635142    6[1-(0),1-(0),6-(1,1,6),7-(6,6)]
   176        7.39245        7.39245        7.39245    6[1-(0),1-(0),6-(1,1,7),6-(8,8)]
   177       8.698338       8.698338       8.698338    6[6-(1,1,6),8-(48),8-(48)]
   178       4.537158       4.537158       4.537158    6[1-(0),1-(0),6-(1,1,6),7-(6,6)]
   179       4.450188       4.450188       4.450188    6[1-(0),1-(0),6-(1,1,7),6-(8,8)]
   180       4.414062       4.414062       4.414062    6[6-(1,1,6),8-(48),8-(48,48)]
   181       9.083682       9.083682       9.083682    6[7-(6,6),7-(6,6),8-(0)]
   182       10.37619       10.37619       10.37619    6[7-(6,6),7-(6,6),8-(0)]
   183       8.038704       8.038704       8.038704    6[7-(6,6),7-(6,6),8-(0)]
   184        6.67662        6.67662        6.67662    6[1-(0),1-(0),6-(1,1,6),7-(6,6)]
   185       6.185574       6.185574       6.185574    6[1-(0),1-(0),6-(1,1,7),6-(8,8)]
   186       4.913136       4.913136       4.913136    6[6-(1,1,6),8-(48),8-(48,48)]
   187      11.364972      11.364972      11.364972    6[1-(0),1-(0),6-(1,1,6),7-(6,6)]
   188      12.408612      12.408612      12.408612    6[1-(0),1-(0),6-(1,1,7),6-(8,8)]
   189       0.239502       0.239502       0.239502    6[6-(1,1,6),8-(48),8-(48,48)]
   190       9.443604       9.443604       9.443604    6[1-(0),1-(0),6-(1,1,6),7-(6,6)]
   191      10.218306      10.218306      10.218306    6[1-(0),1-(0),6-(1,1,7),6-(8,8)]
   192      10.318656      10.318656      10.318656    6[6-(1,1,6),8-(48),8-(48)]
   193      10.174152      10.174152      10.174152    6[7-(6,6),7-(6,6),8-(0)]
   194       7.795188       7.795188       7.795188    6[7-(6,6),7-(6,6),8-(0)]
   195       9.180018       9.180018       9.180018    6[7-(6,6),7-(6,6),8-(0)]
   196      11.534898      11.534898      11.534898    6[1-(0),1-(0),6-(1,1,6),7-(6,6)]
   197      12.417978      12.417978      12.417978    6[1-(0),1-(0),6-(1,1,7),6-(8,8)]
   198       0.330486       0.330486       0.330486    6[6-(1,1,6),8-(48),8-(48)]
   199       6.744858       6.744858       6.744858    6[1-(0),1-(0),6-(1,1,6),7-(6,6)]
   200        5.98755        5.98755        5.98755    6[1-(0),1-(0),6-(1,1,7),6-(8,8)]
   201       4.681662       4.681662       4.681662    6[6-(1,1,6),8-(48),8-(48)]
   202       8.842842       8.842842       8.842842    6[1-(0),1-(0),6-(1,1,6),7-(6,6)]
   203       8.929812       8.929812       8.929812    6[1-(0),1-(0),6-(1,1,7),6-(8,8)]
   204       8.965938       8.965938       8.965938    6[6-(1,1,6),8-(48),8-(48,48)]
   205       1.273776       1.273776       1.273776    7[6-(1,1,6),6-(7,8),6-(7,8)]
   206         3.5457         3.5457         3.5457    7[6-(1,1,6),6-(7,8),6-(7,8)]
   207       2.625156       2.625156       2.625156    7[6-(1,1,6),6-(7,8),6-(7,8)]
   208       3.534996       3.534996       3.534996    7[6-(1,1,6),6-(7,8),6-(7,8)]
   209        1.24434        1.24434        1.24434    7[6-(1,1,6),6-(7,8),6-(7,8)]
   210       2.286642       2.286642       2.286642    7[6-(1,1,6),6-(7,8),6-(7,8)]
   211      12.106224      12.106224      12.106224    7[6-(1,1,6),6-(7,8),6-(7,8)]
   212         9.8343         9.8343         9.8343    7[6-(1,1,6),6-(7,8),6-(7,8)]
   213      10.754844      10.754844      10.754844    7[6-(1,1,6),6-(7,8),6-(7,8)]
   214       9.845004       9.845004       9.845004    7[6-(1,1,6),6-(7,8),6-(7,8)]
   215       12.13566       12.13566       12.13566    7[6-(1,1,6),6-(7,8),6-(7,8)]
   216      11.093358      11.093358      11.093358    7[6-(1,1,6),6-(7,8),6-(7,8)]
   217       5.416224       5.416224       5.416224    7[6-(1,1,6),6-(7,8),6-(7,8)]
   218         3.1443         3.1443         3.1443    7[6-(1,1,6),6-(7,8),6-(7,8)]
   219       4.064844       4.064844       4.064844    7[6-(1,1,6),6-(7,8),6-(7,8)]
   220       3.155004       3.155004       3.155004    7[6-(1,1,6),6-(7,8),6-(7,8)]
   221        5.44566        5.44566        5.44566    7[6-(1,1,6),6-(7,8),6-(7,8)]
   222       4.403358       4.403358       4.403358    7[6-(1,1,6),6-(7,8),6-(7,8)]
   223       7.963776       7.963776       7.963776    7[6-(1,1,6),6-(7,8),6-(7,8)]
   224        10.2357        10.2357        10.2357    7[6-(1,1,6),6-(7,8),6-(7,8)]
   225       9.315156       9.315156       9.315156    7[6-(1,1,6),6-(7,8),6-(7,8)]
   226      10.224996      10.224996      10.224996    7[6-(1,1,6),6-(7,8),6-(7,8)]
   227        7.93434        7.93434        7.93434    7[6-(1,1,6),6-(7,8),6-(7,8)]
   228       8.976642       8.976642       8.976642    7[6-(1,1,6),6-(7,8),6-(7,8)]
   229       2.336148       2.336148       2.336148    8[6-(7,7)]
   230        4.72314        4.72314        4.72314    8[6-(7,7)]
   231       0.386682       0.386682       0.386682    8[6-(7,7)]
   232      11.059908      11.059908      11.059908    8[6-(6,8),48-(8,8,8,8)]
   233       11.11209       11.11209       11.11209    8[6-(6,8),48-(8,8,8,8),48-(8,8,8,8)]
   234        6.71676        6.71676        6.71676    8[6-(6,8),48-(8,8,8,8)]
   235       8.104266       8.104266       8.104266    8[6-(6,8),48-(8,8,8,8),48-(8,8,8,8)]
   236       4.604058       4.604058       4.604058    8[6-(6,8),48-(8,8,8,8)]
   237       2.623818       2.623818       2.623818    8[6-(6,8),48-(8,8,8,8)]
   238       4.412724       4.412724       4.412724    8[6-(7,7)]
   239       0.082956       0.082956       0.082956    8[6-(7,7)]
   240       2.585016       2.585016       2.585016    8[6-(7,7)]
   241       7.395126       7.395126       7.395126    8[6-(6,8),48-(8,8,8,8)]
   242        7.60653        7.60653        7.60653    8[6-(6,8),48-(8,8,8,8)]
   243       2.210376       2.210376       2.210376    8[6-(6,8),48-(8,8,8,8)]
   244       2.285304       2.285304       2.285304    8[6-(6,8),48-(8,8,8,8),48-(8,8,8,8)]
   245        10.7709        10.7709        10.7709    8[6-(6,8),48-(8,8,8,8)]
   246      10.975614      10.975614      10.975614    8[6-(6,8),48-(8,8,8,8)]
   247      11.043852      11.043852      11.043852    8[6-(7,7)]
   248        8.65686        8.65686        8.65686    8[6-(7,7)]
   249      12.993318      12.993318      12.993318    8[6-(7,7)]
   250       2.320092       2.320092       2.320092    8[6-(6,8),48-(8,8,8,8)]
   251        2.26791        2.26791        2.26791    8[6-(6,8),48-(8,8,8,8),48-(8,8,8,8)]
   252        6.66324        6.66324        6.66324    8[6-(6,8),48-(8,8,8,8)]
   253       5.275734       5.275734       5.275734    8[6-(6,8),48-(8,8,8,8),48-(8,8,8,8)]
   254       8.775942       8.775942       8.775942    8[6-(6,8),48-(8,8,8,8)]
   255      10.756182      10.756182      10.756182    8[6-(6,8),48-(8,8,8,8)]
   256       8.967276       8.967276       8.967276    8[6-(7,7)]
   257      13.297044      13.297044      13.297044    8[6-(7,7)]
   258      10.794984      10.794984      10.794984    8[6-(7,7)]
   259       5.984874       5.984874       5.984874    8[6-(6,8),48-(8,8,8,8)]
   260        5.77347        5.77347        5.77347    8[6-(6,8),48-(8,8,8,8)]
   261      11.169624      11.169624      11.169624    8[6-(6,8),48-(8,8,8,8)]
   262      11.094696      11.094696      11.094696    8[6-(6,8),48-(8,8,8,8),48-(8,8,8,8)]
   263         2.6091         2.6091         2.6091    8[6-(6,8),48-(8,8,8,8)]
   264       2.404386       2.404386       2.404386    8[6-(6,8),48-(8,8,8,8)]
   265       4.353852       4.353852       4.353852    8[6-(7,7)]
   266        1.96686        1.96686        1.96686    8[6-(7,7)]
   267       6.303318       6.303318       6.303318    8[6-(7,7)]
   268       9.010092       9.010092       9.010092    8[6-(6,8),48-(8,8,8,8)]
   269        8.95791        8.95791        8.95791    8[6-(6,8),48-(8,8,8,8),48-(8,8,8,8)]
   270       -0.02676       -0.02676       -0.02676    8[6-(6,8),48-(8,8,8,8)]
   271      11.965734      11.965734      11.965734    8[6-(6,8),48-(8,8,8,8),48-(8,8,8,8)]
   272       2.085942       2.085942       2.085942    8[6-(6,8),48-(8,8,8,8)]
   273       4.066182       4.066182       4.066182    8[6-(6,8),48-(8,8,8,8)]
   274       2.277276       2.277276       2.277276    8[6-(7,7)]
   275       6.607044       6.607044       6.607044    8[6-(7,7)]
   276       4.104984       4.104984       4.104984    8[6-(7,7)]
   277      12.674874      12.674874      12.674874    8[6-(6,8),48-(8,8,8,8)]
   278       12.46347       12.46347       12.46347    8[6-(6,8),48-(8,8,8,8)]
   279       4.479624       4.479624       4.479624    8[6-(6,8),48-(8,8,8,8)]
   280       4.404696       4.404696       4.404696    8[6-(6,8),48-(8,8,8,8),48-(8,8,8,8)]
   281         9.2991         9.2991         9.2991    8[6-(6,8),48-(8,8,8,8)]
   282       9.094386       9.094386       9.094386    8[6-(6,8),48-(8,8,8,8)]
   283       9.026148       9.026148       9.026148    8[6-(7,7)]
   284       11.41314       11.41314       11.41314    8[6-(7,7)]
   285       7.076682       7.076682       7.076682    8[6-(7,7)]
   286       4.369908       4.369908       4.369908    8[6-(6,8),48-(8,8,8,8)]
   287        4.42209        4.42209        4.42209    8[6-(6,8),48-(8,8,8,8),48-(8,8,8,8)]
   288        0.02676        0.02676        0.02676    8[6-(6,8),48-(8,8,8,8)]
   289       1.414266       1.414266       1.414266    8[6-(6,8),48-(8,8,8,8),48-(8,8,8,8)]
   290      11.294058      11.294058      11.294058    8[6-(6,8),48-(8,8,8,8)]
   291       9.313818       9.313818       9.313818    8[6-(6,8),48-(8,8,8,8)]
   292      11.102724      11.102724      11.102724    8[6-(7,7)]
   293       6.772956       6.772956       6.772956    8[6-(7,7)]
   294       9.275016       9.275016       9.275016    8[6-(7,7)]
   295       0.705126       0.705126       0.705126    8[6-(6,8),48-(8,8,8,8)]
   296        0.91653        0.91653        0.91653    8[6-(6,8),48-(8,8,8,8)]
   297       8.900376       8.900376       8.900376    8[6-(6,8),48-(8,8,8,8)]
   298       8.975304       8.975304       8.975304    8[6-(6,8),48-(8,8,8,8),48-(8,8,8,8)]
   299         4.0809         4.0809         4.0809    8[6-(6,8),48-(8,8,8,8)]
   300       4.285614       4.285614       4.285614    8[6-(6,8),48-(8,8,8,8)]
