# Supplementary material for: A collection of forcefield precursors for metal–organic frameworks
Source: RSC Adv. 2019 Nov 13;9(63):36492–507. doi: 10.1039/c9ra07327b (PMC9075174; doi:10.1039/c9ra07327b)
Supplement: RA-009-C9RA07327B-s2412 [file RA-009-C9RA07327B-s2412.txt]

TOHZAS_clean

9.550000    0.000000    0.000000
3.195033    12.910529    0.000000
4.601521    5.369005    11.355348

     1       6.852958       6.852958       6.852958    48[8-(6),8-(6),8-(6),8-(6,48),8-(6,48),8-(6,48)]
     2      10.493596      10.493596      10.493596    48[8-(6),8-(6),8-(6),8-(6,48),8-(6,48),8-(6,48)]
     3            0.0            0.0            0.0    48[8-(6),8-(6),8-(6,48),8-(6,48)]
     4       9.952605       9.952605       9.952605    1[6-(1,6,7)]
     5      10.280085      10.280085      10.280085    1[6-(1,6,7)]
     6        8.43007        8.43007        8.43007    1[6-(1,6,6)]
     7        8.14717        8.14717        8.14717    1[6-(1,6,6)]
     8       8.743001       8.743001       8.743001    1[6-(1,6,7)]
     9       7.981614       7.981614       7.981614    1[6-(1,6,7)]
    10       6.721544       6.721544       6.721544    1[6-(1,6,6)]
    11       5.956339       5.956339       5.956339    1[6-(1,6,6)]
    12       6.520437       6.520437       6.520437    1[6-(1,6,7)]
    13       6.053222       6.053222       6.053222    1[6-(1,6,7)]
    14       8.192796       8.192796       8.192796    1[6-(1,6,6)]
    15        8.61597        8.61597        8.61597    1[6-(1,6,6)]
    16       7.393949       7.393949       7.393949    1[6-(1,6,7)]
    17       7.066469       7.066469       7.066469    1[6-(1,6,7)]
    18       8.916484       8.916484       8.916484    1[6-(1,6,6)]
    19       9.199384       9.199384       9.199384    1[6-(1,6,6)]
    20       8.603553       8.603553       8.603553    1[6-(1,6,7)]
    21        9.36494        9.36494        9.36494    1[6-(1,6,7)]
    22       10.62501       10.62501       10.62501    1[6-(1,6,6)]
    23      11.390215      11.390215      11.390215    1[6-(1,6,6)]
    24      10.826117      10.826117      10.826117    1[6-(1,6,7)]
    25      11.293332      11.293332      11.293332    1[6-(1,6,7)]
    26       9.153758       9.153758       9.153758    1[6-(1,6,6)]
    27       8.730584       8.730584       8.730584    1[6-(1,6,6)]
    28       8.051362       8.051362       8.051362    6[7-(6,6),7-(6,6),8-(0)]
    29       8.598904       8.598904       8.598904    6[7-(6,6),7-(6,6),8-(0)]
    30       7.339389       7.339389       7.339389    6[7-(6,6),7-(6,6),8-(0)]
    31       9.559839       9.559839       9.559839    6[1-(0),1-(0),6-(1,1,6),7-(6,6)]
    32        8.84775        8.84775        8.84775    6[1-(0),1-(0),6-(1,1,7),6-(8,8)]
    33       9.792349       9.792349       9.792349    6[6-(1,1,6),8-(48),8-(48,48)]
    34       7.942123       7.942123       7.942123    6[1-(0),1-(0),6-(1,1,6),7-(6,6)]
    35       6.755765       6.755765       6.755765    6[1-(0),1-(0),6-(1,1,7),6-(8,8)]
    36       6.745043       6.745043       6.745043    6[6-(1,1,6),8-(48),8-(48)]
    37       6.817341       6.817341       6.817341    6[1-(0),1-(0),6-(1,1,6),7-(6,6)]
    38       7.869669       7.869669       7.869669    6[1-(0),1-(0),6-(1,1,7),6-(8,8)]
    39       7.405813       7.405813       7.405813    6[6-(1,1,6),8-(48),8-(48,48)]
    40       9.295192       9.295192       9.295192    6[7-(6,6),7-(6,6),8-(0)]
    41        8.74765        8.74765        8.74765    6[7-(6,6),7-(6,6),8-(0)]
    42      10.007165      10.007165      10.007165    6[7-(6,6),7-(6,6),8-(0)]
    43       7.786715       7.786715       7.786715    6[1-(0),1-(0),6-(1,1,6),7-(6,6)]
    44       8.498804       8.498804       8.498804    6[1-(0),1-(0),6-(1,1,7),6-(8,8)]
    45       7.554205       7.554205       7.554205    6[6-(1,1,6),8-(48),8-(48,48)]
    46       9.404431       9.404431       9.404431    6[1-(0),1-(0),6-(1,1,6),7-(6,6)]
    47      10.590789      10.590789      10.590789    6[1-(0),1-(0),6-(1,1,7),6-(8,8)]
    48      10.601511      10.601511      10.601511    6[6-(1,1,6),8-(48),8-(48)]
    49      10.529213      10.529213      10.529213    6[1-(0),1-(0),6-(1,1,6),7-(6,6)]
    50       9.476885       9.476885       9.476885    6[1-(0),1-(0),6-(1,1,7),6-(8,8)]
    51       9.940741       9.940741       9.940741    6[6-(1,1,6),8-(48),8-(48,48)]
    52       7.377486       7.377486       7.377486    7[6-(1,1,6),6-(7,8),6-(7,8)]
    53        8.66047        8.66047        8.66047    7[6-(1,1,6),6-(7,8),6-(7,8)]
    54       7.927558       7.927558       7.927558    7[6-(1,1,6),6-(7,8),6-(7,8)]
    55       9.969068       9.969068       9.969068    7[6-(1,1,6),6-(7,8),6-(7,8)]
    56       8.686084       8.686084       8.686084    7[6-(1,1,6),6-(7,8),6-(7,8)]
    57       9.418996       9.418996       9.418996    7[6-(1,1,6),6-(7,8),6-(7,8)]
    58       8.106895       8.106895       8.106895    8[6-(7,7)]
    59        9.12157        9.12157        9.12157    8[6-(7,7)]
    60       6.818252       6.818252       6.818252    8[6-(7,7)]
    61       6.383835       6.383835       6.383835    8[6-(6,8),48-(8,8,8,8,8)]
    62       7.679069       7.679069       7.679069    8[6-(6,8),48-(8,8,8,8,8)]
    63       5.804846       5.804846       5.804846    8[6-(6,8),48-(8,8,8,8,8)]
    64       8.354219       8.354219       8.354219    8[6-(6,8),48-(8,8,8,8,8),48-(8,8,8,8,8)]
    65       6.264706       6.264706       6.264706    8[6-(6,8),48-(8,8,8)]
    66       4.769182       4.769182       4.769182    8[6-(6,8),48-(8,8,8),48-(8,8,8,8,8)]
    67       9.239659       9.239659       9.239659    8[6-(7,7)]
    68       8.224984       8.224984       8.224984    8[6-(7,7)]
    69      10.528302      10.528302      10.528302    8[6-(7,7)]
    70       6.361198       6.361198       6.361198    8[6-(6,8),48-(8,8,8,8,8)]
    71       9.667485       9.667485       9.667485    8[6-(6,8),48-(8,8,8,8,8)]
    72      11.541708      11.541708      11.541708    8[6-(6,8),48-(8,8,8,8,8)]
    73       8.992335       8.992335       8.992335    8[6-(6,8),48-(8,8,8,8,8),48-(8,8,8,8,8)]
    74      11.081848      11.081848      11.081848    8[6-(6,8),48-(8,8,8)]
    75      12.577372      12.577372      12.577372    8[6-(6,8),48-(8,8,8),48-(8,8,8,8,8)]
