# Supplementary material for: A collection of forcefield precursors for metal–organic frameworks
Source: RSC Adv. 2019 Nov 13;9(63):36492–507. doi: 10.1039/c9ra07327b (PMC9075174; doi:10.1039/c9ra07327b)
Supplement: RA-009-C9RA07327B-s2413 [file RA-009-C9RA07327B-s2413.txt]

TOKDON_clean

10.156100    0.000000    0.000000
0.000000    12.284300    0.000000
-3.303539    0.000000    14.310338

     1       5.129623       5.129623       5.129623    48[8-(6),8-(6),8-(6),8-(6),8-(6)]
     2       0.071168       0.071168       0.071168    48[8-(6),8-(6),8-(6),8-(6),8-(6)]
     3       1.722938       1.722938       1.722938    48[8-(6),8-(6),8-(6),8-(6),8-(6)]
     4       6.781393       6.781393       6.781393    48[8-(6),8-(6),8-(6),8-(6),8-(6)]
     5       3.170386       3.170386       3.170386    1[6-(6,6)]
     6       4.874636       4.874636       4.874636    1[6-(6,6)]
     7       7.164041       7.164041       7.164041    1[6-(6,6)]
     8       6.939799       6.939799       6.939799    1[8-(6)]
     9       2.030406       2.030406       2.030406    1[6-(6,6)]
    10       0.326156       0.326156       0.326156    1[6-(6,6)]
    11       -1.96325       -1.96325       -1.96325    1[6-(6,6)]
    12      -1.739008      -1.739008      -1.739008    1[8-(6)]
    13       3.682175       3.682175       3.682175    1[6-(6,6)]
    14       1.977925       1.977925       1.977925    1[6-(6,6)]
    15       -0.31148       -0.31148       -0.31148    1[6-(6,6)]
    16      -0.087238      -0.087238      -0.087238    1[8-(6)]
    17       4.822155       4.822155       4.822155    1[6-(6,6)]
    18       6.526405       6.526405       6.526405    1[6-(6,6)]
    19       8.815811       8.815811       8.815811    1[6-(6,6)]
    20       8.591569       8.591569       8.591569    1[8-(6)]
    21       5.355189       5.355189       5.355189    6[6-(6,6),8-(1),8-(48)]
    22       5.189615       5.189615       5.189615    6[6-(1,6),6-(1,6),6-(8,8)]
    23       3.935183       3.935183       3.935183    6[1-(0),6-(6,6),6-(6,6)]
    24       3.812266       3.812266       3.812266    6[6-(1,6),6-(1,6),6-(8,8)]
    25       2.444307       2.444307       2.444307    6[6-(6,6),8-(48),8-(48)]
    26       4.951882       4.951882       4.951882    6[1-(0),6-(6,6),6-(6,6)]
    27       6.211697       6.211697       6.211697    6[6-(1,6),6-(1,6),6-(8,8)]
    28       7.455541       7.455541       7.455541    6[6-(6,6),8-(48),8-(48)]
    29       6.321032       6.321032       6.321032    6[1-(0),6-(6,6),6-(6,6)]
    30      -0.154398      -0.154398      -0.154398    6[6-(6,6),8-(1),8-(48)]
    31       0.011177       0.011177       0.011177    6[6-(1,6),6-(1,6),6-(8,8)]
    32       1.265608       1.265608       1.265608    6[1-(0),6-(6,6),6-(6,6)]
    33       1.388525       1.388525       1.388525    6[6-(1,6),6-(1,6),6-(8,8)]
    34       2.756485       2.756485       2.756485    6[6-(6,6),8-(48),8-(48)]
    35        0.24891        0.24891        0.24891    6[1-(0),6-(6,6),6-(6,6)]
    36      -1.010906      -1.010906      -1.010906    6[6-(1,6),6-(1,6),6-(8,8)]
    37       -2.25475       -2.25475       -2.25475    6[6-(6,6),8-(48),8-(48)]
    38       -1.12024       -1.12024       -1.12024    6[1-(0),6-(6,6),6-(6,6)]
    39       1.497372       1.497372       1.497372    6[6-(6,6),8-(1),8-(48)]
    40       1.662946       1.662946       1.662946    6[6-(1,6),6-(1,6),6-(8,8)]
    41       2.917378       2.917378       2.917378    6[1-(0),6-(6,6),6-(6,6)]
    42       3.040295       3.040295       3.040295    6[6-(1,6),6-(1,6),6-(8,8)]
    43       4.408254       4.408254       4.408254    6[6-(6,6),8-(48),8-(48)]
    44       1.900679       1.900679       1.900679    6[1-(0),6-(6,6),6-(6,6)]
    45       0.640864       0.640864       0.640864    6[6-(1,6),6-(1,6),6-(8,8)]
    46       -0.60298       -0.60298       -0.60298    6[6-(6,6),8-(48),8-(48)]
    47       0.531529       0.531529       0.531529    6[1-(0),6-(6,6),6-(6,6)]
    48       7.006959       7.006959       7.006959    6[6-(6,6),8-(1),8-(48)]
    49       6.841384       6.841384       6.841384    6[6-(1,6),6-(1,6),6-(8,8)]
    50       5.586953       5.586953       5.586953    6[1-(0),6-(6,6),6-(6,6)]
    51       5.464036       5.464036       5.464036    6[6-(1,6),6-(1,6),6-(8,8)]
    52       4.096076       4.096076       4.096076    6[6-(6,6),8-(48),8-(48)]
    53       6.603651       6.603651       6.603651    6[1-(0),6-(6,6),6-(6,6)]
    54       7.863467       7.863467       7.863467    6[6-(1,6),6-(1,6),6-(8,8)]
    55       9.107311       9.107311       9.107311    6[6-(6,6),8-(48),8-(48)]
    56       7.972801       7.972801       7.972801    6[1-(0),6-(6,6),6-(6,6)]
    57       4.335699       4.335699       4.335699    8[6-(6,8),48-(8,8,8,8)]
    58       6.496054       6.496054       6.496054    8[1-(0),6-(6,8)]
    59      -1.606971      -1.606971      -1.606971    8[6-(6,8),48-(8,8,8,8)]
    60       7.369443       7.369443       7.369443    8[6-(6,8),48-(8,8,8,8)]
    61       2.348959       2.348959       2.348959    8[6-(6,8),48-(8,8,8,8)]
    62        1.45389        1.45389        1.45389    8[6-(6,8),48-(8,8,8,8)]
    63       0.865092       0.865092       0.865092    8[6-(6,8),48-(8,8,8,8)]
    64      -1.295263      -1.295263      -1.295263    8[1-(0),6-(6,8)]
    65       6.807762       6.807762       6.807762    8[6-(6,8),48-(8,8,8,8)]
    66      -2.168652      -2.168652      -2.168652    8[6-(6,8),48-(8,8,8,8)]
    67       2.851833       2.851833       2.851833    8[6-(6,8),48-(8,8,8,8)]
    68       3.746901       3.746901       3.746901    8[6-(6,8),48-(8,8,8,8)]
    69       2.516862       2.516862       2.516862    8[6-(6,8),48-(8,8,8,8)]
    70       0.356507       0.356507       0.356507    8[1-(0),6-(6,8)]
    71       8.459532       8.459532       8.459532    8[6-(6,8),48-(8,8,8,8)]
    72      -0.516882      -0.516882      -0.516882    8[6-(6,8),48-(8,8,8,8)]
    73       4.503602       4.503602       4.503602    8[6-(6,8),48-(8,8,8,8)]
    74       5.398671       5.398671       5.398671    8[6-(6,8),48-(8,8,8,8)]
    75       5.987469       5.987469       5.987469    8[6-(6,8),48-(8,8,8,8)]
    76       8.147824       8.147824       8.147824    8[1-(0),6-(6,8)]
    77       0.044799       0.044799       0.044799    8[6-(6,8),48-(8,8,8,8)]
    78       9.021213       9.021213       9.021213    8[6-(6,8),48-(8,8,8,8)]
    79       4.000728       4.000728       4.000728    8[6-(6,8),48-(8,8,8,8)]
    80        3.10566        3.10566        3.10566    8[6-(6,8),48-(8,8,8,8)]
