# Supplementary material for: A collection of forcefield precursors for metal–organic frameworks
Source: RSC Adv. 2019 Nov 13;9(63):36492–507. doi: 10.1039/c9ra07327b (PMC9075174; doi:10.1039/c9ra07327b)
Supplement: RA-009-C9RA07327B-s2414 [file RA-009-C9RA07327B-s2414.txt]

TOLGOR_clean

16.155000    0.000000    0.000000
0.000000    16.893000    0.000000
0.000000    -7.227063    19.198796

     1       1.326002       1.326002       1.326002    48[7-(6,6),8-(1,1,48),8-(6),8-(6),8-(6),8-(6)]
     2       0.240871       0.240871       0.240871    48[7-(6,6),8-(1,1,48),8-(6),8-(6)]
     3       9.403502       9.403502       9.403502    48[7-(6,6),8-(1,1,48),8-(6),8-(6),8-(6),8-(6)]
     4       8.318371       8.318371       8.318371    48[7-(6,6),8-(1,1,48),8-(6),8-(6)]
     5      14.828998      14.828998      14.828998    48[7-(6,6),8-(1,1,48),8-(6),8-(6),8-(6),8-(6)]
     6      15.914129      15.914129      15.914129    48[7-(6,6),8-(1,1,48),8-(6),8-(6)]
     7       6.751498       6.751498       6.751498    48[7-(6,6),8-(1,1,48),8-(6),8-(6),8-(6),8-(6)]
     8       7.836629       7.836629       7.836629    48[7-(6,6),8-(1,1,48),8-(6),8-(6)]
     9       2.466869       2.466869       2.466869    1[8-(1,48,48)]
    10       2.639727       2.639727       2.639727    1[8-(1,48,48)]
    11        0.74313        0.74313        0.74313    1[6-(6,7)]
    12      15.575036      15.575036      15.575036    1[6-(6,6)]
    13        14.5395        14.5395        14.5395    1[6-(6,6)]
    14      15.755972      15.755972      15.755972    1[6-(6,7)]
    15      13.334337      13.334337      13.334337    1[6-(1,1,6)]
    16      12.972465      12.972465      12.972465    1[6-(1,1,6)]
    17      11.877156      11.877156      11.877156    1[6-(1,1,6)]
    18      14.415107      14.415107      14.415107    1[6-(1,1,6)]
    19      14.361795      14.361795      14.361795    1[6-(1,1,6)]
    20      15.592806      15.592806      15.592806    1[6-(1,1,6)]
    21      11.445818      11.445818      11.445818    1[6-(1,7,7)]
    22      11.138873      11.138873      11.138873    1[6-(1,7,7)]
    23      11.770533      11.770533      11.770533    1[6-(1,1,6)]
    24      12.069401      12.069401      12.069401    1[6-(1,1,6)]
    25       10.88847       10.88847       10.88847    1[6-(1,1,6)]
    26      14.843214      14.843214      14.843214    1[6-(1,1,6)]
    27      16.001528      16.001528      16.001528    1[6-(1,1,6)]
    28      15.524955      15.524955      15.524955    1[6-(1,1,6)]
    29       13.86099       13.86099       13.86099    1[6-(6,6)]
    30      14.848061      14.848061      14.848061    1[6-(6,7)]
    31      15.075846      15.075846      15.075846    1[6-(6,7)]
    32      14.591196      14.591196      14.591196    1[6-(6,6)]
    33       5.192217       5.192217       5.192217    1[6-(6,6)]
    34       6.539544       6.539544       6.539544    1[6-(6,6)]
    35        5.33115        5.33115        5.33115    1[6-(6,6)]
    36       3.749576       3.749576       3.749576    1[6-(6,6)]
    37      14.860985      14.860985      14.860985    1[6-(6,6)]
    38      13.442576      13.442576      13.442576    1[6-(6,6)]
    39      12.442581      12.442581      12.442581    1[6-(6,6)]
    40      13.935303      13.935303      13.935303    1[6-(6,6)]
    41      10.544369      10.544369      10.544369    1[8-(1,48,48)]
    42      10.717227      10.717227      10.717227    1[8-(1,48,48)]
    43        8.82063        8.82063        8.82063    1[6-(6,7)]
    44       7.497536       7.497536       7.497536    1[6-(6,6)]
    45          6.462          6.462          6.462    1[6-(6,6)]
    46       7.678472       7.678472       7.678472    1[6-(6,7)]
    47       5.256837       5.256837       5.256837    1[6-(1,1,6)]
    48       4.894965       4.894965       4.894965    1[6-(1,1,6)]
    49       3.799656       3.799656       3.799656    1[6-(1,1,6)]
    50       6.337607       6.337607       6.337607    1[6-(1,1,6)]
    51       6.284295       6.284295       6.284295    1[6-(1,1,6)]
    52       7.515306       7.515306       7.515306    1[6-(1,1,6)]
    53       3.368318       3.368318       3.368318    1[6-(1,7,7)]
    54       3.061373       3.061373       3.061373    1[6-(1,7,7)]
    55       3.693033       3.693033       3.693033    1[6-(1,1,6)]
    56       3.991901       3.991901       3.991901    1[6-(1,1,6)]
    57        2.81097        2.81097        2.81097    1[6-(1,1,6)]
    58       6.765714       6.765714       6.765714    1[6-(1,1,6)]
    59       7.924028       7.924028       7.924028    1[6-(1,1,6)]
    60       7.447455       7.447455       7.447455    1[6-(1,1,6)]
    61        5.78349        5.78349        5.78349    1[6-(6,6)]
    62       6.770561       6.770561       6.770561    1[6-(6,7)]
    63       6.998346       6.998346       6.998346    1[6-(6,7)]
    64       6.513696       6.513696       6.513696    1[6-(6,6)]
    65      13.269717      13.269717      13.269717    1[6-(6,6)]
    66      14.617044      14.617044      14.617044    1[6-(6,6)]
    67       13.40865       13.40865       13.40865    1[6-(6,6)]
    68      11.827076      11.827076      11.827076    1[6-(6,6)]
    69       6.783485       6.783485       6.783485    1[6-(6,6)]
    70       5.365076       5.365076       5.365076    1[6-(6,6)]
    71       4.365081       4.365081       4.365081    1[6-(6,6)]
    72       5.857803       5.857803       5.857803    1[6-(6,6)]
    73      13.688132      13.688132      13.688132    1[8-(1,48,48)]
    74      13.515273      13.515273      13.515273    1[8-(1,48,48)]
    75       15.41187       15.41187       15.41187    1[6-(6,7)]
    76       0.579965       0.579965       0.579965    1[6-(6,6)]
    77         1.6155         1.6155         1.6155    1[6-(6,6)]
    78       0.399029       0.399029       0.399029    1[6-(6,7)]
    79       2.820663       2.820663       2.820663    1[6-(1,1,6)]
    80       3.182535       3.182535       3.182535    1[6-(1,1,6)]
    81       4.277844       4.277844       4.277844    1[6-(1,1,6)]
    82       1.739894       1.739894       1.739894    1[6-(1,1,6)]
    83       1.793205       1.793205       1.793205    1[6-(1,1,6)]
    84       0.562194       0.562194       0.562194    1[6-(1,1,6)]
    85       4.709183       4.709183       4.709183    1[6-(1,7,7)]
    86       5.016128       5.016128       5.016128    1[6-(1,7,7)]
    87       4.384467       4.384467       4.384467    1[6-(1,1,6)]
    88         4.0856         4.0856         4.0856    1[6-(1,1,6)]
    89        5.26653        5.26653        5.26653    1[6-(1,1,6)]
    90       1.311786       1.311786       1.311786    1[6-(1,1,6)]
    91       0.153473       0.153473       0.153473    1[6-(1,1,6)]
    92       0.630045       0.630045       0.630045    1[6-(1,1,6)]
    93        2.29401        2.29401        2.29401    1[6-(6,6)]
    94        1.30694        1.30694        1.30694    1[6-(6,7)]
    95       1.079154       1.079154       1.079154    1[6-(6,7)]
    96       1.563804       1.563804       1.563804    1[6-(6,6)]
    97      10.962783      10.962783      10.962783    1[6-(6,6)]
    98       9.615456       9.615456       9.615456    1[6-(6,6)]
    99       10.82385       10.82385       10.82385    1[6-(6,6)]
   100      12.405425      12.405425      12.405425    1[6-(6,6)]
   101       1.294016       1.294016       1.294016    1[6-(6,6)]
   102       2.712425       2.712425       2.712425    1[6-(6,6)]
   103       3.712419       3.712419       3.712419    1[6-(6,6)]
   104       2.219697       2.219697       2.219697    1[6-(6,6)]
   105       5.610632       5.610632       5.610632    1[8-(1,48,48)]
   106       5.437773       5.437773       5.437773    1[8-(1,48,48)]
   107        7.33437        7.33437        7.33437    1[6-(6,7)]
   108       8.657465       8.657465       8.657465    1[6-(6,6)]
   109          9.693          9.693          9.693    1[6-(6,6)]
   110       8.476529       8.476529       8.476529    1[6-(6,7)]
   111      10.898163      10.898163      10.898163    1[6-(1,1,6)]
   112      11.260035      11.260035      11.260035    1[6-(1,1,6)]
   113      12.355344      12.355344      12.355344    1[6-(1,1,6)]
   114       9.817394       9.817394       9.817394    1[6-(1,1,6)]
   115       9.870705       9.870705       9.870705    1[6-(1,1,6)]
   116       8.639694       8.639694       8.639694    1[6-(1,1,6)]
   117      12.786683      12.786683      12.786683    1[6-(1,7,7)]
   118      13.093628      13.093628      13.093628    1[6-(1,7,7)]
   119      12.461967      12.461967      12.461967    1[6-(1,1,6)]
   120        12.1631        12.1631        12.1631    1[6-(1,1,6)]
   121       13.34403       13.34403       13.34403    1[6-(1,1,6)]
   122       9.389286       9.389286       9.389286    1[6-(1,1,6)]
   123       8.230973       8.230973       8.230973    1[6-(1,1,6)]
   124       8.707545       8.707545       8.707545    1[6-(1,1,6)]
   125       10.37151       10.37151       10.37151    1[6-(6,6)]
   126        9.38444        9.38444        9.38444    1[6-(6,7)]
   127       9.156654       9.156654       9.156654    1[6-(6,7)]
   128       9.641304       9.641304       9.641304    1[6-(6,6)]
   129       2.885283       2.885283       2.885283    1[6-(6,6)]
   130       1.537956       1.537956       1.537956    1[6-(6,6)]
   131        2.74635        2.74635        2.74635    1[6-(6,6)]
   132       4.327925       4.327925       4.327925    1[6-(6,6)]
   133       9.371516       9.371516       9.371516    1[6-(6,6)]
   134      10.789925      10.789925      10.789925    1[6-(6,6)]
   135      11.789919      11.789919      11.789919    1[6-(6,6)]
   136      10.297197      10.297197      10.297197    1[6-(6,6)]
   137       0.252018       0.252018       0.252018    6[1-(0),6-(1,6),7-(6,48)]
   138      15.594422      15.594422      15.594422    6[1-(0),6-(1,7),6-(6,6)]
   139      14.835137      14.835137      14.835137    6[6-(1,6),6-(1,6),6-(6,6)]
   140      14.986994      14.986994      14.986994    6[1-(0),6-(1,7),6-(6,6)]
   141      15.743048      15.743048      15.743048    6[1-(0),6-(1,6),7-(6,48)]
   142      14.012847      14.012847      14.012847    6[6-(6,6),6-(6,7),6-(6,7)]
   143       13.18248       13.18248       13.18248    6[6-(1,1,1),6-(6,6),7-(6,7)]
   144      12.810915      12.810915      12.810915    6[1-(0),1-(0),1-(0),6-(6,7)]
   145      13.914302      13.914302      13.914302    6[6-(1,1,1),6-(6,6),7-(7)]
   146      14.642892      14.642892      14.642892    6[1-(0),1-(0),1-(0),6-(6,7)]
   147      11.848077      11.848077      11.848077    6[1-(0),1-(0),7-(6,7),7-(6,7)]
   148      12.713985      12.713985      12.713985    6[6-(1,1,1),6-(6,6),7-(6,7)]
   149       11.77538       11.77538       11.77538    6[1-(0),1-(0),1-(0),6-(6,7)]
   150      13.720442      13.720442      13.720442    6[6-(6,6),6-(6,7),6-(6,7)]
   151      14.190552      14.190552      14.190552    6[6-(1,1,1),6-(6,6),7-(7)]
   152      15.234165      15.234165      15.234165    6[1-(0),1-(0),1-(0),6-(6,7)]
   153      14.161473      14.161473      14.161473    6[6-(1,6),6-(1,6),6-(6,6)]
   154      14.211554      14.211554      14.211554    6[1-(0),6-(1,7),6-(6,6)]
   155      14.760824      14.760824      14.760824    6[1-(0),6-(1,6),7-(6,48)]
   156      14.956299      14.956299      14.956299    6[1-(0),6-(1,6),7-(6,48)]
   157       14.57181       14.57181       14.57181    6[1-(0),6-(1,7),6-(6,6)]
   158       3.353778       3.353778       3.353778    6[6-(6,6),8-(0),8-(48)]
   159       4.310154       4.310154       4.310154    6[6-(1,6),6-(1,6),6-(8,8)]
   160       5.176062       5.176062       5.176062    6[1-(0),6-(1,6),6-(6,6)]
   161       6.008045       6.008045       6.008045    6[1-(0),6-(1,6),6-(6,6)]
   162       6.069434       6.069434       6.069434    6[6-(1,6),6-(1,6),6-(8,8)]
   163        5.26653        5.26653        5.26653    6[1-(0),6-(1,6),6-(6,6)]
   164       4.355388       4.355388       4.355388    6[1-(0),6-(1,6),6-(6,6)]
   165       7.048427       7.048427       7.048427    6[6-(6,6),8-(48),8-(48)]
   166      15.442565      15.442565      15.442565    6[6-(6,6),8-(48),8-(48)]
   167      14.534654      14.534654      14.534654    6[6-(1,6),6-(1,6),6-(8,8)]
   168      14.373104      14.373104      14.373104    6[1-(0),6-(1,6),6-(6,6)]
   169      13.536275      13.536275      13.536275    6[1-(0),6-(1,6),6-(6,6)]
   170      12.799607      12.799607      12.799607    6[6-(1,6),6-(1,6),6-(8,8)]
   171      11.794766      11.794766      11.794766    6[6-(6,6),8-(0),8-(48)]
   172      12.943386      12.943386      12.943386    6[1-(0),6-(1,6),6-(6,6)]
   173      13.815756      13.815756      13.815756    6[1-(0),6-(1,6),6-(6,6)]
   174       8.329518       8.329518       8.329518    6[1-(0),6-(1,6),7-(6,48)]
   175       7.516922       7.516922       7.516922    6[1-(0),6-(1,7),6-(6,6)]
   176       6.757637       6.757637       6.757637    6[6-(1,6),6-(1,6),6-(6,6)]
   177       6.909494       6.909494       6.909494    6[1-(0),6-(1,7),6-(6,6)]
   178       7.665548       7.665548       7.665548    6[1-(0),6-(1,6),7-(6,48)]
   179       5.935347       5.935347       5.935347    6[6-(6,6),6-(6,7),6-(6,7)]
   180        5.10498        5.10498        5.10498    6[6-(1,1,1),6-(6,6),7-(6,7)]
   181       4.733415       4.733415       4.733415    6[1-(0),1-(0),1-(0),6-(6,7)]
   182       5.836802       5.836802       5.836802    6[6-(1,1,1),6-(6,6),7-(7)]
   183       6.565392       6.565392       6.565392    6[1-(0),1-(0),1-(0),6-(6,7)]
   184       3.770577       3.770577       3.770577    6[1-(0),1-(0),7-(6,7),7-(6,7)]
   185       4.636485       4.636485       4.636485    6[6-(1,1,1),6-(6,6),7-(6,7)]
   186        3.69788        3.69788        3.69788    6[1-(0),1-(0),1-(0),6-(6,7)]
   187       5.642942       5.642942       5.642942    6[6-(6,6),6-(6,7),6-(6,7)]
   188       6.113052       6.113052       6.113052    6[6-(1,1,1),6-(6,6),7-(7)]
   189       7.156665       7.156665       7.156665    6[1-(0),1-(0),1-(0),6-(6,7)]
   190       6.083973       6.083973       6.083973    6[6-(1,6),6-(1,6),6-(6,6)]
   191       6.134054       6.134054       6.134054    6[1-(0),6-(1,7),6-(6,6)]
   192       6.683324       6.683324       6.683324    6[1-(0),6-(1,6),7-(6,48)]
   193       6.878799       6.878799       6.878799    6[1-(0),6-(1,6),7-(6,48)]
   194        6.49431        6.49431        6.49431    6[1-(0),6-(1,7),6-(6,6)]
   195      11.431278      11.431278      11.431278    6[6-(6,6),8-(0),8-(48)]
   196      12.387654      12.387654      12.387654    6[6-(1,6),6-(1,6),6-(8,8)]
   197      13.253562      13.253562      13.253562    6[1-(0),6-(1,6),6-(6,6)]
   198      14.085545      14.085545      14.085545    6[1-(0),6-(1,6),6-(6,6)]
   199      14.146934      14.146934      14.146934    6[6-(1,6),6-(1,6),6-(8,8)]
   200       13.34403       13.34403       13.34403    6[1-(0),6-(1,6),6-(6,6)]
   201      12.432888      12.432888      12.432888    6[1-(0),6-(1,6),6-(6,6)]
   202      15.125927      15.125927      15.125927    6[6-(6,6),8-(48),8-(48)]
   203       7.365065       7.365065       7.365065    6[6-(6,6),8-(48),8-(48)]
   204       6.457154       6.457154       6.457154    6[6-(1,6),6-(1,6),6-(8,8)]
   205       6.295604       6.295604       6.295604    6[1-(0),6-(1,6),6-(6,6)]
   206       5.458775       5.458775       5.458775    6[1-(0),6-(1,6),6-(6,6)]
   207       4.722107       4.722107       4.722107    6[6-(1,6),6-(1,6),6-(8,8)]
   208       3.717266       3.717266       3.717266    6[6-(6,6),8-(0),8-(48)]
   209       4.865886       4.865886       4.865886    6[1-(0),6-(1,6),6-(6,6)]
   210       5.738256       5.738256       5.738256    6[1-(0),6-(1,6),6-(6,6)]
   211      15.902982      15.902982      15.902982    6[1-(0),6-(1,6),7-(6,48)]
   212       0.560579       0.560579       0.560579    6[1-(0),6-(1,7),6-(6,6)]
   213       1.319864       1.319864       1.319864    6[6-(1,6),6-(1,6),6-(6,6)]
   214       1.168007       1.168007       1.168007    6[1-(0),6-(1,7),6-(6,6)]
   215       0.411953       0.411953       0.411953    6[1-(0),6-(1,6),7-(6,48)]
   216       2.142153       2.142153       2.142153    6[6-(6,6),6-(6,7),6-(6,7)]
   217        2.97252        2.97252        2.97252    6[6-(1,1,1),6-(6,6),7-(6,7)]
   218       3.344085       3.344085       3.344085    6[1-(0),1-(0),1-(0),6-(6,7)]
   219       2.240699       2.240699       2.240699    6[6-(1,1,1),6-(6,6),7-(7)]
   220       1.512108       1.512108       1.512108    6[1-(0),1-(0),1-(0),6-(6,7)]
   221       4.306923       4.306923       4.306923    6[1-(0),1-(0),7-(6,7),7-(6,7)]
   222       3.441015       3.441015       3.441015    6[6-(1,1,1),6-(6,6),7-(6,7)]
   223       4.379621       4.379621       4.379621    6[1-(0),1-(0),1-(0),6-(6,7)]
   224       2.434559       2.434559       2.434559    6[6-(6,6),6-(6,7),6-(6,7)]
   225       1.964448       1.964448       1.964448    6[6-(1,1,1),6-(6,6),7-(7)]
   226       0.920835       0.920835       0.920835    6[1-(0),1-(0),1-(0),6-(6,7)]
   227       1.993527       1.993527       1.993527    6[6-(1,6),6-(1,6),6-(6,6)]
   228       1.943447       1.943447       1.943447    6[1-(0),6-(1,7),6-(6,6)]
   229       1.394177       1.394177       1.394177    6[1-(0),6-(1,6),7-(6,48)]
   230       1.198701       1.198701       1.198701    6[1-(0),6-(1,6),7-(6,48)]
   231        1.58319        1.58319        1.58319    6[1-(0),6-(1,7),6-(6,6)]
   232      12.801222      12.801222      12.801222    6[6-(6,6),8-(0),8-(48)]
   233      11.844846      11.844846      11.844846    6[6-(1,6),6-(1,6),6-(8,8)]
   234      10.978938      10.978938      10.978938    6[1-(0),6-(1,6),6-(6,6)]
   235      10.146956      10.146956      10.146956    6[1-(0),6-(1,6),6-(6,6)]
   236      10.085567      10.085567      10.085567    6[6-(1,6),6-(1,6),6-(8,8)]
   237       10.88847       10.88847       10.88847    6[1-(0),6-(1,6),6-(6,6)]
   238      11.799612      11.799612      11.799612    6[1-(0),6-(1,6),6-(6,6)]
   239       9.106574       9.106574       9.106574    6[6-(6,6),8-(48),8-(48)]
   240       0.712436       0.712436       0.712436    6[6-(6,6),8-(48),8-(48)]
   241       1.620347       1.620347       1.620347    6[6-(1,6),6-(1,6),6-(8,8)]
   242       1.781897       1.781897       1.781897    6[1-(0),6-(1,6),6-(6,6)]
   243       2.618726       2.618726       2.618726    6[1-(0),6-(1,6),6-(6,6)]
   244       3.355394       3.355394       3.355394    6[6-(1,6),6-(1,6),6-(8,8)]
   245       4.360235       4.360235       4.360235    6[6-(6,6),8-(0),8-(48)]
   246       3.211614       3.211614       3.211614    6[1-(0),6-(1,6),6-(6,6)]
   247       2.339244       2.339244       2.339244    6[1-(0),6-(1,6),6-(6,6)]
   248       7.825482       7.825482       7.825482    6[1-(0),6-(1,6),7-(6,48)]
   249       8.638079       8.638079       8.638079    6[1-(0),6-(1,7),6-(6,6)]
   250       9.397364       9.397364       9.397364    6[6-(1,6),6-(1,6),6-(6,6)]
   251       9.245507       9.245507       9.245507    6[1-(0),6-(1,7),6-(6,6)]
   252       8.489453       8.489453       8.489453    6[1-(0),6-(1,6),7-(6,48)]
   253      10.219653      10.219653      10.219653    6[6-(6,6),6-(6,7),6-(6,7)]
   254       11.05002       11.05002       11.05002    6[6-(1,1,1),6-(6,6),7-(6,7)]
   255      11.421585      11.421585      11.421585    6[1-(0),1-(0),1-(0),6-(6,7)]
   256      10.318199      10.318199      10.318199    6[6-(1,1,1),6-(6,6),7-(7)]
   257       9.589608       9.589608       9.589608    6[1-(0),1-(0),1-(0),6-(6,7)]
   258      12.384423      12.384423      12.384423    6[1-(0),1-(0),7-(6,7),7-(6,7)]
   259      11.518515      11.518515      11.518515    6[6-(1,1,1),6-(6,6),7-(6,7)]
   260      12.457121      12.457121      12.457121    6[1-(0),1-(0),1-(0),6-(6,7)]
   261      10.512059      10.512059      10.512059    6[6-(6,6),6-(6,7),6-(6,7)]
   262      10.041948      10.041948      10.041948    6[6-(1,1,1),6-(6,6),7-(7)]
   263       8.998335       8.998335       8.998335    6[1-(0),1-(0),1-(0),6-(6,7)]
   264      10.071027      10.071027      10.071027    6[6-(1,6),6-(1,6),6-(6,6)]
   265      10.020947      10.020947      10.020947    6[1-(0),6-(1,7),6-(6,6)]
   266       9.471677       9.471677       9.471677    6[1-(0),6-(1,6),7-(6,48)]
   267       9.276201       9.276201       9.276201    6[1-(0),6-(1,6),7-(6,48)]
   268        9.66069        9.66069        9.66069    6[1-(0),6-(1,7),6-(6,6)]
   269       4.723722       4.723722       4.723722    6[6-(6,6),8-(0),8-(48)]
   270       3.767346       3.767346       3.767346    6[6-(1,6),6-(1,6),6-(8,8)]
   271       2.901438       2.901438       2.901438    6[1-(0),6-(1,6),6-(6,6)]
   272       2.069456       2.069456       2.069456    6[1-(0),6-(1,6),6-(6,6)]
   273       2.008067       2.008067       2.008067    6[6-(1,6),6-(1,6),6-(8,8)]
   274        2.81097        2.81097        2.81097    6[1-(0),6-(1,6),6-(6,6)]
   275       3.722112       3.722112       3.722112    6[1-(0),6-(1,6),6-(6,6)]
   276       1.029074       1.029074       1.029074    6[6-(6,6),8-(48),8-(48)]
   277       8.789936       8.789936       8.789936    6[6-(6,6),8-(48),8-(48)]
   278       9.697847       9.697847       9.697847    6[6-(1,6),6-(1,6),6-(8,8)]
   279       9.859397       9.859397       9.859397    6[1-(0),6-(1,6),6-(6,6)]
   280      10.696226      10.696226      10.696226    6[1-(0),6-(1,6),6-(6,6)]
   281      11.432894      11.432894      11.432894    6[6-(1,6),6-(1,6),6-(8,8)]
   282      12.437735      12.437735      12.437735    6[6-(6,6),8-(0),8-(48)]
   283      11.289114      11.289114      11.289114    6[1-(0),6-(1,6),6-(6,6)]
   284      10.416744      10.416744      10.416744    6[1-(0),6-(1,6),6-(6,6)]
   285       0.352179       0.352179       0.352179    7[6-(1,6),6-(1,6),48-(8,8,8,8,8)]
   286      12.713985      12.713985      12.713985    7[6-(1,1,7),6-(6,6),7-(6)]
   287       13.15017       13.15017       13.15017    7[6-(6,6),7-(6,6)]
   288      13.547583      13.547583      13.547583    7[6-(6,6),7-(6,6)]
   289      12.675213      12.675213      12.675213    7[6-(1,1,7),6-(6,6),7-(6)]
   290       15.16793       15.16793       15.16793    7[6-(1,6),6-(1,6),48-(8,8,8)]
   291       8.429679       8.429679       8.429679    7[6-(1,6),6-(1,6),48-(8,8,8,8,8)]
   292       4.636485       4.636485       4.636485    7[6-(1,1,7),6-(6,6),7-(6)]
   293        5.07267        5.07267        5.07267    7[6-(6,6),7-(6,6)]
   294       5.470083       5.470083       5.470083    7[6-(6,6),7-(6,6)]
   295       4.597713       4.597713       4.597713    7[6-(1,1,7),6-(6,6),7-(6)]
   296        7.09043        7.09043        7.09043    7[6-(1,6),6-(1,6),48-(8,8,8)]
   297      15.802821      15.802821      15.802821    7[6-(1,6),6-(1,6),48-(8,8,8,8,8)]
   298       3.441015       3.441015       3.441015    7[6-(1,1,7),6-(6,6),7-(6)]
   299        3.00483        3.00483        3.00483    7[6-(6,6),7-(6,6)]
   300       2.607417       2.607417       2.607417    7[6-(6,6),7-(6,6)]
   301       3.479787       3.479787       3.479787    7[6-(1,1,7),6-(6,6),7-(6)]
   302       0.987071       0.987071       0.987071    7[6-(1,6),6-(1,6),48-(8,8,8)]
   303       7.725321       7.725321       7.725321    7[6-(1,6),6-(1,6),48-(8,8,8,8,8)]
   304      11.518515      11.518515      11.518515    7[6-(1,1,7),6-(6,6),7-(6)]
   305       11.08233       11.08233       11.08233    7[6-(6,6),7-(6,6)]
   306      10.684917      10.684917      10.684917    7[6-(6,6),7-(6,6)]
   307      11.557287      11.557287      11.557287    7[6-(1,1,7),6-(6,6),7-(6)]
   308       9.064571       9.064571       9.064571    7[6-(1,6),6-(1,6),48-(8,8,8)]
   309       3.373164       3.373164       3.373164    8[6-(6,8)]
   310       2.644574       2.644574       2.644574    8[6-(6,8),48-(7,8,8,8,8)]
   311       7.696242       7.696242       7.696242    8[6-(6,8),48-(7,8,8,8,8)]
   312       7.056504       7.056504       7.056504    8[6-(6,8),48-(7,8,8)]
   313       15.36179       15.36179       15.36179    8[6-(6,8),48-(7,8,8)]
   314       0.035541       0.035541       0.035541    8[6-(6,8),48-(7,8,8,8,8)]
   315      11.689758      11.689758      11.689758    8[6-(6,8)]
   316      11.116256      11.116256      11.116256    8[6-(6,8),48-(7,8,8,8,8)]
   317       2.009682       2.009682       2.009682    8[1-(0),1-(0),48-(7,8,8),48-(7,8,8,8,8)]
   318      11.450664      11.450664      11.450664    8[6-(6,8)]
   319      10.722074      10.722074      10.722074    8[6-(6,8),48-(7,8,8,8,8)]
   320      15.773742      15.773742      15.773742    8[6-(6,8),48-(7,8,8,8,8)]
   321      15.134004      15.134004      15.134004    8[6-(6,8),48-(7,8,8)]
   322        7.28429        7.28429        7.28429    8[6-(6,8),48-(7,8,8)]
   323       8.113041       8.113041       8.113041    8[6-(6,8),48-(7,8,8,8,8)]
   324       3.612258       3.612258       3.612258    8[6-(6,8)]
   325       3.038756       3.038756       3.038756    8[6-(6,8),48-(7,8,8,8,8)]
   326      10.087182      10.087182      10.087182    8[1-(0),1-(0),48-(7,8,8),48-(7,8,8,8,8)]
   327      12.781836      12.781836      12.781836    8[6-(6,8)]
   328      13.510427      13.510427      13.510427    8[6-(6,8),48-(7,8,8,8,8)]
   329       8.458758       8.458758       8.458758    8[6-(6,8),48-(7,8,8,8,8)]
   330       9.098496       9.098496       9.098496    8[6-(6,8),48-(7,8,8)]
   331       0.793211       0.793211       0.793211    8[6-(6,8),48-(7,8,8)]
   332      -0.035541      -0.035541      -0.035541    8[6-(6,8),48-(7,8,8,8,8)]
   333       4.465242       4.465242       4.465242    8[6-(6,8)]
   334       5.038745       5.038745       5.038745    8[6-(6,8),48-(7,8,8,8,8)]
   335      14.145318      14.145318      14.145318    8[1-(0),1-(0),48-(7,8,8),48-(7,8,8,8,8)]
   336       4.704336       4.704336       4.704336    8[6-(6,8)]
   337       5.432927       5.432927       5.432927    8[6-(6,8),48-(7,8,8,8,8)]
   338       0.381258       0.381258       0.381258    8[6-(6,8),48-(7,8,8,8,8)]
   339       1.020996       1.020996       1.020996    8[6-(6,8),48-(7,8,8)]
   340       8.870711       8.870711       8.870711    8[6-(6,8),48-(7,8,8)]
   341       8.041959       8.041959       8.041959    8[6-(6,8),48-(7,8,8,8,8)]
   342      12.542742      12.542742      12.542742    8[6-(6,8)]
   343      13.116245      13.116245      13.116245    8[6-(6,8),48-(7,8,8,8,8)]
   344       6.067818       6.067818       6.067818    8[1-(0),1-(0),48-(7,8,8),48-(7,8,8,8,8)]
