# Supplementary material for: A collection of forcefield precursors for metal–organic frameworks
Source: RSC Adv. 2019 Nov 13;9(63):36492–507. doi: 10.1039/c9ra07327b (PMC9075174; doi:10.1039/c9ra07327b)
Supplement: RA-009-C9RA07327B-s2415 [file RA-009-C9RA07327B-s2415.txt]

TONBII_clean

4.729700    0.000000    0.000000
0.000000    11.183600    0.000000
-0.532780    -5.591880    10.559837

     1       1.182425       1.182425       1.182425    26[8-(6),8-(6),8-(6,26),8-(6,26),8-(6,26),8-(6,26)]
     2       3.547275       3.547275       3.547275    26[8-(6),8-(6),8-(6,26),8-(6,26),8-(6,26),8-(6,26)]
     3       2.135122       2.135122       2.135122    1[6-(6,6)]
     4       2.817698       2.817698       2.817698    1[6-(6,6)]
     5       0.018869       0.018869       0.018869    1[6-(6,6)]
     6       4.426648       4.426648       4.426648    1[6-(6,6)]
     7       3.744072       3.744072       3.744072    1[6-(6,6)]
     8       1.813201       1.813201       1.813201    1[6-(6,6)]
     9       2.061798       2.061798       2.061798    1[6-(6,6)]
    10       1.379222       1.379222       1.379222    1[6-(6,6)]
    11       4.178051       4.178051       4.178051    1[6-(6,6)]
    12      -0.229728      -0.229728      -0.229728    1[6-(6,6)]
    13       0.452848       0.452848       0.452848    1[6-(6,6)]
    14       2.383719       2.383719       2.383719    1[6-(6,6)]
    15       2.898925       2.898925       2.898925    6[6-(6,6),8-(26),8-(26,26)]
    16       3.376251       3.376251       3.376251    6[6-(1,6),6-(1,6),6-(8,8)]
    17       2.792809       2.792809       2.792809    6[1-(0),6-(1,6),6-(6,6)]
    18       3.190703       3.190703       3.190703    6[1-(0),6-(1,6),6-(6,6)]
    19       4.171331       4.171331       4.171331    6[6-(1,6),6-(1,6),6-(6,6)]
    20       4.348273       4.348273       4.348273    6[1-(0),6-(6,6),6-(6,6)]
    21       3.662845       3.662845       3.662845    6[6-(6,6),8-(26),8-(26,26)]
    22       3.185519       3.185519       3.185519    6[6-(1,6),6-(1,6),6-(8,8)]
    23       3.768961       3.768961       3.768961    6[1-(0),6-(1,6),6-(6,6)]
    24       3.371067       3.371067       3.371067    6[1-(0),6-(1,6),6-(6,6)]
    25       2.390439       2.390439       2.390439    6[6-(1,6),6-(1,6),6-(6,6)]
    26       2.213497       2.213497       2.213497    6[1-(0),6-(6,6),6-(6,6)]
    27       1.297995       1.297995       1.297995    6[6-(6,6),8-(26),8-(26,26)]
    28       0.820669       0.820669       0.820669    6[6-(1,6),6-(1,6),6-(8,8)]
    29       1.404111       1.404111       1.404111    6[1-(0),6-(1,6),6-(6,6)]
    30       1.006217       1.006217       1.006217    6[1-(0),6-(1,6),6-(6,6)]
    31       0.025589       0.025589       0.025589    6[6-(1,6),6-(1,6),6-(6,6)]
    32      -0.151353      -0.151353      -0.151353    6[1-(0),6-(6,6),6-(6,6)]
    33       0.534075       0.534075       0.534075    6[6-(6,6),8-(26),8-(26,26)]
    34       1.011401       1.011401       1.011401    6[6-(1,6),6-(1,6),6-(8,8)]
    35       0.427959       0.427959       0.427959    6[1-(0),6-(1,6),6-(6,6)]
    36       0.825853       0.825853       0.825853    6[1-(0),6-(1,6),6-(6,6)]
    37       1.806481       1.806481       1.806481    6[6-(1,6),6-(1,6),6-(6,6)]
    38       1.983423       1.983423       1.983423    6[1-(0),6-(6,6),6-(6,6)]
    39       3.645609       3.645609       3.645609    8[6-(6,8),26-(8,8,8,8,8),26-(8,8,8,8,8)]
    40       1.779379       1.779379       1.779379    8[6-(6,8),26-(8,8,8,8,8)]
    41       2.916161       2.916161       2.916161    8[6-(6,8),26-(8,8,8,8,8),26-(8,8,8,8,8)]
    42       0.052691       0.052691       0.052691    8[6-(6,8),26-(8,8,8,8,8)]
    43       0.551311       0.551311       0.551311    8[6-(6,8),26-(8,8,8,8,8),26-(8,8,8,8,8)]
    44       2.417541       2.417541       2.417541    8[6-(6,8),26-(8,8,8,8,8)]
    45       1.280759       1.280759       1.280759    8[6-(6,8),26-(8,8,8,8,8),26-(8,8,8,8,8)]
    46       4.144229       4.144229       4.144229    8[6-(6,8),26-(8,8,8,8,8)]
