# Supplementary material for: A collection of forcefield precursors for metal–organic frameworks
Source: RSC Adv. 2019 Nov 13;9(63):36492–507. doi: 10.1039/c9ra07327b (PMC9075174; doi:10.1039/c9ra07327b)
Supplement: RA-009-C9RA07327B-s2416 [file RA-009-C9RA07327B-s2416.txt]

TONBOO_clean

11.397200    0.000000    0.000000
-5.558660    10.437612    0.000000
0.000000    0.000000    18.991400

     1       2.671188       2.671188       2.671188    27[7-(1,6,6),8-(6),8-(6),8-(6,27)]
     2       0.248082       0.248082       0.248082    27[7-(1,6,6),8-(6),8-(6),8-(6,27)]
     3       3.167352       3.167352       3.167352    27[7-(1,6,6),8-(6),8-(6),8-(6,27)]
     4       5.590458       5.590458       5.590458    27[7-(1,6,6),8-(6),8-(6),8-(6,27)]
     5        2.91927        2.91927        2.91927    27[8-(6),8-(6),8-(6),8-(6),8-(6,27),8-(6,27)]
     6            0.0            0.0            0.0    27[8-(6),8-(6),8-(6),8-(6),8-(6,27),8-(6,27)]
     7       5.515322       5.515322       5.515322    1[6-(6,6)]
     8       6.811826       6.811826       6.811826    1[6-(6,6)]
     9       5.292271       5.292271       5.292271    1[6-(6,6)]
    10       8.392113       8.392113       8.392113    1[6-(6,6)]
    11       2.936805       2.936805       2.936805    1[6-(6,6)]
    12         1.4761         1.4761         1.4761    1[6-(6,6)]
    13      -0.363771      -0.363771      -0.363771    1[6-(6,6)]
    14      -1.961231      -1.961231      -1.961231    1[6-(6,6)]
    15       9.873584       9.873584       9.873584    1[6-(6,6)]
    16      -3.361758      -3.361758      -3.361758    1[7-(6,6,27)]
    17      -1.183361      -1.183361      -1.183361    1[6-(1,1,7)]
    18      -1.470208      -1.470208      -1.470208    1[6-(1,1,7)]
    19      -0.935275      -0.935275      -0.935275    1[6-(1,1,7)]
    20      -4.436198      -4.436198      -4.436198    1[6-(1,1,7)]
    21      -3.378731      -3.378731      -3.378731    1[6-(1,1,7)]
    22      -2.979897      -2.979897      -2.979897    1[6-(1,1,7)]
    23       8.801148       8.801148       8.801148    1[6-(6,6)]
    24       7.504644       7.504644       7.504644    1[6-(6,6)]
    25       9.024199       9.024199       9.024199    1[6-(6,6)]
    26       5.924357       5.924357       5.924357    1[6-(6,6)]
    27       5.821005       5.821005       5.821005    1[6-(6,6)]
    28        7.28171        7.28171        7.28171    1[6-(6,6)]
    29       3.283041       3.283041       3.283041    1[6-(6,6)]
    30      -0.678159      -0.678159      -0.678159    1[6-(6,6)]
    31       4.442886       4.442886       4.442886    1[6-(6,6)]
    32       0.722368       0.722368       0.722368    1[7-(6,6,27)]
    33      -1.456029      -1.456029      -1.456029    1[6-(1,1,7)]
    34      -1.169182      -1.169182      -1.169182    1[6-(1,1,7)]
    35      -1.704115      -1.704115      -1.704115    1[6-(1,1,7)]
    36       1.796808       1.796808       1.796808    1[6-(1,1,7)]
    37       0.739341       0.739341       0.739341    1[6-(1,1,7)]
    38       0.340507       0.340507       0.340507    1[6-(1,1,7)]
    39       0.323218       0.323218       0.323218    1[6-(6,6)]
    40      -0.973286      -0.973286      -0.973286    1[6-(6,6)]
    41       0.546269       0.546269       0.546269    1[6-(6,6)]
    42      -2.553573      -2.553573      -2.553573    1[6-(6,6)]
    43       2.901735       2.901735       2.901735    1[6-(6,6)]
    44        4.36244        4.36244        4.36244    1[6-(6,6)]
    45       6.202311       6.202311       6.202311    1[6-(6,6)]
    46       7.799771       7.799771       7.799771    1[6-(6,6)]
    47      -4.035044      -4.035044      -4.035044    1[6-(6,6)]
    48       9.200298       9.200298       9.200298    1[7-(6,6,27)]
    49       7.021901       7.021901       7.021901    1[6-(1,1,7)]
    50       7.308748       7.308748       7.308748    1[6-(1,1,7)]
    51       6.773815       6.773815       6.773815    1[6-(1,1,7)]
    52      10.274738      10.274738      10.274738    1[6-(1,1,7)]
    53       9.217271       9.217271       9.217271    1[6-(1,1,7)]
    54       8.818437       8.818437       8.818437    1[6-(1,1,7)]
    55      -2.962608      -2.962608      -2.962608    1[6-(6,6)]
    56      -1.666104      -1.666104      -1.666104    1[6-(6,6)]
    57      -3.185659      -3.185659      -3.185659    1[6-(6,6)]
    58      -0.085817      -0.085817      -0.085817    1[6-(6,6)]
    59       0.017535       0.017535       0.017535    1[6-(6,6)]
    60       -1.44317       -1.44317       -1.44317    1[6-(6,6)]
    61       2.555499       2.555499       2.555499    1[6-(6,6)]
    62       6.516699       6.516699       6.516699    1[6-(6,6)]
    63       1.395654       1.395654       1.395654    1[6-(6,6)]
    64       5.116172       5.116172       5.116172    1[7-(6,6,27)]
    65       7.294569       7.294569       7.294569    1[6-(1,1,7)]
    66       7.007722       7.007722       7.007722    1[6-(1,1,7)]
    67       7.542655       7.542655       7.542655    1[6-(1,1,7)]
    68       4.041732       4.041732       4.041732    1[6-(1,1,7)]
    69       5.099199       5.099199       5.099199    1[6-(1,1,7)]
    70       5.498033       5.498033       5.498033    1[6-(1,1,7)]
    71       4.224922       4.224922       4.224922    6[6-(6,6),8-(27),8-(27)]
    72       5.240217       5.240217       5.240217    6[6-(1,6),6-(1,6),6-(8,8)]
    73        5.78345        5.78345        5.78345    6[1-(0),6-(6,6),6-(6,6)]
    74       6.733529       6.733529       6.733529    6[6-(1,6),6-(1,6),6-(6,6)]
    75        7.14822        7.14822        7.14822    6[6-(1,6),6-(1,6),6-(6,6)]
    76       6.579193       6.579193       6.579193    6[1-(0),6-(1,6),6-(6,6)]
    77       5.658243       5.658243       5.658243    6[1-(0),6-(1,6),6-(6,6)]
    78       8.107972       8.107972       8.107972    6[1-(0),6-(6,6),6-(6,6)]
    79       8.629495       8.629495       8.629495    6[6-(1,6),6-(1,6),6-(8,8)]
    80       9.685124       9.685124       9.685124    6[6-(6,6),8-(27),8-(27)]
    81       8.184727       8.184727       8.184727    6[1-(0),6-(1,6),6-(6,6)]
    82       7.280818       7.280818       7.280818    6[1-(0),6-(1,6),6-(6,6)]
    83       0.583401       0.583401       0.583401    6[6-(6,6),8-(0),8-(27,27)]
    84      -0.724375      -0.724375      -0.724375    6[6-(1,6),6-(1,6),6-(8,8)]
    85      -0.998595      -0.998595      -0.998595    6[1-(0),6-(6,6),6-(6,6)]
    86      -2.285616      -2.285616      -2.285616    6[6-(1,6),6-(1,6),6-(6,6)]
    87      -2.606228      -2.606228      -2.606228    6[1-(0),6-(1,6),6-(6,6)]
    88      -1.721337      -1.721337      -1.721337    6[1-(0),6-(1,6),6-(6,6)]
    89      -1.483795      -1.483795      -1.483795    6[1-(0),1-(0),1-(0),7-(1,6,27)]
    90      -3.480385      -3.480385      -3.480385    6[1-(0),1-(0),1-(0),7-(1,6,27)]
    91      10.091548      10.091548      10.091548    6[6-(6,6),8-(27),8-(27)]
    92       9.076253       9.076253       9.076253    6[6-(1,6),6-(1,6),6-(8,8)]
    93        8.53302        8.53302        8.53302    6[1-(0),6-(6,6),6-(6,6)]
    94       7.582941       7.582941       7.582941    6[6-(1,6),6-(1,6),6-(6,6)]
    95        7.16825        7.16825        7.16825    6[6-(1,6),6-(1,6),6-(6,6)]
    96       7.737277       7.737277       7.737277    6[1-(0),6-(1,6),6-(6,6)]
    97       8.658227       8.658227       8.658227    6[1-(0),6-(1,6),6-(6,6)]
    98       6.208498       6.208498       6.208498    6[1-(0),6-(6,6),6-(6,6)]
    99       5.686975       5.686975       5.686975    6[6-(1,6),6-(1,6),6-(8,8)]
   100       4.631346       4.631346       4.631346    6[6-(6,6),8-(27),8-(27)]
   101       6.131743       6.131743       6.131743    6[1-(0),6-(1,6),6-(6,6)]
   102       7.035652       7.035652       7.035652    6[1-(0),6-(1,6),6-(6,6)]
   103       2.335869       2.335869       2.335869    6[6-(6,6),8-(0),8-(27,27)]
   104       3.643645       3.643645       3.643645    6[6-(1,6),6-(1,6),6-(8,8)]
   105       3.917865       3.917865       3.917865    6[1-(0),6-(6,6),6-(6,6)]
   106      -0.353774      -0.353774      -0.353774    6[6-(1,6),6-(1,6),6-(6,6)]
   107      -0.033162      -0.033162      -0.033162    6[1-(0),6-(1,6),6-(6,6)]
   108       4.640607       4.640607       4.640607    6[1-(0),6-(1,6),6-(6,6)]
   109      -1.155595      -1.155595      -1.155595    6[1-(0),1-(0),1-(0),7-(1,6,27)]
   110       0.840995       0.840995       0.840995    6[1-(0),1-(0),1-(0),7-(1,6,27)]
   111       1.613618       1.613618       1.613618    6[6-(6,6),8-(27),8-(27)]
   112       0.598323       0.598323       0.598323    6[6-(1,6),6-(1,6),6-(8,8)]
   113        0.05509        0.05509        0.05509    6[1-(0),6-(6,6),6-(6,6)]
   114      -0.894989      -0.894989      -0.894989    6[6-(1,6),6-(1,6),6-(6,6)]
   115       -1.30968       -1.30968       -1.30968    6[6-(1,6),6-(1,6),6-(6,6)]
   116      -0.740653      -0.740653      -0.740653    6[1-(0),6-(1,6),6-(6,6)]
   117       0.180297       0.180297       0.180297    6[1-(0),6-(1,6),6-(6,6)]
   118      -2.269432      -2.269432      -2.269432    6[1-(0),6-(6,6),6-(6,6)]
   119      -2.790955      -2.790955      -2.790955    6[6-(1,6),6-(1,6),6-(8,8)]
   120      -3.846584      -3.846584      -3.846584    6[6-(6,6),8-(27),8-(27)]
   121      -2.346187      -2.346187      -2.346187    6[1-(0),6-(1,6),6-(6,6)]
   122      -1.442278      -1.442278      -1.442278    6[1-(0),6-(1,6),6-(6,6)]
   123       5.255139       5.255139       5.255139    6[6-(6,6),8-(0),8-(27,27)]
   124       6.562915       6.562915       6.562915    6[6-(1,6),6-(1,6),6-(8,8)]
   125       6.837135       6.837135       6.837135    6[1-(0),6-(6,6),6-(6,6)]
   126       8.124156       8.124156       8.124156    6[6-(1,6),6-(1,6),6-(6,6)]
   127       8.444768       8.444768       8.444768    6[1-(0),6-(1,6),6-(6,6)]
   128       7.559877       7.559877       7.559877    6[1-(0),6-(1,6),6-(6,6)]
   129       7.322335       7.322335       7.322335    6[1-(0),1-(0),1-(0),7-(1,6,27)]
   130       9.318925       9.318925       9.318925    6[1-(0),1-(0),1-(0),7-(1,6,27)]
   131      -4.253008      -4.253008      -4.253008    6[6-(6,6),8-(27),8-(27)]
   132      -3.237713      -3.237713      -3.237713    6[6-(1,6),6-(1,6),6-(8,8)]
   133       -2.69448       -2.69448       -2.69448    6[1-(0),6-(6,6),6-(6,6)]
   134      -1.744401      -1.744401      -1.744401    6[6-(1,6),6-(1,6),6-(6,6)]
   135       -1.32971       -1.32971       -1.32971    6[6-(1,6),6-(1,6),6-(6,6)]
   136      -1.898737      -1.898737      -1.898737    6[1-(0),6-(1,6),6-(6,6)]
   137      -2.819687      -2.819687      -2.819687    6[1-(0),6-(1,6),6-(6,6)]
   138      -0.369958      -0.369958      -0.369958    6[1-(0),6-(6,6),6-(6,6)]
   139       0.151565       0.151565       0.151565    6[6-(1,6),6-(1,6),6-(8,8)]
   140       1.207194       1.207194       1.207194    6[6-(6,6),8-(27),8-(27)]
   141      -0.293203      -0.293203      -0.293203    6[1-(0),6-(1,6),6-(6,6)]
   142      -1.197112      -1.197112      -1.197112    6[1-(0),6-(1,6),6-(6,6)]
   143       3.502671       3.502671       3.502671    6[6-(6,6),8-(0),8-(27,27)]
   144       2.194895       2.194895       2.194895    6[6-(1,6),6-(1,6),6-(8,8)]
   145       1.920675       1.920675       1.920675    6[1-(0),6-(6,6),6-(6,6)]
   146       6.192314       6.192314       6.192314    6[6-(1,6),6-(1,6),6-(6,6)]
   147       5.871702       5.871702       5.871702    6[1-(0),6-(1,6),6-(6,6)]
   148       1.197933       1.197933       1.197933    6[1-(0),6-(1,6),6-(6,6)]
   149       6.994135       6.994135       6.994135    6[1-(0),1-(0),1-(0),7-(1,6,27)]
   150       4.997545       4.997545       4.997545    6[1-(0),1-(0),1-(0),7-(1,6,27)]
   151      -2.864949      -2.864949      -2.864949    7[1-(0),6-(1,1,1),6-(1,1,1),27-(8,8,8)]
   152       0.225559       0.225559       0.225559    7[1-(0),6-(1,1,1),6-(1,1,1),27-(8,8,8)]
   153       8.703489       8.703489       8.703489    7[1-(0),6-(1,1,1),6-(1,1,1),27-(8,8,8)]
   154       5.612981       5.612981       5.612981    7[1-(0),6-(1,1,1),6-(1,1,1),27-(8,8,8)]
   155       1.567019       1.567019       1.567019    8[6-(6,8),27-(7,8,8),27-(8,8,8,8,8)]
   156       3.764772       3.764772       3.764772    8[6-(6,8),27-(7,8,8)]
   157       3.911147       3.911147       3.911147    8[6-(6,8),27-(8,8,8,8,8)]
   158      -1.357749      -1.357749      -1.357749    8[6-(6,8),27-(7,8,8)]
   159      10.149833      10.149833      10.149833    8[6-(6,8),27-(8,8,8,8,8)]
   160       0.694589       0.694589       0.694589    8[6-(6,8)]
   161       1.352251       1.352251       1.352251    8[6-(6,8),27-(7,8,8),27-(8,8,8,8,8)]
   162      -0.845502      -0.845502      -0.845502    8[6-(6,8),27-(7,8,8)]
   163      10.405323      10.405323      10.405323    8[6-(6,8),27-(8,8,8,8,8)]
   164       4.277019       4.277019       4.277019    8[6-(6,8),27-(7,8,8)]
   165       4.166637       4.166637       4.166637    8[6-(6,8),27-(8,8,8,8,8)]
   166       2.224681       2.224681       2.224681    8[6-(6,8)]
   167       4.271521       4.271521       4.271521    8[6-(6,8),27-(7,8,8),27-(8,8,8,8,8)]
   168       2.073768       2.073768       2.073768    8[6-(6,8),27-(7,8,8)]
   169       1.927393       1.927393       1.927393    8[6-(6,8),27-(8,8,8,8,8)]
   170       7.196289       7.196289       7.196289    8[6-(6,8),27-(7,8,8)]
   171      -4.311293      -4.311293      -4.311293    8[6-(6,8),27-(8,8,8,8,8)]
   172       5.143951       5.143951       5.143951    8[6-(6,8)]
   173       4.486289       4.486289       4.486289    8[6-(6,8),27-(7,8,8),27-(8,8,8,8,8)]
   174       6.684042       6.684042       6.684042    8[6-(6,8),27-(7,8,8)]
   175      -4.566783      -4.566783      -4.566783    8[6-(6,8),27-(8,8,8,8,8)]
   176       1.561521       1.561521       1.561521    8[6-(6,8),27-(7,8,8)]
   177       1.671903       1.671903       1.671903    8[6-(6,8),27-(8,8,8,8,8)]
   178       3.613859       3.613859       3.613859    8[6-(6,8)]
