# Supplementary material for: A collection of forcefield precursors for metal–organic frameworks
Source: RSC Adv. 2019 Nov 13;9(63):36492–507. doi: 10.1039/c9ra07327b (PMC9075174; doi:10.1039/c9ra07327b)
Supplement: RA-009-C9RA07327B-s2417 [file RA-009-C9RA07327B-s2417.txt]

TONBUU_charged

14.115700    0.000000    0.000000
0.000000    17.866900    0.000000
0.000000    -0.434871    19.834633

     1      13.383095      13.383095      13.383095    28[8-(6),8-(6),8-(6),8-(6),8-(6,28),8-(6,28)]
     2       2.597712       2.597712       2.597712    28[8-(6),8-(6),8-(6),8-(6,28)]
     3       2.906705       2.906705       2.906705    28[8-(6),8-(6),8-(6),8-(6),8-(6,28)]
     4       6.325245       6.325245       6.325245    28[8-(6),8-(6),8-(6),8-(6),8-(6,28),8-(6,28)]
     5       9.655562       9.655562       9.655562    28[8-(6),8-(6),8-(6),8-(6,28)]
     6       9.964555       9.964555       9.964555    28[8-(6),8-(6),8-(6),8-(6),8-(6,28)]
     7       0.732605       0.732605       0.732605    28[8-(6),8-(6),8-(6),8-(6),8-(6,28),8-(6,28)]
     8      11.517988      11.517988      11.517988    28[8-(6),8-(6),8-(6),8-(6,28)]
     9      11.208995      11.208995      11.208995    28[8-(6),8-(6),8-(6),8-(6),8-(6,28)]
    10       7.790455       7.790455       7.790455    28[8-(6),8-(6),8-(6),8-(6),8-(6,28),8-(6,28)]
    11       4.460138       4.460138       4.460138    28[8-(6),8-(6),8-(6),8-(6,28)]
    12       4.151145       4.151145       4.151145    28[8-(6),8-(6),8-(6),8-(6),8-(6,28)]
    13       0.142569       0.142569       0.142569    1[6-(6,6)]
    14      -0.023997      -0.023997      -0.023997    1[6-(6,6)]
    15       2.710214       2.710214       2.710214    1[6-(6,6)]
    16      12.180438      12.180438      12.180438    1[6-(6,6)]
    17       1.907031       1.907031       1.907031    1[6-(6,6)]
    18       1.002215       1.002215       1.002215    1[6-(6,6)]
    19       0.851177       0.851177       0.851177    1[6-(6,6)]
    20       13.06408       13.06408       13.06408    1[6-(6,6)]
    21       2.910657       2.910657       2.910657    1[6-(6,6)]
    22       8.480713       8.480713       8.480713    1[6-(1,1,7)]
    23       7.996544       7.996544       7.996544    1[6-(1,1,7)]
    24       7.206065       7.206065       7.206065    1[6-(1,1,7)]
    25       8.338144       8.338144       8.338144    1[6-(1,1,7)]
    26       6.920928       6.920928       6.920928    1[6-(1,1,7)]
    27       7.643652       7.643652       7.643652    1[6-(1,1,7)]
    28       5.156465       5.156465       5.156465    1[6-(7,8)]
    29       7.200419       7.200419       7.200419    1[6-(6,6)]
    30       7.033853       7.033853       7.033853    1[6-(6,6)]
    31       9.768064       9.768064       9.768064    1[6-(6,6)]
    32       5.122588       5.122588       5.122588    1[6-(6,6)]
    33       8.964881       8.964881       8.964881    1[6-(6,6)]
    34       8.060065       8.060065       8.060065    1[6-(6,6)]
    35       7.909027       7.909027       7.909027    1[6-(6,6)]
    36        6.00623        6.00623        6.00623    1[6-(6,6)]
    37       9.968507       9.968507       9.968507    1[6-(6,6)]
    38       1.422863       1.422863       1.422863    1[6-(1,1,7)]
    39       0.938694       0.938694       0.938694    1[6-(1,1,7)]
    40       0.148215       0.148215       0.148215    1[6-(1,1,7)]
    41       1.280294       1.280294       1.280294    1[6-(1,1,7)]
    42      13.978778      13.978778      13.978778    1[6-(1,1,7)]
    43       0.585802       0.585802       0.585802    1[6-(1,1,7)]
    44      12.214315      12.214315      12.214315    1[6-(7,8)]
    45      13.973131      13.973131      13.973131    1[6-(6,6)]
    46       0.023997       0.023997       0.023997    1[6-(6,6)]
    47      11.405486      11.405486      11.405486    1[6-(6,6)]
    48       1.935262       1.935262       1.935262    1[6-(6,6)]
    49      12.208669      12.208669      12.208669    1[6-(6,6)]
    50      13.113485      13.113485      13.113485    1[6-(6,6)]
    51      13.264523      13.264523      13.264523    1[6-(6,6)]
    52        1.05162        1.05162        1.05162    1[6-(6,6)]
    53      11.205043      11.205043      11.205043    1[6-(6,6)]
    54       5.634987       5.634987       5.634987    1[6-(1,1,7)]
    55       6.119156       6.119156       6.119156    1[6-(1,1,7)]
    56       6.909635       6.909635       6.909635    1[6-(1,1,7)]
    57       5.777556       5.777556       5.777556    1[6-(1,1,7)]
    58       7.194772       7.194772       7.194772    1[6-(1,1,7)]
    59       6.472048       6.472048       6.472048    1[6-(1,1,7)]
    60       8.959235       8.959235       8.959235    1[6-(7,8)]
    61       6.915281       6.915281       6.915281    1[6-(6,6)]
    62       7.081847       7.081847       7.081847    1[6-(6,6)]
    63       4.347636       4.347636       4.347636    1[6-(6,6)]
    64       8.993112       8.993112       8.993112    1[6-(6,6)]
    65       5.150819       5.150819       5.150819    1[6-(6,6)]
    66       6.055635       6.055635       6.055635    1[6-(6,6)]
    67       6.206673       6.206673       6.206673    1[6-(6,6)]
    68        8.10947        8.10947        8.10947    1[6-(6,6)]
    69       4.147193       4.147193       4.147193    1[6-(6,6)]
    70      12.692837      12.692837      12.692837    1[6-(1,1,7)]
    71      13.177006      13.177006      13.177006    1[6-(1,1,7)]
    72      13.967485      13.967485      13.967485    1[6-(1,1,7)]
    73      12.835406      12.835406      12.835406    1[6-(1,1,7)]
    74       0.136922       0.136922       0.136922    1[6-(1,1,7)]
    75      13.529898      13.529898      13.529898    1[6-(1,1,7)]
    76       1.901385       1.901385       1.901385    1[6-(7,8)]
    77      10.823919      10.823919      10.823919    1[6-(1,1,7)]
    78      10.167539      10.167539      10.167539    1[6-(1,1,7)]
    79      11.556524      11.556524      11.556524    1[6-(1,1,7)]
    80       12.56015       12.56015       12.56015    1[6-(1,1,7)]
    81      11.556524      11.556524      11.556524    1[6-(1,1,7)]
    82      12.996325      12.996325      12.996325    1[6-(1,1,7)]
    83      13.349217      13.349217      13.349217    1[6-(1,1,7)]
    84      12.427462      12.427462      12.427462    1[6-(1,1,7)]
    85      13.305459      13.305459      13.305459    1[6-(1,1,7)]
    86       11.14011       11.14011       11.14011    1[6-(1,1,7)]
    87      10.362335      10.362335      10.362335    1[6-(1,1,7)]
    88       9.969919       9.969919       9.969919    1[6-(1,1,7)]
    89       3.766069       3.766069       3.766069    1[6-(1,1,7)]
    90       3.109689       3.109689       3.109689    1[6-(1,1,7)]
    91       4.498674       4.498674       4.498674    1[6-(1,1,7)]
    92         5.5023         5.5023         5.5023    1[6-(1,1,7)]
    93       4.498674       4.498674       4.498674    1[6-(1,1,7)]
    94       5.938475       5.938475       5.938475    1[6-(1,1,7)]
    95       6.291367       6.291367       6.291367    1[6-(1,1,7)]
    96       5.369612       5.369612       5.369612    1[6-(1,1,7)]
    97       6.247609       6.247609       6.247609    1[6-(1,1,7)]
    98        4.08226        4.08226        4.08226    1[6-(1,1,7)]
    99       3.304485       3.304485       3.304485    1[6-(1,1,7)]
   100       2.912069       2.912069       2.912069    1[6-(1,1,7)]
   101       3.291781       3.291781       3.291781    1[6-(1,1,7)]
   102       3.948161       3.948161       3.948161    1[6-(1,1,7)]
   103       2.559176       2.559176       2.559176    1[6-(1,1,7)]
   104        1.55555        1.55555        1.55555    1[6-(1,1,7)]
   105       2.559176       2.559176       2.559176    1[6-(1,1,7)]
   106       1.119375       1.119375       1.119375    1[6-(1,1,7)]
   107       0.766483       0.766483       0.766483    1[6-(1,1,7)]
   108       1.688238       1.688238       1.688238    1[6-(1,1,7)]
   109       0.810241       0.810241       0.810241    1[6-(1,1,7)]
   110        2.97559        2.97559        2.97559    1[6-(1,1,7)]
   111       3.753365       3.753365       3.753365    1[6-(1,1,7)]
   112       4.145781       4.145781       4.145781    1[6-(1,1,7)]
   113      10.349631      10.349631      10.349631    1[6-(1,1,7)]
   114      11.006011      11.006011      11.006011    1[6-(1,1,7)]
   115       9.617026       9.617026       9.617026    1[6-(1,1,7)]
   116         8.6134         8.6134         8.6134    1[6-(1,1,7)]
   117       9.617026       9.617026       9.617026    1[6-(1,1,7)]
   118       8.177225       8.177225       8.177225    1[6-(1,1,7)]
   119       7.824333       7.824333       7.824333    1[6-(1,1,7)]
   120       8.746088       8.746088       8.746088    1[6-(1,1,7)]
   121       7.868091       7.868091       7.868091    1[6-(1,1,7)]
   122       10.03344       10.03344       10.03344    1[6-(1,1,7)]
   123      10.811215      10.811215      10.811215    1[6-(1,1,7)]
   124      11.203631      11.203631      11.203631    1[6-(1,1,7)]
   125       0.941517       0.941517       0.941517    6[6-(6,6),8-(28),8-(28)]
   126       2.011487       2.011487       2.011487    6[6-(6,6),8-(0),8-(28,28)]
   127       1.530142       1.530142       1.530142    6[6-(1,6),6-(1,6),6-(8,8)]
   128       0.470053       0.470053       0.470053    6[1-(0),6-(6,6),6-(6,6)]
   129      14.005598      14.005598      14.005598    6[6-(1,6),6-(1,6),6-(8,8)]
   130       0.365597       0.365597       0.365597    6[1-(0),6-(6,6),6-(6,6)]
   131       1.397454       1.397454       1.397454    6[6-(1,6),6-(1,6),6-(8,8)]
   132       1.990314       1.990314       1.990314    6[1-(0),6-(6,6),6-(6,6)]
   133       1.733408       1.733408       1.733408    6[6-(6,6),8-(28),8-(28)]
   134      12.503687      12.503687      12.503687    6[6-(6,6),8-(0),8-(28,28)]
   135      13.494609      13.494609      13.494609    6[6-(1,6),6-(1,6),6-(8,8)]
   136      13.078196      13.078196      13.078196    6[1-(0),6-(6,6),6-(6,6)]
   137      14.029594      14.029594      14.029594    6[6-(1,6),6-(1,6),6-(8,8)]
   138       1.260532       1.260532       1.260532    6[1-(0),6-(6,6),6-(6,6)]
   139       1.660006       1.660006       1.660006    6[6-(1,6),6-(1,6),6-(8,8)]
   140       0.717078       0.717078       0.717078    6[1-(0),6-(6,6),6-(6,6)]
   141       3.102631       3.102631       3.102631    6[6-(6,6),8-(0),8-(0)]
   142      13.618827      13.618827      13.618827    6[6-(6,6),8-(28),8-(28)]
   143       3.336951       3.336951       3.336951    6[6-(6,6),8-(28),8-(28)]
   144       2.080654       2.080654       2.080654    6[6-(1,6),6-(1,6),6-(8,8)]
   145       0.879408       0.879408       0.879408    6[1-(0),6-(6,6),6-(6,6)]
   146      13.839032      13.839032      13.839032    6[6-(1,6),6-(1,6),6-(8,8)]
   147      13.857383      13.857383      13.857383    6[1-(0),6-(6,6),6-(6,6)]
   148       0.937282       0.937282       0.937282    6[6-(1,6),6-(1,6),6-(8,8)]
   149       2.103239       2.103239       2.103239    6[1-(0),6-(6,6),6-(6,6)]
   150      12.547446      12.547446      12.547446    6[6-(6,6),8-(0),8-(28)]
   151      12.832583      12.832583      12.832583    6[6-(6,6),8-(0),8-(28)]
   152       5.524885       5.524885       5.524885    6[1-(0),7-(6,6),8-(28)]
   153        7.68741        7.68741        7.68741    6[1-(0),1-(0),1-(0),7-(6,6)]
   154       7.479909       7.479909       7.479909    6[1-(0),1-(0),1-(0),7-(6,6)]
   155       7.999367       7.999367       7.999367    6[6-(6,6),8-(28),8-(28)]
   156       9.069337       9.069337       9.069337    6[6-(6,6),8-(0),8-(28,28)]
   157       8.587992       8.587992       8.587992    6[6-(1,6),6-(1,6),6-(8,8)]
   158       7.527903       7.527903       7.527903    6[1-(0),6-(6,6),6-(6,6)]
   159       6.947748       6.947748       6.947748    6[6-(1,6),6-(1,6),6-(8,8)]
   160       7.423447       7.423447       7.423447    6[1-(0),6-(6,6),6-(6,6)]
   161       8.455304       8.455304       8.455304    6[6-(1,6),6-(1,6),6-(8,8)]
   162       9.048164       9.048164       9.048164    6[1-(0),6-(6,6),6-(6,6)]
   163       8.791258       8.791258       8.791258    6[6-(6,6),8-(28),8-(28)]
   164       5.445837       5.445837       5.445837    6[6-(6,6),8-(0),8-(28,28)]
   165       6.436759       6.436759       6.436759    6[6-(1,6),6-(1,6),6-(8,8)]
   166       6.020346       6.020346       6.020346    6[1-(0),6-(6,6),6-(6,6)]
   167       6.971744       6.971744       6.971744    6[6-(1,6),6-(1,6),6-(8,8)]
   168       8.318382       8.318382       8.318382    6[1-(0),6-(6,6),6-(6,6)]
   169       8.717856       8.717856       8.717856    6[6-(1,6),6-(1,6),6-(8,8)]
   170       7.774928       7.774928       7.774928    6[1-(0),6-(6,6),6-(6,6)]
   171      10.160481      10.160481      10.160481    6[6-(6,6),8-(0),8-(0)]
   172       6.560977       6.560977       6.560977    6[6-(6,6),8-(28),8-(28)]
   173      10.394801      10.394801      10.394801    6[6-(6,6),8-(28),8-(28)]
   174       9.138504       9.138504       9.138504    6[6-(1,6),6-(1,6),6-(8,8)]
   175       7.937258       7.937258       7.937258    6[1-(0),6-(6,6),6-(6,6)]
   176       6.781182       6.781182       6.781182    6[6-(1,6),6-(1,6),6-(8,8)]
   177       6.799533       6.799533       6.799533    6[1-(0),6-(6,6),6-(6,6)]
   178       7.995132       7.995132       7.995132    6[6-(1,6),6-(1,6),6-(8,8)]
   179       9.161089       9.161089       9.161089    6[1-(0),6-(6,6),6-(6,6)]
   180       5.489596       5.489596       5.489596    6[6-(6,6),8-(0),8-(28)]
   181       5.774733       5.774733       5.774733    6[6-(6,6),8-(0),8-(28)]
   182      12.582735      12.582735      12.582735    6[1-(0),7-(6,6),8-(28)]
   183        0.62956        0.62956        0.62956    6[1-(0),1-(0),1-(0),7-(6,6)]
   184       0.422059       0.422059       0.422059    6[1-(0),1-(0),1-(0),7-(6,6)]
   185      13.174183      13.174183      13.174183    6[6-(6,6),8-(28),8-(28)]
   186      12.104213      12.104213      12.104213    6[6-(6,6),8-(0),8-(28,28)]
   187      12.585558      12.585558      12.585558    6[6-(1,6),6-(1,6),6-(8,8)]
   188      13.645647      13.645647      13.645647    6[1-(0),6-(6,6),6-(6,6)]
   189       0.110102       0.110102       0.110102    6[6-(1,6),6-(1,6),6-(8,8)]
   190      13.750103      13.750103      13.750103    6[1-(0),6-(6,6),6-(6,6)]
   191      12.718246      12.718246      12.718246    6[6-(1,6),6-(1,6),6-(8,8)]
   192      12.125386      12.125386      12.125386    6[1-(0),6-(6,6),6-(6,6)]
   193      12.382292      12.382292      12.382292    6[6-(6,6),8-(28),8-(28)]
   194       1.612013       1.612013       1.612013    6[6-(6,6),8-(0),8-(28,28)]
   195       0.621091       0.621091       0.621091    6[6-(1,6),6-(1,6),6-(8,8)]
   196       1.037504       1.037504       1.037504    6[1-(0),6-(6,6),6-(6,6)]
   197       0.086106       0.086106       0.086106    6[6-(1,6),6-(1,6),6-(8,8)]
   198      12.855168      12.855168      12.855168    6[1-(0),6-(6,6),6-(6,6)]
   199      12.455694      12.455694      12.455694    6[6-(1,6),6-(1,6),6-(8,8)]
   200      13.398622      13.398622      13.398622    6[1-(0),6-(6,6),6-(6,6)]
   201      11.013069      11.013069      11.013069    6[6-(6,6),8-(0),8-(0)]
   202       0.496873       0.496873       0.496873    6[6-(6,6),8-(28),8-(28)]
   203      10.778749      10.778749      10.778749    6[6-(6,6),8-(28),8-(28)]
   204      12.035046      12.035046      12.035046    6[6-(1,6),6-(1,6),6-(8,8)]
   205      13.236292      13.236292      13.236292    6[1-(0),6-(6,6),6-(6,6)]
   206       0.276668       0.276668       0.276668    6[6-(1,6),6-(1,6),6-(8,8)]
   207       0.258317       0.258317       0.258317    6[1-(0),6-(6,6),6-(6,6)]
   208      13.178418      13.178418      13.178418    6[6-(1,6),6-(1,6),6-(8,8)]
   209      12.012461      12.012461      12.012461    6[1-(0),6-(6,6),6-(6,6)]
   210       1.568254       1.568254       1.568254    6[6-(6,6),8-(0),8-(28)]
   211       1.283117       1.283117       1.283117    6[6-(6,6),8-(0),8-(28)]
   212       8.590815       8.590815       8.590815    6[1-(0),7-(6,6),8-(28)]
   213        6.42829        6.42829        6.42829    6[1-(0),1-(0),1-(0),7-(6,6)]
   214       6.635791       6.635791       6.635791    6[1-(0),1-(0),1-(0),7-(6,6)]
   215       6.116333       6.116333       6.116333    6[6-(6,6),8-(28),8-(28)]
   216       5.046363       5.046363       5.046363    6[6-(6,6),8-(0),8-(28,28)]
   217       5.527708       5.527708       5.527708    6[6-(1,6),6-(1,6),6-(8,8)]
   218       6.587797       6.587797       6.587797    6[1-(0),6-(6,6),6-(6,6)]
   219       7.167952       7.167952       7.167952    6[6-(1,6),6-(1,6),6-(8,8)]
   220       6.692253       6.692253       6.692253    6[1-(0),6-(6,6),6-(6,6)]
   221       5.660396       5.660396       5.660396    6[6-(1,6),6-(1,6),6-(8,8)]
   222       5.067536       5.067536       5.067536    6[1-(0),6-(6,6),6-(6,6)]
   223       5.324442       5.324442       5.324442    6[6-(6,6),8-(28),8-(28)]
   224       8.669863       8.669863       8.669863    6[6-(6,6),8-(0),8-(28,28)]
   225       7.678941       7.678941       7.678941    6[6-(1,6),6-(1,6),6-(8,8)]
   226       8.095354       8.095354       8.095354    6[1-(0),6-(6,6),6-(6,6)]
   227       7.143956       7.143956       7.143956    6[6-(1,6),6-(1,6),6-(8,8)]
   228       5.797318       5.797318       5.797318    6[1-(0),6-(6,6),6-(6,6)]
   229       5.397844       5.397844       5.397844    6[6-(1,6),6-(1,6),6-(8,8)]
   230       6.340772       6.340772       6.340772    6[1-(0),6-(6,6),6-(6,6)]
   231       3.955219       3.955219       3.955219    6[6-(6,6),8-(0),8-(0)]
   232       7.554723       7.554723       7.554723    6[6-(6,6),8-(28),8-(28)]
   233       3.720899       3.720899       3.720899    6[6-(6,6),8-(28),8-(28)]
   234       4.977196       4.977196       4.977196    6[6-(1,6),6-(1,6),6-(8,8)]
   235       6.178442       6.178442       6.178442    6[1-(0),6-(6,6),6-(6,6)]
   236       7.334518       7.334518       7.334518    6[6-(1,6),6-(1,6),6-(8,8)]
   237       7.316167       7.316167       7.316167    6[1-(0),6-(6,6),6-(6,6)]
   238       6.120568       6.120568       6.120568    6[6-(1,6),6-(1,6),6-(8,8)]
   239       4.954611       4.954611       4.954611    6[1-(0),6-(6,6),6-(6,6)]
   240       8.626104       8.626104       8.626104    6[6-(6,6),8-(0),8-(28)]
   241       8.340967       8.340967       8.340967    6[6-(6,6),8-(0),8-(28)]
   242       1.532965       1.532965       1.532965    6[1-(0),7-(6,6),8-(28)]
   243       13.48614       13.48614       13.48614    6[1-(0),1-(0),1-(0),7-(6,6)]
   244      13.693641      13.693641      13.693641    6[1-(0),1-(0),1-(0),7-(6,6)]
   245      10.998953      10.998953      10.998953    6[1-(0),1-(0),1-(0),7-(6,6,6)]
   246        12.2369        12.2369        12.2369    6[1-(0),1-(0),1-(0),7-(6,6,6)]
   247      12.800117      12.800117      12.800117    6[1-(0),1-(0),1-(0),7-(6,6,6)]
   248      10.718051      10.718051      10.718051    6[1-(0),1-(0),1-(0),7-(6,6,6)]
   249       3.941103       3.941103       3.941103    6[1-(0),1-(0),1-(0),7-(6,6,6)]
   250        5.17905        5.17905        5.17905    6[1-(0),1-(0),1-(0),7-(6,6,6)]
   251       5.742267       5.742267       5.742267    6[1-(0),1-(0),1-(0),7-(6,6,6)]
   252       3.660201       3.660201       3.660201    6[1-(0),1-(0),1-(0),7-(6,6,6)]
   253       3.116747       3.116747       3.116747    6[1-(0),1-(0),1-(0),7-(6,6,6)]
   254         1.8788         1.8788         1.8788    6[1-(0),1-(0),1-(0),7-(6,6,6)]
   255       1.315583       1.315583       1.315583    6[1-(0),1-(0),1-(0),7-(6,6,6)]
   256       3.397649       3.397649       3.397649    6[1-(0),1-(0),1-(0),7-(6,6,6)]
   257      10.174597      10.174597      10.174597    6[1-(0),1-(0),1-(0),7-(6,6,6)]
   258        8.93665        8.93665        8.93665    6[1-(0),1-(0),1-(0),7-(6,6,6)]
   259       8.373433       8.373433       8.373433    6[1-(0),1-(0),1-(0),7-(6,6,6)]
   260      10.455499      10.455499      10.455499    6[1-(0),1-(0),1-(0),7-(6,6,6)]
   261       6.829176       6.829176       6.829176    7[6-(1,1,1),6-(1,1,1),6-(1,8)]
   262      13.887026      13.887026      13.887026    7[6-(1,1,1),6-(1,1,1),6-(1,8)]
   263       7.286524       7.286524       7.286524    7[6-(1,1,1),6-(1,1,1),6-(1,8)]
   264       0.228674       0.228674       0.228674    7[6-(1,1,1),6-(1,1,1),6-(1,8)]
   265      11.696269      11.696269      11.696269    7[6-(1,1,1),6-(1,1,1),6-(1,1,1),6-(1,1,1)]
   266       4.638419       4.638419       4.638419    7[6-(1,1,1),6-(1,1,1),6-(1,1,1),6-(1,1,1)]
   267       2.419431       2.419431       2.419431    7[6-(1,1,1),6-(1,1,1),6-(1,1,1),6-(1,1,1)]
   268       9.477281       9.477281       9.477281    7[6-(1,1,1),6-(1,1,1),6-(1,1,1),6-(1,1,1)]
   269       13.97172       13.97172       13.97172    8[6-(6,8),28-(8,8,8,8,8)]
   270        2.09477        2.09477        2.09477    8[6-(6,8),28-(8,8,8)]
   271       1.205481       1.205481       1.205481    8[6-(6,8),28-(8,8,8),28-(8,8,8,8,8)]
   272        3.18309        3.18309        3.18309    8[6-(6,8)]
   273       1.036092       1.036092       1.036092    8[6-(6,8),28-(8,8,8,8,8)]
   274       2.656575       2.656575       2.656575    8[6-(6,8),28-(8,8,8,8)]
   275      12.791647      12.791647      12.791647    8[6-(6,8),28-(8,8,8,8),28-(8,8,8,8,8)]
   276      11.471829      11.471829      11.471829    8[6-(6,8)]
   277       3.314366       3.314366       3.314366    8[6-(6,8)]
   278       3.972158       3.972158       3.972158    8[6-(6,8)]
   279       12.38088       12.38088       12.38088    8[6-(6,8),28-(8,8,8)]
   280       0.410767       0.410767       0.410767    8[6-(6,8),28-(8,8,8,8,8)]
   281       3.106866       3.106866       3.106866    8[6-(6,8),28-(8,8,8,8)]
   282       4.439388       4.439388       4.439388    8[6-(6,8),28-(8,8,8,8,8)]
   283      11.484534      11.484534      11.484534    8[6-(6,8),28-(8,8,8)]
   284      12.634963      12.634963      12.634963    8[6-(6,8)]
   285      12.145148      12.145148      12.145148    8[6-(6,8),28-(8,8,8,8)]
   286      12.579912      12.579912      12.579912    8[6-(6,8)]
   287       4.735817       4.735817       4.735817    8[6-(1,7),28-(8,8,8,8)]
   288        6.91387        6.91387        6.91387    8[6-(6,8),28-(8,8,8,8,8)]
   289        9.15262        9.15262        9.15262    8[6-(6,8),28-(8,8,8)]
   290       8.263331       8.263331       8.263331    8[6-(6,8),28-(8,8,8),28-(8,8,8,8,8)]
   291       10.24094       10.24094       10.24094    8[6-(6,8)]
   292       8.093942       8.093942       8.093942    8[6-(6,8),28-(8,8,8,8,8)]
   293       9.714425       9.714425       9.714425    8[6-(6,8),28-(8,8,8,8)]
   294       5.733797       5.733797       5.733797    8[6-(6,8),28-(8,8,8,8),28-(8,8,8,8,8)]
   295       4.413979       4.413979       4.413979    8[6-(6,8)]
   296      10.372216      10.372216      10.372216    8[6-(6,8)]
   297      11.030008      11.030008      11.030008    8[6-(6,8)]
   298        5.32303        5.32303        5.32303    8[6-(6,8),28-(8,8,8)]
   299       7.468617       7.468617       7.468617    8[6-(6,8),28-(8,8,8,8,8)]
   300      10.164716      10.164716      10.164716    8[6-(6,8),28-(8,8,8,8)]
   301      11.497238      11.497238      11.497238    8[6-(6,8),28-(8,8,8,8,8)]
   302       4.426684       4.426684       4.426684    8[6-(6,8),28-(8,8,8)]
   303       5.577113       5.577113       5.577113    8[6-(6,8)]
   304       5.087298       5.087298       5.087298    8[6-(6,8),28-(8,8,8,8)]
   305       5.522062       5.522062       5.522062    8[6-(6,8)]
   306      11.793667      11.793667      11.793667    8[6-(1,7),28-(8,8,8,8)]
   307        0.14398        0.14398        0.14398    8[6-(6,8),28-(8,8,8,8,8)]
   308       12.02093       12.02093       12.02093    8[6-(6,8),28-(8,8,8)]
   309      12.910219      12.910219      12.910219    8[6-(6,8),28-(8,8,8),28-(8,8,8,8,8)]
   310       10.93261       10.93261       10.93261    8[6-(6,8)]
   311      13.079608      13.079608      13.079608    8[6-(6,8),28-(8,8,8,8,8)]
   312      11.459125      11.459125      11.459125    8[6-(6,8),28-(8,8,8,8)]
   313       1.324053       1.324053       1.324053    8[6-(6,8),28-(8,8,8,8),28-(8,8,8,8,8)]
   314       2.643871       2.643871       2.643871    8[6-(6,8)]
   315      10.801334      10.801334      10.801334    8[6-(6,8)]
   316      10.143542      10.143542      10.143542    8[6-(6,8)]
   317        1.73482        1.73482        1.73482    8[6-(6,8),28-(8,8,8)]
   318      13.704933      13.704933      13.704933    8[6-(6,8),28-(8,8,8,8,8)]
   319      11.008834      11.008834      11.008834    8[6-(6,8),28-(8,8,8,8)]
   320       9.676312       9.676312       9.676312    8[6-(6,8),28-(8,8,8,8,8)]
   321       2.631166       2.631166       2.631166    8[6-(6,8),28-(8,8,8)]
   322       1.480737       1.480737       1.480737    8[6-(6,8)]
   323       1.970552       1.970552       1.970552    8[6-(6,8),28-(8,8,8,8)]
   324       1.535788       1.535788       1.535788    8[6-(6,8)]
   325       9.379883       9.379883       9.379883    8[6-(1,7),28-(8,8,8,8)]
   326        7.20183        7.20183        7.20183    8[6-(6,8),28-(8,8,8,8,8)]
   327        4.96308        4.96308        4.96308    8[6-(6,8),28-(8,8,8)]
   328       5.852369       5.852369       5.852369    8[6-(6,8),28-(8,8,8),28-(8,8,8,8,8)]
   329        3.87476        3.87476        3.87476    8[6-(6,8)]
   330       6.021758       6.021758       6.021758    8[6-(6,8),28-(8,8,8,8,8)]
   331       4.401275       4.401275       4.401275    8[6-(6,8),28-(8,8,8,8)]
   332       8.381903       8.381903       8.381903    8[6-(6,8),28-(8,8,8,8),28-(8,8,8,8,8)]
   333       9.701721       9.701721       9.701721    8[6-(6,8)]
   334       3.743484       3.743484       3.743484    8[6-(6,8)]
   335       3.085692       3.085692       3.085692    8[6-(6,8)]
   336        8.79267        8.79267        8.79267    8[6-(6,8),28-(8,8,8)]
   337       6.647083       6.647083       6.647083    8[6-(6,8),28-(8,8,8,8,8)]
   338       3.950984       3.950984       3.950984    8[6-(6,8),28-(8,8,8,8)]
   339       2.618462       2.618462       2.618462    8[6-(6,8),28-(8,8,8,8,8)]
   340       9.689016       9.689016       9.689016    8[6-(6,8),28-(8,8,8)]
   341       8.538587       8.538587       8.538587    8[6-(6,8)]
   342       9.028402       9.028402       9.028402    8[6-(6,8),28-(8,8,8,8)]
   343       8.593638       8.593638       8.593638    8[6-(6,8)]
   344       2.322033       2.322033       2.322033    8[6-(1,7),28-(8,8,8,8)]
