# Supplementary material for: A collection of forcefield precursors for metal–organic frameworks
Source: RSC Adv. 2019 Nov 13;9(63):36492–507. doi: 10.1039/c9ra07327b (PMC9075174; doi:10.1039/c9ra07327b)
Supplement: RA-009-C9RA07327B-s2418 [file RA-009-C9RA07327B-s2418.txt]

TONLOY_clean

12.073600    0.000000    0.000000
-4.024422    15.662740    0.000000
4.024532    7.831310    13.564334

     1        1.00619        1.00619        1.00619    48[7-(6,6),7-(6,6),8-(6),8-(6)]
     2       9.055282       9.055282       9.055282    48[7-(6,6),7-(6,6),8-(6),8-(6)]
     3       5.030749       5.030749       5.030749    48[7-(6,6),7-(6,6),8-(6),8-(6)]
     4       11.06752       11.06752       11.06752    48[7-(6,6),7-(6,6),8-(6),8-(6)]
     5       3.018428       3.018428       3.018428    48[7-(6,6),7-(6,6),8-(6),8-(6)]
     6       7.042961       7.042961       7.042961    48[7-(6,6),7-(6,6),8-(6),8-(6)]
     7      11.494537      11.494537      11.494537    1[6-(6,7)]
     8       0.268512       0.268512       0.268512    1[6-(6,7)]
     9       3.183061       3.183061       3.183061    1[6-(1,6,6)]
    10       3.540449       3.540449       3.540449    1[6-(1,6,6)]
    11       2.808801       2.808801       2.808801    1[6-(1,6,7)]
    12       3.888173       3.888173       3.888173    1[6-(1,6,7)]
    13       7.469994       7.469994       7.469994    1[6-(6,7)]
    14       8.317542       8.317542       8.317542    1[6-(6,7)]
    15       7.207575       7.207575       7.207575    1[6-(1,6,6)]
    16       7.564942       7.564942       7.564942    1[6-(1,6,6)]
    17       10.85782       10.85782       10.85782    1[6-(1,6,7)]
    18      11.937208      11.937208      11.937208    1[6-(1,6,7)]
    19       3.445498       3.445498       3.445498    1[6-(6,7)]
    20       4.293075       4.293075       4.293075    1[6-(6,7)]
    21      11.232084      11.232084      11.232084    1[6-(1,6,6)]
    22      11.589464      11.589464      11.589464    1[6-(1,6,6)]
    23       6.833365       6.833365       6.833365    1[6-(1,6,7)]
    24       7.912744       7.912744       7.912744    1[6-(1,6,7)]
    25      10.640559      10.640559      10.640559    1[6-(6,7)]
    26      -2.280598      -2.280598      -2.280598    1[6-(6,7)]
    27      10.902878      10.902878      10.902878    1[6-(1,6,6)]
    28      10.545501      10.545501      10.545501    1[6-(1,6,6)]
    29       7.252722       7.252722       7.252722    1[6-(1,6,7)]
    30       6.173342       6.173342       6.173342    1[6-(1,6,7)]
    31       2.591464       2.591464       2.591464    1[6-(6,7)]
    32       1.743905       1.743905       1.743905    1[6-(6,7)]
    33       6.878387       6.878387       6.878387    1[6-(1,6,6)]
    34       6.521019       6.521019       6.521019    1[6-(1,6,6)]
    35      11.277223      11.277223      11.277223    1[6-(1,6,7)]
    36      10.197835      10.197835      10.197835    1[6-(1,6,7)]
    37       6.615989       6.615989       6.615989    1[6-(6,7)]
    38       5.768403       5.768403       5.768403    1[6-(6,7)]
    39       2.853835       2.853835       2.853835    1[6-(1,6,6)]
    40       2.496445       2.496445       2.496445    1[6-(1,6,6)]
    41        3.22811        3.22811        3.22811    1[6-(1,6,7)]
    42       2.148738       2.148738       2.148738    1[6-(1,6,7)]
    43       0.579173       0.579173       0.579173    1[6-(6,7)]
    44      11.805198      11.805198      11.805198    1[6-(6,7)]
    45       8.890649       8.890649       8.890649    1[6-(1,6,6)]
    46       8.533261       8.533261       8.533261    1[6-(1,6,6)]
    47       9.264909       9.264909       9.264909    1[6-(1,6,7)]
    48       8.185537       8.185537       8.185537    1[6-(1,6,7)]
    49       4.603716       4.603716       4.603716    1[6-(6,7)]
    50       3.756168       3.756168       3.756168    1[6-(6,7)]
    51       4.866135       4.866135       4.866135    1[6-(1,6,6)]
    52       4.508768       4.508768       4.508768    1[6-(1,6,6)]
    53        1.21589        1.21589        1.21589    1[6-(1,6,7)]
    54       0.136502       0.136502       0.136502    1[6-(1,6,7)]
    55       8.628212       8.628212       8.628212    1[6-(6,7)]
    56       7.780635       7.780635       7.780635    1[6-(6,7)]
    57       0.841626       0.841626       0.841626    1[6-(1,6,6)]
    58       0.484246       0.484246       0.484246    1[6-(1,6,6)]
    59       5.240345       5.240345       5.240345    1[6-(1,6,7)]
    60       4.160966       4.160966       4.160966    1[6-(1,6,7)]
    61       1.433151       1.433151       1.433151    1[6-(6,7)]
    62      14.354308      14.354308      14.354308    1[6-(6,7)]
    63       1.170832       1.170832       1.170832    1[6-(1,6,6)]
    64       1.528209       1.528209       1.528209    1[6-(1,6,6)]
    65       4.820988       4.820988       4.820988    1[6-(1,6,7)]
    66       5.900368       5.900368       5.900368    1[6-(1,6,7)]
    67       9.482246       9.482246       9.482246    1[6-(6,7)]
    68      10.329805      10.329805      10.329805    1[6-(6,7)]
    69       5.195323       5.195323       5.195323    1[6-(1,6,6)]
    70       5.552691       5.552691       5.552691    1[6-(1,6,6)]
    71       0.796487       0.796487       0.796487    1[6-(1,6,7)]
    72       1.875875       1.875875       1.875875    1[6-(1,6,7)]
    73       5.457721       5.457721       5.457721    1[6-(6,7)]
    74       6.305307       6.305307       6.305307    1[6-(6,7)]
    75       9.219875       9.219875       9.219875    1[6-(1,6,6)]
    76       9.577265       9.577265       9.577265    1[6-(1,6,6)]
    77         8.8456         8.8456         8.8456    1[6-(1,6,7)]
    78       9.924972       9.924972       9.924972    1[6-(1,6,7)]
    79       2.356024       2.356024       2.356024    6[6-(7,7),7-(6,48),7-(6,6)]
    80       0.290235       0.290235       0.290235    6[1-(0),6-(1,7),7-(6,48)]
    81       0.752659       0.752659       0.752659    6[1-(0),6-(1,7),7-(6,6)]
    82       2.912619       2.912619       2.912619    6[1-(0),1-(0),6-(1,1,7),6-(8,8)]
    83       1.442055       1.442055       1.442055    6[6-(1,1,6),8-(0),8-(48)]
    84       2.981446       2.981446       2.981446    6[1-(0),1-(0),6-(1,1,6),7-(6,6)]
    85      10.405086      10.405086      10.405086    6[6-(7,7),7-(6,48),7-(6,6)]
    86       8.339292       8.339292       8.339292    6[1-(0),6-(1,7),7-(6,48)]
    87         8.8017         8.8017         8.8017    6[1-(0),6-(1,7),7-(6,6)]
    88       6.937121       6.937121       6.937121    6[1-(0),1-(0),6-(1,1,7),6-(8,8)]
    89       5.466552       5.466552       5.466552    6[6-(1,1,6),8-(0),8-(48)]
    90       7.005946       7.005946       7.005946    6[1-(0),1-(0),6-(1,1,6),7-(6,6)]
    91       6.380596       6.380596       6.380596    6[6-(7,7),7-(6,48),7-(6,6)]
    92         4.3148         4.3148         4.3148    6[1-(0),6-(1,7),7-(6,48)]
    93       4.777224       4.777224       4.777224    6[1-(0),6-(1,7),7-(6,6)]
    94      10.961633      10.961633      10.961633    6[1-(0),1-(0),6-(1,1,7),6-(8,8)]
    95       9.491074       9.491074       9.491074    6[6-(1,1,6),8-(0),8-(48)]
    96      11.030441      11.030441      11.030441    6[1-(0),1-(0),6-(1,1,6),7-(6,6)]
    97       7.705473       7.705473       7.705473    6[6-(7,7),7-(6,48),7-(6,6)]
    98       9.771262       9.771262       9.771262    6[1-(0),6-(1,7),7-(6,48)]
    99       9.308849       9.308849       9.308849    6[1-(0),6-(1,7),7-(6,6)]
   100      11.173324      11.173324      11.173324    6[1-(0),1-(0),6-(1,1,7),6-(8,8)]
   101       0.570294       0.570294       0.570294    6[6-(1,1,6),8-(0),8-(48)]
   102      11.104493      11.104493      11.104493    6[1-(0),1-(0),6-(1,1,6),7-(6,6)]
   103      11.729966      11.729966      11.729966    6[6-(7,7),7-(6,48),7-(6,6)]
   104       1.722164       1.722164       1.722164    6[1-(0),6-(1,7),7-(6,48)]
   105        1.25975        1.25975        1.25975    6[1-(0),6-(1,7),7-(6,6)]
   106       7.148843       7.148843       7.148843    6[1-(0),1-(0),6-(1,1,7),6-(8,8)]
   107       8.619407       8.619407       8.619407    6[6-(1,1,6),8-(0),8-(48)]
   108       7.080031       7.080031       7.080031    6[1-(0),1-(0),6-(1,1,6),7-(6,6)]
   109       3.680896       3.680896       3.680896    6[6-(7,7),7-(6,48),7-(6,6)]
   110       5.746688       5.746688       5.746688    6[1-(0),6-(1,7),7-(6,48)]
   111       5.284258       5.284258       5.284258    6[1-(0),6-(1,7),7-(6,6)]
   112       3.124278       3.124278       3.124278    6[1-(0),1-(0),6-(1,1,7),6-(8,8)]
   113       4.594838       4.594838       4.594838    6[6-(1,1,6),8-(0),8-(48)]
   114       3.055463       3.055463       3.055463    6[1-(0),1-(0),6-(1,1,6),7-(6,6)]
   115       9.717686       9.717686       9.717686    6[6-(7,7),7-(6,48),7-(6,6)]
   116      11.783475      11.783475      11.783475    6[1-(0),6-(1,7),7-(6,48)]
   117      11.321051      11.321051      11.321051    6[1-(0),6-(1,7),7-(6,6)]
   118       9.161091       9.161091       9.161091    6[1-(0),1-(0),6-(1,1,7),6-(8,8)]
   119      10.631655      10.631655      10.631655    6[6-(1,1,6),8-(0),8-(48)]
   120       9.092264       9.092264       9.092264    6[1-(0),1-(0),6-(1,1,6),7-(6,6)]
   121       1.668624       1.668624       1.668624    6[6-(7,7),7-(6,48),7-(6,6)]
   122       3.734418       3.734418       3.734418    6[1-(0),6-(1,7),7-(6,48)]
   123        3.27201        3.27201        3.27201    6[1-(0),6-(1,7),7-(6,6)]
   124       5.136589       5.136589       5.136589    6[1-(0),1-(0),6-(1,1,7),6-(8,8)]
   125       6.607158       6.607158       6.607158    6[6-(1,1,6),8-(0),8-(48)]
   126       5.067764       5.067764       5.067764    6[1-(0),1-(0),6-(1,1,6),7-(6,6)]
   127       5.693114       5.693114       5.693114    6[6-(7,7),7-(6,48),7-(6,6)]
   128        7.75891        7.75891        7.75891    6[1-(0),6-(1,7),7-(6,48)]
   129       7.296486       7.296486       7.296486    6[1-(0),6-(1,7),7-(6,6)]
   130       1.112077       1.112077       1.112077    6[1-(0),1-(0),6-(1,1,7),6-(8,8)]
   131       2.582636       2.582636       2.582636    6[6-(1,1,6),8-(0),8-(48)]
   132       1.043269       1.043269       1.043269    6[1-(0),1-(0),6-(1,1,6),7-(6,6)]
   133       4.368237       4.368237       4.368237    6[6-(7,7),7-(6,48),7-(6,6)]
   134       2.302448       2.302448       2.302448    6[1-(0),6-(1,7),7-(6,48)]
   135       2.764861       2.764861       2.764861    6[1-(0),6-(1,7),7-(6,6)]
   136       0.900386       0.900386       0.900386    6[1-(0),1-(0),6-(1,1,7),6-(8,8)]
   137      11.503416      11.503416      11.503416    6[6-(1,1,6),8-(0),8-(48)]
   138       0.969217       0.969217       0.969217    6[1-(0),1-(0),6-(1,1,6),7-(6,6)]
   139       0.343744       0.343744       0.343744    6[6-(7,7),7-(6,48),7-(6,6)]
   140      10.351546      10.351546      10.351546    6[1-(0),6-(1,7),7-(6,48)]
   141       10.81396       10.81396       10.81396    6[1-(0),6-(1,7),7-(6,6)]
   142       4.924867       4.924867       4.924867    6[1-(0),1-(0),6-(1,1,7),6-(8,8)]
   143       3.454303       3.454303       3.454303    6[6-(1,1,6),8-(0),8-(48)]
   144       4.993679       4.993679       4.993679    6[1-(0),1-(0),6-(1,1,6),7-(6,6)]
   145       8.392814       8.392814       8.392814    6[6-(7,7),7-(6,48),7-(6,6)]
   146       6.327022       6.327022       6.327022    6[1-(0),6-(1,7),7-(6,48)]
   147       6.789452       6.789452       6.789452    6[1-(0),6-(1,7),7-(6,6)]
   148       8.949432       8.949432       8.949432    6[1-(0),1-(0),6-(1,1,7),6-(8,8)]
   149       7.478872       7.478872       7.478872    6[6-(1,1,6),8-(0),8-(48)]
   150       9.018247       9.018247       9.018247    6[1-(0),1-(0),6-(1,1,6),7-(6,6)]
   151       1.282679       1.282679       1.282679    7[6-(1,6),6-(6,7),48-(7,8,8)]
   152       2.067471       2.067471       2.067471    7[6-(1,1,6),6-(1,6),6-(6,7)]
   153       9.331749       9.331749       9.331749    7[6-(1,6),6-(6,7),48-(7,8,8)]
   154      10.116516      10.116516      10.116516    7[6-(1,1,6),6-(1,6),6-(6,7)]
   155       5.307248       5.307248       5.307248    7[6-(1,6),6-(6,7),48-(7,8,8)]
   156       6.092042       6.092042       6.092042    7[6-(1,1,6),6-(1,6),6-(6,7)]
   157       8.778811       8.778811       8.778811    7[6-(1,6),6-(6,7),48-(7,8,8)]
   158       7.994036       7.994036       7.994036    7[6-(1,1,6),6-(1,6),6-(6,7)]
   159      12.803308      12.803308      12.803308    7[6-(1,6),6-(6,7),48-(7,8,8)]
   160      12.018532      12.018532      12.018532    7[6-(1,1,6),6-(1,6),6-(6,7)]
   161       4.754245       4.754245       4.754245    7[6-(1,6),6-(6,7),48-(7,8,8)]
   162       3.969444       3.969444       3.969444    7[6-(1,1,6),6-(1,6),6-(6,7)]
   163      10.791031      10.791031      10.791031    7[6-(1,6),6-(6,7),48-(7,8,8)]
   164      10.006239      10.006239      10.006239    7[6-(1,1,6),6-(1,6),6-(6,7)]
   165       2.741961       2.741961       2.741961    7[6-(1,6),6-(6,7),48-(7,8,8)]
   166       1.957194       1.957194       1.957194    7[6-(1,1,6),6-(1,6),6-(6,7)]
   167       6.766462       6.766462       6.766462    7[6-(1,6),6-(6,7),48-(7,8,8)]
   168       5.981668       5.981668       5.981668    7[6-(1,1,6),6-(1,6),6-(6,7)]
   169       3.294899       3.294899       3.294899    7[6-(1,6),6-(6,7),48-(7,8,8)]
   170       4.079674       4.079674       4.079674    7[6-(1,1,6),6-(1,6),6-(6,7)]
   171      -0.729598      -0.729598      -0.729598    7[6-(1,6),6-(6,7),48-(7,8,8)]
   172       0.055178       0.055178       0.055178    7[6-(1,1,6),6-(1,6),6-(6,7)]
   173       7.319465       7.319465       7.319465    7[6-(1,6),6-(6,7),48-(7,8,8)]
   174       8.104266       8.104266       8.104266    7[6-(1,1,6),6-(1,6),6-(6,7)]
   175        0.47738        0.47738        0.47738    8[6-(6,8)]
   176       1.337005       1.337005       1.337005    8[6-(6,8),48-(7,7,8)]
   177       4.501867       4.501867       4.501867    8[6-(6,8)]
   178       5.361515       5.361515       5.361515    8[6-(6,8),48-(7,7,8)]
   179       8.526392       8.526392       8.526392    8[6-(6,8)]
   180        9.38604        9.38604        9.38604    8[6-(6,8),48-(7,7,8)]
   181       1.534973       1.534973       1.534973    8[6-(6,8)]
   182       0.675341       0.675341       0.675341    8[6-(6,8),48-(7,7,8)]
   183       9.584094       9.584094       9.584094    8[6-(6,8)]
   184       8.724438       8.724438       8.724438    8[6-(6,8),48-(7,7,8)]
   185       5.559514       5.559514       5.559514    8[6-(6,8)]
   186       4.699881       4.699881       4.699881    8[6-(6,8),48-(7,7,8)]
   187       11.59633       11.59633       11.59633    8[6-(6,8)]
   188      10.736705      10.736705      10.736705    8[6-(6,8),48-(7,7,8)]
   189       7.571843       7.571843       7.571843    8[6-(6,8)]
   190       6.712195       6.712195       6.712195    8[6-(6,8),48-(7,7,8)]
   191       3.547318       3.547318       3.547318    8[6-(6,8)]
   192        2.68767        2.68767        2.68767    8[6-(6,8),48-(7,7,8)]
   193      10.538737      10.538737      10.538737    8[6-(6,8)]
   194      11.398369      11.398369      11.398369    8[6-(6,8),48-(7,7,8)]
   195       2.489616       2.489616       2.489616    8[6-(6,8)]
   196       3.349272       3.349272       3.349272    8[6-(6,8),48-(7,7,8)]
   197       6.514196       6.514196       6.514196    8[6-(6,8)]
   198       7.373829       7.373829       7.373829    8[6-(6,8),48-(7,7,8)]
