# Supplementary material for: A collection of forcefield precursors for metal–organic frameworks
Source: RSC Adv. 2019 Nov 13;9(63):36492–507. doi: 10.1039/c9ra07327b (PMC9075174; doi:10.1039/c9ra07327b)
Supplement: RA-009-C9RA07327B-s2419 [file RA-009-C9RA07327B-s2419.txt]

TONQOD_clean

9.294500    0.000000    0.000000
4.647206    18.866579    0.000000
4.647239    6.439292    17.733669

     1      10.714392      10.714392      10.714392    30[8-(6),8-(6),8-(6),8-(6)]
     2      10.714367      10.714367      10.714367    30[8-(6),8-(6),8-(6),8-(6)]
     3       7.874578       7.874578       7.874578    30[8-(6),8-(6),8-(6),8-(6)]
     4       7.874553       7.874553       7.874553    30[8-(6),8-(6),8-(6),8-(6)]
     5      12.192498      12.192498      12.192498    1[6-(6,6)]
     6       3.455669       3.455669       3.455669    1[6-(6,6)]
     7       8.939427       8.939427       8.939427    1[6-(6,6)]
     8       8.396627       8.396627       8.396627    1[6-(6,6)]
     9       7.545231       7.545231       7.545231    1[6-(6,6)]
    10         8.1029         8.1029         8.1029    1[6-(6,6)]
    11       8.939446       8.939446       8.939446    1[6-(6,6)]
    12       8.396648       8.396648       8.396648    1[6-(6,6)]
    13       11.04369       11.04369       11.04369    1[6-(6,6)]
    14      10.486025      10.486025      10.486025    1[6-(6,6)]
    15       9.649511       9.649511       9.649511    1[6-(6,6)]
    16      10.192304      10.192304      10.192304    1[6-(6,6)]
    17       6.396439       6.396439       6.396439    1[6-(6,6)]
    18      15.133263      15.133263      15.133263    1[6-(6,6)]
    19       9.649506       9.649506       9.649506    1[6-(6,6)]
    20      10.192311      10.192311      10.192311    1[6-(6,6)]
    21       6.396447       6.396447       6.396447    1[6-(6,6)]
    22      15.133276      15.133276      15.133276    1[6-(6,6)]
    23       9.649518       9.649518       9.649518    1[6-(6,6)]
    24      10.192318      10.192318      10.192318    1[6-(6,6)]
    25      11.043714      11.043714      11.043714    1[6-(6,6)]
    26      10.486045      10.486045      10.486045    1[6-(6,6)]
    27       9.649499       9.649499       9.649499    1[6-(6,6)]
    28      10.192297      10.192297      10.192297    1[6-(6,6)]
    29       7.545255       7.545255       7.545255    1[6-(6,6)]
    30        8.10292        8.10292        8.10292    1[6-(6,6)]
    31       8.939434       8.939434       8.939434    1[6-(6,6)]
    32       8.396641       8.396641       8.396641    1[6-(6,6)]
    33      12.192506      12.192506      12.192506    1[6-(6,6)]
    34       3.455682       3.455682       3.455682    1[6-(6,6)]
    35       8.939439       8.939439       8.939439    1[6-(6,6)]
    36       8.396634       8.396634       8.396634    1[6-(6,6)]
    37      10.364278      10.364278      10.364278    1[6-(6,6)]
    38      10.364288      10.364288      10.364288    1[6-(6,6)]
    39       8.224667       8.224667       8.224667    1[6-(6,6)]
    40       8.224657       8.224657       8.224657    1[6-(6,6)]
    41       9.912557       9.912557       9.912557    6[6-(6,6),8-(30),8-(30)]
    42      10.232289      10.232289      10.232289    6[6-(1,6),6-(1,6),6-(8,8)]
    43      11.529801      11.529801      11.529801    6[1-(0),6-(1,6),6-(6,6)]
    44      11.866262      11.866262      11.866262    6[1-(0),6-(1,6),6-(6,6)]
    45      10.871752      10.871752      10.871752    6[6-(1,6),6-(1,6),6-(6,6)]
    46       9.603054       9.603054       9.603054    6[1-(0),6-(1,6),6-(6,6)]
    47       9.284251       9.284251       9.284251    6[1-(0),6-(1,6),6-(6,6)]
    48      11.257475      11.257475      11.257475    6[6-(1,6),6-(6,6),6-(6,6)]
    49        5.26529        5.26529        5.26529    6[6-(6,6),8-(30),8-(30)]
    50        5.58502        5.58502        5.58502    6[6-(1,6),6-(1,6),6-(8,8)]
    51       6.882532       6.882532       6.882532    6[1-(0),6-(1,6),6-(6,6)]
    52       7.218992       7.218992       7.218992    6[1-(0),6-(1,6),6-(6,6)]
    53       6.224479       6.224479       6.224479    6[6-(1,6),6-(1,6),6-(6,6)]
    54       9.603074       9.603074       9.603074    6[1-(0),6-(1,6),6-(6,6)]
    55      13.931479      13.931479      13.931479    6[1-(0),6-(1,6),6-(6,6)]
    56         6.6102         6.6102         6.6102    6[6-(1,6),6-(6,6),6-(6,6)]
    57      13.323628      13.323628      13.323628    6[6-(6,6),8-(30),8-(30)]
    58        13.0039        13.0039        13.0039    6[6-(1,6),6-(1,6),6-(8,8)]
    59      11.706389      11.706389      11.706389    6[1-(0),6-(1,6),6-(6,6)]
    60      11.369931      11.369931      11.369931    6[1-(0),6-(1,6),6-(6,6)]
    61       3.069945       3.069945       3.069945    6[6-(1,6),6-(1,6),6-(6,6)]
    62       4.338643       4.338643       4.338643    6[1-(0),6-(1,6),6-(6,6)]
    63       4.657441       4.657441       4.657441    6[1-(0),6-(1,6),6-(6,6)]
    64       2.684226       2.684226       2.684226    6[6-(1,6),6-(6,6),6-(6,6)]
    65       8.676382       8.676382       8.676382    6[6-(6,6),8-(30),8-(30)]
    66       8.356648       8.356648       8.356648    6[6-(1,6),6-(1,6),6-(8,8)]
    67       7.059135       7.059135       7.059135    6[1-(0),6-(1,6),6-(6,6)]
    68       6.722671       6.722671       6.722671    6[1-(0),6-(1,6),6-(6,6)]
    69        7.71718        7.71718        7.71718    6[6-(1,6),6-(1,6),6-(6,6)]
    70       8.985881       8.985881       8.985881    6[1-(0),6-(1,6),6-(6,6)]
    71       9.304685       9.304685       9.304685    6[1-(0),6-(1,6),6-(6,6)]
    72       7.331455       7.331455       7.331455    6[6-(1,6),6-(6,6),6-(6,6)]
    73       8.676388       8.676388       8.676388    6[6-(6,6),8-(30),8-(30)]
    74       8.356656       8.356656       8.356656    6[6-(1,6),6-(1,6),6-(8,8)]
    75       7.059144       7.059144       7.059144    6[1-(0),6-(1,6),6-(6,6)]
    76       6.722683       6.722683       6.722683    6[1-(0),6-(1,6),6-(6,6)]
    77       7.717193       7.717193       7.717193    6[6-(1,6),6-(1,6),6-(6,6)]
    78       8.985891       8.985891       8.985891    6[1-(0),6-(1,6),6-(6,6)]
    79       9.304694       9.304694       9.304694    6[1-(0),6-(1,6),6-(6,6)]
    80        7.33147        7.33147        7.33147    6[6-(1,6),6-(6,6),6-(6,6)]
    81      13.323655      13.323655      13.323655    6[6-(6,6),8-(30),8-(30)]
    82      13.003925      13.003925      13.003925    6[6-(1,6),6-(1,6),6-(8,8)]
    83      11.706413      11.706413      11.706413    6[1-(0),6-(1,6),6-(6,6)]
    84      11.369953      11.369953      11.369953    6[1-(0),6-(1,6),6-(6,6)]
    85       3.069966       3.069966       3.069966    6[6-(1,6),6-(1,6),6-(6,6)]
    86       4.338665       4.338665       4.338665    6[1-(0),6-(1,6),6-(6,6)]
    87       4.657466       4.657466       4.657466    6[1-(0),6-(1,6),6-(6,6)]
    88       2.684245       2.684245       2.684245    6[6-(1,6),6-(6,6),6-(6,6)]
    89       5.265317       5.265317       5.265317    6[6-(6,6),8-(30),8-(30)]
    90       5.585045       5.585045       5.585045    6[6-(1,6),6-(1,6),6-(8,8)]
    91       6.882556       6.882556       6.882556    6[1-(0),6-(1,6),6-(6,6)]
    92       7.219014       7.219014       7.219014    6[1-(0),6-(1,6),6-(6,6)]
    93         6.2245         6.2245         6.2245    6[6-(1,6),6-(1,6),6-(6,6)]
    94       9.603063       9.603063       9.603063    6[1-(0),6-(1,6),6-(6,6)]
    95      13.931504      13.931504      13.931504    6[1-(0),6-(1,6),6-(6,6)]
    96       6.610219       6.610219       6.610219    6[6-(1,6),6-(6,6),6-(6,6)]
    97       9.912563       9.912563       9.912563    6[6-(6,6),8-(30),8-(30)]
    98      10.232297      10.232297      10.232297    6[6-(1,6),6-(1,6),6-(8,8)]
    99       11.52981       11.52981       11.52981    6[1-(0),6-(1,6),6-(6,6)]
   100      11.866274      11.866274      11.866274    6[1-(0),6-(1,6),6-(6,6)]
   101      10.871765      10.871765      10.871765    6[6-(1,6),6-(1,6),6-(6,6)]
   102       9.603064       9.603064       9.603064    6[1-(0),6-(1,6),6-(6,6)]
   103        9.28426        9.28426        9.28426    6[1-(0),6-(1,6),6-(6,6)]
   104       11.25749       11.25749       11.25749    6[6-(1,6),6-(6,6),6-(6,6)]
   105      10.894993      10.894993      10.894993    6[1-(0),6-(6,6),6-(6,6)]
   106      10.895006      10.895006      10.895006    6[1-(0),6-(6,6),6-(6,6)]
   107       7.693952       7.693952       7.693952    6[1-(0),6-(6,6),6-(6,6)]
   108       7.693939       7.693939       7.693939    6[1-(0),6-(6,6),6-(6,6)]
   109      10.856878      10.856878      10.856878    8[6-(6,8),30-(8,8,8)]
   110        8.70799        8.70799        8.70799    8[6-(6,8),30-(8,8,8)]
   111       6.209612       6.209612       6.209612    8[6-(6,8),30-(8,8,8)]
   112      13.355222      13.355222      13.355222    8[6-(6,8),30-(8,8,8)]
   113      12.379305      12.379305      12.379305    8[6-(6,8),30-(8,8,8)]
   114       5.233694       5.233694       5.233694    8[6-(6,8),30-(8,8,8)]
   115       7.732063       7.732063       7.732063    8[6-(6,8),30-(8,8,8)]
   116        9.88095        9.88095        9.88095    8[6-(6,8),30-(8,8,8)]
   117       7.732067       7.732067       7.732067    8[6-(6,8),30-(8,8,8)]
   118       9.880955       9.880955       9.880955    8[6-(6,8),30-(8,8,8)]
   119      12.379333      12.379333      12.379333    8[6-(6,8),30-(8,8,8)]
   120       5.233723       5.233723       5.233723    8[6-(6,8),30-(8,8,8)]
   121        6.20964        6.20964        6.20964    8[6-(6,8),30-(8,8,8)]
   122      13.355251      13.355251      13.355251    8[6-(6,8),30-(8,8,8)]
   123      10.856882      10.856882      10.856882    8[6-(6,8),30-(8,8,8)]
   124       8.707995       8.707995       8.707995    8[6-(6,8),30-(8,8,8)]
