# Supplementary material for: A collection of forcefield precursors for metal–organic frameworks
Source: RSC Adv. 2019 Nov 13;9(63):36492–507. doi: 10.1039/c9ra07327b (PMC9075174; doi:10.1039/c9ra07327b)
Supplement: RA-009-C9RA07327B-s2420 [file RA-009-C9RA07327B-s2420.txt]

TUCJAD_clean

9.855200    0.000000    0.000000
0.000000    17.982800    0.000000
0.000000    -5.135373    20.732458

     1       1.165082       1.165082       1.165082    25[8-(6),8-(6),8-(6,25)]
     2       1.038738       1.038738       1.038738    25[8-(6),8-(6),8-(6),8-(6),8-(6,25),8-(6,25)]
     3       2.785277       2.785277       2.785277    25[8-(6),8-(6),8-(6),8-(6),8-(6,25)]
     4       6.092682       6.092682       6.092682    25[8-(6),8-(6),8-(6,25)]
     5       5.966338       5.966338       5.966338    25[8-(6),8-(6),8-(6),8-(6),8-(6,25),8-(6,25)]
     6       7.712877       7.712877       7.712877    25[8-(6),8-(6),8-(6),8-(6),8-(6,25)]
     7       8.690118       8.690118       8.690118    25[8-(6),8-(6),8-(6,25)]
     8       8.816462       8.816462       8.816462    25[8-(6),8-(6),8-(6),8-(6),8-(6,25),8-(6,25)]
     9       7.069923       7.069923       7.069923    25[8-(6),8-(6),8-(6),8-(6),8-(6,25)]
    10       3.762518       3.762518       3.762518    25[8-(6),8-(6),8-(6,25)]
    11       3.888862       3.888862       3.888862    25[8-(6),8-(6),8-(6),8-(6),8-(6,25),8-(6,25)]
    12       2.142323       2.142323       2.142323    25[8-(6),8-(6),8-(6),8-(6),8-(6,25)]
    13        8.33947        8.33947        8.33947    1[6-(6,6)]
    14       7.650592       7.650592       7.650592    1[6-(6,6)]
    15       0.979607       0.979607       0.979607    1[6-(6,6)]
    16       0.203017       0.203017       0.203017    1[6-(6,6)]
    17       7.808275       7.808275       7.808275    1[6-(6,6)]
    18       5.527782       5.527782       5.527782    1[6-(6,6)]
    19        3.41187        3.41187        3.41187    1[6-(6,6)]
    20       2.722992       2.722992       2.722992    1[6-(6,6)]
    21       5.907207       5.907207       5.907207    1[6-(6,6)]
    22       5.130617       5.130617       5.130617    1[6-(6,6)]
    23       2.880675       2.880675       2.880675    1[6-(6,6)]
    24       0.600182       0.600182       0.600182    1[6-(6,6)]
    25        1.51573        1.51573        1.51573    1[6-(6,6)]
    26       2.204608       2.204608       2.204608    1[6-(6,6)]
    27       8.875593       8.875593       8.875593    1[6-(6,6)]
    28       9.652183       9.652183       9.652183    1[6-(6,6)]
    29       2.046925       2.046925       2.046925    1[6-(6,6)]
    30       4.327418       4.327418       4.327418    1[6-(6,6)]
    31        6.44333        6.44333        6.44333    1[6-(6,6)]
    32       7.132208       7.132208       7.132208    1[6-(6,6)]
    33       3.947993       3.947993       3.947993    1[6-(6,6)]
    34       4.724583       4.724583       4.724583    1[6-(6,6)]
    35       6.974525       6.974525       6.974525    1[6-(6,6)]
    36       9.255018       9.255018       9.255018    1[6-(6,6)]
    37       9.115074       9.115074       9.115074    6[6-(1,6),6-(8,8),16-(6)]
    38       8.492226       8.492226       8.492226    6[1-(0),6-(1,6),6-(6,16)]
    39       8.091119       8.091119       8.091119    6[1-(0),6-(1,6),6-(6,16)]
    40         8.4055         8.4055         8.4055    6[6-(1,6),6-(8,8),16-(6)]
    41       9.656125       9.656125       9.656125    6[6-(6,16),8-(25),8-(25)]
    42       8.058597       8.058597       8.058597    6[6-(6,16),8-(25),8-(25)]
    43       9.645284       9.645284       9.645284    6[6-(1,6),6-(8,8),16-(6)]
    44       0.351831       0.351831       0.351831    6[1-(0),6-(1,6),6-(6,16)]
    45       9.766503       9.766503       9.766503    6[1-(0),6-(1,6),6-(6,16)]
    46       8.873622       8.873622       8.873622    6[6-(1,6),6-(8,8),16-(6)]
    47       0.075885       0.075885       0.075885    6[6-(6,16),8-(25),8-(25,25)]
    48       8.184744       8.184744       8.184744    6[6-(6,16),8-(25),8-(25)]
    49       8.586836       8.586836       8.586836    6[6-(1,6),6-(8,8),16-(6)]
    50       7.624968       7.624968       7.624968    6[1-(0),6-(1,6),6-(6,16)]
    51       6.316198       6.316198       6.316198    6[1-(0),6-(1,6),6-(6,16)]
    52       6.307328       6.307328       6.307328    6[6-(1,6),6-(8,8),16-(6)]
    53       0.184292       0.184292       0.184292    6[6-(6,16),8-(25),8-(25,25)]
    54       5.208473       5.208473       5.208473    6[6-(6,16),8-(25),8-(25)]
    55       4.187474       4.187474       4.187474    6[6-(1,6),6-(8,8),16-(6)]
    56       3.564626       3.564626       3.564626    6[1-(0),6-(1,6),6-(6,16)]
    57       3.163519       3.163519       3.163519    6[1-(0),6-(1,6),6-(6,16)]
    58         3.4779         3.4779         3.4779    6[6-(1,6),6-(8,8),16-(6)]
    59       4.728525       4.728525       4.728525    6[6-(6,16),8-(25),8-(25)]
    60       3.130997       3.130997       3.130997    6[6-(6,16),8-(25),8-(25)]
    61       4.717684       4.717684       4.717684    6[6-(1,6),6-(8,8),16-(6)]
    62       5.279431       5.279431       5.279431    6[1-(0),6-(1,6),6-(6,16)]
    63       4.838903       4.838903       4.838903    6[1-(0),6-(1,6),6-(6,16)]
    64       3.946022       3.946022       3.946022    6[6-(1,6),6-(8,8),16-(6)]
    65       5.003485       5.003485       5.003485    6[6-(6,16),8-(25),8-(25,25)]
    66       3.257144       3.257144       3.257144    6[6-(6,16),8-(25),8-(25)]
    67       3.659236       3.659236       3.659236    6[6-(1,6),6-(8,8),16-(6)]
    68       2.697368       2.697368       2.697368    6[1-(0),6-(1,6),6-(6,16)]
    69       1.388598       1.388598       1.388598    6[1-(0),6-(1,6),6-(6,16)]
    70       1.379728       1.379728       1.379728    6[6-(1,6),6-(8,8),16-(6)]
    71       5.111892       5.111892       5.111892    6[6-(6,16),8-(25),8-(25,25)]
    72       0.280873       0.280873       0.280873    6[6-(6,16),8-(25),8-(25)]
    73       0.740126       0.740126       0.740126    6[6-(1,6),6-(8,8),16-(6)]
    74       1.362974       1.362974       1.362974    6[1-(0),6-(1,6),6-(6,16)]
    75       1.764081       1.764081       1.764081    6[1-(0),6-(1,6),6-(6,16)]
    76         1.4497         1.4497         1.4497    6[6-(1,6),6-(8,8),16-(6)]
    77       0.199075       0.199075       0.199075    6[6-(6,16),8-(25),8-(25)]
    78       1.796603       1.796603       1.796603    6[6-(6,16),8-(25),8-(25)]
    79       0.209916       0.209916       0.209916    6[6-(1,6),6-(8,8),16-(6)]
    80       9.503369       9.503369       9.503369    6[1-(0),6-(1,6),6-(6,16)]
    81       0.088697       0.088697       0.088697    6[1-(0),6-(1,6),6-(6,16)]
    82       0.981578       0.981578       0.981578    6[6-(1,6),6-(8,8),16-(6)]
    83       9.779315       9.779315       9.779315    6[6-(6,16),8-(25),8-(25,25)]
    84       1.670456       1.670456       1.670456    6[6-(6,16),8-(25),8-(25)]
    85       1.268364       1.268364       1.268364    6[6-(1,6),6-(8,8),16-(6)]
    86       2.230232       2.230232       2.230232    6[1-(0),6-(1,6),6-(6,16)]
    87       3.539002       3.539002       3.539002    6[1-(0),6-(1,6),6-(6,16)]
    88       3.547872       3.547872       3.547872    6[6-(1,6),6-(8,8),16-(6)]
    89       9.670908       9.670908       9.670908    6[6-(6,16),8-(25),8-(25,25)]
    90       4.646727       4.646727       4.646727    6[6-(6,16),8-(25),8-(25)]
    91       5.667726       5.667726       5.667726    6[6-(1,6),6-(8,8),16-(6)]
    92       6.290574       6.290574       6.290574    6[1-(0),6-(1,6),6-(6,16)]
    93       6.691681       6.691681       6.691681    6[1-(0),6-(1,6),6-(6,16)]
    94         6.3773         6.3773         6.3773    6[6-(1,6),6-(8,8),16-(6)]
    95       5.126675       5.126675       5.126675    6[6-(6,16),8-(25),8-(25)]
    96       6.724203       6.724203       6.724203    6[6-(6,16),8-(25),8-(25)]
    97       5.137516       5.137516       5.137516    6[6-(1,6),6-(8,8),16-(6)]
    98       4.575769       4.575769       4.575769    6[1-(0),6-(1,6),6-(6,16)]
    99       5.016297       5.016297       5.016297    6[1-(0),6-(1,6),6-(6,16)]
   100       5.909178       5.909178       5.909178    6[6-(1,6),6-(8,8),16-(6)]
   101       4.851715       4.851715       4.851715    6[6-(6,16),8-(25),8-(25,25)]
   102       6.598056       6.598056       6.598056    6[6-(6,16),8-(25),8-(25)]
   103       6.195964       6.195964       6.195964    6[6-(1,6),6-(8,8),16-(6)]
   104       7.157832       7.157832       7.157832    6[1-(0),6-(1,6),6-(6,16)]
   105       8.466602       8.466602       8.466602    6[1-(0),6-(1,6),6-(6,16)]
   106       8.475472       8.475472       8.475472    6[6-(1,6),6-(8,8),16-(6)]
   107       4.743308       4.743308       4.743308    6[6-(6,16),8-(25),8-(25,25)]
   108       9.574327       9.574327       9.574327    6[6-(6,16),8-(25),8-(25)]
   109       8.549879       8.549879       8.549879    16[6-(6,6),6-(6,6)]
   110       7.915105       7.915105       7.915105    16[6-(6,6),6-(6,6)]
   111       9.217667       9.217667       9.217667    16[6-(6,6),6-(6,6)]
   112       3.622279       3.622279       3.622279    16[6-(6,6),6-(6,6)]
   113       2.987505       2.987505       2.987505    16[6-(6,6),6-(6,6)]
   114       4.290067       4.290067       4.290067    16[6-(6,6),6-(6,6)]
   115       1.305321       1.305321       1.305321    16[6-(6,6),6-(6,6)]
   116       1.940095       1.940095       1.940095    16[6-(6,6),6-(6,6)]
   117       0.637533       0.637533       0.637533    16[6-(6,6),6-(6,6)]
   118       6.232921       6.232921       6.232921    16[6-(6,6),6-(6,6)]
   119       6.867695       6.867695       6.867695    16[6-(6,6),6-(6,6)]
   120       5.565133       5.565133       5.565133    16[6-(6,6),6-(6,6)]
   121       0.318224       0.318224       0.318224    8[6-(6,8),25-(8,8)]
   122       9.590292       9.590292       9.590292    8[6-(6,8),25-(8,8,8,8,8)]
   123       8.234907       8.234907       8.234907    8[6-(6,8),25-(8,8,8,8)]
   124       7.584168       7.584168       7.584168    8[6-(6,8),25-(8,8,8,8,8)]
   125       0.957827       0.957827       0.957827    8[6-(6,8),25-(8,8),25-(8,8,8,8,8)]
   126       9.378603       9.378603       9.378603    8[6-(6,8),25-(8,8,8,8,8)]
   127        8.57363        8.57363        8.57363    8[6-(6,8),25-(8,8,8,8)]
   128       7.297184       7.297184       7.297184    8[6-(6,8),25-(8,8,8,8,8)]
   129       0.697453       0.697453       0.697453    8[6-(6,8),25-(8,8,8,8),25-(8,8,8,8,8)]
   130       0.891994       0.891994       0.891994    8[6-(6,8),25-(8,8,8,8)]
   131       4.021217       4.021217       4.021217    8[6-(6,8),25-(8,8,8,8)]
   132       5.523445       5.523445       5.523445    8[6-(6,8),25-(8,8)]
   133       5.245824       5.245824       5.245824    8[6-(6,8),25-(8,8)]
   134       4.662692       4.662692       4.662692    8[6-(6,8),25-(8,8,8,8,8)]
   135       3.307307       3.307307       3.307307    8[6-(6,8),25-(8,8,8,8)]
   136       2.656568       2.656568       2.656568    8[6-(6,8),25-(8,8,8,8,8)]
   137       5.885427       5.885427       5.885427    8[6-(6,8),25-(8,8),25-(8,8,8,8,8)]
   138       4.451003       4.451003       4.451003    8[6-(6,8),25-(8,8,8,8,8)]
   139        3.64603        3.64603        3.64603    8[6-(6,8),25-(8,8,8,8)]
   140       2.369584       2.369584       2.369584    8[6-(6,8),25-(8,8,8,8,8)]
   141       5.625053       5.625053       5.625053    8[6-(6,8),25-(8,8,8,8),25-(8,8,8,8,8)]
   142       5.819594       5.819594       5.819594    8[6-(6,8),25-(8,8,8,8)]
   143       8.948817       8.948817       8.948817    8[6-(6,8),25-(8,8,8,8)]
   144       0.595845       0.595845       0.595845    8[6-(6,8),25-(8,8)]
   145       9.536976       9.536976       9.536976    8[6-(6,8),25-(8,8)]
   146       0.264908       0.264908       0.264908    8[6-(6,8),25-(8,8,8,8,8)]
   147       1.620293       1.620293       1.620293    8[6-(6,8),25-(8,8,8,8)]
   148       2.271032       2.271032       2.271032    8[6-(6,8),25-(8,8,8,8,8)]
   149       8.897373       8.897373       8.897373    8[6-(6,8),25-(8,8),25-(8,8,8,8,8)]
   150       0.476597       0.476597       0.476597    8[6-(6,8),25-(8,8,8,8,8)]
   151        1.28157        1.28157        1.28157    8[6-(6,8),25-(8,8,8,8)]
   152       2.558016       2.558016       2.558016    8[6-(6,8),25-(8,8,8,8,8)]
   153       9.157747       9.157747       9.157747    8[6-(6,8),25-(8,8,8,8),25-(8,8,8,8,8)]
   154       8.963206       8.963206       8.963206    8[6-(6,8),25-(8,8,8,8)]
   155       5.833983       5.833983       5.833983    8[6-(6,8),25-(8,8,8,8)]
   156       4.331755       4.331755       4.331755    8[6-(6,8),25-(8,8)]
   157       4.609376       4.609376       4.609376    8[6-(6,8),25-(8,8)]
   158       5.192508       5.192508       5.192508    8[6-(6,8),25-(8,8,8,8,8)]
   159       6.547893       6.547893       6.547893    8[6-(6,8),25-(8,8,8,8)]
   160       7.198632       7.198632       7.198632    8[6-(6,8),25-(8,8,8,8,8)]
   161       3.969773       3.969773       3.969773    8[6-(6,8),25-(8,8),25-(8,8,8,8,8)]
   162       5.404197       5.404197       5.404197    8[6-(6,8),25-(8,8,8,8,8)]
   163        6.20917        6.20917        6.20917    8[6-(6,8),25-(8,8,8,8)]
   164       7.485616       7.485616       7.485616    8[6-(6,8),25-(8,8,8,8,8)]
   165       4.230147       4.230147       4.230147    8[6-(6,8),25-(8,8,8,8),25-(8,8,8,8,8)]
   166       4.035606       4.035606       4.035606    8[6-(6,8),25-(8,8,8,8)]
   167       0.906383       0.906383       0.906383    8[6-(6,8),25-(8,8,8,8)]
   168       9.259355       9.259355       9.259355    8[6-(6,8),25-(8,8)]
