# Supplementary material for: A collection of forcefield precursors for metal–organic frameworks
Source: RSC Adv. 2019 Nov 13;9(63):36492–507. doi: 10.1039/c9ra07327b (PMC9075174; doi:10.1039/c9ra07327b)
Supplement: RA-009-C9RA07327B-s2421 [file RA-009-C9RA07327B-s2421.txt]

TUMGUD_clean

8.505000    0.000000    0.000000
-0.786342    9.503524    0.000000
0.000000    0.000000    13.145000

     1      -0.051164      -0.051164      -0.051164    63[8-(6),8-(6),8-(6),8-(6),8-(6)]
     2       3.910493       3.910493       3.910493    63[8-(6),8-(6),8-(6),8-(6),8-(6)]
     3       7.769822       7.769822       7.769822    63[8-(6),8-(6),8-(6),8-(6),8-(6)]
     4       3.808165       3.808165       3.808165    63[8-(6),8-(6),8-(6),8-(6),8-(6)]
     5       0.688813       0.688813       0.688813    6[6-(6,6),6-(6,6),6-(8,8)]
     6       8.199249       8.199249       8.199249    6[6-(6,6),6-(6,6),6-(8,8)]
     7        1.00239        1.00239        1.00239    6[6-(6,6),6-(6,6),6-(8,8)]
     8       1.485145       1.485145       1.485145    6[6-(6,6),8-(0),8-(63)]
     9       7.966127       7.966127       7.966127    6[6-(6,6),8-(63),8-(63)]
    10       1.380326       1.380326       1.380326    6[6-(6,6),8-(63),8-(63)]
    11       3.170516       3.170516       3.170516    6[6-(6,6),6-(6,6),6-(8,8)]
    12        4.16508        4.16508        4.16508    6[6-(6,6),6-(6,6),6-(8,8)]
    13       2.856939       2.856939       2.856939    6[6-(6,6),6-(6,6),6-(8,8)]
    14       2.374184       2.374184       2.374184    6[6-(6,6),8-(0),8-(63)]
    15       4.398202       4.398202       4.398202    6[6-(6,6),8-(63),8-(63)]
    16       1.692661       1.692661       1.692661    6[6-(6,6),8-(63),8-(63)]
    17       7.029845       7.029845       7.029845    6[6-(6,6),6-(6,6),6-(8,8)]
    18      -0.480591      -0.480591      -0.480591    6[6-(6,6),6-(6,6),6-(8,8)]
    19        7.50261        7.50261        7.50261    6[6-(6,6),6-(6,6),6-(8,8)]
    20       6.233513       6.233513       6.233513    6[6-(6,6),8-(0),8-(63)]
    21      -0.247469      -0.247469      -0.247469    6[6-(6,6),8-(63),8-(63)]
    22       6.338332       6.338332       6.338332    6[6-(6,6),8-(63),8-(63)]
    23       4.548142       4.548142       4.548142    6[6-(6,6),6-(6,6),6-(8,8)]
    24       3.553578       3.553578       3.553578    6[6-(6,6),6-(6,6),6-(8,8)]
    25       4.861719       4.861719       4.861719    6[6-(6,6),6-(6,6),6-(8,8)]
    26       5.344474       5.344474       5.344474    6[6-(6,6),8-(0),8-(63)]
    27       3.320456       3.320456       3.320456    6[6-(6,6),8-(63),8-(63)]
    28       6.025997       6.025997       6.025997    6[6-(6,6),8-(63),8-(63)]
    29       0.999638       0.999638       0.999638    8[6-(6,8),63-(8,8,8,8)]
    30       2.607188       2.607188       2.607188    8[6-(6,8)]
    31       7.790004       7.790004       7.790004    8[6-(6,8),63-(8,8,8,8)]
    32       7.991979       7.991979       7.991979    8[6-(6,8),63-(8,8,8,8)]
    33        2.33661        2.33661        2.33661    8[6-(6,8),63-(8,8,8,8)]
    34       2.209952       2.209952       2.209952    8[6-(6,8),63-(8,8,8,8)]
    35       2.859691       2.859691       2.859691    8[6-(6,8),63-(8,8,8,8)]
    36       1.252141       1.252141       1.252141    8[6-(6,8)]
    37       4.574325       4.574325       4.574325    8[6-(6,8),63-(8,8,8,8)]
    38        4.37235        4.37235        4.37235    8[6-(6,8),63-(8,8,8,8)]
    39       1.522719       1.522719       1.522719    8[6-(6,8),63-(8,8,8,8)]
    40       0.863035       0.863035       0.863035    8[6-(6,8),63-(8,8,8,8)]
    41        6.71902        6.71902        6.71902    8[6-(6,8),63-(8,8,8,8)]
    42        5.11147        5.11147        5.11147    8[6-(6,8)]
    43      -0.071346      -0.071346      -0.071346    8[6-(6,8),63-(8,8,8,8)]
    44      -0.273321      -0.273321      -0.273321    8[6-(6,8),63-(8,8,8,8)]
    45       5.382048       5.382048       5.382048    8[6-(6,8),63-(8,8,8,8)]
    46       5.508706       5.508706       5.508706    8[6-(6,8),63-(8,8,8,8)]
    47       4.858967       4.858967       4.858967    8[6-(6,8),63-(8,8,8,8)]
    48       6.466517       6.466517       6.466517    8[6-(6,8)]
    49       3.144333       3.144333       3.144333    8[6-(6,8),63-(8,8,8,8)]
    50       3.346308       3.346308       3.346308    8[6-(6,8),63-(8,8,8,8)]
    51       6.195939       6.195939       6.195939    8[6-(6,8),63-(8,8,8,8)]
    52       6.855623       6.855623       6.855623    8[6-(6,8),63-(8,8,8,8)]
