# Supplementary material for: A collection of forcefield precursors for metal–organic frameworks
Source: RSC Adv. 2019 Nov 13;9(63):36492–507. doi: 10.1039/c9ra07327b (PMC9075174; doi:10.1039/c9ra07327b)
Supplement: RA-009-C9RA07327B-s2422 [file RA-009-C9RA07327B-s2422.txt]

TUTHOG_clean

11.947400    0.000000    0.000000
2.524843    11.677565    0.000000
4.948693    3.993071    14.949861

     1      11.736848      11.736848      11.736848    25[7-(6,6),8-(6),8-(6),8-(6),8-(6)]
     2       7.283646       7.283646       7.283646    25[7-(6,6),8-(6),8-(6),8-(6),8-(6)]
     3       7.684088       7.684088       7.684088    25[7-(6,6),8-(6),8-(6),8-(6),8-(6)]
     4       12.13729       12.13729       12.13729    25[7-(6,6),8-(6),8-(6),8-(6),8-(6)]
     5       4.282491       4.282491       4.282491    1[6-(6,6)]
     6      13.522916      13.522916      13.522916    1[7-(6,6)]
     7      11.804345      11.804345      11.804345    1[6-(6,6)]
     8      12.809873      12.809873      12.809873    1[6-(6,6)]
     9       3.570522       3.570522       3.570522    1[6-(6,6)]
    10       9.540504       9.540504       9.540504    1[6-(6,6)]
    11        11.9945        11.9945        11.9945    1[6-(1,6,7)]
    12      11.689388      11.689388      11.689388    1[6-(1,6,7)]
    13      10.138873      10.138873      10.138873    1[6-(6,7)]
    14        7.95649        7.95649        7.95649    1[6-(6,7)]
    15      11.196065      11.196065      11.196065    1[6-(6,6)]
    16       6.184483       6.184483       6.184483    1[7-(6,6)]
    17       8.513636       8.513636       8.513636    1[6-(6,6)]
    18        7.40446        7.40446        7.40446    1[6-(6,6)]
    19       9.542971       9.542971       9.542971    1[6-(6,6)]
    20       7.091372       7.091372       7.091372    1[6-(6,6)]
    21        6.03003        6.03003        6.03003    1[6-(1,6,7)]
    22       5.588875       5.588875       5.588875    1[6-(1,6,7)]
    23      15.284215      15.284215      15.284215    1[6-(6,7)]
    24        9.00706        9.00706        9.00706    1[6-(6,7)]
    25      15.138445      15.138445      15.138445    1[6-(6,6)]
    26        5.89802        5.89802        5.89802    1[7-(6,6)]
    27       7.616591       7.616591       7.616591    1[6-(6,6)]
    28       6.611063       6.611063       6.611063    1[6-(6,6)]
    29      15.850414      15.850414      15.850414    1[6-(6,6)]
    30       9.880432       9.880432       9.880432    1[6-(6,6)]
    31       7.426436       7.426436       7.426436    1[6-(1,6,7)]
    32       7.731548       7.731548       7.731548    1[6-(1,6,7)]
    33       9.282063       9.282063       9.282063    1[6-(6,7)]
    34      11.464446      11.464446      11.464446    1[6-(6,7)]
    35       8.224871       8.224871       8.224871    1[6-(6,6)]
    36      13.236453      13.236453      13.236453    1[7-(6,6)]
    37        10.9073        10.9073        10.9073    1[6-(6,6)]
    38      12.016476      12.016476      12.016476    1[6-(6,6)]
    39       9.877965       9.877965       9.877965    1[6-(6,6)]
    40      12.329564      12.329564      12.329564    1[6-(6,6)]
    41      13.390906      13.390906      13.390906    1[6-(1,6,7)]
    42      13.832061      13.832061      13.832061    1[6-(1,6,7)]
    43       4.136721       4.136721       4.136721    1[6-(6,7)]
    44      10.413876      10.413876      10.413876    1[6-(6,7)]
    45       3.733842       3.733842       3.733842    6[1-(0),6-(6,6),6-(6,6)]
    46       2.517956       2.517956       2.517956    6[6-(1,6),6-(1,6),6-(8,8)]
    47      14.033362      14.033362      14.033362    6[6-(1,6),6-(1,6),7-(1,6)]
    48      11.009971      11.009971      11.009971    6[1-(0),6-(1,7),6-(6,6)]
    49       4.130956       4.130956       4.130956    6[6-(1,6),6-(1,6),6-(8,8)]
    50      13.636076      13.636076      13.636076    6[1-(0),6-(6,6),6-(6,7)]
    51       5.374797       5.374797       5.374797    6[6-(6,6),8-(25),8-(25)]
    52      10.875153      10.875153      10.875153    6[6-(1,1,7),6-(1,6),6-(1,6)]
    53       3.301417       3.301417       3.301417    6[1-(0),6-(6,6),6-(6,7)]
    54       2.074248       2.074248       2.074248    6[6-(6,6),8-(25),8-(25)]
    55       9.708664       9.708664       9.708664    6[1-(0),6-(1,7),6-(6,6)]
    56      11.940815      11.940815      11.940815    6[1-(0),1-(0),6-(6,6),7-(1,6)]
    57       9.997464       9.997464       9.997464    6[1-(0),6-(1,6),7-(6,25)]
    58       8.743482       8.743482       8.743482    6[1-(0),6-(1,6),7-(6,25)]
    59      10.804342      10.804342      10.804342    6[1-(0),6-(6,6),6-(6,6)]
    60      10.606844      10.606844      10.606844    6[6-(1,6),6-(1,6),6-(8,8)]
    61       7.061037       7.061037       7.061037    6[6-(1,6),6-(1,6),7-(1,6)]
    62       8.565512       8.565512       8.565512    6[1-(0),6-(1,7),6-(6,6)]
    63      10.418535      10.418535      10.418535    6[6-(1,6),6-(1,6),6-(8,8)]
    64       7.501667       7.501667       7.501667    6[1-(0),6-(6,6),6-(6,7)]
    65      10.723762      10.723762      10.723762    6[6-(6,6),8-(25),8-(25)]
    66       7.552663       7.552663       7.552663    6[6-(1,1,7),6-(1,6),6-(1,6)]
    67       9.808307       9.808307       9.808307    6[1-(0),6-(6,6),6-(6,7)]
    68      11.088242      11.088242      11.088242    6[6-(6,6),8-(25),8-(25)]
    69       7.746743       7.746743       7.746743    6[1-(0),6-(1,7),6-(6,6)]
    70       6.300434       6.300434       6.300434    6[1-(0),1-(0),6-(6,6),7-(1,6)]
    71       9.672244       9.672244       9.672244    6[1-(0),6-(1,6),7-(6,25)]
    72       8.909799       8.909799       8.909799    6[1-(0),6-(1,6),7-(6,25)]
    73      15.687094      15.687094      15.687094    6[1-(0),6-(6,6),6-(6,6)]
    74       16.90298       16.90298       16.90298    6[6-(1,6),6-(1,6),6-(8,8)]
    75       5.387574       5.387574       5.387574    6[6-(1,6),6-(1,6),7-(1,6)]
    76       8.410965       8.410965       8.410965    6[1-(0),6-(1,7),6-(6,6)]
    77       15.28998       15.28998       15.28998    6[6-(1,6),6-(1,6),6-(8,8)]
    78        5.78486        5.78486        5.78486    6[1-(0),6-(6,6),6-(6,7)]
    79      14.046139      14.046139      14.046139    6[6-(6,6),8-(25),8-(25)]
    80       8.545783       8.545783       8.545783    6[6-(1,1,7),6-(1,6),6-(1,6)]
    81      16.119519      16.119519      16.119519    6[1-(0),6-(6,6),6-(6,7)]
    82      17.346688      17.346688      17.346688    6[6-(6,6),8-(25),8-(25)]
    83       9.712272       9.712272       9.712272    6[1-(0),6-(1,7),6-(6,6)]
    84       7.480121       7.480121       7.480121    6[1-(0),1-(0),6-(6,6),7-(1,6)]
    85       9.423472       9.423472       9.423472    6[1-(0),6-(1,6),7-(6,25)]
    86      10.677454      10.677454      10.677454    6[1-(0),6-(1,6),7-(6,25)]
    87       8.616594       8.616594       8.616594    6[1-(0),6-(6,6),6-(6,6)]
    88       8.814092       8.814092       8.814092    6[6-(1,6),6-(1,6),6-(8,8)]
    89      12.359899      12.359899      12.359899    6[6-(1,6),6-(1,6),7-(1,6)]
    90      10.855424      10.855424      10.855424    6[1-(0),6-(1,7),6-(6,6)]
    91       9.002401       9.002401       9.002401    6[6-(1,6),6-(1,6),6-(8,8)]
    92      11.919269      11.919269      11.919269    6[1-(0),6-(6,6),6-(6,7)]
    93       8.697174       8.697174       8.697174    6[6-(6,6),8-(25),8-(25)]
    94      11.868273      11.868273      11.868273    6[6-(1,1,7),6-(1,6),6-(1,6)]
    95       9.612629       9.612629       9.612629    6[1-(0),6-(6,6),6-(6,7)]
    96       8.332694       8.332694       8.332694    6[6-(6,6),8-(25),8-(25)]
    97      11.674193      11.674193      11.674193    6[1-(0),6-(1,7),6-(6,6)]
    98      13.120502      13.120502      13.120502    6[1-(0),1-(0),6-(6,6),7-(1,6)]
    99       9.748692       9.748692       9.748692    6[1-(0),6-(1,6),7-(6,25)]
   100      10.511137      10.511137      10.511137    6[1-(0),6-(1,6),7-(6,25)]
   101       13.23766       13.23766       13.23766    7[1-(0),6-(1,1,6),6-(6,6)]
   102       8.862718       8.862718       8.862718    7[6-(1,6),6-(1,6),25-(8,8,8,8)]
   103       6.464086       6.464086       6.464086    7[1-(0),6-(1,1,6),6-(6,6)]
   104        9.86662        9.86662        9.86662    7[6-(1,6),6-(1,6),25-(8,8,8,8)]
   105       6.183276       6.183276       6.183276    7[1-(0),6-(1,1,6),6-(6,6)]
   106      10.558218      10.558218      10.558218    7[6-(1,6),6-(1,6),25-(8,8,8,8)]
   107       12.95685       12.95685       12.95685    7[1-(0),6-(1,1,6),6-(6,6)]
   108       9.554316       9.554316       9.554316    7[6-(1,6),6-(1,6),25-(8,8,8,8)]
   109       5.693089       5.693089       5.693089    8[6-(6,8),25-(7,8,8,8)]
   110       6.070038       6.070038       6.070038    8[6-(6,8),25-(7,8,8,8)]
   111       2.887237       2.887237       2.887237    8[6-(6,8),25-(7,8,8,8)]
   112      12.862482      12.862482      12.862482    8[6-(6,8),25-(7,8,8,8)]
   113      10.439392      10.439392      10.439392    8[6-(6,8),25-(7,8,8,8)]
   114       11.32318       11.32318       11.32318    8[6-(6,8),25-(7,8,8,8)]
   115      11.549184      11.549184      11.549184    8[6-(6,8),25-(7,8,8,8)]
   116       8.499517       8.499517       8.499517    8[6-(6,8),25-(7,8,8,8)]
   117      13.727847      13.727847      13.727847    8[6-(6,8),25-(7,8,8,8)]
   118      13.350898      13.350898      13.350898    8[6-(6,8),25-(7,8,8,8)]
   119      16.533699      16.533699      16.533699    8[6-(6,8),25-(7,8,8,8)]
   120       6.558454       6.558454       6.558454    8[6-(6,8),25-(7,8,8,8)]
   121       8.981544       8.981544       8.981544    8[6-(6,8),25-(7,8,8,8)]
   122       8.097756       8.097756       8.097756    8[6-(6,8),25-(7,8,8,8)]
   123       7.871752       7.871752       7.871752    8[6-(6,8),25-(7,8,8,8)]
   124      10.921419      10.921419      10.921419    8[6-(6,8),25-(7,8,8,8)]
