# Supplementary material for: A collection of forcefield precursors for metal–organic frameworks
Source: RSC Adv. 2019 Nov 13;9(63):36492–507. doi: 10.1039/c9ra07327b (PMC9075174; doi:10.1039/c9ra07327b)
Supplement: RA-009-C9RA07327B-s2423 [file RA-009-C9RA07327B-s2423.txt]

TUTZOX_clean

10.218000    0.000000    0.000000
0.000000    22.101000    0.000000
0.000000    -0.318062    14.279458

     1       4.530457       4.530457       4.530457    57[8-(6),8-(6),8-(6),8-(6,57),8-(6,57),8-(6,57),8-(6,57),8-(6,57)]
     2       2.542851       2.542851       2.542851    57[8-(6),8-(6),8-(6),8-(6),8-(6,57),8-(6,57),8-(6,57),8-(6,57),8-(6,57)]
     3       9.639457       9.639457       9.639457    57[8-(6),8-(6),8-(6),8-(6,57),8-(6,57),8-(6,57),8-(6,57),8-(6,57)]
     4       7.651851       7.651851       7.651851    57[8-(6),8-(6),8-(6),8-(6),8-(6,57),8-(6,57),8-(6,57),8-(6,57),8-(6,57)]
     5       5.687543       5.687543       5.687543    57[8-(6),8-(6),8-(6),8-(6,57),8-(6,57),8-(6,57),8-(6,57),8-(6,57)]
     6       7.675149       7.675149       7.675149    57[8-(6),8-(6),8-(6),8-(6),8-(6,57),8-(6,57),8-(6,57),8-(6,57),8-(6,57)]
     7       0.578543       0.578543       0.578543    57[8-(6),8-(6),8-(6),8-(6,57),8-(6,57),8-(6,57),8-(6,57),8-(6,57)]
     8       2.566149       2.566149       2.566149    57[8-(6),8-(6),8-(6),8-(6),8-(6,57),8-(6,57),8-(6,57),8-(6,57),8-(6,57)]
     9       6.531346       6.531346       6.531346    1[6-(6,6)]
    10       7.176101       7.176101       7.176101    1[6-(6,6)]
    11       3.377049       3.377049       3.377049    1[6-(6,6)]
    12       2.732293       2.732293       2.732293    1[6-(6,6)]
    13       4.658386       4.658386       4.658386    1[6-(1,6,6)]
    14       3.208452       3.208452       3.208452    1[6-(1,6,6)]
    15       6.379097       6.379097       6.379097    1[6-(1,6,6)]
    16       5.002733       5.002733       5.002733    1[6-(1,6,6)]
    17       8.576989       8.576989       8.576989    1[6-(6,6)]
    18        7.90771        7.90771        7.90771    1[6-(6,6)]
    19       1.478545       1.478545       1.478545    1[6-(6,6)]
    20       2.152933       2.152933       2.152933    1[6-(6,6)]
    21       0.082766       0.082766       0.082766    1[6-(1,6,6)]
    22       1.511242       1.511242       1.511242    1[6-(1,6,6)]
    23       9.777604       9.777604       9.777604    1[6-(1,6,6)]
    24       8.330735       8.330735       8.330735    1[6-(1,6,6)]
    25       5.938702       5.938702       5.938702    1[6-(6,6)]
    26       5.177461       5.177461       5.177461    1[6-(6,6)]
    27       7.142382       7.142382       7.142382    1[6-(1,6,6)]
    28        6.60185        6.60185        6.60185    1[6-(1,6,6)]
    29       4.761588       4.761588       4.761588    1[6-(6,6)]
    30       6.049056       6.049056       6.049056    1[6-(6,6)]
    31       6.663158       6.663158       6.663158    1[6-(1,6,6)]
    32       6.015337       6.015337       6.015337    1[6-(1,6,6)]
    33       1.422346       1.422346       1.422346    1[6-(6,6)]
    34       2.067101       2.067101       2.067101    1[6-(6,6)]
    35       8.486049       8.486049       8.486049    1[6-(6,6)]
    36       7.841293       7.841293       7.841293    1[6-(6,6)]
    37       9.767386       9.767386       9.767386    1[6-(1,6,6)]
    38       8.317452       8.317452       8.317452    1[6-(1,6,6)]
    39       1.270097       1.270097       1.270097    1[6-(1,6,6)]
    40      10.111733      10.111733      10.111733    1[6-(1,6,6)]
    41       3.467989       3.467989       3.467989    1[6-(6,6)]
    42        2.79871        2.79871        2.79871    1[6-(6,6)]
    43       6.587545       6.587545       6.587545    1[6-(6,6)]
    44       7.261933       7.261933       7.261933    1[6-(6,6)]
    45       5.191766       5.191766       5.191766    1[6-(1,6,6)]
    46       6.620242       6.620242       6.620242    1[6-(1,6,6)]
    47       4.668604       4.668604       4.668604    1[6-(1,6,6)]
    48       3.221735       3.221735       3.221735    1[6-(1,6,6)]
    49       0.829702       0.829702       0.829702    1[6-(6,6)]
    50       0.068461       0.068461       0.068461    1[6-(6,6)]
    51       2.033382       2.033382       2.033382    1[6-(1,6,6)]
    52        1.49285        1.49285        1.49285    1[6-(1,6,6)]
    53       9.870588       9.870588       9.870588    1[6-(6,6)]
    54       0.940056       0.940056       0.940056    1[6-(6,6)]
    55       1.554158       1.554158       1.554158    1[6-(1,6,6)]
    56       0.906337       0.906337       0.906337    1[6-(1,6,6)]
    57       3.686654       3.686654       3.686654    1[6-(6,6)]
    58       3.041899       3.041899       3.041899    1[6-(6,6)]
    59       6.840951       6.840951       6.840951    1[6-(6,6)]
    60       7.485707       7.485707       7.485707    1[6-(6,6)]
    61       5.559614       5.559614       5.559614    1[6-(1,6,6)]
    62       7.009548       7.009548       7.009548    1[6-(1,6,6)]
    63       3.838903       3.838903       3.838903    1[6-(1,6,6)]
    64       5.215267       5.215267       5.215267    1[6-(1,6,6)]
    65       1.641011       1.641011       1.641011    1[6-(6,6)]
    66        2.31029        2.31029        2.31029    1[6-(6,6)]
    67       8.739455       8.739455       8.739455    1[6-(6,6)]
    68       8.065067       8.065067       8.065067    1[6-(6,6)]
    69      10.135234      10.135234      10.135234    1[6-(1,6,6)]
    70       8.706758       8.706758       8.706758    1[6-(1,6,6)]
    71       0.440396       0.440396       0.440396    1[6-(1,6,6)]
    72       1.887265       1.887265       1.887265    1[6-(1,6,6)]
    73       4.279298       4.279298       4.279298    1[6-(6,6)]
    74       5.040539       5.040539       5.040539    1[6-(6,6)]
    75       3.075618       3.075618       3.075618    1[6-(1,6,6)]
    76        3.61615        3.61615        3.61615    1[6-(1,6,6)]
    77       5.456412       5.456412       5.456412    1[6-(6,6)]
    78       4.168944       4.168944       4.168944    1[6-(6,6)]
    79       3.554842       3.554842       3.554842    1[6-(1,6,6)]
    80       4.202663       4.202663       4.202663    1[6-(1,6,6)]
    81       8.795654       8.795654       8.795654    1[6-(6,6)]
    82       8.150899       8.150899       8.150899    1[6-(6,6)]
    83       1.731951       1.731951       1.731951    1[6-(6,6)]
    84       2.376707       2.376707       2.376707    1[6-(6,6)]
    85       0.450614       0.450614       0.450614    1[6-(1,6,6)]
    86       1.900548       1.900548       1.900548    1[6-(1,6,6)]
    87       8.947903       8.947903       8.947903    1[6-(1,6,6)]
    88       0.106267       0.106267       0.106267    1[6-(1,6,6)]
    89       6.750011       6.750011       6.750011    1[6-(6,6)]
    90        7.41929        7.41929        7.41929    1[6-(6,6)]
    91       3.630455       3.630455       3.630455    1[6-(6,6)]
    92       2.956067       2.956067       2.956067    1[6-(6,6)]
    93       5.026234       5.026234       5.026234    1[6-(1,6,6)]
    94       3.597758       3.597758       3.597758    1[6-(1,6,6)]
    95       5.549396       5.549396       5.549396    1[6-(1,6,6)]
    96       6.996265       6.996265       6.996265    1[6-(1,6,6)]
    97       9.388298       9.388298       9.388298    1[6-(6,6)]
    98      10.149539      10.149539      10.149539    1[6-(6,6)]
    99       8.184618       8.184618       8.184618    1[6-(1,6,6)]
   100        8.72515        8.72515        8.72515    1[6-(1,6,6)]
   101       0.347412       0.347412       0.347412    1[6-(6,6)]
   102       9.277944       9.277944       9.277944    1[6-(6,6)]
   103       8.663842       8.663842       8.663842    1[6-(1,6,6)]
   104       9.311663       9.311663       9.311663    1[6-(1,6,6)]
   105       4.573577       4.573577       4.573577    6[6-(1,1,6),6-(1,6),6-(1,6)]
   106       5.888633       5.888633       5.888633    6[1-(0),6-(1,6),6-(6,6)]
   107       6.274874       6.274874       6.274874    6[1-(0),6-(1,6),6-(6,6)]
   108       5.350145       5.350145       5.350145    6[6-(1,1,6),6-(1,6),6-(1,6)]
   109       4.020783       4.020783       4.020783    6[1-(0),6-(1,6),6-(6,6)]
   110       3.636586       3.636586       3.636586    6[1-(0),6-(1,6),6-(6,6)]
   111       4.132159       4.132159       4.132159    6[1-(0),1-(0),6-(6,6),6-(8,8)]
   112       4.231274       4.231274       4.231274    6[6-(1,1,6),8-(57),8-(57,57)]
   113       5.779301       5.779301       5.779301    6[1-(0),1-(0),6-(6,6),6-(8,8)]
   114       6.473103       6.473103       6.473103    6[6-(1,1,6),8-(57),8-(57,57)]
   115       0.333107       0.333107       0.333107    6[6-(1,1,6),6-(1,6),6-(1,6)]
   116       9.217658       9.217658       9.217658    6[1-(0),6-(1,6),6-(6,6)]
   117       8.815069       8.815069       8.815069    6[1-(0),6-(1,6),6-(6,6)]
   118       9.700969       9.700969       9.700969    6[6-(1,1,6),6-(1,6),6-(1,6)]
   119       0.840941       0.840941       0.840941    6[1-(0),6-(1,6),6-(6,6)]
   120       1.245574       1.245574       1.245574    6[1-(0),6-(1,6),6-(6,6)]
   121        0.81744        0.81744        0.81744    6[1-(0),1-(0),6-(6,6),6-(8,8)]
   122       1.353885       1.353885       1.353885    6[6-(1,1,6),8-(57),8-(57,57)]
   123       9.261595       9.261595       9.261595    6[1-(0),1-(0),6-(6,6),6-(8,8)]
   124       9.410778       9.410778       9.410778    6[6-(1,1,6),8-(57),8-(57,57)]
   125       5.677121       5.677121       5.677121    6[6-(1,1,6),6-(1,6),6-(1,6)]
   126       5.612747       5.612747       5.612747    6[1-(0),6-(1,6),6-(6,6)]
   127       5.161112       5.161112       5.161112    6[1-(0),6-(1,6),6-(6,6)]
   128       6.343334       6.343334       6.343334    6[1-(0),1-(0),6-(6,6),6-(8,8)]
   129       5.349123       5.349123       5.349123    6[6-(1,1,6),8-(57),8-(57)]
   130       5.484001       5.484001       5.484001    6[6-(1,1,6),6-(1,6),6-(1,6)]
   131       4.907705       4.907705       4.907705    6[1-(0),6-(1,6),6-(6,6)]
   132       5.673034       5.673034       5.673034    6[1-(0),6-(1,6),6-(6,6)]
   133       5.843674       5.843674       5.843674    6[1-(0),1-(0),6-(6,6),6-(8,8)]
   134       4.770784       4.770784       4.770784    6[6-(1,1,6),8-(57),8-(57,57)]
   135       9.682577       9.682577       9.682577    6[6-(1,1,6),6-(1,6),6-(1,6)]
   136       0.779633       0.779633       0.779633    6[1-(0),6-(1,6),6-(6,6)]
   137       1.165874       1.165874       1.165874    6[1-(0),6-(1,6),6-(6,6)]
   138       0.241145       0.241145       0.241145    6[6-(1,1,6),6-(1,6),6-(1,6)]
   139       9.129783       9.129783       9.129783    6[1-(0),6-(1,6),6-(6,6)]
   140       8.745586       8.745586       8.745586    6[1-(0),6-(1,6),6-(6,6)]
   141       9.241159       9.241159       9.241159    6[1-(0),1-(0),6-(6,6),6-(8,8)]
   142       9.340274       9.340274       9.340274    6[6-(1,1,6),8-(57),8-(57,57)]
   143       0.670301       0.670301       0.670301    6[1-(0),1-(0),6-(6,6),6-(8,8)]
   144       1.364103       1.364103       1.364103    6[6-(1,1,6),8-(57),8-(57,57)]
   145       5.442107       5.442107       5.442107    6[6-(1,1,6),6-(1,6),6-(1,6)]
   146       4.108658       4.108658       4.108658    6[1-(0),6-(1,6),6-(6,6)]
   147       3.706069       3.706069       3.706069    6[1-(0),6-(1,6),6-(6,6)]
   148       4.591969       4.591969       4.591969    6[6-(1,1,6),6-(1,6),6-(1,6)]
   149       5.949941       5.949941       5.949941    6[1-(0),6-(1,6),6-(6,6)]
   150       6.354574       6.354574       6.354574    6[1-(0),6-(1,6),6-(6,6)]
   151        5.92644        5.92644        5.92644    6[1-(0),1-(0),6-(6,6),6-(8,8)]
   152       6.462885       6.462885       6.462885    6[6-(1,1,6),8-(57),8-(57,57)]
   153       4.152595       4.152595       4.152595    6[1-(0),1-(0),6-(6,6),6-(8,8)]
   154       4.301778       4.301778       4.301778    6[6-(1,1,6),8-(57),8-(57,57)]
   155       0.568121       0.568121       0.568121    6[6-(1,1,6),6-(1,6),6-(1,6)]
   156       0.503747       0.503747       0.503747    6[1-(0),6-(1,6),6-(6,6)]
   157       0.052112       0.052112       0.052112    6[1-(0),6-(1,6),6-(6,6)]
   158       1.234334       1.234334       1.234334    6[1-(0),1-(0),6-(6,6),6-(8,8)]
   159       0.240123       0.240123       0.240123    6[6-(1,1,6),8-(57),8-(57)]
   160       0.375001       0.375001       0.375001    6[6-(1,1,6),6-(1,6),6-(1,6)]
   161      10.016705      10.016705      10.016705    6[1-(0),6-(1,6),6-(6,6)]
   162       0.564034       0.564034       0.564034    6[1-(0),6-(1,6),6-(6,6)]
   163       0.734674       0.734674       0.734674    6[1-(0),1-(0),6-(6,6),6-(8,8)]
   164       9.879784       9.879784       9.879784    6[6-(1,1,6),8-(57),8-(57,57)]
   165       5.644423       5.644423       5.644423    6[6-(1,1,6),6-(1,6),6-(1,6)]
   166       4.329367       4.329367       4.329367    6[1-(0),6-(1,6),6-(6,6)]
   167       3.943126       3.943126       3.943126    6[1-(0),6-(1,6),6-(6,6)]
   168       4.867855       4.867855       4.867855    6[6-(1,1,6),6-(1,6),6-(1,6)]
   169       6.197217       6.197217       6.197217    6[1-(0),6-(1,6),6-(6,6)]
   170       6.581414       6.581414       6.581414    6[1-(0),6-(1,6),6-(6,6)]
   171       6.085841       6.085841       6.085841    6[1-(0),1-(0),6-(6,6),6-(8,8)]
   172       5.986726       5.986726       5.986726    6[6-(1,1,6),8-(57),8-(57,57)]
   173       4.438699       4.438699       4.438699    6[1-(0),1-(0),6-(6,6),6-(8,8)]
   174       3.744897       3.744897       3.744897    6[6-(1,1,6),8-(57),8-(57,57)]
   175       9.884893       9.884893       9.884893    6[6-(1,1,6),6-(1,6),6-(1,6)]
   176       1.000342       1.000342       1.000342    6[1-(0),6-(1,6),6-(6,6)]
   177       1.402931       1.402931       1.402931    6[1-(0),6-(1,6),6-(6,6)]
   178       0.517031       0.517031       0.517031    6[6-(1,1,6),6-(1,6),6-(1,6)]
   179       9.377059       9.377059       9.377059    6[1-(0),6-(1,6),6-(6,6)]
   180       8.972426       8.972426       8.972426    6[1-(0),6-(1,6),6-(6,6)]
   181        9.40056        9.40056        9.40056    6[1-(0),1-(0),6-(6,6),6-(8,8)]
   182       8.864115       8.864115       8.864115    6[6-(1,1,6),8-(57),8-(57,57)]
   183       0.956405       0.956405       0.956405    6[1-(0),1-(0),6-(6,6),6-(8,8)]
   184       0.807222       0.807222       0.807222    6[6-(1,1,6),8-(57),8-(57,57)]
   185       4.540879       4.540879       4.540879    6[6-(1,1,6),6-(1,6),6-(1,6)]
   186       4.605253       4.605253       4.605253    6[1-(0),6-(1,6),6-(6,6)]
   187       5.056888       5.056888       5.056888    6[1-(0),6-(1,6),6-(6,6)]
   188       3.874666       3.874666       3.874666    6[1-(0),1-(0),6-(6,6),6-(8,8)]
   189       4.868877       4.868877       4.868877    6[6-(1,1,6),8-(57),8-(57)]
   190       4.733999       4.733999       4.733999    6[6-(1,1,6),6-(1,6),6-(1,6)]
   191       5.310295       5.310295       5.310295    6[1-(0),6-(1,6),6-(6,6)]
   192       4.544966       4.544966       4.544966    6[1-(0),6-(1,6),6-(6,6)]
   193       4.374326       4.374326       4.374326    6[1-(0),1-(0),6-(6,6),6-(8,8)]
   194       5.447216       5.447216       5.447216    6[6-(1,1,6),8-(57),8-(57,57)]
   195       0.535423       0.535423       0.535423    6[6-(1,1,6),6-(1,6),6-(1,6)]
   196       9.438367       9.438367       9.438367    6[1-(0),6-(1,6),6-(6,6)]
   197       9.052126       9.052126       9.052126    6[1-(0),6-(1,6),6-(6,6)]
   198       9.976855       9.976855       9.976855    6[6-(1,1,6),6-(1,6),6-(1,6)]
   199       1.088217       1.088217       1.088217    6[1-(0),6-(1,6),6-(6,6)]
   200       1.472414       1.472414       1.472414    6[1-(0),6-(1,6),6-(6,6)]
   201       0.976841       0.976841       0.976841    6[1-(0),1-(0),6-(6,6),6-(8,8)]
   202       0.877726       0.877726       0.877726    6[6-(1,1,6),8-(57),8-(57,57)]
   203       9.547699       9.547699       9.547699    6[1-(0),1-(0),6-(6,6),6-(8,8)]
   204       8.853897       8.853897       8.853897    6[6-(1,1,6),8-(57),8-(57,57)]
   205       4.775893       4.775893       4.775893    6[6-(1,1,6),6-(1,6),6-(1,6)]
   206       6.109342       6.109342       6.109342    6[1-(0),6-(1,6),6-(6,6)]
   207       6.511931       6.511931       6.511931    6[1-(0),6-(1,6),6-(6,6)]
   208       5.626031       5.626031       5.626031    6[6-(1,1,6),6-(1,6),6-(1,6)]
   209       4.268059       4.268059       4.268059    6[1-(0),6-(1,6),6-(6,6)]
   210       3.863426       3.863426       3.863426    6[1-(0),6-(1,6),6-(6,6)]
   211        4.29156        4.29156        4.29156    6[1-(0),1-(0),6-(6,6),6-(8,8)]
   212       3.755115       3.755115       3.755115    6[6-(1,1,6),8-(57),8-(57,57)]
   213       6.065405       6.065405       6.065405    6[1-(0),1-(0),6-(6,6),6-(8,8)]
   214       5.916222       5.916222       5.916222    6[6-(1,1,6),8-(57),8-(57,57)]
   215       9.649879       9.649879       9.649879    6[6-(1,1,6),6-(1,6),6-(1,6)]
   216       9.714253       9.714253       9.714253    6[1-(0),6-(1,6),6-(6,6)]
   217      10.165888      10.165888      10.165888    6[1-(0),6-(1,6),6-(6,6)]
   218       8.983666       8.983666       8.983666    6[1-(0),1-(0),6-(6,6),6-(8,8)]
   219       9.977877       9.977877       9.977877    6[6-(1,1,6),8-(57),8-(57)]
   220       9.842999       9.842999       9.842999    6[6-(1,1,6),6-(1,6),6-(1,6)]
   221       0.201295       0.201295       0.201295    6[1-(0),6-(1,6),6-(6,6)]
   222       9.653966       9.653966       9.653966    6[1-(0),6-(1,6),6-(6,6)]
   223       9.483326       9.483326       9.483326    6[1-(0),1-(0),6-(6,6),6-(8,8)]
   224       0.338216       0.338216       0.338216    6[6-(1,1,6),8-(57),8-(57,57)]
   225       4.999667       4.999667       4.999667    8[6-(6,8),57-(8,8,8,8,8,8,8)]
   226       3.498643       3.498643       3.498643    8[6-(6,8),57-(8,8,8,8,8,8,8),57-(8,8,8,8,8,8,8,8)]
   227       7.728895       7.728895       7.728895    8[6-(6,8),57-(8,8,8,8,8,8,8),57-(8,8,8,8,8,8,8,8)]
   228       5.777257       5.777257       5.777257    8[6-(6,8),57-(8,8,8,8,8,8,8,8)]
   229       2.375685       2.375685       2.375685    8[6-(6,8),57-(8,8,8,8,8,8,8),57-(8,8,8,8,8,8,8,8)]
   230       0.771459       0.771459       0.771459    8[6-(6,8),57-(8,8,8,8,8,8,8,8)]
   231      10.014662      10.014662      10.014662    8[6-(6,8),57-(8,8,8,8,8,8,8)]
   232       8.846744       8.846744       8.846744    8[6-(6,8),57-(8,8,8,8,8,8,8),57-(8,8,8,8,8,8,8,8)]
   233        4.42235        4.42235        4.42235    8[6-(6,8),57-(8,8,8,8,8,8,8,8)]
   234       5.575963       5.575963       5.575963    8[6-(6,8),57-(8,8,8,8,8,8,8)]
   235       4.860703       4.860703       4.860703    8[6-(6,8),57-(8,8,8,8,8,8,8),57-(8,8,8,8,8,8,8,8)]
   236       3.806205       3.806205       3.806205    8[6-(6,8),57-(8,8,8,8,8,8,8,8)]
   237      10.108667      10.108667      10.108667    8[6-(6,8),57-(8,8,8,8,8,8,8)]
   238       8.607643       8.607643       8.607643    8[6-(6,8),57-(8,8,8,8,8,8,8),57-(8,8,8,8,8,8,8,8)]
   239       2.619895       2.619895       2.619895    8[6-(6,8),57-(8,8,8,8,8,8,8),57-(8,8,8,8,8,8,8,8)]
   240       0.668257       0.668257       0.668257    8[6-(6,8),57-(8,8,8,8,8,8,8,8)]
   241       7.484685       7.484685       7.484685    8[6-(6,8),57-(8,8,8,8,8,8,8),57-(8,8,8,8,8,8,8,8)]
   242       5.880459       5.880459       5.880459    8[6-(6,8),57-(8,8,8,8,8,8,8,8)]
   243       4.905662       4.905662       4.905662    8[6-(6,8),57-(8,8,8,8,8,8,8)]
   244       3.737744       3.737744       3.737744    8[6-(6,8),57-(8,8,8,8,8,8,8),57-(8,8,8,8,8,8,8,8)]
   245        9.53135        9.53135        9.53135    8[6-(6,8),57-(8,8,8,8,8,8,8,8)]
   246       0.466963       0.466963       0.466963    8[6-(6,8),57-(8,8,8,8,8,8,8)]
   247       9.969703       9.969703       9.969703    8[6-(6,8),57-(8,8,8,8,8,8,8),57-(8,8,8,8,8,8,8,8)]
   248       8.915205       8.915205       8.915205    8[6-(6,8),57-(8,8,8,8,8,8,8,8)]
   249       5.218333       5.218333       5.218333    8[6-(6,8),57-(8,8,8,8,8,8,8)]
   250       6.719357       6.719357       6.719357    8[6-(6,8),57-(8,8,8,8,8,8,8),57-(8,8,8,8,8,8,8,8)]
   251       2.489105       2.489105       2.489105    8[6-(6,8),57-(8,8,8,8,8,8,8),57-(8,8,8,8,8,8,8,8)]
   252       4.440743       4.440743       4.440743    8[6-(6,8),57-(8,8,8,8,8,8,8,8)]
   253       7.842315       7.842315       7.842315    8[6-(6,8),57-(8,8,8,8,8,8,8),57-(8,8,8,8,8,8,8,8)]
   254       9.446541       9.446541       9.446541    8[6-(6,8),57-(8,8,8,8,8,8,8,8)]
   255       0.203338       0.203338       0.203338    8[6-(6,8),57-(8,8,8,8,8,8,8)]
   256       1.371256       1.371256       1.371256    8[6-(6,8),57-(8,8,8,8,8,8,8),57-(8,8,8,8,8,8,8,8)]
   257        5.79565        5.79565        5.79565    8[6-(6,8),57-(8,8,8,8,8,8,8,8)]
   258       4.642037       4.642037       4.642037    8[6-(6,8),57-(8,8,8,8,8,8,8)]
   259       5.357297       5.357297       5.357297    8[6-(6,8),57-(8,8,8,8,8,8,8),57-(8,8,8,8,8,8,8,8)]
   260       6.411795       6.411795       6.411795    8[6-(6,8),57-(8,8,8,8,8,8,8,8)]
   261       0.109333       0.109333       0.109333    8[6-(6,8),57-(8,8,8,8,8,8,8)]
   262       1.610357       1.610357       1.610357    8[6-(6,8),57-(8,8,8,8,8,8,8),57-(8,8,8,8,8,8,8,8)]
   263       7.598105       7.598105       7.598105    8[6-(6,8),57-(8,8,8,8,8,8,8),57-(8,8,8,8,8,8,8,8)]
   264       9.549743       9.549743       9.549743    8[6-(6,8),57-(8,8,8,8,8,8,8,8)]
   265       2.733315       2.733315       2.733315    8[6-(6,8),57-(8,8,8,8,8,8,8),57-(8,8,8,8,8,8,8,8)]
   266       4.337541       4.337541       4.337541    8[6-(6,8),57-(8,8,8,8,8,8,8,8)]
   267       5.312338       5.312338       5.312338    8[6-(6,8),57-(8,8,8,8,8,8,8)]
   268       6.480256       6.480256       6.480256    8[6-(6,8),57-(8,8,8,8,8,8,8),57-(8,8,8,8,8,8,8,8)]
   269        0.68665        0.68665        0.68665    8[6-(6,8),57-(8,8,8,8,8,8,8,8)]
   270       9.751037       9.751037       9.751037    8[6-(6,8),57-(8,8,8,8,8,8,8)]
   271       0.248297       0.248297       0.248297    8[6-(6,8),57-(8,8,8,8,8,8,8),57-(8,8,8,8,8,8,8,8)]
   272       1.302795       1.302795       1.302795    8[6-(6,8),57-(8,8,8,8,8,8,8,8)]
