# Supplementary material for: A collection of forcefield precursors for metal–organic frameworks
Source: RSC Adv. 2019 Nov 13;9(63):36492–507. doi: 10.1039/c9ra07327b (PMC9075174; doi:10.1039/c9ra07327b)
Supplement: RA-009-C9RA07327B-s2424 [file RA-009-C9RA07327B-s2424.txt]

TUTZUD_clean

9.971900    0.000000    0.000000
0.000000    21.620000    0.000000
0.000000    -0.388247    14.039933

     1        4.32222        4.32222        4.32222    68[8-(6),8-(6),8-(6),8-(6),8-(6,68),8-(6,68),8-(6,68),8-(6,68)]
     2       2.450295       2.450295       2.450295    68[8-(6),8-(6),8-(6),8-(6),8-(6,68),8-(6,68),8-(6,68),8-(6,68)]
     3        9.30817        9.30817        9.30817    68[8-(6),8-(6),8-(6),8-(6),8-(6,68),8-(6,68),8-(6,68),8-(6,68)]
     4       7.436245       7.436245       7.436245    68[8-(6),8-(6),8-(6),8-(6),8-(6,68),8-(6,68),8-(6,68),8-(6,68)]
     5        5.64968        5.64968        5.64968    68[8-(6),8-(6),8-(6),8-(6),8-(6,68),8-(6,68),8-(6,68),8-(6,68)]
     6       7.521605       7.521605       7.521605    68[8-(6),8-(6),8-(6),8-(6),8-(6,68),8-(6,68),8-(6,68),8-(6,68)]
     7        0.66373        0.66373        0.66373    68[8-(6),8-(6),8-(6),8-(6),8-(6,68),8-(6,68),8-(6,68),8-(6,68)]
     8       2.535655       2.535655       2.535655    68[8-(6),8-(6),8-(6),8-(6),8-(6,68),8-(6,68),8-(6,68),8-(6,68)]
     9       6.421904       6.421904       6.421904    1[6-(6,6)]
    10       7.008251       7.008251       7.008251    1[6-(6,6)]
    11       3.198986       3.198986       3.198986    1[6-(6,6)]
    12       2.599674       2.599674       2.599674    1[6-(6,6)]
    13       3.162089       3.162089       3.162089    1[6-(1,6,6)]
    14       4.656877       4.656877       4.656877    1[6-(1,6,6)]
    15       6.124741       6.124741       6.124741    1[6-(1,6,6)]
    16       4.789504       4.789504       4.789504    1[6-(1,6,6)]
    17       8.192913       8.192913       8.192913    1[6-(6,6)]
    18       7.653433       7.653433       7.653433    1[6-(6,6)]
    19       1.517723       1.517723       1.517723    1[6-(6,6)]
    20       2.074155       2.074155       2.074155    1[6-(6,6)]
    21       1.063005       1.063005       1.063005    1[6-(1,6,6)]
    22       9.728586       9.728586       9.728586    1[6-(1,6,6)]
    23       8.227815       8.227815       8.227815    1[6-(1,6,6)]
    24       9.708642       9.708642       9.708642    1[6-(1,6,6)]
    25       5.840542       5.840542       5.840542    1[6-(6,6)]
    26       5.054756       5.054756       5.054756    1[6-(6,6)]
    27       6.348112       6.348112       6.348112    1[6-(1,6,6)]
    28       7.015232       7.015232       7.015232    1[6-(1,6,6)]
    29       4.488352       4.488352       4.488352    1[6-(6,6)]
    30       5.948238       5.948238       5.948238    1[6-(6,6)]
    31       5.685977       5.685977       5.685977    1[6-(1,6,6)]
    32       6.422901       6.422901       6.422901    1[6-(1,6,6)]
    33       1.435954       1.435954       1.435954    1[6-(6,6)]
    34       2.022301       2.022301       2.022301    1[6-(6,6)]
    35       8.184936       8.184936       8.184936    1[6-(6,6)]
    36       7.585624       7.585624       7.585624    1[6-(6,6)]
    37       8.148039       8.148039       8.148039    1[6-(1,6,6)]
    38       9.642827       9.642827       9.642827    1[6-(1,6,6)]
    39       1.138791       1.138791       1.138791    1[6-(1,6,6)]
    40       9.775454       9.775454       9.775454    1[6-(1,6,6)]
    41       3.206963       3.206963       3.206963    1[6-(6,6)]
    42       2.667483       2.667483       2.667483    1[6-(6,6)]
    43       6.503673       6.503673       6.503673    1[6-(6,6)]
    44       7.060105       7.060105       7.060105    1[6-(6,6)]
    45       6.048955       6.048955       6.048955    1[6-(1,6,6)]
    46       4.742636       4.742636       4.742636    1[6-(1,6,6)]
    47       3.241865       3.241865       3.241865    1[6-(1,6,6)]
    48       4.722692       4.722692       4.722692    1[6-(1,6,6)]
    49       0.854592       0.854592       0.854592    1[6-(6,6)]
    50       0.068806       0.068806       0.068806    1[6-(6,6)]
    51       1.362162       1.362162       1.362162    1[6-(1,6,6)]
    52       2.029282       2.029282       2.029282    1[6-(1,6,6)]
    53       9.474302       9.474302       9.474302    1[6-(6,6)]
    54       0.962288       0.962288       0.962288    1[6-(6,6)]
    55       0.700027       0.700027       0.700027    1[6-(1,6,6)]
    56       1.436951       1.436951       1.436951    1[6-(1,6,6)]
    57       3.549996       3.549996       3.549996    1[6-(6,6)]
    58       2.963649       2.963649       2.963649    1[6-(6,6)]
    59       6.772914       6.772914       6.772914    1[6-(6,6)]
    60       7.372226       7.372226       7.372226    1[6-(6,6)]
    61       6.809811       6.809811       6.809811    1[6-(1,6,6)]
    62       5.315023       5.315023       5.315023    1[6-(1,6,6)]
    63       3.847159       3.847159       3.847159    1[6-(1,6,6)]
    64       5.182396       5.182396       5.182396    1[6-(1,6,6)]
    65       1.778987       1.778987       1.778987    1[6-(6,6)]
    66       2.318467       2.318467       2.318467    1[6-(6,6)]
    67       8.454177       8.454177       8.454177    1[6-(6,6)]
    68       7.897745       7.897745       7.897745    1[6-(6,6)]
    69       8.908895       8.908895       8.908895    1[6-(1,6,6)]
    70       0.243314       0.243314       0.243314    1[6-(1,6,6)]
    71       1.744085       1.744085       1.744085    1[6-(1,6,6)]
    72       0.263258       0.263258       0.263258    1[6-(1,6,6)]
    73       4.131358       4.131358       4.131358    1[6-(6,6)]
    74       4.917144       4.917144       4.917144    1[6-(6,6)]
    75       3.623788       3.623788       3.623788    1[6-(1,6,6)]
    76       2.956668       2.956668       2.956668    1[6-(1,6,6)]
    77       5.483548       5.483548       5.483548    1[6-(6,6)]
    78       4.023662       4.023662       4.023662    1[6-(6,6)]
    79       4.285923       4.285923       4.285923    1[6-(1,6,6)]
    80       3.548999       3.548999       3.548999    1[6-(1,6,6)]
    81       8.535946       8.535946       8.535946    1[6-(6,6)]
    82       7.949599       7.949599       7.949599    1[6-(6,6)]
    83       1.786964       1.786964       1.786964    1[6-(6,6)]
    84       2.386276       2.386276       2.386276    1[6-(6,6)]
    85       1.823861       1.823861       1.823861    1[6-(1,6,6)]
    86       0.329073       0.329073       0.329073    1[6-(1,6,6)]
    87       8.833109       8.833109       8.833109    1[6-(1,6,6)]
    88       0.196446       0.196446       0.196446    1[6-(1,6,6)]
    89       6.764937       6.764937       6.764937    1[6-(6,6)]
    90       7.304417       7.304417       7.304417    1[6-(6,6)]
    91       3.468227       3.468227       3.468227    1[6-(6,6)]
    92       2.911795       2.911795       2.911795    1[6-(6,6)]
    93       3.922945       3.922945       3.922945    1[6-(1,6,6)]
    94       5.229264       5.229264       5.229264    1[6-(1,6,6)]
    95       6.730035       6.730035       6.730035    1[6-(1,6,6)]
    96       5.249208       5.249208       5.249208    1[6-(1,6,6)]
    97       9.117308       9.117308       9.117308    1[6-(6,6)]
    98       9.903094       9.903094       9.903094    1[6-(6,6)]
    99       8.609738       8.609738       8.609738    1[6-(1,6,6)]
   100       7.942618       7.942618       7.942618    1[6-(1,6,6)]
   101       0.497598       0.497598       0.497598    1[6-(6,6)]
   102       9.009612       9.009612       9.009612    1[6-(6,6)]
   103       9.271873       9.271873       9.271873    1[6-(1,6,6)]
   104       8.534949       8.534949       8.534949    1[6-(1,6,6)]
   105       4.452453       4.452453       4.452453    6[6-(1,1,6),6-(1,6),6-(1,6)]
   106        5.76675        5.76675        5.76675    6[1-(0),6-(1,6),6-(6,6)]
   107       6.114769       6.114769       6.114769    6[1-(0),6-(1,6),6-(6,6)]
   108       5.173422       5.173422       5.173422    6[6-(1,1,6),6-(1,6),6-(1,6)]
   109       3.854139       3.854139       3.854139    6[1-(0),6-(1,6),6-(6,6)]
   110       3.496148       3.496148       3.496148    6[1-(0),6-(1,6),6-(6,6)]
   111       4.042608       4.042608       4.042608    6[1-(0),1-(0),6-(6,6),6-(8,8)]
   112       3.999729       3.999729       3.999729    6[6-(1,1,6),8-(68),8-(68,68)]
   113       5.581272       5.581272       5.581272    6[1-(0),1-(0),6-(6,6),6-(8,8)]
   114       6.351103       6.351103       6.351103    6[6-(1,1,6),8-(68),8-(68,68)]
   115       0.208413       0.208413       0.208413    6[6-(1,1,6),6-(1,6),6-(1,6)]
   116       8.870005       8.870005       8.870005    6[1-(0),6-(1,6),6-(6,6)]
   117       8.542927       8.542927       8.542927    6[1-(0),6-(1,6),6-(6,6)]
   118       9.504218       9.504218       9.504218    6[6-(1,1,6),6-(1,6),6-(1,6)]
   119       0.843623       0.843623       0.843623    6[1-(0),6-(1,6),6-(6,6)]
   120       1.179676       1.179676       1.179676    6[1-(0),6-(1,6),6-(6,6)]
   121       0.572387       0.572387       0.572387    6[1-(0),1-(0),6-(6,6),6-(8,8)]
   122       1.404044       1.404044       1.404044    6[6-(1,1,6),8-(68),8-(68)]
   123       9.145229       9.145229       9.145229    6[1-(0),1-(0),6-(6,6),6-(8,8)]
   124       9.278853       9.278853       9.278853    6[6-(1,1,6),8-(68),8-(68,68)]
   125       5.529419       5.529419       5.529419    6[6-(1,1,6),6-(1,6),6-(1,6)]
   126       5.491525       5.491525       5.491525    6[1-(0),6-(1,6),6-(6,6)]
   127        5.02484        5.02484        5.02484    6[1-(0),6-(1,6),6-(6,6)]
   128       6.170612       6.170612       6.170612    6[1-(0),1-(0),6-(6,6),6-(8,8)]
   129       5.245219       5.245219       5.245219    6[6-(1,1,6),8-(68),8-(68)]
   130       5.299068       5.299068       5.299068    6[6-(1,1,6),6-(1,6),6-(1,6)]
   131       4.697762       4.697762       4.697762    6[1-(0),6-(1,6),6-(6,6)]
   132       5.565317       5.565317       5.565317    6[1-(0),6-(1,6),6-(6,6)]
   133       5.583267       5.583267       5.583267    6[1-(0),1-(0),6-(6,6),6-(8,8)]
   134       4.506302       4.506302       4.506302    6[6-(1,1,6),8-(68),8-(68,68)]
   135       9.438403       9.438403       9.438403    6[6-(1,1,6),6-(1,6),6-(1,6)]
   136         0.7808         0.7808         0.7808    6[1-(0),6-(1,6),6-(6,6)]
   137       1.128819       1.128819       1.128819    6[1-(0),6-(1,6),6-(6,6)]
   138       0.187472       0.187472       0.187472    6[6-(1,1,6),6-(1,6),6-(1,6)]
   139       8.840089       8.840089       8.840089    6[1-(0),6-(1,6),6-(6,6)]
   140       8.482098       8.482098       8.482098    6[1-(0),6-(1,6),6-(6,6)]
   141       9.028558       9.028558       9.028558    6[1-(0),1-(0),6-(6,6),6-(8,8)]
   142       8.985679       8.985679       8.985679    6[6-(1,1,6),8-(68),8-(68,68)]
   143       0.595322       0.595322       0.595322    6[1-(0),1-(0),6-(6,6),6-(8,8)]
   144       1.365153       1.365153       1.365153    6[6-(1,1,6),8-(68),8-(68,68)]
   145       5.194363       5.194363       5.194363    6[6-(1,1,6),6-(1,6),6-(1,6)]
   146       3.884055       3.884055       3.884055    6[1-(0),6-(1,6),6-(6,6)]
   147       3.556977       3.556977       3.556977    6[1-(0),6-(1,6),6-(6,6)]
   148       4.518268       4.518268       4.518268    6[6-(1,1,6),6-(1,6),6-(1,6)]
   149       5.829573       5.829573       5.829573    6[1-(0),6-(1,6),6-(6,6)]
   150       6.165626       6.165626       6.165626    6[1-(0),6-(1,6),6-(6,6)]
   151       5.558337       5.558337       5.558337    6[1-(0),1-(0),6-(6,6),6-(8,8)]
   152       6.389994       6.389994       6.389994    6[6-(1,1,6),8-(68),8-(68)]
   153       4.159279       4.159279       4.159279    6[1-(0),1-(0),6-(6,6),6-(8,8)]
   154       4.292903       4.292903       4.292903    6[6-(1,1,6),8-(68),8-(68,68)]
   155       0.543469       0.543469       0.543469    6[6-(1,1,6),6-(1,6),6-(1,6)]
   156       0.505575       0.505575       0.505575    6[1-(0),6-(1,6),6-(6,6)]
   157        0.03889        0.03889        0.03889    6[1-(0),6-(1,6),6-(6,6)]
   158       1.184662       1.184662       1.184662    6[1-(0),1-(0),6-(6,6),6-(8,8)]
   159       0.259269       0.259269       0.259269    6[6-(1,1,6),8-(68),8-(68)]
   160       0.313118       0.313118       0.313118    6[6-(1,1,6),6-(1,6),6-(1,6)]
   161       9.683712       9.683712       9.683712    6[1-(0),6-(1,6),6-(6,6)]
   162       0.579367       0.579367       0.579367    6[1-(0),6-(1,6),6-(6,6)]
   163       0.597317       0.597317       0.597317    6[1-(0),1-(0),6-(6,6),6-(8,8)]
   164       9.492252       9.492252       9.492252    6[6-(1,1,6),8-(68),8-(68,68)]
   165       5.519447       5.519447       5.519447    6[6-(1,1,6),6-(1,6),6-(1,6)]
   166        4.20515        4.20515        4.20515    6[1-(0),6-(1,6),6-(6,6)]
   167       3.857131       3.857131       3.857131    6[1-(0),6-(1,6),6-(6,6)]
   168       4.798478       4.798478       4.798478    6[6-(1,1,6),6-(1,6),6-(1,6)]
   169       6.117761       6.117761       6.117761    6[1-(0),6-(1,6),6-(6,6)]
   170       6.475752       6.475752       6.475752    6[1-(0),6-(1,6),6-(6,6)]
   171       5.929292       5.929292       5.929292    6[1-(0),1-(0),6-(6,6),6-(8,8)]
   172       5.972171       5.972171       5.972171    6[6-(1,1,6),8-(68),8-(68,68)]
   173       4.390628       4.390628       4.390628    6[1-(0),1-(0),6-(6,6),6-(8,8)]
   174       3.620797       3.620797       3.620797    6[6-(1,1,6),8-(68),8-(68,68)]
   175       9.763487       9.763487       9.763487    6[6-(1,1,6),6-(1,6),6-(1,6)]
   176       1.101895       1.101895       1.101895    6[1-(0),6-(1,6),6-(6,6)]
   177       1.428973       1.428973       1.428973    6[1-(0),6-(1,6),6-(6,6)]
   178       0.467682       0.467682       0.467682    6[6-(1,1,6),6-(1,6),6-(1,6)]
   179       9.128277       9.128277       9.128277    6[1-(0),6-(1,6),6-(6,6)]
   180       8.792224       8.792224       8.792224    6[1-(0),6-(1,6),6-(6,6)]
   181       9.399513       9.399513       9.399513    6[1-(0),1-(0),6-(6,6),6-(8,8)]
   182       8.567856       8.567856       8.567856    6[6-(1,1,6),8-(68),8-(68)]
   183       0.826671       0.826671       0.826671    6[1-(0),1-(0),6-(6,6),6-(8,8)]
   184       0.693047       0.693047       0.693047    6[6-(1,1,6),8-(68),8-(68,68)]
   185       4.442481       4.442481       4.442481    6[6-(1,1,6),6-(1,6),6-(1,6)]
   186       4.480375       4.480375       4.480375    6[1-(0),6-(1,6),6-(6,6)]
   187        4.94706        4.94706        4.94706    6[1-(0),6-(1,6),6-(6,6)]
   188       3.801288       3.801288       3.801288    6[1-(0),1-(0),6-(6,6),6-(8,8)]
   189       4.726681       4.726681       4.726681    6[6-(1,1,6),8-(68),8-(68)]
   190       4.672832       4.672832       4.672832    6[6-(1,1,6),6-(1,6),6-(1,6)]
   191       5.274138       5.274138       5.274138    6[1-(0),6-(1,6),6-(6,6)]
   192       4.406583       4.406583       4.406583    6[1-(0),6-(1,6),6-(6,6)]
   193       4.388633       4.388633       4.388633    6[1-(0),1-(0),6-(6,6),6-(8,8)]
   194       5.465598       5.465598       5.465598    6[6-(1,1,6),8-(68),8-(68,68)]
   195       0.533497       0.533497       0.533497    6[6-(1,1,6),6-(1,6),6-(1,6)]
   196         9.1911         9.1911         9.1911    6[1-(0),6-(1,6),6-(6,6)]
   197       8.843081       8.843081       8.843081    6[1-(0),6-(1,6),6-(6,6)]
   198       9.784428       9.784428       9.784428    6[6-(1,1,6),6-(1,6),6-(1,6)]
   199       1.131811       1.131811       1.131811    6[1-(0),6-(1,6),6-(6,6)]
   200       1.489802       1.489802       1.489802    6[1-(0),6-(1,6),6-(6,6)]
   201       0.943342       0.943342       0.943342    6[1-(0),1-(0),6-(6,6),6-(8,8)]
   202       0.986221       0.986221       0.986221    6[6-(1,1,6),8-(68),8-(68,68)]
   203       9.376578       9.376578       9.376578    6[1-(0),1-(0),6-(6,6),6-(8,8)]
   204       8.606747       8.606747       8.606747    6[6-(1,1,6),8-(68),8-(68,68)]
   205       4.777537       4.777537       4.777537    6[6-(1,1,6),6-(1,6),6-(1,6)]
   206       6.087845       6.087845       6.087845    6[1-(0),6-(1,6),6-(6,6)]
   207       6.414923       6.414923       6.414923    6[1-(0),6-(1,6),6-(6,6)]
   208       5.453632       5.453632       5.453632    6[6-(1,1,6),6-(1,6),6-(1,6)]
   209       4.142327       4.142327       4.142327    6[1-(0),6-(1,6),6-(6,6)]
   210       3.806274       3.806274       3.806274    6[1-(0),6-(1,6),6-(6,6)]
   211       4.413563       4.413563       4.413563    6[1-(0),1-(0),6-(6,6),6-(8,8)]
   212       3.581906       3.581906       3.581906    6[6-(1,1,6),8-(68),8-(68)]
   213       5.812621       5.812621       5.812621    6[1-(0),1-(0),6-(6,6),6-(8,8)]
   214       5.678997       5.678997       5.678997    6[6-(1,1,6),8-(68),8-(68,68)]
   215       9.428431       9.428431       9.428431    6[6-(1,1,6),6-(1,6),6-(1,6)]
   216       9.466325       9.466325       9.466325    6[1-(0),6-(1,6),6-(6,6)]
   217        9.93301        9.93301        9.93301    6[1-(0),6-(1,6),6-(6,6)]
   218       8.787238       8.787238       8.787238    6[1-(0),1-(0),6-(6,6),6-(8,8)]
   219       9.712631       9.712631       9.712631    6[6-(1,1,6),8-(68),8-(68)]
   220       9.658782       9.658782       9.658782    6[6-(1,1,6),6-(1,6),6-(1,6)]
   221       0.288188       0.288188       0.288188    6[1-(0),6-(1,6),6-(6,6)]
   222       9.392533       9.392533       9.392533    6[1-(0),6-(1,6),6-(6,6)]
   223       9.374583       9.374583       9.374583    6[1-(0),1-(0),6-(6,6),6-(8,8)]
   224       0.479648       0.479648       0.479648    6[6-(1,1,6),8-(68),8-(68,68)]
   225       4.798478       4.798478       4.798478    8[6-(6,8),68-(8,8,8,8,8,8,8)]
   226       3.147132       3.147132       3.147132    8[6-(6,8),68-(8,8,8,8,8,8,8),68-(8,8,8,8,8,8,8)]
   227       7.614543       7.614543       7.614543    8[6-(6,8),68-(8,8,8,8,8,8,8),68-(8,8,8,8,8,8,8)]
   228       5.729854       5.729854       5.729854    8[6-(6,8),68-(8,8,8,8,8,8,8)]
   229        2.33143        2.33143        2.33143    8[6-(6,8),68-(8,8,8,8,8,8,8)]
   230       1.065996       1.065996       1.065996    8[6-(6,8),68-(8,8,8,8,8,8,8)]
   231       9.832293       9.832293       9.832293    8[6-(6,8),68-(8,8,8,8,8,8,8)]
   232       8.776269       8.776269       8.776269    8[6-(6,8),68-(8,8,8,8,8,8,8),68-(8,8,8,8,8,8,8)]
   233        4.35074        4.35074        4.35074    8[6-(6,8),68-(8,8,8,8,8,8,8)]
   234       5.447649       5.447649       5.447649    8[6-(6,8),68-(8,8,8,8,8,8,8)]
   235       4.511288       4.511288       4.511288    8[6-(6,8),68-(8,8,8,8,8,8,8),68-(8,8,8,8,8,8,8)]
   236       3.656696       3.656696       3.656696    8[6-(6,8),68-(8,8,8,8,8,8,8)]
   237       9.784428       9.784428       9.784428    8[6-(6,8),68-(8,8,8,8,8,8,8)]
   238       8.133082       8.133082       8.133082    8[6-(6,8),68-(8,8,8,8,8,8,8),68-(8,8,8,8,8,8,8)]
   239       2.628593       2.628593       2.628593    8[6-(6,8),68-(8,8,8,8,8,8,8),68-(8,8,8,8,8,8,8)]
   240       0.743904       0.743904       0.743904    8[6-(6,8),68-(8,8,8,8,8,8,8)]
   241        7.31738        7.31738        7.31738    8[6-(6,8),68-(8,8,8,8,8,8,8)]
   242       6.051946       6.051946       6.051946    8[6-(6,8),68-(8,8,8,8,8,8,8)]
   243       4.846343       4.846343       4.846343    8[6-(6,8),68-(8,8,8,8,8,8,8)]
   244       3.790319       3.790319       3.790319    8[6-(6,8),68-(8,8,8,8,8,8,8),68-(8,8,8,8,8,8,8)]
   245        9.33669        9.33669        9.33669    8[6-(6,8),68-(8,8,8,8,8,8,8)]
   246       0.461699       0.461699       0.461699    8[6-(6,8),68-(8,8,8,8,8,8,8)]
   247       9.497238       9.497238       9.497238    8[6-(6,8),68-(8,8,8,8,8,8,8),68-(8,8,8,8,8,8,8)]
   248       8.642646       8.642646       8.642646    8[6-(6,8),68-(8,8,8,8,8,8,8)]
   249       5.173422       5.173422       5.173422    8[6-(6,8),68-(8,8,8,8,8,8,8)]
   250       6.824768       6.824768       6.824768    8[6-(6,8),68-(8,8,8,8,8,8,8),68-(8,8,8,8,8,8,8)]
   251       2.357357       2.357357       2.357357    8[6-(6,8),68-(8,8,8,8,8,8,8),68-(8,8,8,8,8,8,8)]
   252       4.242046       4.242046       4.242046    8[6-(6,8),68-(8,8,8,8,8,8,8)]
   253        7.64047        7.64047        7.64047    8[6-(6,8),68-(8,8,8,8,8,8,8)]
   254       8.905904       8.905904       8.905904    8[6-(6,8),68-(8,8,8,8,8,8,8)]
   255       0.139607       0.139607       0.139607    8[6-(6,8),68-(8,8,8,8,8,8,8)]
   256       1.195631       1.195631       1.195631    8[6-(6,8),68-(8,8,8,8,8,8,8),68-(8,8,8,8,8,8,8)]
   257        5.62116        5.62116        5.62116    8[6-(6,8),68-(8,8,8,8,8,8,8)]
   258       4.524251       4.524251       4.524251    8[6-(6,8),68-(8,8,8,8,8,8,8)]
   259       5.460612       5.460612       5.460612    8[6-(6,8),68-(8,8,8,8,8,8,8),68-(8,8,8,8,8,8,8)]
   260       6.315204       6.315204       6.315204    8[6-(6,8),68-(8,8,8,8,8,8,8)]
   261       0.187472       0.187472       0.187472    8[6-(6,8),68-(8,8,8,8,8,8,8)]
   262       1.838818       1.838818       1.838818    8[6-(6,8),68-(8,8,8,8,8,8,8),68-(8,8,8,8,8,8,8)]
   263       7.343307       7.343307       7.343307    8[6-(6,8),68-(8,8,8,8,8,8,8),68-(8,8,8,8,8,8,8)]
   264       9.227996       9.227996       9.227996    8[6-(6,8),68-(8,8,8,8,8,8,8)]
   265        2.65452        2.65452        2.65452    8[6-(6,8),68-(8,8,8,8,8,8,8)]
   266       3.919954       3.919954       3.919954    8[6-(6,8),68-(8,8,8,8,8,8,8)]
   267       5.125557       5.125557       5.125557    8[6-(6,8),68-(8,8,8,8,8,8,8)]
   268       6.181581       6.181581       6.181581    8[6-(6,8),68-(8,8,8,8,8,8,8),68-(8,8,8,8,8,8,8)]
   269        0.63521        0.63521        0.63521    8[6-(6,8),68-(8,8,8,8,8,8,8)]
   270       9.510201       9.510201       9.510201    8[6-(6,8),68-(8,8,8,8,8,8,8)]
   271       0.474662       0.474662       0.474662    8[6-(6,8),68-(8,8,8,8,8,8,8),68-(8,8,8,8,8,8,8)]
   272       1.329254       1.329254       1.329254    8[6-(6,8),68-(8,8,8,8,8,8,8)]
