# Supplementary material for: A collection of forcefield precursors for metal–organic frameworks
Source: RSC Adv. 2019 Nov 13;9(63):36492–507. doi: 10.1039/c9ra07327b (PMC9075174; doi:10.1039/c9ra07327b)
Supplement: RA-009-C9RA07327B-s2425 [file RA-009-C9RA07327B-s2425.txt]

TUVDIX_clean

15.512000    0.000000    0.000000
-7.756000    13.433786    0.000000
0.000000    0.000000    15.645000

     1            0.0            0.0            0.0    59[7-(6,6),7-(6,6),7-(6,6),8-(6),8-(6),8-(6),8-(6),8-(6),8-(6)]
     2          7.756          7.756          7.756    59[7-(6,6),7-(6,6),7-(6,6),8-(6),8-(6),8-(6),8-(6),8-(6),8-(6)]
     3          7.756          7.756          7.756    59[7-(6,6),7-(6,6),7-(6,6),8-(6),8-(6),8-(6),8-(6),8-(6),8-(6)]
     4            0.0            0.0            0.0    59[7-(6,6),7-(6,6),7-(6,6),8-(6),8-(6),8-(6),8-(6),8-(6),8-(6)]
     5          3.878          3.878          3.878    25[8-(6),8-(6),8-(6),8-(6)]
     6         -3.878         -3.878         -3.878    25[8-(6),8-(6),8-(6),8-(6)]
     7          7.756          7.756          7.756    25[8-(6),8-(6),8-(6),8-(6)]
     8         -3.878         -3.878         -3.878    25[8-(6),8-(6),8-(6),8-(6)]
     9          3.878          3.878          3.878    25[8-(6),8-(6),8-(6),8-(6)]
    10          7.756          7.756          7.756    25[8-(6),8-(6),8-(6),8-(6)]
    11       1.390651       1.390651       1.390651    1[6-(6,6)]
    12      -5.120511      -5.120511      -5.120511    1[6-(6,6)]
    13        3.72986        3.72986        3.72986    1[6-(6,6)]
    14       6.365349       6.365349       6.365349    1[6-(6,6)]
    15      12.876511      12.876511      12.876511    1[6-(6,6)]
    16        4.02614        4.02614        4.02614    1[6-(6,6)]
    17       9.146651       9.146651       9.146651    1[6-(6,6)]
    18       2.635489       2.635489       2.635489    1[6-(6,6)]
    19       11.48586       11.48586       11.48586    1[6-(6,6)]
    20      -1.390651      -1.390651      -1.390651    1[6-(6,6)]
    21       5.120511       5.120511       5.120511    1[6-(6,6)]
    22       -3.72986       -3.72986       -3.72986    1[6-(6,6)]
    23       6.365349       6.365349       6.365349    1[6-(6,6)]
    24      12.876511      12.876511      12.876511    1[6-(6,6)]
    25        4.02614        4.02614        4.02614    1[6-(6,6)]
    26       1.390651       1.390651       1.390651    1[6-(6,6)]
    27      -5.120511      -5.120511      -5.120511    1[6-(6,6)]
    28        3.72986        3.72986        3.72986    1[6-(6,6)]
    29      -1.390651      -1.390651      -1.390651    1[6-(6,6)]
    30       5.120511       5.120511       5.120511    1[6-(6,6)]
    31       -3.72986       -3.72986       -3.72986    1[6-(6,6)]
    32       9.146651       9.146651       9.146651    1[6-(6,6)]
    33       2.635489       2.635489       2.635489    1[6-(6,6)]
    34       11.48586       11.48586       11.48586    1[6-(6,6)]
    35            0.0            0.0            0.0    1[6-(6,6)]
    36      -5.421056      -5.421056      -5.421056    1[6-(6,6)]
    37       5.421056       5.421056       5.421056    1[6-(6,6)]
    38          7.756          7.756          7.756    1[6-(6,6)]
    39      13.177056      13.177056      13.177056    1[6-(6,6)]
    40       2.334944       2.334944       2.334944    1[6-(6,6)]
    41          7.756          7.756          7.756    1[6-(6,6)]
    42      13.177056      13.177056      13.177056    1[6-(6,6)]
    43       2.334944       2.334944       2.334944    1[6-(6,6)]
    44            0.0            0.0            0.0    1[6-(6,6)]
    45      -5.421056      -5.421056      -5.421056    1[6-(6,6)]
    46       5.421056       5.421056       5.421056    1[6-(6,6)]
    47       0.798868       0.798868       0.798868    6[6-(1,6),6-(8,8),7-(6,59)]
    48       1.666764       1.666764       1.666764    6[6-(6,7),8-(25),8-(59)]
    49       0.823687       0.823687       0.823687    6[1-(0),6-(1,6),6-(6,7)]
    50      -3.227272      -3.227272      -3.227272    6[6-(1,6),6-(8,8),7-(6,59)]
    51      -2.917807      -2.917807      -2.917807    6[6-(6,7),8-(25),8-(59)]
    52       -4.44031       -4.44031       -4.44031    6[1-(0),6-(1,6),6-(6,7)]
    53       2.428404       2.428404       2.428404    6[6-(1,6),6-(8,8),7-(6,59)]
    54       1.251043       1.251043       1.251043    6[6-(6,7),8-(25),8-(59)]
    55       3.616623       3.616623       3.616623    6[1-(0),6-(1,6),6-(6,7)]
    56       6.957132       6.957132       6.957132    6[6-(1,6),6-(8,8),7-(6,59)]
    57       6.089236       6.089236       6.089236    6[6-(6,7),8-(25),8-(59)]
    58       6.932313       6.932313       6.932313    6[1-(0),6-(1,6),6-(6,7)]
    59      10.983272      10.983272      10.983272    6[6-(1,6),6-(8,8),7-(6,59)]
    60      10.673807      10.673807      10.673807    6[6-(6,7),8-(25),8-(59)]
    61       12.19631       12.19631       12.19631    6[1-(0),6-(1,6),6-(6,7)]
    62       5.327596       5.327596       5.327596    6[6-(1,6),6-(8,8),7-(6,59)]
    63       6.504957       6.504957       6.504957    6[6-(6,7),8-(25),8-(59)]
    64       4.139377       4.139377       4.139377    6[1-(0),6-(1,6),6-(6,7)]
    65       8.554868       8.554868       8.554868    6[6-(1,6),6-(8,8),7-(6,59)]
    66       9.422764       9.422764       9.422764    6[6-(6,7),8-(25),8-(59)]
    67       8.579687       8.579687       8.579687    6[1-(0),6-(1,6),6-(6,7)]
    68       4.528728       4.528728       4.528728    6[6-(1,6),6-(8,8),7-(6,59)]
    69       4.838193       4.838193       4.838193    6[6-(6,7),8-(25),8-(59)]
    70        3.31569        3.31569        3.31569    6[1-(0),6-(1,6),6-(6,7)]
    71      10.184404      10.184404      10.184404    6[6-(1,6),6-(8,8),7-(6,59)]
    72       9.007043       9.007043       9.007043    6[6-(6,7),8-(25),8-(59)]
    73      11.372623      11.372623      11.372623    6[1-(0),6-(1,6),6-(6,7)]
    74      -0.798868      -0.798868      -0.798868    6[6-(1,6),6-(8,8),7-(6,59)]
    75      -1.666764      -1.666764      -1.666764    6[6-(6,7),8-(25),8-(59)]
    76      -0.823687      -0.823687      -0.823687    6[1-(0),6-(1,6),6-(6,7)]
    77       3.227272       3.227272       3.227272    6[6-(1,6),6-(8,8),7-(6,59)]
    78       2.917807       2.917807       2.917807    6[6-(6,7),8-(25),8-(59)]
    79        4.44031        4.44031        4.44031    6[1-(0),6-(1,6),6-(6,7)]
    80      -2.428404      -2.428404      -2.428404    6[6-(1,6),6-(8,8),7-(6,59)]
    81      -1.251043      -1.251043      -1.251043    6[6-(6,7),8-(25),8-(59)]
    82      -3.616623      -3.616623      -3.616623    6[1-(0),6-(1,6),6-(6,7)]
    83       6.957132       6.957132       6.957132    6[6-(1,6),6-(8,8),7-(6,59)]
    84       6.089236       6.089236       6.089236    6[6-(6,7),8-(25),8-(59)]
    85       6.932313       6.932313       6.932313    6[1-(0),6-(1,6),6-(6,7)]
    86      10.983272      10.983272      10.983272    6[6-(1,6),6-(8,8),7-(6,59)]
    87      10.673807      10.673807      10.673807    6[6-(6,7),8-(25),8-(59)]
    88       12.19631       12.19631       12.19631    6[1-(0),6-(1,6),6-(6,7)]
    89       5.327596       5.327596       5.327596    6[6-(1,6),6-(8,8),7-(6,59)]
    90       6.504957       6.504957       6.504957    6[6-(6,7),8-(25),8-(59)]
    91       4.139377       4.139377       4.139377    6[1-(0),6-(1,6),6-(6,7)]
    92       0.798868       0.798868       0.798868    6[6-(1,6),6-(8,8),7-(6,59)]
    93       1.666764       1.666764       1.666764    6[6-(6,7),8-(25),8-(59)]
    94       0.823687       0.823687       0.823687    6[1-(0),6-(1,6),6-(6,7)]
    95      -3.227272      -3.227272      -3.227272    6[6-(1,6),6-(8,8),7-(6,59)]
    96      -2.917807      -2.917807      -2.917807    6[6-(6,7),8-(25),8-(59)]
    97       -4.44031       -4.44031       -4.44031    6[1-(0),6-(1,6),6-(6,7)]
    98       2.428404       2.428404       2.428404    6[6-(1,6),6-(8,8),7-(6,59)]
    99       1.251043       1.251043       1.251043    6[6-(6,7),8-(25),8-(59)]
   100       3.616623       3.616623       3.616623    6[1-(0),6-(1,6),6-(6,7)]
   101      -0.798868      -0.798868      -0.798868    6[6-(1,6),6-(8,8),7-(6,59)]
   102      -1.666764      -1.666764      -1.666764    6[6-(6,7),8-(25),8-(59)]
   103      -0.823687      -0.823687      -0.823687    6[1-(0),6-(1,6),6-(6,7)]
   104       3.227272       3.227272       3.227272    6[6-(1,6),6-(8,8),7-(6,59)]
   105       2.917807       2.917807       2.917807    6[6-(6,7),8-(25),8-(59)]
   106        4.44031        4.44031        4.44031    6[1-(0),6-(1,6),6-(6,7)]
   107      -2.428404      -2.428404      -2.428404    6[6-(1,6),6-(8,8),7-(6,59)]
   108      -1.251043      -1.251043      -1.251043    6[6-(6,7),8-(25),8-(59)]
   109      -3.616623      -3.616623      -3.616623    6[1-(0),6-(1,6),6-(6,7)]
   110       8.554868       8.554868       8.554868    6[6-(1,6),6-(8,8),7-(6,59)]
   111       9.422764       9.422764       9.422764    6[6-(6,7),8-(25),8-(59)]
   112       8.579687       8.579687       8.579687    6[1-(0),6-(1,6),6-(6,7)]
   113       4.528728       4.528728       4.528728    6[6-(1,6),6-(8,8),7-(6,59)]
   114       4.838193       4.838193       4.838193    6[6-(6,7),8-(25),8-(59)]
   115        3.31569        3.31569        3.31569    6[1-(0),6-(1,6),6-(6,7)]
   116      10.184404      10.184404      10.184404    6[6-(1,6),6-(8,8),7-(6,59)]
   117       9.007043       9.007043       9.007043    6[6-(6,7),8-(25),8-(59)]
   118      11.372623      11.372623      11.372623    6[1-(0),6-(1,6),6-(6,7)]
   119            0.0            0.0            0.0    6[1-(0),6-(1,6),6-(1,6)]
   120      -4.615983      -4.615983      -4.615983    6[1-(0),6-(1,6),6-(1,6)]
   121       4.615983       4.615983       4.615983    6[1-(0),6-(1,6),6-(1,6)]
   122          7.756          7.756          7.756    6[1-(0),6-(1,6),6-(1,6)]
   123      12.371983      12.371983      12.371983    6[1-(0),6-(1,6),6-(1,6)]
   124       3.140017       3.140017       3.140017    6[1-(0),6-(1,6),6-(1,6)]
   125          7.756          7.756          7.756    6[1-(0),6-(1,6),6-(1,6)]
   126      12.371983      12.371983      12.371983    6[1-(0),6-(1,6),6-(1,6)]
   127       3.140017       3.140017       3.140017    6[1-(0),6-(1,6),6-(1,6)]
   128            0.0            0.0            0.0    6[1-(0),6-(1,6),6-(1,6)]
   129      -4.615983      -4.615983      -4.615983    6[1-(0),6-(1,6),6-(1,6)]
   130       4.615983       4.615983       4.615983    6[1-(0),6-(1,6),6-(1,6)]
   131            0.0            0.0            0.0    7[6-(6,6),6-(6,6),59-(7,7,8,8,8,8,8,8)]
   132       -2.23683       -2.23683       -2.23683    7[6-(6,6),6-(6,6),59-(7,7,8,8,8,8,8,8)]
   133        2.23683        2.23683        2.23683    7[6-(6,6),6-(6,6),59-(7,7,8,8,8,8,8,8)]
   134          7.756          7.756          7.756    7[6-(6,6),6-(6,6),59-(7,7,8,8,8,8,8,8)]
   135        9.99283        9.99283        9.99283    7[6-(6,6),6-(6,6),59-(7,7,8,8,8,8,8,8)]
   136        5.51917        5.51917        5.51917    7[6-(6,6),6-(6,6),59-(7,7,8,8,8,8,8,8)]
   137          7.756          7.756          7.756    7[6-(6,6),6-(6,6),59-(7,7,8,8,8,8,8,8)]
   138        9.99283        9.99283        9.99283    7[6-(6,6),6-(6,6),59-(7,7,8,8,8,8,8,8)]
   139        5.51917        5.51917        5.51917    7[6-(6,6),6-(6,6),59-(7,7,8,8,8,8,8,8)]
   140            0.0            0.0            0.0    7[6-(6,6),6-(6,6),59-(7,7,8,8,8,8,8,8)]
   141       -2.23683       -2.23683       -2.23683    7[6-(6,6),6-(6,6),59-(7,7,8,8,8,8,8,8)]
   142        2.23683        2.23683        2.23683    7[6-(6,6),6-(6,6),59-(7,7,8,8,8,8,8,8)]
   143       2.499759       2.499759       2.499759    8[6-(6,8),25-(8,8,8)]
   144       1.451148       1.451148       1.451148    8[6-(6,8),59-(7,7,7,8,8,8,8,8)]
   145       -3.83922       -3.83922       -3.83922    8[6-(6,8),25-(8,8,8)]
   146       -1.72571       -1.72571       -1.72571    8[6-(6,8),59-(7,7,7,8,8,8,8,8)]
   147       1.339461       1.339461       1.339461    8[6-(6,8),25-(8,8,8)]
   148       0.274562       0.274562       0.274562    8[6-(6,8),59-(7,7,7,8,8,8,8,8)]
   149       5.256241       5.256241       5.256241    8[6-(6,8),25-(8,8,8)]
   150       6.304852       6.304852       6.304852    8[6-(6,8),59-(7,7,7,8,8,8,8,8)]
   151       11.59522       11.59522       11.59522    8[6-(6,8),25-(8,8,8)]
   152        9.48171        9.48171        9.48171    8[6-(6,8),59-(7,7,7,8,8,8,8,8)]
   153       6.416539       6.416539       6.416539    8[6-(6,8),25-(8,8,8)]
   154       7.481438       7.481438       7.481438    8[6-(6,8),59-(7,7,7,8,8,8,8,8)]
   155      10.255759      10.255759      10.255759    8[6-(6,8),25-(8,8,8)]
   156       9.207148       9.207148       9.207148    8[6-(6,8),59-(7,7,7,8,8,8,8,8)]
   157        3.91678        3.91678        3.91678    8[6-(6,8),25-(8,8,8)]
   158        6.03029        6.03029        6.03029    8[6-(6,8),59-(7,7,7,8,8,8,8,8)]
   159       9.095461       9.095461       9.095461    8[6-(6,8),25-(8,8,8)]
   160       8.030562       8.030562       8.030562    8[6-(6,8),59-(7,7,7,8,8,8,8,8)]
   161      -2.499759      -2.499759      -2.499759    8[6-(6,8),25-(8,8,8)]
   162      -1.451148      -1.451148      -1.451148    8[6-(6,8),59-(7,7,7,8,8,8,8,8)]
   163        3.83922        3.83922        3.83922    8[6-(6,8),25-(8,8,8)]
   164        1.72571        1.72571        1.72571    8[6-(6,8),59-(7,7,7,8,8,8,8,8)]
   165      -1.339461      -1.339461      -1.339461    8[6-(6,8),25-(8,8,8)]
   166      -0.274562      -0.274562      -0.274562    8[6-(6,8),59-(7,7,7,8,8,8,8,8)]
   167       5.256241       5.256241       5.256241    8[6-(6,8),25-(8,8,8)]
   168       6.304852       6.304852       6.304852    8[6-(6,8),59-(7,7,7,8,8,8,8,8)]
   169       11.59522       11.59522       11.59522    8[6-(6,8),25-(8,8,8)]
   170        9.48171        9.48171        9.48171    8[6-(6,8),59-(7,7,7,8,8,8,8,8)]
   171       6.416539       6.416539       6.416539    8[6-(6,8),25-(8,8,8)]
   172       7.481438       7.481438       7.481438    8[6-(6,8),59-(7,7,7,8,8,8,8,8)]
   173       2.499759       2.499759       2.499759    8[6-(6,8),25-(8,8,8)]
   174       1.451148       1.451148       1.451148    8[6-(6,8),59-(7,7,7,8,8,8,8,8)]
   175       -3.83922       -3.83922       -3.83922    8[6-(6,8),25-(8,8,8)]
   176       -1.72571       -1.72571       -1.72571    8[6-(6,8),59-(7,7,7,8,8,8,8,8)]
   177       1.339461       1.339461       1.339461    8[6-(6,8),25-(8,8,8)]
   178       0.274562       0.274562       0.274562    8[6-(6,8),59-(7,7,7,8,8,8,8,8)]
   179      -2.499759      -2.499759      -2.499759    8[6-(6,8),25-(8,8,8)]
   180      -1.451148      -1.451148      -1.451148    8[6-(6,8),59-(7,7,7,8,8,8,8,8)]
   181        3.83922        3.83922        3.83922    8[6-(6,8),25-(8,8,8)]
   182        1.72571        1.72571        1.72571    8[6-(6,8),59-(7,7,7,8,8,8,8,8)]
   183      -1.339461      -1.339461      -1.339461    8[6-(6,8),25-(8,8,8)]
   184      -0.274562      -0.274562      -0.274562    8[6-(6,8),59-(7,7,7,8,8,8,8,8)]
   185      10.255759      10.255759      10.255759    8[6-(6,8),25-(8,8,8)]
   186       9.207148       9.207148       9.207148    8[6-(6,8),59-(7,7,7,8,8,8,8,8)]
   187        3.91678        3.91678        3.91678    8[6-(6,8),25-(8,8,8)]
   188        6.03029        6.03029        6.03029    8[6-(6,8),59-(7,7,7,8,8,8,8,8)]
   189       9.095461       9.095461       9.095461    8[6-(6,8),25-(8,8,8)]
   190       8.030562       8.030562       8.030562    8[6-(6,8),59-(7,7,7,8,8,8,8,8)]
