# Supplementary material for: A collection of forcefield precursors for metal–organic frameworks
Source: RSC Adv. 2019 Nov 13;9(63):36492–507. doi: 10.1039/c9ra07327b (PMC9075174; doi:10.1039/c9ra07327b)
Supplement: RA-009-C9RA07327B-s2426 [file RA-009-C9RA07327B-s2426.txt]

TUVDOD_clean

15.307000    0.000000    0.000000
-7.653500    13.256251    0.000000
0.000000    0.000000    15.695000

     1           -0.0           -0.0           -0.0    64[7-(6,6),7-(6,6),7-(6,6),8-(6),8-(6),8-(6),8-(6),8-(6),8-(6)]
     2         7.6535         7.6535         7.6535    64[7-(6,6),7-(6,6),7-(6,6),8-(6),8-(6),8-(6),8-(6),8-(6),8-(6)]
     3         7.6535         7.6535         7.6535    64[7-(6,6),7-(6,6),7-(6,6),8-(6),8-(6),8-(6),8-(6),8-(6),8-(6)]
     4           -0.0           -0.0           -0.0    64[7-(6,6),7-(6,6),7-(6,6),8-(6),8-(6),8-(6),8-(6),8-(6),8-(6)]
     5        3.82675        3.82675        3.82675    25[8-(6),8-(6),8-(6),8-(6)]
     6       -3.82675       -3.82675       -3.82675    25[8-(6),8-(6),8-(6),8-(6)]
     7         7.6535         7.6535         7.6535    25[8-(6),8-(6),8-(6),8-(6)]
     8       -3.82675       -3.82675       -3.82675    25[8-(6),8-(6),8-(6),8-(6)]
     9        3.82675        3.82675        3.82675    25[8-(6),8-(6),8-(6),8-(6)]
    10         7.6535         7.6535         7.6535    25[8-(6),8-(6),8-(6),8-(6)]
    11       1.374569       1.374569       1.374569    1[6-(6,6)]
    12        -5.0184        -5.0184        -5.0184    1[6-(6,6)]
    13       3.643831       3.643831       3.643831    1[6-(6,6)]
    14       6.278931       6.278931       6.278931    1[6-(6,6)]
    15        12.6719        12.6719        12.6719    1[6-(6,6)]
    16       4.009669       4.009669       4.009669    1[6-(6,6)]
    17       9.028069       9.028069       9.028069    1[6-(6,6)]
    18         2.6351         2.6351         2.6351    1[6-(6,6)]
    19      11.297331      11.297331      11.297331    1[6-(6,6)]
    20      -1.374569      -1.374569      -1.374569    1[6-(6,6)]
    21         5.0184         5.0184         5.0184    1[6-(6,6)]
    22      -3.643831      -3.643831      -3.643831    1[6-(6,6)]
    23       6.278931       6.278931       6.278931    1[6-(6,6)]
    24        12.6719        12.6719        12.6719    1[6-(6,6)]
    25       4.009669       4.009669       4.009669    1[6-(6,6)]
    26       1.374569       1.374569       1.374569    1[6-(6,6)]
    27        -5.0184        -5.0184        -5.0184    1[6-(6,6)]
    28       3.643831       3.643831       3.643831    1[6-(6,6)]
    29      -1.374569      -1.374569      -1.374569    1[6-(6,6)]
    30         5.0184         5.0184         5.0184    1[6-(6,6)]
    31      -3.643831      -3.643831      -3.643831    1[6-(6,6)]
    32       9.028069       9.028069       9.028069    1[6-(6,6)]
    33         2.6351         2.6351         2.6351    1[6-(6,6)]
    34      11.297331      11.297331      11.297331    1[6-(6,6)]
    35            0.0            0.0            0.0    1[6-(6,6)]
    36       -5.34597       -5.34597       -5.34597    1[6-(6,6)]
    37        5.34597        5.34597        5.34597    1[6-(6,6)]
    38         7.6535         7.6535         7.6535    1[6-(6,6)]
    39       12.99947       12.99947       12.99947    1[6-(6,6)]
    40        2.30753        2.30753        2.30753    1[6-(6,6)]
    41         7.6535         7.6535         7.6535    1[6-(6,6)]
    42       12.99947       12.99947       12.99947    1[6-(6,6)]
    43        2.30753        2.30753        2.30753    1[6-(6,6)]
    44            0.0            0.0            0.0    1[6-(6,6)]
    45       -5.34597       -5.34597       -5.34597    1[6-(6,6)]
    46        5.34597        5.34597        5.34597    1[6-(6,6)]
    47       1.626369       1.626369       1.626369    6[6-(6,7),8-(25),8-(64)]
    48       0.792137       0.792137       0.792137    6[6-(1,6),6-(8,8),7-(6,64)]
    49       0.816628       0.816628       0.816628    6[1-(0),6-(1,6),6-(6,7)]
    50      -2.812661      -2.812661      -2.812661    6[6-(6,7),8-(25),8-(64)]
    51       -3.14865       -3.14865       -3.14865    6[6-(1,6),6-(8,8),7-(6,64)]
    52      -4.347953      -4.347953      -4.347953    6[1-(0),6-(1,6),6-(6,7)]
    53       1.186292       1.186292       1.186292    6[6-(6,7),8-(25),8-(64)]
    54       2.356513       2.356513       2.356513    6[6-(1,6),6-(8,8),7-(6,64)]
    55       3.531325       3.531325       3.531325    6[1-(0),6-(1,6),6-(6,7)]
    56       6.027131       6.027131       6.027131    6[6-(6,7),8-(25),8-(64)]
    57       6.861363       6.861363       6.861363    6[6-(1,6),6-(8,8),7-(6,64)]
    58       6.836872       6.836872       6.836872    6[1-(0),6-(1,6),6-(6,7)]
    59      10.466161      10.466161      10.466161    6[6-(6,7),8-(25),8-(64)]
    60       10.80215       10.80215       10.80215    6[6-(1,6),6-(8,8),7-(6,64)]
    61      12.001453      12.001453      12.001453    6[1-(0),6-(1,6),6-(6,7)]
    62       6.467207       6.467207       6.467207    6[6-(6,7),8-(25),8-(64)]
    63       5.296987       5.296987       5.296987    6[6-(1,6),6-(8,8),7-(6,64)]
    64       4.122175       4.122175       4.122175    6[1-(0),6-(1,6),6-(6,7)]
    65       9.279869       9.279869       9.279869    6[6-(6,7),8-(25),8-(64)]
    66       8.445637       8.445637       8.445637    6[6-(1,6),6-(8,8),7-(6,64)]
    67       8.470128       8.470128       8.470128    6[1-(0),6-(1,6),6-(6,7)]
    68       4.840839       4.840839       4.840839    6[6-(6,7),8-(25),8-(64)]
    69        4.50485        4.50485        4.50485    6[6-(1,6),6-(8,8),7-(6,64)]
    70       3.305547       3.305547       3.305547    6[1-(0),6-(1,6),6-(6,7)]
    71       8.839792       8.839792       8.839792    6[6-(6,7),8-(25),8-(64)]
    72      10.010013      10.010013      10.010013    6[6-(1,6),6-(8,8),7-(6,64)]
    73      11.184825      11.184825      11.184825    6[1-(0),6-(1,6),6-(6,7)]
    74      -1.626369      -1.626369      -1.626369    6[6-(6,7),8-(25),8-(64)]
    75      -0.792137      -0.792137      -0.792137    6[6-(1,6),6-(8,8),7-(6,64)]
    76      -0.816628      -0.816628      -0.816628    6[1-(0),6-(1,6),6-(6,7)]
    77       2.812661       2.812661       2.812661    6[6-(6,7),8-(25),8-(64)]
    78        3.14865        3.14865        3.14865    6[6-(1,6),6-(8,8),7-(6,64)]
    79       4.347953       4.347953       4.347953    6[1-(0),6-(1,6),6-(6,7)]
    80      -1.186293      -1.186293      -1.186293    6[6-(6,7),8-(25),8-(64)]
    81      -2.356513      -2.356513      -2.356513    6[6-(1,6),6-(8,8),7-(6,64)]
    82      -3.531325      -3.531325      -3.531325    6[1-(0),6-(1,6),6-(6,7)]
    83       6.027131       6.027131       6.027131    6[6-(6,7),8-(25),8-(64)]
    84       6.861363       6.861363       6.861363    6[6-(1,6),6-(8,8),7-(6,64)]
    85       6.836872       6.836872       6.836872    6[1-(0),6-(1,6),6-(6,7)]
    86      10.466161      10.466161      10.466161    6[6-(6,7),8-(25),8-(64)]
    87       10.80215       10.80215       10.80215    6[6-(1,6),6-(8,8),7-(6,64)]
    88      12.001453      12.001453      12.001453    6[1-(0),6-(1,6),6-(6,7)]
    89       6.467207       6.467207       6.467207    6[6-(6,7),8-(25),8-(64)]
    90       5.296987       5.296987       5.296987    6[6-(1,6),6-(8,8),7-(6,64)]
    91       4.122175       4.122175       4.122175    6[1-(0),6-(1,6),6-(6,7)]
    92       1.626369       1.626369       1.626369    6[6-(6,7),8-(25),8-(64)]
    93       0.792137       0.792137       0.792137    6[6-(1,6),6-(8,8),7-(6,64)]
    94       0.816628       0.816628       0.816628    6[1-(0),6-(1,6),6-(6,7)]
    95      -2.812661      -2.812661      -2.812661    6[6-(6,7),8-(25),8-(64)]
    96       -3.14865       -3.14865       -3.14865    6[6-(1,6),6-(8,8),7-(6,64)]
    97      -4.347953      -4.347953      -4.347953    6[1-(0),6-(1,6),6-(6,7)]
    98       1.186292       1.186292       1.186292    6[6-(6,7),8-(25),8-(64)]
    99       2.356513       2.356513       2.356513    6[6-(1,6),6-(8,8),7-(6,64)]
   100       3.531325       3.531325       3.531325    6[1-(0),6-(1,6),6-(6,7)]
   101      -1.626369      -1.626369      -1.626369    6[6-(6,7),8-(25),8-(64)]
   102      -0.792137      -0.792137      -0.792137    6[6-(1,6),6-(8,8),7-(6,64)]
   103      -0.816628      -0.816628      -0.816628    6[1-(0),6-(1,6),6-(6,7)]
   104       2.812661       2.812661       2.812661    6[6-(6,7),8-(25),8-(64)]
   105        3.14865        3.14865        3.14865    6[6-(1,6),6-(8,8),7-(6,64)]
   106       4.347953       4.347953       4.347953    6[1-(0),6-(1,6),6-(6,7)]
   107      -1.186293      -1.186293      -1.186293    6[6-(6,7),8-(25),8-(64)]
   108      -2.356513      -2.356513      -2.356513    6[6-(1,6),6-(8,8),7-(6,64)]
   109      -3.531325      -3.531325      -3.531325    6[1-(0),6-(1,6),6-(6,7)]
   110       9.279869       9.279869       9.279869    6[6-(6,7),8-(25),8-(64)]
   111       8.445637       8.445637       8.445637    6[6-(1,6),6-(8,8),7-(6,64)]
   112       8.470128       8.470128       8.470128    6[1-(0),6-(1,6),6-(6,7)]
   113       4.840839       4.840839       4.840839    6[6-(6,7),8-(25),8-(64)]
   114        4.50485        4.50485        4.50485    6[6-(1,6),6-(8,8),7-(6,64)]
   115       3.305547       3.305547       3.305547    6[1-(0),6-(1,6),6-(6,7)]
   116       8.839792       8.839792       8.839792    6[6-(6,7),8-(25),8-(64)]
   117      10.010013      10.010013      10.010013    6[6-(1,6),6-(8,8),7-(6,64)]
   118      11.184825      11.184825      11.184825    6[1-(0),6-(1,6),6-(6,7)]
   119            0.0            0.0            0.0    6[1-(0),6-(1,6),6-(1,6)]
   120      -4.541204      -4.541204      -4.541204    6[1-(0),6-(1,6),6-(1,6)]
   121       4.541204       4.541204       4.541204    6[1-(0),6-(1,6),6-(1,6)]
   122         7.6535         7.6535         7.6535    6[1-(0),6-(1,6),6-(1,6)]
   123      12.194704      12.194704      12.194704    6[1-(0),6-(1,6),6-(1,6)]
   124       3.112296       3.112296       3.112296    6[1-(0),6-(1,6),6-(1,6)]
   125         7.6535         7.6535         7.6535    6[1-(0),6-(1,6),6-(1,6)]
   126      12.194704      12.194704      12.194704    6[1-(0),6-(1,6),6-(1,6)]
   127       3.112296       3.112296       3.112296    6[1-(0),6-(1,6),6-(1,6)]
   128            0.0            0.0            0.0    6[1-(0),6-(1,6),6-(1,6)]
   129      -4.541204      -4.541204      -4.541204    6[1-(0),6-(1,6),6-(1,6)]
   130       4.541204       4.541204       4.541204    6[1-(0),6-(1,6),6-(1,6)]
   131            0.0            0.0            0.0    7[6-(6,6),6-(6,6),64-(7,7,8,8,8,8,8,8)]
   132      -2.157445      -2.157445      -2.157445    7[6-(6,6),6-(6,6),64-(7,7,8,8,8,8,8,8)]
   133       2.157445       2.157445       2.157445    7[6-(6,6),6-(6,6),64-(7,7,8,8,8,8,8,8)]
   134         7.6535         7.6535         7.6535    7[6-(6,6),6-(6,6),64-(7,7,8,8,8,8,8,8)]
   135       9.810945       9.810945       9.810945    7[6-(6,6),6-(6,6),64-(7,7,8,8,8,8,8,8)]
   136       5.496055       5.496055       5.496055    7[6-(6,6),6-(6,6),64-(7,7,8,8,8,8,8,8)]
   137         7.6535         7.6535         7.6535    7[6-(6,6),6-(6,6),64-(7,7,8,8,8,8,8,8)]
   138       9.810945       9.810945       9.810945    7[6-(6,6),6-(6,6),64-(7,7,8,8,8,8,8,8)]
   139       5.496055       5.496055       5.496055    7[6-(6,6),6-(6,6),64-(7,7,8,8,8,8,8,8)]
   140            0.0            0.0            0.0    7[6-(6,6),6-(6,6),64-(7,7,8,8,8,8,8,8)]
   141      -2.157445      -2.157445      -2.157445    7[6-(6,6),6-(6,6),64-(7,7,8,8,8,8,8,8)]
   142       2.157445       2.157445       2.157445    7[6-(6,6),6-(6,6),64-(7,7,8,8,8,8,8,8)]
   143       1.435567       1.435567       1.435567    8[6-(6,8),64-(7,7,7,8,8,8,8,8)]
   144       2.445599       2.445599       2.445599    8[6-(6,8),25-(8,8,8)]
   145      -1.644661      -1.644661      -1.644661    8[6-(6,8),64-(7,7,7,8,8,8,8,8)]
   146      -3.725571      -3.725571      -3.725571    8[6-(6,8),25-(8,8,8)]
   147       0.209094       0.209094       0.209094    8[6-(6,8),64-(7,7,7,8,8,8,8,8)]
   148       1.279971       1.279971       1.279971    8[6-(6,8),25-(8,8,8)]
   149       6.217933       6.217933       6.217933    8[6-(6,8),64-(7,7,7,8,8,8,8,8)]
   150       5.207901       5.207901       5.207901    8[6-(6,8),25-(8,8,8)]
   151       9.298161       9.298161       9.298161    8[6-(6,8),64-(7,7,7,8,8,8,8,8)]
   152      11.379071      11.379071      11.379071    8[6-(6,8),25-(8,8,8)]
   153       7.444406       7.444406       7.444406    8[6-(6,8),64-(7,7,7,8,8,8,8,8)]
   154       6.373529       6.373529       6.373529    8[6-(6,8),25-(8,8,8)]
   155       9.089067       9.089067       9.089067    8[6-(6,8),64-(7,7,7,8,8,8,8,8)]
   156      10.099099      10.099099      10.099099    8[6-(6,8),25-(8,8,8)]
   157       6.008839       6.008839       6.008839    8[6-(6,8),64-(7,7,7,8,8,8,8,8)]
   158       3.927929       3.927929       3.927929    8[6-(6,8),25-(8,8,8)]
   159       7.862594       7.862594       7.862594    8[6-(6,8),64-(7,7,7,8,8,8,8,8)]
   160       8.933471       8.933471       8.933471    8[6-(6,8),25-(8,8,8)]
   161      -1.435567      -1.435567      -1.435567    8[6-(6,8),64-(7,7,7,8,8,8,8,8)]
   162      -2.445599      -2.445599      -2.445599    8[6-(6,8),25-(8,8,8)]
   163       1.644661       1.644661       1.644661    8[6-(6,8),64-(7,7,7,8,8,8,8,8)]
   164       3.725571       3.725571       3.725571    8[6-(6,8),25-(8,8,8)]
   165      -0.209094      -0.209094      -0.209094    8[6-(6,8),64-(7,7,7,8,8,8,8,8)]
   166      -1.279971      -1.279971      -1.279971    8[6-(6,8),25-(8,8,8)]
   167       6.217933       6.217933       6.217933    8[6-(6,8),64-(7,7,7,8,8,8,8,8)]
   168       5.207901       5.207901       5.207901    8[6-(6,8),25-(8,8,8)]
   169       9.298161       9.298161       9.298161    8[6-(6,8),64-(7,7,7,8,8,8,8,8)]
   170      11.379071      11.379071      11.379071    8[6-(6,8),25-(8,8,8)]
   171       7.444406       7.444406       7.444406    8[6-(6,8),64-(7,7,7,8,8,8,8,8)]
   172       6.373529       6.373529       6.373529    8[6-(6,8),25-(8,8,8)]
   173       1.435567       1.435567       1.435567    8[6-(6,8),64-(7,7,7,8,8,8,8,8)]
   174       2.445599       2.445599       2.445599    8[6-(6,8),25-(8,8,8)]
   175      -1.644661      -1.644661      -1.644661    8[6-(6,8),64-(7,7,7,8,8,8,8,8)]
   176      -3.725571      -3.725571      -3.725571    8[6-(6,8),25-(8,8,8)]
   177       0.209094       0.209094       0.209094    8[6-(6,8),64-(7,7,7,8,8,8,8,8)]
   178       1.279971       1.279971       1.279971    8[6-(6,8),25-(8,8,8)]
   179      -1.435567      -1.435567      -1.435567    8[6-(6,8),64-(7,7,7,8,8,8,8,8)]
   180      -2.445599      -2.445599      -2.445599    8[6-(6,8),25-(8,8,8)]
   181       1.644661       1.644661       1.644661    8[6-(6,8),64-(7,7,7,8,8,8,8,8)]
   182       3.725571       3.725571       3.725571    8[6-(6,8),25-(8,8,8)]
   183      -0.209094      -0.209094      -0.209094    8[6-(6,8),64-(7,7,7,8,8,8,8,8)]
   184      -1.279971      -1.279971      -1.279971    8[6-(6,8),25-(8,8,8)]
   185       9.089067       9.089067       9.089067    8[6-(6,8),64-(7,7,7,8,8,8,8,8)]
   186      10.099099      10.099099      10.099099    8[6-(6,8),25-(8,8,8)]
   187       6.008839       6.008839       6.008839    8[6-(6,8),64-(7,7,7,8,8,8,8,8)]
   188       3.927929       3.927929       3.927929    8[6-(6,8),25-(8,8,8)]
   189       7.862594       7.862594       7.862594    8[6-(6,8),64-(7,7,7,8,8,8,8,8)]
   190       8.933471       8.933471       8.933471    8[6-(6,8),25-(8,8,8)]
