# Supplementary material for: A collection of forcefield precursors for metal–organic frameworks
Source: RSC Adv. 2019 Nov 13;9(63):36492–507. doi: 10.1039/c9ra07327b (PMC9075174; doi:10.1039/c9ra07327b)
Supplement: RA-009-C9RA07327B-s2427 [file RA-009-C9RA07327B-s2427.txt]

TUVDUJ_clean

15.229000    0.000000    0.000000
-7.614500    13.188701    0.000000
0.000000    0.000000    15.852000

     1            0.0            0.0            0.0    68[7-(6,6),7-(6,6),7-(6,6),8-(6),8-(6),8-(6),8-(6),8-(6),8-(6)]
     2         7.6145         7.6145         7.6145    68[7-(6,6),7-(6,6),7-(6,6),8-(6),8-(6),8-(6),8-(6),8-(6),8-(6)]
     3         7.6145         7.6145         7.6145    68[7-(6,6),7-(6,6),7-(6,6),8-(6),8-(6),8-(6),8-(6),8-(6),8-(6)]
     4            0.0            0.0            0.0    68[7-(6,6),7-(6,6),7-(6,6),8-(6),8-(6),8-(6),8-(6),8-(6),8-(6)]
     5         7.6145         7.6145         7.6145    25[8-(6),8-(6),8-(6),8-(6)]
     6        3.80725        3.80725        3.80725    25[8-(6),8-(6),8-(6),8-(6)]
     7       -3.80725       -3.80725       -3.80725    25[8-(6),8-(6),8-(6),8-(6)]
     8         7.6145         7.6145         7.6145    25[8-(6),8-(6),8-(6),8-(6)]
     9       -3.80725       -3.80725       -3.80725    25[8-(6),8-(6),8-(6),8-(6)]
    10        3.80725        3.80725        3.80725    25[8-(6),8-(6),8-(6),8-(6)]
    11       3.620695       3.620695       3.620695    1[6-(6,6)]
    12       1.331015       1.331015       1.331015    1[6-(6,6)]
    13      -4.951709      -4.951709      -4.951709    1[6-(6,6)]
    14       3.993805       3.993805       3.993805    1[6-(6,6)]
    15       6.283485       6.283485       6.283485    1[6-(6,6)]
    16      12.566209      12.566209      12.566209    1[6-(6,6)]
    17      11.235195      11.235195      11.235195    1[6-(6,6)]
    18       8.945515       8.945515       8.945515    1[6-(6,6)]
    19       2.662791       2.662791       2.662791    1[6-(6,6)]
    20      -3.620695      -3.620695      -3.620695    1[6-(6,6)]
    21      -1.331015      -1.331015      -1.331015    1[6-(6,6)]
    22       4.951709       4.951709       4.951709    1[6-(6,6)]
    23       3.993805       3.993805       3.993805    1[6-(6,6)]
    24       6.283485       6.283485       6.283485    1[6-(6,6)]
    25      12.566209      12.566209      12.566209    1[6-(6,6)]
    26       3.620695       3.620695       3.620695    1[6-(6,6)]
    27       1.331015       1.331015       1.331015    1[6-(6,6)]
    28      -4.951709      -4.951709      -4.951709    1[6-(6,6)]
    29      -3.620695      -3.620695      -3.620695    1[6-(6,6)]
    30      -1.331015      -1.331015      -1.331015    1[6-(6,6)]
    31       4.951709       4.951709       4.951709    1[6-(6,6)]
    32      11.235195      11.235195      11.235195    1[6-(6,6)]
    33       8.945515       8.945515       8.945515    1[6-(6,6)]
    34       2.662791       2.662791       2.662791    1[6-(6,6)]
    35       5.305022       5.305022       5.305022    1[6-(6,6)]
    36            0.0            0.0            0.0    1[6-(6,6)]
    37      -5.305022      -5.305022      -5.305022    1[6-(6,6)]
    38       2.309478       2.309478       2.309478    1[6-(6,6)]
    39         7.6145         7.6145         7.6145    1[6-(6,6)]
    40      12.919522      12.919522      12.919522    1[6-(6,6)]
    41       2.309478       2.309478       2.309478    1[6-(6,6)]
    42         7.6145         7.6145         7.6145    1[6-(6,6)]
    43      12.919522      12.919522      12.919522    1[6-(6,6)]
    44       5.305022       5.305022       5.305022    1[6-(6,6)]
    45            0.0            0.0            0.0    1[6-(6,6)]
    46      -5.305022      -5.305022      -5.305022    1[6-(6,6)]
    47        1.15512        1.15512        1.15512    6[6-(6,7),8-(25),8-(68)]
    48       2.321661       2.321661       2.321661    6[6-(1,6),6-(8,8),7-(6,68)]
    49       3.498101       3.498101       3.498101    6[1-(0),6-(1,6),6-(6,7)]
    50       1.608944       1.608944       1.608944    6[6-(6,7),8-(25),8-(68)]
    51       0.790385       0.790385       0.790385    6[6-(1,6),6-(8,8),7-(6,68)]
    52       0.792669       0.792669       0.792669    6[1-(0),6-(1,6),6-(6,7)]
    53      -2.764064      -2.764064      -2.764064    6[6-(6,7),8-(25),8-(68)]
    54      -3.112046      -3.112046      -3.112046    6[6-(1,6),6-(8,8),7-(6,68)]
    55      -4.290771      -4.290771      -4.290771    6[1-(0),6-(1,6),6-(6,7)]
    56        6.45938        6.45938        6.45938    6[6-(6,7),8-(25),8-(68)]
    57       5.292839       5.292839       5.292839    6[6-(1,6),6-(8,8),7-(6,68)]
    58       4.116399       4.116399       4.116399    6[1-(0),6-(1,6),6-(6,7)]
    59       6.005556       6.005556       6.005556    6[6-(6,7),8-(25),8-(68)]
    60       6.824115       6.824115       6.824115    6[6-(1,6),6-(8,8),7-(6,68)]
    61       6.821831       6.821831       6.821831    6[1-(0),6-(1,6),6-(6,7)]
    62      10.378563      10.378563      10.378563    6[6-(6,7),8-(25),8-(68)]
    63      10.726546      10.726546      10.726546    6[6-(1,6),6-(8,8),7-(6,68)]
    64      11.905271      11.905271      11.905271    6[1-(0),6-(1,6),6-(6,7)]
    65        8.76962        8.76962        8.76962    6[6-(6,7),8-(25),8-(68)]
    66       9.936161       9.936161       9.936161    6[6-(1,6),6-(8,8),7-(6,68)]
    67      11.112601      11.112601      11.112601    6[1-(0),6-(1,6),6-(6,7)]
    68       9.223444       9.223444       9.223444    6[6-(6,7),8-(25),8-(68)]
    69       8.404885       8.404885       8.404885    6[6-(1,6),6-(8,8),7-(6,68)]
    70       8.407169       8.407169       8.407169    6[1-(0),6-(1,6),6-(6,7)]
    71       4.850436       4.850436       4.850436    6[6-(6,7),8-(25),8-(68)]
    72       4.502454       4.502454       4.502454    6[6-(1,6),6-(8,8),7-(6,68)]
    73       3.323729       3.323729       3.323729    6[1-(0),6-(1,6),6-(6,7)]
    74       -1.15512       -1.15512       -1.15512    6[6-(6,7),8-(25),8-(68)]
    75      -2.321661      -2.321661      -2.321661    6[6-(1,6),6-(8,8),7-(6,68)]
    76      -3.498101      -3.498101      -3.498101    6[1-(0),6-(1,6),6-(6,7)]
    77      -1.608944      -1.608944      -1.608944    6[6-(6,7),8-(25),8-(68)]
    78      -0.790385      -0.790385      -0.790385    6[6-(1,6),6-(8,8),7-(6,68)]
    79      -0.792669      -0.792669      -0.792669    6[1-(0),6-(1,6),6-(6,7)]
    80       2.764064       2.764064       2.764064    6[6-(6,7),8-(25),8-(68)]
    81       3.112046       3.112046       3.112046    6[6-(1,6),6-(8,8),7-(6,68)]
    82       4.290771       4.290771       4.290771    6[1-(0),6-(1,6),6-(6,7)]
    83        6.45938        6.45938        6.45938    6[6-(6,7),8-(25),8-(68)]
    84       5.292839       5.292839       5.292839    6[6-(1,6),6-(8,8),7-(6,68)]
    85       4.116399       4.116399       4.116399    6[1-(0),6-(1,6),6-(6,7)]
    86       6.005556       6.005556       6.005556    6[6-(6,7),8-(25),8-(68)]
    87       6.824115       6.824115       6.824115    6[6-(1,6),6-(8,8),7-(6,68)]
    88       6.821831       6.821831       6.821831    6[1-(0),6-(1,6),6-(6,7)]
    89      10.378563      10.378563      10.378563    6[6-(6,7),8-(25),8-(68)]
    90      10.726546      10.726546      10.726546    6[6-(1,6),6-(8,8),7-(6,68)]
    91      11.905271      11.905271      11.905271    6[1-(0),6-(1,6),6-(6,7)]
    92        1.15512        1.15512        1.15512    6[6-(6,7),8-(25),8-(68)]
    93       2.321661       2.321661       2.321661    6[6-(1,6),6-(8,8),7-(6,68)]
    94       3.498101       3.498101       3.498101    6[1-(0),6-(1,6),6-(6,7)]
    95       1.608944       1.608944       1.608944    6[6-(6,7),8-(25),8-(68)]
    96       0.790385       0.790385       0.790385    6[6-(1,6),6-(8,8),7-(6,68)]
    97       0.792669       0.792669       0.792669    6[1-(0),6-(1,6),6-(6,7)]
    98      -2.764064      -2.764064      -2.764064    6[6-(6,7),8-(25),8-(68)]
    99      -3.112046      -3.112046      -3.112046    6[6-(1,6),6-(8,8),7-(6,68)]
   100      -4.290771      -4.290771      -4.290771    6[1-(0),6-(1,6),6-(6,7)]
   101       -1.15512       -1.15512       -1.15512    6[6-(6,7),8-(25),8-(68)]
   102      -2.321661      -2.321661      -2.321661    6[6-(1,6),6-(8,8),7-(6,68)]
   103      -3.498101      -3.498101      -3.498101    6[1-(0),6-(1,6),6-(6,7)]
   104      -1.608944      -1.608944      -1.608944    6[6-(6,7),8-(25),8-(68)]
   105      -0.790385      -0.790385      -0.790385    6[6-(1,6),6-(8,8),7-(6,68)]
   106      -0.792669      -0.792669      -0.792669    6[1-(0),6-(1,6),6-(6,7)]
   107       2.764064       2.764064       2.764064    6[6-(6,7),8-(25),8-(68)]
   108       3.112046       3.112046       3.112046    6[6-(1,6),6-(8,8),7-(6,68)]
   109       4.290771       4.290771       4.290771    6[1-(0),6-(1,6),6-(6,7)]
   110        8.76962        8.76962        8.76962    6[6-(6,7),8-(25),8-(68)]
   111       9.936161       9.936161       9.936161    6[6-(1,6),6-(8,8),7-(6,68)]
   112      11.112601      11.112601      11.112601    6[1-(0),6-(1,6),6-(6,7)]
   113       9.223444       9.223444       9.223444    6[6-(6,7),8-(25),8-(68)]
   114       8.404885       8.404885       8.404885    6[6-(1,6),6-(8,8),7-(6,68)]
   115       8.407169       8.407169       8.407169    6[1-(0),6-(1,6),6-(6,7)]
   116       4.850436       4.850436       4.850436    6[6-(6,7),8-(25),8-(68)]
   117       4.502454       4.502454       4.502454    6[6-(1,6),6-(8,8),7-(6,68)]
   118       3.323729       3.323729       3.323729    6[1-(0),6-(1,6),6-(6,7)]
   119       4.499789       4.499789       4.499789    6[1-(0),6-(1,6),6-(1,6)]
   120            0.0            0.0            0.0    6[1-(0),6-(1,6),6-(1,6)]
   121      -4.499789      -4.499789      -4.499789    6[1-(0),6-(1,6),6-(1,6)]
   122       3.114711       3.114711       3.114711    6[1-(0),6-(1,6),6-(1,6)]
   123         7.6145         7.6145         7.6145    6[1-(0),6-(1,6),6-(1,6)]
   124      12.114289      12.114289      12.114289    6[1-(0),6-(1,6),6-(1,6)]
   125       3.114711       3.114711       3.114711    6[1-(0),6-(1,6),6-(1,6)]
   126         7.6145         7.6145         7.6145    6[1-(0),6-(1,6),6-(1,6)]
   127      12.114289      12.114289      12.114289    6[1-(0),6-(1,6),6-(1,6)]
   128       4.499789       4.499789       4.499789    6[1-(0),6-(1,6),6-(1,6)]
   129            0.0            0.0            0.0    6[1-(0),6-(1,6),6-(1,6)]
   130      -4.499789      -4.499789      -4.499789    6[1-(0),6-(1,6),6-(1,6)]
   131       2.120638       2.120638       2.120638    7[6-(6,6),6-(6,6),68-(7,7,8,8,8,8,8,8)]
   132            0.0            0.0            0.0    7[6-(6,6),6-(6,6),68-(7,7,8,8,8,8,8,8)]
   133      -2.120638      -2.120638      -2.120638    7[6-(6,6),6-(6,6),68-(7,7,8,8,8,8,8,8)]
   134       5.493862       5.493862       5.493862    7[6-(6,6),6-(6,6),68-(7,7,8,8,8,8,8,8)]
   135         7.6145         7.6145         7.6145    7[6-(6,6),6-(6,6),68-(7,7,8,8,8,8,8,8)]
   136       9.735138       9.735138       9.735138    7[6-(6,6),6-(6,6),68-(7,7,8,8,8,8,8,8)]
   137       5.493862       5.493862       5.493862    7[6-(6,6),6-(6,6),68-(7,7,8,8,8,8,8,8)]
   138         7.6145         7.6145         7.6145    7[6-(6,6),6-(6,6),68-(7,7,8,8,8,8,8,8)]
   139       9.735138       9.735138       9.735138    7[6-(6,6),6-(6,6),68-(7,7,8,8,8,8,8,8)]
   140       2.120638       2.120638       2.120638    7[6-(6,6),6-(6,6),68-(7,7,8,8,8,8,8,8)]
   141            0.0            0.0            0.0    7[6-(6,6),6-(6,6),68-(7,7,8,8,8,8,8,8)]
   142      -2.120638      -2.120638      -2.120638    7[6-(6,6),6-(6,6),68-(7,7,8,8,8,8,8,8)]
   143       1.252585       1.252585       1.252585    8[6-(6,8),25-(8,8,8)]
   144       0.174372       0.174372       0.174372    8[6-(6,8),68-(7,7,7,8,8,8,8,8)]
   145       2.428264       2.428264       2.428264    8[6-(6,8),25-(8,8,8)]
   146       1.420866       1.420866       1.420866    8[6-(6,8),68-(7,7,7,8,8,8,8,8)]
   147      -3.680849      -3.680849      -3.680849    8[6-(6,8),25-(8,8,8)]
   148      -1.595238      -1.595238      -1.595238    8[6-(6,8),68-(7,7,7,8,8,8,8,8)]
   149       6.361915       6.361915       6.361915    8[6-(6,8),25-(8,8,8)]
   150       7.440128       7.440128       7.440128    8[6-(6,8),68-(7,7,7,8,8,8,8,8)]
   151       5.186236       5.186236       5.186236    8[6-(6,8),25-(8,8,8)]
   152       6.193634       6.193634       6.193634    8[6-(6,8),68-(7,7,7,8,8,8,8,8)]
   153      11.295349      11.295349      11.295349    8[6-(6,8),25-(8,8,8)]
   154       9.209738       9.209738       9.209738    8[6-(6,8),68-(7,7,7,8,8,8,8,8)]
   155       8.867085       8.867085       8.867085    8[6-(6,8),25-(8,8,8)]
   156       7.788872       7.788872       7.788872    8[6-(6,8),68-(7,7,7,8,8,8,8,8)]
   157      10.042764      10.042764      10.042764    8[6-(6,8),25-(8,8,8)]
   158       9.035366       9.035366       9.035366    8[6-(6,8),68-(7,7,7,8,8,8,8,8)]
   159       3.933651       3.933651       3.933651    8[6-(6,8),25-(8,8,8)]
   160       6.019262       6.019262       6.019262    8[6-(6,8),68-(7,7,7,8,8,8,8,8)]
   161      -1.252585      -1.252585      -1.252585    8[6-(6,8),25-(8,8,8)]
   162      -0.174372      -0.174372      -0.174372    8[6-(6,8),68-(7,7,7,8,8,8,8,8)]
   163      -2.428264      -2.428264      -2.428264    8[6-(6,8),25-(8,8,8)]
   164      -1.420866      -1.420866      -1.420866    8[6-(6,8),68-(7,7,7,8,8,8,8,8)]
   165       3.680849       3.680849       3.680849    8[6-(6,8),25-(8,8,8)]
   166       1.595238       1.595238       1.595238    8[6-(6,8),68-(7,7,7,8,8,8,8,8)]
   167       6.361915       6.361915       6.361915    8[6-(6,8),25-(8,8,8)]
   168       7.440128       7.440128       7.440128    8[6-(6,8),68-(7,7,7,8,8,8,8,8)]
   169       5.186236       5.186236       5.186236    8[6-(6,8),25-(8,8,8)]
   170       6.193634       6.193634       6.193634    8[6-(6,8),68-(7,7,7,8,8,8,8,8)]
   171      11.295349      11.295349      11.295349    8[6-(6,8),25-(8,8,8)]
   172       9.209738       9.209738       9.209738    8[6-(6,8),68-(7,7,7,8,8,8,8,8)]
   173       1.252585       1.252585       1.252585    8[6-(6,8),25-(8,8,8)]
   174       0.174372       0.174372       0.174372    8[6-(6,8),68-(7,7,7,8,8,8,8,8)]
   175       2.428264       2.428264       2.428264    8[6-(6,8),25-(8,8,8)]
   176       1.420866       1.420866       1.420866    8[6-(6,8),68-(7,7,7,8,8,8,8,8)]
   177      -3.680849      -3.680849      -3.680849    8[6-(6,8),25-(8,8,8)]
   178      -1.595238      -1.595238      -1.595238    8[6-(6,8),68-(7,7,7,8,8,8,8,8)]
   179      -1.252585      -1.252585      -1.252585    8[6-(6,8),25-(8,8,8)]
   180      -0.174372      -0.174372      -0.174372    8[6-(6,8),68-(7,7,7,8,8,8,8,8)]
   181      -2.428264      -2.428264      -2.428264    8[6-(6,8),25-(8,8,8)]
   182      -1.420866      -1.420866      -1.420866    8[6-(6,8),68-(7,7,7,8,8,8,8,8)]
   183       3.680849       3.680849       3.680849    8[6-(6,8),25-(8,8,8)]
   184       1.595238       1.595238       1.595238    8[6-(6,8),68-(7,7,7,8,8,8,8,8)]
   185       8.867085       8.867085       8.867085    8[6-(6,8),25-(8,8,8)]
   186       7.788872       7.788872       7.788872    8[6-(6,8),68-(7,7,7,8,8,8,8,8)]
   187      10.042764      10.042764      10.042764    8[6-(6,8),25-(8,8,8)]
   188       9.035366       9.035366       9.035366    8[6-(6,8),68-(7,7,7,8,8,8,8,8)]
   189       3.933651       3.933651       3.933651    8[6-(6,8),25-(8,8,8)]
   190       6.019262       6.019262       6.019262    8[6-(6,8),68-(7,7,7,8,8,8,8,8)]
