# Supplementary material for: A collection of forcefield precursors for metal–organic frameworks
Source: RSC Adv. 2019 Nov 13;9(63):36492–507. doi: 10.1039/c9ra07327b (PMC9075174; doi:10.1039/c9ra07327b)
Supplement: RA-009-C9RA07327B-s2428 [file RA-009-C9RA07327B-s2428.txt]

TUWPIL_clean

8.152300    0.000000    0.000000
0.000000    18.051000    0.000000
0.000000    0.000000    21.291200

     1       3.948811       3.948811       3.948811    48[8-(6),8-(6),8-(6)]
     2       0.127339       0.127339       0.127339    48[8-(6),8-(6),8-(6)]
     3       4.203489       4.203489       4.203489    48[8-(6),8-(6),8-(6)]
     4       8.024961       8.024961       8.024961    48[8-(6),8-(6),8-(6)]
     5       2.725314       2.725314       2.725314    1[6-(6,6)]
     6       6.154171       6.154171       6.154171    1[6-(6,6)]
     7       4.264468       4.264468       4.264468    1[6-(6,6)]
     8        4.07778        4.07778        4.07778    1[6-(6,6)]
     9       4.947631       4.947631       4.947631    1[6-(6,6)]
    10        0.60327        0.60327        0.60327    1[6-(6,6)]
    11       4.233489       4.233489       4.233489    1[6-(6,6)]
    12        2.12612        2.12612        2.12612    1[6-(6,6)]
    13       5.735958       5.735958       5.735958    1[6-(1,6,8)]
    14       5.739219       5.739219       5.739219    1[6-(1,6,8)]
    15       5.415573       5.415573       5.415573    1[6-(6,6)]
    16       1.451925       1.451925       1.451925    1[6-(6,6)]
    17        0.19321        0.19321        0.19321    1[6-(6,6)]
    18         7.4243         7.4243         7.4243    1[6-(6,6)]
    19       7.233536       7.233536       7.233536    1[6-(1,6,8)]
    20       7.467507       7.467507       7.467507    1[6-(1,6,8)]
    21       1.917421       1.917421       1.917421    1[6-(6,6)]
    22       0.293483       0.293483       0.293483    1[6-(6,6)]
    23       1.350836       1.350836       1.350836    1[6-(6,6)]
    24       6.074279       6.074279       6.074279    1[6-(6,6)]
    25       7.963982       7.963982       7.963982    1[6-(6,6)]
    26       -0.00163       -0.00163       -0.00163    1[6-(6,6)]
    27       7.280819       7.280819       7.280819    1[6-(6,6)]
    28        3.47288        3.47288        3.47288    1[6-(6,6)]
    29       7.994961       7.994961       7.994961    1[6-(6,6)]
    30        1.95003        1.95003        1.95003    1[6-(6,6)]
    31       6.492492       6.492492       6.492492    1[6-(1,6,8)]
    32       6.489231       6.489231       6.489231    1[6-(1,6,8)]
    33       6.812877       6.812877       6.812877    1[6-(6,6)]
    34       2.624225       2.624225       2.624225    1[6-(6,6)]
    35        3.88294        3.88294        3.88294    1[6-(6,6)]
    36        4.80415        4.80415        4.80415    1[6-(6,6)]
    37       4.994914       4.994914       4.994914    1[6-(1,6,8)]
    38       4.760943       4.760943       4.760943    1[6-(1,6,8)]
    39       2.158729       2.158729       2.158729    1[6-(6,6)]
    40       3.782667       3.782667       3.782667    1[6-(6,6)]
    41       5.426986       5.426986       5.426986    1[6-(6,6)]
    42       1.998129       1.998129       1.998129    1[6-(6,6)]
    43       3.887832       3.887832       3.887832    1[6-(6,6)]
    44        4.07452        4.07452        4.07452    1[6-(6,6)]
    45       3.204669       3.204669       3.204669    1[6-(6,6)]
    46        7.54903        7.54903        7.54903    1[6-(6,6)]
    47       3.918811       3.918811       3.918811    1[6-(6,6)]
    48        6.02618        6.02618        6.02618    1[6-(6,6)]
    49       2.416342       2.416342       2.416342    1[6-(1,6,8)]
    50       2.413081       2.413081       2.413081    1[6-(1,6,8)]
    51       2.736727       2.736727       2.736727    1[6-(6,6)]
    52       6.700375       6.700375       6.700375    1[6-(6,6)]
    53        7.95909        7.95909        7.95909    1[6-(6,6)]
    54          0.728          0.728          0.728    1[6-(6,6)]
    55       0.918764       0.918764       0.918764    1[6-(1,6,8)]
    56       0.684793       0.684793       0.684793    1[6-(1,6,8)]
    57       6.234879       6.234879       6.234879    1[6-(6,6)]
    58       7.858817       7.858817       7.858817    1[6-(6,6)]
    59       6.801464       6.801464       6.801464    1[6-(6,6)]
    60       2.078021       2.078021       2.078021    1[6-(6,6)]
    61       0.188318       0.188318       0.188318    1[6-(6,6)]
    62        0.00163        0.00163        0.00163    1[6-(6,6)]
    63       0.871481       0.871481       0.871481    1[6-(6,6)]
    64        4.67942        4.67942        4.67942    1[6-(6,6)]
    65       0.157339       0.157339       0.157339    1[6-(6,6)]
    66        6.20227        6.20227        6.20227    1[6-(6,6)]
    67       1.659808       1.659808       1.659808    1[6-(1,6,8)]
    68       1.663069       1.663069       1.663069    1[6-(1,6,8)]
    69       1.339423       1.339423       1.339423    1[6-(6,6)]
    70       5.528075       5.528075       5.528075    1[6-(6,6)]
    71        4.26936        4.26936        4.26936    1[6-(6,6)]
    72        3.34815        3.34815        3.34815    1[6-(6,6)]
    73       3.157386       3.157386       3.157386    1[6-(1,6,8)]
    74       3.391357       3.391357       3.391357    1[6-(1,6,8)]
    75       5.993571       5.993571       5.993571    1[6-(6,6)]
    76       4.369633       4.369633       4.369633    1[6-(6,6)]
    77       2.609551       2.609551       2.609551    6[1-(0),6-(1,6),6-(6,16)]
    78       5.297365       5.297365       5.297365    6[6-(6,16),6-(6,6),8-(6)]
    79       5.206059       5.206059       5.206059    6[6-(6,16),6-(6,8),16-(6)]
    80       5.057687       5.057687       5.057687    6[6-(1,6),6-(6,6),6-(6,8)]
    81       4.906054       4.906054       4.906054    6[6-(6,16),6-(6,8),16-(6)]
    82       6.844671       6.844671       6.844671    6[1-(0),6-(1,6),6-(6,16)]
    83       3.532392       3.532392       3.532392    6[1-(0),6-(1,6),6-(6,16)]
    84       4.350883       4.350883       4.350883    6[1-(0),6-(1,6),6-(6,6)]
    85       3.715003       3.715003       3.715003    6[6-(1,6),6-(1,6),16-(6)]
    86       6.562602       6.562602       6.562602    6[6-(1,6),6-(1,6),16-(6)]
    87       4.866108       4.866108       4.866108    6[1-(0),6-(1,6),6-(1,6)]
    88       4.603604       4.603604       4.603604    6[6-(6,16),6-(6,6),8-(6)]
    89       4.664746       4.664746       4.664746    6[6-(1,6),6-(6,6),6-(6,8)]
    90       1.337792       1.337792       1.337792    6[1-(0),6-(1,6),6-(1,6)]
    91        4.44871        4.44871        4.44871    6[1-(0),6-(1,6),6-(1,6)]
    92        2.24922        2.24922        2.24922    6[1-(0),6-(1,6),6-(1,6)]
    93       4.568549       4.568549       4.568549    6[6-(1,1,8),8-(0),8-(48)]
    94       5.179156       5.179156       5.179156    6[1-(0),1-(0),6-(8,8),8-(6)]
    95       5.154699       5.154699       5.154699    6[1-(0),6-(1,6),6-(6,6)]
    96       0.756533       0.756533       0.756533    6[1-(0),6-(1,6),6-(1,6)]
    97       0.005707       0.005707       0.005707    6[1-(0),6-(1,6),6-(1,6)]
    98        7.60365        7.60365        7.60365    6[1-(0),6-(1,6),6-(6,16)]
    99        6.96614        6.96614        6.96614    6[1-(0),1-(0),6-(8,8),8-(6)]
   100       1.038603       1.038603       1.038603    6[1-(0),6-(1,6),6-(1,6)]
   101        1.15029        1.15029        1.15029    6[1-(0),6-(1,6),6-(1,6)]
   102       7.293863       7.293863       7.293863    6[6-(1,1,8),8-(48),8-(48)]
   103       1.466599       1.466599       1.466599    6[1-(0),6-(1,6),6-(6,16)]
   104       6.931085       6.931085       6.931085    6[6-(6,16),6-(6,6),8-(6)]
   105       7.022391       7.022391       7.022391    6[6-(6,16),6-(6,8),16-(6)]
   106       7.170763       7.170763       7.170763    6[6-(1,6),6-(6,6),6-(6,8)]
   107       7.322396       7.322396       7.322396    6[6-(6,16),6-(6,8),16-(6)]
   108       5.383779       5.383779       5.383779    6[1-(0),6-(1,6),6-(6,16)]
   109       0.543758       0.543758       0.543758    6[1-(0),6-(1,6),6-(6,16)]
   110       7.877567       7.877567       7.877567    6[1-(0),6-(1,6),6-(6,6)]
   111       0.361147       0.361147       0.361147    6[6-(1,6),6-(1,6),16-(6)]
   112       5.665849       5.665849       5.665849    6[6-(1,6),6-(1,6),16-(6)]
   113       7.362342       7.362342       7.362342    6[1-(0),6-(1,6),6-(1,6)]
   114       7.624846       7.624846       7.624846    6[6-(6,16),6-(6,6),8-(6)]
   115       7.563704       7.563704       7.563704    6[6-(1,6),6-(6,6),6-(6,8)]
   116       2.738358       2.738358       2.738358    6[1-(0),6-(1,6),6-(1,6)]
   117        7.77974        7.77974        7.77974    6[1-(0),6-(1,6),6-(1,6)]
   118        1.82693        1.82693        1.82693    6[1-(0),6-(1,6),6-(1,6)]
   119       7.659901       7.659901       7.659901    6[6-(1,1,8),8-(0),8-(48)]
   120       7.049294       7.049294       7.049294    6[1-(0),1-(0),6-(8,8),8-(6)]
   121       7.073751       7.073751       7.073751    6[1-(0),6-(1,6),6-(6,6)]
   122       3.319617       3.319617       3.319617    6[1-(0),6-(1,6),6-(1,6)]
   123       4.070443       4.070443       4.070443    6[1-(0),6-(1,6),6-(1,6)]
   124         4.6248         4.6248         4.6248    6[1-(0),6-(1,6),6-(6,16)]
   125        5.26231        5.26231        5.26231    6[1-(0),1-(0),6-(8,8),8-(6)]
   126       3.037547       3.037547       3.037547    6[1-(0),6-(1,6),6-(1,6)]
   127        2.92586        2.92586        2.92586    6[1-(0),6-(1,6),6-(1,6)]
   128       4.934587       4.934587       4.934587    6[6-(1,1,8),8-(48),8-(48)]
   129       5.542749       5.542749       5.542749    6[1-(0),6-(1,6),6-(6,16)]
   130       2.854935       2.854935       2.854935    6[6-(6,16),6-(6,6),8-(6)]
   131       2.946241       2.946241       2.946241    6[6-(6,16),6-(6,8),16-(6)]
   132       3.094613       3.094613       3.094613    6[6-(1,6),6-(6,6),6-(6,8)]
   133       3.246246       3.246246       3.246246    6[6-(6,16),6-(6,8),16-(6)]
   134       1.307629       1.307629       1.307629    6[1-(0),6-(1,6),6-(6,16)]
   135       4.619908       4.619908       4.619908    6[1-(0),6-(1,6),6-(6,16)]
   136       3.801417       3.801417       3.801417    6[1-(0),6-(1,6),6-(6,6)]
   137       4.437297       4.437297       4.437297    6[6-(1,6),6-(1,6),16-(6)]
   138       1.589699       1.589699       1.589699    6[6-(1,6),6-(1,6),16-(6)]
   139       3.286192       3.286192       3.286192    6[1-(0),6-(1,6),6-(1,6)]
   140       3.548696       3.548696       3.548696    6[6-(6,16),6-(6,6),8-(6)]
   141       3.487554       3.487554       3.487554    6[6-(1,6),6-(6,6),6-(6,8)]
   142       6.814508       6.814508       6.814508    6[1-(0),6-(1,6),6-(1,6)]
   143        3.70359        3.70359        3.70359    6[1-(0),6-(1,6),6-(1,6)]
   144        5.90308        5.90308        5.90308    6[1-(0),6-(1,6),6-(1,6)]
   145       3.583751       3.583751       3.583751    6[6-(1,1,8),8-(0),8-(48)]
   146       2.973144       2.973144       2.973144    6[1-(0),1-(0),6-(8,8),8-(6)]
   147       2.997601       2.997601       2.997601    6[1-(0),6-(1,6),6-(6,6)]
   148       7.395767       7.395767       7.395767    6[1-(0),6-(1,6),6-(1,6)]
   149      -0.005707      -0.005707      -0.005707    6[1-(0),6-(1,6),6-(1,6)]
   150        0.54865        0.54865        0.54865    6[1-(0),6-(1,6),6-(6,16)]
   151        1.18616        1.18616        1.18616    6[1-(0),1-(0),6-(8,8),8-(6)]
   152       7.113697       7.113697       7.113697    6[1-(0),6-(1,6),6-(1,6)]
   153        7.00201        7.00201        7.00201    6[1-(0),6-(1,6),6-(1,6)]
   154       0.858437       0.858437       0.858437    6[6-(1,1,8),8-(48),8-(48)]
   155       6.685701       6.685701       6.685701    6[1-(0),6-(1,6),6-(6,16)]
   156       1.221215       1.221215       1.221215    6[6-(6,16),6-(6,6),8-(6)]
   157       1.129909       1.129909       1.129909    6[6-(6,16),6-(6,8),16-(6)]
   158       0.981537       0.981537       0.981537    6[6-(1,6),6-(6,6),6-(6,8)]
   159       0.829904       0.829904       0.829904    6[6-(6,16),6-(6,8),16-(6)]
   160       2.768521       2.768521       2.768521    6[1-(0),6-(1,6),6-(6,16)]
   161       7.608542       7.608542       7.608542    6[1-(0),6-(1,6),6-(6,16)]
   162       0.274733       0.274733       0.274733    6[1-(0),6-(1,6),6-(6,6)]
   163       7.791153       7.791153       7.791153    6[6-(1,6),6-(1,6),16-(6)]
   164       2.486451       2.486451       2.486451    6[6-(1,6),6-(1,6),16-(6)]
   165       0.789958       0.789958       0.789958    6[1-(0),6-(1,6),6-(1,6)]
   166       0.527454       0.527454       0.527454    6[6-(6,16),6-(6,6),8-(6)]
   167       0.588596       0.588596       0.588596    6[6-(1,6),6-(6,6),6-(6,8)]
   168       5.413942       5.413942       5.413942    6[1-(0),6-(1,6),6-(1,6)]
   169        0.37256        0.37256        0.37256    6[1-(0),6-(1,6),6-(1,6)]
   170        6.32537        6.32537        6.32537    6[1-(0),6-(1,6),6-(1,6)]
   171       0.492399       0.492399       0.492399    6[6-(1,1,8),8-(0),8-(48)]
   172       1.103006       1.103006       1.103006    6[1-(0),1-(0),6-(8,8),8-(6)]
   173       1.078549       1.078549       1.078549    6[1-(0),6-(1,6),6-(6,6)]
   174       4.832683       4.832683       4.832683    6[1-(0),6-(1,6),6-(1,6)]
   175       4.081857       4.081857       4.081857    6[1-(0),6-(1,6),6-(1,6)]
   176         3.5275         3.5275         3.5275    6[1-(0),6-(1,6),6-(6,16)]
   177        2.88999        2.88999        2.88999    6[1-(0),1-(0),6-(8,8),8-(6)]
   178       5.114753       5.114753       5.114753    6[1-(0),6-(1,6),6-(1,6)]
   179        5.22644        5.22644        5.22644    6[1-(0),6-(1,6),6-(1,6)]
   180       3.217713       3.217713       3.217713    6[6-(1,1,8),8-(48),8-(48)]
   181       5.381007       5.381007       5.381007    16[6-(6,6),6-(6,6)]
   182       4.856162       4.856162       4.856162    16[6-(6,6),6-(6,6)]
   183       6.847443       6.847443       6.847443    16[6-(6,6),6-(6,6)]
   184       7.372288       7.372288       7.372288    16[6-(6,6),6-(6,6)]
   185       2.771293       2.771293       2.771293    16[6-(6,6),6-(6,6)]
   186       3.296138       3.296138       3.296138    16[6-(6,6),6-(6,6)]
   187       1.304857       1.304857       1.304857    16[6-(6,6),6-(6,6)]
   188       0.780012       0.780012       0.780012    16[6-(6,6),6-(6,6)]
   189       4.152782       4.152782       4.152782    8[6-(1,1,6),6-(6,6)]
   190       5.576988       5.576988       5.576988    8[6-(1,1,6),6-(6,6)]
   191       3.360378       3.360378       3.360378    8[6-(6,8)]
   192       5.389486       5.389486       5.389486    8[6-(6,8),48-(8,8)]
   193       0.307342       0.307342       0.307342    8[6-(6,8),48-(8,8)]
   194         6.4501         6.4501         6.4501    8[6-(6,8),48-(8,8)]
   195       8.075668       8.075668       8.075668    8[6-(1,1,6),6-(6,6)]
   196       6.651462       6.651462       6.651462    8[6-(1,1,6),6-(6,6)]
   197       0.715772       0.715772       0.715772    8[6-(6,8)]
   198       6.838964       6.838964       6.838964    8[6-(6,8),48-(8,8)]
   199       3.768808       3.768808       3.768808    8[6-(6,8),48-(8,8)]
   200        5.77835        5.77835        5.77835    8[6-(6,8),48-(8,8)]
   201       3.999518       3.999518       3.999518    8[6-(1,1,6),6-(6,6)]
   202       2.575312       2.575312       2.575312    8[6-(1,1,6),6-(6,6)]
   203       4.791922       4.791922       4.791922    8[6-(6,8)]
   204       2.762814       2.762814       2.762814    8[6-(6,8),48-(8,8)]
   205       7.844958       7.844958       7.844958    8[6-(6,8),48-(8,8)]
   206         1.7022         1.7022         1.7022    8[6-(6,8),48-(8,8)]
   207       0.076632       0.076632       0.076632    8[6-(1,1,6),6-(6,6)]
   208       1.500838       1.500838       1.500838    8[6-(1,1,6),6-(6,6)]
   209       7.436528       7.436528       7.436528    8[6-(6,8)]
   210       1.313336       1.313336       1.313336    8[6-(6,8),48-(8,8)]
   211       4.383492       4.383492       4.383492    8[6-(6,8),48-(8,8)]
   212        2.37395        2.37395        2.37395    8[6-(6,8),48-(8,8)]
