# Supplementary material for: A collection of forcefield precursors for metal–organic frameworks
Source: RSC Adv. 2019 Nov 13;9(63):36492–507. doi: 10.1039/c9ra07327b (PMC9075174; doi:10.1039/c9ra07327b)
Supplement: RA-009-C9RA07327B-s2429 [file RA-009-C9RA07327B-s2429.txt]

UBACOR_clean

13.996000    0.000000    0.000000
6.998018    12.838524    0.000000
6.998026    3.728037    16.808787

     1       9.094611       9.094611       9.094611    30[7-(6,6),8-(6),8-(6),8-(6)]
     2       11.79948       11.79948       11.79948    30[7-(6,6),8-(6),8-(6),8-(6),8-(6)]
     3      16.092612      16.092612      16.092612    30[7-(6,6),8-(6),8-(6),8-(6)]
     4       4.801477       4.801477       4.801477    30[7-(6,6),8-(6),8-(6),8-(6),8-(6)]
     5      18.897433      18.897433      18.897433    30[7-(6,6),8-(6),8-(6),8-(6)]
     6      16.192564      16.192564      16.192564    30[7-(6,6),8-(6),8-(6),8-(6),8-(6)]
     7      11.899432      11.899432      11.899432    30[7-(6,6),8-(6),8-(6),8-(6)]
     8      23.190567      23.190567      23.190567    30[7-(6,6),8-(6),8-(6),8-(6),8-(6)]
     9      12.456456      12.456456      12.456456    1[6-(6,6)]
    10      14.536264      14.536264      14.536264    1[6-(6,6)]
    11      16.386533      16.386533      16.386533    1[6-(6,6)]
    12      14.019798      14.019798      14.019798    1[6-(6,6)]
    13      13.396973      13.396973      13.396973    1[6-(6,6)]
    14      20.077291      20.077291      20.077291    1[6-(6,6)]
    15       14.77141       14.77141       14.77141    1[6-(6,7)]
    16      14.623048      14.623048      14.623048    1[6-(6,6)]
    17      10.355644      10.355644      10.355644    1[6-(6,6)]
    18      10.366844      10.366844      10.366844    1[6-(6,7)]
    19      25.031885      25.031885      25.031885    1[6-(6,7)]
    20      18.025473      18.025473      18.025473    1[6-(6,6)]
    21      14.071603      14.071603      14.071603    1[6-(6,6)]
    22      21.160591      21.160591      21.160591    1[6-(6,7)]
    23      12.456464      12.456464      12.456464    1[6-(6,6)]
    24      14.536268      14.536268      14.536268    1[6-(6,6)]
    25      16.386541      16.386541      16.386541    1[6-(6,6)]
    26        7.02181        7.02181        7.02181    1[6-(6,6)]
    27       6.398991       6.398991       6.398991    1[6-(6,6)]
    28       6.081281       6.081281       6.081281    1[6-(6,6)]
    29      14.771395      14.771395      14.771395    1[6-(6,7)]
    30      14.623041      14.623041      14.623041    1[6-(6,6)]
    31      17.353659      17.353659      17.353659    1[6-(6,6)]
    32      17.364852      17.364852      17.364852    1[6-(6,7)]
    33      18.033873      18.033873      18.033873    1[6-(6,7)]
    34      18.025472      18.025472      18.025472    1[6-(6,6)]
    35      14.071602      14.071602      14.071602    1[6-(6,6)]
    36       14.16258       14.16258       14.16258    1[6-(6,7)]
    37      15.535588      15.535588      15.535588    1[6-(6,6)]
    38       13.45578       13.45578       13.45578    1[6-(6,6)]
    39      11.605511      11.605511      11.605511    1[6-(6,6)]
    40      13.972246      13.972246      13.972246    1[6-(6,6)]
    41      14.595071      14.595071      14.595071    1[6-(6,6)]
    42       7.914753       7.914753       7.914753    1[6-(6,6)]
    43      13.220634      13.220634      13.220634    1[6-(6,7)]
    44      13.368996      13.368996      13.368996    1[6-(6,6)]
    45        17.6364        17.6364        17.6364    1[6-(6,6)]
    46        17.6252        17.6252        17.6252    1[6-(6,7)]
    47       2.960159       2.960159       2.960159    1[6-(6,7)]
    48       9.966571       9.966571       9.966571    1[6-(6,6)]
    49      13.920441      13.920441      13.920441    1[6-(6,6)]
    50       6.831453       6.831453       6.831453    1[6-(6,7)]
    51       15.53558       15.53558       15.53558    1[6-(6,6)]
    52      13.455776      13.455776      13.455776    1[6-(6,6)]
    53      11.605503      11.605503      11.605503    1[6-(6,6)]
    54      20.970234      20.970234      20.970234    1[6-(6,6)]
    55      21.593053      21.593053      21.593053    1[6-(6,6)]
    56      21.910763      21.910763      21.910763    1[6-(6,6)]
    57      13.220649      13.220649      13.220649    1[6-(6,7)]
    58      13.369003      13.369003      13.369003    1[6-(6,6)]
    59      10.638385      10.638385      10.638385    1[6-(6,6)]
    60      10.627192      10.627192      10.627192    1[6-(6,7)]
    61       9.958171       9.958171       9.958171    1[6-(6,7)]
    62       9.966572       9.966572       9.966572    1[6-(6,6)]
    63      13.920442      13.920442      13.920442    1[6-(6,6)]
    64      13.829464      13.829464      13.829464    1[6-(6,7)]
    65      11.682473      11.682473      11.682473    6[6-(6,6),8-(30),8-(30)]
    66      13.073676      13.073676      13.073676    6[6-(1,6),6-(6,6),6-(8,8)]
    67      13.205241      13.205241      13.205241    6[1-(0),6-(1,6),6-(6,6)]
    68      14.446688      14.446688      14.446688    6[1-(0),6-(1,6),6-(1,6)]
    69      15.556569      15.556569      15.556569    6[1-(0),6-(1,6),6-(6,6)]
    70      15.444599      15.444599      15.444599    6[6-(1,6),6-(6,6),6-(8,8)]
    71      14.179359      14.179359      14.179359    6[6-(6,6),6-(6,6),6-(6,6)]
    72      16.732229      16.732229      16.732229    6[6-(6,6),8-(30),8-(30)]
    73      14.413091      14.413091      14.413091    6[6-(6,6),8-(30),8-(30)]
    74      14.088382      14.088382      14.088382    6[6-(1,6),6-(6,6),6-(8,8)]
    75      13.896634      13.896634      13.896634    6[1-(0),6-(1,6),6-(6,6)]
    76      13.529937      13.529937      13.529937    6[1-(0),6-(1,6),6-(1,6)]
    77      13.360586      13.360586      13.360586    6[1-(0),6-(1,6),6-(6,6)]
    78      13.604119      13.604119      13.604119    6[6-(1,6),6-(6,6),6-(8,8)]
    79      13.972216      13.972216      13.972216    6[6-(6,6),6-(6,6),6-(6,6)]
    80      13.455762      13.455762      13.455762    6[6-(6,6),8-(0),8-(30)]
    81      15.303258      15.303258      15.303258    6[1-(0),6-(1,6),7-(6,30)]
    82      15.223478      15.223478      15.223478    6[1-(0),6-(1,7),6-(6,6)]
    83      16.049241      16.049241      16.049241    6[6-(1,6),6-(1,6),6-(6,6)]
    84       9.836392       9.836392       9.836392    6[1-(0),6-(1,7),6-(6,6)]
    85       9.827997       9.827997       9.827997    6[1-(0),6-(1,6),7-(6,30)]
    86      24.221517      24.221517      24.221517    6[1-(0),6-(1,6),7-(6,30)]
    87      24.222919      24.222919      24.222919    6[1-(0),6-(1,7),6-(6,6)]
    88      16.033843      16.033843      16.033843    6[6-(1,6),6-(1,6),6-(6,6)]
    89      14.886169      14.886169      14.886169    6[1-(0),6-(1,7),6-(6,6)]
    90      21.952765      21.952765      21.952765    6[1-(0),6-(1,6),7-(6,30)]
    91       4.684471       4.684471       4.684471    6[6-(6,6),8-(30),8-(30)]
    92       6.075673       6.075673       6.075673    6[6-(1,6),6-(6,6),6-(8,8)]
    93      13.205251      13.205251      13.205251    6[1-(0),6-(1,6),6-(6,6)]
    94      14.446695      14.446695      14.446695    6[1-(0),6-(1,6),6-(1,6)]
    95      15.556579      15.556579      15.556579    6[1-(0),6-(1,6),6-(6,6)]
    96       8.446595       8.446595       8.446595    6[6-(1,6),6-(6,6),6-(8,8)]
    97       7.181358       7.181358       7.181358    6[6-(6,6),6-(6,6),6-(6,6)]
    98       9.734229       9.734229       9.734229    6[6-(6,6),8-(30),8-(30)]
    99       7.415093       7.415093       7.415093    6[6-(6,6),8-(30),8-(30)]
   100       7.090387       7.090387       7.090387    6[6-(1,6),6-(6,6),6-(8,8)]
   101       6.898645       6.898645       6.898645    6[1-(0),6-(1,6),6-(6,6)]
   102       6.531951       6.531951       6.531951    6[1-(0),6-(1,6),6-(1,6)]
   103       6.362599       6.362599       6.362599    6[1-(0),6-(1,6),6-(6,6)]
   104       6.606127       6.606127       6.606127    6[6-(1,6),6-(6,6),6-(8,8)]
   105        6.97422        6.97422        6.97422    6[6-(6,6),6-(6,6),6-(6,6)]
   106       6.457769       6.457769       6.457769    6[6-(6,6),8-(0),8-(30)]
   107      15.303243      15.303243      15.303243    6[1-(0),6-(1,6),7-(6,30)]
   108      15.223468      15.223468      15.223468    6[1-(0),6-(1,7),6-(6,6)]
   109      16.049233      16.049233      16.049233    6[6-(1,6),6-(1,6),6-(6,6)]
   110      16.834407      16.834407      16.834407    6[1-(0),6-(1,7),6-(6,6)]
   111      16.826007      16.826007      16.826007    6[1-(0),6-(1,6),7-(6,30)]
   112      17.223504      17.223504      17.223504    6[1-(0),6-(1,6),7-(6,30)]
   113      17.224901      17.224901      17.224901    6[1-(0),6-(1,7),6-(6,6)]
   114       16.03384       16.03384       16.03384    6[6-(1,6),6-(1,6),6-(6,6)]
   115       14.88617       14.88617       14.88617    6[1-(0),6-(1,7),6-(6,6)]
   116      14.954753      14.954753      14.954753    6[1-(0),6-(1,6),7-(6,30)]
   117      16.309571      16.309571      16.309571    6[6-(6,6),8-(30),8-(30)]
   118      14.918368      14.918368      14.918368    6[6-(1,6),6-(6,6),6-(8,8)]
   119      14.786803      14.786803      14.786803    6[1-(0),6-(1,6),6-(6,6)]
   120      13.545356      13.545356      13.545356    6[1-(0),6-(1,6),6-(1,6)]
   121      12.435475      12.435475      12.435475    6[1-(0),6-(1,6),6-(6,6)]
   122      12.547445      12.547445      12.547445    6[6-(1,6),6-(6,6),6-(8,8)]
   123      13.812685      13.812685      13.812685    6[6-(6,6),6-(6,6),6-(6,6)]
   124      11.259815      11.259815      11.259815    6[6-(6,6),8-(30),8-(30)]
   125      13.578953      13.578953      13.578953    6[6-(6,6),8-(30),8-(30)]
   126      13.903662      13.903662      13.903662    6[6-(1,6),6-(6,6),6-(8,8)]
   127       14.09541       14.09541       14.09541    6[1-(0),6-(1,6),6-(6,6)]
   128      14.462107      14.462107      14.462107    6[1-(0),6-(1,6),6-(1,6)]
   129      14.631458      14.631458      14.631458    6[1-(0),6-(1,6),6-(6,6)]
   130      14.387925      14.387925      14.387925    6[6-(1,6),6-(6,6),6-(8,8)]
   131      14.019828      14.019828      14.019828    6[6-(6,6),6-(6,6),6-(6,6)]
   132      14.536282      14.536282      14.536282    6[6-(6,6),8-(0),8-(30)]
   133      12.688786      12.688786      12.688786    6[1-(0),6-(1,6),7-(6,30)]
   134      12.768566      12.768566      12.768566    6[1-(0),6-(1,7),6-(6,6)]
   135      11.942803      11.942803      11.942803    6[6-(1,6),6-(1,6),6-(6,6)]
   136      18.155652      18.155652      18.155652    6[1-(0),6-(1,7),6-(6,6)]
   137      18.164047      18.164047      18.164047    6[1-(0),6-(1,6),7-(6,30)]
   138       3.770527       3.770527       3.770527    6[1-(0),6-(1,6),7-(6,30)]
   139       3.769125       3.769125       3.769125    6[1-(0),6-(1,7),6-(6,6)]
   140      11.958201      11.958201      11.958201    6[6-(1,6),6-(1,6),6-(6,6)]
   141       6.107857       6.107857       6.107857    6[1-(0),6-(1,7),6-(6,6)]
   142       6.039279       6.039279       6.039279    6[1-(0),6-(1,6),7-(6,30)]
   143      23.307573      23.307573      23.307573    6[6-(6,6),8-(30),8-(30)]
   144      21.916371      21.916371      21.916371    6[6-(1,6),6-(6,6),6-(8,8)]
   145      14.786793      14.786793      14.786793    6[1-(0),6-(1,6),6-(6,6)]
   146      13.545349      13.545349      13.545349    6[1-(0),6-(1,6),6-(1,6)]
   147      12.435465      12.435465      12.435465    6[1-(0),6-(1,6),6-(6,6)]
   148      19.545449      19.545449      19.545449    6[6-(1,6),6-(6,6),6-(8,8)]
   149      20.810686      20.810686      20.810686    6[6-(6,6),6-(6,6),6-(6,6)]
   150      18.257815      18.257815      18.257815    6[6-(6,6),8-(30),8-(30)]
   151      20.576951      20.576951      20.576951    6[6-(6,6),8-(30),8-(30)]
   152      20.901657      20.901657      20.901657    6[6-(1,6),6-(6,6),6-(8,8)]
   153      21.093399      21.093399      21.093399    6[1-(0),6-(1,6),6-(6,6)]
   154      21.460093      21.460093      21.460093    6[1-(0),6-(1,6),6-(1,6)]
   155      21.629445      21.629445      21.629445    6[1-(0),6-(1,6),6-(6,6)]
   156      21.385917      21.385917      21.385917    6[6-(1,6),6-(6,6),6-(8,8)]
   157      21.017824      21.017824      21.017824    6[6-(6,6),6-(6,6),6-(6,6)]
   158      21.534275      21.534275      21.534275    6[6-(6,6),8-(0),8-(30)]
   159      12.688801      12.688801      12.688801    6[1-(0),6-(1,6),7-(6,30)]
   160      12.768576      12.768576      12.768576    6[1-(0),6-(1,7),6-(6,6)]
   161      11.942811      11.942811      11.942811    6[6-(1,6),6-(1,6),6-(6,6)]
   162      11.157637      11.157637      11.157637    6[1-(0),6-(1,7),6-(6,6)]
   163      11.166037      11.166037      11.166037    6[1-(0),6-(1,6),7-(6,30)]
   164       10.76854       10.76854       10.76854    6[1-(0),6-(1,6),7-(6,30)]
   165      10.767143      10.767143      10.767143    6[1-(0),6-(1,7),6-(6,6)]
   166      11.958204      11.958204      11.958204    6[6-(1,6),6-(1,6),6-(6,6)]
   167      13.105874      13.105874      13.105874    6[1-(0),6-(1,7),6-(6,6)]
   168      13.037291      13.037291      13.037291    6[1-(0),6-(1,6),7-(6,30)]
   169       9.077812       9.077812       9.077812    7[6-(1,6),6-(1,6),30-(8,8,8)]
   170      23.103235      23.103235      23.103235    7[6-(1,6),6-(1,6),30-(8,8,8,8)]
   171      16.075821      16.075821      16.075821    7[6-(1,6),6-(1,6),30-(8,8,8)]
   172      16.105225      16.105225      16.105225    7[6-(1,6),6-(1,6),30-(8,8,8,8)]
   173      18.914232      18.914232      18.914232    7[6-(1,6),6-(1,6),30-(8,8,8)]
   174       4.888809       4.888809       4.888809    7[6-(1,6),6-(1,6),30-(8,8,8,8)]
   175      11.916223      11.916223      11.916223    7[6-(1,6),6-(1,6),30-(8,8,8)]
   176      11.886819      11.886819      11.886819    7[6-(1,6),6-(1,6),30-(8,8,8,8)]
   177      10.968677      10.968677      10.968677    8[6-(6,8),30-(7,8,8)]
   178      11.284986      11.284986      11.284986    8[6-(6,8),30-(7,8,8,8)]
   179      13.772076      13.772076      13.772076    8[6-(6,8),30-(7,8,8,8)]
   180       15.32283       15.32283       15.32283    8[6-(6,8),30-(7,8,8)]
   181      17.760937      17.760937      17.760937    8[6-(6,8),30-(7,8,8,8)]
   182      16.739225      16.739225      16.739225    8[6-(6,8),30-(7,8,8,8)]
   183      14.242339      14.242339      14.242339    8[6-(6,8)]
   184       19.42788       19.42788       19.42788    8[6-(6,8),30-(7,8,8)]
   185       3.970675       3.970675       3.970675    8[6-(6,8),30-(7,8,8)]
   186       4.286986       4.286986       4.286986    8[6-(6,8),30-(7,8,8,8)]
   187       6.774074       6.774074       6.774074    8[6-(6,8),30-(7,8,8,8)]
   188       8.324834       8.324834       8.324834    8[6-(6,8),30-(7,8,8)]
   189      10.762933      10.762933      10.762933    8[6-(6,8),30-(7,8,8,8)]
   190       9.741229       9.741229       9.741229    8[6-(6,8),30-(7,8,8,8)]
   191       7.244343       7.244343       7.244343    8[6-(6,8)]
   192       5.431863       5.431863       5.431863    8[6-(6,8),30-(7,8,8)]
   193      17.023367      17.023367      17.023367    8[6-(6,8),30-(7,8,8)]
   194      16.707058      16.707058      16.707058    8[6-(6,8),30-(7,8,8,8)]
   195      14.219968      14.219968      14.219968    8[6-(6,8),30-(7,8,8,8)]
   196      12.669214      12.669214      12.669214    8[6-(6,8),30-(7,8,8)]
   197      10.231107      10.231107      10.231107    8[6-(6,8),30-(7,8,8,8)]
   198      11.252819      11.252819      11.252819    8[6-(6,8),30-(7,8,8,8)]
   199      13.749705      13.749705      13.749705    8[6-(6,8)]
   200       8.564164       8.564164       8.564164    8[6-(6,8),30-(7,8,8)]
   201      24.021369      24.021369      24.021369    8[6-(6,8),30-(7,8,8)]
   202      23.705058      23.705058      23.705058    8[6-(6,8),30-(7,8,8,8)]
   203       21.21797       21.21797       21.21797    8[6-(6,8),30-(7,8,8,8)]
   204       19.66721       19.66721       19.66721    8[6-(6,8),30-(7,8,8)]
   205      17.229111      17.229111      17.229111    8[6-(6,8),30-(7,8,8,8)]
   206      18.250815      18.250815      18.250815    8[6-(6,8),30-(7,8,8,8)]
   207      20.747701      20.747701      20.747701    8[6-(6,8)]
   208      22.560181      22.560181      22.560181    8[6-(6,8),30-(7,8,8)]
