# Supplementary material for: A collection of forcefield precursors for metal–organic frameworks
Source: RSC Adv. 2019 Nov 13;9(63):36492–507. doi: 10.1039/c9ra07327b (PMC9075174; doi:10.1039/c9ra07327b)
Supplement: RA-009-C9RA07327B-s2430 [file RA-009-C9RA07327B-s2430.txt]

UBACUX_clean

13.921000    0.000000    0.000000
-6.960355    14.971532    0.000000
0.000000    -8.269776    17.099206

     1      -2.141121      -2.141121      -2.141121    30[7-(6,6),8-(6),8-(6),8-(6)]
     2       4.751022       4.751022       4.751022    30[7-(6,6),8-(6),8-(6),8-(6),8-(6)]
     3       4.819388       4.819388       4.819388    30[7-(6,6),8-(6),8-(6),8-(6)]
     4      -2.209459      -2.209459      -2.209459    30[7-(6,6),8-(6),8-(6),8-(6),8-(6)]
     5       9.101766       9.101766       9.101766    30[7-(6,6),8-(6),8-(6),8-(6)]
     6       2.209623       2.209623       2.209623    30[7-(6,6),8-(6),8-(6),8-(6),8-(6)]
     7       2.141257       2.141257       2.141257    30[7-(6,6),8-(6),8-(6),8-(6)]
     8       9.170104       9.170104       9.170104    30[7-(6,6),8-(6),8-(6),8-(6),8-(6)]
     9       1.470168       1.470168       1.470168    1[6-(6,6)]
    10      -0.686186      -0.686186      -0.686186    1[6-(6,6)]
    11      -2.476441      -2.476441      -2.476441    1[6-(6,6)]
    12       0.331358       0.331358       0.331358    1[6-(6,6)]
    13       1.055237       1.055237       1.055237    1[6-(6,6)]
    14       1.286338       1.286338       1.286338    1[6-(6,6)]
    15      -1.596644      -1.596644      -1.596644    1[6-(6,7)]
    16      -1.623069      -1.623069      -1.623069    1[6-(6,6)]
    17      -2.777126      -2.777126      -2.777126    1[6-(6,6)]
    18      -2.926105      -2.926105      -2.926105    1[6-(6,7)]
    19       2.774496       2.774496       2.774496    1[6-(6,7)]
    20       2.653359       2.653359       2.653359    1[6-(6,6)]
    21       6.424553       6.424553       6.424553    1[6-(6,6)]
    22       6.545691       6.545691       6.545691    1[6-(6,7)]
    23       8.430592       8.430592       8.430592    1[6-(6,6)]
    24        6.27422        6.27422        6.27422    1[6-(6,6)]
    25       4.483995       4.483995       4.483995    1[6-(6,6)]
    26       7.291927       7.291927       7.291927    1[6-(6,6)]
    27       8.015831       8.015831       8.015831    1[6-(6,6)]
    28       8.246908       8.246908       8.246908    1[6-(6,6)]
    29       5.363812       5.363812       5.363812    1[6-(6,7)]
    30       5.337337       5.337337       5.337337    1[6-(6,6)]
    31       4.183292       4.183292       4.183292    1[6-(6,6)]
    32       4.034361       4.034361       4.034361    1[6-(6,7)]
    33       -4.18594       -4.18594       -4.18594    1[6-(6,7)]
    34      -4.307029      -4.307029      -4.307029    1[6-(6,6)]
    35      -0.535825      -0.535825      -0.535825    1[6-(6,6)]
    36      -0.414738      -0.414738      -0.414738    1[6-(6,7)]
    37       5.490477       5.490477       5.490477    1[6-(6,6)]
    38       7.646831       7.646831       7.646831    1[6-(6,6)]
    39       9.437086       9.437086       9.437086    1[6-(6,6)]
    40       6.629287       6.629287       6.629287    1[6-(6,6)]
    41       5.905408       5.905408       5.905408    1[6-(6,6)]
    42       5.674307       5.674307       5.674307    1[6-(6,6)]
    43       8.557289       8.557289       8.557289    1[6-(6,7)]
    44       8.583714       8.583714       8.583714    1[6-(6,6)]
    45       9.737771       9.737771       9.737771    1[6-(6,6)]
    46        9.88675        9.88675        9.88675    1[6-(6,7)]
    47       4.186149       4.186149       4.186149    1[6-(6,7)]
    48       4.307286       4.307286       4.307286    1[6-(6,6)]
    49       0.536092       0.536092       0.536092    1[6-(6,6)]
    50       0.414954       0.414954       0.414954    1[6-(6,7)]
    51      -1.469947      -1.469947      -1.469947    1[6-(6,6)]
    52       0.686425       0.686425       0.686425    1[6-(6,6)]
    53        2.47665        2.47665        2.47665    1[6-(6,6)]
    54      -0.331282      -0.331282      -0.331282    1[6-(6,6)]
    55      -1.055186      -1.055186      -1.055186    1[6-(6,6)]
    56      -1.286263      -1.286263      -1.286263    1[6-(6,6)]
    57       1.596833       1.596833       1.596833    1[6-(6,7)]
    58       1.623308       1.623308       1.623308    1[6-(6,6)]
    59       2.777353       2.777353       2.777353    1[6-(6,6)]
    60       2.926284       2.926284       2.926284    1[6-(6,7)]
    61      11.146585      11.146585      11.146585    1[6-(6,7)]
    62      11.267674      11.267674      11.267674    1[6-(6,6)]
    63        7.49647        7.49647        7.49647    1[6-(6,6)]
    64       7.375383       7.375383       7.375383    1[6-(6,7)]
    65       2.319322       2.319322       2.319322    6[6-(6,6),8-(30),8-(30)]
    66       0.970384       0.970384       0.970384    6[6-(1,6),6-(6,6),6-(8,8)]
    67        0.74627        0.74627        0.74627    6[1-(0),6-(1,6),6-(6,6)]
    68      -0.548378      -0.548378      -0.548378    6[1-(0),6-(1,6),6-(1,6)]
    69      -1.613343      -1.613343      -1.613343    6[1-(0),6-(1,6),6-(6,6)]
    70      -1.428208      -1.428208      -1.428208    6[6-(1,6),6-(6,6),6-(8,8)]
    71      -0.147482      -0.147482      -0.147482    6[6-(6,6),6-(6,6),6-(6,6)]
    72      -2.665795      -2.665795      -2.665795    6[6-(6,6),8-(30),8-(30)]
    73      -0.290884      -0.290884      -0.290884    6[6-(6,6),8-(30),8-(30)]
    74       0.136483       0.136483       0.136483    6[6-(1,6),6-(6,6),6-(8,8)]
    75       0.421849       0.421849       0.421849    6[1-(0),6-(1,6),6-(6,6)]
    76       0.847824       0.847824       0.847824    6[1-(0),6-(1,6),6-(1,6)]
    77       0.957807       0.957807       0.957807    6[1-(0),6-(1,6),6-(6,6)]
    78        0.57917        0.57917        0.57917    6[6-(1,6),6-(6,6),6-(8,8)]
    79       0.178253       0.178253       0.178253    6[6-(6,6),6-(6,6),6-(6,6)]
    80       0.703074       0.703074       0.703074    6[6-(6,6),8-(0),8-(30)]
    81      -1.865316      -1.865316      -1.865316    6[1-(0),6-(1,6),7-(6,30)]
    82      -1.873653      -1.873653      -1.873653    6[1-(0),6-(1,7),6-(6,7)]
    83      -2.248123      -2.248123      -2.248123    6[6-(1,6),6-(1,6),7-(7)]
    84      -2.576667      -2.576667      -2.576667    6[1-(0),6-(1,7),6-(6,7)]
    85       -2.61566       -2.61566       -2.61566    6[1-(0),6-(1,6),7-(6,30)]
    86         3.5304         3.5304         3.5304    6[1-(0),6-(1,6),7-(6,30)]
    87       3.448252       3.448252       3.448252    6[1-(0),6-(1,7),6-(6,7)]
    88         4.5132         4.5132         4.5132    6[6-(1,6),6-(1,6),7-(7)]
    89       5.671433       5.671433       5.671433    6[1-(0),6-(1,7),6-(6,7)]
    90       5.746622       5.746622       5.746622    6[1-(0),6-(1,6),7-(6,30)]
    91         9.2798         9.2798         9.2798    6[6-(6,6),8-(30),8-(30)]
    92       7.930849       7.930849       7.930849    6[6-(1,6),6-(6,6),6-(8,8)]
    93       7.706706       7.706706       7.706706    6[1-(0),6-(1,6),6-(6,6)]
    94       6.412048       6.412048       6.412048    6[1-(0),6-(1,6),6-(1,6)]
    95         5.3471         5.3471         5.3471    6[1-(0),6-(1,6),6-(6,6)]
    96       5.532264       5.532264       5.532264    6[6-(1,6),6-(6,6),6-(8,8)]
    97       6.813002       6.813002       6.813002    6[6-(6,6),6-(6,6),6-(6,6)]
    98       4.294697       4.294697       4.294697    6[6-(6,6),8-(30),8-(30)]
    99       6.669631       6.669631       6.669631    6[6-(6,6),8-(30),8-(30)]
   100       7.097014       7.097014       7.097014    6[6-(1,6),6-(6,6),6-(8,8)]
   101       7.382408       7.382408       7.382408    6[1-(0),6-(1,6),6-(6,6)]
   102       7.808399       7.808399       7.808399    6[1-(0),6-(1,6),6-(1,6)]
   103       7.918368       7.918368       7.918368    6[1-(0),6-(1,6),6-(6,6)]
   104       7.539702       7.539702       7.539702    6[6-(1,6),6-(6,6),6-(8,8)]
   105       7.138769       7.138769       7.138769    6[6-(6,6),6-(6,6),6-(6,6)]
   106       7.663592       7.663592       7.663592    6[6-(6,6),8-(0),8-(30)]
   107       5.095133       5.095133       5.095133    6[1-(0),6-(1,6),7-(6,30)]
   108       5.086765       5.086765       5.086765    6[1-(0),6-(1,7),6-(6,7)]
   109       4.712285       4.712285       4.712285    6[6-(1,6),6-(1,6),7-(7)]
   110       4.383758       4.383758       4.383758    6[1-(0),6-(1,7),6-(6,7)]
   111       4.344794       4.344794       4.344794    6[1-(0),6-(1,6),7-(6,30)]
   112      -3.430024      -3.430024      -3.430024    6[1-(0),6-(1,6),7-(6,30)]
   113      -3.512144      -3.512144      -3.512144    6[1-(0),6-(1,7),6-(6,7)]
   114      -2.447178      -2.447178      -2.447178    6[6-(1,6),6-(1,6),7-(7)]
   115      -1.288957      -1.288957      -1.288957    6[1-(0),6-(1,7),6-(6,7)]
   116      -1.213799      -1.213799      -1.213799    6[1-(0),6-(1,6),7-(6,30)]
   117       4.641323       4.641323       4.641323    6[6-(6,6),8-(30),8-(30)]
   118       5.990261       5.990261       5.990261    6[6-(1,6),6-(6,6),6-(8,8)]
   119       6.214375       6.214375       6.214375    6[1-(0),6-(1,6),6-(6,6)]
   120       7.509023       7.509023       7.509023    6[1-(0),6-(1,6),6-(1,6)]
   121       8.573988       8.573988       8.573988    6[1-(0),6-(1,6),6-(6,6)]
   122       8.388853       8.388853       8.388853    6[6-(1,6),6-(6,6),6-(8,8)]
   123       7.108127       7.108127       7.108127    6[6-(6,6),6-(6,6),6-(6,6)]
   124        9.62644        9.62644        9.62644    6[6-(6,6),8-(30),8-(30)]
   125       7.251529       7.251529       7.251529    6[6-(6,6),8-(30),8-(30)]
   126       6.824162       6.824162       6.824162    6[6-(1,6),6-(6,6),6-(8,8)]
   127       6.538796       6.538796       6.538796    6[1-(0),6-(1,6),6-(6,6)]
   128       6.112821       6.112821       6.112821    6[1-(0),6-(1,6),6-(1,6)]
   129       6.002838       6.002838       6.002838    6[1-(0),6-(1,6),6-(6,6)]
   130       6.381475       6.381475       6.381475    6[6-(1,6),6-(6,6),6-(8,8)]
   131       6.782392       6.782392       6.782392    6[6-(6,6),6-(6,6),6-(6,6)]
   132       6.257571       6.257571       6.257571    6[6-(6,6),8-(0),8-(30)]
   133       8.825961       8.825961       8.825961    6[1-(0),6-(1,6),7-(6,30)]
   134       8.834298       8.834298       8.834298    6[1-(0),6-(1,7),6-(6,7)]
   135       9.208768       9.208768       9.208768    6[6-(1,6),6-(1,6),7-(7)]
   136       9.537312       9.537312       9.537312    6[1-(0),6-(1,7),6-(6,7)]
   137       9.576305       9.576305       9.576305    6[1-(0),6-(1,6),7-(6,30)]
   138       3.430245       3.430245       3.430245    6[1-(0),6-(1,6),7-(6,30)]
   139       3.512393       3.512393       3.512393    6[1-(0),6-(1,7),6-(6,7)]
   140       2.447445       2.447445       2.447445    6[6-(1,6),6-(1,6),7-(7)]
   141       1.289212       1.289212       1.289212    6[1-(0),6-(1,7),6-(6,7)]
   142       1.214023       1.214023       1.214023    6[1-(0),6-(1,6),7-(6,30)]
   143      -2.319155      -2.319155      -2.319155    6[6-(6,6),8-(30),8-(30)]
   144      -0.970204      -0.970204      -0.970204    6[6-(1,6),6-(6,6),6-(8,8)]
   145      -0.746061      -0.746061      -0.746061    6[1-(0),6-(1,6),6-(6,6)]
   146       0.548597       0.548597       0.548597    6[1-(0),6-(1,6),6-(1,6)]
   147       1.613545       1.613545       1.613545    6[1-(0),6-(1,6),6-(6,6)]
   148       1.428381       1.428381       1.428381    6[6-(1,6),6-(6,6),6-(8,8)]
   149       0.147643       0.147643       0.147643    6[6-(6,6),6-(6,6),6-(6,6)]
   150       2.665948       2.665948       2.665948    6[6-(6,6),8-(30),8-(30)]
   151       0.291014       0.291014       0.291014    6[6-(6,6),8-(30),8-(30)]
   152      -0.136369      -0.136369      -0.136369    6[6-(1,6),6-(6,6),6-(8,8)]
   153      -0.421763      -0.421763      -0.421763    6[1-(0),6-(1,6),6-(6,6)]
   154      -0.847754      -0.847754      -0.847754    6[1-(0),6-(1,6),6-(1,6)]
   155      -0.957723      -0.957723      -0.957723    6[1-(0),6-(1,6),6-(6,6)]
   156      -0.579057      -0.579057      -0.579057    6[6-(1,6),6-(6,6),6-(8,8)]
   157      -0.178124      -0.178124      -0.178124    6[6-(6,6),6-(6,6),6-(6,6)]
   158      -0.702947      -0.702947      -0.702947    6[6-(6,6),8-(0),8-(30)]
   159       1.865512       1.865512       1.865512    6[1-(0),6-(1,6),7-(6,30)]
   160        1.87388        1.87388        1.87388    6[1-(0),6-(1,7),6-(6,7)]
   161        2.24836        2.24836        2.24836    6[6-(1,6),6-(1,6),7-(7)]
   162       2.576887       2.576887       2.576887    6[1-(0),6-(1,7),6-(6,7)]
   163       2.615851       2.615851       2.615851    6[1-(0),6-(1,6),7-(6,30)]
   164      10.390669      10.390669      10.390669    6[1-(0),6-(1,6),7-(6,30)]
   165      10.472789      10.472789      10.472789    6[1-(0),6-(1,7),6-(6,7)]
   166       9.407823       9.407823       9.407823    6[6-(1,6),6-(1,6),7-(7)]
   167       8.249602       8.249602       8.249602    6[1-(0),6-(1,7),6-(6,7)]
   168       8.174444       8.174444       8.174444    6[1-(0),6-(1,6),7-(6,30)]
   169      -2.229219      -2.229219      -2.229219    7[6-(1,6),6-(1,6),30-(8,8,8)]
   170      -2.194512      -2.194512      -2.194512    7[6-(6,6),7-(6)]
   171      -2.604895      -2.604895      -2.604895    7[6-(6,6),7-(6)]
   172       4.672625       4.672625       4.672625    7[6-(1,6),6-(1,6),30-(8,8,8,8)]
   173       4.731247       4.731247       4.731247    7[6-(1,6),6-(1,6),30-(8,8,8)]
   174       4.765865       4.765865       4.765865    7[6-(6,6),7-(6)]
   175       4.355467       4.355467       4.355467    7[6-(6,6),7-(6)]
   176      -2.287813      -2.287813      -2.287813    7[6-(1,6),6-(1,6),30-(8,8,8,8)]
   177       9.189864       9.189864       9.189864    7[6-(1,6),6-(1,6),30-(8,8,8)]
   178       9.155157       9.155157       9.155157    7[6-(6,6),7-(6)]
   179        9.56554        9.56554        9.56554    7[6-(6,6),7-(6)]
   180        2.28802        2.28802        2.28802    7[6-(1,6),6-(1,6),30-(8,8,8,8)]
   181       2.229398       2.229398       2.229398    7[6-(1,6),6-(1,6),30-(8,8,8)]
   182        2.19478        2.19478        2.19478    7[6-(6,6),7-(6)]
   183       2.605178       2.605178       2.605178    7[6-(6,6),7-(6)]
   184       9.248458       9.248458       9.248458    7[6-(1,6),6-(1,6),30-(8,8,8,8)]
   185       3.050594       3.050594       3.050594    8[6-(6,8),30-(7,8,8)]
   186       2.755601       2.755601       2.755601    8[6-(6,8),30-(7,8,8,8)]
   187       0.241467       0.241467       0.241467    8[6-(6,8),30-(7,8,8,8)]
   188      -1.166104      -1.166104      -1.166104    8[6-(6,8),30-(7,8,8)]
   189      -3.816499      -3.816499      -3.816499    8[6-(6,8),30-(7,8,8,8)]
   190      -2.569892      -2.569892      -2.569892    8[6-(6,8),30-(7,8,8,8)]
   191      -0.274034      -0.274034      -0.274034    8[6-(6,8)]
   192       1.764547       1.764547       1.764547    8[6-(6,8),30-(7,8,8)]
   193      10.011068      10.011068      10.011068    8[6-(6,8),30-(7,8,8)]
   194        9.71609        9.71609        9.71609    8[6-(6,8),30-(7,8,8,8)]
   195       7.201958       7.201958       7.201958    8[6-(6,8),30-(7,8,8,8)]
   196       5.794424       5.794424       5.794424    8[6-(6,8),30-(7,8,8)]
   197       3.143981       3.143981       3.143981    8[6-(6,8),30-(7,8,8,8)]
   198       4.390626       4.390626       4.390626    8[6-(6,8),30-(7,8,8,8)]
   199        6.68647        6.68647        6.68647    8[6-(6,8)]
   200       8.725071       8.725071       8.725071    8[6-(6,8),30-(7,8,8)]
   201       3.910051       3.910051       3.910051    8[6-(6,8),30-(7,8,8)]
   202       4.205044       4.205044       4.205044    8[6-(6,8),30-(7,8,8,8)]
   203       6.719178       6.719178       6.719178    8[6-(6,8),30-(7,8,8,8)]
   204       8.126749       8.126749       8.126749    8[6-(6,8),30-(7,8,8)]
   205      10.777144      10.777144      10.777144    8[6-(6,8),30-(7,8,8,8)]
   206       9.530537       9.530537       9.530537    8[6-(6,8),30-(7,8,8,8)]
   207       7.234679       7.234679       7.234679    8[6-(6,8)]
   208       5.196098       5.196098       5.196098    8[6-(6,8),30-(7,8,8)]
   209      -3.050423      -3.050423      -3.050423    8[6-(6,8),30-(7,8,8)]
   210      -2.755445      -2.755445      -2.755445    8[6-(6,8),30-(7,8,8,8)]
   211      -0.241313      -0.241313      -0.241313    8[6-(6,8),30-(7,8,8,8)]
   212       1.166221       1.166221       1.166221    8[6-(6,8),30-(7,8,8)]
   213       3.816664       3.816664       3.816664    8[6-(6,8),30-(7,8,8,8)]
   214       2.570019       2.570019       2.570019    8[6-(6,8),30-(7,8,8,8)]
   215       0.274175       0.274175       0.274175    8[6-(6,8)]
   216      -1.764426      -1.764426      -1.764426    8[6-(6,8),30-(7,8,8)]
