# Supplementary material for: A collection of forcefield precursors for metal–organic frameworks
Source: RSC Adv. 2019 Nov 13;9(63):36492–507. doi: 10.1039/c9ra07327b (PMC9075174; doi:10.1039/c9ra07327b)
Supplement: RA-009-C9RA07327B-s2431 [file RA-009-C9RA07327B-s2431.txt]

UBIPAY_clean

7.849400    0.000000    0.000000
-3.722341    9.268027    0.000000
-0.240696    -3.413429    12.133402

     1       6.557554       6.557554       6.557554    25[7-(6,6),8-(6),8-(6),8-(6),8-(6)]
     2      -2.671191      -2.671191      -2.671191    25[7-(6,6),8-(6),8-(6),8-(6),8-(6)]
     3       0.540343       0.540343       0.540343    1[6-(6,6)]
     4        1.64991        1.64991        1.64991    1[6-(6,6)]
     5       0.151492       0.151492       0.151492    1[6-(6,6)]
     6       1.030453       1.030453       1.030453    1[6-(6,6,6)]
     7       0.661603       0.661603       0.661603    1[6-(6,6,6)]
     8       6.322235       6.322235       6.322235    1[6-(6,7)]
     9      -0.817476      -0.817476      -0.817476    1[6-(6,6)]
    10       0.826269       0.826269       0.826269    1[6-(6,6)]
    11       0.070574       0.070574       0.070574    1[6-(6,7)]
    12        3.34602        3.34602        3.34602    1[6-(6,6)]
    13       2.236453       2.236453       2.236453    1[6-(6,6)]
    14       3.734871       3.734871       3.734871    1[6-(6,6)]
    15        2.85591        2.85591        2.85591    1[6-(6,6,6)]
    16        3.22476        3.22476        3.22476    1[6-(6,6,6)]
    17      -2.435872      -2.435872      -2.435872    1[6-(6,7)]
    18       4.703839       4.703839       4.703839    1[6-(6,6)]
    19       3.060094       3.060094       3.060094    1[6-(6,6)]
    20       3.815789       3.815789       3.815789    1[6-(6,7)]
    21      -0.439916      -0.439916      -0.439916    6[6-(6,6),8-(25),8-(25)]
    22       0.181844       0.181844       0.181844    6[6-(1,6),6-(1,6),6-(8,8)]
    23       0.612932       0.612932       0.612932    6[1-(0),6-(6,6),6-(6,6)]
    24       1.169182       1.169182       1.169182    6[6-(1,6),6-(1,6),6-(8,8)]
    25       5.433728       5.433728       5.433728    6[6-(6,6),8-(25),8-(25)]
    26       1.315972       1.315972       1.315972    6[1-(0),6-(6,6),6-(6,6)]
    27       0.972439       0.972439       0.972439    6[6-(1,6),6-(1,6),6-(1,6,6)]
    28        0.39766        0.39766        0.39766    6[1-(0),6-(6,6),6-(6,6)]
    29       1.480385       1.480385       1.480385    6[1-(0),6-(1,6,6),6-(1,6,6),6-(6,6)]
    30       0.882826       0.882826       0.882826    6[1-(0),6-(1,6,6),6-(1,6,6),6-(6,6)]
    31      -1.033909      -1.033909      -1.033909    6[1-(0),6-(1,6),7-(6,25)]
    32      -0.599172      -0.599172      -0.599172    6[1-(0),6-(1,7),6-(6,6)]
    33       0.157378       0.157378       0.157378    6[6-(1,6),6-(1,6),6-(1,6,6)]
    34        0.36935        0.36935        0.36935    6[1-(0),6-(1,7),6-(6,6)]
    35      -0.101668      -0.101668      -0.101668    6[1-(0),6-(1,6),7-(6,25)]
    36       4.326279       4.326279       4.326279    6[6-(6,6),8-(25),8-(25)]
    37       3.704519       3.704519       3.704519    6[6-(1,6),6-(1,6),6-(8,8)]
    38       3.273431       3.273431       3.273431    6[1-(0),6-(6,6),6-(6,6)]
    39       2.717181       2.717181       2.717181    6[6-(1,6),6-(1,6),6-(8,8)]
    40      -1.547365      -1.547365      -1.547365    6[6-(6,6),8-(25),8-(25)]
    41       2.570391       2.570391       2.570391    6[1-(0),6-(6,6),6-(6,6)]
    42       2.913924       2.913924       2.913924    6[6-(1,6),6-(1,6),6-(1,6,6)]
    43       3.488703       3.488703       3.488703    6[1-(0),6-(6,6),6-(6,6)]
    44       2.405978       2.405978       2.405978    6[1-(0),6-(1,6,6),6-(1,6,6),6-(6,6)]
    45       3.003537       3.003537       3.003537    6[1-(0),6-(1,6,6),6-(1,6,6),6-(6,6)]
    46       4.920272       4.920272       4.920272    6[1-(0),6-(1,6),7-(6,25)]
    47       4.485535       4.485535       4.485535    6[1-(0),6-(1,7),6-(6,6)]
    48       3.728985       3.728985       3.728985    6[6-(1,6),6-(1,6),6-(1,6,6)]
    49       3.517013       3.517013       3.517013    6[1-(0),6-(1,7),6-(6,6)]
    50       3.988031       3.988031       3.988031    6[1-(0),6-(1,6),7-(6,25)]
    51      -0.784388      -0.784388      -0.784388    7[6-(1,6),6-(1,6),25-(8,8,8,8)]
    52       4.670751       4.670751       4.670751    7[6-(1,6),6-(1,6),25-(8,8,8,8)]
    53      -0.564608      -0.564608      -0.564608    8[6-(6,8),25-(7,8,8,8)]
    54      -0.808439      -0.808439      -0.808439    8[6-(6,8),25-(7,8,8,8)]
    55       5.832782       5.832782       5.832782    8[6-(6,8),25-(7,8,8,8)]
    56       5.484621       5.484621       5.484621    8[6-(6,8),25-(7,8,8,8)]
    57       4.450971       4.450971       4.450971    8[6-(6,8),25-(7,8,8,8)]
    58       4.694802       4.694802       4.694802    8[6-(6,8),25-(7,8,8,8)]
    59      -1.946419      -1.946419      -1.946419    8[6-(6,8),25-(7,8,8,8)]
    60      -1.598258      -1.598258      -1.598258    8[6-(6,8),25-(7,8,8,8)]
