# Supplementary material for: A collection of forcefield precursors for metal–organic frameworks
Source: RSC Adv. 2019 Nov 13;9(63):36492–507. doi: 10.1039/c9ra07327b (PMC9075174; doi:10.1039/c9ra07327b)
Supplement: RA-009-C9RA07327B-s2432 [file RA-009-C9RA07327B-s2432.txt]

UBULUA_clean

13.894200    0.000000    0.000000
0.000000    27.574000    0.000000
0.000000    0.000000    44.874000

     1       2.109556       2.109556       2.109556    30[7-(6,6),7-(6,6),53-(0),53-(0)]
     2       5.321201       5.321201       5.321201    30[7-(6,6),7-(6,6),53-(0),53-(0)]
     3       2.442045       2.442045       2.442045    30[7-(6,6),7-(6,6),53-(0),53-(0)]
     4      11.784644      11.784644      11.784644    30[7-(6,6),7-(6,6),53-(0),53-(0)]
     5       8.572999       8.572999       8.572999    30[7-(6,6),7-(6,6),53-(0),53-(0)]
     6      11.452155      11.452155      11.452155    30[7-(6,6),7-(6,6),53-(0),53-(0)]
     7       9.056656       9.056656       9.056656    30[7-(6,6),7-(6,6),53-(0),53-(0)]
     8      12.268301      12.268301      12.268301    30[7-(6,6),7-(6,6),53-(0),53-(0)]
     9       9.389145       9.389145       9.389145    30[7-(6,6),7-(6,6),53-(0),53-(0)]
    10       4.837544       4.837544       4.837544    30[7-(6,6),7-(6,6),53-(0),53-(0)]
    11       1.625899       1.625899       1.625899    30[7-(6,6),7-(6,6),53-(0),53-(0)]
    12       4.505055       4.505055       4.505055    30[7-(6,6),7-(6,6),53-(0),53-(0)]
    13      11.784644      11.784644      11.784644    30[7-(6,6),7-(6,6),53-(0),53-(0)]
    14       8.572999       8.572999       8.572999    30[7-(6,6),7-(6,6),53-(0),53-(0)]
    15      11.452155      11.452155      11.452155    30[7-(6,6),7-(6,6),53-(0),53-(0)]
    16       2.109556       2.109556       2.109556    30[7-(6,6),7-(6,6),53-(0),53-(0)]
    17       5.321201       5.321201       5.321201    30[7-(6,6),7-(6,6),53-(0),53-(0)]
    18       2.442045       2.442045       2.442045    30[7-(6,6),7-(6,6),53-(0),53-(0)]
    19       4.837544       4.837544       4.837544    30[7-(6,6),7-(6,6),53-(0),53-(0)]
    20       1.625899       1.625899       1.625899    30[7-(6,6),7-(6,6),53-(0),53-(0)]
    21       4.505055       4.505055       4.505055    30[7-(6,6),7-(6,6),53-(0),53-(0)]
    22       9.056656       9.056656       9.056656    30[7-(6,6),7-(6,6),53-(0),53-(0)]
    23      12.268301      12.268301      12.268301    30[7-(6,6),7-(6,6),53-(0),53-(0)]
    24       9.389145       9.389145       9.389145    30[7-(6,6),7-(6,6),53-(0),53-(0)]
    25       0.533537       0.533537       0.533537    1[6-(6,6)]
    26       0.851714       0.851714       0.851714    1[6-(6,7)]
    27       1.353295       1.353295       1.353295    1[6-(6,7)]
    28        1.02956        1.02956        1.02956    1[6-(6,6)]
    29       0.270937       0.270937       0.270937    1[6-(6,6)]
    30       0.775296       0.775296       0.775296    1[6-(6,7)]
    31        1.84515        1.84515        1.84515    1[6-(6,7)]
    32       1.399146       1.399146       1.399146    1[6-(6,6)]
    33       13.17587       13.17587       13.17587    1[6-(6,6)]
    34      12.363059      12.363059      12.363059    1[6-(6,7)]
    35      12.995245      12.995245      12.995245    1[6-(6,7)]
    36      13.721912      13.721912      13.721912    1[6-(6,6)]
    37       9.599503       9.599503       9.599503    1[6-(6,6)]
    38       7.437565       7.437565       7.437565    1[6-(6,7)]
    39       7.275003       7.275003       7.275003    1[6-(6,7)]
    40       9.381364       9.381364       9.381364    1[6-(6,6)]
    41      12.160204      12.160204      12.160204    1[6-(6,6)]
    42      13.307865      13.307865      13.307865    1[6-(6,7)]
    43        2.82747        2.82747        2.82747    1[6-(6,7)]
    44       1.742333       1.742333       1.742333    1[6-(6,6)]
    45       1.756227       1.756227       1.756227    1[6-(6,6)]
    46       2.901109       2.901109       2.901109    1[6-(6,7)]
    47      13.460701      13.460701      13.460701    1[6-(6,7)]
    48       12.16993       12.16993       12.16993    1[6-(6,6)]
    49      13.360663      13.360663      13.360663    1[6-(6,6)]
    50      13.042486      13.042486      13.042486    1[6-(6,7)]
    51      12.540905      12.540905      12.540905    1[6-(6,7)]
    52       12.86464       12.86464       12.86464    1[6-(6,6)]
    53      13.623263      13.623263      13.623263    1[6-(6,6)]
    54      13.118904      13.118904      13.118904    1[6-(6,7)]
    55       12.04905       12.04905       12.04905    1[6-(6,7)]
    56      12.495054      12.495054      12.495054    1[6-(6,6)]
    57        0.71833        0.71833        0.71833    1[6-(6,6)]
    58       1.531141       1.531141       1.531141    1[6-(6,7)]
    59       0.898955       0.898955       0.898955    1[6-(6,7)]
    60       0.172288       0.172288       0.172288    1[6-(6,6)]
    61       4.294697       4.294697       4.294697    1[6-(6,6)]
    62       6.456635       6.456635       6.456635    1[6-(6,7)]
    63       6.619197       6.619197       6.619197    1[6-(6,7)]
    64       4.512836       4.512836       4.512836    1[6-(6,6)]
    65       1.733996       1.733996       1.733996    1[6-(6,6)]
    66       0.586335       0.586335       0.586335    1[6-(6,7)]
    67       11.06673       11.06673       11.06673    1[6-(6,7)]
    68      12.151867      12.151867      12.151867    1[6-(6,6)]
    69      12.137973      12.137973      12.137973    1[6-(6,6)]
    70      10.993091      10.993091      10.993091    1[6-(6,7)]
    71       0.433499       0.433499       0.433499    1[6-(6,7)]
    72        1.72427        1.72427        1.72427    1[6-(6,6)]
    73       7.480637       7.480637       7.480637    1[6-(6,6)]
    74       7.798814       7.798814       7.798814    1[6-(6,7)]
    75       8.300395       8.300395       8.300395    1[6-(6,7)]
    76        7.97666        7.97666        7.97666    1[6-(6,6)]
    77       7.218037       7.218037       7.218037    1[6-(6,6)]
    78       7.722396       7.722396       7.722396    1[6-(6,7)]
    79        8.79225        8.79225        8.79225    1[6-(6,7)]
    80       8.346246       8.346246       8.346246    1[6-(6,6)]
    81        6.22877        6.22877        6.22877    1[6-(6,6)]
    82       5.415959       5.415959       5.415959    1[6-(6,7)]
    83       6.048145       6.048145       6.048145    1[6-(6,7)]
    84       6.774812       6.774812       6.774812    1[6-(6,6)]
    85       2.652403       2.652403       2.652403    1[6-(6,6)]
    86       0.490465       0.490465       0.490465    1[6-(6,7)]
    87       0.327903       0.327903       0.327903    1[6-(6,7)]
    88       2.434264       2.434264       2.434264    1[6-(6,6)]
    89       5.213104       5.213104       5.213104    1[6-(6,6)]
    90       6.360765       6.360765       6.360765    1[6-(6,7)]
    91        9.77457        9.77457        9.77457    1[6-(6,7)]
    92       8.689433       8.689433       8.689433    1[6-(6,6)]
    93       8.703327       8.703327       8.703327    1[6-(6,6)]
    94       9.848209       9.848209       9.848209    1[6-(6,7)]
    95       6.513601       6.513601       6.513601    1[6-(6,7)]
    96        5.22283        5.22283        5.22283    1[6-(6,6)]
    97       6.413563       6.413563       6.413563    1[6-(6,6)]
    98       6.095386       6.095386       6.095386    1[6-(6,7)]
    99       5.593805       5.593805       5.593805    1[6-(6,7)]
   100        5.91754        5.91754        5.91754    1[6-(6,6)]
   101       6.676163       6.676163       6.676163    1[6-(6,6)]
   102       6.171804       6.171804       6.171804    1[6-(6,7)]
   103        5.10195        5.10195        5.10195    1[6-(6,7)]
   104       5.547954       5.547954       5.547954    1[6-(6,6)]
   105        7.66543        7.66543        7.66543    1[6-(6,6)]
   106       8.478241       8.478241       8.478241    1[6-(6,7)]
   107       7.846055       7.846055       7.846055    1[6-(6,7)]
   108       7.119388       7.119388       7.119388    1[6-(6,6)]
   109      11.241797      11.241797      11.241797    1[6-(6,6)]
   110      13.403735      13.403735      13.403735    1[6-(6,7)]
   111      13.566297      13.566297      13.566297    1[6-(6,7)]
   112      11.459936      11.459936      11.459936    1[6-(6,6)]
   113       8.681096       8.681096       8.681096    1[6-(6,6)]
   114       7.533435       7.533435       7.533435    1[6-(6,7)]
   115        4.11963        4.11963        4.11963    1[6-(6,7)]
   116       5.204767       5.204767       5.204767    1[6-(6,6)]
   117       5.190873       5.190873       5.190873    1[6-(6,6)]
   118       4.045991       4.045991       4.045991    1[6-(6,7)]
   119       7.380599       7.380599       7.380599    1[6-(6,7)]
   120        8.67137        8.67137        8.67137    1[6-(6,6)]
   121      13.360663      13.360663      13.360663    1[6-(6,6)]
   122      13.042486      13.042486      13.042486    1[6-(6,7)]
   123      12.540905      12.540905      12.540905    1[6-(6,7)]
   124       12.86464       12.86464       12.86464    1[6-(6,6)]
   125      13.623263      13.623263      13.623263    1[6-(6,6)]
   126      13.118904      13.118904      13.118904    1[6-(6,7)]
   127       12.04905       12.04905       12.04905    1[6-(6,7)]
   128      12.495054      12.495054      12.495054    1[6-(6,6)]
   129        0.71833        0.71833        0.71833    1[6-(6,6)]
   130       1.531141       1.531141       1.531141    1[6-(6,7)]
   131       0.898955       0.898955       0.898955    1[6-(6,7)]
   132       0.172288       0.172288       0.172288    1[6-(6,6)]
   133       4.294697       4.294697       4.294697    1[6-(6,6)]
   134       6.456635       6.456635       6.456635    1[6-(6,7)]
   135       6.619197       6.619197       6.619197    1[6-(6,7)]
   136       4.512836       4.512836       4.512836    1[6-(6,6)]
   137       1.733996       1.733996       1.733996    1[6-(6,6)]
   138       0.586335       0.586335       0.586335    1[6-(6,7)]
   139       11.06673       11.06673       11.06673    1[6-(6,7)]
   140      12.151867      12.151867      12.151867    1[6-(6,6)]
   141      12.137973      12.137973      12.137973    1[6-(6,6)]
   142      10.993091      10.993091      10.993091    1[6-(6,7)]
   143       0.433499       0.433499       0.433499    1[6-(6,7)]
   144        1.72427        1.72427        1.72427    1[6-(6,6)]
   145       0.533537       0.533537       0.533537    1[6-(6,6)]
   146       0.851714       0.851714       0.851714    1[6-(6,7)]
   147       1.353295       1.353295       1.353295    1[6-(6,7)]
   148        1.02956        1.02956        1.02956    1[6-(6,6)]
   149       0.270937       0.270937       0.270937    1[6-(6,6)]
   150       0.775296       0.775296       0.775296    1[6-(6,7)]
   151        1.84515        1.84515        1.84515    1[6-(6,7)]
   152       1.399146       1.399146       1.399146    1[6-(6,6)]
   153       13.17587       13.17587       13.17587    1[6-(6,6)]
   154      12.363059      12.363059      12.363059    1[6-(6,7)]
   155      12.995245      12.995245      12.995245    1[6-(6,7)]
   156      13.721912      13.721912      13.721912    1[6-(6,6)]
   157       9.599503       9.599503       9.599503    1[6-(6,6)]
   158       7.437565       7.437565       7.437565    1[6-(6,7)]
   159       7.275003       7.275003       7.275003    1[6-(6,7)]
   160       9.381364       9.381364       9.381364    1[6-(6,6)]
   161      12.160204      12.160204      12.160204    1[6-(6,6)]
   162      13.307865      13.307865      13.307865    1[6-(6,7)]
   163        2.82747        2.82747        2.82747    1[6-(6,7)]
   164       1.742333       1.742333       1.742333    1[6-(6,6)]
   165       1.756227       1.756227       1.756227    1[6-(6,6)]
   166       2.901109       2.901109       2.901109    1[6-(6,7)]
   167      13.460701      13.460701      13.460701    1[6-(6,7)]
   168       12.16993       12.16993       12.16993    1[6-(6,6)]
   169       6.413563       6.413563       6.413563    1[6-(6,6)]
   170       6.095386       6.095386       6.095386    1[6-(6,7)]
   171       5.593805       5.593805       5.593805    1[6-(6,7)]
   172        5.91754        5.91754        5.91754    1[6-(6,6)]
   173       6.676163       6.676163       6.676163    1[6-(6,6)]
   174       6.171804       6.171804       6.171804    1[6-(6,7)]
   175        5.10195        5.10195        5.10195    1[6-(6,7)]
   176       5.547954       5.547954       5.547954    1[6-(6,6)]
   177        7.66543        7.66543        7.66543    1[6-(6,6)]
   178       8.478241       8.478241       8.478241    1[6-(6,7)]
   179       7.846055       7.846055       7.846055    1[6-(6,7)]
   180       7.119388       7.119388       7.119388    1[6-(6,6)]
   181      11.241797      11.241797      11.241797    1[6-(6,6)]
   182      13.403735      13.403735      13.403735    1[6-(6,7)]
   183      13.566297      13.566297      13.566297    1[6-(6,7)]
   184      11.459936      11.459936      11.459936    1[6-(6,6)]
   185       8.681096       8.681096       8.681096    1[6-(6,6)]
   186       7.533435       7.533435       7.533435    1[6-(6,7)]
   187        4.11963        4.11963        4.11963    1[6-(6,7)]
   188       5.204767       5.204767       5.204767    1[6-(6,6)]
   189       5.190873       5.190873       5.190873    1[6-(6,6)]
   190       4.045991       4.045991       4.045991    1[6-(6,7)]
   191       7.380599       7.380599       7.380599    1[6-(6,7)]
   192        8.67137        8.67137        8.67137    1[6-(6,6)]
   193       7.480637       7.480637       7.480637    1[6-(6,6)]
   194       7.798814       7.798814       7.798814    1[6-(6,7)]
   195       8.300395       8.300395       8.300395    1[6-(6,7)]
   196        7.97666        7.97666        7.97666    1[6-(6,6)]
   197       7.218037       7.218037       7.218037    1[6-(6,6)]
   198       7.722396       7.722396       7.722396    1[6-(6,7)]
   199        8.79225        8.79225        8.79225    1[6-(6,7)]
   200       8.346246       8.346246       8.346246    1[6-(6,6)]
   201        6.22877        6.22877        6.22877    1[6-(6,6)]
   202       5.415959       5.415959       5.415959    1[6-(6,7)]
   203       6.048145       6.048145       6.048145    1[6-(6,7)]
   204       6.774812       6.774812       6.774812    1[6-(6,6)]
   205       2.652403       2.652403       2.652403    1[6-(6,6)]
   206       0.490465       0.490465       0.490465    1[6-(6,7)]
   207       0.327903       0.327903       0.327903    1[6-(6,7)]
   208       2.434264       2.434264       2.434264    1[6-(6,6)]
   209       5.213104       5.213104       5.213104    1[6-(6,6)]
   210       6.360765       6.360765       6.360765    1[6-(6,7)]
   211        9.77457        9.77457        9.77457    1[6-(6,7)]
   212       8.689433       8.689433       8.689433    1[6-(6,6)]
   213       8.703327       8.703327       8.703327    1[6-(6,6)]
   214       9.848209       9.848209       9.848209    1[6-(6,7)]
   215       6.513601       6.513601       6.513601    1[6-(6,7)]
   216        5.22283        5.22283        5.22283    1[6-(6,6)]
   217       0.523811       0.523811       0.523811    6[6-(6,6),7-(6),7-(6)]
   218       0.712772       0.712772       0.712772    6[6-(1,6),6-(1,6),6-(7,7)]
   219       0.689152       0.689152       0.689152    6[1-(0),6-(1,7),6-(6,6)]
   220       0.903123       0.903123       0.903123    6[1-(0),6-(1,6),7-(6,30)]
   221       1.193512       1.193512       1.193512    6[1-(0),6-(1,6),7-(6,30)]
   222       0.983709       0.983709       0.983709    6[1-(0),6-(1,7),6-(6,6)]
   223       0.540484       0.540484       0.540484    6[6-(6,6),7-(6),7-(6)]
   224       0.805864       0.805864       0.805864    6[6-(1,6),6-(1,6),6-(7,7)]
   225       0.604398       0.604398       0.604398    6[1-(0),6-(1,7),6-(6,6)]
   226        0.91007        0.91007        0.91007    6[1-(0),6-(1,6),7-(6,30)]
   227        1.53253        1.53253        1.53253    6[1-(0),6-(1,6),7-(6,30)]
   228        1.26854        1.26854        1.26854    6[1-(0),6-(1,7),6-(6,6)]
   229       0.006947       0.006947       0.006947    6[6-(6,6),7-(6),7-(6)]
   230      13.503773      13.503773      13.503773    6[6-(1,6),6-(1,6),6-(7,7)]
   231      13.113346      13.113346      13.113346    6[1-(0),6-(1,7),6-(6,6)]
   232      12.635385      12.635385      12.635385    6[1-(0),6-(1,6),7-(6,30)]
   233       12.98413       12.98413       12.98413    6[1-(0),6-(1,6),7-(6,30)]
   234      13.448196      13.448196      13.448196    6[1-(0),6-(1,7),6-(6,6)]
   235      11.137591      11.137591      11.137591    6[6-(6,6),7-(6),7-(6)]
   236       9.723161       9.723161       9.723161    6[6-(1,6),6-(1,6),6-(7,7)]
   237       9.125711       9.125711       9.125711    6[1-(0),6-(1,7),6-(6,6)]
   238       7.847444       7.847444       7.847444    6[1-(0),6-(1,6),7-(6,30)]
   239       7.752964       7.752964       7.752964    6[1-(0),6-(1,6),7-(6,30)]
   240       8.995105       8.995105       8.995105    6[1-(0),6-(1,7),6-(6,6)]
   241      13.048043      13.048043      13.048043    6[6-(6,6),7-(6),7-(6)]
   242      13.770542      13.770542      13.770542    6[6-(1,6),6-(1,6),6-(7,7)]
   243      13.092505      13.092505      13.092505    6[1-(0),6-(1,7),6-(6,6)]
   244      13.784436      13.784436      13.784436    6[1-(0),6-(1,6),7-(6,30)]
   245       1.881275       1.881275       1.881275    6[1-(0),6-(1,6),7-(6,30)]
   246        1.24631        1.24631        1.24631    6[1-(0),6-(1,7),6-(6,6)]
   247      13.029981      13.029981      13.029981    6[6-(6,6),7-(6),7-(6)]
   248      13.787215      13.787215      13.787215    6[6-(1,6),6-(1,6),6-(7,7)]
   249       1.275488       1.275488       1.275488    6[1-(0),6-(1,7),6-(6,6)]
   250       1.952135       1.952135       1.952135    6[1-(0),6-(1,6),7-(6,30)]
   251       0.015284       0.015284       0.015284    6[1-(0),6-(1,6),7-(6,30)]
   252      13.117514      13.117514      13.117514    6[1-(0),6-(1,7),6-(6,6)]
   253      13.370389      13.370389      13.370389    6[6-(6,6),7-(6),7-(6)]
   254      13.181428      13.181428      13.181428    6[6-(1,6),6-(1,6),6-(7,7)]
   255      13.205048      13.205048      13.205048    6[1-(0),6-(1,7),6-(6,6)]
   256      12.991077      12.991077      12.991077    6[1-(0),6-(1,6),7-(6,30)]
   257      12.700688      12.700688      12.700688    6[1-(0),6-(1,6),7-(6,30)]
   258      12.910491      12.910491      12.910491    6[1-(0),6-(1,7),6-(6,6)]
   259      13.353716      13.353716      13.353716    6[6-(6,6),7-(6),7-(6)]
   260      13.088336      13.088336      13.088336    6[6-(1,6),6-(1,6),6-(7,7)]
   261      13.289802      13.289802      13.289802    6[1-(0),6-(1,7),6-(6,6)]
   262       12.98413       12.98413       12.98413    6[1-(0),6-(1,6),7-(6,30)]
   263       12.36167       12.36167       12.36167    6[1-(0),6-(1,6),7-(6,30)]
   264       12.62566       12.62566       12.62566    6[1-(0),6-(1,7),6-(6,6)]
   265      -0.006947      -0.006947      -0.006947    6[6-(6,6),7-(6),7-(6)]
   266       0.390427       0.390427       0.390427    6[6-(1,6),6-(1,6),6-(7,7)]
   267       0.780854       0.780854       0.780854    6[1-(0),6-(1,7),6-(6,6)]
   268       1.258815       1.258815       1.258815    6[1-(0),6-(1,6),7-(6,30)]
   269        0.91007        0.91007        0.91007    6[1-(0),6-(1,6),7-(6,30)]
   270       0.446004       0.446004       0.446004    6[1-(0),6-(1,7),6-(6,6)]
   271       2.756609       2.756609       2.756609    6[6-(6,6),7-(6),7-(6)]
   272       4.171039       4.171039       4.171039    6[6-(1,6),6-(1,6),6-(7,7)]
   273       4.768489       4.768489       4.768489    6[1-(0),6-(1,7),6-(6,6)]
   274       6.046756       6.046756       6.046756    6[1-(0),6-(1,6),7-(6,30)]
   275       6.141236       6.141236       6.141236    6[1-(0),6-(1,6),7-(6,30)]
   276       4.899095       4.899095       4.899095    6[1-(0),6-(1,7),6-(6,6)]
   277       0.846157       0.846157       0.846157    6[6-(6,6),7-(6),7-(6)]
   278       0.123658       0.123658       0.123658    6[6-(1,6),6-(1,6),6-(7,7)]
   279       0.801695       0.801695       0.801695    6[1-(0),6-(1,7),6-(6,6)]
   280       0.109764       0.109764       0.109764    6[1-(0),6-(1,6),7-(6,30)]
   281      12.012925      12.012925      12.012925    6[1-(0),6-(1,6),7-(6,30)]
   282       12.64789       12.64789       12.64789    6[1-(0),6-(1,7),6-(6,6)]
   283       0.864219       0.864219       0.864219    6[6-(6,6),7-(6),7-(6)]
   284       0.106985       0.106985       0.106985    6[6-(1,6),6-(1,6),6-(7,7)]
   285      12.618712      12.618712      12.618712    6[1-(0),6-(1,7),6-(6,6)]
   286      11.942065      11.942065      11.942065    6[1-(0),6-(1,6),7-(6,30)]
   287      -0.015284      -0.015284      -0.015284    6[1-(0),6-(1,6),7-(6,30)]
   288       0.776686       0.776686       0.776686    6[1-(0),6-(1,7),6-(6,6)]
   289       7.470911       7.470911       7.470911    6[6-(6,6),7-(6),7-(6)]
   290       7.659872       7.659872       7.659872    6[6-(1,6),6-(1,6),6-(7,7)]
   291       7.636252       7.636252       7.636252    6[1-(0),6-(1,7),6-(6,6)]
   292       7.850223       7.850223       7.850223    6[1-(0),6-(1,6),7-(6,30)]
   293       8.140612       8.140612       8.140612    6[1-(0),6-(1,6),7-(6,30)]
   294       7.930809       7.930809       7.930809    6[1-(0),6-(1,7),6-(6,6)]
   295       7.487584       7.487584       7.487584    6[6-(6,6),7-(6),7-(6)]
   296       7.752964       7.752964       7.752964    6[6-(1,6),6-(1,6),6-(7,7)]
   297       7.551498       7.551498       7.551498    6[1-(0),6-(1,7),6-(6,6)]
   298        7.85717        7.85717        7.85717    6[1-(0),6-(1,6),7-(6,30)]
   299        8.47963        8.47963        8.47963    6[1-(0),6-(1,6),7-(6,30)]
   300        8.21564        8.21564        8.21564    6[1-(0),6-(1,7),6-(6,6)]
   301       6.954047       6.954047       6.954047    6[6-(6,6),7-(6),7-(6)]
   302       6.556673       6.556673       6.556673    6[6-(1,6),6-(1,6),6-(7,7)]
   303       6.166246       6.166246       6.166246    6[1-(0),6-(1,7),6-(6,6)]
   304       5.688285       5.688285       5.688285    6[1-(0),6-(1,6),7-(6,30)]
   305        6.03703        6.03703        6.03703    6[1-(0),6-(1,6),7-(6,30)]
   306       6.501096       6.501096       6.501096    6[1-(0),6-(1,7),6-(6,6)]
   307       4.190491       4.190491       4.190491    6[6-(6,6),7-(6),7-(6)]
   308       2.776061       2.776061       2.776061    6[6-(1,6),6-(1,6),6-(7,7)]
   309       2.178611       2.178611       2.178611    6[1-(0),6-(1,7),6-(6,6)]
   310       0.900344       0.900344       0.900344    6[1-(0),6-(1,6),7-(6,30)]
   311       0.805864       0.805864       0.805864    6[1-(0),6-(1,6),7-(6,30)]
   312       2.048005       2.048005       2.048005    6[1-(0),6-(1,7),6-(6,6)]
   313       6.100943       6.100943       6.100943    6[6-(6,6),7-(6),7-(6)]
   314       6.823442       6.823442       6.823442    6[6-(1,6),6-(1,6),6-(7,7)]
   315       6.145405       6.145405       6.145405    6[1-(0),6-(1,7),6-(6,6)]
   316       6.837336       6.837336       6.837336    6[1-(0),6-(1,6),7-(6,30)]
   317       8.828375       8.828375       8.828375    6[1-(0),6-(1,6),7-(6,30)]
   318        8.19341        8.19341        8.19341    6[1-(0),6-(1,7),6-(6,6)]
   319       6.082881       6.082881       6.082881    6[6-(6,6),7-(6),7-(6)]
   320       6.840115       6.840115       6.840115    6[6-(1,6),6-(1,6),6-(7,7)]
   321       8.222588       8.222588       8.222588    6[1-(0),6-(1,7),6-(6,6)]
   322       8.899235       8.899235       8.899235    6[1-(0),6-(1,6),7-(6,30)]
   323       6.962384       6.962384       6.962384    6[1-(0),6-(1,6),7-(6,30)]
   324       6.170414       6.170414       6.170414    6[1-(0),6-(1,7),6-(6,6)]
   325       6.423289       6.423289       6.423289    6[6-(6,6),7-(6),7-(6)]
   326       6.234328       6.234328       6.234328    6[6-(1,6),6-(1,6),6-(7,7)]
   327       6.257948       6.257948       6.257948    6[1-(0),6-(1,7),6-(6,6)]
   328       6.043977       6.043977       6.043977    6[1-(0),6-(1,6),7-(6,30)]
   329       5.753588       5.753588       5.753588    6[1-(0),6-(1,6),7-(6,30)]
   330       5.963391       5.963391       5.963391    6[1-(0),6-(1,7),6-(6,6)]
   331       6.406616       6.406616       6.406616    6[6-(6,6),7-(6),7-(6)]
   332       6.141236       6.141236       6.141236    6[6-(1,6),6-(1,6),6-(7,7)]
   333       6.342702       6.342702       6.342702    6[1-(0),6-(1,7),6-(6,6)]
   334        6.03703        6.03703        6.03703    6[1-(0),6-(1,6),7-(6,30)]
   335        5.41457        5.41457        5.41457    6[1-(0),6-(1,6),7-(6,30)]
   336        5.67856        5.67856        5.67856    6[1-(0),6-(1,7),6-(6,6)]
   337       6.940153       6.940153       6.940153    6[6-(6,6),7-(6),7-(6)]
   338       7.337527       7.337527       7.337527    6[6-(1,6),6-(1,6),6-(7,7)]
   339       7.727954       7.727954       7.727954    6[1-(0),6-(1,7),6-(6,6)]
   340       8.205915       8.205915       8.205915    6[1-(0),6-(1,6),7-(6,30)]
   341        7.85717        7.85717        7.85717    6[1-(0),6-(1,6),7-(6,30)]
   342       7.393104       7.393104       7.393104    6[1-(0),6-(1,7),6-(6,6)]
   343       9.703709       9.703709       9.703709    6[6-(6,6),7-(6),7-(6)]
   344      11.118139      11.118139      11.118139    6[6-(1,6),6-(1,6),6-(7,7)]
   345      11.715589      11.715589      11.715589    6[1-(0),6-(1,7),6-(6,6)]
   346      12.993856      12.993856      12.993856    6[1-(0),6-(1,6),7-(6,30)]
   347      13.088336      13.088336      13.088336    6[1-(0),6-(1,6),7-(6,30)]
   348      11.846195      11.846195      11.846195    6[1-(0),6-(1,7),6-(6,6)]
   349       7.793257       7.793257       7.793257    6[6-(6,6),7-(6),7-(6)]
   350       7.070758       7.070758       7.070758    6[6-(1,6),6-(1,6),6-(7,7)]
   351       7.748795       7.748795       7.748795    6[1-(0),6-(1,7),6-(6,6)]
   352       7.056864       7.056864       7.056864    6[1-(0),6-(1,6),7-(6,30)]
   353       5.065825       5.065825       5.065825    6[1-(0),6-(1,6),7-(6,30)]
   354        5.70079        5.70079        5.70079    6[1-(0),6-(1,7),6-(6,6)]
   355       7.811319       7.811319       7.811319    6[6-(6,6),7-(6),7-(6)]
   356       7.054085       7.054085       7.054085    6[6-(1,6),6-(1,6),6-(7,7)]
   357       5.671612       5.671612       5.671612    6[1-(0),6-(1,7),6-(6,6)]
   358       4.994965       4.994965       4.994965    6[1-(0),6-(1,6),7-(6,30)]
   359       6.931816       6.931816       6.931816    6[1-(0),6-(1,6),7-(6,30)]
   360       7.723786       7.723786       7.723786    6[1-(0),6-(1,7),6-(6,6)]
   361      13.370389      13.370389      13.370389    6[6-(6,6),7-(6),7-(6)]
   362      13.181428      13.181428      13.181428    6[6-(1,6),6-(1,6),6-(7,7)]
   363      13.205048      13.205048      13.205048    6[1-(0),6-(1,7),6-(6,6)]
   364      12.991077      12.991077      12.991077    6[1-(0),6-(1,6),7-(6,30)]
   365      12.700688      12.700688      12.700688    6[1-(0),6-(1,6),7-(6,30)]
   366      12.910491      12.910491      12.910491    6[1-(0),6-(1,7),6-(6,6)]
   367      13.353716      13.353716      13.353716    6[6-(6,6),7-(6),7-(6)]
   368      13.088336      13.088336      13.088336    6[6-(1,6),6-(1,6),6-(7,7)]
   369      13.289802      13.289802      13.289802    6[1-(0),6-(1,7),6-(6,6)]
   370       12.98413       12.98413       12.98413    6[1-(0),6-(1,6),7-(6,30)]
   371       12.36167       12.36167       12.36167    6[1-(0),6-(1,6),7-(6,30)]
   372       12.62566       12.62566       12.62566    6[1-(0),6-(1,7),6-(6,6)]
   373      -0.006947      -0.006947      -0.006947    6[6-(6,6),7-(6),7-(6)]
   374       0.390427       0.390427       0.390427    6[6-(1,6),6-(1,6),6-(7,7)]
   375       0.780854       0.780854       0.780854    6[1-(0),6-(1,7),6-(6,6)]
   376       1.258815       1.258815       1.258815    6[1-(0),6-(1,6),7-(6,30)]
   377        0.91007        0.91007        0.91007    6[1-(0),6-(1,6),7-(6,30)]
   378       0.446004       0.446004       0.446004    6[1-(0),6-(1,7),6-(6,6)]
   379       2.756609       2.756609       2.756609    6[6-(6,6),7-(6),7-(6)]
   380       4.171039       4.171039       4.171039    6[6-(1,6),6-(1,6),6-(7,7)]
   381       4.768489       4.768489       4.768489    6[1-(0),6-(1,7),6-(6,6)]
   382       6.046756       6.046756       6.046756    6[1-(0),6-(1,6),7-(6,30)]
   383       6.141236       6.141236       6.141236    6[1-(0),6-(1,6),7-(6,30)]
   384       4.899095       4.899095       4.899095    6[1-(0),6-(1,7),6-(6,6)]
   385       0.846157       0.846157       0.846157    6[6-(6,6),7-(6),7-(6)]
   386       0.123658       0.123658       0.123658    6[6-(1,6),6-(1,6),6-(7,7)]
   387       0.801695       0.801695       0.801695    6[1-(0),6-(1,7),6-(6,6)]
   388       0.109764       0.109764       0.109764    6[1-(0),6-(1,6),7-(6,30)]
   389      12.012925      12.012925      12.012925    6[1-(0),6-(1,6),7-(6,30)]
   390       12.64789       12.64789       12.64789    6[1-(0),6-(1,7),6-(6,6)]
   391       0.864219       0.864219       0.864219    6[6-(6,6),7-(6),7-(6)]
   392       0.106985       0.106985       0.106985    6[6-(1,6),6-(1,6),6-(7,7)]
   393      12.618712      12.618712      12.618712    6[1-(0),6-(1,7),6-(6,6)]
   394      11.942065      11.942065      11.942065    6[1-(0),6-(1,6),7-(6,30)]
   395      -0.015284      -0.015284      -0.015284    6[1-(0),6-(1,6),7-(6,30)]
   396       0.776686       0.776686       0.776686    6[1-(0),6-(1,7),6-(6,6)]
   397       0.523811       0.523811       0.523811    6[6-(6,6),7-(6),7-(6)]
   398       0.712772       0.712772       0.712772    6[6-(1,6),6-(1,6),6-(7,7)]
   399       0.689152       0.689152       0.689152    6[1-(0),6-(1,7),6-(6,6)]
   400       0.903123       0.903123       0.903123    6[1-(0),6-(1,6),7-(6,30)]
   401       1.193512       1.193512       1.193512    6[1-(0),6-(1,6),7-(6,30)]
   402       0.983709       0.983709       0.983709    6[1-(0),6-(1,7),6-(6,6)]
   403       0.540484       0.540484       0.540484    6[6-(6,6),7-(6),7-(6)]
   404       0.805864       0.805864       0.805864    6[6-(1,6),6-(1,6),6-(7,7)]
   405       0.604398       0.604398       0.604398    6[1-(0),6-(1,7),6-(6,6)]
   406        0.91007        0.91007        0.91007    6[1-(0),6-(1,6),7-(6,30)]
   407        1.53253        1.53253        1.53253    6[1-(0),6-(1,6),7-(6,30)]
   408        1.26854        1.26854        1.26854    6[1-(0),6-(1,7),6-(6,6)]
   409       0.006947       0.006947       0.006947    6[6-(6,6),7-(6),7-(6)]
   410      13.503773      13.503773      13.503773    6[6-(1,6),6-(1,6),6-(7,7)]
   411      13.113346      13.113346      13.113346    6[1-(0),6-(1,7),6-(6,6)]
   412      12.635385      12.635385      12.635385    6[1-(0),6-(1,6),7-(6,30)]
   413       12.98413       12.98413       12.98413    6[1-(0),6-(1,6),7-(6,30)]
   414      13.448196      13.448196      13.448196    6[1-(0),6-(1,7),6-(6,6)]
   415      11.137591      11.137591      11.137591    6[6-(6,6),7-(6),7-(6)]
   416       9.723161       9.723161       9.723161    6[6-(1,6),6-(1,6),6-(7,7)]
   417       9.125711       9.125711       9.125711    6[1-(0),6-(1,7),6-(6,6)]
   418       7.847444       7.847444       7.847444    6[1-(0),6-(1,6),7-(6,30)]
   419       7.752964       7.752964       7.752964    6[1-(0),6-(1,6),7-(6,30)]
   420       8.995105       8.995105       8.995105    6[1-(0),6-(1,7),6-(6,6)]
   421      13.048043      13.048043      13.048043    6[6-(6,6),7-(6),7-(6)]
   422      13.770542      13.770542      13.770542    6[6-(1,6),6-(1,6),6-(7,7)]
   423      13.092505      13.092505      13.092505    6[1-(0),6-(1,7),6-(6,6)]
   424      13.784436      13.784436      13.784436    6[1-(0),6-(1,6),7-(6,30)]
   425       1.881275       1.881275       1.881275    6[1-(0),6-(1,6),7-(6,30)]
   426        1.24631        1.24631        1.24631    6[1-(0),6-(1,7),6-(6,6)]
   427      13.029981      13.029981      13.029981    6[6-(6,6),7-(6),7-(6)]
   428      13.787215      13.787215      13.787215    6[6-(1,6),6-(1,6),6-(7,7)]
   429       1.275488       1.275488       1.275488    6[1-(0),6-(1,7),6-(6,6)]
   430       1.952135       1.952135       1.952135    6[1-(0),6-(1,6),7-(6,30)]
   431       0.015284       0.015284       0.015284    6[1-(0),6-(1,6),7-(6,30)]
   432      13.117514      13.117514      13.117514    6[1-(0),6-(1,7),6-(6,6)]
   433       6.423289       6.423289       6.423289    6[6-(6,6),7-(6),7-(6)]
   434       6.234328       6.234328       6.234328    6[6-(1,6),6-(1,6),6-(7,7)]
   435       6.257948       6.257948       6.257948    6[1-(0),6-(1,7),6-(6,6)]
   436       6.043977       6.043977       6.043977    6[1-(0),6-(1,6),7-(6,30)]
   437       5.753588       5.753588       5.753588    6[1-(0),6-(1,6),7-(6,30)]
   438       5.963391       5.963391       5.963391    6[1-(0),6-(1,7),6-(6,6)]
   439       6.406616       6.406616       6.406616    6[6-(6,6),7-(6),7-(6)]
   440       6.141236       6.141236       6.141236    6[6-(1,6),6-(1,6),6-(7,7)]
   441       6.342702       6.342702       6.342702    6[1-(0),6-(1,7),6-(6,6)]
   442        6.03703        6.03703        6.03703    6[1-(0),6-(1,6),7-(6,30)]
   443        5.41457        5.41457        5.41457    6[1-(0),6-(1,6),7-(6,30)]
   444        5.67856        5.67856        5.67856    6[1-(0),6-(1,7),6-(6,6)]
   445       6.940153       6.940153       6.940153    6[6-(6,6),7-(6),7-(6)]
   446       7.337527       7.337527       7.337527    6[6-(1,6),6-(1,6),6-(7,7)]
   447       7.727954       7.727954       7.727954    6[1-(0),6-(1,7),6-(6,6)]
   448       8.205915       8.205915       8.205915    6[1-(0),6-(1,6),7-(6,30)]
   449        7.85717        7.85717        7.85717    6[1-(0),6-(1,6),7-(6,30)]
   450       7.393104       7.393104       7.393104    6[1-(0),6-(1,7),6-(6,6)]
   451       9.703709       9.703709       9.703709    6[6-(6,6),7-(6),7-(6)]
   452      11.118139      11.118139      11.118139    6[6-(1,6),6-(1,6),6-(7,7)]
   453      11.715589      11.715589      11.715589    6[1-(0),6-(1,7),6-(6,6)]
   454      12.993856      12.993856      12.993856    6[1-(0),6-(1,6),7-(6,30)]
   455      13.088336      13.088336      13.088336    6[1-(0),6-(1,6),7-(6,30)]
   456      11.846195      11.846195      11.846195    6[1-(0),6-(1,7),6-(6,6)]
   457       7.793257       7.793257       7.793257    6[6-(6,6),7-(6),7-(6)]
   458       7.070758       7.070758       7.070758    6[6-(1,6),6-(1,6),6-(7,7)]
   459       7.748795       7.748795       7.748795    6[1-(0),6-(1,7),6-(6,6)]
   460       7.056864       7.056864       7.056864    6[1-(0),6-(1,6),7-(6,30)]
   461       5.065825       5.065825       5.065825    6[1-(0),6-(1,6),7-(6,30)]
   462        5.70079        5.70079        5.70079    6[1-(0),6-(1,7),6-(6,6)]
   463       7.811319       7.811319       7.811319    6[6-(6,6),7-(6),7-(6)]
   464       7.054085       7.054085       7.054085    6[6-(1,6),6-(1,6),6-(7,7)]
   465       5.671612       5.671612       5.671612    6[1-(0),6-(1,7),6-(6,6)]
   466       4.994965       4.994965       4.994965    6[1-(0),6-(1,6),7-(6,30)]
   467       6.931816       6.931816       6.931816    6[1-(0),6-(1,6),7-(6,30)]
   468       7.723786       7.723786       7.723786    6[1-(0),6-(1,7),6-(6,6)]
   469       7.470911       7.470911       7.470911    6[6-(6,6),7-(6),7-(6)]
   470       7.659872       7.659872       7.659872    6[6-(1,6),6-(1,6),6-(7,7)]
   471       7.636252       7.636252       7.636252    6[1-(0),6-(1,7),6-(6,6)]
   472       7.850223       7.850223       7.850223    6[1-(0),6-(1,6),7-(6,30)]
   473       8.140612       8.140612       8.140612    6[1-(0),6-(1,6),7-(6,30)]
   474       7.930809       7.930809       7.930809    6[1-(0),6-(1,7),6-(6,6)]
   475       7.487584       7.487584       7.487584    6[6-(6,6),7-(6),7-(6)]
   476       7.752964       7.752964       7.752964    6[6-(1,6),6-(1,6),6-(7,7)]
   477       7.551498       7.551498       7.551498    6[1-(0),6-(1,7),6-(6,6)]
   478        7.85717        7.85717        7.85717    6[1-(0),6-(1,6),7-(6,30)]
   479        8.47963        8.47963        8.47963    6[1-(0),6-(1,6),7-(6,30)]
   480        8.21564        8.21564        8.21564    6[1-(0),6-(1,7),6-(6,6)]
   481       6.954047       6.954047       6.954047    6[6-(6,6),7-(6),7-(6)]
   482       6.556673       6.556673       6.556673    6[6-(1,6),6-(1,6),6-(7,7)]
   483       6.166246       6.166246       6.166246    6[1-(0),6-(1,7),6-(6,6)]
   484       5.688285       5.688285       5.688285    6[1-(0),6-(1,6),7-(6,30)]
   485        6.03703        6.03703        6.03703    6[1-(0),6-(1,6),7-(6,30)]
   486       6.501096       6.501096       6.501096    6[1-(0),6-(1,7),6-(6,6)]
   487       4.190491       4.190491       4.190491    6[6-(6,6),7-(6),7-(6)]
   488       2.776061       2.776061       2.776061    6[6-(1,6),6-(1,6),6-(7,7)]
   489       2.178611       2.178611       2.178611    6[1-(0),6-(1,7),6-(6,6)]
   490       0.900344       0.900344       0.900344    6[1-(0),6-(1,6),7-(6,30)]
   491       0.805864       0.805864       0.805864    6[1-(0),6-(1,6),7-(6,30)]
   492       2.048005       2.048005       2.048005    6[1-(0),6-(1,7),6-(6,6)]
   493       6.100943       6.100943       6.100943    6[6-(6,6),7-(6),7-(6)]
   494       6.823442       6.823442       6.823442    6[6-(1,6),6-(1,6),6-(7,7)]
   495       6.145405       6.145405       6.145405    6[1-(0),6-(1,7),6-(6,6)]
   496       6.837336       6.837336       6.837336    6[1-(0),6-(1,6),7-(6,30)]
   497       8.828375       8.828375       8.828375    6[1-(0),6-(1,6),7-(6,30)]
   498        8.19341        8.19341        8.19341    6[1-(0),6-(1,7),6-(6,6)]
   499       6.082881       6.082881       6.082881    6[6-(6,6),7-(6),7-(6)]
   500       6.840115       6.840115       6.840115    6[6-(1,6),6-(1,6),6-(7,7)]
   501       8.222588       8.222588       8.222588    6[1-(0),6-(1,7),6-(6,6)]
   502       8.899235       8.899235       8.899235    6[1-(0),6-(1,6),7-(6,30)]
   503       6.962384       6.962384       6.962384    6[1-(0),6-(1,6),7-(6,30)]
   504       6.170414       6.170414       6.170414    6[1-(0),6-(1,7),6-(6,6)]
   505       4.585364       4.585364       4.585364    53[30-(7,7,53)]
   506       1.092779       1.092779       1.092779    53[30-(7,7,53)]
   507       4.176458       4.176458       4.176458    53[30-(7,7,53)]
   508       4.255655       4.255655       4.255655    53[30-(7,7,53)]
   509       4.619405       4.619405       4.619405    53[30-(7,7,53)]
   510       2.584043       2.584043       2.584043    53[30-(7,7,53)]
   511       9.308836       9.308836       9.308836    53[30-(7,7,53)]
   512      12.801421      12.801421      12.801421    53[30-(7,7,53)]
   513       9.717742       9.717742       9.717742    53[30-(7,7,53)]
   514       9.638545       9.638545       9.638545    53[30-(7,7,53)]
   515       9.274795       9.274795       9.274795    53[30-(7,7,53)]
   516      11.310157      11.310157      11.310157    53[30-(7,7,53)]
   517      11.532464      11.532464      11.532464    53[30-(7,7,53)]
   518       8.039879       8.039879       8.039879    53[30-(7,7,53)]
   519      11.123558      11.123558      11.123558    53[30-(7,7,53)]
   520      11.202755      11.202755      11.202755    53[30-(7,7,53)]
   521      11.566505      11.566505      11.566505    53[30-(7,7,53)]
   522       9.531143       9.531143       9.531143    53[30-(7,7,53)]
   523       2.361736       2.361736       2.361736    53[30-(7,7,53)]
   524       5.854321       5.854321       5.854321    53[30-(7,7,53)]
   525       2.770642       2.770642       2.770642    53[30-(7,7,53)]
   526       2.691445       2.691445       2.691445    53[30-(7,7,53)]
   527       2.327695       2.327695       2.327695    53[30-(7,7,53)]
   528       4.363057       4.363057       4.363057    53[30-(7,7,53)]
   529       9.308836       9.308836       9.308836    53[30-(7,7,53)]
   530      12.801421      12.801421      12.801421    53[30-(7,7,53)]
   531       9.717742       9.717742       9.717742    53[30-(7,7,53)]
   532       9.638545       9.638545       9.638545    53[30-(7,7,53)]
   533       9.274795       9.274795       9.274795    53[30-(7,7,53)]
   534      11.310157      11.310157      11.310157    53[30-(7,7,53)]
   535       4.585364       4.585364       4.585364    53[30-(7,7,53)]
   536       1.092779       1.092779       1.092779    53[30-(7,7,53)]
   537       4.176458       4.176458       4.176458    53[30-(7,7,53)]
   538       4.255655       4.255655       4.255655    53[30-(7,7,53)]
   539       4.619405       4.619405       4.619405    53[30-(7,7,53)]
   540       2.584043       2.584043       2.584043    53[30-(7,7,53)]
   541       2.361736       2.361736       2.361736    53[30-(7,7,53)]
   542       5.854321       5.854321       5.854321    53[30-(7,7,53)]
   543       2.770642       2.770642       2.770642    53[30-(7,7,53)]
   544       2.691445       2.691445       2.691445    53[30-(7,7,53)]
   545       2.327695       2.327695       2.327695    53[30-(7,7,53)]
   546       4.363057       4.363057       4.363057    53[30-(7,7,53)]
   547      11.532464      11.532464      11.532464    53[30-(7,7,53)]
   548       8.039879       8.039879       8.039879    53[30-(7,7,53)]
   549      11.123558      11.123558      11.123558    53[30-(7,7,53)]
   550      11.202755      11.202755      11.202755    53[30-(7,7,53)]
   551      11.566505      11.566505      11.566505    53[30-(7,7,53)]
   552       9.531143       9.531143       9.531143    53[30-(7,7,53)]
   553       1.332454       1.332454       1.332454    7[6-(1,6),6-(1,6),30-(7,53,53)]
   554       1.218521       1.218521       1.218521    7[6-(1,6),6-(1,6),30-(7,53,53)]
   555       7.161071       7.161071       7.161071    7[6-(1,6),6-(1,6),30-(7,53,53)]
   556      13.752479      13.752479      13.752479    7[6-(6,7),6-(6,7)]
   557      11.722537      11.722537      11.722537    7[6-(6,7),6-(6,7)]
   558      11.760051      11.760051      11.760051    7[6-(6,7),6-(6,7)]
   559       1.183786       1.183786       1.183786    7[6-(1,6),6-(1,6),30-(7,53,53)]
   560       1.375526       1.375526       1.375526    7[6-(1,6),6-(1,6),30-(7,53,53)]
   561      12.535347      12.535347      12.535347    7[6-(1,6),6-(1,6),30-(7,53,53)]
   562       0.700268       0.700268       0.700268    7[6-(6,7),6-(6,7)]
   563        0.19174        0.19174        0.19174    7[6-(6,7),6-(6,7)]
   564       0.202855       0.202855       0.202855    7[6-(6,7),6-(6,7)]
   565      12.561746      12.561746      12.561746    7[6-(1,6),6-(1,6),30-(7,53,53)]
   566      12.675679      12.675679      12.675679    7[6-(1,6),6-(1,6),30-(7,53,53)]
   567       6.733129       6.733129       6.733129    7[6-(1,6),6-(1,6),30-(7,53,53)]
   568       0.141721       0.141721       0.141721    7[6-(6,7),6-(6,7)]
   569       2.171663       2.171663       2.171663    7[6-(6,7),6-(6,7)]
   570       2.134149       2.134149       2.134149    7[6-(6,7),6-(6,7)]
   571      12.710414      12.710414      12.710414    7[6-(1,6),6-(1,6),30-(7,53,53)]
   572      12.518674      12.518674      12.518674    7[6-(1,6),6-(1,6),30-(7,53,53)]
   573       1.358853       1.358853       1.358853    7[6-(1,6),6-(1,6),30-(7,53,53)]
   574      13.193932      13.193932      13.193932    7[6-(6,7),6-(6,7)]
   575       13.70246       13.70246       13.70246    7[6-(6,7),6-(6,7)]
   576      13.691345      13.691345      13.691345    7[6-(6,7),6-(6,7)]
   577       8.279554       8.279554       8.279554    7[6-(1,6),6-(1,6),30-(7,53,53)]
   578       8.165621       8.165621       8.165621    7[6-(1,6),6-(1,6),30-(7,53,53)]
   579       0.213971       0.213971       0.213971    7[6-(1,6),6-(1,6),30-(7,53,53)]
   580       6.805379       6.805379       6.805379    7[6-(6,7),6-(6,7)]
   581       4.775437       4.775437       4.775437    7[6-(6,7),6-(6,7)]
   582       4.812951       4.812951       4.812951    7[6-(6,7),6-(6,7)]
   583       8.130886       8.130886       8.130886    7[6-(1,6),6-(1,6),30-(7,53,53)]
   584       8.322626       8.322626       8.322626    7[6-(1,6),6-(1,6),30-(7,53,53)]
   585       5.588247       5.588247       5.588247    7[6-(1,6),6-(1,6),30-(7,53,53)]
   586       7.647368       7.647368       7.647368    7[6-(6,7),6-(6,7)]
   587        7.13884        7.13884        7.13884    7[6-(6,7),6-(6,7)]
   588       7.149955       7.149955       7.149955    7[6-(6,7),6-(6,7)]
   589       5.614646       5.614646       5.614646    7[6-(1,6),6-(1,6),30-(7,53,53)]
   590       5.728579       5.728579       5.728579    7[6-(1,6),6-(1,6),30-(7,53,53)]
   591      13.680229      13.680229      13.680229    7[6-(1,6),6-(1,6),30-(7,53,53)]
   592       7.088821       7.088821       7.088821    7[6-(6,7),6-(6,7)]
   593       9.118763       9.118763       9.118763    7[6-(6,7),6-(6,7)]
   594       9.081249       9.081249       9.081249    7[6-(6,7),6-(6,7)]
   595       5.763314       5.763314       5.763314    7[6-(1,6),6-(1,6),30-(7,53,53)]
   596       5.571574       5.571574       5.571574    7[6-(1,6),6-(1,6),30-(7,53,53)]
   597       8.305953       8.305953       8.305953    7[6-(1,6),6-(1,6),30-(7,53,53)]
   598       6.246832       6.246832       6.246832    7[6-(6,7),6-(6,7)]
   599        6.75536        6.75536        6.75536    7[6-(6,7),6-(6,7)]
   600       6.744245       6.744245       6.744245    7[6-(6,7),6-(6,7)]
   601      12.561746      12.561746      12.561746    7[6-(1,6),6-(1,6),30-(7,53,53)]
   602      12.675679      12.675679      12.675679    7[6-(1,6),6-(1,6),30-(7,53,53)]
   603       6.733129       6.733129       6.733129    7[6-(1,6),6-(1,6),30-(7,53,53)]
   604       0.141721       0.141721       0.141721    7[6-(6,7),6-(6,7)]
   605       2.171663       2.171663       2.171663    7[6-(6,7),6-(6,7)]
   606       2.134149       2.134149       2.134149    7[6-(6,7),6-(6,7)]
   607      12.710414      12.710414      12.710414    7[6-(1,6),6-(1,6),30-(7,53,53)]
   608      12.518674      12.518674      12.518674    7[6-(1,6),6-(1,6),30-(7,53,53)]
   609       1.358853       1.358853       1.358853    7[6-(1,6),6-(1,6),30-(7,53,53)]
   610      13.193932      13.193932      13.193932    7[6-(6,7),6-(6,7)]
   611       13.70246       13.70246       13.70246    7[6-(6,7),6-(6,7)]
   612      13.691345      13.691345      13.691345    7[6-(6,7),6-(6,7)]
   613       1.332454       1.332454       1.332454    7[6-(1,6),6-(1,6),30-(7,53,53)]
   614       1.218521       1.218521       1.218521    7[6-(1,6),6-(1,6),30-(7,53,53)]
   615       7.161071       7.161071       7.161071    7[6-(1,6),6-(1,6),30-(7,53,53)]
   616      13.752479      13.752479      13.752479    7[6-(6,7),6-(6,7)]
   617      11.722537      11.722537      11.722537    7[6-(6,7),6-(6,7)]
   618      11.760051      11.760051      11.760051    7[6-(6,7),6-(6,7)]
   619       1.183786       1.183786       1.183786    7[6-(1,6),6-(1,6),30-(7,53,53)]
   620       1.375526       1.375526       1.375526    7[6-(1,6),6-(1,6),30-(7,53,53)]
   621      12.535347      12.535347      12.535347    7[6-(1,6),6-(1,6),30-(7,53,53)]
   622       0.700268       0.700268       0.700268    7[6-(6,7),6-(6,7)]
   623        0.19174        0.19174        0.19174    7[6-(6,7),6-(6,7)]
   624       0.202855       0.202855       0.202855    7[6-(6,7),6-(6,7)]
   625       5.614646       5.614646       5.614646    7[6-(1,6),6-(1,6),30-(7,53,53)]
   626       5.728579       5.728579       5.728579    7[6-(1,6),6-(1,6),30-(7,53,53)]
   627      13.680229      13.680229      13.680229    7[6-(1,6),6-(1,6),30-(7,53,53)]
   628       7.088821       7.088821       7.088821    7[6-(6,7),6-(6,7)]
   629       9.118763       9.118763       9.118763    7[6-(6,7),6-(6,7)]
   630       9.081249       9.081249       9.081249    7[6-(6,7),6-(6,7)]
   631       5.763314       5.763314       5.763314    7[6-(1,6),6-(1,6),30-(7,53,53)]
   632       5.571574       5.571574       5.571574    7[6-(1,6),6-(1,6),30-(7,53,53)]
   633       8.305953       8.305953       8.305953    7[6-(1,6),6-(1,6),30-(7,53,53)]
   634       6.246832       6.246832       6.246832    7[6-(6,7),6-(6,7)]
   635        6.75536        6.75536        6.75536    7[6-(6,7),6-(6,7)]
   636       6.744245       6.744245       6.744245    7[6-(6,7),6-(6,7)]
   637       8.279554       8.279554       8.279554    7[6-(1,6),6-(1,6),30-(7,53,53)]
   638       8.165621       8.165621       8.165621    7[6-(1,6),6-(1,6),30-(7,53,53)]
   639       0.213971       0.213971       0.213971    7[6-(1,6),6-(1,6),30-(7,53,53)]
   640       6.805379       6.805379       6.805379    7[6-(6,7),6-(6,7)]
   641       4.775437       4.775437       4.775437    7[6-(6,7),6-(6,7)]
   642       4.812951       4.812951       4.812951    7[6-(6,7),6-(6,7)]
   643       8.130886       8.130886       8.130886    7[6-(1,6),6-(1,6),30-(7,53,53)]
   644       8.322626       8.322626       8.322626    7[6-(1,6),6-(1,6),30-(7,53,53)]
   645       5.588247       5.588247       5.588247    7[6-(1,6),6-(1,6),30-(7,53,53)]
   646       7.647368       7.647368       7.647368    7[6-(6,7),6-(6,7)]
   647        7.13884        7.13884        7.13884    7[6-(6,7),6-(6,7)]
   648       7.149955       7.149955       7.149955    7[6-(6,7),6-(6,7)]
