# Supplementary material for: A collection of forcefield precursors for metal–organic frameworks
Source: RSC Adv. 2019 Nov 13;9(63):36492–507. doi: 10.1039/c9ra07327b (PMC9075174; doi:10.1039/c9ra07327b)
Supplement: RA-009-C9RA07327B-s2433 [file RA-009-C9RA07327B-s2433.txt]

UBUMAH_clean

11.294900    0.000000    0.000000
0.000000    21.312000    0.000000
0.000000    0.000000    29.097000

     1       6.960369       6.960369       6.960369    30[8-(30,30,30),8-(6),8-(6),8-(6),8-(6)]
     2       8.563567       8.563567       8.563567    30[8-(30,30,30),8-(6),8-(6),8-(6)]
     3       5.481076       5.481076       5.481076    30[8-(30,30,30),8-(6),8-(6),8-(6)]
     4       7.387203       7.387203       7.387203    30[8-(30,30,30),8-(6),8-(6)]
     5       4.334531       4.334531       4.334531    30[8-(30,30,30),8-(6),8-(6),8-(6),8-(6)]
     6       2.731333       2.731333       2.731333    30[8-(30,30,30),8-(6),8-(6),8-(6)]
     7       5.813824       5.813824       5.813824    30[8-(30,30,30),8-(6),8-(6),8-(6)]
     8       3.907697       3.907697       3.907697    30[8-(30,30,30),8-(6),8-(6)]
     9       9.981981       9.981981       9.981981    30[8-(30,30,30),8-(6),8-(6),8-(6),8-(6)]
    10       8.378783       8.378783       8.378783    30[8-(30,30,30),8-(6),8-(6),8-(6)]
    11       0.166374       0.166374       0.166374    30[8-(30,30,30),8-(6),8-(6),8-(6)]
    12       9.555147       9.555147       9.555147    30[8-(30,30,30),8-(6),8-(6)]
    13       1.312919       1.312919       1.312919    30[8-(30,30,30),8-(6),8-(6),8-(6),8-(6)]
    14       2.916117       2.916117       2.916117    30[8-(30,30,30),8-(6),8-(6),8-(6)]
    15      11.128526      11.128526      11.128526    30[8-(30,30,30),8-(6),8-(6),8-(6)]
    16       1.739753       1.739753       1.739753    30[8-(30,30,30),8-(6),8-(6)]
    17       9.932735       9.932735       9.932735    1[6-(6,6)]
    18      11.009139      11.009139      11.009139    1[6-(6,6)]
    19       9.223415       9.223415       9.223415    1[6-(6,6)]
    20       7.958387       7.958387       7.958387    1[6-(6,6)]
    21       1.010894       1.010894       1.010894    1[6-(6,6)]
    22       1.940464       1.940464       1.940464    1[6-(6,6)]
    23      11.063355      11.063355      11.063355    1[6-(6,6)]
    24       3.352326       3.352326       3.352326    1[6-(6,6)]
    25       3.290204       3.290204       3.290204    1[6-(6,6)]
    26      10.722249      10.722249      10.722249    1[6-(6,6)]
    27      10.805831      10.805831      10.805831    1[6-(6,6)]
    28       3.306017       3.306017       3.306017    1[6-(6,6)]
    29       1.342964       1.342964       1.342964    1[6-(6,6)]
    30      10.618335      10.618335      10.618335    1[6-(6,6)]
    31       1.362165       1.362165       1.362165    1[6-(6,6)]
    32       0.285761       0.285761       0.285761    1[6-(6,6)]
    33       2.071485       2.071485       2.071485    1[6-(6,6)]
    34       3.336513       3.336513       3.336513    1[6-(6,6)]
    35      10.284006      10.284006      10.284006    1[6-(6,6)]
    36       9.354436       9.354436       9.354436    1[6-(6,6)]
    37       0.231545       0.231545       0.231545    1[6-(6,6)]
    38       7.942574       7.942574       7.942574    1[6-(6,6)]
    39       8.004696       8.004696       8.004696    1[6-(6,6)]
    40       0.572651       0.572651       0.572651    1[6-(6,6)]
    41       0.489069       0.489069       0.489069    1[6-(6,6)]
    42       7.988883       7.988883       7.988883    1[6-(6,6)]
    43       9.951936       9.951936       9.951936    1[6-(6,6)]
    44       0.676565       0.676565       0.676565    1[6-(6,6)]
    45       7.009615       7.009615       7.009615    1[6-(6,6)]
    46       5.933211       5.933211       5.933211    1[6-(6,6)]
    47       7.718935       7.718935       7.718935    1[6-(6,6)]
    48       8.983963       8.983963       8.983963    1[6-(6,6)]
    49       4.636556       4.636556       4.636556    1[6-(6,6)]
    50       3.706986       3.706986       3.706986    1[6-(6,6)]
    51       5.878995       5.878995       5.878995    1[6-(6,6)]
    52       2.295124       2.295124       2.295124    1[6-(6,6)]
    53       2.357246       2.357246       2.357246    1[6-(6,6)]
    54       6.220101       6.220101       6.220101    1[6-(6,6)]
    55       6.136519       6.136519       6.136519    1[6-(6,6)]
    56       2.341433       2.341433       2.341433    1[6-(6,6)]
    57       4.304486       4.304486       4.304486    1[6-(6,6)]
    58       6.324015       6.324015       6.324015    1[6-(6,6)]
    59       4.285285       4.285285       4.285285    1[6-(6,6)]
    60       5.361689       5.361689       5.361689    1[6-(6,6)]
    61       3.575965       3.575965       3.575965    1[6-(6,6)]
    62       2.310937       2.310937       2.310937    1[6-(6,6)]
    63       6.658344       6.658344       6.658344    1[6-(6,6)]
    64       7.587914       7.587914       7.587914    1[6-(6,6)]
    65       5.415905       5.415905       5.415905    1[6-(6,6)]
    66       8.999776       8.999776       8.999776    1[6-(6,6)]
    67       8.937654       8.937654       8.937654    1[6-(6,6)]
    68       5.074799       5.074799       5.074799    1[6-(6,6)]
    69       5.158381       5.158381       5.158381    1[6-(6,6)]
    70       8.953467       8.953467       8.953467    1[6-(6,6)]
    71       6.990414       6.990414       6.990414    1[6-(6,6)]
    72       4.970885       4.970885       4.970885    1[6-(6,6)]
    73        8.10635        8.10635        8.10635    6[6-(6,6),8-(30),8-(30)]
    74       8.829223       8.829223       8.829223    6[6-(1,6),6-(1,6),6-(8,8)]
    75       9.765571       9.765571       9.765571    6[1-(0),6-(1,6),6-(6,6)]
    76      10.425193      10.425193      10.425193    6[1-(0),6-(1,6),6-(6,6)]
    77      10.213978      10.213978      10.213978    6[6-(1,6),6-(1,6),6-(6)]
    78       9.344271       9.344271       9.344271    6[1-(0),6-(1,6),6-(6,6)]
    79       8.589771       8.589771       8.589771    6[1-(0),6-(1,6),6-(6,6)]
    80      10.732414      10.732414      10.732414    6[6-(6),6-(6,6)]
    81      11.171786      11.171786      11.171786    6[6-(6),6-(6,6)]
    82       0.507141       0.507141       0.507141    6[6-(1,6),6-(1,6),6-(6)]
    83       1.028965       1.028965       1.028965    6[1-(0),6-(6,6),6-(6,6)]
    84       1.612912       1.612912       1.612912    6[6-(1,6),6-(1,6),6-(8,8)]
    85       1.540624       1.540624       1.540624    6[1-(0),6-(6,6),6-(6,6)]
    86       0.827916       0.827916       0.827916    6[6-(1,6),6-(1,6),6-(8,8)]
    87       0.271078       0.271078       0.271078    6[1-(0),6-(6,6),6-(6,6)]
    88       2.205894       2.205894       2.205894    6[6-(6,6),8-(30),8-(30)]
    89       0.740945       0.740945       0.740945    6[6-(6,6),8-(30),8-(30)]
    90       1.554178       1.554178       1.554178    6[6-(6,6),8-(30),8-(30)]
    91       1.499963       1.499963       1.499963    6[6-(1,6),6-(1,6),6-(8,8)]
    92       2.548129       2.548129       2.548129    6[1-(0),6-(1,6),6-(6,6)]
    93       2.495043       2.495043       2.495043    6[1-(0),6-(1,6),6-(6,6)]
    94       1.367812       1.367812       1.367812    6[6-(1,6),6-(1,6),6-(6)]
    95       0.213474       0.213474       0.213474    6[1-(0),6-(1,6),6-(6,6)]
    96        0.28802        0.28802        0.28802    6[1-(0),6-(1,6),6-(6,6)]
    97       1.267288       1.267288       1.267288    6[6-(6),6-(6,6)]
    98       1.281971       1.281971       1.281971    6[6-(6),6-(6,6)]
    99       1.332798       1.332798       1.332798    6[6-(1,6),6-(1,6),6-(6)]
   100        2.50295        2.50295        2.50295    6[1-(0),6-(6,6),6-(6,6)]
   101       2.523281       2.523281       2.523281    6[6-(1,6),6-(1,6),6-(8,8)]
   102       1.316985       1.316985       1.316985    6[1-(0),6-(6,6),6-(6,6)]
   103       0.085841       0.085841       0.085841    6[6-(1,6),6-(1,6),6-(8,8)]
   104       0.125373       0.125373       0.125373    6[1-(0),6-(6,6),6-(6,6)]
   105       3.865115       3.865115       3.865115    6[6-(6,6),8-(30),8-(30)]
   106      10.183482      10.183482      10.183482    6[6-(6,6),8-(30),8-(30)]
   107        3.18855        3.18855        3.18855    6[6-(6,6),8-(30),8-(30)]
   108       2.465677       2.465677       2.465677    6[6-(1,6),6-(1,6),6-(8,8)]
   109       1.529329       1.529329       1.529329    6[1-(0),6-(1,6),6-(6,6)]
   110       0.869707       0.869707       0.869707    6[1-(0),6-(1,6),6-(6,6)]
   111       1.080922       1.080922       1.080922    6[6-(1,6),6-(1,6),6-(6)]
   112       1.950629       1.950629       1.950629    6[1-(0),6-(1,6),6-(6,6)]
   113       2.705129       2.705129       2.705129    6[1-(0),6-(1,6),6-(6,6)]
   114       0.562486       0.562486       0.562486    6[6-(6),6-(6,6)]
   115       0.123114       0.123114       0.123114    6[6-(6),6-(6,6)]
   116      10.787759      10.787759      10.787759    6[6-(1,6),6-(1,6),6-(6)]
   117      10.265935      10.265935      10.265935    6[1-(0),6-(6,6),6-(6,6)]
   118       9.681988       9.681988       9.681988    6[6-(1,6),6-(1,6),6-(8,8)]
   119       9.754276       9.754276       9.754276    6[1-(0),6-(6,6),6-(6,6)]
   120      10.466984      10.466984      10.466984    6[6-(1,6),6-(1,6),6-(8,8)]
   121      11.023822      11.023822      11.023822    6[1-(0),6-(6,6),6-(6,6)]
   122       9.089006       9.089006       9.089006    6[6-(6,6),8-(30),8-(30)]
   123      10.553955      10.553955      10.553955    6[6-(6,6),8-(30),8-(30)]
   124       9.740722       9.740722       9.740722    6[6-(6,6),8-(30),8-(30)]
   125       9.794937       9.794937       9.794937    6[6-(1,6),6-(1,6),6-(8,8)]
   126       8.746771       8.746771       8.746771    6[1-(0),6-(1,6),6-(6,6)]
   127       8.799857       8.799857       8.799857    6[1-(0),6-(1,6),6-(6,6)]
   128       9.927088       9.927088       9.927088    6[6-(1,6),6-(1,6),6-(6)]
   129      11.081426      11.081426      11.081426    6[1-(0),6-(1,6),6-(6,6)]
   130       11.00688       11.00688       11.00688    6[1-(0),6-(1,6),6-(6,6)]
   131      10.027612      10.027612      10.027612    6[6-(6),6-(6,6)]
   132      10.012929      10.012929      10.012929    6[6-(6),6-(6,6)]
   133       9.962102       9.962102       9.962102    6[6-(1,6),6-(1,6),6-(6)]
   134        8.79195        8.79195        8.79195    6[1-(0),6-(6,6),6-(6,6)]
   135       8.771619       8.771619       8.771619    6[6-(1,6),6-(1,6),6-(8,8)]
   136       9.977915       9.977915       9.977915    6[1-(0),6-(6,6),6-(6,6)]
   137      11.209059      11.209059      11.209059    6[6-(1,6),6-(1,6),6-(8,8)]
   138      11.169527      11.169527      11.169527    6[1-(0),6-(6,6),6-(6,6)]
   139       7.429785       7.429785       7.429785    6[6-(6,6),8-(30),8-(30)]
   140       1.111418       1.111418       1.111418    6[6-(6,6),8-(30),8-(30)]
   141          8.836          8.836          8.836    6[6-(6,6),8-(30),8-(30)]
   142       8.113127       8.113127       8.113127    6[6-(1,6),6-(1,6),6-(8,8)]
   143       7.176779       7.176779       7.176779    6[1-(0),6-(1,6),6-(6,6)]
   144       6.517157       6.517157       6.517157    6[1-(0),6-(1,6),6-(6,6)]
   145       6.728372       6.728372       6.728372    6[6-(1,6),6-(1,6),6-(6)]
   146       7.598079       7.598079       7.598079    6[1-(0),6-(1,6),6-(6,6)]
   147       8.352579       8.352579       8.352579    6[1-(0),6-(1,6),6-(6,6)]
   148       6.209936       6.209936       6.209936    6[6-(6),6-(6,6)]
   149       5.770564       5.770564       5.770564    6[6-(6),6-(6,6)]
   150       5.140309       5.140309       5.140309    6[6-(1,6),6-(1,6),6-(6)]
   151       4.618485       4.618485       4.618485    6[1-(0),6-(6,6),6-(6,6)]
   152       4.034538       4.034538       4.034538    6[6-(1,6),6-(1,6),6-(8,8)]
   153       4.106826       4.106826       4.106826    6[1-(0),6-(6,6),6-(6,6)]
   154       4.819534       4.819534       4.819534    6[6-(1,6),6-(1,6),6-(8,8)]
   155       5.376372       5.376372       5.376372    6[1-(0),6-(6,6),6-(6,6)]
   156       3.441556       3.441556       3.441556    6[6-(6,6),8-(30),8-(30)]
   157       4.906505       4.906505       4.906505    6[6-(6,6),8-(30),8-(30)]
   158       4.093272       4.093272       4.093272    6[6-(6,6),8-(30),8-(30)]
   159       4.147487       4.147487       4.147487    6[6-(1,6),6-(1,6),6-(8,8)]
   160       3.099321       3.099321       3.099321    6[1-(0),6-(1,6),6-(6,6)]
   161       3.152407       3.152407       3.152407    6[1-(0),6-(1,6),6-(6,6)]
   162       4.279638       4.279638       4.279638    6[6-(1,6),6-(1,6),6-(6)]
   163       5.433976       5.433976       5.433976    6[1-(0),6-(1,6),6-(6,6)]
   164        5.35943        5.35943        5.35943    6[1-(0),6-(1,6),6-(6,6)]
   165       4.380162       4.380162       4.380162    6[6-(6),6-(6,6)]
   166       4.365479       4.365479       4.365479    6[6-(6),6-(6,6)]
   167       4.314652       4.314652       4.314652    6[6-(1,6),6-(1,6),6-(6)]
   168         3.1445         3.1445         3.1445    6[1-(0),6-(6,6),6-(6,6)]
   169       3.124169       3.124169       3.124169    6[6-(1,6),6-(1,6),6-(8,8)]
   170       4.330465       4.330465       4.330465    6[1-(0),6-(6,6),6-(6,6)]
   171       5.561609       5.561609       5.561609    6[6-(1,6),6-(1,6),6-(8,8)]
   172       5.522077       5.522077       5.522077    6[1-(0),6-(6,6),6-(6,6)]
   173       1.782335       1.782335       1.782335    6[6-(6,6),8-(30),8-(30)]
   174       6.758868       6.758868       6.758868    6[6-(6,6),8-(30),8-(30)]
   175         2.4589         2.4589         2.4589    6[6-(6,6),8-(30),8-(30)]
   176       3.181773       3.181773       3.181773    6[6-(1,6),6-(1,6),6-(8,8)]
   177       4.118121       4.118121       4.118121    6[1-(0),6-(1,6),6-(6,6)]
   178       4.777743       4.777743       4.777743    6[1-(0),6-(1,6),6-(6,6)]
   179       4.566528       4.566528       4.566528    6[6-(1,6),6-(1,6),6-(6)]
   180       3.696821       3.696821       3.696821    6[1-(0),6-(1,6),6-(6,6)]
   181       2.942321       2.942321       2.942321    6[1-(0),6-(1,6),6-(6,6)]
   182       5.084964       5.084964       5.084964    6[6-(6),6-(6,6)]
   183       5.524336       5.524336       5.524336    6[6-(6),6-(6,6)]
   184       6.154591       6.154591       6.154591    6[6-(1,6),6-(1,6),6-(6)]
   185       6.676415       6.676415       6.676415    6[1-(0),6-(6,6),6-(6,6)]
   186       7.260362       7.260362       7.260362    6[6-(1,6),6-(1,6),6-(8,8)]
   187       7.188074       7.188074       7.188074    6[1-(0),6-(6,6),6-(6,6)]
   188       6.475366       6.475366       6.475366    6[6-(1,6),6-(1,6),6-(8,8)]
   189       5.918528       5.918528       5.918528    6[1-(0),6-(6,6),6-(6,6)]
   190       7.853344       7.853344       7.853344    6[6-(6,6),8-(30),8-(30)]
   191       6.388395       6.388395       6.388395    6[6-(6,6),8-(30),8-(30)]
   192       7.201628       7.201628       7.201628    6[6-(6,6),8-(30),8-(30)]
   193       7.147413       7.147413       7.147413    6[6-(1,6),6-(1,6),6-(8,8)]
   194       8.195579       8.195579       8.195579    6[1-(0),6-(1,6),6-(6,6)]
   195       8.142493       8.142493       8.142493    6[1-(0),6-(1,6),6-(6,6)]
   196       7.015262       7.015262       7.015262    6[6-(1,6),6-(1,6),6-(6)]
   197       5.860924       5.860924       5.860924    6[1-(0),6-(1,6),6-(6,6)]
   198        5.93547        5.93547        5.93547    6[1-(0),6-(1,6),6-(6,6)]
   199       6.914738       6.914738       6.914738    6[6-(6),6-(6,6)]
   200       6.929421       6.929421       6.929421    6[6-(6),6-(6,6)]
   201       6.980248       6.980248       6.980248    6[6-(1,6),6-(1,6),6-(6)]
   202         8.1504         8.1504         8.1504    6[1-(0),6-(6,6),6-(6,6)]
   203       8.170731       8.170731       8.170731    6[6-(1,6),6-(1,6),6-(8,8)]
   204       6.964435       6.964435       6.964435    6[1-(0),6-(6,6),6-(6,6)]
   205       5.733291       5.733291       5.733291    6[6-(1,6),6-(1,6),6-(8,8)]
   206       5.772823       5.772823       5.772823    6[1-(0),6-(6,6),6-(6,6)]
   207       9.512565       9.512565       9.512565    6[6-(6,6),8-(30),8-(30)]
   208       4.536032       4.536032       4.536032    6[6-(6,6),8-(30),8-(30)]
   209       7.026557       7.026557       7.026557    8[30-(8,8),30-(8,8,8),30-(8,8,8),30-(8,8,8,8)]
   210       7.151931       7.151931       7.151931    8[6-(6,8),30-(8,8,8,8)]
   211       8.498283       8.498283       8.498283    8[6-(6,8),30-(8,8)]
   212       2.143772       2.143772       2.143772    8[6-(6,8),30-(8,8,8)]
   213       2.785322       2.785322       2.785322    8[6-(6,8),30-(8,8)]
   214       1.412992       1.412992       1.412992    8[6-(6,8),30-(8,8,8,8)]
   215      11.253109      11.253109      11.253109    8[6-(6,8),30-(8,8,8)]
   216       2.662208       2.662208       2.662208    8[6-(6,8),30-(8,8,8)]
   217       0.604277       0.604277       0.604277    8[6-(6,8),30-(8,8,8)]
   218       4.927965       4.927965       4.927965    8[6-(6,8),30-(8,8,8,8)]
   219       3.816547       3.816547       3.816547    8[6-(6,8),30-(8,8,8)]
   220       9.092395       9.092395       9.092395    8[6-(6,8),30-(8,8,8,8)]
   221      10.202683      10.202683      10.202683    8[6-(6,8),30-(8,8,8)]
   222       4.268343       4.268343       4.268343    8[30-(8,8),30-(8,8,8),30-(8,8,8),30-(8,8,8,8)]
   223       4.142969       4.142969       4.142969    8[6-(6,8),30-(8,8,8,8)]
   224       2.796617       2.796617       2.796617    8[6-(6,8),30-(8,8)]
   225       9.151128       9.151128       9.151128    8[6-(6,8),30-(8,8,8)]
   226       8.509578       8.509578       8.509578    8[6-(6,8),30-(8,8)]
   227       9.881908       9.881908       9.881908    8[6-(6,8),30-(8,8,8,8)]
   228       0.041791       0.041791       0.041791    8[6-(6,8),30-(8,8,8)]
   229       8.632692       8.632692       8.632692    8[6-(6,8),30-(8,8,8)]
   230      10.690623      10.690623      10.690623    8[6-(6,8),30-(8,8,8)]
   231       6.366935       6.366935       6.366935    8[6-(6,8),30-(8,8,8,8)]
   232       7.478353       7.478353       7.478353    8[6-(6,8),30-(8,8,8)]
   233       2.202506       2.202506       2.202506    8[6-(6,8),30-(8,8,8,8)]
   234       1.092217       1.092217       1.092217    8[6-(6,8),30-(8,8,8)]
   235       9.915793       9.915793       9.915793    8[30-(8,8),30-(8,8,8),30-(8,8,8),30-(8,8,8,8)]
   236       9.790419       9.790419       9.790419    8[6-(6,8),30-(8,8,8,8)]
   237       8.444067       8.444067       8.444067    8[6-(6,8),30-(8,8)]
   238       3.503678       3.503678       3.503678    8[6-(6,8),30-(8,8,8)]
   239       2.862128       2.862128       2.862128    8[6-(6,8),30-(8,8)]
   240       4.234458       4.234458       4.234458    8[6-(6,8),30-(8,8,8,8)]
   241       5.689241       5.689241       5.689241    8[6-(6,8),30-(8,8,8)]
   242       2.985242       2.985242       2.985242    8[6-(6,8),30-(8,8,8)]
   243       5.043173       5.043173       5.043173    8[6-(6,8),30-(8,8,8)]
   244       0.719485       0.719485       0.719485    8[6-(6,8),30-(8,8,8,8)]
   245       1.830903       1.830903       1.830903    8[6-(6,8),30-(8,8,8)]
   246       7.849955       7.849955       7.849955    8[6-(6,8),30-(8,8,8,8)]
   247       6.739667       6.739667       6.739667    8[6-(6,8),30-(8,8,8)]
   248       1.379107       1.379107       1.379107    8[30-(8,8),30-(8,8,8),30-(8,8,8),30-(8,8,8,8)]
   249       1.504481       1.504481       1.504481    8[6-(6,8),30-(8,8,8,8)]
   250       2.850833       2.850833       2.850833    8[6-(6,8),30-(8,8)]
   251       7.791222       7.791222       7.791222    8[6-(6,8),30-(8,8,8)]
   252       8.432772       8.432772       8.432772    8[6-(6,8),30-(8,8)]
   253       7.060442       7.060442       7.060442    8[6-(6,8),30-(8,8,8,8)]
   254       5.605659       5.605659       5.605659    8[6-(6,8),30-(8,8,8)]
   255       8.309658       8.309658       8.309658    8[6-(6,8),30-(8,8,8)]
   256       6.251727       6.251727       6.251727    8[6-(6,8),30-(8,8,8)]
   257      10.575415      10.575415      10.575415    8[6-(6,8),30-(8,8,8,8)]
   258       9.463997       9.463997       9.463997    8[6-(6,8),30-(8,8,8)]
   259       3.444944       3.444944       3.444944    8[6-(6,8),30-(8,8,8,8)]
   260       4.555233       4.555233       4.555233    8[6-(6,8),30-(8,8,8)]
