# Supplementary material for: A collection of forcefield precursors for metal–organic frameworks
Source: RSC Adv. 2019 Nov 13;9(63):36492–507. doi: 10.1039/c9ra07327b (PMC9075174; doi:10.1039/c9ra07327b)
Supplement: RA-009-C9RA07327B-s2434 [file RA-009-C9RA07327B-s2434.txt]

UBUROY_clean

9.479000    0.000000    0.000000
1.120840    9.412500    0.000000
0.388302    0.344806    16.378670

     1       0.194151       0.194151       0.194151    30[7-(6),7-(6)]
     2            0.0            0.0            0.0    30[7-(6),7-(6)]
     3       2.038789       2.038789       2.038789    29[6-(7),7-(6),7-(6),29-(6,7,7)]
     4       5.780031       5.780031       5.780031    29[6-(7),7-(6),7-(6),29-(6,7,7)]
     5       8.949353       8.949353       8.949353    29[6-(7),7-(6),7-(6),29-(6,7,7)]
     6       4.819809       4.819809       4.819809    29[6-(7),7-(6),7-(6),29-(6,7,7)]
     7       4.454102       4.454102       4.454102    29[6-(7),6-(7)]
     8        6.53404        6.53404        6.53404    29[6-(7),6-(7)]
     9       4.543209       4.543209       4.543209    29[6-(7),6-(7)]
    10       6.444933       6.444933       6.444933    29[6-(7),6-(7)]
    11       3.573653       3.573653       3.573653    6[7-(29),29-(6)]
    12        0.95317        0.95317        0.95317    6[7-(30),29-(7,7,29)]
    13       3.634001       3.634001       3.634001    6[7-(29),29-(6)]
    14        5.20149        5.20149        5.20149    6[7-(29),29-(6)]
    15       7.928958       7.928958       7.928958    6[7-(30),29-(7,7,29)]
    16       5.232599       5.232599       5.232599    6[7-(29),29-(6)]
    17       7.414489       7.414489       7.414489    6[7-(29),29-(6)]
    18      10.034972      10.034972      10.034972    6[7-(30),29-(7,7,29)]
    19       7.354141       7.354141       7.354141    6[7-(29),29-(6)]
    20       5.786652       5.786652       5.786652    6[7-(29),29-(6)]
    21       3.059184       3.059184       3.059184    6[7-(30),29-(7,7,29)]
    22       5.755543       5.755543       5.755543    6[7-(29),29-(6)]
    23       3.016262       3.016262       3.016262    7[6-(29),29-(6,7,29)]
    24       0.678557       0.678557       0.678557    7[6-(29),30-(7)]
    25       3.045636       3.045636       3.045636    7[6-(29),29-(6,7,29)]
    26       5.549927       5.549927       5.549927    7[6-(29),29-(6,7,29)]
    27       9.036043       9.036043       9.036043    7[6-(29),30-(7)]
    28       5.478279       5.478279       5.478279    7[6-(29),29-(6,7,29)]
    29        7.97188        7.97188        7.97188    7[6-(29),29-(6,7,29)]
    30      10.309585      10.309585      10.309585    7[6-(29),30-(7)]
    31       7.942506       7.942506       7.942506    7[6-(29),29-(6,7,29)]
    32       5.438215       5.438215       5.438215    7[6-(29),29-(6,7,29)]
    33       1.952099       1.952099       1.952099    7[6-(29),30-(7)]
    34       5.509863       5.509863       5.509863    7[6-(29),29-(6,7,29)]
