# Supplementary material for: A collection of forcefield precursors for metal–organic frameworks
Source: RSC Adv. 2019 Nov 13;9(63):36492–507. doi: 10.1039/c9ra07327b (PMC9075174; doi:10.1039/c9ra07327b)
Supplement: RA-009-C9RA07327B-s2435 [file RA-009-C9RA07327B-s2435.txt]

UCEXAC_clean

10.762200    0.000000    0.000000
5.267578    10.001426    0.000000
0.873121    2.079018    26.126874

     1       8.027447       8.027447       8.027447    65[8-(6),8-(6),8-(6),8-(6),8-(6),8-(6),8-(6)]
     2       8.370157       8.370157       8.370157    65[8-(6),8-(6),8-(6),8-(6),8-(6)]
     3       4.328349       4.328349       4.328349    65[8-(6),8-(6),8-(6),8-(6),8-(6),8-(6,65),8-(6,65)]
     4       8.875452       8.875452       8.875452    65[8-(6),8-(6),8-(6),8-(6),8-(6),8-(6),8-(6)]
     5       8.532742       8.532742       8.532742    65[8-(6),8-(6),8-(6),8-(6),8-(6)]
     6       12.57455       12.57455       12.57455    65[8-(6),8-(6),8-(6),8-(6),8-(6),8-(6,65),8-(6,65)]
     7       8.719966       8.719966       8.719966    1[6-(6,6)]
     8       7.049307       7.049307       7.049307    1[6-(6,6)]
     9       5.536074       5.536074       5.536074    1[6-(6,6)]
    10        6.69896        6.69896        6.69896    1[6-(6,6)]
    11       5.599994       5.599994       5.599994    1[6-(6,6)]
    12       6.856614       6.856614       6.856614    1[6-(6,6)]
    13       0.477426       0.477426       0.477426    1[6-(6,6)]
    14       9.017798       9.017798       9.017798    1[6-(6,6)]
    15       4.890358       4.890358       4.890358    1[6-(6,6)]
    16      13.398937      13.398937      13.398937    1[6-(6,6)]
    17      12.651095      12.651095      12.651095    1[6-(6,6)]
    18       4.171405       4.171405       4.171405    1[6-(6,6)]
    19      12.203262      12.203262      12.203262    1[6-(6,6)]
    20      14.497514      14.497514      14.497514    1[6-(6,6)]
    21      10.965662      10.965662      10.965662    1[6-(6,6)]
    22       4.611109       4.611109       4.611109    1[6-(6,6)]
    23       4.528387       4.528387       4.528387    1[6-(6,6)]
    24       3.779248       3.779248       3.779248    1[6-(6,6)]
    25       8.182933       8.182933       8.182933    1[6-(6,6)]
    26       9.853592       9.853592       9.853592    1[6-(6,6)]
    27      11.366825      11.366825      11.366825    1[6-(6,6)]
    28      10.203939      10.203939      10.203939    1[6-(6,6)]
    29      11.302905      11.302905      11.302905    1[6-(6,6)]
    30      10.046285      10.046285      10.046285    1[6-(6,6)]
    31      16.425473      16.425473      16.425473    1[6-(6,6)]
    32       7.885101       7.885101       7.885101    1[6-(6,6)]
    33      12.012541      12.012541      12.012541    1[6-(6,6)]
    34       3.503962       3.503962       3.503962    1[6-(6,6)]
    35       4.251804       4.251804       4.251804    1[6-(6,6)]
    36      12.731494      12.731494      12.731494    1[6-(6,6)]
    37       4.699637       4.699637       4.699637    1[6-(6,6)]
    38       2.405385       2.405385       2.405385    1[6-(6,6)]
    39       5.937237       5.937237       5.937237    1[6-(6,6)]
    40       12.29179       12.29179       12.29179    1[6-(6,6)]
    41      12.374512      12.374512      12.374512    1[6-(6,6)]
    42      13.123651      13.123651      13.123651    1[6-(6,6)]
    43        6.55418        6.55418        6.55418    6[6-(6,6),8-(65),8-(65)]
    44       7.331545       7.331545       7.331545    6[6-(1,6),6-(1,6),6-(8,8)]
    45       8.791546       8.791546       8.791546    6[1-(0),6-(1,6),6-(6,6)]
    46        7.43522        7.43522        7.43522    6[1-(0),6-(1,6),6-(6,6)]
    47       4.771481       4.771481       4.771481    6[6-(6,6),8-(65),8-(65)]
    48       5.529466       5.529466       5.529466    6[6-(1,6),6-(1,6),6-(8,8)]
    49       5.814205       5.814205       5.814205    6[1-(0),6-(1,6),6-(6,6)]
    50       6.505478       6.505478       6.505478    6[1-(0),6-(1,6),6-(6,6)]
    51       5.861394       5.861394       5.861394    6[1-(0),6-(1,6),6-(6,6)]
    52       6.592606       6.592606       6.592606    6[1-(0),6-(1,6),6-(6,6)]
    53       6.931903       6.931903       6.931903    6[6-(1,6),6-(1,6),6-(8,8)]
    54       7.736048       7.736048       7.736048    6[6-(6,6),8-(65),8-(65)]
    55       6.990388       6.990388       6.990388    6[6-(6,6),8-(65),8-(65)]
    56       5.544406       5.544406       5.544406    6[6-(1,6),6-(1,6),6-(8,8)]
    57       5.119679       5.119679       5.119679    6[1-(0),6-(1,6),6-(6,6)]
    58        14.5554        14.5554        14.5554    6[1-(0),6-(1,6),6-(6,6)]
    59       4.606474       4.606474       4.606474    6[1-(0),6-(1,6),6-(6,6)]
    60      14.017052      14.017052      14.017052    6[1-(0),6-(1,6),6-(6,6)]
    61      13.586465      13.586465      13.586465    6[6-(1,6),6-(1,6),6-(8,8)]
    62       12.11591       12.11591       12.11591    6[6-(6,6),8-(65),8-(65,65)]
    63      10.677195      10.677195      10.677195    6[6-(6,6),8-(65),8-(65)]
    64      12.191638      12.191638      12.191638    6[6-(1,6),6-(1,6),6-(8,8)]
    65      13.009252      13.009252      13.009252    6[1-(0),6-(1,6),6-(6,6)]
    66      14.386179      14.386179      14.386179    6[1-(0),6-(1,6),6-(6,6)]
    67      12.750742      12.750742      12.750742    6[1-(0),6-(1,6),6-(6,6)]
    68      14.131746      14.131746      14.131746    6[1-(0),6-(1,6),6-(6,6)]
    69      14.948286      14.948286      14.948286    6[6-(1,6),6-(1,6),6-(8,8)]
    70       5.668463       5.668463       5.668463    6[6-(6,6),8-(65),8-(65)]
    71       9.377902       9.377902       9.377902    6[6-(6,6),8-(65),8-(65)]
    72      10.281495      10.281495      10.281495    6[6-(1,6),6-(1,6),6-(8,8)]
    73      11.012607      11.012607      11.012607    6[1-(0),6-(1,6),6-(6,6)]
    74       5.090799       5.090799       5.090799    6[1-(0),6-(1,6),6-(6,6)]
    75       5.703943       5.703943       5.703943    6[6-(6,6),8-(65),8-(65)]
    76       4.383261       4.383261       4.383261    6[6-(1,6),6-(1,6),6-(8,8)]
    77       3.945791       3.945791       3.945791    6[1-(0),6-(1,6),6-(6,6)]
    78       3.511681       3.511681       3.511681    6[1-(0),6-(1,6),6-(6,6)]
    79       9.475598       9.475598       9.475598    6[6-(6,6),8-(65),8-(65)]
    80       9.571354       9.571354       9.571354    6[6-(1,6),6-(1,6),6-(8,8)]
    81       8.111353       8.111353       8.111353    6[1-(0),6-(1,6),6-(6,6)]
    82       9.467679       9.467679       9.467679    6[1-(0),6-(1,6),6-(6,6)]
    83      12.131418      12.131418      12.131418    6[6-(6,6),8-(65),8-(65)]
    84      11.373433      11.373433      11.373433    6[6-(1,6),6-(1,6),6-(8,8)]
    85      11.088694      11.088694      11.088694    6[1-(0),6-(1,6),6-(6,6)]
    86      10.397421      10.397421      10.397421    6[1-(0),6-(1,6),6-(6,6)]
    87      11.041505      11.041505      11.041505    6[1-(0),6-(1,6),6-(6,6)]
    88      10.310293      10.310293      10.310293    6[1-(0),6-(1,6),6-(6,6)]
    89       9.970996       9.970996       9.970996    6[6-(1,6),6-(1,6),6-(8,8)]
    90       9.166851       9.166851       9.166851    6[6-(6,6),8-(65),8-(65)]
    91       9.912511       9.912511       9.912511    6[6-(6,6),8-(65),8-(65)]
    92      11.358493      11.358493      11.358493    6[6-(1,6),6-(1,6),6-(8,8)]
    93        1.02102        1.02102        1.02102    6[1-(0),6-(1,6),6-(6,6)]
    94       2.347499       2.347499       2.347499    6[1-(0),6-(1,6),6-(6,6)]
    95      12.296425      12.296425      12.296425    6[1-(0),6-(1,6),6-(6,6)]
    96       2.885847       2.885847       2.885847    6[1-(0),6-(1,6),6-(6,6)]
    97       3.316434       3.316434       3.316434    6[6-(1,6),6-(1,6),6-(8,8)]
    98       4.786989       4.786989       4.786989    6[6-(6,6),8-(65),8-(65,65)]
    99       6.225704       6.225704       6.225704    6[6-(6,6),8-(65),8-(65)]
   100       4.711261       4.711261       4.711261    6[6-(1,6),6-(1,6),6-(8,8)]
   101       3.893647       3.893647       3.893647    6[1-(0),6-(1,6),6-(6,6)]
   102        2.51672        2.51672        2.51672    6[1-(0),6-(1,6),6-(6,6)]
   103       4.152157       4.152157       4.152157    6[1-(0),6-(1,6),6-(6,6)]
   104       2.771153       2.771153       2.771153    6[1-(0),6-(1,6),6-(6,6)]
   105       1.954613       1.954613       1.954613    6[6-(1,6),6-(1,6),6-(8,8)]
   106      11.234436      11.234436      11.234436    6[6-(6,6),8-(65),8-(65)]
   107       7.524997       7.524997       7.524997    6[6-(6,6),8-(65),8-(65)]
   108       6.621404       6.621404       6.621404    6[6-(1,6),6-(1,6),6-(8,8)]
   109       5.890292       5.890292       5.890292    6[1-(0),6-(1,6),6-(6,6)]
   110        11.8121        11.8121        11.8121    6[1-(0),6-(1,6),6-(6,6)]
   111      11.198956      11.198956      11.198956    6[6-(6,6),8-(65),8-(65)]
   112      12.519638      12.519638      12.519638    6[6-(1,6),6-(1,6),6-(8,8)]
   113      12.957108      12.957108      12.957108    6[1-(0),6-(1,6),6-(6,6)]
   114      13.391218      13.391218      13.391218    6[1-(0),6-(1,6),6-(6,6)]
   115       5.766857       5.766857       5.766857    8[6-(6,8),65-(8,8,8,8,8,8)]
   116       7.668265       7.668265       7.668265    8[6-(6,8),65-(8,8,8,8,8,8)]
   117       4.481148       4.481148       4.481148    8[6-(6,8),65-(8,8,8,8,8,8)]
   118       4.492111       4.492111       4.492111    8[6-(6,8),65-(8,8,8,8)]
   119       8.157386       8.157386       8.157386    8[6-(6,8),65-(8,8,8,8)]
   120       7.925457       7.925457       7.925457    8[6-(6,8),65-(8,8,8,8,8,8)]
   121       7.724944       7.724944       7.724944    8[6-(6,8),65-(8,8,8,8,8,8)]
   122       7.332157       7.332157       7.332157    8[6-(6,8),65-(8,8,8,8)]
   123      11.811564      11.811564      11.811564    8[6-(6,8),65-(8,8,8,8,8,8),65-(8,8,8,8,8,8)]
   124      11.287898      11.287898      11.287898    8[6-(6,8),65-(8,8,8,8,8,8)]
   125       9.975838       9.975838       9.975838    8[6-(6,8),65-(8,8,8,8)]
   126      10.271625      10.271625      10.271625    8[6-(6,8),65-(8,8,8,8,8,8)]
   127       6.159532       6.159532       6.159532    8[6-(6,8),65-(8,8,8,8)]
   128       6.395319       6.395319       6.395319    8[6-(6,8),65-(8,8,8,8,8,8)]
   129       8.653546       8.653546       8.653546    8[6-(6,8),65-(8,8,8,8,8,8)]
   130       9.355399       9.355399       9.355399    8[6-(6,8),65-(8,8,8,8,8,8)]
   131       6.443984       6.443984       6.443984    8[6-(6,8),65-(8,8,8,8,8,8)]
   132       6.078661       6.078661       6.078661    8[6-(6,8),65-(8,8,8,8,8,8)]
   133      11.136042      11.136042      11.136042    8[6-(6,8),65-(8,8,8,8,8,8)]
   134       9.234634       9.234634       9.234634    8[6-(6,8),65-(8,8,8,8,8,8)]
   135      12.421751      12.421751      12.421751    8[6-(6,8),65-(8,8,8,8,8,8)]
   136      12.410788      12.410788      12.410788    8[6-(6,8),65-(8,8,8,8)]
   137       8.745513       8.745513       8.745513    8[6-(6,8),65-(8,8,8,8)]
   138       8.977442       8.977442       8.977442    8[6-(6,8),65-(8,8,8,8,8,8)]
   139       9.177955       9.177955       9.177955    8[6-(6,8),65-(8,8,8,8,8,8)]
   140       9.570742       9.570742       9.570742    8[6-(6,8),65-(8,8,8,8)]
   141       5.091335       5.091335       5.091335    8[6-(6,8),65-(8,8,8,8,8,8),65-(8,8,8,8,8,8)]
   142       5.615001       5.615001       5.615001    8[6-(6,8),65-(8,8,8,8,8,8)]
   143       6.927061       6.927061       6.927061    8[6-(6,8),65-(8,8,8,8)]
   144       6.631274       6.631274       6.631274    8[6-(6,8),65-(8,8,8,8,8,8)]
   145      10.743367      10.743367      10.743367    8[6-(6,8),65-(8,8,8,8)]
   146       10.50758       10.50758       10.50758    8[6-(6,8),65-(8,8,8,8,8,8)]
   147       8.249353       8.249353       8.249353    8[6-(6,8),65-(8,8,8,8,8,8)]
   148         7.5475         7.5475         7.5475    8[6-(6,8),65-(8,8,8,8,8,8)]
   149      10.458915      10.458915      10.458915    8[6-(6,8),65-(8,8,8,8,8,8)]
   150      10.824238      10.824238      10.824238    8[6-(6,8),65-(8,8,8,8,8,8)]
