# Supplementary material for: A collection of forcefield precursors for metal–organic frameworks
Source: RSC Adv. 2019 Nov 13;9(63):36492–507. doi: 10.1039/c9ra07327b (PMC9075174; doi:10.1039/c9ra07327b)
Supplement: RA-009-C9RA07327B-s2436 [file RA-009-C9RA07327B-s2436.txt]

UCEXEG_clean

10.738300    0.000000    0.000000
5.223732    9.998453    0.000000
0.844724    2.072001    26.042049

     1       9.874536       9.874536       9.874536    66[8-(6),8-(6),8-(6),8-(6),8-(6),8-(6,66),8-(6,66)]
     2      11.438359      11.438359      11.438359    66[8-(6),8-(6),8-(6),8-(6),8-(6),8-(6),8-(6)]
     3      11.101407      11.101407      11.101407    66[8-(6),8-(6),8-(6),8-(6),8-(6)]
     4        6.93222        6.93222        6.93222    66[8-(6),8-(6),8-(6),8-(6),8-(6),8-(6,66),8-(6,66)]
     5       5.368397       5.368397       5.368397    66[8-(6),8-(6),8-(6),8-(6),8-(6),8-(6),8-(6)]
     6       5.705349       5.705349       5.705349    66[8-(6),8-(6),8-(6),8-(6),8-(6)]
     7       7.124386       7.124386       7.124386    1[6-(6,6)]
     8       5.539412       5.539412       5.539412    1[6-(6,6)]
     9      13.717493      13.717493      13.717493    1[6-(6,6)]
    10       5.242726       5.242726       5.242726    1[6-(6,6)]
    11       6.110491       6.110491       6.110491    1[6-(6,6)]
    12      14.579922      14.579922      14.579922    1[6-(6,6)]
    13       8.569914       8.569914       8.569914    1[6-(6,6)]
    14      12.617355      12.617355      12.617355    1[6-(6,6)]
    15       7.531414       7.531414       7.531414    1[6-(6,6)]
    16       8.659554       8.659554       8.659554    1[6-(6,6)]
    17       4.976968       4.976968       4.976968    1[6-(6,6)]
    18       7.261603       7.261603       7.261603    1[6-(6,6)]
    19       6.857998       6.857998       6.857998    1[6-(6,6)]
    20      15.300759      15.300759      15.300759    1[6-(6,6)]
    21      10.465071      10.465071      10.465071    1[6-(6,6)]
    22      14.949695      14.949695      14.949695    1[6-(6,6)]
    23       9.638166       9.638166       9.638166    1[6-(6,6)]
    24       8.518961       8.518961       8.518961    1[6-(6,6)]
    25        9.68237        9.68237        9.68237    1[6-(6,6)]
    26      11.267344      11.267344      11.267344    1[6-(6,6)]
    27       3.089263       3.089263       3.089263    1[6-(6,6)]
    28       11.56403       11.56403       11.56403    1[6-(6,6)]
    29      10.696265      10.696265      10.696265    1[6-(6,6)]
    30       2.226834       2.226834       2.226834    1[6-(6,6)]
    31       8.236842       8.236842       8.236842    1[6-(6,6)]
    32       4.189401       4.189401       4.189401    1[6-(6,6)]
    33       9.275342       9.275342       9.275342    1[6-(6,6)]
    34       8.147202       8.147202       8.147202    1[6-(6,6)]
    35      11.829788      11.829788      11.829788    1[6-(6,6)]
    36       9.545153       9.545153       9.545153    1[6-(6,6)]
    37       9.948758       9.948758       9.948758    1[6-(6,6)]
    38       1.505997       1.505997       1.505997    1[6-(6,6)]
    39       6.341685       6.341685       6.341685    1[6-(6,6)]
    40       1.857061       1.857061       1.857061    1[6-(6,6)]
    41        7.16859        7.16859        7.16859    1[6-(6,6)]
    42       8.287795       8.287795       8.287795    1[6-(6,6)]
    43       6.802919       6.802919       6.802919    6[6-(6,6),8-(66),8-(66)]
    44       6.052918       6.052918       6.052918    6[6-(1,6),6-(1,6),6-(8,8)]
    45       6.765447       6.765447       6.765447    6[1-(0),6-(1,6),6-(6,6)]
    46       5.481148       5.481148       5.481148    6[1-(0),6-(1,6),6-(6,6)]
    47      12.493277      12.493277      12.493277    6[6-(6,6),8-(66),8-(66)]
    48      13.928347      13.928347      13.928347    6[6-(1,6),6-(1,6),6-(8,8)]
    49        3.60482        3.60482        3.60482    6[1-(0),6-(1,6),6-(6,6)]
    50       4.970425       4.970425       4.970425    6[1-(0),6-(1,6),6-(6,6)]
    51       5.894565       5.894565       5.894565    6[6-(1,6),6-(1,6),6-(8,8)]
    52       5.484973       5.484973       5.484973    6[1-(0),6-(1,6),6-(6,6)]
    53      14.863595      14.863595      14.863595    6[1-(0),6-(1,6),6-(6,6)]
    54       7.313607       7.313607       7.313607    6[6-(6,6),8-(66),8-(66,66)]
    55       9.466705       9.466705       9.466705    6[6-(6,6),8-(66),8-(66)]
    56       8.737599       8.737599       8.737599    6[6-(1,6),6-(1,6),6-(8,8)]
    57       8.352115       8.352115       8.352115    6[1-(0),6-(1,6),6-(6,6)]
    58       7.643264       7.643264       7.643264    6[1-(0),6-(1,6),6-(6,6)]
    59       7.304525       7.304525       7.304525    6[6-(1,6),6-(1,6),6-(8,8)]
    60       7.720313       7.720313       7.720313    6[1-(0),6-(1,6),6-(6,6)]
    61        8.40841        8.40841        8.40841    6[1-(0),6-(1,6),6-(6,6)]
    62      11.742206      11.742206      11.742206    6[6-(6,6),8-(66),8-(66)]
    63       13.76863       13.76863       13.76863    6[6-(6,6),8-(66),8-(66)]
    64       4.518132       4.518132       4.518132    6[6-(1,6),6-(1,6),6-(8,8)]
    65       5.350323       5.350323       5.350323    6[1-(0),6-(1,6),6-(6,6)]
    66        6.72163        6.72163        6.72163    6[1-(0),6-(1,6),6-(6,6)]
    67        7.31104        7.31104        7.31104    6[6-(1,6),6-(1,6),6-(8,8)]
    68       6.486376       6.486376       6.486376    6[1-(0),6-(1,6),6-(6,6)]
    69       5.103778       5.103778       5.103778    6[1-(0),6-(1,6),6-(6,6)]
    70       8.791782       8.791782       8.791782    6[6-(6,6),8-(66),8-(66)]
    71      13.740895      13.740895      13.740895    6[6-(6,6),8-(66),8-(66)]
    72      15.093989      15.093989      15.093989    6[6-(1,6),6-(1,6),6-(8,8)]
    73      10.748772      10.748772      10.748772    6[1-(0),6-(1,6),6-(6,6)]
    74       15.52983       15.52983       15.52983    6[1-(0),6-(1,6),6-(6,6)]
    75       10.09348       10.09348       10.09348    6[6-(6,6),8-(66),8-(66)]
    76       9.215748       9.215748       9.215748    6[6-(1,6),6-(1,6),6-(8,8)]
    77       9.143029       9.143029       9.143029    6[1-(0),6-(1,6),6-(6,6)]
    78       8.471653       8.471653       8.471653    6[1-(0),6-(1,6),6-(6,6)]
    79       9.159113       9.159113       9.159113    6[6-(6,6),8-(66),8-(66)]
    80       9.909114       9.909114       9.909114    6[6-(1,6),6-(1,6),6-(8,8)]
    81      10.041309      10.041309      10.041309    6[1-(0),6-(1,6),6-(6,6)]
    82      11.325608      11.325608      11.325608    6[1-(0),6-(1,6),6-(6,6)]
    83       4.313479       4.313479       4.313479    6[6-(6,6),8-(66),8-(66)]
    84       2.878409       2.878409       2.878409    6[6-(1,6),6-(1,6),6-(8,8)]
    85       2.463636       2.463636       2.463636    6[1-(0),6-(1,6),6-(6,6)]
    86      11.836331      11.836331      11.836331    6[1-(0),6-(1,6),6-(6,6)]
    87      10.912191      10.912191      10.912191    6[6-(1,6),6-(1,6),6-(8,8)]
    88      11.321783      11.321783      11.321783    6[1-(0),6-(1,6),6-(6,6)]
    89       1.943161       1.943161       1.943161    6[1-(0),6-(1,6),6-(6,6)]
    90       9.493149       9.493149       9.493149    6[6-(6,6),8-(66),8-(66,66)]
    91       7.340051       7.340051       7.340051    6[6-(6,6),8-(66),8-(66)]
    92       8.069157       8.069157       8.069157    6[6-(1,6),6-(1,6),6-(8,8)]
    93       8.454641       8.454641       8.454641    6[1-(0),6-(1,6),6-(6,6)]
    94       9.163492       9.163492       9.163492    6[1-(0),6-(1,6),6-(6,6)]
    95       9.502231       9.502231       9.502231    6[6-(1,6),6-(1,6),6-(8,8)]
    96       9.086443       9.086443       9.086443    6[1-(0),6-(1,6),6-(6,6)]
    97       8.398346       8.398346       8.398346    6[1-(0),6-(1,6),6-(6,6)]
    98        5.06455        5.06455        5.06455    6[6-(6,6),8-(66),8-(66)]
    99       3.038126       3.038126       3.038126    6[6-(6,6),8-(66),8-(66)]
   100      12.288624      12.288624      12.288624    6[6-(1,6),6-(1,6),6-(8,8)]
   101      11.456433      11.456433      11.456433    6[1-(0),6-(1,6),6-(6,6)]
   102      10.085126      10.085126      10.085126    6[1-(0),6-(1,6),6-(6,6)]
   103       9.495716       9.495716       9.495716    6[6-(1,6),6-(1,6),6-(8,8)]
   104       10.32038       10.32038       10.32038    6[1-(0),6-(1,6),6-(6,6)]
   105      11.702978      11.702978      11.702978    6[1-(0),6-(1,6),6-(6,6)]
   106       8.014974       8.014974       8.014974    6[6-(6,6),8-(66),8-(66)]
   107       3.065861       3.065861       3.065861    6[6-(6,6),8-(66),8-(66)]
   108       1.712767       1.712767       1.712767    6[6-(1,6),6-(1,6),6-(8,8)]
   109       6.057984       6.057984       6.057984    6[1-(0),6-(1,6),6-(6,6)]
   110       1.276926       1.276926       1.276926    6[1-(0),6-(1,6),6-(6,6)]
   111       6.713276       6.713276       6.713276    6[6-(6,6),8-(66),8-(66)]
   112       7.591008       7.591008       7.591008    6[6-(1,6),6-(1,6),6-(8,8)]
   113       7.663727       7.663727       7.663727    6[1-(0),6-(1,6),6-(6,6)]
   114       8.335103       8.335103       8.335103    6[1-(0),6-(1,6),6-(6,6)]
   115       8.441834       8.441834       8.441834    8[6-(6,8),66-(8,8,8,8,8,8)]
   116       6.593445       6.593445       6.593445    8[6-(6,8),66-(8,8,8,8,8,8)]
   117       11.72928       11.72928       11.72928    8[6-(6,8),66-(8,8,8,8,8,8)]
   118      12.131163      12.131163      12.131163    8[6-(6,8),66-(8,8,8,8)]
   119        7.66161        7.66161        7.66161    8[6-(6,8),66-(8,8,8,8,8,8),66-(8,8,8,8,8,8)]
   120       8.178682       8.178682       8.178682    8[6-(6,8),66-(8,8,8,8,8,8)]
   121       9.736351       9.736351       9.736351    8[6-(6,8),66-(8,8,8,8,8,8)]
   122          9.737          9.737          9.737    8[6-(6,8),66-(8,8,8,8)]
   123      11.305121      11.305121      11.305121    8[6-(6,8),66-(8,8,8,8)]
   124       6.331207       6.331207       6.331207    8[6-(6,8),66-(8,8,8,8,8,8)]
   125      13.291282      13.291282      13.291282    8[6-(6,8),66-(8,8,8,8)]
   126      13.057107      13.057107      13.057107    8[6-(6,8),66-(8,8,8,8,8,8)]
   127       9.511486       9.511486       9.511486    8[6-(6,8),66-(8,8,8,8)]
   128        9.24184        9.24184        9.24184    8[6-(6,8),66-(8,8,8,8,8,8)]
   129      10.821581      10.821581      10.821581    8[6-(6,8),66-(8,8,8,8,8,8)]
   130      10.107992      10.107992      10.107992    8[6-(6,8),66-(8,8,8,8,8,8)]
   131       8.143819       8.143819       8.143819    8[6-(6,8),66-(8,8,8,8,8,8)]
   132      12.993549      12.993549      12.993549    8[6-(6,8),66-(8,8,8,8,8,8)]
   133       8.364922       8.364922       8.364922    8[6-(6,8),66-(8,8,8,8,8,8)]
   134      10.213311      10.213311      10.213311    8[6-(6,8),66-(8,8,8,8,8,8)]
   135       5.077476       5.077476       5.077476    8[6-(6,8),66-(8,8,8,8,8,8)]
   136       4.675593       4.675593       4.675593    8[6-(6,8),66-(8,8,8,8)]
   137       9.145146       9.145146       9.145146    8[6-(6,8),66-(8,8,8,8,8,8),66-(8,8,8,8,8,8)]
   138       8.628074       8.628074       8.628074    8[6-(6,8),66-(8,8,8,8,8,8)]
   139       7.070405       7.070405       7.070405    8[6-(6,8),66-(8,8,8,8,8,8)]
   140       7.069756       7.069756       7.069756    8[6-(6,8),66-(8,8,8,8)]
   141       5.501635       5.501635       5.501635    8[6-(6,8),66-(8,8,8,8)]
   142       5.251817       5.251817       5.251817    8[6-(6,8),66-(8,8,8,8,8,8)]
   143       3.515474       3.515474       3.515474    8[6-(6,8),66-(8,8,8,8)]
   144       3.749649       3.749649       3.749649    8[6-(6,8),66-(8,8,8,8,8,8)]
   145        7.29527        7.29527        7.29527    8[6-(6,8),66-(8,8,8,8)]
   146       7.564916       7.564916       7.564916    8[6-(6,8),66-(8,8,8,8,8,8)]
   147       5.985175       5.985175       5.985175    8[6-(6,8),66-(8,8,8,8,8,8)]
   148       6.698764       6.698764       6.698764    8[6-(6,8),66-(8,8,8,8,8,8)]
   149       8.662937       8.662937       8.662937    8[6-(6,8),66-(8,8,8,8,8,8)]
   150       3.813207       3.813207       3.813207    8[6-(6,8),66-(8,8,8,8,8,8)]
