# Supplementary material for: A collection of forcefield precursors for metal–organic frameworks
Source: RSC Adv. 2019 Nov 13;9(63):36492–507. doi: 10.1039/c9ra07327b (PMC9075174; doi:10.1039/c9ra07327b)
Supplement: RA-009-C9RA07327B-s2437 [file RA-009-C9RA07327B-s2437.txt]

UCEXIK_clean

10.741000    0.000000    0.000000
5.198489    10.015207    0.000000
0.929569    2.100920    26.050895

     1       4.795416       4.795416       4.795416    67[8-(6),8-(6),8-(6),8-(6),8-(6),8-(6,67),8-(6,67)]
     2       8.785145       8.785145       8.785145    67[8-(6),8-(6),8-(6),8-(6),8-(6)]
     3       8.464024       8.464024       8.464024    67[8-(6),8-(6),8-(6),8-(6),8-(6),8-(6),8-(6)]
     4      12.073642      12.073642      12.073642    67[8-(6),8-(6),8-(6),8-(6),8-(6),8-(6,67),8-(6,67)]
     5       8.083913       8.083913       8.083913    67[8-(6),8-(6),8-(6),8-(6),8-(6)]
     6       8.405034       8.405034       8.405034    67[8-(6),8-(6),8-(6),8-(6),8-(6),8-(6),8-(6)]
     7       7.526626       7.526626       7.526626    1[6-(6,6)]
     8        8.25683        8.25683        8.25683    1[6-(6,6)]
     9       6.089154       6.089154       6.089154    1[6-(6,6)]
    10       7.260272       7.260272       7.260272    1[6-(6,6)]
    11       6.051481       6.051481       6.051481    1[6-(6,6)]
    12       7.130076       7.130076       7.130076    1[6-(6,6)]
    13       0.929701       0.929701       0.929701    1[6-(6,6)]
    14       9.435117       9.435117       9.435117    1[6-(6,6)]
    15      13.764654      13.764654      13.764654    1[6-(6,6)]
    16       5.301013       5.301013       5.301013    1[6-(6,6)]
    17      12.625264      12.625264      12.625264    1[6-(6,6)]
    18      14.938507      14.938507      14.938507    1[6-(6,6)]
    19       4.598031       4.598031       4.598031    1[6-(6,6)]
    20      13.051691      13.051691      13.051691    1[6-(6,6)]
    21       5.088536       5.088536       5.088536    1[6-(6,6)]
    22      10.479591      10.479591      10.479591    1[6-(6,6)]
    23       4.214287       4.214287       4.214287    1[6-(6,6)]
    24       4.005045       4.005045       4.005045    1[6-(6,6)]
    25       9.342432       9.342432       9.342432    1[6-(6,6)]
    26       8.612228       8.612228       8.612228    1[6-(6,6)]
    27      10.779904      10.779904      10.779904    1[6-(6,6)]
    28       9.608786       9.608786       9.608786    1[6-(6,6)]
    29      10.817577      10.817577      10.817577    1[6-(6,6)]
    30       9.738982       9.738982       9.738982    1[6-(6,6)]
    31      15.939357      15.939357      15.939357    1[6-(6,6)]
    32       7.433941       7.433941       7.433941    1[6-(6,6)]
    33       3.104404       3.104404       3.104404    1[6-(6,6)]
    34      11.568045      11.568045      11.568045    1[6-(6,6)]
    35       4.243794       4.243794       4.243794    1[6-(6,6)]
    36       1.930551       1.930551       1.930551    1[6-(6,6)]
    37      12.271027      12.271027      12.271027    1[6-(6,6)]
    38       3.817367       3.817367       3.817367    1[6-(6,6)]
    39      11.780522      11.780522      11.780522    1[6-(6,6)]
    40       6.389467       6.389467       6.389467    1[6-(6,6)]
    41      12.654771      12.654771      12.654771    1[6-(6,6)]
    42      12.864013      12.864013      12.864013    1[6-(6,6)]
    43       6.999071       6.999071       6.999071    6[6-(6,6),8-(67),8-(67)]
    44       7.750263       7.750263       7.750263    6[6-(1,6),6-(1,6),6-(8,8)]
    45        7.88688        7.88688        7.88688    6[1-(0),6-(1,6),6-(6,6)]
    46       8.317476       8.317476       8.317476    6[1-(0),6-(1,6),6-(6,6)]
    47      12.544374      12.544374      12.544374    6[6-(6,6),8-(67),8-(67,67)]
    48       5.208822       5.208822       5.208822    6[6-(6,6),8-(67),8-(67)]
    49       5.932633       5.932633       5.932633    6[6-(1,6),6-(1,6),6-(8,8)]
    50       6.308029       6.308029       6.308029    6[1-(0),6-(1,6),6-(6,6)]
    51       7.021715       7.021715       7.021715    6[1-(0),6-(1,6),6-(6,6)]
    52       6.272889       6.272889       6.272889    6[1-(0),6-(1,6),6-(6,6)]
    53       6.955246       6.955246       6.955246    6[1-(0),6-(1,6),6-(6,6)]
    54       7.413529       7.413529       7.413529    6[6-(6,6),8-(67),8-(67)]
    55       5.942999       5.942999       5.942999    6[6-(1,6),6-(1,6),6-(8,8)]
    56       5.508367       5.508367       5.508367    6[1-(0),6-(1,6),6-(6,6)]
    57      14.913964      14.913964      14.913964    6[1-(0),6-(1,6),6-(6,6)]
    58      13.991724      13.991724      13.991724    6[6-(1,6),6-(1,6),6-(8,8)]
    59      14.391421      14.391421      14.391421    6[1-(0),6-(1,6),6-(6,6)]
    60       5.013996       5.013996       5.013996    6[1-(0),6-(1,6),6-(6,6)]
    61       7.360528       7.360528       7.360528    6[6-(1,6),6-(1,6),6-(8,8)]
    62        8.15119        8.15119        8.15119    6[6-(6,6),8-(67),8-(67)]
    63       6.134248       6.134248       6.134248    6[6-(6,6),8-(67),8-(67)]
    64      15.375814      15.375814      15.375814    6[6-(1,6),6-(1,6),6-(8,8)]
    65      11.118828      11.118828      11.118828    6[6-(6,6),8-(67),8-(67)]
    66      12.584554      12.584554      12.584554    6[6-(1,6),6-(1,6),6-(8,8)]
    67      13.163638      13.163638      13.163638    6[1-(0),6-(1,6),6-(6,6)]
    68      14.557249      14.557249      14.557249    6[1-(0),6-(1,6),6-(6,6)]
    69       14.80152       14.80152       14.80152    6[1-(0),6-(1,6),6-(6,6)]
    70      13.421327      13.421327      13.421327    6[1-(0),6-(1,6),6-(6,6)]
    71       9.786278       9.786278       9.786278    6[6-(6,6),8-(67),8-(67)]
    72      10.673769      10.673769      10.673769    6[6-(1,6),6-(1,6),6-(8,8)]
    73       5.567963       5.567963       5.567963    6[1-(0),6-(1,6),6-(6,6)]
    74      10.506187      10.506187      10.506187    6[1-(0),6-(1,6),6-(6,6)]
    75       6.167519       6.167519       6.167519    6[6-(6,6),8-(67),8-(67)]
    76       4.826293       4.826293       4.826293    6[6-(1,6),6-(1,6),6-(8,8)]
    77       3.943504       3.943504       3.943504    6[1-(0),6-(1,6),6-(6,6)]
    78       3.444993       3.444993       3.444993    6[1-(0),6-(1,6),6-(6,6)]
    79       9.869987       9.869987       9.869987    6[6-(6,6),8-(67),8-(67)]
    80       9.118795       9.118795       9.118795    6[6-(1,6),6-(1,6),6-(8,8)]
    81       8.982178       8.982178       8.982178    6[1-(0),6-(1,6),6-(6,6)]
    82       8.551582       8.551582       8.551582    6[1-(0),6-(1,6),6-(6,6)]
    83       4.324684       4.324684       4.324684    6[6-(6,6),8-(67),8-(67,67)]
    84      11.660236      11.660236      11.660236    6[6-(6,6),8-(67),8-(67)]
    85      10.936425      10.936425      10.936425    6[6-(1,6),6-(1,6),6-(8,8)]
    86      10.561029      10.561029      10.561029    6[1-(0),6-(1,6),6-(6,6)]
    87       9.847343       9.847343       9.847343    6[1-(0),6-(1,6),6-(6,6)]
    88      10.596169      10.596169      10.596169    6[1-(0),6-(1,6),6-(6,6)]
    89       9.913812       9.913812       9.913812    6[1-(0),6-(1,6),6-(6,6)]
    90       9.455529       9.455529       9.455529    6[6-(6,6),8-(67),8-(67)]
    91      10.926059      10.926059      10.926059    6[6-(1,6),6-(1,6),6-(8,8)]
    92       0.619691       0.619691       0.619691    6[1-(0),6-(1,6),6-(6,6)]
    93       1.955094       1.955094       1.955094    6[1-(0),6-(1,6),6-(6,6)]
    94       2.877334       2.877334       2.877334    6[6-(1,6),6-(1,6),6-(8,8)]
    95       2.477637       2.477637       2.477637    6[1-(0),6-(1,6),6-(6,6)]
    96      11.855062      11.855062      11.855062    6[1-(0),6-(1,6),6-(6,6)]
    97        9.50853        9.50853        9.50853    6[6-(1,6),6-(1,6),6-(8,8)]
    98       8.717868       8.717868       8.717868    6[6-(6,6),8-(67),8-(67)]
    99       10.73481       10.73481       10.73481    6[6-(6,6),8-(67),8-(67)]
   100       1.493244       1.493244       1.493244    6[6-(1,6),6-(1,6),6-(8,8)]
   101        5.75023        5.75023        5.75023    6[6-(6,6),8-(67),8-(67)]
   102       4.284504       4.284504       4.284504    6[6-(1,6),6-(1,6),6-(8,8)]
   103        3.70542        3.70542        3.70542    6[1-(0),6-(1,6),6-(6,6)]
   104       2.311809       2.311809       2.311809    6[1-(0),6-(1,6),6-(6,6)]
   105       2.067538       2.067538       2.067538    6[1-(0),6-(1,6),6-(6,6)]
   106       3.447731       3.447731       3.447731    6[1-(0),6-(1,6),6-(6,6)]
   107        7.08278        7.08278        7.08278    6[6-(6,6),8-(67),8-(67)]
   108       6.195289       6.195289       6.195289    6[6-(1,6),6-(1,6),6-(8,8)]
   109      11.301095      11.301095      11.301095    6[1-(0),6-(1,6),6-(6,6)]
   110       6.362871       6.362871       6.362871    6[1-(0),6-(1,6),6-(6,6)]
   111      10.701539      10.701539      10.701539    6[6-(6,6),8-(67),8-(67)]
   112      12.042765      12.042765      12.042765    6[6-(1,6),6-(1,6),6-(8,8)]
   113      12.925554      12.925554      12.925554    6[1-(0),6-(1,6),6-(6,6)]
   114      13.424065      13.424065      13.424065    6[1-(0),6-(1,6),6-(6,6)]
   115       6.215504       6.215504       6.215504    8[6-(6,8),67-(8,8,8,8,8,8)]
   116       7.202452       7.202452       7.202452    8[6-(6,8),67-(8,8,8,8,8,8)]
   117      12.208672      12.208672      12.208672    8[6-(6,8),67-(8,8,8,8,8,8),67-(8,8,8,8,8,8)]
   118      11.684525      11.684525      11.684525    8[6-(6,8),67-(8,8,8,8,8,8)]
   119       8.148203       8.148203       8.148203    8[6-(6,8),67-(8,8,8,8,8,8)]
   120       4.933229       4.933229       4.933229    8[6-(6,8),67-(8,8,8,8,8,8)]
   121       6.603314       6.603314       6.603314    8[6-(6,8),67-(8,8,8,8)]
   122       4.936903       4.936903       4.936903    8[6-(6,8),67-(8,8,8,8)]
   123       7.739651       7.739651       7.739651    8[6-(6,8),67-(8,8,8,8)]
   124       8.603325       8.603325       8.603325    8[6-(6,8),67-(8,8,8,8)]
   125      10.377117      10.377117      10.377117    8[6-(6,8),67-(8,8,8,8)]
   126      10.661755      10.661755      10.661755    8[6-(6,8),67-(8,8,8,8,8,8)]
   127       6.837095       6.837095       6.837095    8[6-(6,8),67-(8,8,8,8,8,8)]
   128       9.068656       9.068656       9.068656    8[6-(6,8),67-(8,8,8,8,8,8)]
   129       9.802628       9.802628       9.802628    8[6-(6,8),67-(8,8,8,8,8,8)]
   130       6.920409       6.920409       6.920409    8[6-(6,8),67-(8,8,8,8,8,8)]
   131       6.538488       6.538488       6.538488    8[6-(6,8),67-(8,8,8,8,8,8)]
   132        8.33521        8.33521        8.33521    8[6-(6,8),67-(8,8,8,8,8,8)]
   133      10.653554      10.653554      10.653554    8[6-(6,8),67-(8,8,8,8,8,8)]
   134       9.666606       9.666606       9.666606    8[6-(6,8),67-(8,8,8,8,8,8)]
   135       4.660386       4.660386       4.660386    8[6-(6,8),67-(8,8,8,8,8,8),67-(8,8,8,8,8,8)]
   136       5.184533       5.184533       5.184533    8[6-(6,8),67-(8,8,8,8,8,8)]
   137       8.720855       8.720855       8.720855    8[6-(6,8),67-(8,8,8,8,8,8)]
   138      11.935829      11.935829      11.935829    8[6-(6,8),67-(8,8,8,8,8,8)]
   139      10.265744      10.265744      10.265744    8[6-(6,8),67-(8,8,8,8)]
   140      11.932155      11.932155      11.932155    8[6-(6,8),67-(8,8,8,8)]
   141       9.129407       9.129407       9.129407    8[6-(6,8),67-(8,8,8,8)]
   142       8.265733       8.265733       8.265733    8[6-(6,8),67-(8,8,8,8)]
   143       6.491941       6.491941       6.491941    8[6-(6,8),67-(8,8,8,8)]
   144       6.207303       6.207303       6.207303    8[6-(6,8),67-(8,8,8,8,8,8)]
   145      10.031963      10.031963      10.031963    8[6-(6,8),67-(8,8,8,8,8,8)]
   146       7.800402       7.800402       7.800402    8[6-(6,8),67-(8,8,8,8,8,8)]
   147        7.06643        7.06643        7.06643    8[6-(6,8),67-(8,8,8,8,8,8)]
   148       9.948649       9.948649       9.948649    8[6-(6,8),67-(8,8,8,8,8,8)]
   149       10.33057       10.33057       10.33057    8[6-(6,8),67-(8,8,8,8,8,8)]
   150       8.533848       8.533848       8.533848    8[6-(6,8),67-(8,8,8,8,8,8)]
