# Supplementary material for: A collection of forcefield precursors for metal–organic frameworks
Source: RSC Adv. 2019 Nov 13;9(63):36492–507. doi: 10.1039/c9ra07327b (PMC9075174; doi:10.1039/c9ra07327b)
Supplement: RA-009-C9RA07327B-s2438 [file RA-009-C9RA07327B-s2438.txt]

UCEXOQ_clean

10.709800    0.000000    0.000000
5.164443    9.988809    0.000000
0.848309    2.119906    25.965799

     1       8.357992       8.357992       8.357992    68[8-(6),8-(6),8-(6),8-(6),8-(6),8-(6),8-(6)]
     2       8.684757       8.684757       8.684757    68[8-(6),8-(6),8-(6),8-(6),8-(6)]
     3       4.739214       4.739214       4.739214    68[8-(6),8-(6),8-(6),8-(6),8-(6),8-(6,68),8-(6,68)]
     4        8.36456        8.36456        8.36456    68[8-(6),8-(6),8-(6),8-(6),8-(6),8-(6),8-(6)]
     5       8.037795       8.037795       8.037795    68[8-(6),8-(6),8-(6),8-(6),8-(6)]
     6      11.983338      11.983338      11.983338    68[8-(6),8-(6),8-(6),8-(6),8-(6),8-(6,68),8-(6,68)]
     7       8.174707       8.174707       8.174707    1[6-(6,6)]
     8        7.43466        7.43466        7.43466    1[6-(6,6)]
     9        5.91864        5.91864        5.91864    1[6-(6,6)]
    10        7.08659        7.08659        7.08659    1[6-(6,6)]
    11       5.996527       5.996527       5.996527    1[6-(6,6)]
    12       7.173891       7.173891       7.173891    1[6-(6,6)]
    13        0.90783        0.90783        0.90783    1[6-(6,6)]
    14       9.369915       9.369915       9.369915    1[6-(6,6)]
    15        5.21457        5.21457        5.21457    1[6-(6,6)]
    16      13.667411      13.667411      13.667411    1[6-(6,6)]
    17      12.918952      12.918952      12.918952    1[6-(6,6)]
    18       4.496255       4.496255       4.496255    1[6-(6,6)]
    19      12.518487      12.518487      12.518487    1[6-(6,6)]
    20      14.807949      14.807949      14.807949    1[6-(6,6)]
    21      10.422811      10.422811      10.422811    1[6-(6,6)]
    22       4.976592       4.976592       4.976592    1[6-(6,6)]
    23       4.007525       4.007525       4.007525    1[6-(6,6)]
    24       4.121279       4.121279       4.121279    1[6-(6,6)]
    25       8.547845       8.547845       8.547845    1[6-(6,6)]
    26       9.287892       9.287892       9.287892    1[6-(6,6)]
    27      10.803912      10.803912      10.803912    1[6-(6,6)]
    28       9.635962       9.635962       9.635962    1[6-(6,6)]
    29      10.726025      10.726025      10.726025    1[6-(6,6)]
    30       9.548661       9.548661       9.548661    1[6-(6,6)]
    31      15.814722      15.814722      15.814722    1[6-(6,6)]
    32       7.352637       7.352637       7.352637    1[6-(6,6)]
    33      11.507982      11.507982      11.507982    1[6-(6,6)]
    34       3.055141       3.055141       3.055141    1[6-(6,6)]
    35         3.8036         3.8036         3.8036    1[6-(6,6)]
    36      12.226297      12.226297      12.226297    1[6-(6,6)]
    37       4.204065       4.204065       4.204065    1[6-(6,6)]
    38       1.914603       1.914603       1.914603    1[6-(6,6)]
    39       6.299741       6.299741       6.299741    1[6-(6,6)]
    40       11.74596       11.74596       11.74596    1[6-(6,6)]
    41      12.715027      12.715027      12.715027    1[6-(6,6)]
    42      12.601273      12.601273      12.601273    1[6-(6,6)]
    43       6.924226       6.924226       6.924226    6[6-(6,6),8-(68),8-(68)]
    44       7.677362       7.677362       7.677362    6[6-(1,6),6-(1,6),6-(8,8)]
    45       8.246413       8.246413       8.246413    6[1-(0),6-(1,6),6-(6,6)]
    46       7.807505       7.807505       7.807505    6[1-(0),6-(1,6),6-(6,6)]
    47       5.136926       5.136926       5.136926    6[6-(6,6),8-(68),8-(68)]
    48       5.860298       5.860298       5.860298    6[6-(1,6),6-(1,6),6-(8,8)]
    49       6.175443       6.175443       6.175443    6[1-(0),6-(1,6),6-(6,6)]
    50       6.876489       6.876489       6.876489    6[1-(0),6-(1,6),6-(6,6)]
    51       6.225956       6.225956       6.225956    6[1-(0),6-(1,6),6-(6,6)]
    52       6.929452       6.929452       6.929452    6[1-(0),6-(1,6),6-(6,6)]
    53        7.26644        7.26644        7.26644    6[6-(1,6),6-(1,6),6-(8,8)]
    54       8.057214       8.057214       8.057214    6[6-(6,6),8-(68),8-(68)]
    55       7.313627       7.313627       7.313627    6[6-(6,6),8-(68),8-(68)]
    56       5.874106       5.874106       5.874106    6[6-(1,6),6-(1,6),6-(8,8)]
    57       5.448122       5.448122       5.448122    6[1-(0),6-(1,6),6-(6,6)]
    58      14.809029      14.809029      14.809029    6[1-(0),6-(1,6),6-(6,6)]
    59       4.933653       4.933653       4.933653    6[1-(0),6-(1,6),6-(6,6)]
    60      14.294692      14.294692      14.294692    6[1-(0),6-(1,6),6-(6,6)]
    61      13.878736      13.878736      13.878736    6[6-(1,6),6-(1,6),6-(8,8)]
    62      12.441736      12.441736      12.441736    6[6-(6,6),8-(68),8-(68,68)]
    63      10.975395      10.975395      10.975395    6[6-(6,6),8-(68),8-(68)]
    64      12.479972      12.479972      12.479972    6[6-(1,6),6-(1,6),6-(8,8)]
    65      13.295238      13.295238      13.295238    6[1-(0),6-(1,6),6-(6,6)]
    66      14.670856      14.670856      14.670856    6[1-(0),6-(1,6),6-(6,6)]
    67      13.058556      13.058556      13.058556    6[1-(0),6-(1,6),6-(6,6)]
    68      14.430482      14.430482      14.430482    6[1-(0),6-(1,6),6-(6,6)]
    69      15.260318      15.260318      15.260318    6[6-(1,6),6-(1,6),6-(8,8)]
    70       6.049539       6.049539       6.049539    6[6-(6,6),8-(68),8-(68)]
    71        9.68637        9.68637        9.68637    6[6-(6,6),8-(68),8-(68)]
    72      10.558407      10.558407      10.558407    6[6-(1,6),6-(1,6),6-(8,8)]
    73      10.456728      10.456728      10.456728    6[1-(0),6-(1,6),6-(6,6)]
    74       5.467658       5.467658       5.467658    6[1-(0),6-(1,6),6-(6,6)]
    75       6.082687       6.082687       6.082687    6[6-(6,6),8-(68),8-(68)]
    76       4.722079       4.722079       4.722079    6[6-(1,6),6-(1,6),6-(8,8)]
    77       3.436729       3.436729       3.436729    6[1-(0),6-(1,6),6-(6,6)]
    78       3.849677       3.849677       3.849677    6[1-(0),6-(1,6),6-(6,6)]
    79       9.798326       9.798326       9.798326    6[6-(6,6),8-(68),8-(68)]
    80        9.04519        9.04519        9.04519    6[6-(1,6),6-(1,6),6-(8,8)]
    81       8.476139       8.476139       8.476139    6[1-(0),6-(1,6),6-(6,6)]
    82       8.915047       8.915047       8.915047    6[1-(0),6-(1,6),6-(6,6)]
    83      11.585626      11.585626      11.585626    6[6-(6,6),8-(68),8-(68)]
    84      10.862254      10.862254      10.862254    6[6-(1,6),6-(1,6),6-(8,8)]
    85      10.547109      10.547109      10.547109    6[1-(0),6-(1,6),6-(6,6)]
    86       9.846063       9.846063       9.846063    6[1-(0),6-(1,6),6-(6,6)]
    87      10.496596      10.496596      10.496596    6[1-(0),6-(1,6),6-(6,6)]
    88         9.7931         9.7931         9.7931    6[1-(0),6-(1,6),6-(6,6)]
    89       9.456112       9.456112       9.456112    6[6-(1,6),6-(1,6),6-(8,8)]
    90       8.665338       8.665338       8.665338    6[6-(6,6),8-(68),8-(68)]
    91       9.408925       9.408925       9.408925    6[6-(6,6),8-(68),8-(68)]
    92      10.848446      10.848446      10.848446    6[6-(1,6),6-(1,6),6-(8,8)]
    93        0.56463        0.56463        0.56463    6[1-(0),6-(1,6),6-(6,6)]
    94       1.913523       1.913523       1.913523    6[1-(0),6-(1,6),6-(6,6)]
    95      11.788899      11.788899      11.788899    6[1-(0),6-(1,6),6-(6,6)]
    96        2.42786        2.42786        2.42786    6[1-(0),6-(1,6),6-(6,6)]
    97       2.843816       2.843816       2.843816    6[6-(1,6),6-(1,6),6-(8,8)]
    98       4.280816       4.280816       4.280816    6[6-(6,6),8-(68),8-(68,68)]
    99       5.747157       5.747157       5.747157    6[6-(6,6),8-(68),8-(68)]
   100        4.24258        4.24258        4.24258    6[6-(1,6),6-(1,6),6-(8,8)]
   101       3.427314       3.427314       3.427314    6[1-(0),6-(1,6),6-(6,6)]
   102       2.051696       2.051696       2.051696    6[1-(0),6-(1,6),6-(6,6)]
   103       3.663996       3.663996       3.663996    6[1-(0),6-(1,6),6-(6,6)]
   104        2.29207        2.29207        2.29207    6[1-(0),6-(1,6),6-(6,6)]
   105       1.462234       1.462234       1.462234    6[6-(1,6),6-(1,6),6-(8,8)]
   106      10.673013      10.673013      10.673013    6[6-(6,6),8-(68),8-(68)]
   107       7.036182       7.036182       7.036182    6[6-(6,6),8-(68),8-(68)]
   108       6.164145       6.164145       6.164145    6[6-(1,6),6-(1,6),6-(8,8)]
   109       6.265824       6.265824       6.265824    6[1-(0),6-(1,6),6-(6,6)]
   110      11.254894      11.254894      11.254894    6[1-(0),6-(1,6),6-(6,6)]
   111      10.639865      10.639865      10.639865    6[6-(6,6),8-(68),8-(68)]
   112      12.000473      12.000473      12.000473    6[6-(1,6),6-(1,6),6-(8,8)]
   113      13.285823      13.285823      13.285823    6[1-(0),6-(1,6),6-(6,6)]
   114      12.872875      12.872875      12.872875    6[1-(0),6-(1,6),6-(6,6)]
   115       6.151547       6.151547       6.151547    8[6-(6,8),68-(8,8,8,8,8,8)]
   116        7.13523        7.13523        7.13523    8[6-(6,8),68-(8,8,8,8,8,8)]
   117       4.869625       4.869625       4.869625    8[6-(6,8),68-(8,8,8,8,8,8)]
   118       4.867053       4.867053       4.867053    8[6-(6,8),68-(8,8,8,8)]
   119       8.492507       8.492507       8.492507    8[6-(6,8),68-(8,8,8,8)]
   120       8.234589       8.234589       8.234589    8[6-(6,8),68-(8,8,8,8,8,8)]
   121       8.068612       8.068612       8.068612    8[6-(6,8),68-(8,8,8,8,8,8)]
   122       7.660067       7.660067       7.660067    8[6-(6,8),68-(8,8,8,8)]
   123      12.108631      12.108631      12.108631    8[6-(6,8),68-(8,8,8,8,8,8),68-(8,8,8,8,8,8)]
   124       11.59161       11.59161       11.59161    8[6-(6,8),68-(8,8,8,8,8,8)]
   125      10.271081      10.271081      10.271081    8[6-(6,8),68-(8,8,8,8)]
   126      10.536317      10.536317      10.536317    8[6-(6,8),68-(8,8,8,8,8,8)]
   127       6.527525       6.527525       6.527525    8[6-(6,8),68-(8,8,8,8)]
   128       6.733319       6.733319       6.733319    8[6-(6,8),68-(8,8,8,8,8,8)]
   129       8.953299       8.953299       8.953299    8[6-(6,8),68-(8,8,8,8,8,8)]
   130       9.700183       9.700183       9.700183    8[6-(6,8),68-(8,8,8,8,8,8)]
   131       6.821785       6.821785       6.821785    8[6-(6,8),68-(8,8,8,8,8,8)]
   132       6.440955       6.440955       6.440955    8[6-(6,8),68-(8,8,8,8,8,8)]
   133      10.571005      10.571005      10.571005    8[6-(6,8),68-(8,8,8,8,8,8)]
   134       9.587322       9.587322       9.587322    8[6-(6,8),68-(8,8,8,8,8,8)]
   135      11.852927      11.852927      11.852927    8[6-(6,8),68-(8,8,8,8,8,8)]
   136      11.855499      11.855499      11.855499    8[6-(6,8),68-(8,8,8,8)]
   137       8.230045       8.230045       8.230045    8[6-(6,8),68-(8,8,8,8)]
   138       8.487963       8.487963       8.487963    8[6-(6,8),68-(8,8,8,8,8,8)]
   139        8.65394        8.65394        8.65394    8[6-(6,8),68-(8,8,8,8,8,8)]
   140       9.062485       9.062485       9.062485    8[6-(6,8),68-(8,8,8,8)]
   141       4.613921       4.613921       4.613921    8[6-(6,8),68-(8,8,8,8,8,8),68-(8,8,8,8,8,8)]
   142       5.130942       5.130942       5.130942    8[6-(6,8),68-(8,8,8,8,8,8)]
   143       6.451471       6.451471       6.451471    8[6-(6,8),68-(8,8,8,8)]
   144       6.186235       6.186235       6.186235    8[6-(6,8),68-(8,8,8,8,8,8)]
   145      10.195027      10.195027      10.195027    8[6-(6,8),68-(8,8,8,8)]
   146       9.989233       9.989233       9.989233    8[6-(6,8),68-(8,8,8,8,8,8)]
   147       7.769253       7.769253       7.769253    8[6-(6,8),68-(8,8,8,8,8,8)]
   148       7.022369       7.022369       7.022369    8[6-(6,8),68-(8,8,8,8,8,8)]
   149       9.900767       9.900767       9.900767    8[6-(6,8),68-(8,8,8,8,8,8)]
   150      10.281597      10.281597      10.281597    8[6-(6,8),68-(8,8,8,8,8,8)]
