# Supplementary material for: A collection of forcefield precursors for metal–organic frameworks
Source: RSC Adv. 2019 Nov 13;9(63):36492–507. doi: 10.1039/c9ra07327b (PMC9075174; doi:10.1039/c9ra07327b)
Supplement: RA-009-C9RA07327B-s2439 [file RA-009-C9RA07327B-s2439.txt]

UCOJAZ_clean

13.798000    0.000000    0.000000
0.000000    27.249000    0.000000
0.000000    0.000000    44.834000

     1       8.557658       8.557658       8.557658    30[7-(6,6),7-(6,6),53-(0),53-(0)]
     2       8.934757       8.934757       8.934757    30[7-(6,6),7-(6,6),53-(0),53-(0)]
     3       4.422535       4.422535       4.422535    30[7-(6,6),7-(6,6),53-(0),53-(0)]
     4       5.240342       5.240342       5.240342    30[7-(6,6),7-(6,6),53-(0),53-(0)]
     5       4.863243       4.863243       4.863243    30[7-(6,6),7-(6,6),53-(0),53-(0)]
     6       9.375465       9.375465       9.375465    30[7-(6,6),7-(6,6),53-(0),53-(0)]
     7       1.658658       1.658658       1.658658    30[7-(6,6),7-(6,6),53-(0),53-(0)]
     8       2.035757       2.035757       2.035757    30[7-(6,6),7-(6,6),53-(0),53-(0)]
     9      11.321535      11.321535      11.321535    30[7-(6,6),7-(6,6),53-(0),53-(0)]
    10      12.139342      12.139342      12.139342    30[7-(6,6),7-(6,6),53-(0),53-(0)]
    11      11.762243      11.762243      11.762243    30[7-(6,6),7-(6,6),53-(0),53-(0)]
    12       2.476465       2.476465       2.476465    30[7-(6,6),7-(6,6),53-(0),53-(0)]
    13       5.240342       5.240342       5.240342    30[7-(6,6),7-(6,6),53-(0),53-(0)]
    14       4.863243       4.863243       4.863243    30[7-(6,6),7-(6,6),53-(0),53-(0)]
    15       9.375465       9.375465       9.375465    30[7-(6,6),7-(6,6),53-(0),53-(0)]
    16       8.557658       8.557658       8.557658    30[7-(6,6),7-(6,6),53-(0),53-(0)]
    17       8.934757       8.934757       8.934757    30[7-(6,6),7-(6,6),53-(0),53-(0)]
    18       4.422535       4.422535       4.422535    30[7-(6,6),7-(6,6),53-(0),53-(0)]
    19      12.139342      12.139342      12.139342    30[7-(6,6),7-(6,6),53-(0),53-(0)]
    20      11.762243      11.762243      11.762243    30[7-(6,6),7-(6,6),53-(0),53-(0)]
    21       2.476465       2.476465       2.476465    30[7-(6,6),7-(6,6),53-(0),53-(0)]
    22       1.658658       1.658658       1.658658    30[7-(6,6),7-(6,6),53-(0),53-(0)]
    23       2.035757       2.035757       2.035757    30[7-(6,6),7-(6,6),53-(0),53-(0)]
    24      11.321535      11.321535      11.321535    30[7-(6,6),7-(6,6),53-(0),53-(0)]
    25       8.191873       8.191873       8.191873    1[6-(6,7)]
    26       8.106325       8.106325       8.106325    1[6-(6,6)]
    27       7.326738       7.326738       7.326738    1[6-(6,6)]
    28       7.711702       7.711702       7.711702    1[6-(6,7)]
    29       7.848302       7.848302       7.848302    1[6-(6,7)]
    30       7.346055       7.346055       7.346055    1[6-(6,6)]
    31       8.324333       8.324333       8.324333    1[6-(6,6)]
    32       8.593394       8.593394       8.593394    1[6-(6,7)]
    33       5.370182       5.370182       5.370182    1[6-(6,7)]
    34       6.246355       6.246355       6.246355    1[6-(6,6)]
    35       6.769299       6.769299       6.769299    1[6-(6,6)]
    36        5.99937        5.99937        5.99937    1[6-(6,7)]
    37      11.002525      11.002525      11.002525    1[6-(6,7)]
    38      12.000121      12.000121      12.000121    1[6-(6,6)]
    39       1.759245       1.759245       1.759245    1[6-(6,6)]
    40       0.614011       0.614011       0.614011    1[6-(6,7)]
    41       0.364267       0.364267       0.364267    1[6-(6,7)]
    42       1.639202       1.639202       1.639202    1[6-(6,6)]
    43      12.038755      12.038755      12.038755    1[6-(6,6)]
    44      10.857646      10.857646      10.857646    1[6-(6,7)]
    45       6.647876       6.647876       6.647876    1[6-(6,7)]
    46       4.561619       4.561619       4.561619    1[6-(6,6)]
    47       4.328433       4.328433       4.328433    1[6-(6,6)]
    48       6.468502       6.468502       6.468502    1[6-(6,7)]
    49       5.606127       5.606127       5.606127    1[6-(6,7)]
    50       5.691675       5.691675       5.691675    1[6-(6,6)]
    51       6.471262       6.471262       6.471262    1[6-(6,6)]
    52       6.086298       6.086298       6.086298    1[6-(6,7)]
    53       5.949698       5.949698       5.949698    1[6-(6,7)]
    54       6.451945       6.451945       6.451945    1[6-(6,6)]
    55       5.473667       5.473667       5.473667    1[6-(6,6)]
    56       5.204606       5.204606       5.204606    1[6-(6,7)]
    57       8.427818       8.427818       8.427818    1[6-(6,7)]
    58       7.551645       7.551645       7.551645    1[6-(6,6)]
    59       7.028701       7.028701       7.028701    1[6-(6,6)]
    60        7.79863        7.79863        7.79863    1[6-(6,7)]
    61       2.795475       2.795475       2.795475    1[6-(6,7)]
    62       1.797879       1.797879       1.797879    1[6-(6,6)]
    63      12.038755      12.038755      12.038755    1[6-(6,6)]
    64      13.183989      13.183989      13.183989    1[6-(6,7)]
    65      13.433733      13.433733      13.433733    1[6-(6,7)]
    66      12.158798      12.158798      12.158798    1[6-(6,6)]
    67       1.759245       1.759245       1.759245    1[6-(6,6)]
    68       2.940354       2.940354       2.940354    1[6-(6,7)]
    69       7.150124       7.150124       7.150124    1[6-(6,7)]
    70       9.236381       9.236381       9.236381    1[6-(6,6)]
    71       9.469567       9.469567       9.469567    1[6-(6,6)]
    72       7.329498       7.329498       7.329498    1[6-(6,7)]
    73       1.292873       1.292873       1.292873    1[6-(6,7)]
    74       1.207325       1.207325       1.207325    1[6-(6,6)]
    75       0.427738       0.427738       0.427738    1[6-(6,6)]
    76       0.812702       0.812702       0.812702    1[6-(6,7)]
    77       0.949302       0.949302       0.949302    1[6-(6,7)]
    78       0.447055       0.447055       0.447055    1[6-(6,6)]
    79       1.425333       1.425333       1.425333    1[6-(6,6)]
    80       1.694394       1.694394       1.694394    1[6-(6,7)]
    81      12.269182      12.269182      12.269182    1[6-(6,7)]
    82      13.145355      13.145355      13.145355    1[6-(6,6)]
    83      13.668299      13.668299      13.668299    1[6-(6,6)]
    84       12.89837       12.89837       12.89837    1[6-(6,7)]
    85       4.103525       4.103525       4.103525    1[6-(6,7)]
    86       5.101121       5.101121       5.101121    1[6-(6,6)]
    87       8.658245       8.658245       8.658245    1[6-(6,6)]
    88       7.513011       7.513011       7.513011    1[6-(6,7)]
    89       7.263267       7.263267       7.263267    1[6-(6,7)]
    90       8.538202       8.538202       8.538202    1[6-(6,6)]
    91       5.139755       5.139755       5.139755    1[6-(6,6)]
    92       3.958646       3.958646       3.958646    1[6-(6,7)]
    93      13.546876      13.546876      13.546876    1[6-(6,7)]
    94      11.460619      11.460619      11.460619    1[6-(6,6)]
    95      11.227433      11.227433      11.227433    1[6-(6,6)]
    96      13.367502      13.367502      13.367502    1[6-(6,7)]
    97      12.505127      12.505127      12.505127    1[6-(6,7)]
    98      12.590675      12.590675      12.590675    1[6-(6,6)]
    99      13.370262      13.370262      13.370262    1[6-(6,6)]
   100      12.985298      12.985298      12.985298    1[6-(6,7)]
   101      12.848698      12.848698      12.848698    1[6-(6,7)]
   102      13.350945      13.350945      13.350945    1[6-(6,6)]
   103      12.372667      12.372667      12.372667    1[6-(6,6)]
   104      12.103606      12.103606      12.103606    1[6-(6,7)]
   105       1.528818       1.528818       1.528818    1[6-(6,7)]
   106       0.652645       0.652645       0.652645    1[6-(6,6)]
   107       0.129701       0.129701       0.129701    1[6-(6,6)]
   108        0.89963        0.89963        0.89963    1[6-(6,7)]
   109       9.694475       9.694475       9.694475    1[6-(6,7)]
   110       8.696879       8.696879       8.696879    1[6-(6,6)]
   111       5.139755       5.139755       5.139755    1[6-(6,6)]
   112       6.284989       6.284989       6.284989    1[6-(6,7)]
   113       6.534733       6.534733       6.534733    1[6-(6,7)]
   114       5.259798       5.259798       5.259798    1[6-(6,6)]
   115       8.658245       8.658245       8.658245    1[6-(6,6)]
   116       9.839354       9.839354       9.839354    1[6-(6,7)]
   117       0.251124       0.251124       0.251124    1[6-(6,7)]
   118       2.337381       2.337381       2.337381    1[6-(6,6)]
   119       2.570567       2.570567       2.570567    1[6-(6,6)]
   120       0.430498       0.430498       0.430498    1[6-(6,7)]
   121       5.606127       5.606127       5.606127    1[6-(6,7)]
   122       5.691675       5.691675       5.691675    1[6-(6,6)]
   123       6.471262       6.471262       6.471262    1[6-(6,6)]
   124       6.086298       6.086298       6.086298    1[6-(6,7)]
   125       5.949698       5.949698       5.949698    1[6-(6,7)]
   126       6.451945       6.451945       6.451945    1[6-(6,6)]
   127       5.473667       5.473667       5.473667    1[6-(6,6)]
   128       5.204606       5.204606       5.204606    1[6-(6,7)]
   129       8.427818       8.427818       8.427818    1[6-(6,7)]
   130       7.551645       7.551645       7.551645    1[6-(6,6)]
   131       7.028701       7.028701       7.028701    1[6-(6,6)]
   132        7.79863        7.79863        7.79863    1[6-(6,7)]
   133       2.795475       2.795475       2.795475    1[6-(6,7)]
   134       1.797879       1.797879       1.797879    1[6-(6,6)]
   135      12.038755      12.038755      12.038755    1[6-(6,6)]
   136      13.183989      13.183989      13.183989    1[6-(6,7)]
   137      13.433733      13.433733      13.433733    1[6-(6,7)]
   138      12.158798      12.158798      12.158798    1[6-(6,6)]
   139       1.759245       1.759245       1.759245    1[6-(6,6)]
   140       2.940354       2.940354       2.940354    1[6-(6,7)]
   141       7.150124       7.150124       7.150124    1[6-(6,7)]
   142       9.236381       9.236381       9.236381    1[6-(6,6)]
   143       9.469567       9.469567       9.469567    1[6-(6,6)]
   144       7.329498       7.329498       7.329498    1[6-(6,7)]
   145       8.191873       8.191873       8.191873    1[6-(6,7)]
   146       8.106325       8.106325       8.106325    1[6-(6,6)]
   147       7.326738       7.326738       7.326738    1[6-(6,6)]
   148       7.711702       7.711702       7.711702    1[6-(6,7)]
   149       7.848302       7.848302       7.848302    1[6-(6,7)]
   150       7.346055       7.346055       7.346055    1[6-(6,6)]
   151       8.324333       8.324333       8.324333    1[6-(6,6)]
   152       8.593394       8.593394       8.593394    1[6-(6,7)]
   153       5.370182       5.370182       5.370182    1[6-(6,7)]
   154       6.246355       6.246355       6.246355    1[6-(6,6)]
   155       6.769299       6.769299       6.769299    1[6-(6,6)]
   156        5.99937        5.99937        5.99937    1[6-(6,7)]
   157      11.002525      11.002525      11.002525    1[6-(6,7)]
   158      12.000121      12.000121      12.000121    1[6-(6,6)]
   159       1.759245       1.759245       1.759245    1[6-(6,6)]
   160       0.614011       0.614011       0.614011    1[6-(6,7)]
   161       0.364267       0.364267       0.364267    1[6-(6,7)]
   162       1.639202       1.639202       1.639202    1[6-(6,6)]
   163      12.038755      12.038755      12.038755    1[6-(6,6)]
   164      10.857646      10.857646      10.857646    1[6-(6,7)]
   165       6.647876       6.647876       6.647876    1[6-(6,7)]
   166       4.561619       4.561619       4.561619    1[6-(6,6)]
   167       4.328433       4.328433       4.328433    1[6-(6,6)]
   168       6.468502       6.468502       6.468502    1[6-(6,7)]
   169      12.505127      12.505127      12.505127    1[6-(6,7)]
   170      12.590675      12.590675      12.590675    1[6-(6,6)]
   171      13.370262      13.370262      13.370262    1[6-(6,6)]
   172      12.985298      12.985298      12.985298    1[6-(6,7)]
   173      12.848698      12.848698      12.848698    1[6-(6,7)]
   174      13.350945      13.350945      13.350945    1[6-(6,6)]
   175      12.372667      12.372667      12.372667    1[6-(6,6)]
   176      12.103606      12.103606      12.103606    1[6-(6,7)]
   177       1.528818       1.528818       1.528818    1[6-(6,7)]
   178       0.652645       0.652645       0.652645    1[6-(6,6)]
   179       0.129701       0.129701       0.129701    1[6-(6,6)]
   180        0.89963        0.89963        0.89963    1[6-(6,7)]
   181       9.694475       9.694475       9.694475    1[6-(6,7)]
   182       8.696879       8.696879       8.696879    1[6-(6,6)]
   183       5.139755       5.139755       5.139755    1[6-(6,6)]
   184       6.284989       6.284989       6.284989    1[6-(6,7)]
   185       6.534733       6.534733       6.534733    1[6-(6,7)]
   186       5.259798       5.259798       5.259798    1[6-(6,6)]
   187       8.658245       8.658245       8.658245    1[6-(6,6)]
   188       9.839354       9.839354       9.839354    1[6-(6,7)]
   189       0.251124       0.251124       0.251124    1[6-(6,7)]
   190       2.337381       2.337381       2.337381    1[6-(6,6)]
   191       2.570567       2.570567       2.570567    1[6-(6,6)]
   192       0.430498       0.430498       0.430498    1[6-(6,7)]
   193       1.292873       1.292873       1.292873    1[6-(6,7)]
   194       1.207325       1.207325       1.207325    1[6-(6,6)]
   195       0.427738       0.427738       0.427738    1[6-(6,6)]
   196       0.812702       0.812702       0.812702    1[6-(6,7)]
   197       0.949302       0.949302       0.949302    1[6-(6,7)]
   198       0.447055       0.447055       0.447055    1[6-(6,6)]
   199       1.425333       1.425333       1.425333    1[6-(6,6)]
   200       1.694394       1.694394       1.694394    1[6-(6,7)]
   201      12.269182      12.269182      12.269182    1[6-(6,7)]
   202      13.145355      13.145355      13.145355    1[6-(6,6)]
   203      13.668299      13.668299      13.668299    1[6-(6,6)]
   204       12.89837       12.89837       12.89837    1[6-(6,7)]
   205       4.103525       4.103525       4.103525    1[6-(6,7)]
   206       5.101121       5.101121       5.101121    1[6-(6,6)]
   207       8.658245       8.658245       8.658245    1[6-(6,6)]
   208       7.513011       7.513011       7.513011    1[6-(6,7)]
   209       7.263267       7.263267       7.263267    1[6-(6,7)]
   210       8.538202       8.538202       8.538202    1[6-(6,6)]
   211       5.139755       5.139755       5.139755    1[6-(6,6)]
   212       3.958646       3.958646       3.958646    1[6-(6,7)]
   213      13.546876      13.546876      13.546876    1[6-(6,7)]
   214      11.460619      11.460619      11.460619    1[6-(6,6)]
   215      11.227433      11.227433      11.227433    1[6-(6,6)]
   216      13.367502      13.367502      13.367502    1[6-(6,7)]
   217       8.096666       8.096666       8.096666    6[1-(0),6-(1,6),7-(6,30)]
   218       7.972484       7.972484       7.972484    6[1-(0),6-(1,7),6-(6,6)]
   219        7.65927        7.65927        7.65927    6[6-(1,6),6-(1,6),6-(7,7)]
   220       7.553025       7.553025       7.553025    6[1-(0),6-(1,7),6-(6,6)]
   221       7.777933       7.777933       7.777933    6[1-(0),6-(1,6),7-(6,30)]
   222       7.925571       7.925571       7.925571    6[1-(0),6-(1,6),7-(6,30)]
   223       7.628914       7.628914       7.628914    6[1-(0),6-(1,7),6-(6,6)]
   224       7.748957       7.748957       7.748957    6[6-(1,6),6-(1,6),6-(7,7)]
   225       8.180834       8.180834       8.180834    6[1-(0),6-(1,7),6-(6,6)]
   226       8.382285       8.382285       8.382285    6[1-(0),6-(1,6),7-(6,30)]
   227       5.665459       5.665459       5.665459    6[1-(0),6-(1,6),7-(6,30)]
   228       6.185643       6.185643       6.185643    6[1-(0),6-(1,7),6-(6,6)]
   229       6.612002       6.612002       6.612002    6[6-(1,6),6-(1,6),6-(7,7)]
   230       6.497478       6.497478       6.497478    6[1-(0),6-(1,7),6-(6,6)]
   231       6.014548       6.014548       6.014548    6[1-(0),6-(1,6),7-(6,30)]
   232       7.504732       7.504732       7.504732    6[6-(6,6),7-(6),7-(6)]
   233       7.514391       7.514391       7.514391    6[6-(6,6),7-(6),7-(6)]
   234       6.991447       6.991447       6.991447    6[6-(6,6),7-(6),7-(6)]
   235      11.946308      11.946308      11.946308    6[1-(0),6-(1,6),7-(6,30)]
   236      12.517546      12.517546      12.517546    6[1-(0),6-(1,7),6-(6,6)]
   237       0.086927       0.086927       0.086927    6[6-(1,6),6-(1,6),6-(7,7)]
   238       0.823741       0.823741       0.823741    6[1-(0),6-(1,7),6-(6,6)]
   239       0.132461       0.132461       0.132461    6[1-(0),6-(1,6),7-(6,30)]
   240      13.715212      13.715212      13.715212    6[1-(0),6-(1,6),7-(6,30)]
   241         0.6899         0.6899         0.6899    6[1-(0),6-(1,7),6-(6,6)]
   242       0.088307       0.088307       0.088307    6[6-(1,6),6-(1,6),6-(7,7)]
   243      12.514786      12.514786      12.514786    6[1-(0),6-(1,7),6-(6,6)]
   244      11.805569      11.805569      11.805569    6[1-(0),6-(1,6),7-(6,30)]
   245       6.178744       6.178744       6.178744    6[1-(0),6-(1,6),7-(6,30)]
   246       4.916227       4.916227       4.916227    6[1-(0),6-(1,7),6-(6,6)]
   247       4.126982       4.126982       4.126982    6[6-(1,6),6-(1,6),6-(7,7)]
   248       4.789286       4.789286       4.789286    6[1-(0),6-(1,7),6-(6,6)]
   249       6.065601       6.065601       6.065601    6[1-(0),6-(1,6),7-(6,30)]
   250         0.8265         0.8265         0.8265    6[6-(6,6),7-(6),7-(6)]
   251        0.82512        0.82512        0.82512    6[6-(6,6),7-(6),7-(6)]
   252       2.705788       2.705788       2.705788    6[6-(6,6),7-(6),7-(6)]
   253       5.701334       5.701334       5.701334    6[1-(0),6-(1,6),7-(6,30)]
   254       5.825516       5.825516       5.825516    6[1-(0),6-(1,7),6-(6,6)]
   255        6.13873        6.13873        6.13873    6[6-(1,6),6-(1,6),6-(7,7)]
   256       6.244975       6.244975       6.244975    6[1-(0),6-(1,7),6-(6,6)]
   257       6.020067       6.020067       6.020067    6[1-(0),6-(1,6),7-(6,30)]
   258       5.872429       5.872429       5.872429    6[1-(0),6-(1,6),7-(6,30)]
   259       6.169086       6.169086       6.169086    6[1-(0),6-(1,7),6-(6,6)]
   260       6.049043       6.049043       6.049043    6[6-(1,6),6-(1,6),6-(7,7)]
   261       5.617166       5.617166       5.617166    6[1-(0),6-(1,7),6-(6,6)]
   262       5.415715       5.415715       5.415715    6[1-(0),6-(1,6),7-(6,30)]
   263       8.132541       8.132541       8.132541    6[1-(0),6-(1,6),7-(6,30)]
   264       7.612357       7.612357       7.612357    6[1-(0),6-(1,7),6-(6,6)]
   265       7.185998       7.185998       7.185998    6[6-(1,6),6-(1,6),6-(7,7)]
   266       7.300522       7.300522       7.300522    6[1-(0),6-(1,7),6-(6,6)]
   267       7.783452       7.783452       7.783452    6[1-(0),6-(1,6),7-(6,30)]
   268       6.293268       6.293268       6.293268    6[6-(6,6),7-(6),7-(6)]
   269       6.283609       6.283609       6.283609    6[6-(6,6),7-(6),7-(6)]
   270       6.806553       6.806553       6.806553    6[6-(6,6),7-(6),7-(6)]
   271       1.851692       1.851692       1.851692    6[1-(0),6-(1,6),7-(6,30)]
   272       1.280454       1.280454       1.280454    6[1-(0),6-(1,7),6-(6,6)]
   273      13.711073      13.711073      13.711073    6[6-(1,6),6-(1,6),6-(7,7)]
   274      12.974259      12.974259      12.974259    6[1-(0),6-(1,7),6-(6,6)]
   275      13.665539      13.665539      13.665539    6[1-(0),6-(1,6),7-(6,30)]
   276       0.082788       0.082788       0.082788    6[1-(0),6-(1,6),7-(6,30)]
   277        13.1081        13.1081        13.1081    6[1-(0),6-(1,7),6-(6,6)]
   278      13.709693      13.709693      13.709693    6[6-(1,6),6-(1,6),6-(7,7)]
   279       1.283214       1.283214       1.283214    6[1-(0),6-(1,7),6-(6,6)]
   280       1.992431       1.992431       1.992431    6[1-(0),6-(1,6),7-(6,30)]
   281       7.619256       7.619256       7.619256    6[1-(0),6-(1,6),7-(6,30)]
   282       8.881773       8.881773       8.881773    6[1-(0),6-(1,7),6-(6,6)]
   283       9.671018       9.671018       9.671018    6[6-(1,6),6-(1,6),6-(7,7)]
   284       9.008714       9.008714       9.008714    6[1-(0),6-(1,7),6-(6,6)]
   285       7.732399       7.732399       7.732399    6[1-(0),6-(1,6),7-(6,30)]
   286        12.9715        12.9715        12.9715    6[6-(6,6),7-(6),7-(6)]
   287       12.97288       12.97288       12.97288    6[6-(6,6),7-(6),7-(6)]
   288      11.092212      11.092212      11.092212    6[6-(6,6),7-(6),7-(6)]
   289       1.197666       1.197666       1.197666    6[1-(0),6-(1,6),7-(6,30)]
   290       1.073484       1.073484       1.073484    6[1-(0),6-(1,7),6-(6,6)]
   291        0.76027        0.76027        0.76027    6[6-(1,6),6-(1,6),6-(7,7)]
   292       0.654025       0.654025       0.654025    6[1-(0),6-(1,7),6-(6,6)]
   293       0.878933       0.878933       0.878933    6[1-(0),6-(1,6),7-(6,30)]
   294       1.026571       1.026571       1.026571    6[1-(0),6-(1,6),7-(6,30)]
   295       0.729914       0.729914       0.729914    6[1-(0),6-(1,7),6-(6,6)]
   296       0.849957       0.849957       0.849957    6[6-(1,6),6-(1,6),6-(7,7)]
   297       1.281834       1.281834       1.281834    6[1-(0),6-(1,7),6-(6,6)]
   298       1.483285       1.483285       1.483285    6[1-(0),6-(1,6),7-(6,30)]
   299      12.564459      12.564459      12.564459    6[1-(0),6-(1,6),7-(6,30)]
   300      13.084643      13.084643      13.084643    6[1-(0),6-(1,7),6-(6,6)]
   301      13.511002      13.511002      13.511002    6[6-(1,6),6-(1,6),6-(7,7)]
   302      13.396478      13.396478      13.396478    6[1-(0),6-(1,7),6-(6,6)]
   303      12.913548      12.913548      12.913548    6[1-(0),6-(1,6),7-(6,30)]
   304       0.605732       0.605732       0.605732    6[6-(6,6),7-(6),7-(6)]
   305       0.615391       0.615391       0.615391    6[6-(6,6),7-(6),7-(6)]
   306       0.092447       0.092447       0.092447    6[6-(6,6),7-(6),7-(6)]
   307       5.047308       5.047308       5.047308    6[1-(0),6-(1,6),7-(6,30)]
   308       5.618546       5.618546       5.618546    6[1-(0),6-(1,7),6-(6,6)]
   309       6.985927       6.985927       6.985927    6[6-(1,6),6-(1,6),6-(7,7)]
   310       7.722741       7.722741       7.722741    6[1-(0),6-(1,7),6-(6,6)]
   311       7.031461       7.031461       7.031461    6[1-(0),6-(1,6),7-(6,30)]
   312       6.816212       6.816212       6.816212    6[1-(0),6-(1,6),7-(6,30)]
   313         7.5889         7.5889         7.5889    6[1-(0),6-(1,7),6-(6,6)]
   314       6.987307       6.987307       6.987307    6[6-(1,6),6-(1,6),6-(7,7)]
   315       5.615786       5.615786       5.615786    6[1-(0),6-(1,7),6-(6,6)]
   316       4.906569       4.906569       4.906569    6[1-(0),6-(1,6),7-(6,30)]
   317      13.077744      13.077744      13.077744    6[1-(0),6-(1,6),7-(6,30)]
   318      11.815227      11.815227      11.815227    6[1-(0),6-(1,7),6-(6,6)]
   319      11.025982      11.025982      11.025982    6[6-(1,6),6-(1,6),6-(7,7)]
   320      11.688286      11.688286      11.688286    6[1-(0),6-(1,7),6-(6,6)]
   321      12.964601      12.964601      12.964601    6[1-(0),6-(1,6),7-(6,30)]
   322         7.7255         7.7255         7.7255    6[6-(6,6),7-(6),7-(6)]
   323        7.72412        7.72412        7.72412    6[6-(6,6),7-(6),7-(6)]
   324       9.604788       9.604788       9.604788    6[6-(6,6),7-(6),7-(6)]
   325      12.600334      12.600334      12.600334    6[1-(0),6-(1,6),7-(6,30)]
   326      12.724516      12.724516      12.724516    6[1-(0),6-(1,7),6-(6,6)]
   327       13.03773       13.03773       13.03773    6[6-(1,6),6-(1,6),6-(7,7)]
   328      13.143975      13.143975      13.143975    6[1-(0),6-(1,7),6-(6,6)]
   329      12.919067      12.919067      12.919067    6[1-(0),6-(1,6),7-(6,30)]
   330      12.771429      12.771429      12.771429    6[1-(0),6-(1,6),7-(6,30)]
   331      13.068086      13.068086      13.068086    6[1-(0),6-(1,7),6-(6,6)]
   332      12.948043      12.948043      12.948043    6[6-(1,6),6-(1,6),6-(7,7)]
   333      12.516166      12.516166      12.516166    6[1-(0),6-(1,7),6-(6,6)]
   334      12.314715      12.314715      12.314715    6[1-(0),6-(1,6),7-(6,30)]
   335       1.233541       1.233541       1.233541    6[1-(0),6-(1,6),7-(6,30)]
   336       0.713357       0.713357       0.713357    6[1-(0),6-(1,7),6-(6,6)]
   337       0.286998       0.286998       0.286998    6[6-(1,6),6-(1,6),6-(7,7)]
   338       0.401522       0.401522       0.401522    6[1-(0),6-(1,7),6-(6,6)]
   339       0.884452       0.884452       0.884452    6[1-(0),6-(1,6),7-(6,30)]
   340      13.192268      13.192268      13.192268    6[6-(6,6),7-(6),7-(6)]
   341      13.182609      13.182609      13.182609    6[6-(6,6),7-(6),7-(6)]
   342      13.705553      13.705553      13.705553    6[6-(6,6),7-(6),7-(6)]
   343       8.750692       8.750692       8.750692    6[1-(0),6-(1,6),7-(6,30)]
   344       8.179454       8.179454       8.179454    6[1-(0),6-(1,7),6-(6,6)]
   345       6.812073       6.812073       6.812073    6[6-(1,6),6-(1,6),6-(7,7)]
   346       6.075259       6.075259       6.075259    6[1-(0),6-(1,7),6-(6,6)]
   347       6.766539       6.766539       6.766539    6[1-(0),6-(1,6),7-(6,30)]
   348       6.981788       6.981788       6.981788    6[1-(0),6-(1,6),7-(6,30)]
   349         6.2091         6.2091         6.2091    6[1-(0),6-(1,7),6-(6,6)]
   350       6.810693       6.810693       6.810693    6[6-(1,6),6-(1,6),6-(7,7)]
   351       8.182214       8.182214       8.182214    6[1-(0),6-(1,7),6-(6,6)]
   352       8.891431       8.891431       8.891431    6[1-(0),6-(1,6),7-(6,30)]
   353       0.720256       0.720256       0.720256    6[1-(0),6-(1,6),7-(6,30)]
   354       1.982773       1.982773       1.982773    6[1-(0),6-(1,7),6-(6,6)]
   355       2.772018       2.772018       2.772018    6[6-(1,6),6-(1,6),6-(7,7)]
   356       2.109714       2.109714       2.109714    6[1-(0),6-(1,7),6-(6,6)]
   357       0.833399       0.833399       0.833399    6[1-(0),6-(1,6),7-(6,30)]
   358         6.0725         6.0725         6.0725    6[6-(6,6),7-(6),7-(6)]
   359        6.07388        6.07388        6.07388    6[6-(6,6),7-(6),7-(6)]
   360       4.193212       4.193212       4.193212    6[6-(6,6),7-(6),7-(6)]
   361       5.701334       5.701334       5.701334    6[1-(0),6-(1,6),7-(6,30)]
   362       5.825516       5.825516       5.825516    6[1-(0),6-(1,7),6-(6,6)]
   363        6.13873        6.13873        6.13873    6[6-(1,6),6-(1,6),6-(7,7)]
   364       6.244975       6.244975       6.244975    6[1-(0),6-(1,7),6-(6,6)]
   365       6.020067       6.020067       6.020067    6[1-(0),6-(1,6),7-(6,30)]
   366       5.872429       5.872429       5.872429    6[1-(0),6-(1,6),7-(6,30)]
   367       6.169086       6.169086       6.169086    6[1-(0),6-(1,7),6-(6,6)]
   368       6.049043       6.049043       6.049043    6[6-(1,6),6-(1,6),6-(7,7)]
   369       5.617166       5.617166       5.617166    6[1-(0),6-(1,7),6-(6,6)]
   370       5.415715       5.415715       5.415715    6[1-(0),6-(1,6),7-(6,30)]
   371       8.132541       8.132541       8.132541    6[1-(0),6-(1,6),7-(6,30)]
   372       7.612357       7.612357       7.612357    6[1-(0),6-(1,7),6-(6,6)]
   373       7.185998       7.185998       7.185998    6[6-(1,6),6-(1,6),6-(7,7)]
   374       7.300522       7.300522       7.300522    6[1-(0),6-(1,7),6-(6,6)]
   375       7.783452       7.783452       7.783452    6[1-(0),6-(1,6),7-(6,30)]
   376       6.293268       6.293268       6.293268    6[6-(6,6),7-(6),7-(6)]
   377       6.283609       6.283609       6.283609    6[6-(6,6),7-(6),7-(6)]
   378       6.806553       6.806553       6.806553    6[6-(6,6),7-(6),7-(6)]
   379       1.851692       1.851692       1.851692    6[1-(0),6-(1,6),7-(6,30)]
   380       1.280454       1.280454       1.280454    6[1-(0),6-(1,7),6-(6,6)]
   381      13.711073      13.711073      13.711073    6[6-(1,6),6-(1,6),6-(7,7)]
   382      12.974259      12.974259      12.974259    6[1-(0),6-(1,7),6-(6,6)]
   383      13.665539      13.665539      13.665539    6[1-(0),6-(1,6),7-(6,30)]
   384       0.082788       0.082788       0.082788    6[1-(0),6-(1,6),7-(6,30)]
   385        13.1081        13.1081        13.1081    6[1-(0),6-(1,7),6-(6,6)]
   386      13.709693      13.709693      13.709693    6[6-(1,6),6-(1,6),6-(7,7)]
   387       1.283214       1.283214       1.283214    6[1-(0),6-(1,7),6-(6,6)]
   388       1.992431       1.992431       1.992431    6[1-(0),6-(1,6),7-(6,30)]
   389       7.619256       7.619256       7.619256    6[1-(0),6-(1,6),7-(6,30)]
   390       8.881773       8.881773       8.881773    6[1-(0),6-(1,7),6-(6,6)]
   391       9.671018       9.671018       9.671018    6[6-(1,6),6-(1,6),6-(7,7)]
   392       9.008714       9.008714       9.008714    6[1-(0),6-(1,7),6-(6,6)]
   393       7.732399       7.732399       7.732399    6[1-(0),6-(1,6),7-(6,30)]
   394        12.9715        12.9715        12.9715    6[6-(6,6),7-(6),7-(6)]
   395       12.97288       12.97288       12.97288    6[6-(6,6),7-(6),7-(6)]
   396      11.092212      11.092212      11.092212    6[6-(6,6),7-(6),7-(6)]
   397       8.096666       8.096666       8.096666    6[1-(0),6-(1,6),7-(6,30)]
   398       7.972484       7.972484       7.972484    6[1-(0),6-(1,7),6-(6,6)]
   399        7.65927        7.65927        7.65927    6[6-(1,6),6-(1,6),6-(7,7)]
   400       7.553025       7.553025       7.553025    6[1-(0),6-(1,7),6-(6,6)]
   401       7.777933       7.777933       7.777933    6[1-(0),6-(1,6),7-(6,30)]
   402       7.925571       7.925571       7.925571    6[1-(0),6-(1,6),7-(6,30)]
   403       7.628914       7.628914       7.628914    6[1-(0),6-(1,7),6-(6,6)]
   404       7.748957       7.748957       7.748957    6[6-(1,6),6-(1,6),6-(7,7)]
   405       8.180834       8.180834       8.180834    6[1-(0),6-(1,7),6-(6,6)]
   406       8.382285       8.382285       8.382285    6[1-(0),6-(1,6),7-(6,30)]
   407       5.665459       5.665459       5.665459    6[1-(0),6-(1,6),7-(6,30)]
   408       6.185643       6.185643       6.185643    6[1-(0),6-(1,7),6-(6,6)]
   409       6.612002       6.612002       6.612002    6[6-(1,6),6-(1,6),6-(7,7)]
   410       6.497478       6.497478       6.497478    6[1-(0),6-(1,7),6-(6,6)]
   411       6.014548       6.014548       6.014548    6[1-(0),6-(1,6),7-(6,30)]
   412       7.504732       7.504732       7.504732    6[6-(6,6),7-(6),7-(6)]
   413       7.514391       7.514391       7.514391    6[6-(6,6),7-(6),7-(6)]
   414       6.991447       6.991447       6.991447    6[6-(6,6),7-(6),7-(6)]
   415      11.946308      11.946308      11.946308    6[1-(0),6-(1,6),7-(6,30)]
   416      12.517546      12.517546      12.517546    6[1-(0),6-(1,7),6-(6,6)]
   417       0.086927       0.086927       0.086927    6[6-(1,6),6-(1,6),6-(7,7)]
   418       0.823741       0.823741       0.823741    6[1-(0),6-(1,7),6-(6,6)]
   419       0.132461       0.132461       0.132461    6[1-(0),6-(1,6),7-(6,30)]
   420      13.715212      13.715212      13.715212    6[1-(0),6-(1,6),7-(6,30)]
   421         0.6899         0.6899         0.6899    6[1-(0),6-(1,7),6-(6,6)]
   422       0.088307       0.088307       0.088307    6[6-(1,6),6-(1,6),6-(7,7)]
   423      12.514786      12.514786      12.514786    6[1-(0),6-(1,7),6-(6,6)]
   424      11.805569      11.805569      11.805569    6[1-(0),6-(1,6),7-(6,30)]
   425       6.178744       6.178744       6.178744    6[1-(0),6-(1,6),7-(6,30)]
   426       4.916227       4.916227       4.916227    6[1-(0),6-(1,7),6-(6,6)]
   427       4.126982       4.126982       4.126982    6[6-(1,6),6-(1,6),6-(7,7)]
   428       4.789286       4.789286       4.789286    6[1-(0),6-(1,7),6-(6,6)]
   429       6.065601       6.065601       6.065601    6[1-(0),6-(1,6),7-(6,30)]
   430         0.8265         0.8265         0.8265    6[6-(6,6),7-(6),7-(6)]
   431        0.82512        0.82512        0.82512    6[6-(6,6),7-(6),7-(6)]
   432       2.705788       2.705788       2.705788    6[6-(6,6),7-(6),7-(6)]
   433      12.600334      12.600334      12.600334    6[1-(0),6-(1,6),7-(6,30)]
   434      12.724516      12.724516      12.724516    6[1-(0),6-(1,7),6-(6,6)]
   435       13.03773       13.03773       13.03773    6[6-(1,6),6-(1,6),6-(7,7)]
   436      13.143975      13.143975      13.143975    6[1-(0),6-(1,7),6-(6,6)]
   437      12.919067      12.919067      12.919067    6[1-(0),6-(1,6),7-(6,30)]
   438      12.771429      12.771429      12.771429    6[1-(0),6-(1,6),7-(6,30)]
   439      13.068086      13.068086      13.068086    6[1-(0),6-(1,7),6-(6,6)]
   440      12.948043      12.948043      12.948043    6[6-(1,6),6-(1,6),6-(7,7)]
   441      12.516166      12.516166      12.516166    6[1-(0),6-(1,7),6-(6,6)]
   442      12.314715      12.314715      12.314715    6[1-(0),6-(1,6),7-(6,30)]
   443       1.233541       1.233541       1.233541    6[1-(0),6-(1,6),7-(6,30)]
   444       0.713357       0.713357       0.713357    6[1-(0),6-(1,7),6-(6,6)]
   445       0.286998       0.286998       0.286998    6[6-(1,6),6-(1,6),6-(7,7)]
   446       0.401522       0.401522       0.401522    6[1-(0),6-(1,7),6-(6,6)]
   447       0.884452       0.884452       0.884452    6[1-(0),6-(1,6),7-(6,30)]
   448      13.192268      13.192268      13.192268    6[6-(6,6),7-(6),7-(6)]
   449      13.182609      13.182609      13.182609    6[6-(6,6),7-(6),7-(6)]
   450      13.705553      13.705553      13.705553    6[6-(6,6),7-(6),7-(6)]
   451       8.750692       8.750692       8.750692    6[1-(0),6-(1,6),7-(6,30)]
   452       8.179454       8.179454       8.179454    6[1-(0),6-(1,7),6-(6,6)]
   453       6.812073       6.812073       6.812073    6[6-(1,6),6-(1,6),6-(7,7)]
   454       6.075259       6.075259       6.075259    6[1-(0),6-(1,7),6-(6,6)]
   455       6.766539       6.766539       6.766539    6[1-(0),6-(1,6),7-(6,30)]
   456       6.981788       6.981788       6.981788    6[1-(0),6-(1,6),7-(6,30)]
   457         6.2091         6.2091         6.2091    6[1-(0),6-(1,7),6-(6,6)]
   458       6.810693       6.810693       6.810693    6[6-(1,6),6-(1,6),6-(7,7)]
   459       8.182214       8.182214       8.182214    6[1-(0),6-(1,7),6-(6,6)]
   460       8.891431       8.891431       8.891431    6[1-(0),6-(1,6),7-(6,30)]
   461       0.720256       0.720256       0.720256    6[1-(0),6-(1,6),7-(6,30)]
   462       1.982773       1.982773       1.982773    6[1-(0),6-(1,7),6-(6,6)]
   463       2.772018       2.772018       2.772018    6[6-(1,6),6-(1,6),6-(7,7)]
   464       2.109714       2.109714       2.109714    6[1-(0),6-(1,7),6-(6,6)]
   465       0.833399       0.833399       0.833399    6[1-(0),6-(1,6),7-(6,30)]
   466         6.0725         6.0725         6.0725    6[6-(6,6),7-(6),7-(6)]
   467        6.07388        6.07388        6.07388    6[6-(6,6),7-(6),7-(6)]
   468       4.193212       4.193212       4.193212    6[6-(6,6),7-(6),7-(6)]
   469       1.197666       1.197666       1.197666    6[1-(0),6-(1,6),7-(6,30)]
   470       1.073484       1.073484       1.073484    6[1-(0),6-(1,7),6-(6,6)]
   471        0.76027        0.76027        0.76027    6[6-(1,6),6-(1,6),6-(7,7)]
   472       0.654025       0.654025       0.654025    6[1-(0),6-(1,7),6-(6,6)]
   473       0.878933       0.878933       0.878933    6[1-(0),6-(1,6),7-(6,30)]
   474       1.026571       1.026571       1.026571    6[1-(0),6-(1,6),7-(6,30)]
   475       0.729914       0.729914       0.729914    6[1-(0),6-(1,7),6-(6,6)]
   476       0.849957       0.849957       0.849957    6[6-(1,6),6-(1,6),6-(7,7)]
   477       1.281834       1.281834       1.281834    6[1-(0),6-(1,7),6-(6,6)]
   478       1.483285       1.483285       1.483285    6[1-(0),6-(1,6),7-(6,30)]
   479      12.564459      12.564459      12.564459    6[1-(0),6-(1,6),7-(6,30)]
   480      13.084643      13.084643      13.084643    6[1-(0),6-(1,7),6-(6,6)]
   481      13.511002      13.511002      13.511002    6[6-(1,6),6-(1,6),6-(7,7)]
   482      13.396478      13.396478      13.396478    6[1-(0),6-(1,7),6-(6,6)]
   483      12.913548      12.913548      12.913548    6[1-(0),6-(1,6),7-(6,30)]
   484       0.605732       0.605732       0.605732    6[6-(6,6),7-(6),7-(6)]
   485       0.615391       0.615391       0.615391    6[6-(6,6),7-(6),7-(6)]
   486       0.092447       0.092447       0.092447    6[6-(6,6),7-(6),7-(6)]
   487       5.047308       5.047308       5.047308    6[1-(0),6-(1,6),7-(6,30)]
   488       5.618546       5.618546       5.618546    6[1-(0),6-(1,7),6-(6,6)]
   489       6.985927       6.985927       6.985927    6[6-(1,6),6-(1,6),6-(7,7)]
   490       7.722741       7.722741       7.722741    6[1-(0),6-(1,7),6-(6,6)]
   491       7.031461       7.031461       7.031461    6[1-(0),6-(1,6),7-(6,30)]
   492       6.816212       6.816212       6.816212    6[1-(0),6-(1,6),7-(6,30)]
   493         7.5889         7.5889         7.5889    6[1-(0),6-(1,7),6-(6,6)]
   494       6.987307       6.987307       6.987307    6[6-(1,6),6-(1,6),6-(7,7)]
   495       5.615786       5.615786       5.615786    6[1-(0),6-(1,7),6-(6,6)]
   496       4.906569       4.906569       4.906569    6[1-(0),6-(1,6),7-(6,30)]
   497      13.077744      13.077744      13.077744    6[1-(0),6-(1,6),7-(6,30)]
   498      11.815227      11.815227      11.815227    6[1-(0),6-(1,7),6-(6,6)]
   499      11.025982      11.025982      11.025982    6[6-(1,6),6-(1,6),6-(7,7)]
   500      11.688286      11.688286      11.688286    6[1-(0),6-(1,7),6-(6,6)]
   501      12.964601      12.964601      12.964601    6[1-(0),6-(1,6),7-(6,30)]
   502         7.7255         7.7255         7.7255    6[6-(6,6),7-(6),7-(6)]
   503        7.72412        7.72412        7.72412    6[6-(6,6),7-(6),7-(6)]
   504       9.604788       9.604788       9.604788    6[6-(6,6),7-(6),7-(6)]
   505       9.667983       9.667983       9.667983    53[30-(7,7,53)]
   506       9.694751       9.694751       9.694751    53[30-(7,7,53)]
   507       7.717083       7.717083       7.717083    53[30-(7,7,53)]
   508      11.449028      11.449028      11.449028    53[30-(7,7,53)]
   509       2.272669       2.272669       2.272669    53[30-(7,7,53)]
   510       4.266618       4.266618       4.266618    53[30-(7,7,53)]
   511       4.130017       4.130017       4.130017    53[30-(7,7,53)]
   512       4.103249       4.103249       4.103249    53[30-(7,7,53)]
   513       6.080917       6.080917       6.080917    53[30-(7,7,53)]
   514       2.348972       2.348972       2.348972    53[30-(7,7,53)]
   515      11.525331      11.525331      11.525331    53[30-(7,7,53)]
   516       9.531382       9.531382       9.531382    53[30-(7,7,53)]
   517       2.768983       2.768983       2.768983    53[30-(7,7,53)]
   518       2.795751       2.795751       2.795751    53[30-(7,7,53)]
   519       0.818083       0.818083       0.818083    53[30-(7,7,53)]
   520       4.550028       4.550028       4.550028    53[30-(7,7,53)]
   521       9.171669       9.171669       9.171669    53[30-(7,7,53)]
   522      11.165618      11.165618      11.165618    53[30-(7,7,53)]
   523      11.029017      11.029017      11.029017    53[30-(7,7,53)]
   524      11.002249      11.002249      11.002249    53[30-(7,7,53)]
   525      12.979917      12.979917      12.979917    53[30-(7,7,53)]
   526       9.247972       9.247972       9.247972    53[30-(7,7,53)]
   527       4.626331       4.626331       4.626331    53[30-(7,7,53)]
   528       2.632382       2.632382       2.632382    53[30-(7,7,53)]
   529       4.130017       4.130017       4.130017    53[30-(7,7,53)]
   530       4.103249       4.103249       4.103249    53[30-(7,7,53)]
   531       6.080917       6.080917       6.080917    53[30-(7,7,53)]
   532       2.348972       2.348972       2.348972    53[30-(7,7,53)]
   533      11.525331      11.525331      11.525331    53[30-(7,7,53)]
   534       9.531382       9.531382       9.531382    53[30-(7,7,53)]
   535       9.667983       9.667983       9.667983    53[30-(7,7,53)]
   536       9.694751       9.694751       9.694751    53[30-(7,7,53)]
   537       7.717083       7.717083       7.717083    53[30-(7,7,53)]
   538      11.449028      11.449028      11.449028    53[30-(7,7,53)]
   539       2.272669       2.272669       2.272669    53[30-(7,7,53)]
   540       4.266618       4.266618       4.266618    53[30-(7,7,53)]
   541      11.029017      11.029017      11.029017    53[30-(7,7,53)]
   542      11.002249      11.002249      11.002249    53[30-(7,7,53)]
   543      12.979917      12.979917      12.979917    53[30-(7,7,53)]
   544       9.247972       9.247972       9.247972    53[30-(7,7,53)]
   545       4.626331       4.626331       4.626331    53[30-(7,7,53)]
   546       2.632382       2.632382       2.632382    53[30-(7,7,53)]
   547       2.768983       2.768983       2.768983    53[30-(7,7,53)]
   548       2.795751       2.795751       2.795751    53[30-(7,7,53)]
   549       0.818083       0.818083       0.818083    53[30-(7,7,53)]
   550       4.550028       4.550028       4.550028    53[30-(7,7,53)]
   551       9.171669       9.171669       9.171669    53[30-(7,7,53)]
   552      11.165618      11.165618      11.165618    53[30-(7,7,53)]
   553       8.087008       8.087008       8.087008    7[6-(1,6),6-(1,6),30-(7,53,53)]
   554       8.298117       8.298117       8.298117    7[6-(1,6),6-(1,6),30-(7,53,53)]
   555       5.560594       5.560594       5.560594    7[6-(1,6),6-(1,6),30-(7,53,53)]
   556       7.692385       7.692385       7.692385    7[6-(6,7),6-(6,7)]
   557       7.197037       7.197037       7.197037    7[6-(6,7),6-(6,7)]
   558       7.119768       7.119768       7.119768    7[6-(6,7),6-(6,7)]
   559      12.594814      12.594814      12.594814    7[6-(1,6),6-(1,6),30-(7,53,53)]
   560      12.426479      12.426479      12.426479    7[6-(1,6),6-(1,6),30-(7,53,53)]
   561       6.765159       6.765159       6.765159    7[6-(1,6),6-(1,6),30-(7,53,53)]
   562       0.084168       0.084168       0.084168    7[6-(6,7),6-(6,7)]
   563       2.134551       2.134551       2.134551    7[6-(6,7),6-(6,7)]
   564       2.134551       2.134551       2.134551    7[6-(6,7),6-(6,7)]
   565       5.710992       5.710992       5.710992    7[6-(1,6),6-(1,6),30-(7,53,53)]
   566       5.499883       5.499883       5.499883    7[6-(1,6),6-(1,6),30-(7,53,53)]
   567       8.237406       8.237406       8.237406    7[6-(1,6),6-(1,6),30-(7,53,53)]
   568       6.105615       6.105615       6.105615    7[6-(6,7),6-(6,7)]
   569       6.600963       6.600963       6.600963    7[6-(6,7),6-(6,7)]
   570       6.678232       6.678232       6.678232    7[6-(6,7),6-(6,7)]
   571       1.203186       1.203186       1.203186    7[6-(1,6),6-(1,6),30-(7,53,53)]
   572       1.371521       1.371521       1.371521    7[6-(1,6),6-(1,6),30-(7,53,53)]
   573       7.032841       7.032841       7.032841    7[6-(1,6),6-(1,6),30-(7,53,53)]
   574      13.713832      13.713832      13.713832    7[6-(6,7),6-(6,7)]
   575      11.663449      11.663449      11.663449    7[6-(6,7),6-(6,7)]
   576      11.663449      11.663449      11.663449    7[6-(6,7),6-(6,7)]
   577       1.188008       1.188008       1.188008    7[6-(1,6),6-(1,6),30-(7,53,53)]
   578       1.399117       1.399117       1.399117    7[6-(1,6),6-(1,6),30-(7,53,53)]
   579      12.459594      12.459594      12.459594    7[6-(1,6),6-(1,6),30-(7,53,53)]
   580       0.793385       0.793385       0.793385    7[6-(6,7),6-(6,7)]
   581       0.298037       0.298037       0.298037    7[6-(6,7),6-(6,7)]
   582       0.220768       0.220768       0.220768    7[6-(6,7),6-(6,7)]
   583       5.695814       5.695814       5.695814    7[6-(1,6),6-(1,6),30-(7,53,53)]
   584       5.527479       5.527479       5.527479    7[6-(1,6),6-(1,6),30-(7,53,53)]
   585      13.664159      13.664159      13.664159    7[6-(1,6),6-(1,6),30-(7,53,53)]
   586       6.983168       6.983168       6.983168    7[6-(6,7),6-(6,7)]
   587       9.033551       9.033551       9.033551    7[6-(6,7),6-(6,7)]
   588       9.033551       9.033551       9.033551    7[6-(6,7),6-(6,7)]
   589      12.609992      12.609992      12.609992    7[6-(1,6),6-(1,6),30-(7,53,53)]
   590      12.398883      12.398883      12.398883    7[6-(1,6),6-(1,6),30-(7,53,53)]
   591       1.338406       1.338406       1.338406    7[6-(1,6),6-(1,6),30-(7,53,53)]
   592      13.004615      13.004615      13.004615    7[6-(6,7),6-(6,7)]
   593      13.499963      13.499963      13.499963    7[6-(6,7),6-(6,7)]
   594      13.577232      13.577232      13.577232    7[6-(6,7),6-(6,7)]
   595       8.102186       8.102186       8.102186    7[6-(1,6),6-(1,6),30-(7,53,53)]
   596       8.270521       8.270521       8.270521    7[6-(1,6),6-(1,6),30-(7,53,53)]
   597       0.133841       0.133841       0.133841    7[6-(1,6),6-(1,6),30-(7,53,53)]
   598       6.814832       6.814832       6.814832    7[6-(6,7),6-(6,7)]
   599       4.764449       4.764449       4.764449    7[6-(6,7),6-(6,7)]
   600       4.764449       4.764449       4.764449    7[6-(6,7),6-(6,7)]
   601       5.710992       5.710992       5.710992    7[6-(1,6),6-(1,6),30-(7,53,53)]
   602       5.499883       5.499883       5.499883    7[6-(1,6),6-(1,6),30-(7,53,53)]
   603       8.237406       8.237406       8.237406    7[6-(1,6),6-(1,6),30-(7,53,53)]
   604       6.105615       6.105615       6.105615    7[6-(6,7),6-(6,7)]
   605       6.600963       6.600963       6.600963    7[6-(6,7),6-(6,7)]
   606       6.678232       6.678232       6.678232    7[6-(6,7),6-(6,7)]
   607       1.203186       1.203186       1.203186    7[6-(1,6),6-(1,6),30-(7,53,53)]
   608       1.371521       1.371521       1.371521    7[6-(1,6),6-(1,6),30-(7,53,53)]
   609       7.032841       7.032841       7.032841    7[6-(1,6),6-(1,6),30-(7,53,53)]
   610      13.713832      13.713832      13.713832    7[6-(6,7),6-(6,7)]
   611      11.663449      11.663449      11.663449    7[6-(6,7),6-(6,7)]
   612      11.663449      11.663449      11.663449    7[6-(6,7),6-(6,7)]
   613       8.087008       8.087008       8.087008    7[6-(1,6),6-(1,6),30-(7,53,53)]
   614       8.298117       8.298117       8.298117    7[6-(1,6),6-(1,6),30-(7,53,53)]
   615       5.560594       5.560594       5.560594    7[6-(1,6),6-(1,6),30-(7,53,53)]
   616       7.692385       7.692385       7.692385    7[6-(6,7),6-(6,7)]
   617       7.197037       7.197037       7.197037    7[6-(6,7),6-(6,7)]
   618       7.119768       7.119768       7.119768    7[6-(6,7),6-(6,7)]
   619      12.594814      12.594814      12.594814    7[6-(1,6),6-(1,6),30-(7,53,53)]
   620      12.426479      12.426479      12.426479    7[6-(1,6),6-(1,6),30-(7,53,53)]
   621       6.765159       6.765159       6.765159    7[6-(1,6),6-(1,6),30-(7,53,53)]
   622       0.084168       0.084168       0.084168    7[6-(6,7),6-(6,7)]
   623       2.134551       2.134551       2.134551    7[6-(6,7),6-(6,7)]
   624       2.134551       2.134551       2.134551    7[6-(6,7),6-(6,7)]
   625      12.609992      12.609992      12.609992    7[6-(1,6),6-(1,6),30-(7,53,53)]
   626      12.398883      12.398883      12.398883    7[6-(1,6),6-(1,6),30-(7,53,53)]
   627       1.338406       1.338406       1.338406    7[6-(1,6),6-(1,6),30-(7,53,53)]
   628      13.004615      13.004615      13.004615    7[6-(6,7),6-(6,7)]
   629      13.499963      13.499963      13.499963    7[6-(6,7),6-(6,7)]
   630      13.577232      13.577232      13.577232    7[6-(6,7),6-(6,7)]
   631       8.102186       8.102186       8.102186    7[6-(1,6),6-(1,6),30-(7,53,53)]
   632       8.270521       8.270521       8.270521    7[6-(1,6),6-(1,6),30-(7,53,53)]
   633       0.133841       0.133841       0.133841    7[6-(1,6),6-(1,6),30-(7,53,53)]
   634       6.814832       6.814832       6.814832    7[6-(6,7),6-(6,7)]
   635       4.764449       4.764449       4.764449    7[6-(6,7),6-(6,7)]
   636       4.764449       4.764449       4.764449    7[6-(6,7),6-(6,7)]
   637       1.188008       1.188008       1.188008    7[6-(1,6),6-(1,6),30-(7,53,53)]
   638       1.399117       1.399117       1.399117    7[6-(1,6),6-(1,6),30-(7,53,53)]
   639      12.459594      12.459594      12.459594    7[6-(1,6),6-(1,6),30-(7,53,53)]
   640       0.793385       0.793385       0.793385    7[6-(6,7),6-(6,7)]
   641       0.298037       0.298037       0.298037    7[6-(6,7),6-(6,7)]
   642       0.220768       0.220768       0.220768    7[6-(6,7),6-(6,7)]
   643       5.695814       5.695814       5.695814    7[6-(1,6),6-(1,6),30-(7,53,53)]
   644       5.527479       5.527479       5.527479    7[6-(1,6),6-(1,6),30-(7,53,53)]
   645      13.664159      13.664159      13.664159    7[6-(1,6),6-(1,6),30-(7,53,53)]
   646       6.983168       6.983168       6.983168    7[6-(6,7),6-(6,7)]
   647       9.033551       9.033551       9.033551    7[6-(6,7),6-(6,7)]
   648       9.033551       9.033551       9.033551    7[6-(6,7),6-(6,7)]
