# Supplementary material for: A collection of forcefield precursors for metal–organic frameworks
Source: RSC Adv. 2019 Nov 13;9(63):36492–507. doi: 10.1039/c9ra07327b (PMC9075174; doi:10.1039/c9ra07327b)
Supplement: RA-009-C9RA07327B-s2440 [file RA-009-C9RA07327B-s2440.txt]

UCOJED_clean

13.785000    0.000000    0.000000
0.000000    27.110000    0.000000
0.000000    0.000000    45.814000

     1        4.76382        4.76382        4.76382    30[7-(6,6),7-(6,6),53-(0),53-(0)]
     2       8.865409       8.865409       8.865409    30[7-(6,6),7-(6,6),53-(0),53-(0)]
     3       8.907729       8.907729       8.907729    30[7-(6,6),7-(6,6),53-(0),53-(0)]
     4        9.02118        9.02118        9.02118    30[7-(6,6),7-(6,6),53-(0),53-(0)]
     5       4.919591       4.919591       4.919591    30[7-(6,6),7-(6,6),53-(0),53-(0)]
     6       4.877271       4.877271       4.877271    30[7-(6,6),7-(6,6),53-(0),53-(0)]
     7       11.65632       11.65632       11.65632    30[7-(6,6),7-(6,6),53-(0),53-(0)]
     8       1.972909       1.972909       1.972909    30[7-(6,6),7-(6,6),53-(0),53-(0)]
     9       2.015229       2.015229       2.015229    30[7-(6,6),7-(6,6),53-(0),53-(0)]
    10        2.12868        2.12868        2.12868    30[7-(6,6),7-(6,6),53-(0),53-(0)]
    11      11.812091      11.812091      11.812091    30[7-(6,6),7-(6,6),53-(0),53-(0)]
    12      11.769771      11.769771      11.769771    30[7-(6,6),7-(6,6),53-(0),53-(0)]
    13        9.02118        9.02118        9.02118    30[7-(6,6),7-(6,6),53-(0),53-(0)]
    14       4.919591       4.919591       4.919591    30[7-(6,6),7-(6,6),53-(0),53-(0)]
    15       4.877271       4.877271       4.877271    30[7-(6,6),7-(6,6),53-(0),53-(0)]
    16        4.76382        4.76382        4.76382    30[7-(6,6),7-(6,6),53-(0),53-(0)]
    17       8.865409       8.865409       8.865409    30[7-(6,6),7-(6,6),53-(0),53-(0)]
    18       8.907729       8.907729       8.907729    30[7-(6,6),7-(6,6),53-(0),53-(0)]
    19        2.12868        2.12868        2.12868    30[7-(6,6),7-(6,6),53-(0),53-(0)]
    20      11.812091      11.812091      11.812091    30[7-(6,6),7-(6,6),53-(0),53-(0)]
    21      11.769771      11.769771      11.769771    30[7-(6,6),7-(6,6),53-(0),53-(0)]
    22       11.65632       11.65632       11.65632    30[7-(6,6),7-(6,6),53-(0),53-(0)]
    23       1.972909       1.972909       1.972909    30[7-(6,6),7-(6,6),53-(0),53-(0)]
    24       2.015229       2.015229       2.015229    30[7-(6,6),7-(6,6),53-(0),53-(0)]
    25       6.117783       6.117783       6.117783    1[6-(6,7)]
    26       6.899392       6.899392       6.899392    1[6-(6,6)]
    27       6.747757       6.747757       6.747757    1[6-(6,6)]
    28       5.785564       5.785564       5.785564    1[6-(6,7)]
    29       8.355088       8.355088       8.355088    1[6-(6,7)]
    30       7.941538       7.941538       7.941538    1[6-(6,6)]
    31       7.959459       7.959459       7.959459    1[6-(6,6)]
    32        8.35371        8.35371        8.35371    1[6-(6,7)]
    33       8.687307       8.687307       8.687307    1[6-(6,7)]
    34       8.388172       8.388172       8.388172    1[6-(6,6)]
    35       7.587264       7.587264       7.587264    1[6-(6,6)]
    36       8.057333       8.057333       8.057333    1[6-(6,7)]
    37       7.623105       7.623105       7.623105    1[6-(6,7)]
    38        8.83205        8.83205        8.83205    1[6-(6,6)]
    39       5.369257       5.369257       5.369257    1[6-(6,6)]
    40       4.284378       4.284378       4.284378    1[6-(6,7)]
    41       4.307812       4.307812       4.307812    1[6-(6,7)]
    42       5.483673       5.483673       5.483673    1[6-(6,6)]
    43       8.860998       8.860998       8.860998    1[6-(6,6)]
    44       7.693408       7.693408       7.693408    1[6-(6,7)]
    45      13.717453      13.717453      13.717453    1[6-(6,7)]
    46      11.576643      11.576643      11.576643    1[6-(6,6)]
    47      11.467741      11.467741      11.467741    1[6-(6,6)]
    48      13.740888      13.740888      13.740888    1[6-(6,7)]
    49       7.667217       7.667217       7.667217    1[6-(6,7)]
    50       6.885607       6.885607       6.885607    1[6-(6,6)]
    51       7.037242       7.037242       7.037242    1[6-(6,6)]
    52       7.999436       7.999436       7.999436    1[6-(6,7)]
    53       5.429912       5.429912       5.429912    1[6-(6,7)]
    54       5.843462       5.843462       5.843462    1[6-(6,6)]
    55       5.825541       5.825541       5.825541    1[6-(6,6)]
    56        5.43129        5.43129        5.43129    1[6-(6,7)]
    57       5.097693       5.097693       5.097693    1[6-(6,7)]
    58       5.396827       5.396827       5.396827    1[6-(6,6)]
    59       6.197736       6.197736       6.197736    1[6-(6,6)]
    60       5.727667       5.727667       5.727667    1[6-(6,7)]
    61       6.161895       6.161895       6.161895    1[6-(6,7)]
    62       4.952951       4.952951       4.952951    1[6-(6,6)]
    63       8.415743       8.415743       8.415743    1[6-(6,6)]
    64       9.500622       9.500622       9.500622    1[6-(6,7)]
    65       9.477187       9.477187       9.477187    1[6-(6,7)]
    66       8.301327       8.301327       8.301327    1[6-(6,6)]
    67       4.924002       4.924002       4.924002    1[6-(6,6)]
    68       6.091591       6.091591       6.091591    1[6-(6,7)]
    69       0.067546       0.067546       0.067546    1[6-(6,7)]
    70       2.208357       2.208357       2.208357    1[6-(6,6)]
    71       2.317258       2.317258       2.317258    1[6-(6,6)]
    72       0.044112       0.044112       0.044112    1[6-(6,7)]
    73      13.010283      13.010283      13.010283    1[6-(6,7)]
    74       0.006892       0.006892       0.006892    1[6-(6,6)]
    75      13.640258      13.640258      13.640258    1[6-(6,6)]
    76      12.678064      12.678064      12.678064    1[6-(6,7)]
    77       1.462588       1.462588       1.462588    1[6-(6,7)]
    78       1.049038       1.049038       1.049038    1[6-(6,6)]
    79       1.066959       1.066959       1.066959    1[6-(6,6)]
    80        1.46121        1.46121        1.46121    1[6-(6,7)]
    81       1.794807       1.794807       1.794807    1[6-(6,7)]
    82       1.495673       1.495673       1.495673    1[6-(6,6)]
    83       0.694764       0.694764       0.694764    1[6-(6,6)]
    84       1.164832       1.164832       1.164832    1[6-(6,7)]
    85       0.730605       0.730605       0.730605    1[6-(6,7)]
    86       1.939549       1.939549       1.939549    1[6-(6,6)]
    87      12.261757      12.261757      12.261757    1[6-(6,6)]
    88      11.176878      11.176878      11.176878    1[6-(6,7)]
    89      11.200312      11.200312      11.200312    1[6-(6,7)]
    90      12.376173      12.376173      12.376173    1[6-(6,6)]
    91       1.968498       1.968498       1.968498    1[6-(6,6)]
    92       0.800908       0.800908       0.800908    1[6-(6,7)]
    93       6.824953       6.824953       6.824953    1[6-(6,7)]
    94       4.684143       4.684143       4.684143    1[6-(6,6)]
    95       4.575241       4.575241       4.575241    1[6-(6,6)]
    96       6.848388       6.848388       6.848388    1[6-(6,7)]
    97       0.774717       0.774717       0.774717    1[6-(6,7)]
    98      -0.006893      -0.006893      -0.006893    1[6-(6,6)]
    99       0.144742       0.144742       0.144742    1[6-(6,6)]
   100       1.106935       1.106935       1.106935    1[6-(6,7)]
   101      12.322411      12.322411      12.322411    1[6-(6,7)]
   102      12.735962      12.735962      12.735962    1[6-(6,6)]
   103      12.718041      12.718041      12.718041    1[6-(6,6)]
   104       12.32379       12.32379       12.32379    1[6-(6,7)]
   105      11.990193      11.990193      11.990193    1[6-(6,7)]
   106      12.289327      12.289327      12.289327    1[6-(6,6)]
   107      13.090236      13.090236      13.090236    1[6-(6,6)]
   108      12.620167      12.620167      12.620167    1[6-(6,7)]
   109      13.054395      13.054395      13.054395    1[6-(6,7)]
   110       11.84545       11.84545       11.84545    1[6-(6,6)]
   111       1.523243       1.523243       1.523243    1[6-(6,6)]
   112       2.608122       2.608122       2.608122    1[6-(6,7)]
   113       2.584687       2.584687       2.584687    1[6-(6,7)]
   114       1.408827       1.408827       1.408827    1[6-(6,6)]
   115      11.816502      11.816502      11.816502    1[6-(6,6)]
   116      12.984091      12.984091      12.984091    1[6-(6,7)]
   117       6.960046       6.960046       6.960046    1[6-(6,7)]
   118       9.100857       9.100857       9.100857    1[6-(6,6)]
   119       9.209758       9.209758       9.209758    1[6-(6,6)]
   120       6.936612       6.936612       6.936612    1[6-(6,7)]
   121       7.667217       7.667217       7.667217    1[6-(6,7)]
   122       6.885607       6.885607       6.885607    1[6-(6,6)]
   123       7.037242       7.037242       7.037242    1[6-(6,6)]
   124       7.999436       7.999436       7.999436    1[6-(6,7)]
   125       5.429912       5.429912       5.429912    1[6-(6,7)]
   126       5.843462       5.843462       5.843462    1[6-(6,6)]
   127       5.825541       5.825541       5.825541    1[6-(6,6)]
   128        5.43129        5.43129        5.43129    1[6-(6,7)]
   129       5.097693       5.097693       5.097693    1[6-(6,7)]
   130       5.396827       5.396827       5.396827    1[6-(6,6)]
   131       6.197736       6.197736       6.197736    1[6-(6,6)]
   132       5.727667       5.727667       5.727667    1[6-(6,7)]
   133       6.161895       6.161895       6.161895    1[6-(6,7)]
   134       4.952951       4.952951       4.952951    1[6-(6,6)]
   135       8.415743       8.415743       8.415743    1[6-(6,6)]
   136       9.500622       9.500622       9.500622    1[6-(6,7)]
   137       9.477187       9.477187       9.477187    1[6-(6,7)]
   138       8.301327       8.301327       8.301327    1[6-(6,6)]
   139       4.924002       4.924002       4.924002    1[6-(6,6)]
   140       6.091591       6.091591       6.091591    1[6-(6,7)]
   141       0.067546       0.067546       0.067546    1[6-(6,7)]
   142       2.208357       2.208357       2.208357    1[6-(6,6)]
   143       2.317258       2.317258       2.317258    1[6-(6,6)]
   144       0.044112       0.044112       0.044112    1[6-(6,7)]
   145       6.117783       6.117783       6.117783    1[6-(6,7)]
   146       6.899392       6.899392       6.899392    1[6-(6,6)]
   147       6.747757       6.747757       6.747757    1[6-(6,6)]
   148       5.785564       5.785564       5.785564    1[6-(6,7)]
   149       8.355088       8.355088       8.355088    1[6-(6,7)]
   150       7.941538       7.941538       7.941538    1[6-(6,6)]
   151       7.959459       7.959459       7.959459    1[6-(6,6)]
   152        8.35371        8.35371        8.35371    1[6-(6,7)]
   153       8.687307       8.687307       8.687307    1[6-(6,7)]
   154       8.388172       8.388172       8.388172    1[6-(6,6)]
   155       7.587264       7.587264       7.587264    1[6-(6,6)]
   156       8.057333       8.057333       8.057333    1[6-(6,7)]
   157       7.623105       7.623105       7.623105    1[6-(6,7)]
   158        8.83205        8.83205        8.83205    1[6-(6,6)]
   159       5.369257       5.369257       5.369257    1[6-(6,6)]
   160       4.284378       4.284378       4.284378    1[6-(6,7)]
   161       4.307812       4.307812       4.307812    1[6-(6,7)]
   162       5.483673       5.483673       5.483673    1[6-(6,6)]
   163       8.860998       8.860998       8.860998    1[6-(6,6)]
   164       7.693408       7.693408       7.693408    1[6-(6,7)]
   165      13.717453      13.717453      13.717453    1[6-(6,7)]
   166      11.576643      11.576643      11.576643    1[6-(6,6)]
   167      11.467741      11.467741      11.467741    1[6-(6,6)]
   168      13.740888      13.740888      13.740888    1[6-(6,7)]
   169       0.774717       0.774717       0.774717    1[6-(6,7)]
   170      -0.006893      -0.006893      -0.006893    1[6-(6,6)]
   171       0.144742       0.144742       0.144742    1[6-(6,6)]
   172       1.106935       1.106935       1.106935    1[6-(6,7)]
   173      12.322411      12.322411      12.322411    1[6-(6,7)]
   174      12.735962      12.735962      12.735962    1[6-(6,6)]
   175      12.718041      12.718041      12.718041    1[6-(6,6)]
   176       12.32379       12.32379       12.32379    1[6-(6,7)]
   177      11.990193      11.990193      11.990193    1[6-(6,7)]
   178      12.289327      12.289327      12.289327    1[6-(6,6)]
   179      13.090236      13.090236      13.090236    1[6-(6,6)]
   180      12.620167      12.620167      12.620167    1[6-(6,7)]
   181      13.054395      13.054395      13.054395    1[6-(6,7)]
   182       11.84545       11.84545       11.84545    1[6-(6,6)]
   183       1.523243       1.523243       1.523243    1[6-(6,6)]
   184       2.608122       2.608122       2.608122    1[6-(6,7)]
   185       2.584687       2.584687       2.584687    1[6-(6,7)]
   186       1.408827       1.408827       1.408827    1[6-(6,6)]
   187      11.816502      11.816502      11.816502    1[6-(6,6)]
   188      12.984091      12.984091      12.984091    1[6-(6,7)]
   189       6.960046       6.960046       6.960046    1[6-(6,7)]
   190       9.100857       9.100857       9.100857    1[6-(6,6)]
   191       9.209758       9.209758       9.209758    1[6-(6,6)]
   192       6.936612       6.936612       6.936612    1[6-(6,7)]
   193      13.010283      13.010283      13.010283    1[6-(6,7)]
   194       0.006892       0.006892       0.006892    1[6-(6,6)]
   195      13.640258      13.640258      13.640258    1[6-(6,6)]
   196      12.678064      12.678064      12.678064    1[6-(6,7)]
   197       1.462588       1.462588       1.462588    1[6-(6,7)]
   198       1.049038       1.049038       1.049038    1[6-(6,6)]
   199       1.066959       1.066959       1.066959    1[6-(6,6)]
   200        1.46121        1.46121        1.46121    1[6-(6,7)]
   201       1.794807       1.794807       1.794807    1[6-(6,7)]
   202       1.495673       1.495673       1.495673    1[6-(6,6)]
   203       0.694764       0.694764       0.694764    1[6-(6,6)]
   204       1.164832       1.164832       1.164832    1[6-(6,7)]
   205       0.730605       0.730605       0.730605    1[6-(6,7)]
   206       1.939549       1.939549       1.939549    1[6-(6,6)]
   207      12.261757      12.261757      12.261757    1[6-(6,6)]
   208      11.176878      11.176878      11.176878    1[6-(6,7)]
   209      11.200312      11.200312      11.200312    1[6-(6,7)]
   210      12.376173      12.376173      12.376173    1[6-(6,6)]
   211       1.968498       1.968498       1.968498    1[6-(6,6)]
   212       0.800908       0.800908       0.800908    1[6-(6,7)]
   213       6.824953       6.824953       6.824953    1[6-(6,7)]
   214       4.684143       4.684143       4.684143    1[6-(6,6)]
   215       4.575241       4.575241       4.575241    1[6-(6,6)]
   216       6.848388       6.848388       6.848388    1[6-(6,7)]
   217       6.218413       6.218413       6.218413    6[1-(0),6-(1,6),7-(6,30)]
   218       6.695374       6.695374       6.695374    6[1-(0),6-(1,7),6-(6,6)]
   219       6.856659       6.856659       6.856659    6[6-(1,6),6-(1,6),6-(7,7)]
   220       6.576823       6.576823       6.576823    6[1-(0),6-(1,7),6-(6,6)]
   221       6.059886       6.059886       6.059886    6[1-(0),6-(1,6),7-(6,30)]
   222       8.272378       8.272378       8.272378    6[1-(0),6-(1,6),7-(6,30)]
   223       8.033898       8.033898       8.033898    6[1-(0),6-(1,7),6-(6,6)]
   224        7.94016        7.94016        7.94016    6[6-(1,6),6-(1,6),6-(7,7)]
   225       8.046304       8.046304       8.046304    6[1-(0),6-(1,7),6-(6,6)]
   226       8.273757       8.273757       8.273757    6[1-(0),6-(1,6),7-(6,30)]
   227       8.486046       8.486046       8.486046    6[1-(0),6-(1,6),7-(6,30)]
   228        8.29857        8.29857        8.29857    6[1-(0),6-(1,7),6-(6,6)]
   229       7.953945       7.953945       7.953945    6[6-(1,6),6-(1,6),6-(7,7)]
   230       7.836772       7.836772       7.836772    6[1-(0),6-(1,7),6-(6,6)]
   231       8.104201       8.104201       8.104201    6[1-(0),6-(1,6),7-(6,30)]
   232       7.271587       7.271587       7.271587    6[6-(6,6),7-(6),7-(6)]
   233       7.744413       7.744413       7.744413    6[6-(6,6),7-(6),7-(6)]
   234       7.736142       7.736142       7.736142    6[6-(6,6),7-(6),7-(6)]
   235       7.159929       7.159929       7.159929    6[1-(0),6-(1,6),7-(6,30)]
   236       7.904319       7.904319       7.904319    6[1-(0),6-(1,7),6-(6,6)]
   237       7.244017       7.244017       7.244017    6[6-(1,6),6-(1,6),6-(7,7)]
   238       5.864139       5.864139       5.864139    6[1-(0),6-(1,7),6-(6,6)]
   239       5.223136       5.223136       5.223136    6[1-(0),6-(1,6),7-(6,30)]
   240       5.243814       5.243814       5.243814    6[1-(0),6-(1,6),7-(6,30)]
   241       5.941335       5.941335       5.941335    6[1-(0),6-(1,7),6-(6,6)]
   242       7.274344       7.274344       7.274344    6[6-(1,6),6-(1,6),6-(7,7)]
   243       7.915347       7.915347       7.915347    6[1-(0),6-(1,7),6-(6,6)]
   244       7.221962       7.221962       7.221962    6[1-(0),6-(1,6),7-(6,30)]
   245      13.274955      13.274955      13.274955    6[1-(0),6-(1,6),7-(6,30)]
   246      11.991571      11.991571      11.991571    6[1-(0),6-(1,7),6-(6,6)]
   247      11.307835      11.307835      11.307835    6[6-(1,6),6-(1,6),6-(7,7)]
   248      11.933675      11.933675      11.933675    6[1-(0),6-(1,7),6-(6,6)]
   249      13.272198      13.272198      13.272198    6[1-(0),6-(1,6),7-(6,30)]
   250       7.996678       7.996678       7.996678    6[6-(6,6),7-(6),7-(6)]
   251         7.9953         7.9953         7.9953    6[6-(6,6),7-(6),7-(6)]
   252       9.875574       9.875574       9.875574    6[6-(6,6),7-(6),7-(6)]
   253       7.566586       7.566586       7.566586    6[1-(0),6-(1,6),7-(6,30)]
   254       7.089625       7.089625       7.089625    6[1-(0),6-(1,7),6-(6,6)]
   255       6.928341       6.928341       6.928341    6[6-(1,6),6-(1,6),6-(7,7)]
   256       7.208176       7.208176       7.208176    6[1-(0),6-(1,7),6-(6,6)]
   257       7.725114       7.725114       7.725114    6[1-(0),6-(1,6),7-(6,30)]
   258       5.512621       5.512621       5.512621    6[1-(0),6-(1,6),7-(6,30)]
   259       5.751102       5.751102       5.751102    6[1-(0),6-(1,7),6-(6,6)]
   260        5.84484        5.84484        5.84484    6[6-(1,6),6-(1,6),6-(7,7)]
   261       5.738696       5.738696       5.738696    6[1-(0),6-(1,7),6-(6,6)]
   262       5.511243       5.511243       5.511243    6[1-(0),6-(1,6),7-(6,30)]
   263       5.298954       5.298954       5.298954    6[1-(0),6-(1,6),7-(6,30)]
   264        5.48643        5.48643        5.48643    6[1-(0),6-(1,7),6-(6,6)]
   265       5.831055       5.831055       5.831055    6[6-(1,6),6-(1,6),6-(7,7)]
   266       5.948227       5.948227       5.948227    6[1-(0),6-(1,7),6-(6,6)]
   267       5.680798       5.680798       5.680798    6[1-(0),6-(1,6),7-(6,30)]
   268       6.513412       6.513412       6.513412    6[6-(6,6),7-(6),7-(6)]
   269       6.040587       6.040587       6.040587    6[6-(6,6),7-(6),7-(6)]
   270       6.048858       6.048858       6.048858    6[6-(6,6),7-(6),7-(6)]
   271       6.625071       6.625071       6.625071    6[1-(0),6-(1,6),7-(6,30)]
   272       5.880681       5.880681       5.880681    6[1-(0),6-(1,7),6-(6,6)]
   273       6.540982       6.540982       6.540982    6[6-(1,6),6-(1,6),6-(7,7)]
   274       7.920861       7.920861       7.920861    6[1-(0),6-(1,7),6-(6,6)]
   275       8.561863       8.561863       8.561863    6[1-(0),6-(1,6),7-(6,30)]
   276       8.541186       8.541186       8.541186    6[1-(0),6-(1,6),7-(6,30)]
   277       7.843665       7.843665       7.843665    6[1-(0),6-(1,7),6-(6,6)]
   278       6.510656       6.510656       6.510656    6[6-(1,6),6-(1,6),6-(7,7)]
   279       5.869653       5.869653       5.869653    6[1-(0),6-(1,7),6-(6,6)]
   280       6.563038       6.563038       6.563038    6[1-(0),6-(1,6),7-(6,30)]
   281       0.510045       0.510045       0.510045    6[1-(0),6-(1,6),7-(6,30)]
   282       1.793428       1.793428       1.793428    6[1-(0),6-(1,7),6-(6,6)]
   283       2.477164       2.477164       2.477164    6[6-(1,6),6-(1,6),6-(7,7)]
   284       1.851325       1.851325       1.851325    6[1-(0),6-(1,7),6-(6,6)]
   285       0.512802       0.512802       0.512802    6[1-(0),6-(1,6),7-(6,30)]
   286       5.788321       5.788321       5.788321    6[6-(6,6),7-(6),7-(6)]
   287         5.7897         5.7897         5.7897    6[6-(6,6),7-(6),7-(6)]
   288       3.909426       3.909426       3.909426    6[6-(6,6),7-(6),7-(6)]
   289      13.110913      13.110913      13.110913    6[1-(0),6-(1,6),7-(6,30)]
   290      13.587874      13.587874      13.587874    6[1-(0),6-(1,7),6-(6,6)]
   291      -0.035841      -0.035841      -0.035841    6[6-(1,6),6-(1,6),6-(7,7)]
   292      13.469324      13.469324      13.469324    6[1-(0),6-(1,7),6-(6,6)]
   293      12.952386      12.952386      12.952386    6[1-(0),6-(1,6),7-(6,30)]
   294       1.379878       1.379878       1.379878    6[1-(0),6-(1,6),7-(6,30)]
   295       1.141398       1.141398       1.141398    6[1-(0),6-(1,7),6-(6,6)]
   296        1.04766        1.04766        1.04766    6[6-(1,6),6-(1,6),6-(7,7)]
   297       1.153804       1.153804       1.153804    6[1-(0),6-(1,7),6-(6,6)]
   298       1.381257       1.381257       1.381257    6[1-(0),6-(1,6),7-(6,30)]
   299       1.593546       1.593546       1.593546    6[1-(0),6-(1,6),7-(6,30)]
   300        1.40607        1.40607        1.40607    6[1-(0),6-(1,7),6-(6,6)]
   301       1.061445       1.061445       1.061445    6[6-(1,6),6-(1,6),6-(7,7)]
   302       0.944272       0.944272       0.944272    6[1-(0),6-(1,7),6-(6,6)]
   303       1.211701       1.211701       1.211701    6[1-(0),6-(1,6),7-(6,30)]
   304       0.379087       0.379087       0.379087    6[6-(6,6),7-(6),7-(6)]
   305       0.851913       0.851913       0.851913    6[6-(6,6),7-(6),7-(6)]
   306       0.843642       0.843642       0.843642    6[6-(6,6),7-(6),7-(6)]
   307       0.267429       0.267429       0.267429    6[1-(0),6-(1,6),7-(6,30)]
   308       1.011819       1.011819       1.011819    6[1-(0),6-(1,7),6-(6,6)]
   309       0.351517       0.351517       0.351517    6[6-(1,6),6-(1,6),6-(7,7)]
   310      12.756639      12.756639      12.756639    6[1-(0),6-(1,7),6-(6,6)]
   311      12.115636      12.115636      12.115636    6[1-(0),6-(1,6),7-(6,30)]
   312      12.136314      12.136314      12.136314    6[1-(0),6-(1,6),7-(6,30)]
   313      12.833835      12.833835      12.833835    6[1-(0),6-(1,7),6-(6,6)]
   314       0.381844       0.381844       0.381844    6[6-(1,6),6-(1,6),6-(7,7)]
   315       1.022847       1.022847       1.022847    6[1-(0),6-(1,7),6-(6,6)]
   316       0.329461       0.329461       0.329461    6[1-(0),6-(1,6),7-(6,30)]
   317       6.382455       6.382455       6.382455    6[1-(0),6-(1,6),7-(6,30)]
   318       5.099071       5.099071       5.099071    6[1-(0),6-(1,7),6-(6,6)]
   319       4.415336       4.415336       4.415336    6[6-(1,6),6-(1,6),6-(7,7)]
   320       5.041174       5.041174       5.041174    6[1-(0),6-(1,7),6-(6,6)]
   321       6.379698       6.379698       6.379698    6[1-(0),6-(1,6),7-(6,30)]
   322       1.104178       1.104178       1.104178    6[6-(6,6),7-(6),7-(6)]
   323         1.1028         1.1028         1.1028    6[6-(6,6),7-(6),7-(6)]
   324       2.983074       2.983074       2.983074    6[6-(6,6),7-(6),7-(6)]
   325       0.674086       0.674086       0.674086    6[1-(0),6-(1,6),7-(6,30)]
   326       0.197125       0.197125       0.197125    6[1-(0),6-(1,7),6-(6,6)]
   327       0.035841       0.035841       0.035841    6[6-(1,6),6-(1,6),6-(7,7)]
   328       0.315677       0.315677       0.315677    6[1-(0),6-(1,7),6-(6,6)]
   329       0.832614       0.832614       0.832614    6[1-(0),6-(1,6),7-(6,30)]
   330      12.405121      12.405121      12.405121    6[1-(0),6-(1,6),7-(6,30)]
   331      12.643602      12.643602      12.643602    6[1-(0),6-(1,7),6-(6,6)]
   332       12.73734       12.73734       12.73734    6[6-(1,6),6-(1,6),6-(7,7)]
   333      12.631195      12.631195      12.631195    6[1-(0),6-(1,7),6-(6,6)]
   334      12.403743      12.403743      12.403743    6[1-(0),6-(1,6),7-(6,30)]
   335      12.191454      12.191454      12.191454    6[1-(0),6-(1,6),7-(6,30)]
   336       12.37893       12.37893       12.37893    6[1-(0),6-(1,7),6-(6,6)]
   337      12.723555      12.723555      12.723555    6[6-(1,6),6-(1,6),6-(7,7)]
   338      12.840728      12.840728      12.840728    6[1-(0),6-(1,7),6-(6,6)]
   339      12.573298      12.573298      12.573298    6[1-(0),6-(1,6),7-(6,30)]
   340      13.405913      13.405913      13.405913    6[6-(6,6),7-(6),7-(6)]
   341      12.933087      12.933087      12.933087    6[6-(6,6),7-(6),7-(6)]
   342      12.941358      12.941358      12.941358    6[6-(6,6),7-(6),7-(6)]
   343      13.517571      13.517571      13.517571    6[1-(0),6-(1,6),7-(6,30)]
   344      12.773181      12.773181      12.773181    6[1-(0),6-(1,7),6-(6,6)]
   345      13.433483      13.433483      13.433483    6[6-(1,6),6-(1,6),6-(7,7)]
   346       1.028361       1.028361       1.028361    6[1-(0),6-(1,7),6-(6,6)]
   347       1.669363       1.669363       1.669363    6[1-(0),6-(1,6),7-(6,30)]
   348       1.648686       1.648686       1.648686    6[1-(0),6-(1,6),7-(6,30)]
   349       0.951165       0.951165       0.951165    6[1-(0),6-(1,7),6-(6,6)]
   350      13.403156      13.403156      13.403156    6[6-(1,6),6-(1,6),6-(7,7)]
   351      12.762153      12.762153      12.762153    6[1-(0),6-(1,7),6-(6,6)]
   352      13.455538      13.455538      13.455538    6[1-(0),6-(1,6),7-(6,30)]
   353       7.402545       7.402545       7.402545    6[1-(0),6-(1,6),7-(6,30)]
   354       8.685928       8.685928       8.685928    6[1-(0),6-(1,7),6-(6,6)]
   355       9.369664       9.369664       9.369664    6[6-(1,6),6-(1,6),6-(7,7)]
   356       8.743825       8.743825       8.743825    6[1-(0),6-(1,7),6-(6,6)]
   357       7.405302       7.405302       7.405302    6[1-(0),6-(1,6),7-(6,30)]
   358      12.680821      12.680821      12.680821    6[6-(6,6),7-(6),7-(6)]
   359        12.6822        12.6822        12.6822    6[6-(6,6),7-(6),7-(6)]
   360      10.801926      10.801926      10.801926    6[6-(6,6),7-(6),7-(6)]
   361       7.566586       7.566586       7.566586    6[1-(0),6-(1,6),7-(6,30)]
   362       7.089625       7.089625       7.089625    6[1-(0),6-(1,7),6-(6,6)]
   363       6.928341       6.928341       6.928341    6[6-(1,6),6-(1,6),6-(7,7)]
   364       7.208176       7.208176       7.208176    6[1-(0),6-(1,7),6-(6,6)]
   365       7.725114       7.725114       7.725114    6[1-(0),6-(1,6),7-(6,30)]
   366       5.512621       5.512621       5.512621    6[1-(0),6-(1,6),7-(6,30)]
   367       5.751102       5.751102       5.751102    6[1-(0),6-(1,7),6-(6,6)]
   368        5.84484        5.84484        5.84484    6[6-(1,6),6-(1,6),6-(7,7)]
   369       5.738696       5.738696       5.738696    6[1-(0),6-(1,7),6-(6,6)]
   370       5.511243       5.511243       5.511243    6[1-(0),6-(1,6),7-(6,30)]
   371       5.298954       5.298954       5.298954    6[1-(0),6-(1,6),7-(6,30)]
   372        5.48643        5.48643        5.48643    6[1-(0),6-(1,7),6-(6,6)]
   373       5.831055       5.831055       5.831055    6[6-(1,6),6-(1,6),6-(7,7)]
   374       5.948227       5.948227       5.948227    6[1-(0),6-(1,7),6-(6,6)]
   375       5.680798       5.680798       5.680798    6[1-(0),6-(1,6),7-(6,30)]
   376       6.513412       6.513412       6.513412    6[6-(6,6),7-(6),7-(6)]
   377       6.040587       6.040587       6.040587    6[6-(6,6),7-(6),7-(6)]
   378       6.048858       6.048858       6.048858    6[6-(6,6),7-(6),7-(6)]
   379       6.625071       6.625071       6.625071    6[1-(0),6-(1,6),7-(6,30)]
   380       5.880681       5.880681       5.880681    6[1-(0),6-(1,7),6-(6,6)]
   381       6.540982       6.540982       6.540982    6[6-(1,6),6-(1,6),6-(7,7)]
   382       7.920861       7.920861       7.920861    6[1-(0),6-(1,7),6-(6,6)]
   383       8.561863       8.561863       8.561863    6[1-(0),6-(1,6),7-(6,30)]
   384       8.541186       8.541186       8.541186    6[1-(0),6-(1,6),7-(6,30)]
   385       7.843665       7.843665       7.843665    6[1-(0),6-(1,7),6-(6,6)]
   386       6.510656       6.510656       6.510656    6[6-(1,6),6-(1,6),6-(7,7)]
   387       5.869653       5.869653       5.869653    6[1-(0),6-(1,7),6-(6,6)]
   388       6.563038       6.563038       6.563038    6[1-(0),6-(1,6),7-(6,30)]
   389       0.510045       0.510045       0.510045    6[1-(0),6-(1,6),7-(6,30)]
   390       1.793428       1.793428       1.793428    6[1-(0),6-(1,7),6-(6,6)]
   391       2.477164       2.477164       2.477164    6[6-(1,6),6-(1,6),6-(7,7)]
   392       1.851325       1.851325       1.851325    6[1-(0),6-(1,7),6-(6,6)]
   393       0.512802       0.512802       0.512802    6[1-(0),6-(1,6),7-(6,30)]
   394       5.788321       5.788321       5.788321    6[6-(6,6),7-(6),7-(6)]
   395         5.7897         5.7897         5.7897    6[6-(6,6),7-(6),7-(6)]
   396       3.909426       3.909426       3.909426    6[6-(6,6),7-(6),7-(6)]
   397       6.218413       6.218413       6.218413    6[1-(0),6-(1,6),7-(6,30)]
   398       6.695374       6.695374       6.695374    6[1-(0),6-(1,7),6-(6,6)]
   399       6.856659       6.856659       6.856659    6[6-(1,6),6-(1,6),6-(7,7)]
   400       6.576823       6.576823       6.576823    6[1-(0),6-(1,7),6-(6,6)]
   401       6.059886       6.059886       6.059886    6[1-(0),6-(1,6),7-(6,30)]
   402       8.272378       8.272378       8.272378    6[1-(0),6-(1,6),7-(6,30)]
   403       8.033898       8.033898       8.033898    6[1-(0),6-(1,7),6-(6,6)]
   404        7.94016        7.94016        7.94016    6[6-(1,6),6-(1,6),6-(7,7)]
   405       8.046304       8.046304       8.046304    6[1-(0),6-(1,7),6-(6,6)]
   406       8.273757       8.273757       8.273757    6[1-(0),6-(1,6),7-(6,30)]
   407       8.486046       8.486046       8.486046    6[1-(0),6-(1,6),7-(6,30)]
   408        8.29857        8.29857        8.29857    6[1-(0),6-(1,7),6-(6,6)]
   409       7.953945       7.953945       7.953945    6[6-(1,6),6-(1,6),6-(7,7)]
   410       7.836772       7.836772       7.836772    6[1-(0),6-(1,7),6-(6,6)]
   411       8.104201       8.104201       8.104201    6[1-(0),6-(1,6),7-(6,30)]
   412       7.271587       7.271587       7.271587    6[6-(6,6),7-(6),7-(6)]
   413       7.744413       7.744413       7.744413    6[6-(6,6),7-(6),7-(6)]
   414       7.736142       7.736142       7.736142    6[6-(6,6),7-(6),7-(6)]
   415       7.159929       7.159929       7.159929    6[1-(0),6-(1,6),7-(6,30)]
   416       7.904319       7.904319       7.904319    6[1-(0),6-(1,7),6-(6,6)]
   417       7.244017       7.244017       7.244017    6[6-(1,6),6-(1,6),6-(7,7)]
   418       5.864139       5.864139       5.864139    6[1-(0),6-(1,7),6-(6,6)]
   419       5.223136       5.223136       5.223136    6[1-(0),6-(1,6),7-(6,30)]
   420       5.243814       5.243814       5.243814    6[1-(0),6-(1,6),7-(6,30)]
   421       5.941335       5.941335       5.941335    6[1-(0),6-(1,7),6-(6,6)]
   422       7.274344       7.274344       7.274344    6[6-(1,6),6-(1,6),6-(7,7)]
   423       7.915347       7.915347       7.915347    6[1-(0),6-(1,7),6-(6,6)]
   424       7.221962       7.221962       7.221962    6[1-(0),6-(1,6),7-(6,30)]
   425      13.274955      13.274955      13.274955    6[1-(0),6-(1,6),7-(6,30)]
   426      11.991571      11.991571      11.991571    6[1-(0),6-(1,7),6-(6,6)]
   427      11.307835      11.307835      11.307835    6[6-(1,6),6-(1,6),6-(7,7)]
   428      11.933675      11.933675      11.933675    6[1-(0),6-(1,7),6-(6,6)]
   429      13.272198      13.272198      13.272198    6[1-(0),6-(1,6),7-(6,30)]
   430       7.996678       7.996678       7.996678    6[6-(6,6),7-(6),7-(6)]
   431         7.9953         7.9953         7.9953    6[6-(6,6),7-(6),7-(6)]
   432       9.875574       9.875574       9.875574    6[6-(6,6),7-(6),7-(6)]
   433       0.674086       0.674086       0.674086    6[1-(0),6-(1,6),7-(6,30)]
   434       0.197125       0.197125       0.197125    6[1-(0),6-(1,7),6-(6,6)]
   435       0.035841       0.035841       0.035841    6[6-(1,6),6-(1,6),6-(7,7)]
   436       0.315677       0.315677       0.315677    6[1-(0),6-(1,7),6-(6,6)]
   437       0.832614       0.832614       0.832614    6[1-(0),6-(1,6),7-(6,30)]
   438      12.405121      12.405121      12.405121    6[1-(0),6-(1,6),7-(6,30)]
   439      12.643602      12.643602      12.643602    6[1-(0),6-(1,7),6-(6,6)]
   440       12.73734       12.73734       12.73734    6[6-(1,6),6-(1,6),6-(7,7)]
   441      12.631195      12.631195      12.631195    6[1-(0),6-(1,7),6-(6,6)]
   442      12.403743      12.403743      12.403743    6[1-(0),6-(1,6),7-(6,30)]
   443      12.191454      12.191454      12.191454    6[1-(0),6-(1,6),7-(6,30)]
   444       12.37893       12.37893       12.37893    6[1-(0),6-(1,7),6-(6,6)]
   445      12.723555      12.723555      12.723555    6[6-(1,6),6-(1,6),6-(7,7)]
   446      12.840728      12.840728      12.840728    6[1-(0),6-(1,7),6-(6,6)]
   447      12.573298      12.573298      12.573298    6[1-(0),6-(1,6),7-(6,30)]
   448      13.405913      13.405913      13.405913    6[6-(6,6),7-(6),7-(6)]
   449      12.933087      12.933087      12.933087    6[6-(6,6),7-(6),7-(6)]
   450      12.941358      12.941358      12.941358    6[6-(6,6),7-(6),7-(6)]
   451      13.517571      13.517571      13.517571    6[1-(0),6-(1,6),7-(6,30)]
   452      12.773181      12.773181      12.773181    6[1-(0),6-(1,7),6-(6,6)]
   453      13.433483      13.433483      13.433483    6[6-(1,6),6-(1,6),6-(7,7)]
   454       1.028361       1.028361       1.028361    6[1-(0),6-(1,7),6-(6,6)]
   455       1.669363       1.669363       1.669363    6[1-(0),6-(1,6),7-(6,30)]
   456       1.648686       1.648686       1.648686    6[1-(0),6-(1,6),7-(6,30)]
   457       0.951165       0.951165       0.951165    6[1-(0),6-(1,7),6-(6,6)]
   458      13.403156      13.403156      13.403156    6[6-(1,6),6-(1,6),6-(7,7)]
   459      12.762153      12.762153      12.762153    6[1-(0),6-(1,7),6-(6,6)]
   460      13.455538      13.455538      13.455538    6[1-(0),6-(1,6),7-(6,30)]
   461       7.402545       7.402545       7.402545    6[1-(0),6-(1,6),7-(6,30)]
   462       8.685928       8.685928       8.685928    6[1-(0),6-(1,7),6-(6,6)]
   463       9.369664       9.369664       9.369664    6[6-(1,6),6-(1,6),6-(7,7)]
   464       8.743825       8.743825       8.743825    6[1-(0),6-(1,7),6-(6,6)]
   465       7.405302       7.405302       7.405302    6[1-(0),6-(1,6),7-(6,30)]
   466      12.680821      12.680821      12.680821    6[6-(6,6),7-(6),7-(6)]
   467        12.6822        12.6822        12.6822    6[6-(6,6),7-(6),7-(6)]
   468      10.801926      10.801926      10.801926    6[6-(6,6),7-(6),7-(6)]
   469      13.110913      13.110913      13.110913    6[1-(0),6-(1,6),7-(6,30)]
   470      13.587874      13.587874      13.587874    6[1-(0),6-(1,7),6-(6,6)]
   471      -0.035841      -0.035841      -0.035841    6[6-(1,6),6-(1,6),6-(7,7)]
   472      13.469324      13.469324      13.469324    6[1-(0),6-(1,7),6-(6,6)]
   473      12.952386      12.952386      12.952386    6[1-(0),6-(1,6),7-(6,30)]
   474       1.379878       1.379878       1.379878    6[1-(0),6-(1,6),7-(6,30)]
   475       1.141398       1.141398       1.141398    6[1-(0),6-(1,7),6-(6,6)]
   476        1.04766        1.04766        1.04766    6[6-(1,6),6-(1,6),6-(7,7)]
   477       1.153804       1.153804       1.153804    6[1-(0),6-(1,7),6-(6,6)]
   478       1.381257       1.381257       1.381257    6[1-(0),6-(1,6),7-(6,30)]
   479       1.593546       1.593546       1.593546    6[1-(0),6-(1,6),7-(6,30)]
   480        1.40607        1.40607        1.40607    6[1-(0),6-(1,7),6-(6,6)]
   481       1.061445       1.061445       1.061445    6[6-(1,6),6-(1,6),6-(7,7)]
   482       0.944272       0.944272       0.944272    6[1-(0),6-(1,7),6-(6,6)]
   483       1.211701       1.211701       1.211701    6[1-(0),6-(1,6),7-(6,30)]
   484       0.379087       0.379087       0.379087    6[6-(6,6),7-(6),7-(6)]
   485       0.851913       0.851913       0.851913    6[6-(6,6),7-(6),7-(6)]
   486       0.843642       0.843642       0.843642    6[6-(6,6),7-(6),7-(6)]
   487       0.267429       0.267429       0.267429    6[1-(0),6-(1,6),7-(6,30)]
   488       1.011819       1.011819       1.011819    6[1-(0),6-(1,7),6-(6,6)]
   489       0.351517       0.351517       0.351517    6[6-(1,6),6-(1,6),6-(7,7)]
   490      12.756639      12.756639      12.756639    6[1-(0),6-(1,7),6-(6,6)]
   491      12.115636      12.115636      12.115636    6[1-(0),6-(1,6),7-(6,30)]
   492      12.136314      12.136314      12.136314    6[1-(0),6-(1,6),7-(6,30)]
   493      12.833835      12.833835      12.833835    6[1-(0),6-(1,7),6-(6,6)]
   494       0.381844       0.381844       0.381844    6[6-(1,6),6-(1,6),6-(7,7)]
   495       1.022847       1.022847       1.022847    6[1-(0),6-(1,7),6-(6,6)]
   496       0.329461       0.329461       0.329461    6[1-(0),6-(1,6),7-(6,30)]
   497       6.382455       6.382455       6.382455    6[1-(0),6-(1,6),7-(6,30)]
   498       5.099071       5.099071       5.099071    6[1-(0),6-(1,7),6-(6,6)]
   499       4.415336       4.415336       4.415336    6[6-(1,6),6-(1,6),6-(7,7)]
   500       5.041174       5.041174       5.041174    6[1-(0),6-(1,7),6-(6,6)]
   501       6.379698       6.379698       6.379698    6[1-(0),6-(1,6),7-(6,30)]
   502       1.104178       1.104178       1.104178    6[6-(6,6),7-(6),7-(6)]
   503         1.1028         1.1028         1.1028    6[6-(6,6),7-(6),7-(6)]
   504       2.983074       2.983074       2.983074    6[6-(6,6),7-(6),7-(6)]
   505       4.524237       4.524237       4.524237    53[30-(7,7,53)]
   506       2.636657       2.636657       2.636657    53[30-(7,7,53)]
   507      10.147276      10.147276      10.147276    53[30-(7,7,53)]
   508        9.79314        9.79314        9.79314    53[30-(7,7,53)]
   509       7.629308       7.629308       7.629308    53[30-(7,7,53)]
   510      11.409155      11.409155      11.409155    53[30-(7,7,53)]
   511       9.260763       9.260763       9.260763    53[30-(7,7,53)]
   512      11.148343      11.148343      11.148343    53[30-(7,7,53)]
   513       3.637724       3.637724       3.637724    53[30-(7,7,53)]
   514        3.99186        3.99186        3.99186    53[30-(7,7,53)]
   515       6.155692       6.155692       6.155692    53[30-(7,7,53)]
   516       2.375845       2.375845       2.375845    53[30-(7,7,53)]
   517      11.416737      11.416737      11.416737    53[30-(7,7,53)]
   518       9.529157       9.529157       9.529157    53[30-(7,7,53)]
   519       3.254776       3.254776       3.254776    53[30-(7,7,53)]
   520        2.90064        2.90064        2.90064    53[30-(7,7,53)]
   521       0.736808       0.736808       0.736808    53[30-(7,7,53)]
   522       4.516655       4.516655       4.516655    53[30-(7,7,53)]
   523       2.368263       2.368263       2.368263    53[30-(7,7,53)]
   524       4.255843       4.255843       4.255843    53[30-(7,7,53)]
   525      10.530224      10.530224      10.530224    53[30-(7,7,53)]
   526       10.88436       10.88436       10.88436    53[30-(7,7,53)]
   527      13.048192      13.048192      13.048192    53[30-(7,7,53)]
   528       9.268345       9.268345       9.268345    53[30-(7,7,53)]
   529       9.260763       9.260763       9.260763    53[30-(7,7,53)]
   530      11.148343      11.148343      11.148343    53[30-(7,7,53)]
   531       3.637724       3.637724       3.637724    53[30-(7,7,53)]
   532        3.99186        3.99186        3.99186    53[30-(7,7,53)]
   533       6.155692       6.155692       6.155692    53[30-(7,7,53)]
   534       2.375845       2.375845       2.375845    53[30-(7,7,53)]
   535       4.524237       4.524237       4.524237    53[30-(7,7,53)]
   536       2.636657       2.636657       2.636657    53[30-(7,7,53)]
   537      10.147276      10.147276      10.147276    53[30-(7,7,53)]
   538        9.79314        9.79314        9.79314    53[30-(7,7,53)]
   539       7.629308       7.629308       7.629308    53[30-(7,7,53)]
   540      11.409155      11.409155      11.409155    53[30-(7,7,53)]
   541       2.368263       2.368263       2.368263    53[30-(7,7,53)]
   542       4.255843       4.255843       4.255843    53[30-(7,7,53)]
   543      10.530224      10.530224      10.530224    53[30-(7,7,53)]
   544       10.88436       10.88436       10.88436    53[30-(7,7,53)]
   545      13.048192      13.048192      13.048192    53[30-(7,7,53)]
   546       9.268345       9.268345       9.268345    53[30-(7,7,53)]
   547      11.416737      11.416737      11.416737    53[30-(7,7,53)]
   548       9.529157       9.529157       9.529157    53[30-(7,7,53)]
   549       3.254776       3.254776       3.254776    53[30-(7,7,53)]
   550        2.90064        2.90064        2.90064    53[30-(7,7,53)]
   551       0.736808       0.736808       0.736808    53[30-(7,7,53)]
   552       4.516655       4.516655       4.516655    53[30-(7,7,53)]
   553       5.904115       5.904115       5.904115    7[6-(1,6),6-(1,6),30-(7,53,53)]
   554       8.382658       8.382658       8.382658    7[6-(1,6),6-(1,6),30-(7,53,53)]
   555       8.414364       8.414364       8.414364    7[6-(1,6),6-(1,6),30-(7,53,53)]
   556       7.431493       7.431493       7.431493    7[6-(6,7),6-(6,7)]
   557       7.947052       7.947052       7.947052    7[6-(6,7),6-(6,7)]
   558       7.398409       7.398409       7.398409    7[6-(6,7),6-(6,7)]
   559       5.843462       5.843462       5.843462    7[6-(1,6),6-(1,6),30-(7,53,53)]
   560       5.861382       5.861382       5.861382    7[6-(1,6),6-(1,6),30-(7,53,53)]
   561       0.111658       0.111658       0.111658    7[6-(1,6),6-(1,6),30-(7,53,53)]
   562       7.293643       7.293643       7.293643    7[6-(6,7),6-(6,7)]
   563       9.296604       9.296604       9.296604    7[6-(6,7),6-(6,7)]
   564       9.256627       9.256627       9.256627    7[6-(6,7),6-(6,7)]
   565       7.880884       7.880884       7.880884    7[6-(1,6),6-(1,6),30-(7,53,53)]
   566       5.402341       5.402341       5.402341    7[6-(1,6),6-(1,6),30-(7,53,53)]
   567       5.370636       5.370636       5.370636    7[6-(1,6),6-(1,6),30-(7,53,53)]
   568       6.353506       6.353506       6.353506    7[6-(6,7),6-(6,7)]
   569       5.837947       5.837947       5.837947    7[6-(6,7),6-(6,7)]
   570        6.38659        6.38659        6.38659    7[6-(6,7),6-(6,7)]
   571       7.941538       7.941538       7.941538    7[6-(1,6),6-(1,6),30-(7,53,53)]
   572       7.923618       7.923618       7.923618    7[6-(1,6),6-(1,6),30-(7,53,53)]
   573      13.673341      13.673341      13.673341    7[6-(1,6),6-(1,6),30-(7,53,53)]
   574       6.491356       6.491356       6.491356    7[6-(6,7),6-(6,7)]
   575       4.488396       4.488396       4.488396    7[6-(6,7),6-(6,7)]
   576       4.528372       4.528372       4.528372    7[6-(6,7),6-(6,7)]
   577      12.796615      12.796615      12.796615    7[6-(1,6),6-(1,6),30-(7,53,53)]
   578       1.490158       1.490158       1.490158    7[6-(1,6),6-(1,6),30-(7,53,53)]
   579       1.521864       1.521864       1.521864    7[6-(1,6),6-(1,6),30-(7,53,53)]
   580       0.538993       0.538993       0.538993    7[6-(6,7),6-(6,7)]
   581       1.054553       1.054553       1.054553    7[6-(6,7),6-(6,7)]
   582        0.50591        0.50591        0.50591    7[6-(6,7),6-(6,7)]
   583      12.735962      12.735962      12.735962    7[6-(1,6),6-(1,6),30-(7,53,53)]
   584      12.753882      12.753882      12.753882    7[6-(1,6),6-(1,6),30-(7,53,53)]
   585       7.004158       7.004158       7.004158    7[6-(1,6),6-(1,6),30-(7,53,53)]
   586       0.401143       0.401143       0.401143    7[6-(6,7),6-(6,7)]
   587       2.404104       2.404104       2.404104    7[6-(6,7),6-(6,7)]
   588       2.364127       2.364127       2.364127    7[6-(6,7),6-(6,7)]
   589       0.988384       0.988384       0.988384    7[6-(1,6),6-(1,6),30-(7,53,53)]
   590      12.294842      12.294842      12.294842    7[6-(1,6),6-(1,6),30-(7,53,53)]
   591      12.263136      12.263136      12.263136    7[6-(1,6),6-(1,6),30-(7,53,53)]
   592      13.246006      13.246006      13.246006    7[6-(6,7),6-(6,7)]
   593      12.730447      12.730447      12.730447    7[6-(6,7),6-(6,7)]
   594       13.27909       13.27909       13.27909    7[6-(6,7),6-(6,7)]
   595       1.049038       1.049038       1.049038    7[6-(1,6),6-(1,6),30-(7,53,53)]
   596       1.031118       1.031118       1.031118    7[6-(1,6),6-(1,6),30-(7,53,53)]
   597       6.780841       6.780841       6.780841    7[6-(1,6),6-(1,6),30-(7,53,53)]
   598      13.383857      13.383857      13.383857    7[6-(6,7),6-(6,7)]
   599      11.380896      11.380896      11.380896    7[6-(6,7),6-(6,7)]
   600      11.420872      11.420872      11.420872    7[6-(6,7),6-(6,7)]
   601       7.880884       7.880884       7.880884    7[6-(1,6),6-(1,6),30-(7,53,53)]
   602       5.402341       5.402341       5.402341    7[6-(1,6),6-(1,6),30-(7,53,53)]
   603       5.370636       5.370636       5.370636    7[6-(1,6),6-(1,6),30-(7,53,53)]
   604       6.353506       6.353506       6.353506    7[6-(6,7),6-(6,7)]
   605       5.837947       5.837947       5.837947    7[6-(6,7),6-(6,7)]
   606        6.38659        6.38659        6.38659    7[6-(6,7),6-(6,7)]
   607       7.941538       7.941538       7.941538    7[6-(1,6),6-(1,6),30-(7,53,53)]
   608       7.923618       7.923618       7.923618    7[6-(1,6),6-(1,6),30-(7,53,53)]
   609      13.673341      13.673341      13.673341    7[6-(1,6),6-(1,6),30-(7,53,53)]
   610       6.491356       6.491356       6.491356    7[6-(6,7),6-(6,7)]
   611       4.488396       4.488396       4.488396    7[6-(6,7),6-(6,7)]
   612       4.528372       4.528372       4.528372    7[6-(6,7),6-(6,7)]
   613       5.904115       5.904115       5.904115    7[6-(1,6),6-(1,6),30-(7,53,53)]
   614       8.382658       8.382658       8.382658    7[6-(1,6),6-(1,6),30-(7,53,53)]
   615       8.414364       8.414364       8.414364    7[6-(1,6),6-(1,6),30-(7,53,53)]
   616       7.431493       7.431493       7.431493    7[6-(6,7),6-(6,7)]
   617       7.947052       7.947052       7.947052    7[6-(6,7),6-(6,7)]
   618       7.398409       7.398409       7.398409    7[6-(6,7),6-(6,7)]
   619       5.843462       5.843462       5.843462    7[6-(1,6),6-(1,6),30-(7,53,53)]
   620       5.861382       5.861382       5.861382    7[6-(1,6),6-(1,6),30-(7,53,53)]
   621       0.111658       0.111658       0.111658    7[6-(1,6),6-(1,6),30-(7,53,53)]
   622       7.293643       7.293643       7.293643    7[6-(6,7),6-(6,7)]
   623       9.296604       9.296604       9.296604    7[6-(6,7),6-(6,7)]
   624       9.256627       9.256627       9.256627    7[6-(6,7),6-(6,7)]
   625       0.988384       0.988384       0.988384    7[6-(1,6),6-(1,6),30-(7,53,53)]
   626      12.294842      12.294842      12.294842    7[6-(1,6),6-(1,6),30-(7,53,53)]
   627      12.263136      12.263136      12.263136    7[6-(1,6),6-(1,6),30-(7,53,53)]
   628      13.246006      13.246006      13.246006    7[6-(6,7),6-(6,7)]
   629      12.730447      12.730447      12.730447    7[6-(6,7),6-(6,7)]
   630       13.27909       13.27909       13.27909    7[6-(6,7),6-(6,7)]
   631       1.049038       1.049038       1.049038    7[6-(1,6),6-(1,6),30-(7,53,53)]
   632       1.031118       1.031118       1.031118    7[6-(1,6),6-(1,6),30-(7,53,53)]
   633       6.780841       6.780841       6.780841    7[6-(1,6),6-(1,6),30-(7,53,53)]
   634      13.383857      13.383857      13.383857    7[6-(6,7),6-(6,7)]
   635      11.380896      11.380896      11.380896    7[6-(6,7),6-(6,7)]
   636      11.420872      11.420872      11.420872    7[6-(6,7),6-(6,7)]
   637      12.796615      12.796615      12.796615    7[6-(1,6),6-(1,6),30-(7,53,53)]
   638       1.490158       1.490158       1.490158    7[6-(1,6),6-(1,6),30-(7,53,53)]
   639       1.521864       1.521864       1.521864    7[6-(1,6),6-(1,6),30-(7,53,53)]
   640       0.538993       0.538993       0.538993    7[6-(6,7),6-(6,7)]
   641       1.054553       1.054553       1.054553    7[6-(6,7),6-(6,7)]
   642        0.50591        0.50591        0.50591    7[6-(6,7),6-(6,7)]
   643      12.735962      12.735962      12.735962    7[6-(1,6),6-(1,6),30-(7,53,53)]
   644      12.753882      12.753882      12.753882    7[6-(1,6),6-(1,6),30-(7,53,53)]
   645       7.004158       7.004158       7.004158    7[6-(1,6),6-(1,6),30-(7,53,53)]
   646       0.401143       0.401143       0.401143    7[6-(6,7),6-(6,7)]
   647       2.404104       2.404104       2.404104    7[6-(6,7),6-(6,7)]
   648       2.364127       2.364127       2.364127    7[6-(6,7),6-(6,7)]
