# Supplementary material for: A collection of forcefield precursors for metal–organic frameworks
Source: RSC Adv. 2019 Nov 13;9(63):36492–507. doi: 10.1039/c9ra07327b (PMC9075174; doi:10.1039/c9ra07327b)
Supplement: RA-009-C9RA07327B-s2441 [file RA-009-C9RA07327B-s2441.txt]

UCOXOZ_clean

16.642000    0.000000    0.000000
0.000000    19.545000    0.000000
-0.255839    -9.772555    20.442892

     1       2.170952       2.170952       2.170952    29[7-(6,6),7-(6,6),7-(6,6),8-(6)]
     2       10.13445       10.13445       10.13445    29[7-(6,6),7-(6,6),7-(6,6),8-(6)]
     3       6.510022       6.510022       6.510022    29[7-(6,6),7-(6,6,6),7-(6,6,6),8-(6)]
     4       5.894209       5.894209       5.894209    29[7-(6,6),7-(6,6),7-(6,6),8-(6)]
     5      14.572711      14.572711      14.572711    29[7-(6,6),7-(6,6),7-(6,6),8-(6)]
     6       1.555139       1.555139       1.555139    29[7-(6,6),7-(6,6,6),7-(6,6,6),8-(6)]
     7      14.215209      14.215209      14.215209    29[7-(6,6),7-(6,6),7-(6,6),8-(6)]
     8       6.251711       6.251711       6.251711    29[7-(6,6),7-(6,6),7-(6,6),8-(6)]
     9       9.876139       9.876139       9.876139    29[7-(6,6),7-(6,6,6),7-(6,6,6),8-(6)]
    10      10.491952      10.491952      10.491952    29[7-(6,6),7-(6,6),7-(6,6),8-(6)]
    11        1.81345        1.81345        1.81345    29[7-(6,6),7-(6,6),7-(6,6),8-(6)]
    12      14.831022      14.831022      14.831022    29[7-(6,6),7-(6,6,6),7-(6,6,6),8-(6)]
    13       4.875713       4.875713       4.875713    1[6-(6,7)]
    14       4.047166       4.047166       4.047166    1[6-(6,6)]
    15       5.097181       5.097181       5.097181    1[6-(6,6)]
    16       5.886504       5.886504       5.886504    1[6-(6,7)]
    17       1.955277       1.955277       1.955277    1[6-(6,7)]
    18       2.699513       2.699513       2.699513    1[6-(6,6)]
    19       5.002239       5.002239       5.002239    1[6-(6,6)]
    20       4.135723       4.135723       4.135723    1[6-(6,7)]
    21       3.236458       3.236458       3.236458    1[6-(6,7)]
    22       3.289101       3.289101       3.289101    1[6-(6,6)]
    23      -0.111033      -0.111033      -0.111033    1[6-(6,6)]
    24      -0.049409      -0.049409      -0.049409    1[6-(6,7)]
    25       2.670592       2.670592       2.670592    1[6-(6,7)]
    26       2.591144       2.591144       2.591144    1[6-(6,6)]
    27       0.619188       0.619188       0.619188    1[6-(6,6)]
    28       0.763028       0.763028       0.763028    1[6-(6,7)]
    29       0.359378       0.359378       0.359378    1[6-(6,7)]
    30       1.370936       1.370936       1.370936    1[6-(6,6)]
    31      14.834993      14.834993      14.834993    1[6-(6,6)]
    32       13.96968       13.96968       13.96968    1[6-(6,7)]
    33       8.744683       8.744683       8.744683    1[6-(6,7)]
    34       9.518351       9.518351       9.518351    1[6-(6,6)]
    35       5.996275       5.996275       5.996275    1[6-(6,6)]
    36       5.395633       5.395633       5.395633    1[6-(6,7)]
    37       3.061279       3.061279       3.061279    1[6-(6,7)]
    38       2.440309       2.440309       2.440309    1[6-(6,6)]
    39      15.182113      15.182113      15.182113    1[6-(6,6)]
    40      16.157802      16.157802      16.157802    1[6-(6,7)]
    41       3.748312       3.748312       3.748312    1[6-(1,6,7)]
    42       5.272181       5.272181       5.272181    1[6-(1,6,7)]
    43       4.259553       4.259553       4.259553    1[6-(1,6,7)]
    44        4.86252        4.86252        4.86252    1[6-(1,6,7)]
    45       6.677448       6.677448       6.677448    1[6-(1,6,7)]
    46       5.637718       5.637718       5.637718    1[6-(1,6,7)]
    47       7.928003       7.928003       7.928003    1[6-(1,6,7)]
    48       6.951729       6.951729       6.951729    1[6-(1,6,7)]
    49       5.855694       5.855694       5.855694    1[6-(1,6,7)]
    50       5.168546       5.168546       5.168546    1[6-(1,6,7)]
    51       2.784475       2.784475       2.784475    1[6-(1,6,7)]
    52        3.39059        3.39059        3.39059    1[6-(1,6,7)]
    53       3.189448       3.189448       3.189448    1[6-(6,7)]
    54       4.017995       4.017995       4.017995    1[6-(6,6)]
    55        2.96798        2.96798        2.96798    1[6-(6,6)]
    56       2.178657       2.178657       2.178657    1[6-(6,7)]
    57       6.109884       6.109884       6.109884    1[6-(6,7)]
    58       5.365648       5.365648       5.365648    1[6-(6,6)]
    59       3.062922       3.062922       3.062922    1[6-(6,6)]
    60       3.929438       3.929438       3.929438    1[6-(6,7)]
    61       4.828703       4.828703       4.828703    1[6-(6,7)]
    62        4.77606        4.77606        4.77606    1[6-(6,6)]
    63       8.176194       8.176194       8.176194    1[6-(6,6)]
    64        8.11457        8.11457        8.11457    1[6-(6,7)]
    65       5.394569       5.394569       5.394569    1[6-(6,7)]
    66       5.474017       5.474017       5.474017    1[6-(6,6)]
    67       7.445973       7.445973       7.445973    1[6-(6,6)]
    68       7.302133       7.302133       7.302133    1[6-(6,7)]
    69       7.705783       7.705783       7.705783    1[6-(6,7)]
    70       6.694225       6.694225       6.694225    1[6-(6,6)]
    71       9.872168       9.872168       9.872168    1[6-(6,6)]
    72      10.737481      10.737481      10.737481    1[6-(6,7)]
    73      15.962478      15.962478      15.962478    1[6-(6,7)]
    74       15.18881       15.18881       15.18881    1[6-(6,6)]
    75       2.068886       2.068886       2.068886    1[6-(6,6)]
    76       2.669528       2.669528       2.669528    1[6-(6,7)]
    77       5.003882       5.003882       5.003882    1[6-(6,7)]
    78       5.624852       5.624852       5.624852    1[6-(6,6)]
    79       9.525048       9.525048       9.525048    1[6-(6,6)]
    80       8.549359       8.549359       8.549359    1[6-(6,7)]
    81       4.316849       4.316849       4.316849    1[6-(1,6,7)]
    82        2.79298        2.79298        2.79298    1[6-(1,6,7)]
    83       3.805608       3.805608       3.805608    1[6-(1,6,7)]
    84       3.202641       3.202641       3.202641    1[6-(1,6,7)]
    85       1.387713       1.387713       1.387713    1[6-(1,6,7)]
    86       2.427443       2.427443       2.427443    1[6-(1,6,7)]
    87       0.137158       0.137158       0.137158    1[6-(1,6,7)]
    88       1.113432       1.113432       1.113432    1[6-(1,6,7)]
    89       2.209467       2.209467       2.209467    1[6-(1,6,7)]
    90       2.896615       2.896615       2.896615    1[6-(1,6,7)]
    91       5.280686       5.280686       5.280686    1[6-(1,6,7)]
    92       4.674571       4.674571       4.674571    1[6-(1,6,7)]
    93      11.510448      11.510448      11.510448    1[6-(6,7)]
    94      12.338995      12.338995      12.338995    1[6-(6,6)]
    95       11.28898       11.28898       11.28898    1[6-(6,6)]
    96      10.499657      10.499657      10.499657    1[6-(6,7)]
    97      14.430884      14.430884      14.430884    1[6-(6,7)]
    98      13.686648      13.686648      13.686648    1[6-(6,6)]
    99      11.383922      11.383922      11.383922    1[6-(6,6)]
   100      12.250438      12.250438      12.250438    1[6-(6,7)]
   101      13.149703      13.149703      13.149703    1[6-(6,7)]
   102       13.09706       13.09706       13.09706    1[6-(6,6)]
   103      16.497194      16.497194      16.497194    1[6-(6,6)]
   104       16.43557       16.43557       16.43557    1[6-(6,7)]
   105      13.715569      13.715569      13.715569    1[6-(6,7)]
   106      13.795017      13.795017      13.795017    1[6-(6,6)]
   107      15.766973      15.766973      15.766973    1[6-(6,6)]
   108      15.623133      15.623133      15.623133    1[6-(6,7)]
   109      16.026783      16.026783      16.026783    1[6-(6,7)]
   110      15.015225      15.015225      15.015225    1[6-(6,6)]
   111       1.551168       1.551168       1.551168    1[6-(6,6)]
   112       2.416481       2.416481       2.416481    1[6-(6,7)]
   113       7.641478       7.641478       7.641478    1[6-(6,7)]
   114        6.86781        6.86781        6.86781    1[6-(6,6)]
   115      10.389886      10.389886      10.389886    1[6-(6,6)]
   116      10.990528      10.990528      10.990528    1[6-(6,7)]
   117      13.324882      13.324882      13.324882    1[6-(6,7)]
   118      13.945852      13.945852      13.945852    1[6-(6,6)]
   119       1.204048       1.204048       1.204048    1[6-(6,6)]
   120       0.228359       0.228359       0.228359    1[6-(6,7)]
   121      12.637849      12.637849      12.637849    1[6-(1,6,7)]
   122       11.11398       11.11398       11.11398    1[6-(1,6,7)]
   123      12.126608      12.126608      12.126608    1[6-(1,6,7)]
   124      11.523641      11.523641      11.523641    1[6-(1,6,7)]
   125       9.708713       9.708713       9.708713    1[6-(1,6,7)]
   126      10.748443      10.748443      10.748443    1[6-(1,6,7)]
   127       8.458158       8.458158       8.458158    1[6-(1,6,7)]
   128       9.434432       9.434432       9.434432    1[6-(1,6,7)]
   129      10.530467      10.530467      10.530467    1[6-(1,6,7)]
   130      11.217615      11.217615      11.217615    1[6-(1,6,7)]
   131      13.601686      13.601686      13.601686    1[6-(1,6,7)]
   132      12.995571      12.995571      12.995571    1[6-(1,6,7)]
   133      13.196713      13.196713      13.196713    1[6-(6,7)]
   134      12.368166      12.368166      12.368166    1[6-(6,6)]
   135      13.418181      13.418181      13.418181    1[6-(6,6)]
   136      14.207504      14.207504      14.207504    1[6-(6,7)]
   137      10.276277      10.276277      10.276277    1[6-(6,7)]
   138      11.020513      11.020513      11.020513    1[6-(6,6)]
   139      13.323239      13.323239      13.323239    1[6-(6,6)]
   140      12.456723      12.456723      12.456723    1[6-(6,7)]
   141      11.557458      11.557458      11.557458    1[6-(6,7)]
   142      11.610101      11.610101      11.610101    1[6-(6,6)]
   143       8.209967       8.209967       8.209967    1[6-(6,6)]
   144       8.271591       8.271591       8.271591    1[6-(6,7)]
   145      10.991592      10.991592      10.991592    1[6-(6,7)]
   146      10.912144      10.912144      10.912144    1[6-(6,6)]
   147       8.940188       8.940188       8.940188    1[6-(6,6)]
   148       9.084028       9.084028       9.084028    1[6-(6,7)]
   149       8.680378       8.680378       8.680378    1[6-(6,7)]
   150       9.691936       9.691936       9.691936    1[6-(6,6)]
   151       6.513993       6.513993       6.513993    1[6-(6,6)]
   152        5.64868        5.64868        5.64868    1[6-(6,7)]
   153       0.423683       0.423683       0.423683    1[6-(6,7)]
   154       1.197351       1.197351       1.197351    1[6-(6,6)]
   155      14.317275      14.317275      14.317275    1[6-(6,6)]
   156      13.716633      13.716633      13.716633    1[6-(6,7)]
   157      11.382279      11.382279      11.382279    1[6-(6,7)]
   158      10.761309      10.761309      10.761309    1[6-(6,6)]
   159       6.861113       6.861113       6.861113    1[6-(6,6)]
   160       7.836802       7.836802       7.836802    1[6-(6,7)]
   161      12.069312      12.069312      12.069312    1[6-(1,6,7)]
   162      13.593181      13.593181      13.593181    1[6-(1,6,7)]
   163      12.580553      12.580553      12.580553    1[6-(1,6,7)]
   164       13.18352       13.18352       13.18352    1[6-(1,6,7)]
   165      14.998448      14.998448      14.998448    1[6-(1,6,7)]
   166      13.958718      13.958718      13.958718    1[6-(1,6,7)]
   167      16.249003      16.249003      16.249003    1[6-(1,6,7)]
   168      15.272729      15.272729      15.272729    1[6-(1,6,7)]
   169      14.176694      14.176694      14.176694    1[6-(1,6,7)]
   170      13.489546      13.489546      13.489546    1[6-(1,6,7)]
   171      11.105475      11.105475      11.105475    1[6-(1,6,7)]
   172       11.71159       11.71159       11.71159    1[6-(1,6,7)]
   173       4.919884       4.919884       4.919884    6[1-(0),6-(1,6),7-(6,29)]
   174       4.418075       4.418075       4.418075    6[1-(0),6-(1,7),6-(6,6)]
   175       4.463355       4.463355       4.463355    6[6-(1,6),6-(1,6),6-(6,6)]
   176       5.036133       5.036133       5.036133    6[1-(0),6-(1,7),6-(6,6)]
   177        5.51347        5.51347        5.51347    6[1-(0),6-(1,6),7-(6,29)]
   178       2.566835       2.566835       2.566835    6[1-(0),6-(1,6),7-(6,29)]
   179       3.007442       3.007442       3.007442    6[1-(0),6-(1,7),6-(6,6)]
   180       3.925058       3.925058       3.925058    6[6-(1,6),6-(1,6),6-(6,6)]
   181       4.366286       4.366286       4.366286    6[1-(0),6-(1,7),6-(6,6)]
   182       3.854712       3.854712       3.854712    6[1-(0),6-(1,6),7-(6,29)]
   183       2.557077       2.557077       2.557077    6[1-(0),6-(1,6),7-(6,29)]
   184       2.599554       2.599554       2.599554    6[1-(0),6-(1,7),6-(6,6)]
   185       1.591244       1.591244       1.591244    6[6-(1,6),6-(1,6),6-(6,6)]
   186       0.588267       0.588267       0.588267    6[1-(0),6-(1,7),6-(6,6)]
   187       0.623496       0.623496       0.623496    6[1-(0),6-(1,6),7-(6,29)]
   188       2.278832       2.278832       2.278832    6[1-(0),6-(1,6),7-(6,29)]
   189        2.21682        2.21682        2.21682    6[1-(0),6-(1,7),6-(6,6)]
   190       1.621006       1.621006       1.621006    6[6-(1,6),6-(1,6),6-(6,6)]
   191        1.05099        1.05099        1.05099    6[1-(0),6-(1,7),6-(6,6)]
   192       1.145877       1.145877       1.145877    6[1-(0),6-(1,6),7-(6,29)]
   193      -0.079721      -0.079721      -0.079721    6[1-(0),6-(1,6),7-(6,29)]
   194       0.540373       0.540373       0.540373    6[1-(0),6-(1,7),6-(6,6)]
   195      16.560849      16.560849      16.560849    6[6-(1,6),6-(1,6),6-(6,6)]
   196      15.302716      15.302716      15.302716    6[1-(0),6-(1,7),6-(6,6)]
   197      14.787441      14.787441      14.787441    6[1-(0),6-(1,6),7-(6,29)]
   198       8.193455       8.193455       8.193455    6[1-(0),6-(1,6),7-(6,29)]
   199        8.65824        8.65824        8.65824    6[1-(0),6-(1,7),6-(6,6)]
   200       7.849397       7.849397       7.849397    6[6-(1,6),6-(1,6),6-(6,6)]
   201        6.60045        6.60045        6.60045    6[1-(0),6-(1,7),6-(6,6)]
   202       6.245452       6.245452       6.245452    6[1-(0),6-(1,6),7-(6,29)]
   203       2.137982       2.137982       2.137982    6[1-(0),6-(1,6),7-(6,29)]
   204       1.611159       1.611159       1.611159    6[1-(0),6-(1,7),6-(6,6)]
   205       0.260599       0.260599       0.260599    6[6-(1,6),6-(1,6),6-(6,6)]
   206      16.109891      16.109891      16.109891    6[1-(0),6-(1,7),6-(6,6)]
   207       0.065609       0.065609       0.065609    6[1-(0),6-(1,6),7-(6,29)]
   208       4.642441       4.642441       4.642441    6[1-(0),1-(0),6-(1,1,7),7-(6,6,29)]
   209        4.92201        4.92201        4.92201    6[1-(0),1-(0),6-(1,1,7),7-(6,6,29)]
   210       6.454674       6.454674       6.454674    6[1-(0),1-(0),6-(8,8),7-(6,6,29)]
   211       7.584562       7.584562       7.584562    6[6-(1,1,7),8-(0),8-(29)]
   212       7.363766       7.363766       7.363766    6[1-(0),1-(0),6-(8,8),7-(6,6,29)]
   213       8.229055       8.229055       8.229055    6[6-(1,1,7),8-(0),8-(0)]
   214       5.022302       5.022302       5.022302    6[1-(0),1-(0),6-(8,8),7-(6,6,29)]
   215       3.992289       3.992289       3.992289    6[6-(1,1,7),8-(0),8-(29)]
   216       3.551421       3.551421       3.551421    6[1-(0),1-(0),6-(8,8),7-(6,6,29)]
   217       3.659743       3.659743       3.659743    6[6-(1,1,7),8-(0),8-(29)]
   218       3.145277       3.145277       3.145277    6[1-(0),6-(1,6),7-(6,29)]
   219       3.647086       3.647086       3.647086    6[1-(0),6-(1,7),6-(6,6)]
   220       3.601806       3.601806       3.601806    6[6-(1,6),6-(1,6),6-(6,6)]
   221       3.029028       3.029028       3.029028    6[1-(0),6-(1,7),6-(6,6)]
   222       2.551691       2.551691       2.551691    6[1-(0),6-(1,6),7-(6,29)]
   223       5.498326       5.498326       5.498326    6[1-(0),6-(1,6),7-(6,29)]
   224       5.057719       5.057719       5.057719    6[1-(0),6-(1,7),6-(6,6)]
   225       4.140103       4.140103       4.140103    6[6-(1,6),6-(1,6),6-(6,6)]
   226       3.698875       3.698875       3.698875    6[1-(0),6-(1,7),6-(6,6)]
   227       4.210449       4.210449       4.210449    6[1-(0),6-(1,6),7-(6,29)]
   228       5.508084       5.508084       5.508084    6[1-(0),6-(1,6),7-(6,29)]
   229       5.465607       5.465607       5.465607    6[1-(0),6-(1,7),6-(6,6)]
   230       6.473917       6.473917       6.473917    6[6-(1,6),6-(1,6),6-(6,6)]
   231       7.476894       7.476894       7.476894    6[1-(0),6-(1,7),6-(6,6)]
   232       7.441665       7.441665       7.441665    6[1-(0),6-(1,6),7-(6,29)]
   233       5.786329       5.786329       5.786329    6[1-(0),6-(1,6),7-(6,29)]
   234       5.848341       5.848341       5.848341    6[1-(0),6-(1,7),6-(6,6)]
   235       6.444155       6.444155       6.444155    6[6-(1,6),6-(1,6),6-(6,6)]
   236       7.014171       7.014171       7.014171    6[1-(0),6-(1,7),6-(6,6)]
   237       6.919284       6.919284       6.919284    6[1-(0),6-(1,6),7-(6,29)]
   238       8.144882       8.144882       8.144882    6[1-(0),6-(1,6),7-(6,29)]
   239       7.524788       7.524788       7.524788    6[1-(0),6-(1,7),6-(6,6)]
   240       8.146312       8.146312       8.146312    6[6-(1,6),6-(1,6),6-(6,6)]
   241       9.404445       9.404445       9.404445    6[1-(0),6-(1,7),6-(6,6)]
   242        9.91972        9.91972        9.91972    6[1-(0),6-(1,6),7-(6,29)]
   243      16.513706      16.513706      16.513706    6[1-(0),6-(1,6),7-(6,29)]
   244      16.048921      16.048921      16.048921    6[1-(0),6-(1,7),6-(6,6)]
   245       0.215764       0.215764       0.215764    6[6-(1,6),6-(1,6),6-(6,6)]
   246       1.464711       1.464711       1.464711    6[1-(0),6-(1,7),6-(6,6)]
   247       1.819709       1.819709       1.819709    6[1-(0),6-(1,6),7-(6,29)]
   248       5.927179       5.927179       5.927179    6[1-(0),6-(1,6),7-(6,29)]
   249       6.454002       6.454002       6.454002    6[1-(0),6-(1,7),6-(6,6)]
   250       7.804562       7.804562       7.804562    6[6-(1,6),6-(1,6),6-(6,6)]
   251        8.59727        8.59727        8.59727    6[1-(0),6-(1,7),6-(6,6)]
   252       7.999552       7.999552       7.999552    6[1-(0),6-(1,6),7-(6,29)]
   253        3.42272        3.42272        3.42272    6[1-(0),1-(0),6-(1,1,7),7-(6,6,29)]
   254       3.143151       3.143151       3.143151    6[1-(0),1-(0),6-(1,1,7),7-(6,6,29)]
   255       1.610487       1.610487       1.610487    6[1-(0),1-(0),6-(8,8),7-(6,6,29)]
   256       0.480599       0.480599       0.480599    6[6-(1,1,7),8-(0),8-(29)]
   257       0.701395       0.701395       0.701395    6[1-(0),1-(0),6-(8,8),7-(6,6,29)]
   258      16.478106      16.478106      16.478106    6[6-(1,1,7),8-(0),8-(0)]
   259       3.042859       3.042859       3.042859    6[1-(0),1-(0),6-(8,8),7-(6,6,29)]
   260       4.072872       4.072872       4.072872    6[6-(1,1,7),8-(0),8-(29)]
   261        4.51374        4.51374        4.51374    6[1-(0),1-(0),6-(8,8),7-(6,6,29)]
   262       4.405418       4.405418       4.405418    6[6-(1,1,7),8-(0),8-(29)]
   263      11.466277      11.466277      11.466277    6[1-(0),6-(1,6),7-(6,29)]
   264      11.968086      11.968086      11.968086    6[1-(0),6-(1,7),6-(6,6)]
   265      11.922806      11.922806      11.922806    6[6-(1,6),6-(1,6),6-(6,6)]
   266      11.350028      11.350028      11.350028    6[1-(0),6-(1,7),6-(6,6)]
   267      10.872691      10.872691      10.872691    6[1-(0),6-(1,6),7-(6,29)]
   268      13.819326      13.819326      13.819326    6[1-(0),6-(1,6),7-(6,29)]
   269      13.378719      13.378719      13.378719    6[1-(0),6-(1,7),6-(6,6)]
   270      12.461103      12.461103      12.461103    6[6-(1,6),6-(1,6),6-(6,6)]
   271      12.019875      12.019875      12.019875    6[1-(0),6-(1,7),6-(6,6)]
   272      12.531449      12.531449      12.531449    6[1-(0),6-(1,6),7-(6,29)]
   273      13.829084      13.829084      13.829084    6[1-(0),6-(1,6),7-(6,29)]
   274      13.786607      13.786607      13.786607    6[1-(0),6-(1,7),6-(6,6)]
   275      14.794917      14.794917      14.794917    6[6-(1,6),6-(1,6),6-(6,6)]
   276      15.797894      15.797894      15.797894    6[1-(0),6-(1,7),6-(6,6)]
   277      15.762665      15.762665      15.762665    6[1-(0),6-(1,6),7-(6,29)]
   278      14.107329      14.107329      14.107329    6[1-(0),6-(1,6),7-(6,29)]
   279      14.169341      14.169341      14.169341    6[1-(0),6-(1,7),6-(6,6)]
   280      14.765155      14.765155      14.765155    6[6-(1,6),6-(1,6),6-(6,6)]
   281      15.335171      15.335171      15.335171    6[1-(0),6-(1,7),6-(6,6)]
   282      15.240284      15.240284      15.240284    6[1-(0),6-(1,6),7-(6,29)]
   283      -0.176118      -0.176118      -0.176118    6[1-(0),6-(1,6),7-(6,29)]
   284      15.845788      15.845788      15.845788    6[1-(0),6-(1,7),6-(6,6)]
   285      -0.174688      -0.174688      -0.174688    6[6-(1,6),6-(1,6),6-(6,6)]
   286       1.083445       1.083445       1.083445    6[1-(0),6-(1,7),6-(6,6)]
   287        1.59872        1.59872        1.59872    6[1-(0),6-(1,6),7-(6,29)]
   288       8.192706       8.192706       8.192706    6[1-(0),6-(1,6),7-(6,29)]
   289       7.727921       7.727921       7.727921    6[1-(0),6-(1,7),6-(6,6)]
   290       8.536764       8.536764       8.536764    6[6-(1,6),6-(1,6),6-(6,6)]
   291       9.785711       9.785711       9.785711    6[1-(0),6-(1,7),6-(6,6)]
   292      10.140709      10.140709      10.140709    6[1-(0),6-(1,6),7-(6,29)]
   293      14.248179      14.248179      14.248179    6[1-(0),6-(1,6),7-(6,29)]
   294      14.775002      14.775002      14.775002    6[1-(0),6-(1,7),6-(6,6)]
   295      16.125562      16.125562      16.125562    6[6-(1,6),6-(1,6),6-(6,6)]
   296        0.27627        0.27627        0.27627    6[1-(0),6-(1,7),6-(6,6)]
   297      16.320552      16.320552      16.320552    6[1-(0),6-(1,6),7-(6,29)]
   298       11.74372       11.74372       11.74372    6[1-(0),1-(0),6-(1,1,7),7-(6,6,29)]
   299      11.464151      11.464151      11.464151    6[1-(0),1-(0),6-(1,1,7),7-(6,6,29)]
   300       9.931487       9.931487       9.931487    6[1-(0),1-(0),6-(8,8),7-(6,6,29)]
   301       8.801599       8.801599       8.801599    6[6-(1,1,7),8-(0),8-(29)]
   302       9.022395       9.022395       9.022395    6[1-(0),1-(0),6-(8,8),7-(6,6,29)]
   303       8.157106       8.157106       8.157106    6[6-(1,1,7),8-(0),8-(0)]
   304      11.363859      11.363859      11.363859    6[1-(0),1-(0),6-(8,8),7-(6,6,29)]
   305      12.393872      12.393872      12.393872    6[6-(1,1,7),8-(0),8-(29)]
   306       12.83474       12.83474       12.83474    6[1-(0),1-(0),6-(8,8),7-(6,6,29)]
   307      12.726418      12.726418      12.726418    6[6-(1,1,7),8-(0),8-(29)]
   308      13.240884      13.240884      13.240884    6[1-(0),6-(1,6),7-(6,29)]
   309      12.739075      12.739075      12.739075    6[1-(0),6-(1,7),6-(6,6)]
   310      12.784355      12.784355      12.784355    6[6-(1,6),6-(1,6),6-(6,6)]
   311      13.357133      13.357133      13.357133    6[1-(0),6-(1,7),6-(6,6)]
   312       13.83447       13.83447       13.83447    6[1-(0),6-(1,6),7-(6,29)]
   313      10.887835      10.887835      10.887835    6[1-(0),6-(1,6),7-(6,29)]
   314      11.328442      11.328442      11.328442    6[1-(0),6-(1,7),6-(6,6)]
   315      12.246058      12.246058      12.246058    6[6-(1,6),6-(1,6),6-(6,6)]
   316      12.687286      12.687286      12.687286    6[1-(0),6-(1,7),6-(6,6)]
   317      12.175712      12.175712      12.175712    6[1-(0),6-(1,6),7-(6,29)]
   318      10.878077      10.878077      10.878077    6[1-(0),6-(1,6),7-(6,29)]
   319      10.920554      10.920554      10.920554    6[1-(0),6-(1,7),6-(6,6)]
   320       9.912244       9.912244       9.912244    6[6-(1,6),6-(1,6),6-(6,6)]
   321       8.909267       8.909267       8.909267    6[1-(0),6-(1,7),6-(6,6)]
   322       8.944496       8.944496       8.944496    6[1-(0),6-(1,6),7-(6,29)]
   323      10.599832      10.599832      10.599832    6[1-(0),6-(1,6),7-(6,29)]
   324       10.53782       10.53782       10.53782    6[1-(0),6-(1,7),6-(6,6)]
   325       9.942006       9.942006       9.942006    6[6-(1,6),6-(1,6),6-(6,6)]
   326        9.37199        9.37199        9.37199    6[1-(0),6-(1,7),6-(6,6)]
   327       9.466877       9.466877       9.466877    6[1-(0),6-(1,6),7-(6,29)]
   328       8.241279       8.241279       8.241279    6[1-(0),6-(1,6),7-(6,29)]
   329       8.861373       8.861373       8.861373    6[1-(0),6-(1,7),6-(6,6)]
   330       8.239849       8.239849       8.239849    6[6-(1,6),6-(1,6),6-(6,6)]
   331       6.981716       6.981716       6.981716    6[1-(0),6-(1,7),6-(6,6)]
   332       6.466441       6.466441       6.466441    6[1-(0),6-(1,6),7-(6,29)]
   333      -0.127545      -0.127545      -0.127545    6[1-(0),6-(1,6),7-(6,29)]
   334        0.33724        0.33724        0.33724    6[1-(0),6-(1,7),6-(6,6)]
   335      16.170397      16.170397      16.170397    6[6-(1,6),6-(1,6),6-(6,6)]
   336       14.92145       14.92145       14.92145    6[1-(0),6-(1,7),6-(6,6)]
   337      14.566452      14.566452      14.566452    6[1-(0),6-(1,6),7-(6,29)]
   338      10.458982      10.458982      10.458982    6[1-(0),6-(1,6),7-(6,29)]
   339       9.932159       9.932159       9.932159    6[1-(0),6-(1,7),6-(6,6)]
   340       8.581599       8.581599       8.581599    6[6-(1,6),6-(1,6),6-(6,6)]
   341       7.788891       7.788891       7.788891    6[1-(0),6-(1,7),6-(6,6)]
   342       8.386609       8.386609       8.386609    6[1-(0),6-(1,6),7-(6,29)]
   343      12.963441      12.963441      12.963441    6[1-(0),1-(0),6-(1,1,7),7-(6,6,29)]
   344       13.24301       13.24301       13.24301    6[1-(0),1-(0),6-(1,1,7),7-(6,6,29)]
   345      14.775674      14.775674      14.775674    6[1-(0),1-(0),6-(8,8),7-(6,6,29)]
   346      15.905562      15.905562      15.905562    6[6-(1,1,7),8-(0),8-(29)]
   347      15.684766      15.684766      15.684766    6[1-(0),1-(0),6-(8,8),7-(6,6,29)]
   348      -0.091945      -0.091945      -0.091945    6[6-(1,1,7),8-(0),8-(0)]
   349      13.343302      13.343302      13.343302    6[1-(0),1-(0),6-(8,8),7-(6,6,29)]
   350      12.313289      12.313289      12.313289    6[6-(1,1,7),8-(0),8-(29)]
   351      11.872421      11.872421      11.872421    6[1-(0),1-(0),6-(8,8),7-(6,6,29)]
   352      11.980743      11.980743      11.980743    6[6-(1,1,7),8-(0),8-(29)]
   353       5.465932       5.465932       5.465932    7[6-(1,6),6-(1,6),29-(7,7,8)]
   354       2.967374       2.967374       2.967374    7[6-(1,6),6-(1,6),29-(7,7,8)]
   355       1.616921       1.616921       1.616921    7[6-(1,6),6-(1,6),29-(7,7,8)]
   356       1.762045       1.762045       1.762045    7[6-(1,6),6-(1,6),29-(7,7,8)]
   357      15.382757      15.382757      15.382757    7[6-(1,6),6-(1,6),29-(7,7,8)]
   358       7.008972       7.008972       7.008972    7[6-(1,6),6-(1,6),29-(7,7,8)]
   359       1.372819       1.372819       1.372819    7[6-(1,6),6-(1,6),29-(7,7,8)]
   360       6.270409       6.270409       6.270409    7[6-(1,1,6),6-(1,1,6),6-(1,1,6),29-(7,7,8)]
   361       4.761924       4.761924       4.761924    7[6-(1,1,6),6-(1,1,6),6-(1,1,6),29-(7,7,8)]
   362       2.599229       2.599229       2.599229    7[6-(1,6),6-(1,6),29-(7,7,8)]
   363       5.097787       5.097787       5.097787    7[6-(1,6),6-(1,6),29-(7,7,8)]
   364        6.44824        6.44824        6.44824    7[6-(1,6),6-(1,6),29-(7,7,8)]
   365       6.303116       6.303116       6.303116    7[6-(1,6),6-(1,6),29-(7,7,8)]
   366       9.324404       9.324404       9.324404    7[6-(1,6),6-(1,6),29-(7,7,8)]
   367       1.056189       1.056189       1.056189    7[6-(1,6),6-(1,6),29-(7,7,8)]
   368       6.692342       6.692342       6.692342    7[6-(1,6),6-(1,6),29-(7,7,8)]
   369       1.794752       1.794752       1.794752    7[6-(1,1,6),6-(1,1,6),6-(1,1,6),29-(7,7,8)]
   370       3.303237       3.303237       3.303237    7[6-(1,1,6),6-(1,1,6),6-(1,1,6),29-(7,7,8)]
   371      10.920229      10.920229      10.920229    7[6-(1,6),6-(1,6),29-(7,7,8)]
   372      13.418787      13.418787      13.418787    7[6-(1,6),6-(1,6),29-(7,7,8)]
   373       14.76924       14.76924       14.76924    7[6-(1,6),6-(1,6),29-(7,7,8)]
   374      14.624116      14.624116      14.624116    7[6-(1,6),6-(1,6),29-(7,7,8)]
   375       1.003404       1.003404       1.003404    7[6-(1,6),6-(1,6),29-(7,7,8)]
   376       9.377189       9.377189       9.377189    7[6-(1,6),6-(1,6),29-(7,7,8)]
   377      15.013342      15.013342      15.013342    7[6-(1,6),6-(1,6),29-(7,7,8)]
   378      10.115752      10.115752      10.115752    7[6-(1,1,6),6-(1,1,6),6-(1,1,6),29-(7,7,8)]
   379      11.624237      11.624237      11.624237    7[6-(1,1,6),6-(1,1,6),6-(1,1,6),29-(7,7,8)]
   380      13.786932      13.786932      13.786932    7[6-(1,6),6-(1,6),29-(7,7,8)]
   381      11.288374      11.288374      11.288374    7[6-(1,6),6-(1,6),29-(7,7,8)]
   382       9.937921       9.937921       9.937921    7[6-(1,6),6-(1,6),29-(7,7,8)]
   383      10.083045      10.083045      10.083045    7[6-(1,6),6-(1,6),29-(7,7,8)]
   384       7.061757       7.061757       7.061757    7[6-(1,6),6-(1,6),29-(7,7,8)]
   385      15.329972      15.329972      15.329972    7[6-(1,6),6-(1,6),29-(7,7,8)]
   386       9.693819       9.693819       9.693819    7[6-(1,6),6-(1,6),29-(7,7,8)]
   387      14.591409      14.591409      14.591409    7[6-(1,1,6),6-(1,1,6),6-(1,1,6),29-(7,7,8)]
   388      13.082924      13.082924      13.082924    7[6-(1,1,6),6-(1,1,6),6-(1,1,6),29-(7,7,8)]
   389       7.825486       7.825486       7.825486    8[6-(6,8),29-(7,7,7)]
   390       8.197743       8.197743       8.197743    8[6-(6,8)]
   391       7.875185       7.875185       7.875185    8[6-(6,8)]
   392       9.307349       9.307349       9.307349    8[6-(6,8)]
   393       2.835999       2.835999       2.835999    8[6-(6,8),29-(7,7,7)]
   394       4.304184       4.304184       4.304184    8[6-(6,8)]
   395       4.786867       4.786867       4.786867    8[6-(6,8)]
   396       2.559151       2.559151       2.559151    8[6-(6,8),29-(7,7,7)]
   397       0.239675       0.239675       0.239675    8[6-(6,8),29-(7,7,7)]
   398      16.509418      16.509418      16.509418    8[6-(6,8)]
   399       0.189976       0.189976       0.189976    8[6-(6,8)]
   400      15.399812      15.399812      15.399812    8[6-(6,8)]
   401       5.229162       5.229162       5.229162    8[6-(6,8),29-(7,7,7)]
   402       3.760977       3.760977       3.760977    8[6-(6,8)]
   403       3.278294       3.278294       3.278294    8[6-(6,8)]
   404        5.50601        5.50601        5.50601    8[6-(6,8),29-(7,7,7)]
   405       8.560675       8.560675       8.560675    8[6-(6,8),29-(7,7,7)]
   406       8.188418       8.188418       8.188418    8[6-(6,8)]
   407       8.510976       8.510976       8.510976    8[6-(6,8)]
   408       7.078812       7.078812       7.078812    8[6-(6,8)]
   409      13.550162      13.550162      13.550162    8[6-(6,8),29-(7,7,7)]
   410      12.081977      12.081977      12.081977    8[6-(6,8)]
   411      11.599294      11.599294      11.599294    8[6-(6,8)]
   412       13.82701       13.82701       13.82701    8[6-(6,8),29-(7,7,7)]
   413      16.146486      16.146486      16.146486    8[6-(6,8),29-(7,7,7)]
   414      -0.123257      -0.123257      -0.123257    8[6-(6,8)]
   415      16.196185      16.196185      16.196185    8[6-(6,8)]
   416       0.986349       0.986349       0.986349    8[6-(6,8)]
   417      11.156999      11.156999      11.156999    8[6-(6,8),29-(7,7,7)]
   418      12.625184      12.625184      12.625184    8[6-(6,8)]
   419      13.107867      13.107867      13.107867    8[6-(6,8)]
   420      10.880151      10.880151      10.880151    8[6-(6,8),29-(7,7,7)]
