# Supplementary material for: A collection of forcefield precursors for metal–organic frameworks
Source: RSC Adv. 2019 Nov 13;9(63):36492–507. doi: 10.1039/c9ra07327b (PMC9075174; doi:10.1039/c9ra07327b)
Supplement: RA-009-C9RA07327B-s2442 [file RA-009-C9RA07327B-s2442.txt]

UDEPIE_clean

16.416600    0.000000    0.000000
-7.341201    14.683716    0.000000
-7.341201    -5.609270    13.570100

     1       3.444497       3.444497       3.444497    1[6-(6,6)]
     2        1.57103        1.57103        1.57103    1[6-(6,6)]
     3       1.038584       1.038584       1.038584    1[6-(6,6)]
     4       2.363269       2.363269       2.363269    1[6-(6,7)]
     5       7.898702       7.898702       7.898702    1[6-(6,6)]
     6      -1.928444      -1.928444      -1.928444    1[6-(6,6)]
     7      12.336659      12.336659      12.336659    1[6-(6,6)]
     8      10.953245      10.953245      10.953245    1[6-(6,7)]
     9        9.21696        9.21696        9.21696    1[6-(6,6)]
    10       8.735659       8.735659       8.735659    1[6-(6,6)]
    11        7.09057        7.09057        7.09057    1[6-(6,6)]
    12        6.05202        6.05202        6.05202    1[6-(6,7)]
    13        2.12624        2.12624        2.12624    1[6-(6,6)]
    14       7.323527       7.323527       7.323527    1[6-(6,6)]
    15       6.284674       6.284674       6.284674    1[6-(6,6)]
    16       7.264494       7.264494       7.264494    1[6-(6,7)]
    17      -1.710299      -1.710299      -1.710299    1[6-(6,6)]
    18       0.163168       0.163168       0.163168    1[6-(6,6)]
    19       0.695614       0.695614       0.695614    1[6-(6,6)]
    20      -0.629071      -0.629071      -0.629071    1[6-(6,7)]
    21      -6.164504      -6.164504      -6.164504    1[6-(6,6)]
    22       3.662642       3.662642       3.662642    1[6-(6,6)]
    23     -10.602461     -10.602461     -10.602461    1[6-(6,6)]
    24      -9.219047      -9.219047      -9.219047    1[6-(6,7)]
    25      -7.482762      -7.482762      -7.482762    1[6-(6,6)]
    26      -7.001461      -7.001461      -7.001461    1[6-(6,6)]
    27      -5.356372      -5.356372      -5.356372    1[6-(6,6)]
    28      -4.317822      -4.317822      -4.317822    1[6-(6,7)]
    29      -0.392042      -0.392042      -0.392042    1[6-(6,6)]
    30      -5.589329      -5.589329      -5.589329    1[6-(6,6)]
    31      -4.550476      -4.550476      -4.550476    1[6-(6,6)]
    32      -5.530296      -5.530296      -5.530296    1[6-(6,7)]
    33       4.899716       4.899716       4.899716    82[7-(6,6),8-(6),8-(6)]
    34      10.878155      10.878155      10.878155    82[7-(6,6),8-(6),8-(6)]
    35       5.479236       5.479236       5.479236    82[7-(6,6),8-(6),8-(6)]
    36      -6.117964      -6.117964      -6.117964    82[7-(6,6),8-(6),8-(6)]
    37      -3.165518      -3.165518      -3.165518    82[7-(6,6),8-(6),8-(6)]
    38      -9.143957      -9.143957      -9.143957    82[7-(6,6),8-(6),8-(6)]
    39      -3.745038      -3.745038      -3.745038    82[7-(6,6),8-(6),8-(6)]
    40       7.852162       7.852162       7.852162    82[7-(6,6),8-(6),8-(6)]
    41        7.39957        7.39957        7.39957    6[6-(6,7),8-(0),8-(82)]
    42       6.560605       6.560605       6.560605    6[6-(6,7),6-(8,8),7-(6)]
    43       6.588297       6.588297       6.588297    6[6-(6,7),6-(8,8),7-(6,82)]
    44       5.058061       5.058061       5.058061    6[6-(6,7),7-(6),7-(6,82)]
    45       7.307496       7.307496       7.307496    6[6-(6,7),8-(0),8-(82)]
    46       3.949821       3.949821       3.949821    6[6-(1,6),6-(7,7),7-(6)]
    47       3.213574       3.213574       3.213574    6[1-(0),6-(1,6),6-(6,7)]
    48       2.088993       2.088993       2.088993    6[1-(0),6-(1,6),6-(1,6)]
    49       1.780556       1.780556       1.780556    6[1-(0),6-(1,6),6-(1,7)]
    50       2.573237       2.573237       2.573237    6[1-(0),6-(1,6),7-(6)]
    51       1.250877       1.250877       1.250877    6[6-(6,7),8-(0),8-(82)]
    52        0.17232        0.17232        0.17232    6[6-(6,7),6-(8,8),7-(6)]
    53      -1.088694      -1.088694      -1.088694    6[6-(6,7),6-(8,8),7-(6,82)]
    54        6.50831        6.50831        6.50831    6[6-(6,7),7-(6),7-(6,82)]
    55      -1.796147      -1.796147      -1.796147    6[6-(6,7),8-(0),8-(82)]
    56       6.142437       6.142437       6.142437    6[6-(1,6),6-(7,7),7-(6)]
    57       7.034317       7.034317       7.034317    6[1-(0),6-(1,6),6-(6,7)]
    58      -2.490453      -2.490453      -2.490453    6[1-(0),6-(1,6),6-(1,6)]
    59      12.643011      12.643011      12.643011    6[1-(0),6-(1,6),6-(1,7)]
    60      11.823902      11.823902      11.823902    6[1-(0),6-(1,6),7-(6)]
    61       1.961082       1.961082       1.961082    6[6-(6,7),8-(0),8-(82)]
    62       1.241912       1.241912       1.241912    6[6-(6,7),6-(8,8),7-(6)]
    63       0.215043       0.215043       0.215043    6[6-(6,7),6-(8,8),7-(6,82)]
    64       8.024411       8.024411       8.024411    6[6-(6,7),7-(6),7-(6,82)]
    65      -0.604946      -0.604946      -0.604946    6[6-(6,7),8-(0),8-(82)]
    66       7.883608       7.883608       7.883608    6[6-(1,6),6-(7,7),7-(6)]
    67       8.577644       8.577644       8.577644    6[1-(0),6-(1,6),6-(6,7)]
    68       8.282554       8.282554       8.282554    6[1-(0),6-(1,6),6-(1,6)]
    69       7.313428       7.313428       7.313428    6[1-(0),6-(1,6),6-(1,7)]
    70       6.683087       6.683087       6.683087    6[1-(0),6-(1,6),7-(6)]
    71      -9.727235      -9.727235      -9.727235    6[6-(6,7),8-(0),8-(82)]
    72       5.491013       5.491013       5.491013    6[6-(6,7),6-(8,8),7-(6)]
    73     -11.132039     -11.132039     -11.132039    6[6-(6,7),6-(8,8),7-(6,82)]
    74       3.541961       3.541961       3.541961    6[6-(6,7),7-(6),7-(6,82)]
    75     -10.300305     -10.300305     -10.300305    6[6-(6,7),8-(0),8-(82)]
    76        2.20865        2.20865        2.20865    6[6-(1,6),6-(7,7),7-(6)]
    77       1.670248       1.670248       1.670248    6[1-(0),6-(1,6),6-(6,7)]
    78       7.732585       7.732585       7.732585    6[1-(0),6-(1,6),6-(1,6)]
    79       7.110139       7.110139       7.110139    6[1-(0),6-(1,6),6-(1,7)]
    80       7.714052       7.714052       7.714052    6[1-(0),6-(1,6),7-(6)]
    81      -5.665372      -5.665372      -5.665372    6[6-(6,7),8-(0),8-(82)]
    82      -4.826407      -4.826407      -4.826407    6[6-(6,7),6-(8,8),7-(6)]
    83      -4.854099      -4.854099      -4.854099    6[6-(6,7),6-(8,8),7-(6,82)]
    84      -3.323863      -3.323863      -3.323863    6[6-(6,7),7-(6),7-(6,82)]
    85      -5.573298      -5.573298      -5.573298    6[6-(6,7),8-(0),8-(82)]
    86      -2.215623      -2.215623      -2.215623    6[6-(1,6),6-(7,7),7-(6)]
    87      -1.479376      -1.479376      -1.479376    6[1-(0),6-(1,6),6-(6,7)]
    88      -0.354795      -0.354795      -0.354795    6[1-(0),6-(1,6),6-(1,6)]
    89      -0.046358      -0.046358      -0.046358    6[1-(0),6-(1,6),6-(1,7)]
    90      -0.839039      -0.839039      -0.839039    6[1-(0),6-(1,6),7-(6)]
    91       0.483321       0.483321       0.483321    6[6-(6,7),8-(0),8-(82)]
    92       1.561878       1.561878       1.561878    6[6-(6,7),6-(8,8),7-(6)]
    93       2.822892       2.822892       2.822892    6[6-(6,7),6-(8,8),7-(6,82)]
    94      -4.774112      -4.774112      -4.774112    6[6-(6,7),7-(6),7-(6,82)]
    95       3.530345       3.530345       3.530345    6[6-(6,7),8-(0),8-(82)]
    96      -4.408239      -4.408239      -4.408239    6[6-(1,6),6-(7,7),7-(6)]
    97      -5.300119      -5.300119      -5.300119    6[1-(0),6-(1,6),6-(6,7)]
    98     -12.191949     -12.191949     -12.191949    6[1-(0),6-(1,6),6-(1,6)]
    99     -10.908813     -10.908813     -10.908813    6[1-(0),6-(1,6),6-(1,7)]
   100     -10.089704     -10.089704     -10.089704    6[1-(0),6-(1,6),7-(6)]
   101      -0.226884      -0.226884      -0.226884    6[6-(6,7),8-(0),8-(82)]
   102       0.492286       0.492286       0.492286    6[6-(6,7),6-(8,8),7-(6)]
   103       1.519155       1.519155       1.519155    6[6-(6,7),6-(8,8),7-(6,82)]
   104      -6.290213      -6.290213      -6.290213    6[6-(6,7),7-(6),7-(6,82)]
   105       2.339144       2.339144       2.339144    6[6-(6,7),8-(0),8-(82)]
   106       -6.14941       -6.14941       -6.14941    6[6-(1,6),6-(7,7),7-(6)]
   107      -6.843446      -6.843446      -6.843446    6[1-(0),6-(1,6),6-(6,7)]
   108      -6.548356      -6.548356      -6.548356    6[1-(0),6-(1,6),6-(1,6)]
   109       -5.57923       -5.57923       -5.57923    6[1-(0),6-(1,6),6-(1,7)]
   110      -4.948889      -4.948889      -4.948889    6[1-(0),6-(1,6),7-(6)]
   111      11.461433      11.461433      11.461433    6[6-(6,7),8-(0),8-(82)]
   112      -3.756815      -3.756815      -3.756815    6[6-(6,7),6-(8,8),7-(6)]
   113      12.866237      12.866237      12.866237    6[6-(6,7),6-(8,8),7-(6,82)]
   114      -1.807763      -1.807763      -1.807763    6[6-(6,7),7-(6),7-(6,82)]
   115      12.034503      12.034503      12.034503    6[6-(6,7),8-(0),8-(82)]
   116      -0.474452      -0.474452      -0.474452    6[6-(1,6),6-(7,7),7-(6)]
   117        0.06395        0.06395        0.06395    6[1-(0),6-(1,6),6-(6,7)]
   118      -5.998387      -5.998387      -5.998387    6[1-(0),6-(1,6),6-(1,6)]
   119      -5.375941      -5.375941      -5.375941    6[1-(0),6-(1,6),6-(1,7)]
   120      -5.979854      -5.979854      -5.979854    6[1-(0),6-(1,6),7-(6)]
   121       5.598222       5.598222       5.598222    7[6-(6,6),6-(6,7)]
   122       5.633905       5.633905       5.633905    7[6-(6,6),6-(6,7),82-(8,8)]
   123        3.62147        3.62147        3.62147    7[6-(1,6),6-(6,6)]
   124       0.338917       0.338917       0.338917    7[6-(6,6),6-(6,7)]
   125      -1.720001      -1.720001      -1.720001    7[6-(6,6),6-(6,7),82-(8,8)]
   126      12.196925      12.196925      12.196925    7[6-(1,6),6-(6,6)]
   127       1.535564       1.535564       1.535564    7[6-(6,6),6-(6,7)]
   128      -0.113147      -0.113147      -0.113147    7[6-(6,6),6-(6,7),82-(8,8)]
   129       6.919979       6.919979       6.919979    7[6-(1,6),6-(6,6)]
   130       4.401575       4.401575       4.401575    7[6-(6,6),6-(6,7)]
   131        4.02705        4.02705        4.02705    7[6-(6,6),6-(6,7),82-(8,8)]
   132       8.898416       8.898416       8.898416    7[6-(1,6),6-(6,6)]
   133      -3.864024      -3.864024      -3.864024    7[6-(6,6),6-(6,7)]
   134      -3.899707      -3.899707      -3.899707    7[6-(6,6),6-(6,7),82-(8,8)]
   135      -1.887272      -1.887272      -1.887272    7[6-(1,6),6-(6,6)]
   136       1.395281       1.395281       1.395281    7[6-(6,6),6-(6,7)]
   137       3.454199       3.454199       3.454199    7[6-(6,6),6-(6,7),82-(8,8)]
   138     -10.462727     -10.462727     -10.462727    7[6-(1,6),6-(6,6)]
   139       0.198634       0.198634       0.198634    7[6-(6,6),6-(6,7)]
   140       1.847345       1.847345       1.847345    7[6-(6,6),6-(6,7),82-(8,8)]
   141      -5.185781      -5.185781      -5.185781    7[6-(1,6),6-(6,6)]
   142      -2.667377      -2.667377      -2.667377    7[6-(6,6),6-(6,7)]
   143      -2.292852      -2.292852      -2.292852    7[6-(6,6),6-(6,7),82-(8,8)]
   144      -7.164218      -7.164218      -7.164218    7[6-(1,6),6-(6,6)]
   145       -0.06247       -0.06247       -0.06247    8[6-(6,8),82-(7,8)]
   146       0.933513       0.933513       0.933513    8[6-(6,8)]
   147       8.175129       8.175129       8.175129    8[6-(6,8)]
   148       6.965353       6.965353       6.965353    8[6-(6,8),82-(7,8)]
   149       2.302579       2.302579       2.302579    8[6-(6,8),82-(7,8)]
   150       1.018822       1.018822       1.018822    8[6-(6,8)]
   151      -1.242523      -1.242523      -1.242523    8[6-(6,8)]
   152      -2.936926      -2.936926      -2.936926    8[6-(6,8),82-(7,8)]
   153      -4.469992      -4.469992      -4.469992    8[6-(6,8),82-(7,8)]
   154      -5.775531      -5.775531      -5.775531    8[6-(6,8)]
   155       -0.35444       -0.35444       -0.35444    8[6-(6,8)]
   156      -1.546066      -1.546066      -1.546066    8[6-(6,8),82-(7,8)]
   157       6.710102       6.710102       6.710102    8[6-(6,8),82-(7,8)]
   158      -8.688734      -8.688734      -8.688734    8[6-(6,8)]
   159      -9.129554      -9.129554      -9.129554    8[6-(6,8)]
   160     -10.842108     -10.842108     -10.842108    8[6-(6,8),82-(7,8)]
   161       1.796668       1.796668       1.796668    8[6-(6,8),82-(7,8)]
   162       0.800685       0.800685       0.800685    8[6-(6,8)]
   163      -6.440931      -6.440931      -6.440931    8[6-(6,8)]
   164      -5.231155      -5.231155      -5.231155    8[6-(6,8),82-(7,8)]
   165      -0.568381      -0.568381      -0.568381    8[6-(6,8),82-(7,8)]
   166       0.715376       0.715376       0.715376    8[6-(6,8)]
   167       2.976721       2.976721       2.976721    8[6-(6,8)]
   168       4.671124       4.671124       4.671124    8[6-(6,8),82-(7,8)]
   169        6.20419        6.20419        6.20419    8[6-(6,8),82-(7,8)]
   170       7.509729       7.509729       7.509729    8[6-(6,8)]
   171       2.088638       2.088638       2.088638    8[6-(6,8)]
   172       3.280264       3.280264       3.280264    8[6-(6,8),82-(7,8)]
   173      -4.975904      -4.975904      -4.975904    8[6-(6,8),82-(7,8)]
   174      10.422932      10.422932      10.422932    8[6-(6,8)]
   175      10.863752      10.863752      10.863752    8[6-(6,8)]
   176      12.576306      12.576306      12.576306    8[6-(6,8),82-(7,8)]
