# Supplementary material for: A collection of forcefield precursors for metal–organic frameworks
Source: RSC Adv. 2019 Nov 13;9(63):36492–507. doi: 10.1039/c9ra07327b (PMC9075174; doi:10.1039/c9ra07327b)
Supplement: RA-009-C9RA07327B-s2443 [file RA-009-C9RA07327B-s2443.txt]

UDICAN_clean

10.628000    0.000000    0.000000
-0.048681    12.126902    0.000000
0.000000    0.000000    25.055000

     1       9.136281       9.136281       9.136281    83[8-(6,83),8-(83,83),8-(83,83),8-(83,83,83)]
     2       1.574567       1.574567       1.574567    83[8-(6),8-(83,83),8-(83,83),8-(83,83,83)]
     3       9.122171       9.122171       9.122171    83[8-(83,83),8-(83,83),8-(83,83),8-(83,83,83)]
     4       0.147374       0.147374       0.147374    83[8-(6),8-(6,83),8-(83,83),8-(83,83)]
     5      10.379236      10.379236      10.379236    83[8-(6),8-(6),8-(6),8-(83,83),8-(83,83,83)]
     6       0.237234       0.237234       0.237234    83[8-(6),8-(6),8-(83,83),8-(83,83)]
     7       6.757038       6.757038       6.757038    83[8-(6,83),8-(83,83),8-(83,83),8-(83,83,83)]
     8       3.690752       3.690752       3.690752    83[8-(6),8-(83,83),8-(83,83),8-(83,83,83)]
     9       6.771148       6.771148       6.771148    83[8-(83,83),8-(83,83),8-(83,83),8-(83,83,83)]
    10       5.117945       5.117945       5.117945    83[8-(6),8-(6,83),8-(83,83),8-(83,83)]
    11       5.514083       5.514083       5.514083    83[8-(6),8-(6),8-(6),8-(83,83),8-(83,83,83)]
    12       5.028085       5.028085       5.028085    83[8-(6),8-(6),8-(83,83),8-(83,83)]
    13       1.443038       1.443038       1.443038    83[8-(6,83),8-(83,83),8-(83,83),8-(83,83,83)]
    14       9.004752       9.004752       9.004752    83[8-(6),8-(83,83),8-(83,83),8-(83,83,83)]
    15       1.457148       1.457148       1.457148    83[8-(83,83),8-(83,83),8-(83,83),8-(83,83,83)]
    16      10.431945      10.431945      10.431945    83[8-(6),8-(6,83),8-(83,83),8-(83,83)]
    17       0.200083       0.200083       0.200083    83[8-(6),8-(6),8-(6),8-(83,83),8-(83,83,83)]
    18      10.342085      10.342085      10.342085    83[8-(6),8-(6),8-(83,83),8-(83,83)]
    19       3.822281       3.822281       3.822281    83[8-(6,83),8-(83,83),8-(83,83),8-(83,83,83)]
    20       6.888567       6.888567       6.888567    83[8-(6),8-(83,83),8-(83,83),8-(83,83,83)]
    21       3.808171       3.808171       3.808171    83[8-(83,83),8-(83,83),8-(83,83),8-(83,83,83)]
    22       5.461374       5.461374       5.461374    83[8-(6),8-(6,83),8-(83,83),8-(83,83)]
    23       5.065236       5.065236       5.065236    83[8-(6),8-(6),8-(6),8-(83,83),8-(83,83,83)]
    24       5.551234       5.551234       5.551234    83[8-(6),8-(6),8-(83,83),8-(83,83)]
    25       3.040671       3.040671       3.040671    1[6-(6,6)]
    26        6.64251        6.64251        6.64251    1[6-(6,6)]
    27       5.066222       5.066222       5.066222    1[6-(6,6)]
    28       5.623709       5.623709       5.623709    1[6-(6,6)]
    29       7.119368       7.119368       7.119368    1[6-(6,6)]
    30       3.570479       3.570479       3.570479    1[6-(6,6)]
    31       2.224648       2.224648       2.224648    1[6-(6,6)]
    32       9.250809       9.250809       9.250809    1[6-(6,6)]
    33       0.199097       0.199097       0.199097    1[6-(6,6)]
    34       10.26961       10.26961       10.26961    1[6-(6,6)]
    35       8.773951       8.773951       8.773951    1[6-(6,6)]
    36        1.69484        1.69484        1.69484    1[6-(6,6)]
    37       7.538648       7.538648       7.538648    1[6-(6,6)]
    38       3.936809       3.936809       3.936809    1[6-(6,6)]
    39       5.513097       5.513097       5.513097    1[6-(6,6)]
    40        4.95561        4.95561        4.95561    1[6-(6,6)]
    41       3.459951       3.459951       3.459951    1[6-(6,6)]
    42        7.00884        7.00884        7.00884    1[6-(6,6)]
    43       8.354671       8.354671       8.354671    1[6-(6,6)]
    44        1.32851        1.32851        1.32851    1[6-(6,6)]
    45      10.380222      10.380222      10.380222    1[6-(6,6)]
    46       0.309709       0.309709       0.309709    1[6-(6,6)]
    47       1.805368       1.805368       1.805368    1[6-(6,6)]
    48       8.884479       8.884479       8.884479    1[6-(6,6)]
    49       2.787327       2.787327       2.787327    6[6-(6,6),8-(83),8-(83)]
    50       3.869645       3.869645       3.869645    6[6-(1,6),6-(1,6),6-(8,8)]
    51       3.786092       3.786092       3.786092    6[1-(0),6-(6,6),6-(6,6)]
    52       4.862563       4.862563       4.862563    6[6-(1,6),6-(1,6),6-(8,8)]
    53        5.95045        5.95045        5.95045    6[1-(0),6-(6,6),6-(6,6)]
    54       5.014987       5.014987       5.014987    6[1-(0),6-(6,6),6-(6,6)]
    55       6.066024       6.066024       6.066024    6[6-(1,6),6-(1,6),6-(8,8)]
    56       4.806998       4.806998       4.806998    6[6-(6,6),8-(83),8-(83)]
    57       7.307144       7.307144       7.307144    6[6-(6,6),8-(0),8-(83)]
    58       6.631557       6.631557       6.631557    6[6-(1,6),6-(1,6),6-(8,8)]
    59       5.560947       5.560947       5.560947    6[1-(0),6-(6,6),6-(6,6)]
    60       7.927213       7.927213       7.927213    6[6-(6,6),8-(0),8-(83,83)]
    61       6.470092       6.470092       6.470092    6[1-(0),6-(6,6),6-(6,6)]
    62       5.375562       5.375562       5.375562    6[6-(1,6),6-(1,6),6-(8,8)]
    63       4.403508       4.403508       4.403508    6[6-(1,6),6-(1,6),6-(8,8)]
    64       4.327432       4.327432       4.327432    6[1-(0),6-(6,6),6-(6,6)]
    65       5.215433       5.215433       5.215433    6[6-(6,6),8-(0),8-(83)]
    66       3.267956       3.267956       3.267956    6[6-(6,6),8-(0),8-(83)]
    67       2.477992       2.477992       2.477992    6[6-(6,6),8-(83),8-(83)]
    68       1.395674       1.395674       1.395674    6[6-(1,6),6-(1,6),6-(8,8)]
    69       1.479227       1.479227       1.479227    6[1-(0),6-(6,6),6-(6,6)]
    70       0.402756       0.402756       0.402756    6[6-(1,6),6-(1,6),6-(8,8)]
    71       9.942869       9.942869       9.942869    6[1-(0),6-(6,6),6-(6,6)]
    72       0.250332       0.250332       0.250332    6[1-(0),6-(6,6),6-(6,6)]
    73       9.827295       9.827295       9.827295    6[6-(1,6),6-(1,6),6-(8,8)]
    74       0.458321       0.458321       0.458321    6[6-(6,6),8-(83),8-(83)]
    75       8.586175       8.586175       8.586175    6[6-(6,6),8-(0),8-(83)]
    76       9.261762       9.261762       9.261762    6[6-(1,6),6-(1,6),6-(8,8)]
    77      10.332372      10.332372      10.332372    6[1-(0),6-(6,6),6-(6,6)]
    78       7.966106       7.966106       7.966106    6[6-(6,6),8-(0),8-(83,83)]
    79       9.423227       9.423227       9.423227    6[1-(0),6-(6,6),6-(6,6)]
    80      10.517757      10.517757      10.517757    6[6-(1,6),6-(1,6),6-(8,8)]
    81       0.861811       0.861811       0.861811    6[6-(1,6),6-(1,6),6-(8,8)]
    82       0.937887       0.937887       0.937887    6[1-(0),6-(6,6),6-(6,6)]
    83       0.049886       0.049886       0.049886    6[6-(6,6),8-(0),8-(83)]
    84       1.997363       1.997363       1.997363    6[6-(6,6),8-(0),8-(83)]
    85       7.791992       7.791992       7.791992    6[6-(6,6),8-(83),8-(83)]
    86       6.709674       6.709674       6.709674    6[6-(1,6),6-(1,6),6-(8,8)]
    87       6.793227       6.793227       6.793227    6[1-(0),6-(6,6),6-(6,6)]
    88       5.716756       5.716756       5.716756    6[6-(1,6),6-(1,6),6-(8,8)]
    89       4.628869       4.628869       4.628869    6[1-(0),6-(6,6),6-(6,6)]
    90       5.564332       5.564332       5.564332    6[1-(0),6-(6,6),6-(6,6)]
    91       4.513295       4.513295       4.513295    6[6-(1,6),6-(1,6),6-(8,8)]
    92       5.772321       5.772321       5.772321    6[6-(6,6),8-(83),8-(83)]
    93       3.272175       3.272175       3.272175    6[6-(6,6),8-(0),8-(83)]
    94       3.947762       3.947762       3.947762    6[6-(1,6),6-(1,6),6-(8,8)]
    95       5.018372       5.018372       5.018372    6[1-(0),6-(6,6),6-(6,6)]
    96       2.652106       2.652106       2.652106    6[6-(6,6),8-(0),8-(83,83)]
    97       4.109227       4.109227       4.109227    6[1-(0),6-(6,6),6-(6,6)]
    98       5.203757       5.203757       5.203757    6[6-(1,6),6-(1,6),6-(8,8)]
    99       6.175811       6.175811       6.175811    6[6-(1,6),6-(1,6),6-(8,8)]
   100       6.251887       6.251887       6.251887    6[1-(0),6-(6,6),6-(6,6)]
   101       5.363886       5.363886       5.363886    6[6-(6,6),8-(0),8-(83)]
   102       7.311363       7.311363       7.311363    6[6-(6,6),8-(0),8-(83)]
   103       8.101327       8.101327       8.101327    6[6-(6,6),8-(83),8-(83)]
   104       9.183645       9.183645       9.183645    6[6-(1,6),6-(1,6),6-(8,8)]
   105       9.100092       9.100092       9.100092    6[1-(0),6-(6,6),6-(6,6)]
   106      10.176563      10.176563      10.176563    6[6-(1,6),6-(1,6),6-(8,8)]
   107        0.63645        0.63645        0.63645    6[1-(0),6-(6,6),6-(6,6)]
   108      10.328987      10.328987      10.328987    6[1-(0),6-(6,6),6-(6,6)]
   109       0.752024       0.752024       0.752024    6[6-(1,6),6-(1,6),6-(8,8)]
   110      10.120998      10.120998      10.120998    6[6-(6,6),8-(83),8-(83)]
   111       1.993144       1.993144       1.993144    6[6-(6,6),8-(0),8-(83)]
   112       1.317557       1.317557       1.317557    6[6-(1,6),6-(1,6),6-(8,8)]
   113       0.246947       0.246947       0.246947    6[1-(0),6-(6,6),6-(6,6)]
   114       2.613213       2.613213       2.613213    6[6-(6,6),8-(0),8-(83,83)]
   115       1.156092       1.156092       1.156092    6[1-(0),6-(6,6),6-(6,6)]
   116       0.061562       0.061562       0.061562    6[6-(1,6),6-(1,6),6-(8,8)]
   117       9.717508       9.717508       9.717508    6[6-(1,6),6-(1,6),6-(8,8)]
   118       9.641432       9.641432       9.641432    6[1-(0),6-(6,6),6-(6,6)]
   119      10.529433      10.529433      10.529433    6[6-(6,6),8-(0),8-(83)]
   120       8.581956       8.581956       8.581956    6[6-(6,6),8-(0),8-(83)]
   121       0.517433       0.517433       0.517433    8[83-(8,8,8),83-(8,8,8),83-(8,8,8)]
   122        10.3405        10.3405        10.3405    8[83-(8,8,8),83-(8,8,8),83-(8,8,8),83-(8,8,8,8)]
   123       0.877325       0.877325       0.877325    8[83-(8,8,8),83-(8,8,8),83-(8,8,8)]
   124       2.313018       2.313018       2.313018    8[6-(6,8),83-(8,8,8)]
   125       0.248406       0.248406       0.248406    8[83-(8,8,8),83-(8,8,8),83-(8,8,8)]
   126       1.987589       1.987589       1.987589    8[6-(6,8),83-(8,8,8,8)]
   127       2.753613       2.753613       2.753613    8[6-(6,8),83-(8,8,8)]
   128       5.744955       5.744955       5.744955    8[6-(6,8),83-(8,8,8,8)]
   129       3.885453       3.885453       3.885453    8[6-(6,8),83-(8,8,8,8)]
   130       7.455172       7.455172       7.455172    8[6-(6,8)]
   131       8.229612       8.229612       8.229612    8[6-(6,8),83-(8,8,8)]
   132       8.542515       8.542515       8.542515    8[6-(6,8),83-(8,8,8),83-(8,8,8)]
   133       8.354022       8.354022       8.354022    8[6-(6,8)]
   134       4.441638       4.441638       4.441638    8[6-(6,8)]
   135       6.051438       6.051438       6.051438    8[6-(6,8),83-(8,8,8)]
   136       3.227334       3.227334       3.227334    8[6-(6,8)]
   137       9.885074       9.885074       9.885074    8[83-(8,8,8),83-(8,8,8),83-(8,8,8,8)]
   138       4.747886       4.747886       4.747886    8[83-(8,8,8),83-(8,8,8),83-(8,8,8)]
   139       5.552819       5.552819       5.552819    8[83-(8,8,8),83-(8,8,8),83-(8,8,8),83-(8,8,8,8)]
   140       4.387994       4.387994       4.387994    8[83-(8,8,8),83-(8,8,8),83-(8,8,8)]
   141       2.952301       2.952301       2.952301    8[6-(6,8),83-(8,8,8)]
   142       5.016913       5.016913       5.016913    8[83-(8,8,8),83-(8,8,8),83-(8,8,8)]
   143        3.27773        3.27773        3.27773    8[6-(6,8),83-(8,8,8,8)]
   144       2.511706       2.511706       2.511706    8[6-(6,8),83-(8,8,8)]
   145      10.148364      10.148364      10.148364    8[6-(6,8),83-(8,8,8,8)]
   146       1.379866       1.379866       1.379866    8[6-(6,8),83-(8,8,8,8)]
   147       8.438147       8.438147       8.438147    8[6-(6,8)]
   148       7.663707       7.663707       7.663707    8[6-(6,8),83-(8,8,8)]
   149       7.350804       7.350804       7.350804    8[6-(6,8),83-(8,8,8),83-(8,8,8)]
   150       7.539297       7.539297       7.539297    8[6-(6,8)]
   151       0.823681       0.823681       0.823681    8[6-(6,8)]
   152       9.841881       9.841881       9.841881    8[6-(6,8),83-(8,8,8)]
   153       2.037985       2.037985       2.037985    8[6-(6,8)]
   154       6.008245       6.008245       6.008245    8[83-(8,8,8),83-(8,8,8),83-(8,8,8,8)]
   155      10.061886      10.061886      10.061886    8[83-(8,8,8),83-(8,8,8),83-(8,8,8)]
   156       0.238819       0.238819       0.238819    8[83-(8,8,8),83-(8,8,8),83-(8,8,8),83-(8,8,8,8)]
   157       9.701994       9.701994       9.701994    8[83-(8,8,8),83-(8,8,8),83-(8,8,8)]
   158       8.266301       8.266301       8.266301    8[6-(6,8),83-(8,8,8)]
   159      10.330913      10.330913      10.330913    8[83-(8,8,8),83-(8,8,8),83-(8,8,8)]
   160        8.59173        8.59173        8.59173    8[6-(6,8),83-(8,8,8,8)]
   161       7.825706       7.825706       7.825706    8[6-(6,8),83-(8,8,8)]
   162       4.834364       4.834364       4.834364    8[6-(6,8),83-(8,8,8,8)]
   163       6.693866       6.693866       6.693866    8[6-(6,8),83-(8,8,8,8)]
   164       3.124147       3.124147       3.124147    8[6-(6,8)]
   165       2.349707       2.349707       2.349707    8[6-(6,8),83-(8,8,8)]
   166       2.036804       2.036804       2.036804    8[6-(6,8),83-(8,8,8),83-(8,8,8)]
   167       2.225297       2.225297       2.225297    8[6-(6,8)]
   168       6.137681       6.137681       6.137681    8[6-(6,8)]
   169       4.527881       4.527881       4.527881    8[6-(6,8),83-(8,8,8)]
   170       7.351985       7.351985       7.351985    8[6-(6,8)]
   171       0.694245       0.694245       0.694245    8[83-(8,8,8),83-(8,8,8),83-(8,8,8,8)]
   172       5.831433       5.831433       5.831433    8[83-(8,8,8),83-(8,8,8),83-(8,8,8)]
   173         5.0265         5.0265         5.0265    8[83-(8,8,8),83-(8,8,8),83-(8,8,8),83-(8,8,8,8)]
   174       6.191325       6.191325       6.191325    8[83-(8,8,8),83-(8,8,8),83-(8,8,8)]
   175       7.627018       7.627018       7.627018    8[6-(6,8),83-(8,8,8)]
   176       5.562406       5.562406       5.562406    8[83-(8,8,8),83-(8,8,8),83-(8,8,8)]
   177       7.301589       7.301589       7.301589    8[6-(6,8),83-(8,8,8,8)]
   178       8.067613       8.067613       8.067613    8[6-(6,8),83-(8,8,8)]
   179       0.430955       0.430955       0.430955    8[6-(6,8),83-(8,8,8,8)]
   180       9.199453       9.199453       9.199453    8[6-(6,8),83-(8,8,8,8)]
   181       2.141172       2.141172       2.141172    8[6-(6,8)]
   182       2.915612       2.915612       2.915612    8[6-(6,8),83-(8,8,8)]
   183       3.228515       3.228515       3.228515    8[6-(6,8),83-(8,8,8),83-(8,8,8)]
   184       3.040022       3.040022       3.040022    8[6-(6,8)]
   185       9.755638       9.755638       9.755638    8[6-(6,8)]
   186       0.737438       0.737438       0.737438    8[6-(6,8),83-(8,8,8)]
   187       8.541334       8.541334       8.541334    8[6-(6,8)]
   188       4.571074       4.571074       4.571074    8[83-(8,8,8),83-(8,8,8),83-(8,8,8,8)]
