# Supplementary material for: A collection of forcefield precursors for metal–organic frameworks
Source: RSC Adv. 2019 Nov 13;9(63):36492–507. doi: 10.1039/c9ra07327b (PMC9075174; doi:10.1039/c9ra07327b)
Supplement: RA-009-C9RA07327B-s2444 [file RA-009-C9RA07327B-s2444.txt]

UDOVUG_charged

10.481000    0.000000    0.000000
0.000000    23.986000    0.000000
0.000000    0.000000    23.986000

     1       4.082454       4.082454       4.082454    30[8-(15),8-(15),8-(15),8-(6)]
     2       4.082454       4.082454       4.082454    30[8-(15),8-(15),8-(15),8-(6)]
     3       4.082454       4.082454       4.082454    30[8-(15),8-(15),8-(15),8-(6)]
     4       4.082454       4.082454       4.082454    30[8-(15),8-(15),8-(15),8-(6)]
     5       1.158046       1.158046       1.158046    30[8-(15),8-(15),8-(15),8-(6)]
     6       1.158046       1.158046       1.158046    30[8-(15),8-(15),8-(15),8-(6)]
     7       1.158046       1.158046       1.158046    30[8-(15),8-(15),8-(15),8-(6)]
     8       1.158046       1.158046       1.158046    30[8-(15),8-(15),8-(15),8-(6)]
     9       6.398546       6.398546       6.398546    30[8-(15),8-(15),8-(15),8-(6)]
    10       6.398546       6.398546       6.398546    30[8-(15),8-(15),8-(15),8-(6)]
    11       6.398546       6.398546       6.398546    30[8-(15),8-(15),8-(15),8-(6)]
    12       6.398546       6.398546       6.398546    30[8-(15),8-(15),8-(15),8-(6)]
    13       9.322954       9.322954       9.322954    30[8-(15),8-(15),8-(15),8-(6)]
    14       9.322954       9.322954       9.322954    30[8-(15),8-(15),8-(15),8-(6)]
    15       9.322954       9.322954       9.322954    30[8-(15),8-(15),8-(15),8-(6)]
    16       9.322954       9.322954       9.322954    30[8-(15),8-(15),8-(15),8-(6)]
    17       6.173309       6.173309       6.173309    15[6-(6,6),8-(30),8-(30),8-(30)]
    18       6.173309       6.173309       6.173309    15[6-(6,6),8-(30),8-(30),8-(30)]
    19       6.173309       6.173309       6.173309    15[6-(6,6),8-(30),8-(30),8-(30)]
    20       6.173309       6.173309       6.173309    15[6-(6,6),8-(30),8-(30),8-(30)]
    21       9.548191       9.548191       9.548191    15[6-(6,6),8-(30),8-(30),8-(30)]
    22       9.548191       9.548191       9.548191    15[6-(6,6),8-(30),8-(30),8-(30)]
    23       9.548191       9.548191       9.548191    15[6-(6,6),8-(30),8-(30),8-(30)]
    24       9.548191       9.548191       9.548191    15[6-(6,6),8-(30),8-(30),8-(30)]
    25       4.307691       4.307691       4.307691    15[6-(6,6),8-(30),8-(30),8-(30)]
    26       4.307691       4.307691       4.307691    15[6-(6,6),8-(30),8-(30),8-(30)]
    27       4.307691       4.307691       4.307691    15[6-(6,6),8-(30),8-(30),8-(30)]
    28       4.307691       4.307691       4.307691    15[6-(6,6),8-(30),8-(30),8-(30)]
    29       0.932809       0.932809       0.932809    15[6-(6,6),8-(30),8-(30),8-(30)]
    30       0.932809       0.932809       0.932809    15[6-(6,6),8-(30),8-(30),8-(30)]
    31       0.932809       0.932809       0.932809    15[6-(6,6),8-(30),8-(30),8-(30)]
    32       0.932809       0.932809       0.932809    15[6-(6,6),8-(30),8-(30),8-(30)]
    33       6.234099       6.234099       6.234099    1[6-(6,6)]
    34       6.202656       6.202656       6.202656    1[6-(6,6)]
    35       5.998276       5.998276       5.998276    1[6-(6,6)]
    36       6.115664       6.115664       6.115664    1[6-(6,6)]
    37       6.234099       6.234099       6.234099    1[6-(6,6)]
    38       6.202656       6.202656       6.202656    1[6-(6,6)]
    39       5.998276       5.998276       5.998276    1[6-(6,6)]
    40       6.115664       6.115664       6.115664    1[6-(6,6)]
    41       6.234099       6.234099       6.234099    1[6-(6,6)]
    42       6.202656       6.202656       6.202656    1[6-(6,6)]
    43       5.998276       5.998276       5.998276    1[6-(6,6)]
    44       6.115664       6.115664       6.115664    1[6-(6,6)]
    45       6.234099       6.234099       6.234099    1[6-(6,6)]
    46       6.202656       6.202656       6.202656    1[6-(6,6)]
    47       5.998276       5.998276       5.998276    1[6-(6,6)]
    48       6.115664       6.115664       6.115664    1[6-(6,6)]
    49       9.487401       9.487401       9.487401    1[6-(6,6)]
    50       9.518844       9.518844       9.518844    1[6-(6,6)]
    51       9.723224       9.723224       9.723224    1[6-(6,6)]
    52       9.605837       9.605837       9.605837    1[6-(6,6)]
    53       9.487401       9.487401       9.487401    1[6-(6,6)]
    54       9.518844       9.518844       9.518844    1[6-(6,6)]
    55       9.723224       9.723224       9.723224    1[6-(6,6)]
    56       9.605837       9.605837       9.605837    1[6-(6,6)]
    57       9.487401       9.487401       9.487401    1[6-(6,6)]
    58       9.518844       9.518844       9.518844    1[6-(6,6)]
    59       9.723224       9.723224       9.723224    1[6-(6,6)]
    60       9.605837       9.605837       9.605837    1[6-(6,6)]
    61       9.487401       9.487401       9.487401    1[6-(6,6)]
    62       9.518844       9.518844       9.518844    1[6-(6,6)]
    63       9.723224       9.723224       9.723224    1[6-(6,6)]
    64       9.605837       9.605837       9.605837    1[6-(6,6)]
    65       4.246901       4.246901       4.246901    1[6-(6,6)]
    66       4.278344       4.278344       4.278344    1[6-(6,6)]
    67       4.482724       4.482724       4.482724    1[6-(6,6)]
    68       4.365336       4.365336       4.365336    1[6-(6,6)]
    69       4.246901       4.246901       4.246901    1[6-(6,6)]
    70       4.278344       4.278344       4.278344    1[6-(6,6)]
    71       4.482724       4.482724       4.482724    1[6-(6,6)]
    72       4.365336       4.365336       4.365336    1[6-(6,6)]
    73       4.246901       4.246901       4.246901    1[6-(6,6)]
    74       4.278344       4.278344       4.278344    1[6-(6,6)]
    75       4.482724       4.482724       4.482724    1[6-(6,6)]
    76       4.365336       4.365336       4.365336    1[6-(6,6)]
    77       4.246901       4.246901       4.246901    1[6-(6,6)]
    78       4.278344       4.278344       4.278344    1[6-(6,6)]
    79       4.482724       4.482724       4.482724    1[6-(6,6)]
    80       4.365336       4.365336       4.365336    1[6-(6,6)]
    81       0.993599       0.993599       0.993599    1[6-(6,6)]
    82       0.962156       0.962156       0.962156    1[6-(6,6)]
    83       0.757776       0.757776       0.757776    1[6-(6,6)]
    84       0.875163       0.875163       0.875163    1[6-(6,6)]
    85       0.993599       0.993599       0.993599    1[6-(6,6)]
    86       0.962156       0.962156       0.962156    1[6-(6,6)]
    87       0.757776       0.757776       0.757776    1[6-(6,6)]
    88       0.875163       0.875163       0.875163    1[6-(6,6)]
    89       0.993599       0.993599       0.993599    1[6-(6,6)]
    90       0.962156       0.962156       0.962156    1[6-(6,6)]
    91       0.757776       0.757776       0.757776    1[6-(6,6)]
    92       0.875163       0.875163       0.875163    1[6-(6,6)]
    93       0.993599       0.993599       0.993599    1[6-(6,6)]
    94       0.962156       0.962156       0.962156    1[6-(6,6)]
    95       0.757776       0.757776       0.757776    1[6-(6,6)]
    96       0.875163       0.875163       0.875163    1[6-(6,6)]
    97       6.169117       6.169117       6.169117    6[6-(1,6),6-(1,6),15-(8,8,8)]
    98       6.194271       6.194271       6.194271    6[1-(0),6-(1,6),6-(6,15)]
    99        6.16178        6.16178        6.16178    6[1-(0),6-(1,6),6-(1,6)]
   100       6.067451       6.067451       6.067451    6[1-(0),6-(1,6),6-(6,6)]
   101       6.075836       6.075836       6.075836    6[6-(1,6),6-(1,6),6-(8,8)]
   102       6.119856       6.119856       6.119856    6[1-(0),6-(6,15),6-(6,6)]
   103       6.048585       6.048585       6.048585    6[6-(6,6),8-(0),8-(30)]
   104       6.169117       6.169117       6.169117    6[6-(1,6),6-(1,6),15-(8,8,8)]
   105       6.194271       6.194271       6.194271    6[1-(0),6-(1,6),6-(6,15)]
   106        6.16178        6.16178        6.16178    6[1-(0),6-(1,6),6-(1,6)]
   107       6.067451       6.067451       6.067451    6[1-(0),6-(1,6),6-(6,6)]
   108       6.075836       6.075836       6.075836    6[6-(1,6),6-(1,6),6-(8,8)]
   109       6.119856       6.119856       6.119856    6[1-(0),6-(6,15),6-(6,6)]
   110       6.048585       6.048585       6.048585    6[6-(6,6),8-(0),8-(30)]
   111       6.169117       6.169117       6.169117    6[6-(1,6),6-(1,6),15-(8,8,8)]
   112       6.194271       6.194271       6.194271    6[1-(0),6-(1,6),6-(6,15)]
   113        6.16178        6.16178        6.16178    6[1-(0),6-(1,6),6-(1,6)]
   114       6.067451       6.067451       6.067451    6[1-(0),6-(1,6),6-(6,6)]
   115       6.075836       6.075836       6.075836    6[6-(1,6),6-(1,6),6-(8,8)]
   116       6.119856       6.119856       6.119856    6[1-(0),6-(6,15),6-(6,6)]
   117       6.048585       6.048585       6.048585    6[6-(6,6),8-(0),8-(30)]
   118       6.169117       6.169117       6.169117    6[6-(1,6),6-(1,6),15-(8,8,8)]
   119       6.194271       6.194271       6.194271    6[1-(0),6-(1,6),6-(6,15)]
   120        6.16178        6.16178        6.16178    6[1-(0),6-(1,6),6-(1,6)]
   121       6.067451       6.067451       6.067451    6[1-(0),6-(1,6),6-(6,6)]
   122       6.075836       6.075836       6.075836    6[6-(1,6),6-(1,6),6-(8,8)]
   123       6.119856       6.119856       6.119856    6[1-(0),6-(6,15),6-(6,6)]
   124       6.048585       6.048585       6.048585    6[6-(6,6),8-(0),8-(30)]
   125       9.552383       9.552383       9.552383    6[6-(1,6),6-(1,6),15-(8,8,8)]
   126       9.527229       9.527229       9.527229    6[1-(0),6-(1,6),6-(6,15)]
   127        9.55972        9.55972        9.55972    6[1-(0),6-(1,6),6-(1,6)]
   128       9.654049       9.654049       9.654049    6[1-(0),6-(1,6),6-(6,6)]
   129       9.645664       9.645664       9.645664    6[6-(1,6),6-(1,6),6-(8,8)]
   130       9.601644       9.601644       9.601644    6[1-(0),6-(6,15),6-(6,6)]
   131       9.672915       9.672915       9.672915    6[6-(6,6),8-(0),8-(30)]
   132       9.552383       9.552383       9.552383    6[6-(1,6),6-(1,6),15-(8,8,8)]
   133       9.527229       9.527229       9.527229    6[1-(0),6-(1,6),6-(6,15)]
   134        9.55972        9.55972        9.55972    6[1-(0),6-(1,6),6-(1,6)]
   135       9.654049       9.654049       9.654049    6[1-(0),6-(1,6),6-(6,6)]
   136       9.645664       9.645664       9.645664    6[6-(1,6),6-(1,6),6-(8,8)]
   137       9.601644       9.601644       9.601644    6[1-(0),6-(6,15),6-(6,6)]
   138       9.672915       9.672915       9.672915    6[6-(6,6),8-(0),8-(30)]
   139       9.552383       9.552383       9.552383    6[6-(1,6),6-(1,6),15-(8,8,8)]
   140       9.527229       9.527229       9.527229    6[1-(0),6-(1,6),6-(6,15)]
   141        9.55972        9.55972        9.55972    6[1-(0),6-(1,6),6-(1,6)]
   142       9.654049       9.654049       9.654049    6[1-(0),6-(1,6),6-(6,6)]
   143       9.645664       9.645664       9.645664    6[6-(1,6),6-(1,6),6-(8,8)]
   144       9.601644       9.601644       9.601644    6[1-(0),6-(6,15),6-(6,6)]
   145       9.672915       9.672915       9.672915    6[6-(6,6),8-(0),8-(30)]
   146       9.552383       9.552383       9.552383    6[6-(1,6),6-(1,6),15-(8,8,8)]
   147       9.527229       9.527229       9.527229    6[1-(0),6-(1,6),6-(6,15)]
   148        9.55972        9.55972        9.55972    6[1-(0),6-(1,6),6-(1,6)]
   149       9.654049       9.654049       9.654049    6[1-(0),6-(1,6),6-(6,6)]
   150       9.645664       9.645664       9.645664    6[6-(1,6),6-(1,6),6-(8,8)]
   151       9.601644       9.601644       9.601644    6[1-(0),6-(6,15),6-(6,6)]
   152       9.672915       9.672915       9.672915    6[6-(6,6),8-(0),8-(30)]
   153       4.311883       4.311883       4.311883    6[6-(1,6),6-(1,6),15-(8,8,8)]
   154       4.286729       4.286729       4.286729    6[1-(0),6-(1,6),6-(6,15)]
   155        4.31922        4.31922        4.31922    6[1-(0),6-(1,6),6-(1,6)]
   156       4.413549       4.413549       4.413549    6[1-(0),6-(1,6),6-(6,6)]
   157       4.405164       4.405164       4.405164    6[6-(1,6),6-(1,6),6-(8,8)]
   158       4.361144       4.361144       4.361144    6[1-(0),6-(6,15),6-(6,6)]
   159       4.432415       4.432415       4.432415    6[6-(6,6),8-(0),8-(30)]
   160       4.311883       4.311883       4.311883    6[6-(1,6),6-(1,6),15-(8,8,8)]
   161       4.286729       4.286729       4.286729    6[1-(0),6-(1,6),6-(6,15)]
   162        4.31922        4.31922        4.31922    6[1-(0),6-(1,6),6-(1,6)]
   163       4.413549       4.413549       4.413549    6[1-(0),6-(1,6),6-(6,6)]
   164       4.405164       4.405164       4.405164    6[6-(1,6),6-(1,6),6-(8,8)]
   165       4.361144       4.361144       4.361144    6[1-(0),6-(6,15),6-(6,6)]
   166       4.432415       4.432415       4.432415    6[6-(6,6),8-(0),8-(30)]
   167       4.311883       4.311883       4.311883    6[6-(1,6),6-(1,6),15-(8,8,8)]
   168       4.286729       4.286729       4.286729    6[1-(0),6-(1,6),6-(6,15)]
   169        4.31922        4.31922        4.31922    6[1-(0),6-(1,6),6-(1,6)]
   170       4.413549       4.413549       4.413549    6[1-(0),6-(1,6),6-(6,6)]
   171       4.405164       4.405164       4.405164    6[6-(1,6),6-(1,6),6-(8,8)]
   172       4.361144       4.361144       4.361144    6[1-(0),6-(6,15),6-(6,6)]
   173       4.432415       4.432415       4.432415    6[6-(6,6),8-(0),8-(30)]
   174       4.311883       4.311883       4.311883    6[6-(1,6),6-(1,6),15-(8,8,8)]
   175       4.286729       4.286729       4.286729    6[1-(0),6-(1,6),6-(6,15)]
   176        4.31922        4.31922        4.31922    6[1-(0),6-(1,6),6-(1,6)]
   177       4.413549       4.413549       4.413549    6[1-(0),6-(1,6),6-(6,6)]
   178       4.405164       4.405164       4.405164    6[6-(1,6),6-(1,6),6-(8,8)]
   179       4.361144       4.361144       4.361144    6[1-(0),6-(6,15),6-(6,6)]
   180       4.432415       4.432415       4.432415    6[6-(6,6),8-(0),8-(30)]
   181       0.928617       0.928617       0.928617    6[6-(1,6),6-(1,6),15-(8,8,8)]
   182       0.953771       0.953771       0.953771    6[1-(0),6-(1,6),6-(6,15)]
   183        0.92128        0.92128        0.92128    6[1-(0),6-(1,6),6-(1,6)]
   184       0.826951       0.826951       0.826951    6[1-(0),6-(1,6),6-(6,6)]
   185       0.835336       0.835336       0.835336    6[6-(1,6),6-(1,6),6-(8,8)]
   186       0.879356       0.879356       0.879356    6[1-(0),6-(6,15),6-(6,6)]
   187       0.808085       0.808085       0.808085    6[6-(6,6),8-(0),8-(30)]
   188       0.928617       0.928617       0.928617    6[6-(1,6),6-(1,6),15-(8,8,8)]
   189       0.953771       0.953771       0.953771    6[1-(0),6-(1,6),6-(6,15)]
   190        0.92128        0.92128        0.92128    6[1-(0),6-(1,6),6-(1,6)]
   191       0.826951       0.826951       0.826951    6[1-(0),6-(1,6),6-(6,6)]
   192       0.835336       0.835336       0.835336    6[6-(1,6),6-(1,6),6-(8,8)]
   193       0.879356       0.879356       0.879356    6[1-(0),6-(6,15),6-(6,6)]
   194       0.808085       0.808085       0.808085    6[6-(6,6),8-(0),8-(30)]
   195       0.928617       0.928617       0.928617    6[6-(1,6),6-(1,6),15-(8,8,8)]
   196       0.953771       0.953771       0.953771    6[1-(0),6-(1,6),6-(6,15)]
   197        0.92128        0.92128        0.92128    6[1-(0),6-(1,6),6-(1,6)]
   198       0.826951       0.826951       0.826951    6[1-(0),6-(1,6),6-(6,6)]
   199       0.835336       0.835336       0.835336    6[6-(1,6),6-(1,6),6-(8,8)]
   200       0.879356       0.879356       0.879356    6[1-(0),6-(6,15),6-(6,6)]
   201       0.808085       0.808085       0.808085    6[6-(6,6),8-(0),8-(30)]
   202       0.928617       0.928617       0.928617    6[6-(1,6),6-(1,6),15-(8,8,8)]
   203       0.953771       0.953771       0.953771    6[1-(0),6-(1,6),6-(6,15)]
   204        0.92128        0.92128        0.92128    6[1-(0),6-(1,6),6-(1,6)]
   205       0.826951       0.826951       0.826951    6[1-(0),6-(1,6),6-(6,6)]
   206       0.835336       0.835336       0.835336    6[6-(1,6),6-(1,6),6-(8,8)]
   207       0.879356       0.879356       0.879356    6[1-(0),6-(6,15),6-(6,6)]
   208       0.808085       0.808085       0.808085    6[6-(6,6),8-(0),8-(30)]
   209       5.024591       5.024591       5.024591    8[15-(6,8,8),30-(8,8,8)]
   210       7.467713       7.467713       7.467713    8[15-(6,8,8),30-(8,8,8)]
   211       6.016094       6.016094       6.016094    8[15-(6,8,8),30-(8,8,8)]
   212       6.130337       6.130337       6.130337    8[6-(6,8)]
   213       5.911284       5.911284       5.911284    8[6-(6,8),30-(8,8,8)]
   214       5.024591       5.024591       5.024591    8[15-(6,8,8),30-(8,8,8)]
   215       7.467713       7.467713       7.467713    8[15-(6,8,8),30-(8,8,8)]
   216       6.016094       6.016094       6.016094    8[15-(6,8,8),30-(8,8,8)]
   217       6.130337       6.130337       6.130337    8[6-(6,8)]
   218       5.911284       5.911284       5.911284    8[6-(6,8),30-(8,8,8)]
   219       5.024591       5.024591       5.024591    8[15-(6,8,8),30-(8,8,8)]
   220       7.467713       7.467713       7.467713    8[15-(6,8,8),30-(8,8,8)]
   221       6.016094       6.016094       6.016094    8[15-(6,8,8),30-(8,8,8)]
   222       6.130337       6.130337       6.130337    8[6-(6,8)]
   223       5.911284       5.911284       5.911284    8[6-(6,8),30-(8,8,8)]
   224       5.024591       5.024591       5.024591    8[15-(6,8,8),30-(8,8,8)]
   225       7.467713       7.467713       7.467713    8[15-(6,8,8),30-(8,8,8)]
   226       6.016094       6.016094       6.016094    8[15-(6,8,8),30-(8,8,8)]
   227       6.130337       6.130337       6.130337    8[6-(6,8)]
   228       5.911284       5.911284       5.911284    8[6-(6,8),30-(8,8,8)]
   229       0.215909       0.215909       0.215909    8[15-(6,8,8),30-(8,8,8)]
   230       8.253787       8.253787       8.253787    8[15-(6,8,8),30-(8,8,8)]
   231       9.705406       9.705406       9.705406    8[15-(6,8,8),30-(8,8,8)]
   232       9.591163       9.591163       9.591163    8[6-(6,8)]
   233       9.810216       9.810216       9.810216    8[6-(6,8),30-(8,8,8)]
   234       0.215909       0.215909       0.215909    8[15-(6,8,8),30-(8,8,8)]
   235       8.253787       8.253787       8.253787    8[15-(6,8,8),30-(8,8,8)]
   236       9.705406       9.705406       9.705406    8[15-(6,8,8),30-(8,8,8)]
   237       9.591163       9.591163       9.591163    8[6-(6,8)]
   238       9.810216       9.810216       9.810216    8[6-(6,8),30-(8,8,8)]
   239       0.215909       0.215909       0.215909    8[15-(6,8,8),30-(8,8,8)]
   240       8.253787       8.253787       8.253787    8[15-(6,8,8),30-(8,8,8)]
   241       9.705406       9.705406       9.705406    8[15-(6,8,8),30-(8,8,8)]
   242       9.591163       9.591163       9.591163    8[6-(6,8)]
   243       9.810216       9.810216       9.810216    8[6-(6,8),30-(8,8,8)]
   244       0.215909       0.215909       0.215909    8[15-(6,8,8),30-(8,8,8)]
   245       8.253787       8.253787       8.253787    8[15-(6,8,8),30-(8,8,8)]
   246       9.705406       9.705406       9.705406    8[15-(6,8,8),30-(8,8,8)]
   247       9.591163       9.591163       9.591163    8[6-(6,8)]
   248       9.810216       9.810216       9.810216    8[6-(6,8),30-(8,8,8)]
   249       5.456409       5.456409       5.456409    8[15-(6,8,8),30-(8,8,8)]
   250       3.013288       3.013288       3.013288    8[15-(6,8,8),30-(8,8,8)]
   251       4.464906       4.464906       4.464906    8[15-(6,8,8),30-(8,8,8)]
   252       4.350663       4.350663       4.350663    8[6-(6,8)]
   253       4.569716       4.569716       4.569716    8[6-(6,8),30-(8,8,8)]
   254       5.456409       5.456409       5.456409    8[15-(6,8,8),30-(8,8,8)]
   255       3.013288       3.013288       3.013288    8[15-(6,8,8),30-(8,8,8)]
   256       4.464906       4.464906       4.464906    8[15-(6,8,8),30-(8,8,8)]
   257       4.350663       4.350663       4.350663    8[6-(6,8)]
   258       4.569716       4.569716       4.569716    8[6-(6,8),30-(8,8,8)]
   259       5.456409       5.456409       5.456409    8[15-(6,8,8),30-(8,8,8)]
   260       3.013288       3.013288       3.013288    8[15-(6,8,8),30-(8,8,8)]
   261       4.464906       4.464906       4.464906    8[15-(6,8,8),30-(8,8,8)]
   262       4.350663       4.350663       4.350663    8[6-(6,8)]
   263       4.569716       4.569716       4.569716    8[6-(6,8),30-(8,8,8)]
   264       5.456409       5.456409       5.456409    8[15-(6,8,8),30-(8,8,8)]
   265       3.013288       3.013288       3.013288    8[15-(6,8,8),30-(8,8,8)]
   266       4.464906       4.464906       4.464906    8[15-(6,8,8),30-(8,8,8)]
   267       4.350663       4.350663       4.350663    8[6-(6,8)]
   268       4.569716       4.569716       4.569716    8[6-(6,8),30-(8,8,8)]
   269      10.265091      10.265091      10.265091    8[15-(6,8,8),30-(8,8,8)]
   270       2.227213       2.227213       2.227213    8[15-(6,8,8),30-(8,8,8)]
   271       0.775594       0.775594       0.775594    8[15-(6,8,8),30-(8,8,8)]
   272       0.889837       0.889837       0.889837    8[6-(6,8)]
   273       0.670784       0.670784       0.670784    8[6-(6,8),30-(8,8,8)]
   274      10.265091      10.265091      10.265091    8[15-(6,8,8),30-(8,8,8)]
   275       2.227213       2.227213       2.227213    8[15-(6,8,8),30-(8,8,8)]
   276       0.775594       0.775594       0.775594    8[15-(6,8,8),30-(8,8,8)]
   277       0.889837       0.889837       0.889837    8[6-(6,8)]
   278       0.670784       0.670784       0.670784    8[6-(6,8),30-(8,8,8)]
   279      10.265091      10.265091      10.265091    8[15-(6,8,8),30-(8,8,8)]
   280       2.227213       2.227213       2.227213    8[15-(6,8,8),30-(8,8,8)]
   281       0.775594       0.775594       0.775594    8[15-(6,8,8),30-(8,8,8)]
   282       0.889837       0.889837       0.889837    8[6-(6,8)]
   283       0.670784       0.670784       0.670784    8[6-(6,8),30-(8,8,8)]
   284      10.265091      10.265091      10.265091    8[15-(6,8,8),30-(8,8,8)]
   285       2.227213       2.227213       2.227213    8[15-(6,8,8),30-(8,8,8)]
   286       0.775594       0.775594       0.775594    8[15-(6,8,8),30-(8,8,8)]
   287       0.889837       0.889837       0.889837    8[6-(6,8)]
   288       0.670784       0.670784       0.670784    8[6-(6,8),30-(8,8,8)]
