# Supplementary material for: A collection of forcefield precursors for metal–organic frameworks
Source: RSC Adv. 2019 Nov 13;9(63):36492–507. doi: 10.1039/c9ra07327b (PMC9075174; doi:10.1039/c9ra07327b)
Supplement: RA-009-C9RA07327B-s2445 [file RA-009-C9RA07327B-s2445.txt]

UFASEA_ion_b

19.374000    0.000000    0.000000
0.000000    14.887400    0.000000
-5.696994    0.000000    14.277455

     1      14.833674      14.833674      14.833674    48[7-(6,6),7-(6,6),7-(6,6),8-(6),8-(6,48)]
     2      12.771869      12.771869      12.771869    48[7-(6,6),7-(6,6),8-(6),8-(6,48)]
     3       -0.75237       -0.75237       -0.75237    48[7-(6,6),7-(6,6),8-(6),8-(6,48)]
     4      15.152866      15.152866      15.152866    48[7-(6,6),7-(6,6),8-(6),8-(6),8-(6,48)]
     5       1.691829       1.691829       1.691829    48[7-(6,6),7-(6,6),7-(6,6),8-(6),8-(6,48)]
     6       -1.94336       -1.94336       -1.94336    48[7-(6,6),7-(6,6),8-(6),8-(6,48)]
     7      11.580879      11.580879      11.580879    48[7-(6,6),7-(6,6),8-(6),8-(6,48)]
     8       1.372637       1.372637       1.372637    48[7-(6,6),7-(6,6),8-(6),8-(6),8-(6,48)]
     9      -1.156668      -1.156668      -1.156668    48[7-(6,6),7-(6,6),7-(6,6),8-(6),8-(6,48)]
    10       0.905137       0.905137       0.905137    48[7-(6,6),7-(6,6),8-(6),8-(6,48)]
    11      14.429376      14.429376      14.429376    48[7-(6,6),7-(6,6),8-(6),8-(6,48)]
    12       -1.47586       -1.47586       -1.47586    48[7-(6,6),7-(6,6),8-(6),8-(6),8-(6,48)]
    13      11.985177      11.985177      11.985177    48[7-(6,6),7-(6,6),7-(6,6),8-(6),8-(6,48)]
    14      15.620366      15.620366      15.620366    48[7-(6,6),7-(6,6),8-(6),8-(6,48)]
    15       2.096127       2.096127       2.096127    48[7-(6,6),7-(6,6),8-(6),8-(6,48)]
    16      12.304369      12.304369      12.304369    48[7-(6,6),7-(6,6),8-(6),8-(6),8-(6,48)]
    17      12.819896      12.819896      12.819896    6[6-(6,7),8-(48),8-(48)]
    18      13.247489      13.247489      13.247489    6[6-(6,7),6-(8,8),7-(6,48)]
    19      13.593728      13.593728      13.593728    6[6-(6,7),6-(8,8),7-(6,48)]
    20      13.785729      13.785729      13.785729    6[6-(6,7),8-(0),8-(48,48)]
    21      13.653064      13.653064      13.653064    6[1-(0),7-(6,48),7-(6,48)]
    22      11.798668      11.798668      11.798668    6[6-(6,7),8-(48),8-(48)]
    23      11.179153      11.179153      11.179153    6[6-(6,7),6-(8,8),7-(6,48)]
    24      10.689884      10.689884      10.689884    6[6-(6,7),6-(8,8),7-(6,48)]
    25      10.596803      10.596803      10.596803    6[6-(6,7),8-(0),8-(48,48)]
    26      10.416742      10.416742      10.416742    6[1-(0),7-(6,48),7-(6,48)]
    27      16.420049      16.420049      16.420049    6[6-(6,7),8-(0),8-(48)]
    28       17.28964       17.28964       17.28964    6[6-(6,7),6-(8,8),7-(6,48)]
    29       9.610427       9.610427       9.610427    6[1-(0),6-(1,6),7-(6,48)]
    30       8.280549       8.280549       8.280549    6[1-(0),6-(1,7),6-(6,6)]
    31       7.802932       7.802932       7.802932    6[6-(1,6),6-(1,6),6-(6,6)]
    32       8.608814       8.608814       8.608814    6[1-(0),6-(1,7),6-(6,6)]
    33       9.956705       9.956705       9.956705    6[1-(0),6-(1,6),7-(6,48)]
    34       6.345069       6.345069       6.345069    6[6-(1,6),6-(1,6),6-(6,6)]
    35       5.395607       5.395607       5.395607    6[1-(0),6-(1,7),6-(6,6)]
    36       4.040426       4.040426       4.040426    6[1-(0),6-(1,6),7-(6,48)]
    37        4.52276        4.52276        4.52276    6[1-(0),6-(1,6),7-(6,48)]
    38       5.872346       5.872346       5.872346    6[1-(0),6-(1,7),6-(6,6)]
    39       2.519488       2.519488       2.519488    6[1-(0),6-(1,6),7-(6,48)]
    40       3.762556       3.762556       3.762556    6[1-(0),6-(1,7),6-(6,6)]
    41       3.764714       3.764714       3.764714    6[6-(1,6),6-(1,6),6-(6,6)]
    42       2.556275       2.556275       2.556275    6[1-(0),6-(1,7),6-(6,6)]
    43       1.400612       1.400612       1.400612    6[1-(0),6-(1,6),7-(6,48)]
    44       5.032296       5.032296       5.032296    6[6-(1,6),6-(1,6),6-(6,6)]
    45       6.223976       6.223976       6.223976    6[1-(0),6-(1,7),6-(6,6)]
    46       7.351606       7.351606       7.351606    6[1-(0),6-(1,6),7-(6,48)]
    47      11.857151      11.857151      11.857151    6[1-(0),6-(1,6),7-(6,48)]
    48      10.707644      10.707644      10.707644    6[1-(0),6-(1,7),6-(6,6)]
    49      -1.991387      -1.991387      -1.991387    6[6-(6,7),8-(48),8-(48)]
    50       3.278014       3.278014       3.278014    6[6-(6,7),6-(8,8),7-(6,48)]
    51       2.931775       2.931775       2.931775    6[6-(6,7),6-(8,8),7-(6,48)]
    52       2.739774       2.739774       2.739774    6[6-(6,7),8-(0),8-(48,48)]
    53       2.872439       2.872439       2.872439    6[1-(0),7-(6,48),7-(6,48)]
    54      -0.970159      -0.970159      -0.970159    6[6-(6,7),8-(48),8-(48)]
    55      -0.350644      -0.350644      -0.350644    6[6-(6,7),6-(8,8),7-(6,48)]
    56       0.138625       0.138625       0.138625    6[6-(6,7),6-(8,8),7-(6,48)]
    57       0.231706       0.231706       0.231706    6[6-(6,7),8-(0),8-(48,48)]
    58       0.411767       0.411767       0.411767    6[1-(0),7-(6,48),7-(6,48)]
    59       0.105454       0.105454       0.105454    6[6-(6,7),8-(0),8-(48)]
    60      -0.764137      -0.764137      -0.764137    6[6-(6,7),6-(8,8),7-(6,48)]
    61       1.218082       1.218082       1.218082    6[1-(0),6-(1,6),7-(6,48)]
    62        2.54796        2.54796        2.54796    6[1-(0),6-(1,7),6-(6,6)]
    63       8.722571       8.722571       8.722571    6[6-(1,6),6-(1,6),6-(6,6)]
    64       7.916689       7.916689       7.916689    6[1-(0),6-(1,7),6-(6,6)]
    65       6.568798       6.568798       6.568798    6[1-(0),6-(1,6),7-(6,48)]
    66      10.180434      10.180434      10.180434    6[6-(1,6),6-(1,6),6-(6,6)]
    67       5.432902       5.432902       5.432902    6[1-(0),6-(1,7),6-(6,6)]
    68      12.485077      12.485077      12.485077    6[1-(0),6-(1,6),7-(6,48)]
    69      12.002743      12.002743      12.002743    6[1-(0),6-(1,6),7-(6,48)]
    70      10.653157      10.653157      10.653157    6[1-(0),6-(1,7),6-(6,6)]
    71       8.309021       8.309021       8.309021    6[1-(0),6-(1,6),7-(6,48)]
    72       7.065953       7.065953       7.065953    6[1-(0),6-(1,7),6-(6,6)]
    73       7.063795       7.063795       7.063795    6[6-(1,6),6-(1,6),6-(6,6)]
    74       8.272234       8.272234       8.272234    6[1-(0),6-(1,7),6-(6,6)]
    75       9.427897       9.427897       9.427897    6[1-(0),6-(1,6),7-(6,48)]
    76       5.796213       5.796213       5.796213    6[6-(1,6),6-(1,6),6-(6,6)]
    77       4.604533       4.604533       4.604533    6[1-(0),6-(1,7),6-(6,6)]
    78       3.476903       3.476903       3.476903    6[1-(0),6-(1,6),7-(6,48)]
    79       4.668352       4.668352       4.668352    6[1-(0),6-(1,6),7-(6,48)]
    80       5.817859       5.817859       5.817859    6[1-(0),6-(1,7),6-(6,6)]
    81        0.85711        0.85711        0.85711    6[6-(6,7),8-(48),8-(48)]
    82       0.429517       0.429517       0.429517    6[6-(6,7),6-(8,8),7-(6,48)]
    83       0.083278       0.083278       0.083278    6[6-(6,7),6-(8,8),7-(6,48)]
    84      -0.108723      -0.108723      -0.108723    6[6-(6,7),8-(0),8-(48,48)]
    85       0.023942       0.023942       0.023942    6[1-(0),7-(6,48),7-(6,48)]
    86       1.878338       1.878338       1.878338    6[6-(6,7),8-(48),8-(48)]
    87       2.497853       2.497853       2.497853    6[6-(6,7),6-(8,8),7-(6,48)]
    88       2.987122       2.987122       2.987122    6[6-(6,7),6-(8,8),7-(6,48)]
    89       3.080203       3.080203       3.080203    6[6-(6,7),8-(0),8-(48,48)]
    90       3.260264       3.260264       3.260264    6[1-(0),7-(6,48),7-(6,48)]
    91      -2.743043      -2.743043      -2.743043    6[6-(6,7),8-(0),8-(48)]
    92      -3.612634      -3.612634      -3.612634    6[6-(6,7),6-(8,8),7-(6,48)]
    93       4.066579       4.066579       4.066579    6[1-(0),6-(1,6),7-(6,48)]
    94       5.396457       5.396457       5.396457    6[1-(0),6-(1,7),6-(6,6)]
    95       5.874074       5.874074       5.874074    6[6-(1,6),6-(1,6),6-(6,6)]
    96       5.068192       5.068192       5.068192    6[1-(0),6-(1,7),6-(6,6)]
    97       3.720301       3.720301       3.720301    6[1-(0),6-(1,6),7-(6,48)]
    98       7.331937       7.331937       7.331937    6[6-(1,6),6-(1,6),6-(6,6)]
    99       8.281399       8.281399       8.281399    6[1-(0),6-(1,7),6-(6,6)]
   100        9.63658        9.63658        9.63658    6[1-(0),6-(1,6),7-(6,48)]
   101       9.154246       9.154246       9.154246    6[1-(0),6-(1,6),7-(6,48)]
   102        7.80466        7.80466        7.80466    6[1-(0),6-(1,7),6-(6,6)]
   103      11.157518      11.157518      11.157518    6[1-(0),6-(1,6),7-(6,48)]
   104        9.91445        9.91445        9.91445    6[1-(0),6-(1,7),6-(6,6)]
   105       9.912292       9.912292       9.912292    6[6-(1,6),6-(1,6),6-(6,6)]
   106      11.120731      11.120731      11.120731    6[1-(0),6-(1,7),6-(6,6)]
   107      12.276394      12.276394      12.276394    6[1-(0),6-(1,6),7-(6,48)]
   108        8.64471        8.64471        8.64471    6[6-(1,6),6-(1,6),6-(6,6)]
   109        7.45303        7.45303        7.45303    6[1-(0),6-(1,7),6-(6,6)]
   110         6.3254         6.3254         6.3254    6[1-(0),6-(1,6),7-(6,48)]
   111       1.819855       1.819855       1.819855    6[1-(0),6-(1,6),7-(6,48)]
   112       2.969362       2.969362       2.969362    6[1-(0),6-(1,7),6-(6,6)]
   113      15.668393      15.668393      15.668393    6[6-(6,7),8-(48),8-(48)]
   114      10.398992      10.398992      10.398992    6[6-(6,7),6-(8,8),7-(6,48)]
   115      10.745231      10.745231      10.745231    6[6-(6,7),6-(8,8),7-(6,48)]
   116      10.937232      10.937232      10.937232    6[6-(6,7),8-(0),8-(48,48)]
   117      10.804567      10.804567      10.804567    6[1-(0),7-(6,48),7-(6,48)]
   118      14.647165      14.647165      14.647165    6[6-(6,7),8-(48),8-(48)]
   119       14.02765       14.02765       14.02765    6[6-(6,7),6-(8,8),7-(6,48)]
   120      13.538381      13.538381      13.538381    6[6-(6,7),6-(8,8),7-(6,48)]
   121        13.4453        13.4453        13.4453    6[6-(6,7),8-(0),8-(48,48)]
   122      13.265239      13.265239      13.265239    6[1-(0),7-(6,48),7-(6,48)]
   123      13.571552      13.571552      13.571552    6[6-(6,7),8-(0),8-(48)]
   124      14.441143      14.441143      14.441143    6[6-(6,7),6-(8,8),7-(6,48)]
   125      12.458924      12.458924      12.458924    6[1-(0),6-(1,6),7-(6,48)]
   126      11.129046      11.129046      11.129046    6[1-(0),6-(1,7),6-(6,6)]
   127       4.954435       4.954435       4.954435    6[6-(1,6),6-(1,6),6-(6,6)]
   128       5.760317       5.760317       5.760317    6[1-(0),6-(1,7),6-(6,6)]
   129       7.108208       7.108208       7.108208    6[1-(0),6-(1,6),7-(6,48)]
   130       3.496572       3.496572       3.496572    6[6-(1,6),6-(1,6),6-(6,6)]
   131       8.244104       8.244104       8.244104    6[1-(0),6-(1,7),6-(6,6)]
   132       1.191929       1.191929       1.191929    6[1-(0),6-(1,6),7-(6,48)]
   133       1.674263       1.674263       1.674263    6[1-(0),6-(1,6),7-(6,48)]
   134       3.023849       3.023849       3.023849    6[1-(0),6-(1,7),6-(6,6)]
   135       5.367985       5.367985       5.367985    6[1-(0),6-(1,6),7-(6,48)]
   136       6.611053       6.611053       6.611053    6[1-(0),6-(1,7),6-(6,6)]
   137       6.613211       6.613211       6.613211    6[6-(1,6),6-(1,6),6-(6,6)]
   138       5.404772       5.404772       5.404772    6[1-(0),6-(1,7),6-(6,6)]
   139       4.249109       4.249109       4.249109    6[1-(0),6-(1,6),7-(6,48)]
   140       7.880793       7.880793       7.880793    6[6-(1,6),6-(1,6),6-(6,6)]
   141       9.072473       9.072473       9.072473    6[1-(0),6-(1,7),6-(6,6)]
   142      10.200103      10.200103      10.200103    6[1-(0),6-(1,6),7-(6,48)]
   143       9.008654       9.008654       9.008654    6[1-(0),6-(1,6),7-(6,48)]
   144       7.859147       7.859147       7.859147    6[1-(0),6-(1,7),6-(6,6)]
   145      -1.424248      -1.424248      -1.424248    6[1-(0),7-(6,48),7-(6,48)]
   146      -4.272745      -4.272745      -4.272745    6[1-(0),7-(6,48),7-(6,48)]
   147      13.756389      13.756389      13.756389    1[6-(7,7)]
   148      10.190105      10.190105      10.190105    1[6-(7,7)]
   149       9.924703       9.924703       9.924703    1[6-(6,7)]
   150       7.716707       7.716707       7.716707    1[6-(6,6)]
   151       8.276649       8.276649       8.276649    1[6-(6,6)]
   152      10.542884      10.542884      10.542884    1[6-(6,7)]
   153       5.675012       5.675012       5.675012    1[6-(6,6)]
   154        3.40502        3.40502        3.40502    1[6-(6,7)]
   155       4.208368       4.208368       4.208368    1[6-(6,7)]
   156       6.472877       6.472877       6.472877    1[6-(6,6)]
   157       2.508703       2.508703       2.508703    1[6-(6,7)]
   158       4.565858       4.565858       4.565858    1[6-(6,6)]
   159       8.231803       8.231803       8.231803    1[6-(6,6)]
   160       0.592063       0.592063       0.592063    1[6-(6,7)]
   161       6.280079       6.280079       6.280079    1[6-(6,6)]
   162       8.167327       8.167327       8.167327    1[6-(6,7)]
   163      11.826235      11.826235      11.826235    1[6-(6,7)]
   164       9.893406       9.893406       9.893406    1[6-(6,6)]
   165       2.769114       2.769114       2.769114    1[6-(7,7)]
   166       0.638404       0.638404       0.638404    1[6-(7,7)]
   167       0.903806       0.903806       0.903806    1[6-(6,7)]
   168       3.111802       3.111802       3.111802    1[6-(6,6)]
   169       8.248854       8.248854       8.248854    1[6-(6,6)]
   170       5.982619       5.982619       5.982619    1[6-(6,7)]
   171       5.153497       5.153497       5.153497    1[6-(6,6)]
   172       7.423489       7.423489       7.423489    1[6-(6,7)]
   173      12.317135      12.317135      12.317135    1[6-(6,7)]
   174      10.052626      10.052626      10.052626    1[6-(6,6)]
   175       8.319806       8.319806       8.319806    1[6-(6,7)]
   176       6.262651       6.262651       6.262651    1[6-(6,6)]
   177         8.2937         8.2937         8.2937    1[6-(6,6)]
   178      10.236446      10.236446      10.236446    1[6-(6,7)]
   179        4.54843        4.54843        4.54843    1[6-(6,6)]
   180       2.661182       2.661182       2.661182    1[6-(6,7)]
   181       4.699268       4.699268       4.699268    1[6-(6,7)]
   182       6.632097       6.632097       6.632097    1[6-(6,6)]
   183      -0.079383      -0.079383      -0.079383    1[6-(7,7)]
   184       3.486901       3.486901       3.486901    1[6-(7,7)]
   185       3.752303       3.752303       3.752303    1[6-(6,7)]
   186       5.960299       5.960299       5.960299    1[6-(6,6)]
   187       5.400357       5.400357       5.400357    1[6-(6,6)]
   188       3.134122       3.134122       3.134122    1[6-(6,7)]
   189       8.001994       8.001994       8.001994    1[6-(6,6)]
   190      10.271986      10.271986      10.271986    1[6-(6,7)]
   191       9.468638       9.468638       9.468638    1[6-(6,7)]
   192       7.204129       7.204129       7.204129    1[6-(6,6)]
   193      11.168303      11.168303      11.168303    1[6-(6,7)]
   194       9.111148       9.111148       9.111148    1[6-(6,6)]
   195       5.445203       5.445203       5.445203    1[6-(6,6)]
   196      13.084943      13.084943      13.084943    1[6-(6,7)]
   197       7.396927       7.396927       7.396927    1[6-(6,6)]
   198       5.509679       5.509679       5.509679    1[6-(6,7)]
   199       1.850771       1.850771       1.850771    1[6-(6,7)]
   200         3.7836         3.7836         3.7836    1[6-(6,6)]
   201      10.907892      10.907892      10.907892    1[6-(7,7)]
   202      13.038602      13.038602      13.038602    1[6-(7,7)]
   203        12.7732        12.7732        12.7732    1[6-(6,7)]
   204      10.565204      10.565204      10.565204    1[6-(6,6)]
   205       5.428152       5.428152       5.428152    1[6-(6,6)]
   206       7.694387       7.694387       7.694387    1[6-(6,7)]
   207       8.523509       8.523509       8.523509    1[6-(6,6)]
   208       6.253517       6.253517       6.253517    1[6-(6,7)]
   209       1.359871       1.359871       1.359871    1[6-(6,7)]
   210        3.62438        3.62438        3.62438    1[6-(6,6)]
   211         5.3572         5.3572         5.3572    1[6-(6,7)]
   212       7.414355       7.414355       7.414355    1[6-(6,6)]
   213       5.383306       5.383306       5.383306    1[6-(6,6)]
   214        3.44056        3.44056        3.44056    1[6-(6,7)]
   215       9.128576       9.128576       9.128576    1[6-(6,6)]
   216      11.015824      11.015824      11.015824    1[6-(6,7)]
   217       8.977738       8.977738       8.977738    1[6-(6,7)]
   218       7.044909       7.044909       7.044909    1[6-(6,6)]
   219      -1.424248      -1.424248      -1.424248    1[6-(7,7)]
   220      -4.272745      -4.272745      -4.272745    1[6-(7,7)]
   221      13.289284      13.289284      13.289284    7[6-(1,7),6-(6,6),48-(7,8,8)]
   222      13.867382      13.867382      13.867382    7[6-(1,7),6-(6,6),48-(7,7,8,8)]
   223      10.979853      10.979853      10.979853    7[6-(1,7),6-(6,6),48-(7,8,8)]
   224      10.191139      10.191139      10.191139    7[6-(1,7),6-(6,6),48-(7,8,8,8)]
   225      16.908414      16.908414      16.908414    7[6-(1,7),6-(6,6),48-(7,7,8,8)]
   226      10.467255      10.467255      10.467255    7[6-(1,6),6-(1,6),48-(7,8,8)]
   227       3.606002       3.606002       3.606002    7[6-(1,6),6-(1,6),48-(7,8,8,8)]
   228       1.379996       1.379996       1.379996    7[6-(1,6),6-(1,6),48-(7,8,8)]
   229      13.041195      13.041195      13.041195    7[6-(1,6),6-(1,6),48-(7,7,8,8)]
   230       3.236219       3.236219       3.236219    7[6-(1,7),6-(6,6),48-(7,8,8)]
   231       2.658121       2.658121       2.658121    7[6-(1,7),6-(6,6),48-(7,7,8,8)]
   232      -0.151344      -0.151344      -0.151344    7[6-(1,7),6-(6,6),48-(7,8,8)]
   233        0.63737        0.63737        0.63737    7[6-(1,7),6-(6,6),48-(7,8,8,8)]
   234      -0.382911      -0.382911      -0.382911    7[6-(1,7),6-(6,6),48-(7,7,8,8)]
   235       6.058248       6.058248       6.058248    7[6-(1,6),6-(1,6),48-(7,8,8)]
   236      12.919501      12.919501      12.919501    7[6-(1,6),6-(1,6),48-(7,8,8,8)]
   237       9.448513       9.448513       9.448513    7[6-(1,6),6-(1,6),48-(7,8,8)]
   238       3.484308       3.484308       3.484308    7[6-(1,6),6-(1,6),48-(7,7,8,8)]
   239       0.387722       0.387722       0.387722    7[6-(1,7),6-(6,6),48-(7,8,8)]
   240      -0.190376      -0.190376      -0.190376    7[6-(1,7),6-(6,6),48-(7,7,8,8)]
   241       2.697153       2.697153       2.697153    7[6-(1,7),6-(6,6),48-(7,8,8)]
   242       3.485867       3.485867       3.485867    7[6-(1,7),6-(6,6),48-(7,8,8,8)]
   243      -3.231408      -3.231408      -3.231408    7[6-(1,7),6-(6,6),48-(7,7,8,8)]
   244       3.209751       3.209751       3.209751    7[6-(1,6),6-(1,6),48-(7,8,8)]
   245      10.071004      10.071004      10.071004    7[6-(1,6),6-(1,6),48-(7,8,8,8)]
   246       12.29701       12.29701       12.29701    7[6-(1,6),6-(1,6),48-(7,8,8)]
   247       0.635811       0.635811       0.635811    7[6-(1,6),6-(1,6),48-(7,7,8,8)]
   248      10.440787      10.440787      10.440787    7[6-(1,7),6-(6,6),48-(7,8,8)]
   249      11.018885      11.018885      11.018885    7[6-(1,7),6-(6,6),48-(7,7,8,8)]
   250       13.82835       13.82835       13.82835    7[6-(1,7),6-(6,6),48-(7,8,8)]
   251      13.039636      13.039636      13.039636    7[6-(1,7),6-(6,6),48-(7,8,8,8)]
   252      14.059917      14.059917      14.059917    7[6-(1,7),6-(6,6),48-(7,7,8,8)]
   253      13.315752      13.315752      13.315752    7[6-(1,6),6-(1,6),48-(7,8,8)]
   254       0.757505       0.757505       0.757505    7[6-(1,6),6-(1,6),48-(7,8,8,8)]
   255       4.228493       4.228493       4.228493    7[6-(1,6),6-(1,6),48-(7,8,8)]
   256      10.192698      10.192698      10.192698    7[6-(1,6),6-(1,6),48-(7,7,8,8)]
   257      12.755761      12.755761      12.755761    8[6-(6,8),48-(7,7,7,8)]
   258      12.562746      12.562746      12.562746    8[6-(6,8),48-(7,7,8)]
   259      13.484584      13.484584      13.484584    8[6-(6,8)]
   260       14.30132       14.30132       14.30132    8[6-(6,8),48-(7,7,7,8),48-(7,7,8)]
   261      12.103116      12.103116      12.103116    8[6-(6,8),48-(7,7,8)]
   262      12.021446      12.021446      12.021446    8[6-(6,8),48-(7,7,8,8)]
   263      10.950032      10.950032      10.950032    8[6-(6,8)]
   264      15.828581      15.828581      15.828581    8[6-(6,8),48-(7,7,8),48-(7,7,8,8)]
   265      15.356142      15.356142      15.356142    8[6-(6,8)]
   266      16.728104      16.728104      16.728104    8[6-(6,8),48-(7,7,8,8)]
   267      -1.927252      -1.927252      -1.927252    8[6-(6,8),48-(7,7,7,8)]
   268      -1.734237      -1.734237      -1.734237    8[6-(6,8),48-(7,7,8)]
   269       3.040919       3.040919       3.040919    8[6-(6,8)]
   270       2.224183       2.224183       2.224183    8[6-(6,8),48-(7,7,7,8),48-(7,7,8)]
   271      -1.274607      -1.274607      -1.274607    8[6-(6,8),48-(7,7,8)]
   272      -1.192937      -1.192937      -1.192937    8[6-(6,8),48-(7,7,8,8)]
   273      -0.121523      -0.121523      -0.121523    8[6-(6,8)]
   274       0.696922       0.696922       0.696922    8[6-(6,8),48-(7,7,8),48-(7,7,8,8)]
   275       1.169361       1.169361       1.169361    8[6-(6,8)]
   276      -0.202601      -0.202601      -0.202601    8[6-(6,8),48-(7,7,8,8)]
   277       0.921245       0.921245       0.921245    8[6-(6,8),48-(7,7,7,8)]
   278        1.11426        1.11426        1.11426    8[6-(6,8),48-(7,7,8)]
   279       0.192422       0.192422       0.192422    8[6-(6,8)]
   280      -0.624314      -0.624314      -0.624314    8[6-(6,8),48-(7,7,7,8),48-(7,7,8)]
   281        1.57389        1.57389        1.57389    8[6-(6,8),48-(7,7,8)]
   282        1.65556        1.65556        1.65556    8[6-(6,8),48-(7,7,8,8)]
   283       2.726974       2.726974       2.726974    8[6-(6,8)]
   284      -2.151575      -2.151575      -2.151575    8[6-(6,8),48-(7,7,8),48-(7,7,8,8)]
   285      -1.679136      -1.679136      -1.679136    8[6-(6,8)]
   286      -3.051098      -3.051098      -3.051098    8[6-(6,8),48-(7,7,8,8)]
   287      15.604258      15.604258      15.604258    8[6-(6,8),48-(7,7,7,8)]
   288      15.411243      15.411243      15.411243    8[6-(6,8),48-(7,7,8)]
   289      10.636087      10.636087      10.636087    8[6-(6,8)]
   290      11.452823      11.452823      11.452823    8[6-(6,8),48-(7,7,7,8),48-(7,7,8)]
   291      14.951613      14.951613      14.951613    8[6-(6,8),48-(7,7,8)]
   292      14.869943      14.869943      14.869943    8[6-(6,8),48-(7,7,8,8)]
   293      13.798529      13.798529      13.798529    8[6-(6,8)]
   294      12.980084      12.980084      12.980084    8[6-(6,8),48-(7,7,8),48-(7,7,8,8)]
   295      12.507645      12.507645      12.507645    8[6-(6,8)]
   296      13.879607      13.879607      13.879607    8[6-(6,8),48-(7,7,8,8)]
