# Supplementary material for: A collection of forcefield precursors for metal–organic frameworks
Source: RSC Adv. 2019 Nov 13;9(63):36492–507. doi: 10.1039/c9ra07327b (PMC9075174; doi:10.1039/c9ra07327b)
Supplement: RA-009-C9RA07327B-s2446 [file RA-009-C9RA07327B-s2446.txt]

UFATEA01_clean

6.355900    0.000000    0.000000
0.000000    12.496600    0.000000
0.000000    0.000000    10.378500

     1            0.0            0.0            0.0    28[7-(6,6),7-(6,6),8-(6),8-(6),8-(6),8-(6)]
     2        3.17795        3.17795        3.17795    28[7-(6,6),7-(6,6),8-(6),8-(6),8-(6),8-(6)]
     3      -0.018432      -0.018432      -0.018432    1[6-(6,6)]
     4       5.563319       5.563319       5.563319    1[6-(6,7)]
     5       2.605283       2.605283       2.605283    1[6-(6,7)]
     6       3.486847       3.486847       3.486847    1[6-(6,6)]
     7       0.018432       0.018432       0.018432    1[6-(6,6)]
     8       0.792581       0.792581       0.792581    1[6-(6,7)]
     9       3.750617       3.750617       3.750617    1[6-(6,7)]
    10       2.869053       2.869053       2.869053    1[6-(6,6)]
    11       3.196382       3.196382       3.196382    1[6-(6,6)]
    12       3.970531       3.970531       3.970531    1[6-(6,7)]
    13       0.572667       0.572667       0.572667    1[6-(6,7)]
    14       6.047003       6.047003       6.047003    1[6-(6,6)]
    15       3.159518       3.159518       3.159518    1[6-(6,6)]
    16       2.385369       2.385369       2.385369    1[6-(6,7)]
    17       5.783233       5.783233       5.783233    1[6-(6,7)]
    18       0.308897       0.308897       0.308897    1[6-(6,6)]
    19       2.360581       2.360581       2.360581    6[6-(6,6),8-(28),8-(28)]
    20       1.805711       1.805711       1.805711    6[6-(1,6),6-(1,6),6-(8,8)]
    21       0.526269       0.526269       0.526269    6[1-(0),6-(1,7),6-(6,6)]
    22       0.077542       0.077542       0.077542    6[1-(0),6-(1,6),7-(6,28)]
    23       2.084735       2.084735       2.084735    6[1-(0),6-(1,6),7-(6,28)]
    24       2.611004       2.611004       2.611004    6[1-(0),6-(1,7),6-(6,6)]
    25       3.995319       3.995319       3.995319    6[6-(6,6),8-(28),8-(28)]
    26       4.550189       4.550189       4.550189    6[6-(1,6),6-(1,6),6-(8,8)]
    27       5.829631       5.829631       5.829631    6[1-(0),6-(1,7),6-(6,6)]
    28       6.278358       6.278358       6.278358    6[1-(0),6-(1,6),7-(6,28)]
    29       4.271165       4.271165       4.271165    6[1-(0),6-(1,6),7-(6,28)]
    30       3.744896       3.744896       3.744896    6[1-(0),6-(1,7),6-(6,6)]
    31       0.817369       0.817369       0.817369    6[6-(6,6),8-(28),8-(28)]
    32       1.372239       1.372239       1.372239    6[6-(1,6),6-(1,6),6-(8,8)]
    33       2.651681       2.651681       2.651681    6[1-(0),6-(1,7),6-(6,6)]
    34       3.100408       3.100408       3.100408    6[1-(0),6-(1,6),7-(6,28)]
    35       1.093215       1.093215       1.093215    6[1-(0),6-(1,6),7-(6,28)]
    36       0.566946       0.566946       0.566946    6[1-(0),6-(1,7),6-(6,6)]
    37       5.538531       5.538531       5.538531    6[6-(6,6),8-(28),8-(28)]
    38       4.983661       4.983661       4.983661    6[6-(1,6),6-(1,6),6-(8,8)]
    39       3.704219       3.704219       3.704219    6[1-(0),6-(1,7),6-(6,6)]
    40       3.255492       3.255492       3.255492    6[1-(0),6-(1,6),7-(6,28)]
    41       5.262685       5.262685       5.262685    6[1-(0),6-(1,6),7-(6,28)]
    42       5.788954       5.788954       5.788954    6[1-(0),6-(1,7),6-(6,6)]
    43       0.809742       0.809742       0.809742    7[6-(1,6),6-(1,6),28-(7,8,8,8,8)]
    44       5.546158       5.546158       5.546158    7[6-(1,6),6-(1,6),28-(7,8,8,8,8)]
    45       2.368208       2.368208       2.368208    7[6-(1,6),6-(1,6),28-(7,8,8,8,8)]
    46       3.987692       3.987692       3.987692    7[6-(1,6),6-(1,6),28-(7,8,8,8,8)]
    47       1.629653       1.629653       1.629653    8[6-(6,8),28-(7,7,8,8,8)]
    48        3.54405        3.54405        3.54405    8[6-(6,8),28-(7,7,8,8,8)]
    49       4.726247       4.726247       4.726247    8[6-(6,8),28-(7,7,8,8,8)]
    50        2.81185        2.81185        2.81185    8[6-(6,8),28-(7,7,8,8,8)]
    51       1.548297       1.548297       1.548297    8[6-(6,8),28-(7,7,8,8,8)]
    52         5.9898         5.9898         5.9898    8[6-(6,8),28-(7,7,8,8,8)]
    53       4.807603       4.807603       4.807603    8[6-(6,8),28-(7,7,8,8,8)]
    54         0.3661         0.3661         0.3661    8[6-(6,8),28-(7,7,8,8,8)]
