# Supplementary material for: A collection of forcefield precursors for metal–organic frameworks
Source: RSC Adv. 2019 Nov 13;9(63):36492–507. doi: 10.1039/c9ra07327b (PMC9075174; doi:10.1039/c9ra07327b)
Supplement: RA-009-C9RA07327B-s2447 [file RA-009-C9RA07327B-s2447.txt]

UFIREI_clean

19.850000    0.000000    0.000000
9.925000    17.190604    0.000000
9.924991    5.730196    27.969963

     1      18.582074      18.582074      18.582074    30[8-(30,30,30),8-(6),8-(6),8-(6)]
     2      19.293796      19.293796      19.293796    30[8-(30,30,30),8-(6),8-(6),8-(6)]
     3      21.674109      21.674109      21.674109    30[8-(30,30,30),8-(6),8-(6),8-(6)]
     4      20.406194      20.406194      20.406194    30[8-(30,30,30),8-(6),8-(6),8-(6)]
     5      27.950882      27.950882      27.950882    30[8-(30,30,30),8-(6),8-(6),8-(6)]
     6      11.192916      11.192916      11.192916    30[8-(30,30,30),8-(6),8-(6),8-(6)]
     7      19.849994      19.849994      19.849994    30[8-(30,30,30),8-(6),8-(6),8-(6)]
     8      29.774998      29.774998      29.774998    30[8-(30,30,30),8-(6),8-(6),8-(6)]
     9      19.293797      19.293797      19.293797    30[8-(30,30,30),8-(6),8-(6),8-(6)]
    10      11.749109      11.749109      11.749109    30[8-(30,30,30),8-(6),8-(6),8-(6)]
    11      28.507075      28.507075      28.507075    30[8-(30,30,30),8-(6),8-(6),8-(6)]
    12      21.117917      21.117917      21.117917    30[8-(30,30,30),8-(6),8-(6),8-(6)]
    13      20.406195      20.406195      20.406195    30[8-(30,30,30),8-(6),8-(6),8-(6)]
    14      18.025882      18.025882      18.025882    30[8-(30,30,30),8-(6),8-(6),8-(6)]
    15       9.924993       9.924993       9.924993    30[8-(30,30,30),8-(6),8-(6),8-(6)]
    16      19.849997      19.849997      19.849997    30[8-(30,30,30),8-(6),8-(6),8-(6)]
    17      20.643007      20.643007      20.643007    1[6-(6,6)]
    18      32.133171      32.133171      32.133171    1[6-(6,6)]
    19      34.471502      34.471502      34.471502    1[6-(6,6)]
    20      13.623047      13.623047      13.623047    1[6-(6,6)]
    21      21.375471      21.375471      21.375471    1[6-(6,6)]
    22       16.21645       16.21645       16.21645    1[6-(6,6)]
    23      15.236852      15.236852      15.236852    1[6-(6,6)]
    24       23.08555       23.08555       23.08555    1[6-(6,6)]
    25      20.942741      20.942741      20.942741    1[6-(6,6)]
    26      21.551145      21.551145      21.551145    1[6-(6,6)]
    27      21.242477      21.242477      21.242477    1[6-(6,6)]
    28      32.941066      32.941066      32.941066    1[6-(1,1,6)]
    29      23.078602      23.078602      23.078602    1[6-(1,1,6)]
    30      23.079595      23.079595      23.079595    1[6-(1,1,6)]
    31      16.765309      16.765309      16.765309    1[6-(6,6)]
    32      26.579141      26.579141      26.579141    1[6-(6,6)]
    33      25.296832      25.296832      25.296832    1[6-(6,6)]
    34      22.443394      22.443394      22.443394    1[6-(6,6)]
    35      15.398636      15.398636      15.398636    1[6-(6,6)]
    36       24.15248       24.15248       24.15248    1[6-(6,6)]
    37      21.291102      21.291102      21.291102    1[6-(6,6)]
    38       13.25583       13.25583       13.25583    1[6-(6,6)]
    39      14.290013      14.290013      14.290013    1[6-(6,6)]
    40      12.745685      12.745685      12.745685    1[6-(6,6)]
    41      11.600339      11.600339      11.600339    1[6-(6,6)]
    42      27.997424      27.997424      27.997424    1[6-(1,1,6)]
    43      17.631762      17.631762      17.631762    1[6-(1,1,6)]
    44      18.957742      18.957742      18.957742    1[6-(1,1,6)]
    45      22.141682      22.141682      22.141682    1[6-(6,6)]
    46      30.612661      30.612661      30.612661    1[6-(6,6)]
    47      29.556642      29.556642      29.556642    1[6-(6,6)]
    48      23.483534      23.483534      23.483534    1[6-(6,6)]
    49      22.775889      22.775889      22.775889    1[6-(6,6)]
    50      19.181047      19.181047      19.181047    1[6-(6,6)]
    51      23.022022      23.022022      23.022022    1[6-(6,6)]
    52       23.20862       23.20862       23.20862    1[6-(6,6)]
    53      24.317241      24.317241      24.317241    1[6-(6,6)]
    54       25.25317       25.25317       25.25317    1[6-(6,6)]
    55      26.707182      26.707182      26.707182    1[6-(6,6)]
    56      28.386484      28.386484      28.386484    1[6-(1,1,6)]
    57      18.839635      18.839635      18.839635    1[6-(1,1,6)]
    58      17.512662      17.512662      17.512662    1[6-(1,1,6)]
    59      13.009685      13.009685      13.009685    1[6-(6,6)]
    60      13.120846      13.120846      13.120846    1[6-(6,6)]
    61      14.403156      14.403156      14.403156    1[6-(6,6)]
    62      17.256594      17.256594      17.256594    1[6-(6,6)]
    63      14.376357      14.376357      14.376357    1[6-(6,6)]
    64      25.472509      25.472509      25.472509    1[6-(6,6)]
    65      18.408887      18.408887      18.408887    1[6-(6,6)]
    66      16.519165      16.519165      16.519165    1[6-(6,6)]
    67      15.484979      15.484979      15.484979    1[6-(6,6)]
    68       17.02931       17.02931       17.02931    1[6-(6,6)]
    69      18.174655      18.174655      18.174655    1[6-(6,6)]
    70      11.702563      11.702563      11.702563    1[6-(1,1,6)]
    71      12.143233      12.143233      12.143233    1[6-(1,1,6)]
    72      20.742253      20.742253      20.742253    1[6-(1,1,6)]
    73      27.483312      27.483312      27.483312    1[6-(6,6)]
    74       9.087326       9.087326       9.087326    1[6-(6,6)]
    75      10.143346      10.143346      10.143346    1[6-(6,6)]
    76      26.141454      26.141454      26.141454    1[6-(6,6)]
    77      26.849104      26.849104      26.849104    1[6-(6,6)]
    78      10.593942      10.593942      10.593942    1[6-(6,6)]
    79      26.602967      26.602967      26.602967    1[6-(6,6)]
    80      26.416375      26.416375      26.416375    1[6-(6,6)]
    81      25.307751      25.307751      25.307751    1[6-(6,6)]
    82      24.371825      24.371825      24.371825    1[6-(6,6)]
    83      22.917812      22.917812      22.917812    1[6-(6,6)]
    84      11.313503      11.313503      11.313503    1[6-(1,1,6)]
    85       10.93536       10.93536       10.93536    1[6-(1,1,6)]
    86      12.262333      12.262333      12.262333    1[6-(1,1,6)]
    87      19.056987      19.056987      19.056987    1[6-(6,6)]
    88       7.566816       7.566816       7.566816    1[6-(6,6)]
    89       5.228486       5.228486       5.228486    1[6-(6,6)]
    90      16.151941      16.151941      16.151941    1[6-(6,6)]
    91      18.324522      18.324522      18.324522    1[6-(6,6)]
    92      23.483539      23.483539      23.483539    1[6-(6,6)]
    93      14.538137      14.538137      14.538137    1[6-(6,6)]
    94      16.614445      16.614445      16.614445    1[6-(6,6)]
    95      18.757251      18.757251      18.757251    1[6-(6,6)]
    96       18.14885       18.14885       18.14885    1[6-(6,6)]
    97      18.457517      18.457517      18.457517    1[6-(6,6)]
    98       6.758921       6.758921       6.758921    1[6-(1,1,6)]
    99       6.696393       6.696393       6.696393    1[6-(1,1,6)]
   100        26.5454        26.5454        26.5454    1[6-(1,1,6)]
   101      26.690306      26.690306      26.690306    1[6-(6,6)]
   102      26.579145      26.579145      26.579145    1[6-(6,6)]
   103      25.296835      25.296835      25.296835    1[6-(6,6)]
   104      22.443397      22.443397      22.443397    1[6-(6,6)]
   105      25.323634      25.323634      25.323634    1[6-(6,6)]
   106      14.227482      14.227482      14.227482    1[6-(6,6)]
   107      21.291104      21.291104      21.291104    1[6-(6,6)]
   108      23.180826      23.180826      23.180826    1[6-(6,6)]
   109      24.215012      24.215012      24.215012    1[6-(6,6)]
   110      22.670681      22.670681      22.670681    1[6-(6,6)]
   111      21.525336      21.525336      21.525336    1[6-(6,6)]
   112      27.997428      27.997428      27.997428    1[6-(1,1,6)]
   113      27.556758      27.556758      27.556758    1[6-(1,1,6)]
   114      18.957738      18.957738      18.957738    1[6-(1,1,6)]
   115      12.216679      12.216679      12.216679    1[6-(6,6)]
   116      30.612665      30.612665      30.612665    1[6-(6,6)]
   117      29.556645      29.556645      29.556645    1[6-(6,6)]
   118      13.558537      13.558537      13.558537    1[6-(6,6)]
   119      12.850887      12.850887      12.850887    1[6-(6,6)]
   120      29.106049      29.106049      29.106049    1[6-(6,6)]
   121      13.097024      13.097024      13.097024    1[6-(6,6)]
   122      13.283616      13.283616      13.283616    1[6-(6,6)]
   123       14.39224       14.39224       14.39224    1[6-(6,6)]
   124      15.328166      15.328166      15.328166    1[6-(6,6)]
   125      16.782179      16.782179      16.782179    1[6-(6,6)]
   126      28.386488      28.386488      28.386488    1[6-(1,1,6)]
   127      28.764631      28.764631      28.764631    1[6-(1,1,6)]
   128      27.437658      27.437658      27.437658    1[6-(1,1,6)]
   129      20.643004      20.643004      20.643004    1[6-(6,6)]
   130      32.133175      32.133175      32.133175    1[6-(6,6)]
   131      34.471505      34.471505      34.471505    1[6-(6,6)]
   132       23.54805       23.54805       23.54805    1[6-(6,6)]
   133      21.375469      21.375469      21.375469    1[6-(6,6)]
   134      16.216452      16.216452      16.216452    1[6-(6,6)]
   135      25.161854      25.161854      25.161854    1[6-(6,6)]
   136      23.085546      23.085546      23.085546    1[6-(6,6)]
   137       20.94274       20.94274       20.94274    1[6-(6,6)]
   138      21.551141      21.551141      21.551141    1[6-(6,6)]
   139      21.242474      21.242474      21.242474    1[6-(6,6)]
   140       32.94107       32.94107       32.94107    1[6-(1,1,6)]
   141      33.003598      33.003598      33.003598    1[6-(1,1,6)]
   142      13.154591      13.154591      13.154591    1[6-(1,1,6)]
   143      19.056984      19.056984      19.056984    1[6-(6,6)]
   144        7.56682        7.56682        7.56682    1[6-(6,6)]
   145       5.228489       5.228489       5.228489    1[6-(6,6)]
   146      26.076944      26.076944      26.076944    1[6-(6,6)]
   147       18.32452       18.32452       18.32452    1[6-(6,6)]
   148      23.483541      23.483541      23.483541    1[6-(6,6)]
   149      24.463139      24.463139      24.463139    1[6-(6,6)]
   150      16.614441      16.614441      16.614441    1[6-(6,6)]
   151       18.75725       18.75725       18.75725    1[6-(6,6)]
   152      18.148846      18.148846      18.148846    1[6-(6,6)]
   153      18.457514      18.457514      18.457514    1[6-(6,6)]
   154       6.758925       6.758925       6.758925    1[6-(1,1,6)]
   155      16.621389      16.621389      16.621389    1[6-(1,1,6)]
   156      16.620396      16.620396      16.620396    1[6-(1,1,6)]
   157      22.934682      22.934682      22.934682    1[6-(6,6)]
   158       13.12085       13.12085       13.12085    1[6-(6,6)]
   159      14.403159      14.403159      14.403159    1[6-(6,6)]
   160      17.256597      17.256597      17.256597    1[6-(6,6)]
   161      24.301355      24.301355      24.301355    1[6-(6,6)]
   162      15.547511      15.547511      15.547511    1[6-(6,6)]
   163      18.408889      18.408889      18.408889    1[6-(6,6)]
   164      26.444161      26.444161      26.444161    1[6-(6,6)]
   165      25.409978      25.409978      25.409978    1[6-(6,6)]
   166      26.954306      26.954306      26.954306    1[6-(6,6)]
   167      28.099652      28.099652      28.099652    1[6-(6,6)]
   168      11.702567      11.702567      11.702567    1[6-(1,1,6)]
   169      22.068229      22.068229      22.068229    1[6-(1,1,6)]
   170      20.742249      20.742249      20.742249    1[6-(1,1,6)]
   171      17.558309      17.558309      17.558309    1[6-(6,6)]
   172        9.08733        9.08733        9.08733    1[6-(6,6)]
   173      10.143349      10.143349      10.143349    1[6-(6,6)]
   174      16.216457      16.216457      16.216457    1[6-(6,6)]
   175      16.924102      16.924102      16.924102    1[6-(6,6)]
   176      20.518944      20.518944      20.518944    1[6-(6,6)]
   177      16.677969      16.677969      16.677969    1[6-(6,6)]
   178      16.491371      16.491371      16.491371    1[6-(6,6)]
   179       15.38275       15.38275       15.38275    1[6-(6,6)]
   180      14.446821      14.446821      14.446821    1[6-(6,6)]
   181      12.992809      12.992809      12.992809    1[6-(6,6)]
   182      11.313507      11.313507      11.313507    1[6-(1,1,6)]
   183      20.860356      20.860356      20.860356    1[6-(1,1,6)]
   184      22.187329      22.187329      22.187329    1[6-(1,1,6)]
   185      21.157122      21.157122      21.157122    6[1-(0),6-(6,6),6-(6,6)]
   186      32.043846      32.043846      32.043846    6[1-(0),6-(6,6),6-(6,6)]
   187      21.262327      21.262327      21.262327    6[6-(1,6),6-(1,6),6-(6,6)]
   188      13.924767      13.924767      13.924767    6[6-(1,6),6-(1,6),6-(6,6)]
   189      15.932595      15.932595      15.932595    6[6-(1,6),6-(1,6),6-(8,8)]
   190      32.761424      32.761424      32.761424    6[6-(1,6),6-(1,6),6-(6,6)]
   191       21.77942       21.77942       21.77942    6[6-(1,6),6-(1,6),6-(6,6)]
   192      17.061067      17.061067      17.061067    6[6-(6,6),8-(30),8-(30)]
   193      21.511444      21.511444      21.511444    6[6-(1,6),6-(1,6),6-(6,6)]
   194      14.740602      14.740602      14.740602    6[1-(0),6-(1,6),6-(6,6)]
   195      14.146094      14.146094      14.146094    6[1-(0),6-(1,6),6-(6,6)]
   196      21.323861      21.323861      21.323861    6[1-(0),6-(1,6),6-(6,6)]
   197      15.694395      15.694395      15.694395    6[1-(0),6-(1,6),6-(6,6)]
   198      15.121722      15.121722      15.121722    6[1-(0),6-(1,6),6-(6,6)]
   199      22.637932      22.637932      22.637932    6[1-(0),6-(6,6),6-(6,6)]
   200      21.064818      21.064818      21.064818    6[1-(0),6-(1,6),6-(6,6)]
   201      20.979464      20.979464      20.979464    6[6-(1,6),6-(1,6),6-(8,8)]
   202      21.442962      21.442962      21.442962    6[1-(0),6-(1,6),6-(6,6)]
   203      21.227589      21.227589      21.227589    6[1-(0),6-(1,6),6-(6,6)]
   204      22.738175      22.738175      22.738175    6[1-(0),1-(0),1-(0),6-(6,6)]
   205      20.746226      20.746226      20.746226    6[6-(6,6),8-(30),8-(30)]
   206      21.256372      21.256372      21.256372    6[6-(1,1,1),6-(6,6),6-(6,6)]
   207        20.5249        20.5249        20.5249    6[6-(6,6),6-(6,6),6-(6,6)]
   208      16.278985      16.278985      16.278985    6[1-(0),6-(6,6),6-(6,6)]
   209      26.138471      26.138471      26.138471    6[1-(0),6-(6,6),6-(6,6)]
   210      16.961825      16.961825      16.961825    6[6-(1,6),6-(1,6),6-(6,6)]
   211      24.013529      24.013529      24.013529    6[6-(1,6),6-(1,6),6-(6,6)]
   212      22.570435      22.570435      22.570435    6[6-(1,6),6-(1,6),6-(8,8)]
   213      24.762866      24.762866      24.762866    6[6-(1,6),6-(1,6),6-(6,6)]
   214      14.912312      14.912312      14.912312    6[6-(1,6),6-(1,6),6-(6,6)]
   215       21.79033       21.79033       21.79033    6[6-(6,6),8-(30),8-(30)]
   216      14.224509      14.224509      14.224509    6[6-(1,6),6-(1,6),6-(6,6)]
   217      24.486952      24.486952      24.486952    6[1-(0),6-(1,6),6-(6,6)]
   218      22.790769      22.790769      22.790769    6[1-(0),6-(1,6),6-(6,6)]
   219      14.644336      14.644336      14.644336    6[1-(0),6-(1,6),6-(6,6)]
   220      23.800142      23.800142      23.800142    6[1-(0),6-(1,6),6-(6,6)]
   221      22.093042      22.093042      22.093042    6[1-(0),6-(1,6),6-(6,6)]
   222      14.186795      14.186795      14.186795    6[1-(0),6-(6,6),6-(6,6)]
   223      13.977376      13.977376      13.977376    6[1-(0),6-(1,6),6-(6,6)]
   224      12.843941      12.843941      12.843941    6[6-(1,6),6-(1,6),6-(8,8)]
   225      13.054352      13.054352      13.054352    6[1-(0),6-(1,6),6-(6,6)]
   226      12.392354      12.392354      12.392354    6[1-(0),6-(1,6),6-(6,6)]
   227      18.384077      18.384077      18.384077    6[1-(0),1-(0),1-(0),6-(6,6)]
   228      12.110483      12.110483      12.110483    6[6-(6,6),8-(30),8-(30)]
   229      19.138377      19.138377      19.138377    6[6-(1,1,1),6-(6,6),6-(6,6)]
   230      18.469432      18.469432      18.469432    6[6-(6,6),6-(6,6),6-(6,6)]
   231      22.113892      22.113892      22.113892    6[1-(0),6-(6,6),6-(6,6)]
   232      31.142656      31.142656      31.142656    6[1-(0),6-(6,6),6-(6,6)]
   233      21.325847      21.325847      21.325847    6[6-(1,6),6-(1,6),6-(6,6)]
   234      21.611679      21.611679      21.611679    6[6-(1,6),6-(1,6),6-(6,6)]
   235      21.046947      21.046947      21.046947    6[6-(1,6),6-(1,6),6-(8,8)]
   236      31.800684      31.800684      31.800684    6[6-(1,6),6-(1,6),6-(6,6)]
   237      22.858267      22.858267      22.858267    6[6-(1,6),6-(1,6),6-(6,6)]
   238       20.69858       20.69858       20.69858    6[6-(6,6),8-(30),8-(30)]
   239      23.814044      23.814044      23.814044    6[6-(1,6),6-(1,6),6-(6,6)]
   240      20.322422      20.322422      20.322422    6[1-(0),6-(1,6),6-(6,6)]
   241      22.613112      22.613112      22.613112    6[1-(0),6-(1,6),6-(6,6)]
   242      23.581799      23.581799      23.581799    6[1-(0),6-(1,6),6-(6,6)]
   243       20.05544       20.05544       20.05544    6[1-(0),6-(1,6),6-(6,6)]
   244      22.335212      22.335212      22.335212    6[1-(0),6-(1,6),6-(6,6)]
   245      22.725272      22.725272      22.725272    6[1-(0),6-(6,6),6-(6,6)]
   246      24.507801      24.507801      24.507801    6[1-(0),6-(1,6),6-(6,6)]
   247      25.726591      25.726591      25.726591    6[6-(1,6),6-(1,6),6-(8,8)]
   248      25.052684      25.052684      25.052684    6[1-(0),6-(1,6),6-(6,6)]
   249      25.930054      25.930054      25.930054    6[1-(0),6-(1,6),6-(6,6)]
   250      18.427747      18.427747      18.427747    6[1-(0),1-(0),1-(0),6-(6,6)]
   251      26.693286      26.693286      26.693286    6[6-(6,6),8-(30),8-(30)]
   252       19.15525       19.15525       19.15525    6[6-(1,1,1),6-(6,6),6-(6,6)]
   253      20.555667      20.555667      20.555667    6[6-(6,6),6-(6,6),6-(6,6)]
   254       13.49601       13.49601       13.49601    6[1-(0),6-(6,6),6-(6,6)]
   255      13.561516      13.561516      13.561516    6[1-(0),6-(6,6),6-(6,6)]
   256       12.81317       12.81317       12.81317    6[6-(1,6),6-(1,6),6-(6,6)]
   257      15.686459      15.686459      15.686459    6[6-(1,6),6-(1,6),6-(6,6)]
   258      17.129554      17.129554      17.129554    6[6-(1,6),6-(1,6),6-(8,8)]
   259      14.937121      14.937121      14.937121    6[6-(1,6),6-(1,6),6-(6,6)]
   260      14.862683      14.862683      14.862683    6[6-(1,6),6-(1,6),6-(6,6)]
   261      17.909659      17.909659      17.909659    6[6-(6,6),8-(30),8-(30)]
   262      15.550485      15.550485      15.550485    6[6-(1,6),6-(1,6),6-(6,6)]
   263      15.213036      15.213036      15.213036    6[1-(0),6-(1,6),6-(6,6)]
   264      16.909219      16.909219      16.909219    6[1-(0),6-(1,6),6-(6,6)]
   265      15.130657      15.130657      15.130657    6[1-(0),6-(1,6),6-(6,6)]
   266      15.899847      15.899847      15.899847    6[1-(0),6-(1,6),6-(6,6)]
   267      17.606947      17.606947      17.606947    6[1-(0),6-(1,6),6-(6,6)]
   268        15.5882        15.5882        15.5882    6[1-(0),6-(6,6),6-(6,6)]
   269      15.797616      15.797616      15.797616    6[1-(0),6-(1,6),6-(6,6)]
   270      16.931052      16.931052      16.931052    6[6-(1,6),6-(1,6),6-(8,8)]
   271      16.720642      16.720642      16.720642    6[1-(0),6-(1,6),6-(6,6)]
   272      17.382639      17.382639      17.382639    6[1-(0),6-(1,6),6-(6,6)]
   273      11.390918      11.390918      11.390918    6[1-(0),1-(0),1-(0),6-(6,6)]
   274      17.664509      17.664509      17.664509    6[6-(6,6),8-(30),8-(30)]
   275      10.636618      10.636618      10.636618    6[6-(1,1,1),6-(6,6),6-(6,6)]
   276      11.305563      11.305563      11.305563    6[6-(6,6),6-(6,6),6-(6,6)]
   277      27.511103      27.511103      27.511103    6[1-(0),6-(6,6),6-(6,6)]
   278       8.557331       8.557331       8.557331    6[1-(0),6-(6,6),6-(6,6)]
   279       8.449148       8.449148       8.449148    6[6-(1,6),6-(1,6),6-(6,6)]
   280      28.013309      28.013309      28.013309    6[6-(1,6),6-(1,6),6-(6,6)]
   281      28.578042      28.578042      28.578042    6[6-(1,6),6-(1,6),6-(8,8)]
   282      27.749303      27.749303      27.749303    6[6-(1,6),6-(1,6),6-(6,6)]
   283      26.766728      26.766728      26.766728    6[6-(1,6),6-(1,6),6-(6,6)]
   284      28.926409      28.926409      28.926409    6[6-(6,6),8-(30),8-(30)]
   285       25.81095       25.81095       25.81095    6[6-(1,6),6-(1,6),6-(6,6)]
   286       9.452566       9.452566       9.452566    6[1-(0),6-(1,6),6-(6,6)]
   287      27.011876      27.011876      27.011876    6[1-(0),6-(1,6),6-(6,6)]
   288      26.043194      26.043194      26.043194    6[1-(0),6-(1,6),6-(6,6)]
   289      29.569549      29.569549      29.569549    6[1-(0),6-(1,6),6-(6,6)]
   290      27.289777      27.289777      27.289777    6[1-(0),6-(1,6),6-(6,6)]
   291      26.899723      26.899723      26.899723    6[1-(0),6-(6,6),6-(6,6)]
   292      25.117191      25.117191      25.117191    6[1-(0),6-(1,6),6-(6,6)]
   293      23.898402      23.898402      23.898402    6[6-(1,6),6-(1,6),6-(8,8)]
   294       24.57231       24.57231       24.57231    6[1-(0),6-(1,6),6-(6,6)]
   295      23.694939      23.694939      23.694939    6[1-(0),6-(1,6),6-(6,6)]
   296      11.347248      11.347248      11.347248    6[1-(0),1-(0),1-(0),6-(6,6)]
   297      22.931706      22.931706      22.931706    6[6-(6,6),8-(30),8-(30)]
   298      10.619745      10.619745      10.619745    6[6-(1,1,1),6-(6,6),6-(6,6)]
   299       9.219328       9.219328       9.219328    6[6-(6,6),6-(6,6),6-(6,6)]
   300      18.542873      18.542873      18.542873    6[1-(0),6-(6,6),6-(6,6)]
   301       7.656141       7.656141       7.656141    6[1-(0),6-(6,6),6-(6,6)]
   302       8.512668       8.512668       8.512668    6[6-(1,6),6-(1,6),6-(6,6)]
   303      15.850221      15.850221      15.850221    6[6-(1,6),6-(1,6),6-(6,6)]
   304      13.842394      13.842394      13.842394    6[6-(1,6),6-(1,6),6-(8,8)]
   305      16.863563      16.863563      16.863563    6[6-(1,6),6-(1,6),6-(6,6)]
   306      17.920575      17.920575      17.920575    6[6-(1,6),6-(1,6),6-(6,6)]
   307      12.713922      12.713922      12.713922    6[6-(6,6),8-(30),8-(30)]
   308       18.18855       18.18855       18.18855    6[6-(1,6),6-(1,6),6-(6,6)]
   309       5.109386       5.109386       5.109386    6[1-(0),6-(1,6),6-(6,6)]
   310      15.628894      15.628894      15.628894    6[1-(0),6-(1,6),6-(6,6)]
   311      18.376132      18.376132      18.376132    6[1-(0),6-(1,6),6-(6,6)]
   312      14.080594      14.080594      14.080594    6[1-(0),6-(1,6),6-(6,6)]
   313      14.653267      14.653267      14.653267    6[1-(0),6-(1,6),6-(6,6)]
   314      17.062063      17.062063      17.062063    6[1-(0),6-(6,6),6-(6,6)]
   315      18.635174      18.635174      18.635174    6[1-(0),6-(1,6),6-(6,6)]
   316      18.720529      18.720529      18.720529    6[6-(1,6),6-(1,6),6-(8,8)]
   317      18.257032      18.257032      18.257032    6[1-(0),6-(1,6),6-(6,6)]
   318      18.472404      18.472404      18.472404    6[1-(0),6-(1,6),6-(6,6)]
   319        7.03682        7.03682        7.03682    6[1-(0),1-(0),1-(0),6-(6,6)]
   320      18.953766      18.953766      18.953766    6[6-(6,6),8-(30),8-(30)]
   321       8.518623       8.518623       8.518623    6[6-(1,1,1),6-(6,6),6-(6,6)]
   322       9.250095       9.250095       9.250095    6[6-(6,6),6-(6,6),6-(6,6)]
   323      26.203981      26.203981      26.203981    6[1-(0),6-(6,6),6-(6,6)]
   324      26.138475      26.138475      26.138475    6[1-(0),6-(6,6),6-(6,6)]
   325      26.886821      26.886821      26.886821    6[6-(1,6),6-(1,6),6-(6,6)]
   326      24.013532      24.013532      24.013532    6[6-(1,6),6-(1,6),6-(6,6)]
   327      22.570437      22.570437      22.570437    6[6-(1,6),6-(1,6),6-(8,8)]
   328       24.76287       24.76287       24.76287    6[6-(1,6),6-(1,6),6-(6,6)]
   329      24.837308      24.837308      24.837308    6[6-(1,6),6-(1,6),6-(6,6)]
   330      21.790332      21.790332      21.790332    6[6-(6,6),8-(30),8-(30)]
   331      24.149506      24.149506      24.149506    6[6-(1,6),6-(1,6),6-(6,6)]
   332      24.486955      24.486955      24.486955    6[1-(0),6-(1,6),6-(6,6)]
   333      22.790772      22.790772      22.790772    6[1-(0),6-(1,6),6-(6,6)]
   334      24.569334      24.569334      24.569334    6[1-(0),6-(1,6),6-(6,6)]
   335      23.800144      23.800144      23.800144    6[1-(0),6-(1,6),6-(6,6)]
   336      22.093044      22.093044      22.093044    6[1-(0),6-(1,6),6-(6,6)]
   337      24.111791      24.111791      24.111791    6[1-(0),6-(6,6),6-(6,6)]
   338      23.902375      23.902375      23.902375    6[1-(0),6-(1,6),6-(6,6)]
   339      22.768939      22.768939      22.768939    6[6-(1,6),6-(1,6),6-(8,8)]
   340      22.979349      22.979349      22.979349    6[1-(0),6-(1,6),6-(6,6)]
   341      22.317352      22.317352      22.317352    6[1-(0),6-(1,6),6-(6,6)]
   342      28.309073      28.309073      28.309073    6[1-(0),1-(0),1-(0),6-(6,6)]
   343      22.035482      22.035482      22.035482    6[6-(6,6),8-(30),8-(30)]
   344      29.063373      29.063373      29.063373    6[6-(1,1,1),6-(6,6),6-(6,6)]
   345      28.394428      28.394428      28.394428    6[6-(6,6),6-(6,6),6-(6,6)]
   346      12.188888      12.188888      12.188888    6[1-(0),6-(6,6),6-(6,6)]
   347       31.14266       31.14266       31.14266    6[1-(0),6-(6,6),6-(6,6)]
   348      31.250843      31.250843      31.250843    6[6-(1,6),6-(1,6),6-(6,6)]
   349      11.686682      11.686682      11.686682    6[6-(1,6),6-(1,6),6-(6,6)]
   350      11.121949      11.121949      11.121949    6[6-(1,6),6-(1,6),6-(8,8)]
   351      11.950688      11.950688      11.950688    6[6-(1,6),6-(1,6),6-(6,6)]
   352      12.933263      12.933263      12.933263    6[6-(1,6),6-(1,6),6-(6,6)]
   353      10.773582      10.773582      10.773582    6[6-(6,6),8-(30),8-(30)]
   354      13.889041      13.889041      13.889041    6[6-(1,6),6-(1,6),6-(6,6)]
   355      10.397425      10.397425      10.397425    6[1-(0),6-(1,6),6-(6,6)]
   356      12.688115      12.688115      12.688115    6[1-(0),6-(1,6),6-(6,6)]
   357      13.656797      13.656797      13.656797    6[1-(0),6-(1,6),6-(6,6)]
   358      10.130442      10.130442      10.130442    6[1-(0),6-(1,6),6-(6,6)]
   359      12.410214      12.410214      12.410214    6[1-(0),6-(1,6),6-(6,6)]
   360      12.800268      12.800268      12.800268    6[1-(0),6-(6,6),6-(6,6)]
   361        14.5828        14.5828        14.5828    6[1-(0),6-(1,6),6-(6,6)]
   362      15.801589      15.801589      15.801589    6[6-(1,6),6-(1,6),6-(8,8)]
   363      15.127681      15.127681      15.127681    6[1-(0),6-(1,6),6-(6,6)]
   364      16.005052      16.005052      16.005052    6[1-(0),6-(1,6),6-(6,6)]
   365      28.352743      28.352743      28.352743    6[1-(0),1-(0),1-(0),6-(6,6)]
   366      16.768285      16.768285      16.768285    6[6-(6,6),8-(30),8-(30)]
   367      29.080246      29.080246      29.080246    6[6-(1,1,1),6-(6,6),6-(6,6)]
   368      30.480663      30.480663      30.480663    6[6-(6,6),6-(6,6),6-(6,6)]
   369      21.157118      21.157118      21.157118    6[1-(0),6-(6,6),6-(6,6)]
   370       32.04385       32.04385       32.04385    6[1-(0),6-(6,6),6-(6,6)]
   371      31.187323      31.187323      31.187323    6[6-(1,6),6-(1,6),6-(6,6)]
   372       23.84977       23.84977       23.84977    6[6-(1,6),6-(1,6),6-(6,6)]
   373      25.857597      25.857597      25.857597    6[6-(1,6),6-(1,6),6-(8,8)]
   374      22.836428      22.836428      22.836428    6[6-(1,6),6-(1,6),6-(6,6)]
   375      21.779416      21.779416      21.779416    6[6-(1,6),6-(1,6),6-(6,6)]
   376      26.986069      26.986069      26.986069    6[6-(6,6),8-(30),8-(30)]
   377      21.511441      21.511441      21.511441    6[6-(1,6),6-(1,6),6-(6,6)]
   378      24.665605      24.665605      24.665605    6[1-(0),6-(1,6),6-(6,6)]
   379      24.071097      24.071097      24.071097    6[1-(0),6-(1,6),6-(6,6)]
   380      21.323859      21.323859      21.323859    6[1-(0),6-(1,6),6-(6,6)]
   381      25.619397      25.619397      25.619397    6[1-(0),6-(1,6),6-(6,6)]
   382      25.046724      25.046724      25.046724    6[1-(0),6-(1,6),6-(6,6)]
   383      22.637928      22.637928      22.637928    6[1-(0),6-(6,6),6-(6,6)]
   384      21.064817      21.064817      21.064817    6[1-(0),6-(1,6),6-(6,6)]
   385      20.979462      20.979462      20.979462    6[6-(1,6),6-(1,6),6-(8,8)]
   386      21.442959      21.442959      21.442959    6[1-(0),6-(1,6),6-(6,6)]
   387      21.227587      21.227587      21.227587    6[1-(0),6-(1,6),6-(6,6)]
   388      32.663171      32.663171      32.663171    6[1-(0),1-(0),1-(0),6-(6,6)]
   389      20.746225      20.746225      20.746225    6[6-(6,6),8-(30),8-(30)]
   390      31.181368      31.181368      31.181368    6[6-(1,1,1),6-(6,6),6-(6,6)]
   391      30.449896      30.449896      30.449896    6[6-(6,6),6-(6,6),6-(6,6)]
   392      18.542869      18.542869      18.542869    6[1-(0),6-(6,6),6-(6,6)]
   393       7.656145       7.656145       7.656145    6[1-(0),6-(6,6),6-(6,6)]
   394      18.437664      18.437664      18.437664    6[6-(1,6),6-(1,6),6-(6,6)]
   395      25.775224      25.775224      25.775224    6[6-(1,6),6-(1,6),6-(6,6)]
   396      23.767396      23.767396      23.767396    6[6-(1,6),6-(1,6),6-(8,8)]
   397       6.938567       6.938567       6.938567    6[6-(1,6),6-(1,6),6-(6,6)]
   398      17.920571      17.920571      17.920571    6[6-(1,6),6-(1,6),6-(6,6)]
   399      22.638924      22.638924      22.638924    6[6-(6,6),8-(30),8-(30)]
   400      18.188547      18.188547      18.188547    6[6-(1,6),6-(1,6),6-(6,6)]
   401      24.959389      24.959389      24.959389    6[1-(0),6-(1,6),6-(6,6)]
   402      25.553897      25.553897      25.553897    6[1-(0),6-(1,6),6-(6,6)]
   403       18.37613       18.37613       18.37613    6[1-(0),6-(1,6),6-(6,6)]
   404      24.005596      24.005596      24.005596    6[1-(0),6-(1,6),6-(6,6)]
   405      24.578269      24.578269      24.578269    6[1-(0),6-(1,6),6-(6,6)]
   406      17.062059      17.062059      17.062059    6[1-(0),6-(6,6),6-(6,6)]
   407      18.635173      18.635173      18.635173    6[1-(0),6-(1,6),6-(6,6)]
   408      18.720527      18.720527      18.720527    6[6-(1,6),6-(1,6),6-(8,8)]
   409      18.257029      18.257029      18.257029    6[1-(0),6-(1,6),6-(6,6)]
   410      18.472402      18.472402      18.472402    6[1-(0),6-(1,6),6-(6,6)]
   411      16.961816      16.961816      16.961816    6[1-(0),1-(0),1-(0),6-(6,6)]
   412      18.953765      18.953765      18.953765    6[6-(6,6),8-(30),8-(30)]
   413      18.443619      18.443619      18.443619    6[6-(1,1,1),6-(6,6),6-(6,6)]
   414      19.175091      19.175091      19.175091    6[6-(6,6),6-(6,6),6-(6,6)]
   415      23.421006      23.421006      23.421006    6[1-(0),6-(6,6),6-(6,6)]
   416       13.56152       13.56152       13.56152    6[1-(0),6-(6,6),6-(6,6)]
   417      22.738166      22.738166      22.738166    6[6-(1,6),6-(1,6),6-(6,6)]
   418      15.686462      15.686462      15.686462    6[6-(1,6),6-(1,6),6-(6,6)]
   419      17.129556      17.129556      17.129556    6[6-(1,6),6-(1,6),6-(8,8)]
   420      14.937125      14.937125      14.937125    6[6-(1,6),6-(1,6),6-(6,6)]
   421      24.787679      24.787679      24.787679    6[6-(1,6),6-(1,6),6-(6,6)]
   422      17.909661      17.909661      17.909661    6[6-(6,6),8-(30),8-(30)]
   423      25.475482      25.475482      25.475482    6[6-(1,6),6-(1,6),6-(6,6)]
   424      15.213039      15.213039      15.213039    6[1-(0),6-(1,6),6-(6,6)]
   425      16.909222      16.909222      16.909222    6[1-(0),6-(1,6),6-(6,6)]
   426      25.055655      25.055655      25.055655    6[1-(0),6-(1,6),6-(6,6)]
   427      15.899849      15.899849      15.899849    6[1-(0),6-(1,6),6-(6,6)]
   428      17.606949      17.606949      17.606949    6[1-(0),6-(1,6),6-(6,6)]
   429      25.513196      25.513196      25.513196    6[1-(0),6-(6,6),6-(6,6)]
   430      25.722615      25.722615      25.722615    6[1-(0),6-(1,6),6-(6,6)]
   431       26.85605       26.85605       26.85605    6[6-(1,6),6-(1,6),6-(8,8)]
   432      26.645639      26.645639      26.645639    6[1-(0),6-(1,6),6-(6,6)]
   433      27.307637      27.307637      27.307637    6[1-(0),6-(1,6),6-(6,6)]
   434      21.315914      21.315914      21.315914    6[1-(0),1-(0),1-(0),6-(6,6)]
   435      27.589508      27.589508      27.589508    6[6-(6,6),8-(30),8-(30)]
   436      20.561614      20.561614      20.561614    6[6-(1,1,1),6-(6,6),6-(6,6)]
   437      21.230559      21.230559      21.230559    6[6-(6,6),6-(6,6),6-(6,6)]
   438      17.586099      17.586099      17.586099    6[1-(0),6-(6,6),6-(6,6)]
   439       8.557335       8.557335       8.557335    6[1-(0),6-(6,6),6-(6,6)]
   440      18.374144      18.374144      18.374144    6[6-(1,6),6-(1,6),6-(6,6)]
   441      18.088312      18.088312      18.088312    6[6-(1,6),6-(1,6),6-(6,6)]
   442      18.653044      18.653044      18.653044    6[6-(1,6),6-(1,6),6-(8,8)]
   443       7.899307       7.899307       7.899307    6[6-(1,6),6-(1,6),6-(6,6)]
   444      16.841724      16.841724      16.841724    6[6-(1,6),6-(1,6),6-(6,6)]
   445      19.001411      19.001411      19.001411    6[6-(6,6),8-(30),8-(30)]
   446      15.885947      15.885947      15.885947    6[6-(1,6),6-(1,6),6-(6,6)]
   447      19.377569      19.377569      19.377569    6[1-(0),6-(1,6),6-(6,6)]
   448      17.086879      17.086879      17.086879    6[1-(0),6-(1,6),6-(6,6)]
   449      16.118192      16.118192      16.118192    6[1-(0),6-(1,6),6-(6,6)]
   450      19.644551      19.644551      19.644551    6[1-(0),6-(1,6),6-(6,6)]
   451      17.364779      17.364779      17.364779    6[1-(0),6-(1,6),6-(6,6)]
   452      16.974719      16.974719      16.974719    6[1-(0),6-(6,6),6-(6,6)]
   453       15.19219       15.19219       15.19219    6[1-(0),6-(1,6),6-(6,6)]
   454        13.9734        13.9734        13.9734    6[6-(1,6),6-(1,6),6-(8,8)]
   455      14.647307      14.647307      14.647307    6[1-(0),6-(1,6),6-(6,6)]
   456      13.769937      13.769937      13.769937    6[1-(0),6-(1,6),6-(6,6)]
   457      21.272244      21.272244      21.272244    6[1-(0),1-(0),1-(0),6-(6,6)]
   458      13.006705      13.006705      13.006705    6[6-(6,6),8-(30),8-(30)]
   459      20.544741      20.544741      20.544741    6[6-(1,1,1),6-(6,6),6-(6,6)]
   460      19.144324      19.144324      19.144324    6[6-(6,6),6-(6,6),6-(6,6)]
   461      17.294305      17.294305      17.294305    8[6-(6,8),30-(8,8,8)]
   462       20.71645       20.71645       20.71645    8[6-(6,8),30-(8,8,8)]
   463      20.690646      20.690646      20.690646    8[6-(6,8),30-(8,8,8)]
   464        17.7052        17.7052        17.7052    8[6-(6,8),30-(8,8,8)]
   465      20.636053      20.636053      20.636053    8[6-(6,8),30-(8,8,8)]
   466      12.348683      12.348683      12.348683    8[6-(6,8),30-(8,8,8)]
   467      11.078283      11.078283      11.078283    8[6-(6,8),30-(8,8,8)]
   468      22.324295      22.324295      22.324295    8[6-(6,8),30-(8,8,8)]
   469       21.61962       21.61962       21.61962    8[6-(6,8),30-(8,8,8)]
   470       26.48486       26.48486       26.48486    8[6-(6,8),30-(8,8,8)]
   471      27.781066      27.781066      27.781066    8[6-(6,8),30-(8,8,8)]
   472      19.520483      19.520483      19.520483    8[6-(6,8),30-(8,8,8)]
   473      19.063937      19.063937      19.063937    8[6-(6,8),30-(8,8,8)]
   474      17.426308      17.426308      17.426308    8[6-(6,8),30-(8,8,8)]
   475      18.696709      18.696709      18.696709    8[6-(6,8),30-(8,8,8)]
   476      27.300695      27.300695      27.300695    8[6-(6,8),30-(8,8,8)]
   477       28.00537       28.00537       28.00537    8[6-(6,8),30-(8,8,8)]
   478      23.140131      23.140131      23.140131    8[6-(6,8),30-(8,8,8)]
   479      21.843926      21.843926      21.843926    8[6-(6,8),30-(8,8,8)]
   480      30.104507      30.104507      30.104507    8[6-(6,8),30-(8,8,8)]
   481      12.480685      12.480685      12.480685    8[6-(6,8),30-(8,8,8)]
   482      18.983541      18.983541      18.983541    8[6-(6,8),30-(8,8,8)]
   483      19.009346      19.009346      19.009346    8[6-(6,8),30-(8,8,8)]
   484       31.91979       31.91979       31.91979    8[6-(6,8),30-(8,8,8)]
   485      19.849993      19.849993      19.849993    8[30-(8,8,8),30-(8,8,8),30-(8,8,8),30-(8,8,8)]
   486      29.774998      29.774998      29.774998    8[30-(8,8,8),30-(8,8,8),30-(8,8,8),30-(8,8,8)]
   487      20.636054      20.636054      20.636054    8[6-(6,8),30-(8,8,8)]
   488      22.273683      22.273683      22.273683    8[6-(6,8),30-(8,8,8)]
   489      21.003282      21.003282      21.003282    8[6-(6,8),30-(8,8,8)]
   490      12.399296      12.399296      12.399296    8[6-(6,8),30-(8,8,8)]
   491      11.694621      11.694621      11.694621    8[6-(6,8),30-(8,8,8)]
   492       16.55986       16.55986       16.55986    8[6-(6,8),30-(8,8,8)]
   493      17.856065      17.856065      17.856065    8[6-(6,8),30-(8,8,8)]
   494       9.595484       9.595484       9.595484    8[6-(6,8),30-(8,8,8)]
   495      27.219306      27.219306      27.219306    8[6-(6,8),30-(8,8,8)]
   496       20.71645       20.71645       20.71645    8[6-(6,8),30-(8,8,8)]
   497      20.690645      20.690645      20.690645    8[6-(6,8),30-(8,8,8)]
   498       7.780201       7.780201       7.780201    8[6-(6,8),30-(8,8,8)]
   499      22.405686      22.405686      22.405686    8[6-(6,8),30-(8,8,8)]
   500      18.983541      18.983541      18.983541    8[6-(6,8),30-(8,8,8)]
   501      19.009345      19.009345      19.009345    8[6-(6,8),30-(8,8,8)]
   502      21.994791      21.994791      21.994791    8[6-(6,8),30-(8,8,8)]
   503      19.063938      19.063938      19.063938    8[6-(6,8),30-(8,8,8)]
   504      27.351308      27.351308      27.351308    8[6-(6,8),30-(8,8,8)]
   505      28.621708      28.621708      28.621708    8[6-(6,8),30-(8,8,8)]
   506      17.375696      17.375696      17.375696    8[6-(6,8),30-(8,8,8)]
   507      18.080371      18.080371      18.080371    8[6-(6,8),30-(8,8,8)]
   508      13.215131      13.215131      13.215131    8[6-(6,8),30-(8,8,8)]
   509      11.918925      11.918925      11.918925    8[6-(6,8),30-(8,8,8)]
   510      20.179508      20.179508      20.179508    8[6-(6,8),30-(8,8,8)]
   511       9.924993       9.924993       9.924993    8[30-(8,8,8),30-(8,8,8),30-(8,8,8),30-(8,8,8)]
   512      19.849998      19.849998      19.849998    8[30-(8,8,8),30-(8,8,8),30-(8,8,8),30-(8,8,8)]
