# Supplementary material for: A collection of forcefield precursors for metal–organic frameworks
Source: RSC Adv. 2019 Nov 13;9(63):36492–507. doi: 10.1039/c9ra07327b (PMC9075174; doi:10.1039/c9ra07327b)
Supplement: RA-009-C9RA07327B-s2448 [file RA-009-C9RA07327B-s2448.txt]

UFOFIF_clean

7.378500    0.000000    0.000000
-1.839858    11.617716    0.000000
0.000000    0.000000    14.428800

     1       2.728744       2.728744       2.728744    25[7-(6),7-(6),7-(6),7-(6)]
     2       5.374508       5.374508       5.374508    25[7-(6),7-(6),7-(6,6),7-(6,6)]
     3       2.809898       2.809898       2.809898    25[7-(6),7-(6),7-(6),7-(6)]
     4       0.164134       0.164134       0.164134    25[7-(6),7-(6),7-(6,6),7-(6,6)]
     5       6.336966       6.336966       6.336966    41[6-(7),6-(7),6-(7),6-(7),6-(7),6-(7),6-(7),6-(7)]
     6      -0.798324      -0.798324      -0.798324    41[6-(7),6-(7),6-(7),6-(7),6-(7),6-(7),6-(7),6-(7)]
     7       4.690634       4.690634       4.690634    1[6-(6,7)]
     8       2.378223       2.378223       2.378223    1[6-(6,7)]
     9       0.533992       0.533992       0.533992    1[6-(6,7)]
    10       2.840507       2.840507       2.840507    1[6-(6,7)]
    11       0.848008       0.848008       0.848008    1[6-(6,7)]
    12       3.160419       3.160419       3.160419    1[6-(6,7)]
    13        5.00465        5.00465        5.00465    1[6-(6,7)]
    14       2.698135       2.698135       2.698135    1[6-(6,7)]
    15       4.744413       4.744413       4.744413    6[7-(0),41-(6,6,6,6,6,6,6)]
    16       6.020251       6.020251       6.020251    6[7-(0),41-(6,6,6,6,6,6,6)]
    17       4.963912       4.963912       4.963912    6[7-(25),41-(6,6,6,6,6,6,6)]
    18       0.431488       0.431488       0.431488    6[7-(25),41-(6,6,6,6,6,6,6)]
    19       0.552494       0.552494       0.552494    6[7-(25),41-(6,6,6,6,6,6,6)]
    20       4.999719       4.999719       4.999719    6[7-(25),41-(6,6,6,6,6,6,6)]
    21       6.980223       6.980223       6.980223    6[7-(25),41-(6,6,6,6,6,6,6)]
    22      -0.250936      -0.250936      -0.250936    6[7-(25),41-(6,6,6,6,6,6,6)]
    23       4.224715       4.224715       4.224715    6[1-(0),6-(1,7),7-(6,25)]
    24       2.837564       2.837564       2.837564    6[1-(0),6-(1,7),7-(6,25)]
    25       0.998989       0.998989       0.998989    6[1-(0),6-(1,7),7-(6,25)]
    26       2.378213       2.378213       2.378213    6[1-(0),6-(1,7),7-(6,25)]
    27       0.794229       0.794229       0.794229    6[7-(0),41-(6,6,6,6,6,6,6)]
    28      -0.481609      -0.481609      -0.481609    6[7-(0),41-(6,6,6,6,6,6,6)]
    29        0.57473        0.57473        0.57473    6[7-(25),41-(6,6,6,6,6,6,6)]
    30       5.107154       5.107154       5.107154    6[7-(25),41-(6,6,6,6,6,6,6)]
    31       4.986148       4.986148       4.986148    6[7-(25),41-(6,6,6,6,6,6,6)]
    32       0.538923       0.538923       0.538923    6[7-(25),41-(6,6,6,6,6,6,6)]
    33      -1.441581      -1.441581      -1.441581    6[7-(25),41-(6,6,6,6,6,6,6)]
    34       5.789578       5.789578       5.789578    6[7-(25),41-(6,6,6,6,6,6,6)]
    35       1.313927       1.313927       1.313927    6[1-(0),6-(1,7),7-(6,25)]
    36       2.701078       2.701078       2.701078    6[1-(0),6-(1,7),7-(6,25)]
    37       4.539653       4.539653       4.539653    6[1-(0),6-(1,7),7-(6,25)]
    38       3.160429       3.160429       3.160429    6[1-(0),6-(1,7),7-(6,25)]
    39       3.963976       3.963976       3.963976    7[6-(41)]
    40        5.89896        5.89896        5.89896    7[6-(41)]
    41       4.238545       4.238545       4.238545    7[6-(41),25-(7,7,7)]
    42       1.161433       1.161433       1.161433    7[6-(41),25-(7,7,7)]
    43       1.315003       1.315003       1.315003    7[6-(41),25-(7,7,7)]
    44       4.311551       4.311551       4.311551    7[6-(41),25-(7,7,7)]
    45       -0.13043       -0.13043       -0.13043    7[6-(41),25-(7,7,7)]
    46       0.109959       0.109959       0.109959    7[6-(41),25-(7,7,7)]
    47       3.091993       3.091993       3.091993    7[6-(1,6),6-(1,6),25-(7,7,7)]
    48       0.290751       0.290751       0.290751    7[6-(1,6),6-(1,6),25-(7,7,7)]
    49       1.574666       1.574666       1.574666    7[6-(41)]
    50      -0.360318      -0.360318      -0.360318    7[6-(41)]
    51       1.300097       1.300097       1.300097    7[6-(41),25-(7,7,7)]
    52       4.377209       4.377209       4.377209    7[6-(41),25-(7,7,7)]
    53       4.223639       4.223639       4.223639    7[6-(41),25-(7,7,7)]
    54       1.227091       1.227091       1.227091    7[6-(41),25-(7,7,7)]
    55       5.669072       5.669072       5.669072    7[6-(41),25-(7,7,7)]
    56       5.428683       5.428683       5.428683    7[6-(41),25-(7,7,7)]
    57       2.446649       2.446649       2.446649    7[6-(1,6),6-(1,6),25-(7,7,7)]
    58       5.247891       5.247891       5.247891    7[6-(1,6),6-(1,6),25-(7,7,7)]
