# Supplementary material for: A collection of forcefield precursors for metal–organic frameworks
Source: RSC Adv. 2019 Nov 13;9(63):36492–507. doi: 10.1039/c9ra07327b (PMC9075174; doi:10.1039/c9ra07327b)
Supplement: RA-009-C9RA07327B-s2449 [file RA-009-C9RA07327B-s2449.txt]

UFUMUD_clean

4.957700    0.000000    0.000000
1.626248    11.113849    0.000000
-2.478791    -0.000009    12.315621

     1       0.989665       0.989665       0.989665    29[7-(6,6),7-(6,6),8-(6),8-(6)]
     2       2.655423       2.655423       2.655423    29[7-(6,6),7-(6,6),8-(6),8-(6)]
     3       3.438513       3.438513       3.438513    1[6-(6,7)]
     4       2.908758       2.908758       2.908758    1[6-(6,6)]
     5       -0.02642       -0.02642       -0.02642    1[6-(6,6)]
     6       0.571106       0.571106       0.571106    1[6-(6,7)]
     7      -0.196436      -0.196436      -0.196436    1[6-(6,7)]
     8        2.21005        2.21005        2.21005    1[6-(6,6)]
     9       0.156827       0.156827       0.156827    1[6-(6,6)]
    10       4.454202       4.454202       4.454202    1[6-(6,7)]
    11        0.14652        0.14652        0.14652    1[6-(6,7)]
    12      -0.383218      -0.383218      -0.383218    1[6-(6,6)]
    13        3.26556        3.26556        3.26556    1[6-(6,6)]
    14       3.863068       3.863068       3.863068    1[6-(6,7)]
    15       3.095502       3.095502       3.095502    1[6-(6,7)]
    16       3.875725       3.875725       3.875725    1[6-(6,6)]
    17       3.448845       3.448845       3.448845    1[6-(6,6)]
    18       5.267326       5.267326       5.267326    1[6-(6,7)]
    19       2.730734       2.730734       2.730734    6[1-(0),6-(1,6),7-(6,29)]
    20       2.419616       2.419616       2.419616    6[1-(0),6-(1,7),6-(6,6)]
    21       1.381449       1.381449       1.381449    6[6-(1,6),6-(1,6),6-(8,8)]
    22       0.687106       0.687106       0.687106    6[1-(0),6-(1,7),6-(6,6)]
    23       1.049837       1.049837       1.049837    6[1-(0),6-(1,6),7-(6,29)]
    24       0.969848       0.969848       0.969848    6[6-(6,6),8-(0),8-(29)]
    25      -0.624992      -0.624992      -0.624992    6[1-(0),6-(1,6),7-(6,29)]
    26      -0.161123      -0.161123      -0.161123    6[1-(0),6-(1,7),6-(6,6)]
    27       1.687331       1.687331       1.687331    6[6-(1,6),6-(1,6),6-(8,8)]
    28       0.612666       0.612666       0.612666    6[1-(0),6-(1,7),6-(6,6)]
    29       2.697285       2.697285       2.697285    6[1-(0),6-(1,6),7-(6,29)]
    30       3.763276       3.763276       3.763276    6[6-(6,6),8-(0),8-(29)]
    31       1.064994       1.064994       1.064994    6[1-(0),6-(1,6),7-(6,29)]
    32      -0.872362      -0.872362      -0.872362    6[1-(0),6-(1,7),6-(6,6)]
    33       3.047179       3.047179       3.047179    6[6-(1,6),6-(1,6),6-(8,8)]
    34       3.979081       3.979081       3.979081    6[1-(0),6-(1,7),6-(6,6)]
    35       4.341801       4.341801       4.341801    6[1-(0),6-(1,6),7-(6,29)]
    36        2.63559        2.63559        2.63559    6[6-(6,6),8-(0),8-(29)]
    37       2.666938       2.666938       2.666938    6[1-(0),6-(1,6),7-(6,29)]
    38       3.130798       3.130798       3.130798    6[1-(0),6-(1,7),6-(6,6)]
    39       0.021658       0.021658       0.021658    6[6-(1,6),6-(1,6),6-(8,8)]
    40      -1.053008      -1.053008      -1.053008    6[1-(0),6-(1,7),6-(6,6)]
    41       1.031501       1.031501       1.031501    6[1-(0),6-(1,6),7-(6,29)]
    42       0.471345       0.471345       0.471345    6[6-(6,6),8-(0),8-(29)]
    43       2.065067       2.065067       2.065067    7[6-(1,6),6-(1,6),29-(7,8,8)]
    44      -1.665393      -1.665393      -1.665393    7[6-(1,6),6-(1,6),29-(7,8,8)]
    45       5.357024       5.357024       5.357024    7[6-(1,6),6-(1,6),29-(7,8,8)]
    46       1.626535       1.626535       1.626535    7[6-(1,6),6-(1,6),29-(7,8,8)]
    47        1.73019        1.73019        1.73019    8[6-(6,8),29-(7,7,8)]
    48       4.902686       4.902686       4.902686    8[6-(6,8)]
    49       4.957645       4.957645       4.957645    8[6-(6,8),29-(7,7,8)]
    50        2.97561        2.97561        2.97561    8[6-(6,8)]
    51       3.395935       3.395935       3.395935    8[6-(6,8),29-(7,7,8)]
    52       1.610734       1.610734       1.610734    8[6-(6,8)]
    53       1.665716       1.665716       1.665716    8[6-(6,8),29-(7,7,8)]
    54       -0.31633       -0.31633       -0.31633    8[6-(6,8)]
