# Supplementary material for: A collection of forcefield precursors for metal–organic frameworks
Source: RSC Adv. 2019 Nov 13;9(63):36492–507. doi: 10.1039/c9ra07327b (PMC9075174; doi:10.1039/c9ra07327b)
Supplement: RA-009-C9RA07327B-s2450 [file RA-009-C9RA07327B-s2450.txt]

UFUMUD01_clean

4.944000    0.000000    0.000000
1.582650    10.996696    0.000000
-2.472064    0.000008    12.407531

     1       4.005646       4.005646       4.005646    29[7-(6,6),7-(6,6),8-(6),8-(6)]
     2       2.324936       2.324936       2.324936    29[7-(6,6),7-(6,6),8-(6),8-(6)]
     3       1.566175       1.566175       1.566175    1[6-(6,6)]
     4       4.667941       4.667941       4.667941    1[6-(6,7)]
     5       1.932916       1.932916       1.932916    1[6-(6,7)]
     6       1.171744       1.171744       1.171744    1[6-(6,6)]
     7       0.427243       0.427243       0.427243    1[6-(6,6)]
     8       3.287381       3.287381       3.287381    1[6-(6,7)]
     9       1.113459       1.113459       1.113459    1[6-(6,7)]
    10       1.736633       1.736633       1.736633    1[6-(6,6)]
    11       3.246897       3.246897       3.246897    1[6-(6,6)]
    12       5.459266       5.459266       5.459266    1[6-(6,7)]
    13       0.252202       0.252202       0.252202    1[6-(6,7)]
    14      -2.091636      -2.091636      -2.091636    1[6-(6,6)]
    15       2.107917       2.107917       2.107917    1[6-(6,6)]
    16       1.606684       1.606684       1.606684    1[6-(6,7)]
    17        4.37677        4.37677        4.37677    1[6-(6,7)]
    18       0.055964       0.055964       0.055964    1[6-(6,6)]
    19      -0.404329      -0.404329      -0.404329    6[6-(6,6),8-(0),8-(29)]
    20       0.038656       0.038656       0.038656    6[6-(1,6),6-(1,6),6-(8,8)]
    21       1.112232       1.112232       1.112232    6[1-(0),6-(1,7),6-(6,6)]
    22       3.964735       3.964735       3.964735    6[1-(0),6-(1,6),7-(6,29)]
    23       2.354883       2.354883       2.354883    6[1-(0),6-(1,6),7-(6,29)]
    24       1.892888       1.892888       1.892888    6[1-(0),6-(1,7),6-(6,6)]
    25       0.747433       0.747433       0.747433    6[6-(6,6),8-(0),8-(29)]
    26       0.327003       0.327003       0.327003    6[6-(1,6),6-(1,6),6-(8,8)]
    27      -0.677103      -0.677103      -0.677103    6[1-(0),6-(1,7),6-(6,6)]
    28       3.953371       3.953371       3.953371    6[1-(0),6-(1,6),7-(6,29)]
    29       0.648168       0.648168       0.648168    6[1-(0),6-(1,6),7-(6,29)]
    30       1.033859       1.033859       1.033859    6[1-(0),6-(1,7),6-(6,6)]
    31       1.276393       1.276393       1.276393    6[6-(6,6),8-(0),8-(29)]
    32       1.719389       1.719389       1.719389    6[6-(1,6),6-(1,6),6-(8,8)]
    33       2.792962       2.792962       2.792962    6[1-(0),6-(1,7),6-(6,6)]
    34       2.283998       2.283998       2.283998    6[1-(0),6-(1,6),7-(6,29)]
    35        0.67416        0.67416        0.67416    6[1-(0),6-(1,6),7-(6,29)]
    36      -1.370495      -1.370495      -1.370495    6[1-(0),6-(1,7),6-(6,6)]
    37       4.010776       4.010776       4.010776    6[6-(6,6),8-(0),8-(29)]
    38       3.590333       3.590333       3.590333    6[6-(1,6),6-(1,6),6-(8,8)]
    39       2.586218       2.586218       2.586218    6[1-(0),6-(1,7),6-(6,6)]
    40       2.272681       2.272681       2.272681    6[1-(0),6-(1,6),7-(6,29)]
    41       3.911482       3.911482       3.911482    6[1-(0),6-(1,6),7-(6,29)]
    42       4.297185       4.297185       4.297185    6[1-(0),6-(1,7),6-(6,6)]
    43       3.387604       3.387604       3.387604    7[6-(1,6),6-(1,6),29-(7,8,8)]
    44      -0.351546      -0.351546      -0.351546    7[6-(1,6),6-(1,6),29-(7,8,8)]
    45       1.706878       1.706878       1.706878    7[6-(1,6),6-(1,6),29-(7,8,8)]
    46        2.91176        2.91176        2.91176    7[6-(1,6),6-(1,6),29-(7,8,8)]
    47       3.329894       3.329894       3.329894    8[6-(6,8),29-(7,7,8)]
    48       0.357542       0.357542       0.357542    8[6-(6,8)]
    49       1.589578       1.589578       1.589578    8[6-(6,8),29-(7,7,8)]
    50       1.733579       1.733579       1.733579    8[6-(6,8)]
    51       0.066618       0.066618       0.066618    8[6-(6,8),29-(7,7,8)]
    52       2.038254       2.038254       2.038254    8[6-(6,8)]
    53       3.270273       3.270273       3.270273    8[6-(6,8),29-(7,7,8)]
    54       0.052928       0.052928       0.052928    8[6-(6,8)]
