# Supplementary material for: A collection of forcefield precursors for metal–organic frameworks
Source: RSC Adv. 2019 Nov 13;9(63):36492–507. doi: 10.1039/c9ra07327b (PMC9075174; doi:10.1039/c9ra07327b)
Supplement: RA-009-C9RA07327B-s2451 [file RA-009-C9RA07327B-s2451.txt]

UFUMUD02_clean

4.973700    0.000000    0.000000
1.623705    10.890726    0.000000
-2.486786    -0.000008    12.511048

     1       4.523174       4.523174       4.523174    29[7-(6,6),7-(6,6),8-(6),8-(6)]
     2       1.224506       1.224506       1.224506    29[7-(6,6),7-(6,6),8-(6),8-(6)]
     3       2.056162       2.056162       2.056162    1[6-(6,6)]
     4       5.161045       5.161045       5.161045    1[6-(6,7)]
     5       2.378238       2.378238       2.378238    1[6-(6,7)]
     6       1.759907       1.759907       1.759907    1[6-(6,6)]
     7       1.637876       1.637876       1.637876    1[6-(6,7)]
     8       2.177009       2.177009       2.177009    1[6-(6,6)]
     9      -0.649692      -0.649692      -0.649692    1[6-(6,6)]
    10       3.713086       3.713086       3.713086    1[6-(6,7)]
    11       3.731112       3.731112       3.731112    1[6-(6,6)]
    12       4.349192       4.349192       4.349192    1[6-(6,7)]
    13      -0.920424      -0.920424      -0.920424    1[6-(6,7)]
    14       -1.53874       -1.53874       -1.53874    1[6-(6,6)]
    15       3.312888       3.312888       3.312888    1[6-(6,7)]
    16        -1.1217        -1.1217        -1.1217    1[6-(6,6)]
    17       2.649011       2.649011       2.649011    1[6-(6,6)]
    18       2.038109       2.038109       2.038109    1[6-(6,7)]
    19       0.085776       0.085776       0.085776    6[6-(6,6),8-(0),8-(29)]
    20       0.524819       0.524819       0.524819    6[6-(1,6),6-(1,6),6-(8,8)]
    21       1.586233       1.586233       1.586233    6[1-(0),6-(1,7),6-(6,6)]
    22        4.46817        4.46817        4.46817    6[1-(0),6-(1,6),7-(6,29)]
    23         2.8451         2.8451         2.8451    6[1-(0),6-(1,6),7-(6,29)]
    24       2.444327       2.444327       2.444327    6[1-(0),6-(1,7),6-(6,6)]
    25       1.160123       1.160123       1.160123    6[1-(0),6-(1,6),7-(6,29)]
    26        1.49688        1.49688        1.49688    6[1-(0),6-(1,7),6-(6,6)]
    27       0.864326       0.864326       0.864326    6[6-(1,6),6-(1,6),6-(8,8)]
    28      -0.181095      -0.181095      -0.181095    6[1-(0),6-(1,7),6-(6,6)]
    29        4.43321        4.43321        4.43321    6[1-(0),6-(1,6),7-(6,29)]
    30        1.18241        1.18241        1.18241    6[6-(6,6),8-(0),8-(29)]
    31       1.760727       1.760727       1.760727    6[6-(6,6),8-(0),8-(29)]
    32       2.199758       2.199758       2.199758    6[6-(1,6),6-(1,6),6-(8,8)]
    33       3.261175       3.261175       3.261175    6[1-(0),6-(1,7),6-(6,6)]
    34       1.169529       1.169529       1.169529    6[1-(0),6-(1,6),7-(6,29)]
    35      -0.453554      -0.453554      -0.453554    6[1-(0),6-(1,6),7-(6,29)]
    36      -0.854318      -0.854318      -0.854318    6[1-(0),6-(1,7),6-(6,6)]
    37       2.835132       2.835132       2.835132    6[1-(0),6-(1,6),7-(6,29)]
    38       4.795582       4.795582       4.795582    6[1-(0),6-(1,7),6-(6,6)]
    39       4.163023       4.163023       4.163023    6[6-(1,6),6-(1,6),6-(8,8)]
    40       3.117611       3.117611       3.117611    6[1-(0),6-(1,7),6-(6,6)]
    41       2.758228       2.758228       2.758228    6[1-(0),6-(1,6),7-(6,29)]
    42       4.481096       4.481096       4.481096    6[6-(6,6),8-(0),8-(29)]
    43       3.881219       3.881219       3.881219    7[6-(1,6),6-(1,6),29-(7,8,8)]
    44       0.145194       0.145194       0.145194    7[6-(1,6),6-(1,6),29-(7,8,8)]
    45       0.582567       0.582567       0.582567    7[6-(1,6),6-(1,6),29-(7,8,8)]
    46       1.820211       1.820211       1.820211    7[6-(1,6),6-(1,6),29-(7,8,8)]
    47      -0.760908      -0.760908      -0.760908    8[6-(6,8)]
    48       2.247938       2.247938       2.247938    8[6-(6,8),29-(7,7,8)]
    49       2.225275       2.225275       2.225275    8[6-(6,8)]
    50       0.498896       0.498896       0.498896    8[6-(6,8),29-(7,7,8)]
    51       2.537757       2.537757       2.537757    8[6-(6,8)]
    52       0.572892       0.572892       0.572892    8[6-(6,8),29-(7,7,8)]
    53       0.550254       0.550254       0.550254    8[6-(6,8)]
    54       3.797579       3.797579       3.797579    8[6-(6,8),29-(7,7,8)]
