# Supplementary material for: A collection of forcefield precursors for metal–organic frameworks
Source: RSC Adv. 2019 Nov 13;9(63):36492–507. doi: 10.1039/c9ra07327b (PMC9075174; doi:10.1039/c9ra07327b)
Supplement: RA-009-C9RA07327B-s2452 [file RA-009-C9RA07327B-s2452.txt]

UFUNAK_clean

4.921300    0.000000    0.000000
1.301372    10.722415    0.000000
-2.460664    -0.000001    12.571139

     1       0.739696       0.739696       0.739696    29[7-(6,6),7-(6,6),8-(6),8-(6)]
     2       2.549652       2.549652       2.549652    29[7-(6,6),7-(6,6),8-(6),8-(6)]
     3        3.23059        3.23059        3.23059    1[6-(6,7)]
     4       2.660005       2.660005       2.660005    1[6-(6,6)]
     5      -0.155079      -0.155079      -0.155079    1[6-(6,6)]
     6       0.491863       0.491863       0.491863    1[6-(6,7)]
     7      -0.272806      -0.272806      -0.272806    1[6-(6,7)]
     8         1.8355         1.8355         1.8355    1[6-(6,6)]
     9       0.173106       0.173106       0.173106    1[6-(6,6)]
    10       4.415654       4.415654       4.415654    1[6-(6,7)]
    11       0.119258       0.119258       0.119258    1[6-(6,7)]
    12      -0.451331      -0.451331      -0.451331    1[6-(6,6)]
    13       2.956256       2.956256       2.956256    1[6-(6,6)]
    14       3.603202       3.603202       3.603202    1[6-(6,7)]
    15       2.838539       2.838539       2.838539    1[6-(6,7)]
    16       3.645476       3.645476       3.645476    1[6-(6,6)]
    17       3.284432       3.284432       3.284432    1[6-(6,6)]
    18       2.605676       2.605676       2.605676    1[6-(6,7)]
    19       2.547384       2.547384       2.547384    6[1-(0),6-(1,6),7-(6,29)]
    20       2.210382       2.210382       2.210382    6[1-(0),6-(1,7),6-(6,6)]
    21       1.197801       1.197801       1.197801    6[6-(1,6),6-(1,6),6-(8,8)]
    22       0.545047       0.545047       0.545047    6[1-(0),6-(1,7),6-(6,6)]
    23       0.941892       0.941892       0.941892    6[1-(0),6-(1,6),7-(6,29)]
    24       0.763365       0.763365       0.763365    6[6-(6,6),8-(0),8-(29)]
    25      -0.683402      -0.683402      -0.683402    6[1-(0),6-(1,6),7-(6,29)]
    26      -0.201256      -0.201256      -0.201256    6[1-(0),6-(1,7),6-(6,6)]
    27       1.660302       1.660302       1.660302    6[6-(1,6),6-(1,6),6-(8,8)]
    28       0.603794       0.603794       0.603794    6[1-(0),6-(1,7),6-(6,6)]
    29       2.651906       2.651906       2.651906    6[1-(0),6-(1,6),7-(6,29)]
    30       3.436667       3.436667       3.436667    6[6-(6,6),8-(0),8-(29)]
    31       0.737423       0.737423       0.737423    6[1-(0),6-(1,6),7-(6,29)]
    32      -0.900953      -0.900953      -0.900953    6[1-(0),6-(1,7),6-(6,6)]
    33       3.007764       3.007764       3.007764    6[6-(1,6),6-(1,6),6-(8,8)]
    34       3.656383       3.656383       3.656383    6[1-(0),6-(1,7),6-(6,6)]
    35       4.053231       4.053231       4.053231    6[1-(0),6-(1,6),7-(6,29)]
    36       2.573325       2.573325       2.573325    6[6-(6,6),8-(0),8-(29)]
    37       2.427945       2.427945       2.427945    6[1-(0),6-(1,6),7-(6,29)]
    38       2.910093       2.910093       2.910093    6[1-(0),6-(1,7),6-(6,6)]
    39      -0.149674      -0.149674      -0.149674    6[6-(1,6),6-(1,6),6-(8,8)]
    40      -1.206182      -1.206182      -1.206182    6[1-(0),6-(1,7),6-(6,6)]
    41       0.841956       0.841956       0.841956    6[1-(0),6-(1,6),7-(6,29)]
    42       0.325321       0.325321       0.325321    6[6-(6,6),8-(0),8-(29)]
    43       1.942797       1.942797       1.942797    7[6-(1,6),6-(1,6),29-(7,8,8)]
    44      -1.725141      -1.725141      -1.725141    7[6-(1,6),6-(1,6),29-(7,8,8)]
    45       5.054137       5.054137       5.054137    7[6-(1,6),6-(1,6),29-(7,8,8)]
    46       1.386206       1.386206       1.386206    7[6-(1,6),6-(1,6),29-(7,8,8)]
    47       1.448081       1.448081       1.448081    8[6-(6,8),29-(7,7,8)]
    48       4.723488       4.723488       4.723488    8[6-(6,8)]
    49       4.627428       4.627428       4.627428    8[6-(6,8),29-(7,7,8)]
    50       2.675609       2.675609       2.675609    8[6-(6,8)]
    51        3.25804        3.25804        3.25804    8[6-(6,8),29-(7,7,8)]
    52       1.612147       1.612147       1.612147    8[6-(6,8)]
    53       1.516081       1.516081       1.516081    8[6-(6,8),29-(7,7,8)]
    54      -0.435735      -0.435735      -0.435735    8[6-(6,8)]
