# Supplementary material for: A collection of forcefield precursors for metal–organic frameworks
Source: RSC Adv. 2019 Nov 13;9(63):36492–507. doi: 10.1039/c9ra07327b (PMC9075174; doi:10.1039/c9ra07327b)
Supplement: RA-009-C9RA07327B-s2453 [file RA-009-C9RA07327B-s2453.txt]

UFUQIV_clean

18.219000    0.000000    0.000000
9.109493    20.141258    0.000000
9.109493    -0.000012    20.141258

     1      22.773743      22.773743      22.773743    29[7-(6,6),7-(6,6),7-(6,6),7-(6,6)]
     2      13.664243      13.664243      13.664243    29[7-(6,6),7-(6,6),7-(6,6),7-(6,6)]
     3       18.21899       18.21899       18.21899    29[7-(6,6),7-(6,6),7-(6,6),7-(6,6)]
     4       9.109496       9.109496       9.109496    29[7-(6,6),7-(6,6),7-(6,6),7-(6,6)]
     5      18.218996      18.218996      18.218996    29[7-(6,6),7-(6,6),7-(6,6),7-(6,6)]
     6       27.32849       27.32849       27.32849    29[7-(6,6),7-(6,6),7-(6,6),7-(6,6)]
     7      13.664243      13.664243      13.664243    29[7-(6,6),7-(6,6),7-(6,6),7-(6,6)]
     8      22.773743      22.773743      22.773743    29[7-(6,6),7-(6,6),7-(6,6),7-(6,6)]
     9      20.212149      20.212149      20.212149    1[6-(6,7)]
    10      20.099193      20.099193      20.099193    1[6-(6,7)]
    11      18.064128      18.064128      18.064128    1[6-(6,7)]
    12      23.573556      23.573556      23.573556    1[6-(6,7)]
    13      18.976901      18.976901      18.976901    1[6-(6,6)]
    14      19.131764      19.131764      19.131764    1[6-(6,6)]
    15      22.691756      22.691756      22.691756    1[6-(6,6)]
    16      21.208729      21.208729      21.208729    1[6-(6,6)]
    17      11.102654      11.102654      11.102654    1[6-(6,7)]
    18      20.099187      20.099187      20.099187    1[6-(6,7)]
    19      18.064128      18.064128      18.064128    1[6-(6,7)]
    20      14.464058      14.464058      14.464058    1[6-(6,7)]
    21      18.976899      18.976899      18.976899    1[6-(6,6)]
    22      19.131759      19.131759      19.131759    1[6-(6,6)]
    23      13.582259      13.582259      13.582259    1[6-(6,6)]
    24      12.099233      12.099233      12.099233    1[6-(6,6)]
    25      16.225832      16.225832      16.225832    1[6-(6,7)]
    26       7.229299       7.229299       7.229299    1[6-(6,7)]
    27       9.264358       9.264358       9.264358    1[6-(6,7)]
    28      12.864428      12.864428      12.864428    1[6-(6,7)]
    29       8.351587       8.351587       8.351587    1[6-(6,6)]
    30       8.196727       8.196727       8.196727    1[6-(6,6)]
    31      13.746227      13.746227      13.746227    1[6-(6,6)]
    32      15.229253      15.229253      15.229253    1[6-(6,6)]
    33       7.116337       7.116337       7.116337    1[6-(6,7)]
    34      25.448293      25.448293      25.448293    1[6-(6,7)]
    35       9.264358       9.264358       9.264358    1[6-(6,7)]
    36       21.97393       21.97393       21.97393    1[6-(6,7)]
    37       8.351585       8.351585       8.351585    1[6-(6,6)]
    38       8.196722       8.196722       8.196722    1[6-(6,6)]
    39       22.85573       22.85573       22.85573    1[6-(6,6)]
    40      24.338757      24.338757      24.338757    1[6-(6,6)]
    41      20.780584      20.780584      20.780584    1[6-(6,7)]
    42      20.893539      20.893539      20.893539    1[6-(6,7)]
    43      22.928603      22.928603      22.928603    1[6-(6,7)]
    44      17.419177      17.419177      17.419177    1[6-(6,7)]
    45      22.015831      22.015831      22.015831    1[6-(6,6)]
    46      21.860969      21.860969      21.860969    1[6-(6,6)]
    47      18.300977      18.300977      18.300977    1[6-(6,6)]
    48      19.784005      19.784005      19.784005    1[6-(6,6)]
    49      11.671084      11.671084      11.671084    1[6-(6,7)]
    50      20.893538      20.893538      20.893538    1[6-(6,7)]
    51      22.928599      22.928599      22.928599    1[6-(6,7)]
    52       8.309681       8.309681       8.309681    1[6-(6,7)]
    53      22.015828      22.015828      22.015828    1[6-(6,6)]
    54      21.860966      21.860966      21.860966    1[6-(6,6)]
    55        9.19148        9.19148        9.19148    1[6-(6,6)]
    56      10.674506      10.674506      10.674506    1[6-(6,6)]
    57      15.657402      15.657402      15.657402    1[6-(6,7)]
    58       6.434948       6.434948       6.434948    1[6-(6,7)]
    59       4.399887       4.399887       4.399887    1[6-(6,7)]
    60      19.018805      19.018805      19.018805    1[6-(6,7)]
    61       5.312658       5.312658       5.312658    1[6-(6,6)]
    62        5.46752        5.46752        5.46752    1[6-(6,6)]
    63      18.137006      18.137006      18.137006    1[6-(6,6)]
    64       16.65398       16.65398       16.65398    1[6-(6,6)]
    65      24.766902      24.766902      24.766902    1[6-(6,7)]
    66       6.434947       6.434947       6.434947    1[6-(6,7)]
    67      22.618883      22.618883      22.618883    1[6-(6,7)]
    68       9.909309       9.909309       9.909309    1[6-(6,7)]
    69      23.531655      23.531655      23.531655    1[6-(6,6)]
    70      23.686517      23.686517      23.686517    1[6-(6,6)]
    71       9.027509       9.027509       9.027509    1[6-(6,6)]
    72      25.763481      25.763481      25.763481    1[6-(6,6)]
    73      15.657402      15.657402      15.657402    1[6-(6,7)]
    74      15.544447      15.544447      15.544447    1[6-(6,7)]
    75      13.509383      13.509383      13.509383    1[6-(6,7)]
    76      19.018809      19.018809      19.018809    1[6-(6,7)]
    77      14.422155      14.422155      14.422155    1[6-(6,6)]
    78      14.577017      14.577017      14.577017    1[6-(6,6)]
    79      18.137009      18.137009      18.137009    1[6-(6,6)]
    80      16.653981      16.653981      16.653981    1[6-(6,6)]
    81      24.766902      24.766902      24.766902    1[6-(6,7)]
    82      15.544448      15.544448      15.544448    1[6-(6,7)]
    83      13.509387      13.509387      13.509387    1[6-(6,7)]
    84      28.128305      28.128305      28.128305    1[6-(6,7)]
    85      14.422158      14.422158      14.422158    1[6-(6,6)]
    86       14.57702       14.57702       14.57702    1[6-(6,6)]
    87      27.246506      27.246506      27.246506    1[6-(6,6)]
    88       25.76348       25.76348       25.76348    1[6-(6,6)]
    89      20.780584      20.780584      20.780584    1[6-(6,7)]
    90      30.003038      30.003038      30.003038    1[6-(6,7)]
    91      32.038099      32.038099      32.038099    1[6-(6,7)]
    92      17.419181      17.419181      17.419181    1[6-(6,7)]
    93      31.125328      31.125328      31.125328    1[6-(6,6)]
    94      30.970466      30.970466      30.970466    1[6-(6,6)]
    95       18.30098       18.30098       18.30098    1[6-(6,6)]
    96      19.784006      19.784006      19.784006    1[6-(6,6)]
    97      11.671084      11.671084      11.671084    1[6-(6,7)]
    98      30.003039      30.003039      30.003039    1[6-(6,7)]
    99      13.819103      13.819103      13.819103    1[6-(6,7)]
   100      26.528677      26.528677      26.528677    1[6-(6,7)]
   101      12.906331      12.906331      12.906331    1[6-(6,6)]
   102      12.751469      12.751469      12.751469    1[6-(6,6)]
   103      27.410477      27.410477      27.410477    1[6-(6,6)]
   104      10.674505      10.674505      10.674505    1[6-(6,6)]
   105      16.225837      16.225837      16.225837    1[6-(6,7)]
   106      16.338793      16.338793      16.338793    1[6-(6,7)]
   107      18.373858      18.373858      18.373858    1[6-(6,7)]
   108       12.86443       12.86443       12.86443    1[6-(6,7)]
   109      17.461085      17.461085      17.461085    1[6-(6,6)]
   110      17.306222      17.306222      17.306222    1[6-(6,6)]
   111       13.74623       13.74623       13.74623    1[6-(6,6)]
   112      15.229257      15.229257      15.229257    1[6-(6,6)]
   113      25.335332      25.335332      25.335332    1[6-(6,7)]
   114      16.338799      16.338799      16.338799    1[6-(6,7)]
   115      18.373858      18.373858      18.373858    1[6-(6,7)]
   116      21.973928      21.973928      21.973928    1[6-(6,7)]
   117      17.461087      17.461087      17.461087    1[6-(6,6)]
   118      17.306227      17.306227      17.306227    1[6-(6,6)]
   119      22.855727      22.855727      22.855727    1[6-(6,6)]
   120      24.338753      24.338753      24.338753    1[6-(6,6)]
   121      20.212154      20.212154      20.212154    1[6-(6,7)]
   122      29.208687      29.208687      29.208687    1[6-(6,7)]
   123      27.173628      27.173628      27.173628    1[6-(6,7)]
   124      23.573558      23.573558      23.573558    1[6-(6,7)]
   125      28.086399      28.086399      28.086399    1[6-(6,6)]
   126      28.241259      28.241259      28.241259    1[6-(6,6)]
   127      22.691759      22.691759      22.691759    1[6-(6,6)]
   128      21.208733      21.208733      21.208733    1[6-(6,6)]
   129      29.321649      29.321649      29.321649    1[6-(6,7)]
   130      10.989693      10.989693      10.989693    1[6-(6,7)]
   131      27.173628      27.173628      27.173628    1[6-(6,7)]
   132      14.464056      14.464056      14.464056    1[6-(6,7)]
   133      28.086401      28.086401      28.086401    1[6-(6,6)]
   134      28.241264      28.241264      28.241264    1[6-(6,6)]
   135      13.582256      13.582256      13.582256    1[6-(6,6)]
   136      12.099229      12.099229      12.099229    1[6-(6,6)]
   137      19.960727      19.960727      19.960727    6[1-(0),6-(1,6),7-(6,29)]
   138      20.798802      20.798802      20.798802    6[6-(1,6),6-(1,6),6-(6,6)]
   139      20.193931      20.193931      20.193931    6[6-(1,6),6-(1,6),6-(6,6)]
   140      20.627544      20.627544      20.627544    6[1-(0),6-(1,6),7-(6,29)]
   141      18.699972      18.699972      18.699972    6[1-(0),6-(1,6),7-(6,29)]
   142      22.671716      22.671716      22.671716    6[1-(0),6-(1,6),7-(6,29)]
   143      19.242898      19.242898      19.242898    6[1-(0),6-(1,7),6-(6,6)]
   144       20.03907       20.03907       20.03907    6[1-(0),6-(1,7),6-(6,6)]
   145       22.14883       22.14883       22.14883    6[1-(0),6-(1,7),6-(6,6)]
   146      20.558311      20.558311      20.558311    6[1-(0),6-(1,7),6-(6,6)]
   147      10.851232      10.851232      10.851232    6[1-(0),6-(1,6),7-(6,29)]
   148      11.689305      11.689305      11.689305    6[6-(1,6),6-(1,6),6-(6,6)]
   149      11.084435      11.084435      11.084435    6[6-(1,6),6-(1,6),6-(6,6)]
   150      11.518046      11.518046      11.518046    6[1-(0),6-(1,6),7-(6,29)]
   151       18.69997       18.69997       18.69997    6[1-(0),6-(1,6),7-(6,29)]
   152      13.562217      13.562217      13.562217    6[1-(0),6-(1,6),7-(6,29)]
   153      19.242896      19.242896      19.242896    6[1-(0),6-(1,7),6-(6,6)]
   154      10.929572      10.929572      10.929572    6[1-(0),6-(1,7),6-(6,6)]
   155      13.039333      13.039333      13.039333    6[1-(0),6-(1,7),6-(6,6)]
   156      11.448815      11.448815      11.448815    6[1-(0),6-(1,7),6-(6,6)]
   157      16.477254      16.477254      16.477254    6[1-(0),6-(1,6),7-(6,29)]
   158      15.639181      15.639181      15.639181    6[6-(1,6),6-(1,6),6-(6,6)]
   159      16.244051      16.244051      16.244051    6[6-(1,6),6-(1,6),6-(6,6)]
   160       15.81044       15.81044       15.81044    6[1-(0),6-(1,6),7-(6,29)]
   161       8.628516       8.628516       8.628516    6[1-(0),6-(1,6),7-(6,29)]
   162      13.766269      13.766269      13.766269    6[1-(0),6-(1,6),7-(6,29)]
   163        8.08559        8.08559        8.08559    6[1-(0),6-(1,7),6-(6,6)]
   164       7.289421       7.289421       7.289421    6[1-(0),6-(1,7),6-(6,6)]
   165      14.289153      14.289153      14.289153    6[1-(0),6-(1,7),6-(6,6)]
   166      15.879671      15.879671      15.879671    6[1-(0),6-(1,7),6-(6,6)]
   167       7.367759       7.367759       7.367759    6[1-(0),6-(1,6),7-(6,29)]
   168      24.748684      24.748684      24.748684    6[6-(1,6),6-(1,6),6-(6,6)]
   169       7.134555       7.134555       7.134555    6[6-(1,6),6-(1,6),6-(6,6)]
   170      24.919942      24.919942      24.919942    6[1-(0),6-(1,6),7-(6,29)]
   171       8.628514       8.628514       8.628514    6[1-(0),6-(1,6),7-(6,29)]
   172       22.87577       22.87577       22.87577    6[1-(0),6-(1,6),7-(6,29)]
   173       8.085588       8.085588       8.085588    6[1-(0),6-(1,7),6-(6,6)]
   174      25.508416      25.508416      25.508416    6[1-(0),6-(1,7),6-(6,6)]
   175      23.398656      23.398656      23.398656    6[1-(0),6-(1,7),6-(6,6)]
   176       6.770175       6.770175       6.770175    6[1-(0),6-(1,7),6-(6,6)]
   177      21.032006      21.032006      21.032006    6[1-(0),6-(1,6),7-(6,29)]
   178      20.193931      20.193931      20.193931    6[6-(1,6),6-(1,6),6-(6,6)]
   179      20.798802      20.798802      20.798802    6[6-(1,6),6-(1,6),6-(6,6)]
   180      20.365188      20.365188      20.365188    6[1-(0),6-(1,6),7-(6,29)]
   181       22.29276       22.29276       22.29276    6[1-(0),6-(1,6),7-(6,29)]
   182      18.321017      18.321017      18.321017    6[1-(0),6-(1,6),7-(6,29)]
   183      21.749834      21.749834      21.749834    6[1-(0),6-(1,7),6-(6,6)]
   184      20.953663      20.953663      20.953663    6[1-(0),6-(1,7),6-(6,6)]
   185      18.843903      18.843903      18.843903    6[1-(0),6-(1,7),6-(6,6)]
   186      20.434423      20.434423      20.434423    6[1-(0),6-(1,7),6-(6,6)]
   187      11.922507      11.922507      11.922507    6[1-(0),6-(1,6),7-(6,29)]
   188      11.084434      11.084434      11.084434    6[6-(1,6),6-(1,6),6-(6,6)]
   189      11.689305      11.689305      11.689305    6[6-(1,6),6-(1,6),6-(6,6)]
   190      11.255694      11.255694      11.255694    6[1-(0),6-(1,6),7-(6,29)]
   191      22.292756      22.292756      22.292756    6[1-(0),6-(1,6),7-(6,29)]
   192       9.211522       9.211522       9.211522    6[1-(0),6-(1,6),7-(6,29)]
   193       21.74983       21.74983       21.74983    6[1-(0),6-(1,7),6-(6,6)]
   194      11.844167      11.844167      11.844167    6[1-(0),6-(1,7),6-(6,6)]
   195       9.734407       9.734407       9.734407    6[1-(0),6-(1,7),6-(6,6)]
   196      11.324924      11.324924      11.324924    6[1-(0),6-(1,7),6-(6,6)]
   197      15.405979      15.405979      15.405979    6[1-(0),6-(1,6),7-(6,29)]
   198      16.244052      16.244052      16.244052    6[6-(1,6),6-(1,6),6-(6,6)]
   199      15.639181      15.639181      15.639181    6[6-(1,6),6-(1,6),6-(6,6)]
   200      16.072792      16.072792      16.072792    6[1-(0),6-(1,6),7-(6,29)]
   201        5.03573        5.03573        5.03573    6[1-(0),6-(1,6),7-(6,29)]
   202      18.116964      18.116964      18.116964    6[1-(0),6-(1,6),7-(6,29)]
   203       5.578656       5.578656       5.578656    6[1-(0),6-(1,7),6-(6,6)]
   204       6.374826       6.374826       6.374826    6[1-(0),6-(1,7),6-(6,6)]
   205      17.594079      17.594079      17.594079    6[1-(0),6-(1,7),6-(6,6)]
   206      16.003562      16.003562      16.003562    6[1-(0),6-(1,7),6-(6,6)]
   207       24.51548       24.51548       24.51548    6[1-(0),6-(1,6),7-(6,29)]
   208       7.134555       7.134555       7.134555    6[6-(1,6),6-(1,6),6-(6,6)]
   209      24.748684      24.748684      24.748684    6[6-(1,6),6-(1,6),6-(6,6)]
   210       6.963298       6.963298       6.963298    6[1-(0),6-(1,6),7-(6,29)]
   211      23.254726      23.254726      23.254726    6[1-(0),6-(1,6),7-(6,29)]
   212       9.007469       9.007469       9.007469    6[1-(0),6-(1,6),7-(6,29)]
   213      23.797652      23.797652      23.797652    6[1-(0),6-(1,7),6-(6,6)]
   214       6.374823       6.374823       6.374823    6[1-(0),6-(1,7),6-(6,6)]
   215       8.484583       8.484583       8.484583    6[1-(0),6-(1,7),6-(6,6)]
   216      25.113063      25.113063      25.113063    6[1-(0),6-(1,7),6-(6,6)]
   217       15.40598       15.40598       15.40598    6[1-(0),6-(1,6),7-(6,29)]
   218      16.244055      16.244055      16.244055    6[6-(1,6),6-(1,6),6-(6,6)]
   219      15.639184      15.639184      15.639184    6[6-(1,6),6-(1,6),6-(6,6)]
   220      16.072798      16.072798      16.072798    6[1-(0),6-(1,6),7-(6,29)]
   221      14.145226      14.145226      14.145226    6[1-(0),6-(1,6),7-(6,29)]
   222      18.116969      18.116969      18.116969    6[1-(0),6-(1,6),7-(6,29)]
   223      14.688152      14.688152      14.688152    6[1-(0),6-(1,7),6-(6,6)]
   224      15.484323      15.484323      15.484323    6[1-(0),6-(1,7),6-(6,6)]
   225      17.594083      17.594083      17.594083    6[1-(0),6-(1,7),6-(6,6)]
   226      16.003563      16.003563      16.003563    6[1-(0),6-(1,7),6-(6,6)]
   227      24.515479      24.515479      24.515479    6[1-(0),6-(1,6),7-(6,29)]
   228      25.353552      25.353552      25.353552    6[6-(1,6),6-(1,6),6-(6,6)]
   229      24.748681      24.748681      24.748681    6[6-(1,6),6-(1,6),6-(6,6)]
   230      25.182292      25.182292      25.182292    6[1-(0),6-(1,6),7-(6,29)]
   231       14.14523       14.14523       14.14523    6[1-(0),6-(1,6),7-(6,29)]
   232      27.226464      27.226464      27.226464    6[1-(0),6-(1,6),7-(6,29)]
   233      14.688156      14.688156      14.688156    6[1-(0),6-(1,7),6-(6,6)]
   234      15.484326      15.484326      15.484326    6[1-(0),6-(1,7),6-(6,6)]
   235      26.703579      26.703579      26.703579    6[1-(0),6-(1,7),6-(6,6)]
   236      25.113062      25.113062      25.113062    6[1-(0),6-(1,7),6-(6,6)]
   237      21.032007      21.032007      21.032007    6[1-(0),6-(1,6),7-(6,29)]
   238      20.193934      20.193934      20.193934    6[6-(1,6),6-(1,6),6-(6,6)]
   239      20.798805      20.798805      20.798805    6[6-(1,6),6-(1,6),6-(6,6)]
   240      20.365194      20.365194      20.365194    6[1-(0),6-(1,6),7-(6,29)]
   241      31.402256      31.402256      31.402256    6[1-(0),6-(1,6),7-(6,29)]
   242      18.321022      18.321022      18.321022    6[1-(0),6-(1,6),7-(6,29)]
   243       30.85933       30.85933       30.85933    6[1-(0),6-(1,7),6-(6,6)]
   244      20.953667      20.953667      20.953667    6[1-(0),6-(1,7),6-(6,6)]
   245      18.843907      18.843907      18.843907    6[1-(0),6-(1,7),6-(6,6)]
   246      20.434424      20.434424      20.434424    6[1-(0),6-(1,7),6-(6,6)]
   247      11.922506      11.922506      11.922506    6[1-(0),6-(1,6),7-(6,29)]
   248      29.303431      29.303431      29.303431    6[6-(1,6),6-(1,6),6-(6,6)]
   249      11.689302      11.689302      11.689302    6[6-(1,6),6-(1,6),6-(6,6)]
   250      29.474688      29.474688      29.474688    6[1-(0),6-(1,6),7-(6,29)]
   251       13.18326       13.18326       13.18326    6[1-(0),6-(1,6),7-(6,29)]
   252      27.430517      27.430517      27.430517    6[1-(0),6-(1,6),7-(6,29)]
   253      12.640334      12.640334      12.640334    6[1-(0),6-(1,7),6-(6,6)]
   254      30.063163      30.063163      30.063163    6[1-(0),6-(1,7),6-(6,6)]
   255      27.953403      27.953403      27.953403    6[1-(0),6-(1,7),6-(6,6)]
   256      11.324923      11.324923      11.324923    6[1-(0),6-(1,7),6-(6,6)]
   257      16.477259      16.477259      16.477259    6[1-(0),6-(1,6),7-(6,29)]
   258      15.639184      15.639184      15.639184    6[6-(1,6),6-(1,6),6-(6,6)]
   259      16.244055      16.244055      16.244055    6[6-(1,6),6-(1,6),6-(6,6)]
   260      15.810442      15.810442      15.810442    6[1-(0),6-(1,6),7-(6,29)]
   261      17.738014      17.738014      17.738014    6[1-(0),6-(1,6),7-(6,29)]
   262       13.76627       13.76627       13.76627    6[1-(0),6-(1,6),7-(6,29)]
   263      17.195088      17.195088      17.195088    6[1-(0),6-(1,7),6-(6,6)]
   264      16.398916      16.398916      16.398916    6[1-(0),6-(1,7),6-(6,6)]
   265      14.289156      14.289156      14.289156    6[1-(0),6-(1,7),6-(6,6)]
   266      15.879675      15.879675      15.879675    6[1-(0),6-(1,7),6-(6,6)]
   267      25.586754      25.586754      25.586754    6[1-(0),6-(1,6),7-(6,29)]
   268      24.748681      24.748681      24.748681    6[6-(1,6),6-(1,6),6-(6,6)]
   269      25.353551      25.353551      25.353551    6[6-(1,6),6-(1,6),6-(6,6)]
   270       24.91994       24.91994       24.91994    6[1-(0),6-(1,6),7-(6,29)]
   271      17.738016      17.738016      17.738016    6[1-(0),6-(1,6),7-(6,29)]
   272      22.875769      22.875769      22.875769    6[1-(0),6-(1,6),7-(6,29)]
   273       17.19509       17.19509       17.19509    6[1-(0),6-(1,7),6-(6,6)]
   274      16.398921      16.398921      16.398921    6[1-(0),6-(1,7),6-(6,6)]
   275      23.398653      23.398653      23.398653    6[1-(0),6-(1,7),6-(6,6)]
   276      24.989171      24.989171      24.989171    6[1-(0),6-(1,7),6-(6,6)]
   277      19.960732      19.960732      19.960732    6[1-(0),6-(1,6),7-(6,29)]
   278      20.798805      20.798805      20.798805    6[6-(1,6),6-(1,6),6-(6,6)]
   279      20.193935      20.193935      20.193935    6[6-(1,6),6-(1,6),6-(6,6)]
   280      20.627546      20.627546      20.627546    6[1-(0),6-(1,6),7-(6,29)]
   281       27.80947       27.80947       27.80947    6[1-(0),6-(1,6),7-(6,29)]
   282      22.671717      22.671717      22.671717    6[1-(0),6-(1,6),7-(6,29)]
   283      28.352396      28.352396      28.352396    6[1-(0),6-(1,7),6-(6,6)]
   284      20.039072      20.039072      20.039072    6[1-(0),6-(1,7),6-(6,6)]
   285      22.148833      22.148833      22.148833    6[1-(0),6-(1,7),6-(6,6)]
   286      20.558315      20.558315      20.558315    6[1-(0),6-(1,7),6-(6,6)]
   287      29.070227      29.070227      29.070227    6[1-(0),6-(1,6),7-(6,29)]
   288      11.689302      11.689302      11.689302    6[6-(1,6),6-(1,6),6-(6,6)]
   289      29.303431      29.303431      29.303431    6[6-(1,6),6-(1,6),6-(6,6)]
   290      11.518044      11.518044      11.518044    6[1-(0),6-(1,6),7-(6,29)]
   291      27.809472      27.809472      27.809472    6[1-(0),6-(1,6),7-(6,29)]
   292      13.562216      13.562216      13.562216    6[1-(0),6-(1,6),7-(6,29)]
   293      28.352398      28.352398      28.352398    6[1-(0),6-(1,7),6-(6,6)]
   294       10.92957       10.92957       10.92957    6[1-(0),6-(1,7),6-(6,6)]
   295       13.03933       13.03933       13.03933    6[1-(0),6-(1,7),6-(6,6)]
   296      29.667811      29.667811      29.667811    6[1-(0),6-(1,7),6-(6,6)]
   297      21.942956      21.942956      21.942956    7[6-(1,6),6-(1,6),29-(7,7,7)]
   298      19.037023      19.037023      19.037023    7[6-(1,6),6-(1,6),29-(7,7,7)]
   299      12.833457      12.833457      12.833457    7[6-(1,6),6-(1,6),29-(7,7,7)]
   300       9.927529       9.927529       9.927529    7[6-(1,6),6-(1,6),29-(7,7,7)]
   301      14.495029      14.495029      14.495029    7[6-(1,6),6-(1,6),29-(7,7,7)]
   302       8.291464       8.291464       8.291464    7[6-(1,6),6-(1,6),29-(7,7,7)]
   303       23.60453       23.60453       23.60453    7[6-(1,6),6-(1,6),29-(7,7,7)]
   304       8.291463       8.291463       8.291463    7[6-(1,6),6-(1,6),29-(7,7,7)]
   305      19.049777      19.049777      19.049777    7[6-(1,6),6-(1,6),29-(7,7,7)]
   306      21.955709      21.955709      21.955709    7[6-(1,6),6-(1,6),29-(7,7,7)]
   307       9.940282       9.940282       9.940282    7[6-(1,6),6-(1,6),29-(7,7,7)]
   308       12.84621       12.84621       12.84621    7[6-(1,6),6-(1,6),29-(7,7,7)]
   309      17.388204      17.388204      17.388204    7[6-(1,6),6-(1,6),29-(7,7,7)]
   310       5.372783       5.372783       5.372783    7[6-(1,6),6-(1,6),29-(7,7,7)]
   311       8.278709       8.278709       8.278709    7[6-(1,6),6-(1,6),29-(7,7,7)]
   312      23.591777      23.591777      23.591777    7[6-(1,6),6-(1,6),29-(7,7,7)]
   313      17.388209      17.388209      17.388209    7[6-(1,6),6-(1,6),29-(7,7,7)]
   314      14.482277      14.482277      14.482277    7[6-(1,6),6-(1,6),29-(7,7,7)]
   315      26.497704      26.497704      26.497704    7[6-(1,6),6-(1,6),29-(7,7,7)]
   316      14.482283      14.482283      14.482283    7[6-(1,6),6-(1,6),29-(7,7,7)]
   317      19.049782      19.049782      19.049782    7[6-(1,6),6-(1,6),29-(7,7,7)]
   318       21.95571       21.95571       21.95571    7[6-(1,6),6-(1,6),29-(7,7,7)]
   319      28.159277      28.159277      28.159277    7[6-(1,6),6-(1,6),29-(7,7,7)]
   320      12.846209      12.846209      12.846209    7[6-(1,6),6-(1,6),29-(7,7,7)]
   321       14.49503       14.49503       14.49503    7[6-(1,6),6-(1,6),29-(7,7,7)]
   322      17.400963      17.400963      17.400963    7[6-(1,6),6-(1,6),29-(7,7,7)]
   323      23.604529      23.604529      23.604529    7[6-(1,6),6-(1,6),29-(7,7,7)]
   324      17.400964      17.400964      17.400964    7[6-(1,6),6-(1,6),29-(7,7,7)]
   325      21.942957      21.942957      21.942957    7[6-(1,6),6-(1,6),29-(7,7,7)]
   326      19.037029      19.037029      19.037029    7[6-(1,6),6-(1,6),29-(7,7,7)]
   327      12.833456      12.833456      12.833456    7[6-(1,6),6-(1,6),29-(7,7,7)]
   328      28.146523      28.146523      28.146523    7[6-(1,6),6-(1,6),29-(7,7,7)]
