# Supplementary material for: A collection of forcefield precursors for metal–organic frameworks
Source: RSC Adv. 2019 Nov 13;9(63):36492–507. doi: 10.1039/c9ra07327b (PMC9075174; doi:10.1039/c9ra07327b)
Supplement: RA-009-C9RA07327B-s2454 [file RA-009-C9RA07327B-s2454.txt]

UGEPEB_clean

3.534000    0.000000    0.000000
-1.559023    12.911416    0.000000
0.000000    0.000000    15.768000

     1       1.819176       1.819176       1.819176    29[7-(6,6),8-(1,29),8-(1,29),8-(6)]
     2       1.143289       1.143289       1.143289    29[7-(6,6),8-(1,29),8-(1,29),8-(6)]
     3       0.155801       0.155801       0.155801    29[7-(6,6),8-(1,29),8-(1,29),8-(6)]
     4       0.831688       0.831688       0.831688    29[7-(6,6),8-(1,29),8-(1,29),8-(6)]
     5       1.729034       1.729034       1.729034    1[8-(29,29)]
     6       1.722821       1.722821       1.722821    1[6-(6,7)]
     7        1.03814        1.03814        1.03814    1[6-(6,6)]
     8       0.908035       0.908035       0.908035    1[6-(6,6)]
     9       1.607081       1.607081       1.607081    1[6-(6,7)]
    10       2.792455       2.792455       2.792455    1[8-(29,29)]
    11       1.239645       1.239645       1.239645    1[6-(6,7)]
    12       1.924326       1.924326       1.924326    1[6-(6,6)]
    13       2.054431       2.054431       2.054431    1[6-(6,6)]
    14       2.914408       2.914408       2.914408    1[6-(6,7)]
    15       0.245943       0.245943       0.245943    1[8-(29,29)]
    16       0.252156       0.252156       0.252156    1[6-(6,7)]
    17       0.936837       0.936837       0.936837    1[6-(6,6)]
    18       1.066942       1.066942       1.066942    1[6-(6,6)]
    19       0.367896       0.367896       0.367896    1[6-(6,7)]
    20      -0.817478      -0.817478      -0.817478    1[8-(29,29)]
    21       0.735332       0.735332       0.735332    1[6-(6,7)]
    22       0.050651       0.050651       0.050651    1[6-(6,6)]
    23      -0.079454      -0.079454      -0.079454    1[6-(6,6)]
    24      -0.939431      -0.939431      -0.939431    1[6-(6,7)]
    25       1.543936       1.543936       1.543936    6[1-(0),6-(1,6),7-(6,29)]
    26       1.132034       1.132034       1.132034    6[1-(0),6-(1,7),6-(6,6)]
    27       0.860494       0.860494       0.860494    6[6-(1,6),6-(1,6),6-(8,8)]
    28       1.056153       1.056153       1.056153    6[1-(0),6-(1,7),6-(6,6)]
    29       1.474822       1.474822       1.474822    6[1-(0),6-(1,6),7-(6,29)]
    30       0.308594       0.308594       0.308594    6[6-(6,6),8-(0),8-(29)]
    31        1.41853        1.41853        1.41853    6[1-(0),6-(1,6),7-(6,29)]
    32       1.830432       1.830432       1.830432    6[1-(0),6-(1,7),6-(6,6)]
    33       2.101971       2.101971       2.101971    6[6-(1,6),6-(1,6),6-(8,8)]
    34       1.906312       1.906312       1.906312    6[1-(0),6-(1,7),6-(6,6)]
    35       1.487643       1.487643       1.487643    6[1-(0),6-(1,6),7-(6,29)]
    36      -0.880128      -0.880128      -0.880128    6[6-(6,6),8-(0),8-(29)]
    37       0.431041       0.431041       0.431041    6[1-(0),6-(1,6),7-(6,29)]
    38       0.842943       0.842943       0.842943    6[1-(0),6-(1,7),6-(6,6)]
    39       1.114483       1.114483       1.114483    6[6-(1,6),6-(1,6),6-(8,8)]
    40       0.918824       0.918824       0.918824    6[1-(0),6-(1,7),6-(6,6)]
    41       0.500155       0.500155       0.500155    6[1-(0),6-(1,6),7-(6,29)]
    42       1.666383       1.666383       1.666383    6[6-(6,6),8-(0),8-(29)]
    43       0.556447       0.556447       0.556447    6[1-(0),6-(1,6),7-(6,29)]
    44       0.144545       0.144545       0.144545    6[1-(0),6-(1,7),6-(6,6)]
    45      -0.126994      -0.126994      -0.126994    6[6-(1,6),6-(1,6),6-(8,8)]
    46       0.068665       0.068665       0.068665    6[1-(0),6-(1,7),6-(6,6)]
    47       0.487334       0.487334       0.487334    6[1-(0),6-(1,6),7-(6,29)]
    48       2.855105       2.855105       2.855105    6[6-(6,6),8-(0),8-(29)]
    49       1.695451       1.695451       1.695451    7[6-(1,6),6-(1,6),29-(8,8,8)]
    50       1.267014       1.267014       1.267014    7[6-(1,6),6-(1,6),29-(8,8,8)]
    51       0.279526       0.279526       0.279526    7[6-(1,6),6-(1,6),29-(8,8,8)]
    52       0.707963       0.707963       0.707963    7[6-(1,6),6-(1,6),29-(8,8,8)]
    53        1.75792        1.75792        1.75792    8[1-(0),29-(7,8,8),29-(7,8,8)]
    54       0.242397       0.242397       0.242397    8[6-(6,8),29-(7,8,8)]
    55       -0.05537       -0.05537       -0.05537    8[6-(6,8)]
    56       2.763569       2.763569       2.763569    8[1-(0),29-(7,8,8),29-(7,8,8)]
    57      -0.813932      -0.813932      -0.813932    8[6-(6,8),29-(7,8,8)]
    58      -0.516164      -0.516164      -0.516164    8[6-(6,8)]
    59       0.217057       0.217057       0.217057    8[1-(0),29-(7,8,8),29-(7,8,8)]
    60        1.73258        1.73258        1.73258    8[6-(6,8),29-(7,8,8)]
    61       2.030347       2.030347       2.030347    8[6-(6,8)]
    62      -0.788592      -0.788592      -0.788592    8[1-(0),29-(7,8,8),29-(7,8,8)]
    63       2.788909       2.788909       2.788909    8[6-(6,8),29-(7,8,8)]
    64       2.491141       2.491141       2.491141    8[6-(6,8)]
