# Supplementary material for: A collection of forcefield precursors for metal–organic frameworks
Source: RSC Adv. 2019 Nov 13;9(63):36492–507. doi: 10.1039/c9ra07327b (PMC9075174; doi:10.1039/c9ra07327b)
Supplement: RA-009-C9RA07327B-s2455 [file RA-009-C9RA07327B-s2455.txt]

UGEPEB01_clean

3.552100    0.000000    0.000000
-1.197217    12.942445    0.000000
0.000000    0.000000    15.866500

     1       2.005048       2.005048       2.005048    29[7-(6,6),8-(1,29),8-(1,29),8-(6)]
     2       1.527277       1.527277       1.527277    29[7-(6,6),8-(1,29),8-(1,29),8-(6)]
     3       0.349835       0.349835       0.349835    29[7-(6,6),8-(1,29),8-(1,29),8-(6)]
     4       0.827606       0.827606       0.827606    29[7-(6,6),8-(1,29),8-(1,29),8-(6)]
     5       2.010972       2.010972       2.010972    1[8-(29,29)]
     6      -0.032265      -0.032265      -0.032265    1[6-(6,6)]
     7       0.180291       0.180291       0.180291    1[6-(6,6)]
     8      -0.610264      -0.610264      -0.610264    1[6-(6,7)]
     9       0.798882       0.798882       0.798882    1[6-(6,7)]
    10        2.71857        2.71857        2.71857    1[8-(29,29)]
    11       1.209706       1.209706       1.209706    1[6-(6,6)]
    12        0.99715        0.99715        0.99715    1[6-(6,6)]
    13       0.590488       0.590488       0.590488    1[6-(6,7)]
    14       0.378559       0.378559       0.378559    1[6-(6,7)]
    15       0.343911       0.343911       0.343911    1[8-(29,29)]
    16       2.387148       2.387148       2.387148    1[6-(6,6)]
    17       2.174592       2.174592       2.174592    1[6-(6,6)]
    18       2.965147       2.965147       2.965147    1[6-(6,7)]
    19       1.556001       1.556001       1.556001    1[6-(6,7)]
    20      -0.363687      -0.363687      -0.363687    1[8-(29,29)]
    21       1.145177       1.145177       1.145177    1[6-(6,6)]
    22       1.357733       1.357733       1.357733    1[6-(6,6)]
    23       1.764395       1.764395       1.764395    1[6-(6,7)]
    24       1.976324       1.976324       1.976324    1[6-(6,7)]
    25       3.005368       3.005368       3.005368    6[6-(6,6),8-(0),8-(29)]
    26      -0.034336      -0.034336      -0.034336    6[6-(1,6),6-(1,6),6-(8,8)]
    27       0.116392       0.116392       0.116392    6[1-(0),6-(1,7),6-(6,6)]
    28       0.242872       0.242872       0.242872    6[1-(0),6-(1,7),6-(6,6)]
    29        0.48987        0.48987        0.48987    6[1-(0),6-(1,6),7-(6,29)]
    30       0.612956       0.612956       0.612956    6[1-(0),6-(1,6),7-(6,29)]
    31       1.724174       1.724174       1.724174    6[6-(6,6),8-(0),8-(29)]
    32       1.211778       1.211778       1.211778    6[6-(1,6),6-(1,6),6-(8,8)]
    33        1.06105        1.06105        1.06105    6[1-(0),6-(1,7),6-(6,6)]
    34        0.93457        0.93457        0.93457    6[1-(0),6-(1,7),6-(6,6)]
    35       0.687572       0.687572       0.687572    6[1-(0),6-(1,6),7-(6,29)]
    36       0.564485       0.564485       0.564485    6[1-(0),6-(1,6),7-(6,29)]
    37      -0.650485      -0.650485      -0.650485    6[6-(6,6),8-(0),8-(29)]
    38       2.389219       2.389219       2.389219    6[6-(1,6),6-(1,6),6-(8,8)]
    39       2.238491       2.238491       2.238491    6[1-(0),6-(1,7),6-(6,6)]
    40       2.112011       2.112011       2.112011    6[1-(0),6-(1,7),6-(6,6)]
    41       1.865013       1.865013       1.865013    6[1-(0),6-(1,6),7-(6,29)]
    42       1.741927       1.741927       1.741927    6[1-(0),6-(1,6),7-(6,29)]
    43       0.630709       0.630709       0.630709    6[6-(6,6),8-(0),8-(29)]
    44       1.143105       1.143105       1.143105    6[6-(1,6),6-(1,6),6-(8,8)]
    45       1.293833       1.293833       1.293833    6[1-(0),6-(1,7),6-(6,6)]
    46       1.420313       1.420313       1.420313    6[1-(0),6-(1,7),6-(6,6)]
    47       1.667311       1.667311       1.667311    6[1-(0),6-(1,6),7-(6,29)]
    48       1.790398       1.790398       1.790398    6[1-(0),6-(1,6),7-(6,29)]
    49       0.718062       0.718062       0.718062    7[6-(1,6),6-(1,6),29-(8,8,8)]
    50       0.459379       0.459379       0.459379    7[6-(1,6),6-(1,6),29-(8,8,8)]
    51       1.636821       1.636821       1.636821    7[6-(1,6),6-(1,6),29-(8,8,8)]
    52       1.895504       1.895504       1.895504    7[6-(1,6),6-(1,6),29-(8,8,8)]
    53        1.94879        1.94879        1.94879    8[1-(0),29-(7,8,8),29-(7,8,8)]
    54        2.95448        2.95448        2.95448    8[6-(6,8),29-(7,8,8)]
    55        2.66405        2.66405        2.66405    8[6-(6,8)]
    56       2.780752       2.780752       2.780752    8[1-(0),29-(7,8,8),29-(7,8,8)]
    57       1.775061       1.775061       1.775061    8[6-(6,8),29-(7,8,8)]
    58       2.065491       2.065491       2.065491    8[6-(6,8)]
    59       0.406093       0.406093       0.406093    8[1-(0),29-(7,8,8),29-(7,8,8)]
    60      -0.599597      -0.599597      -0.599597    8[6-(6,8),29-(7,8,8)]
    61      -0.309167      -0.309167      -0.309167    8[6-(6,8)]
    62      -0.425869      -0.425869      -0.425869    8[1-(0),29-(7,8,8),29-(7,8,8)]
    63       0.579822       0.579822       0.579822    8[6-(6,8),29-(7,8,8)]
    64       0.289392       0.289392       0.289392    8[6-(6,8)]
