# Supplementary material for: A collection of forcefield precursors for metal–organic frameworks
Source: RSC Adv. 2019 Nov 13;9(63):36492–507. doi: 10.1039/c9ra07327b (PMC9075174; doi:10.1039/c9ra07327b)
Supplement: RA-009-C9RA07327B-s2456 [file RA-009-C9RA07327B-s2456.txt]

UGUGUZ_clean

8.954000    0.000000    0.000000
-1.323923    13.575597    0.000000
0.000000    0.000000    22.026000

     1       0.126897       0.126897       0.126897    70[7-(6,6),7-(6,6),7-(6,6),8-(6),8-(6),8-(6),8-(6),8-(6),8-(6)]
     2       3.085339       3.085339       3.085339    70[8-(6),8-(6)]
     3       8.165142       8.165142       8.165142    70[7-(6,6),7-(6,6),7-(6,6),8-(6),8-(6),8-(6),8-(6),8-(6),8-(6)]
     4       3.882777       3.882777       3.882777    70[8-(6),8-(6)]
     5        7.50318        7.50318        7.50318    70[7-(6,6),7-(6,6),7-(6,6),8-(6),8-(6),8-(6),8-(6),8-(6),8-(6)]
     6       4.544738       4.544738       4.544738    70[8-(6),8-(6)]
     7      -0.535065      -0.535065      -0.535065    70[7-(6,6),7-(6,6),7-(6,6),8-(6),8-(6),8-(6),8-(6),8-(6),8-(6)]
     8         3.7473         3.7473         3.7473    70[8-(6),8-(6)]
     9         7.1806         7.1806         7.1806    6[6-(6,7),6-(8,8),7-(6,70)]
    10       7.447714       7.447714       7.447714    6[6-(6,7),6-(8,8),7-(6,70)]
    11       0.068197       0.068197       0.068197    6[6-(6,7),6-(8,8),7-(6,70)]
    12      -0.177824      -0.177824      -0.177824    6[6-(6,7),6-(8,8),7-(6,70)]
    13       6.095982       6.095982       6.095982    6[6-(6,7),8-(70),8-(70)]
    14       6.910385       6.910385       6.910385    6[6-(6,7),8-(0),8-(70)]
    15       1.154467       1.154467       1.154467    6[6-(6,7),8-(0),8-(70)]
    16       0.371908       0.371908       0.371908    6[6-(6,7),8-(0),8-(70)]
    17       8.218132       8.218132       8.218132    6[6-(6,7),6-(8,8),7-(6,70)]
    18       8.088818       8.088818       8.088818    6[6-(6,7),6-(8,8),7-(6,70)]
    19       7.539451       7.539451       7.539451    6[6-(6,7),8-(0),8-(70)]
    20       7.094256       7.094256       7.094256    6[6-(6,7),8-(70),8-(70)]
    21      -0.212485      -0.212485      -0.212485    6[6-(6,7),6-(8,8),7-(6,70)]
    22      -0.479598      -0.479598      -0.479598    6[6-(6,7),6-(8,8),7-(6,70)]
    23       6.899918       6.899918       6.899918    6[6-(6,7),6-(8,8),7-(6,70)]
    24       7.145939       7.145939       7.145939    6[6-(6,7),6-(8,8),7-(6,70)]
    25       0.872133       0.872133       0.872133    6[6-(6,7),8-(70),8-(70)]
    26        0.05773        0.05773        0.05773    6[6-(6,7),8-(0),8-(70)]
    27       5.813648       5.813648       5.813648    6[6-(6,7),8-(0),8-(70)]
    28       6.596207       6.596207       6.596207    6[6-(6,7),8-(0),8-(70)]
    29       0.073906       0.073906       0.073906    6[6-(6,7),6-(8,8),7-(6,70)]
    30       0.203221       0.203221       0.203221    6[6-(6,7),6-(8,8),7-(6,70)]
    31       0.752587       0.752587       0.752587    6[6-(6,7),8-(0),8-(70)]
    32       1.197783       1.197783       1.197783    6[6-(6,7),8-(70),8-(70)]
    33       0.449477       0.449477       0.449477    6[6-(6,7),6-(8,8),7-(6,70)]
    34       0.182363       0.182363       0.182363    6[6-(6,7),6-(8,8),7-(6,70)]
    35        7.56188        7.56188        7.56188    6[6-(6,7),6-(8,8),7-(6,70)]
    36       7.807901       7.807901       7.807901    6[6-(6,7),6-(8,8),7-(6,70)]
    37       1.534095       1.534095       1.534095    6[6-(6,7),8-(70),8-(70)]
    38       0.719692       0.719692       0.719692    6[6-(6,7),8-(0),8-(70)]
    39        6.47561        6.47561        6.47561    6[6-(6,7),8-(0),8-(70)]
    40       7.258169       7.258169       7.258169    6[6-(6,7),8-(0),8-(70)]
    41      -0.588055      -0.588055      -0.588055    6[6-(6,7),6-(8,8),7-(6,70)]
    42      -0.458741      -0.458741      -0.458741    6[6-(6,7),6-(8,8),7-(6,70)]
    43       0.090626       0.090626       0.090626    6[6-(6,7),8-(0),8-(70)]
    44       0.535821       0.535821       0.535821    6[6-(6,7),8-(70),8-(70)]
    45       7.842562       7.842562       7.842562    6[6-(6,7),6-(8,8),7-(6,70)]
    46       8.109675       8.109675       8.109675    6[6-(6,7),6-(8,8),7-(6,70)]
    47       0.730159       0.730159       0.730159    6[6-(6,7),6-(8,8),7-(6,70)]
    48       0.484138       0.484138       0.484138    6[6-(6,7),6-(8,8),7-(6,70)]
    49       6.757944       6.757944       6.757944    6[6-(6,7),8-(70),8-(70)]
    50       7.572347       7.572347       7.572347    6[6-(6,7),8-(0),8-(70)]
    51       1.816429       1.816429       1.816429    6[6-(6,7),8-(0),8-(70)]
    52        1.03387        1.03387        1.03387    6[6-(6,7),8-(0),8-(70)]
    53       7.556171       7.556171       7.556171    6[6-(6,7),6-(8,8),7-(6,70)]
    54       7.426856       7.426856       7.426856    6[6-(6,7),6-(8,8),7-(6,70)]
    55        6.87749        6.87749        6.87749    6[6-(6,7),8-(0),8-(70)]
    56       6.432294       6.432294       6.432294    6[6-(6,7),8-(70),8-(70)]
    57      -1.092598      -1.092598      -1.092598    7[6-(6,6),6-(6,6),70-(7,7,8,8,8,8,8,8)]
    58      -0.601228      -0.601228      -0.601228    7[6-(6,6),6-(6,6),70-(7,7,8,8,8,8,8,8)]
    59       0.138627       0.138627       0.138627    7[6-(6,6),6-(6,6),70-(7,7,8,8,8,8,8,8)]
    60       8.060714       8.060714       8.060714    7[6-(6,6),6-(6,6),70-(7,7,8,8,8,8,8,8)]
    61       7.569344       7.569344       7.569344    7[6-(6,6),6-(6,6),70-(7,7,8,8,8,8,8,8)]
    62       8.153412       8.153412       8.153412    7[6-(6,6),6-(6,6),70-(7,7,8,8,8,8,8,8)]
    63       8.722675       8.722675       8.722675    7[6-(6,6),6-(6,6),70-(7,7,8,8,8,8,8,8)]
    64       8.231305       8.231305       8.231305    7[6-(6,6),6-(6,6),70-(7,7,8,8,8,8,8,8)]
    65        7.49145        7.49145        7.49145    7[6-(6,6),6-(6,6),70-(7,7,8,8,8,8,8,8)]
    66      -0.430637      -0.430637      -0.430637    7[6-(6,6),6-(6,6),70-(7,7,8,8,8,8,8,8)]
    67       0.060733       0.060733       0.060733    7[6-(6,6),6-(6,6),70-(7,7,8,8,8,8,8,8)]
    68      -0.523335      -0.523335      -0.523335    7[6-(6,6),6-(6,6),70-(7,7,8,8,8,8,8,8)]
    69       6.247428       6.247428       6.247428    8[6-(6,8),70-(7,7,7,8,8,8,8,8)]
    70       5.155167       5.155167       5.155167    8[6-(6,8),70-(8)]
    71       6.622631       6.622631       6.622631    8[6-(6,8)]
    72       6.888494       6.888494       6.888494    8[6-(6,8),70-(7,7,7,8,8,8,8,8)]
    73       0.963188       0.963188       0.963188    8[6-(6,8),70-(7,7,7,8,8,8,8,8)]
    74       2.130523       2.130523       2.130523    8[6-(6,8)]
    75       0.636912       0.636912       0.636912    8[6-(6,8)]
    76       1.732578       1.732578       1.732578    8[6-(6,8),70-(7,7,7,8,8,8,8,8)]
    77        7.46599        7.46599        7.46599    8[6-(6,8),70-(7,7,7,8,8,8,8,8)]
    78       7.203388       7.203388       7.203388    8[6-(6,8)]
    79       6.210807       6.210807       6.210807    8[6-(6,8),70-(8)]
    80       7.274962       7.274962       7.274962    8[6-(6,8),70-(7,7,7,8,8,8,8,8)]
    81       0.720687       0.720687       0.720687    8[6-(6,8),70-(7,7,7,8,8,8,8,8)]
    82       1.812949       1.812949       1.812949    8[6-(6,8),70-(8)]
    83       0.345485       0.345485       0.345485    8[6-(6,8)]
    84       0.079621       0.079621       0.079621    8[6-(6,8),70-(7,7,7,8,8,8,8,8)]
    85       6.004927       6.004927       6.004927    8[6-(6,8),70-(7,7,7,8,8,8,8,8)]
    86       4.837592       4.837592       4.837592    8[6-(6,8)]
    87       6.331204       6.331204       6.331204    8[6-(6,8)]
    88        6.55946        6.55946        6.55946    8[6-(6,8),70-(7,7,7,8,8,8,8,8)]
    89       0.826049       0.826049       0.826049    8[6-(6,8),70-(7,7,7,8,8,8,8,8)]
    90        1.08865        1.08865        1.08865    8[6-(6,8)]
    91       2.081232       2.081232       2.081232    8[6-(6,8),70-(8)]
    92       1.017076       1.017076       1.017076    8[6-(6,8),70-(7,7,7,8,8,8,8,8)]
    93       1.382649       1.382649       1.382649    8[6-(6,8),70-(7,7,7,8,8,8,8,8)]
    94        2.47491        2.47491        2.47491    8[6-(6,8),70-(8)]
    95       1.007446       1.007446       1.007446    8[6-(6,8)]
    96       0.741583       0.741583       0.741583    8[6-(6,8),70-(7,7,7,8,8,8,8,8)]
    97       6.666889       6.666889       6.666889    8[6-(6,8),70-(7,7,7,8,8,8,8,8)]
    98       5.499554       5.499554       5.499554    8[6-(6,8)]
    99       6.993165       6.993165       6.993165    8[6-(6,8)]
   100       5.897499       5.897499       5.897499    8[6-(6,8),70-(7,7,7,8,8,8,8,8)]
   101       0.164087       0.164087       0.164087    8[6-(6,8),70-(7,7,7,8,8,8,8,8)]
   102       0.426689       0.426689       0.426689    8[6-(6,8)]
   103        1.41927        1.41927        1.41927    8[6-(6,8),70-(8)]
   104       0.355115       0.355115       0.355115    8[6-(6,8),70-(7,7,7,8,8,8,8,8)]
   105        6.90939        6.90939        6.90939    8[6-(6,8),70-(7,7,7,8,8,8,8,8)]
   106       5.817128       5.817128       5.817128    8[6-(6,8),70-(8)]
   107       7.284592       7.284592       7.284592    8[6-(6,8)]
   108       7.550456       7.550456       7.550456    8[6-(6,8),70-(7,7,7,8,8,8,8,8)]
   109        1.62515        1.62515        1.62515    8[6-(6,8),70-(7,7,7,8,8,8,8,8)]
   110       2.792485       2.792485       2.792485    8[6-(6,8)]
   111       1.298873       1.298873       1.298873    8[6-(6,8)]
   112       1.070617       1.070617       1.070617    8[6-(6,8),70-(7,7,7,8,8,8,8,8)]
   113       6.804028       6.804028       6.804028    8[6-(6,8),70-(7,7,7,8,8,8,8,8)]
   114       6.541427       6.541427       6.541427    8[6-(6,8)]
   115       5.548845       5.548845       5.548845    8[6-(6,8),70-(8)]
   116       6.613001       6.613001       6.613001    8[6-(6,8),70-(7,7,7,8,8,8,8,8)]
