# Supplementary material for: A collection of forcefield precursors for metal–organic frameworks
Source: RSC Adv. 2019 Nov 13;9(63):36492–507. doi: 10.1039/c9ra07327b (PMC9075174; doi:10.1039/c9ra07327b)
Supplement: RA-009-C9RA07327B-s2457 [file RA-009-C9RA07327B-s2457.txt]

UGUHAG_clean

9.143200    0.000000    0.000000
-0.102756    13.691614    0.000000
0.000000    0.000000    22.304000

     1       8.705896       8.705896       8.705896    71[7-(6,6),7-(6,6),7-(6,6),8-(6),8-(6),8-(6),8-(6),8-(6),8-(6)]
     2       4.249611       4.249611       4.249611    71[8-(6),8-(6)]
     3        0.28317        0.28317        0.28317    71[7-(6,6),7-(6,6),7-(6,6),8-(6),8-(6),8-(6),8-(6),8-(6),8-(6)]
     4       4.842211       4.842211       4.842211    71[8-(6),8-(6)]
     5       0.334548       0.334548       0.334548    71[7-(6,6),7-(6,6),7-(6,6),8-(6),8-(6),8-(6),8-(6),8-(6),8-(6)]
     6       4.790833       4.790833       4.790833    71[8-(6),8-(6)]
     7       8.757274       8.757274       8.757274    71[7-(6,6),7-(6,6),7-(6,6),8-(6),8-(6),8-(6),8-(6),8-(6),8-(6)]
     8       4.198233       4.198233       4.198233    71[8-(6),8-(6)]
     9       6.923835       6.923835       6.923835    6[6-(6,7),8-(0),8-(71)]
    10       7.951324       7.951324       7.951324    6[6-(6,7),6-(8,8),7-(6,71)]
    11       7.986723       7.986723       7.986723    6[6-(6,7),6-(8,8),7-(6,71)]
    12        7.34752        7.34752        7.34752    6[6-(6,7),8-(0),8-(71)]
    13       0.887179       0.887179       0.887179    6[6-(6,7),8-(0),8-(71)]
    14       0.376056       0.376056       0.376056    6[6-(6,7),6-(8,8),7-(6,71)]
    15       0.460607       0.460607       0.460607    6[6-(6,7),6-(8,8),7-(6,71)]
    16       1.498618       1.498618       1.498618    6[6-(6,7),8-(71),8-(71)]
    17       1.164475       1.164475       1.164475    6[6-(6,7),8-(0),8-(71)]
    18       0.593865       0.593865       0.593865    6[6-(6,7),6-(8,8),7-(6,71)]
    19       0.864616       0.864616       0.864616    6[6-(6,7),6-(8,8),7-(6,71)]
    20       1.942231       1.942231       1.942231    6[6-(6,7),8-(71),8-(71)]
    21       2.167987       2.167987       2.167987    6[6-(6,7),8-(0),8-(71)]
    22       1.140498       1.140498       1.140498    6[6-(6,7),6-(8,8),7-(6,71)]
    23       1.105099       1.105099       1.105099    6[6-(6,7),6-(8,8),7-(6,71)]
    24       1.744302       1.744302       1.744302    6[6-(6,7),8-(0),8-(71)]
    25       8.204643       8.204643       8.204643    6[6-(6,7),8-(0),8-(71)]
    26       8.715766       8.715766       8.715766    6[6-(6,7),6-(8,8),7-(6,71)]
    27       8.631215       8.631215       8.631215    6[6-(6,7),6-(8,8),7-(6,71)]
    28       7.593204       7.593204       7.593204    6[6-(6,7),8-(71),8-(71)]
    29       7.824591       7.824591       7.824591    6[6-(6,7),8-(0),8-(71)]
    30       8.395201       8.395201       8.395201    6[6-(6,7),6-(8,8),7-(6,71)]
    31        8.12445        8.12445        8.12445    6[6-(6,7),6-(8,8),7-(6,71)]
    32       7.046835       7.046835       7.046835    6[6-(6,7),8-(71),8-(71)]
    33       2.116609       2.116609       2.116609    6[6-(6,7),8-(0),8-(71)]
    34        1.08912        1.08912        1.08912    6[6-(6,7),6-(8,8),7-(6,71)]
    35       1.053721       1.053721       1.053721    6[6-(6,7),6-(8,8),7-(6,71)]
    36       1.692924       1.692924       1.692924    6[6-(6,7),8-(0),8-(71)]
    37       8.153265       8.153265       8.153265    6[6-(6,7),8-(0),8-(71)]
    38       8.664388       8.664388       8.664388    6[6-(6,7),6-(8,8),7-(6,71)]
    39       8.579837       8.579837       8.579837    6[6-(6,7),6-(8,8),7-(6,71)]
    40       7.541826       7.541826       7.541826    6[6-(6,7),8-(71),8-(71)]
    41       7.875969       7.875969       7.875969    6[6-(6,7),8-(0),8-(71)]
    42       8.446579       8.446579       8.446579    6[6-(6,7),6-(8,8),7-(6,71)]
    43       8.175828       8.175828       8.175828    6[6-(6,7),6-(8,8),7-(6,71)]
    44       7.098213       7.098213       7.098213    6[6-(6,7),8-(71),8-(71)]
    45       6.872457       6.872457       6.872457    6[6-(6,7),8-(0),8-(71)]
    46       7.899946       7.899946       7.899946    6[6-(6,7),6-(8,8),7-(6,71)]
    47       7.935345       7.935345       7.935345    6[6-(6,7),6-(8,8),7-(6,71)]
    48       7.296142       7.296142       7.296142    6[6-(6,7),8-(0),8-(71)]
    49       0.835801       0.835801       0.835801    6[6-(6,7),8-(0),8-(71)]
    50       0.324678       0.324678       0.324678    6[6-(6,7),6-(8,8),7-(6,71)]
    51       0.409229       0.409229       0.409229    6[6-(6,7),6-(8,8),7-(6,71)]
    52        1.44724        1.44724        1.44724    6[6-(6,7),8-(71),8-(71)]
    53       1.215853       1.215853       1.215853    6[6-(6,7),8-(0),8-(71)]
    54       0.645243       0.645243       0.645243    6[6-(6,7),6-(8,8),7-(6,71)]
    55       0.915994       0.915994       0.915994    6[6-(6,7),6-(8,8),7-(6,71)]
    56       1.993609       1.993609       1.993609    6[6-(6,7),8-(71),8-(71)]
    57       8.810333       8.810333       8.810333    7[6-(6,6),6-(6,6),71-(7,7,8,8,8,8,8,8)]
    58       8.700621       8.700621       8.700621    7[6-(6,6),6-(6,6),71-(7,7,8,8,8,8,8,8)]
    59       8.784127       8.784127       8.784127    7[6-(6,6),6-(6,6),71-(7,7,8,8,8,8,8,8)]
    60       0.281489       0.281489       0.281489    7[6-(6,6),6-(6,6),71-(7,7,8,8,8,8,8,8)]
    61       0.391201       0.391201       0.391201    7[6-(6,6),6-(6,6),71-(7,7,8,8,8,8,8,8)]
    62       0.204939       0.204939       0.204939    7[6-(6,6),6-(6,6),71-(7,7,8,8,8,8,8,8)]
    63       0.230111       0.230111       0.230111    7[6-(6,6),6-(6,6),71-(7,7,8,8,8,8,8,8)]
    64       0.339823       0.339823       0.339823    7[6-(6,6),6-(6,6),71-(7,7,8,8,8,8,8,8)]
    65       0.256317       0.256317       0.256317    7[6-(6,6),6-(6,6),71-(7,7,8,8,8,8,8,8)]
    66       8.758955       8.758955       8.758955    7[6-(6,6),6-(6,6),71-(7,7,8,8,8,8,8,8)]
    67       8.649243       8.649243       8.649243    7[6-(6,6),6-(6,6),71-(7,7,8,8,8,8,8,8)]
    68       8.835505       8.835505       8.835505    7[6-(6,6),6-(6,6),71-(7,7,8,8,8,8,8,8)]
    69        7.13535        7.13535        7.13535    8[6-(6,8),71-(7,7,7,8,8,8,8,8)]
    70       5.925018       5.925018       5.925018    8[6-(6,8)]
    71       7.082842       7.082842       7.082842    8[6-(6,8)]
    72       7.235663       7.235663       7.235663    8[6-(6,8),71-(7,7,7,8,8,8,8,8)]
    73       1.071017       1.071017       1.071017    8[6-(6,8),71-(7,7,7,8,8,8,8,8)]
    74       1.136603       1.136603       1.136603    8[6-(6,8)]
    75       2.389965       2.389965       2.389965    8[6-(6,8),71-(8)]
    76       1.324693       1.324693       1.324693    8[6-(6,8),71-(7,7,7,8,8,8,8,8)]
    77       1.162789       1.162789       1.162789    8[6-(6,8),71-(7,7,7,8,8,8,8,8)]
    78        1.47251        1.47251        1.47251    8[6-(6,8)]
    79       2.907846       2.907846       2.907846    8[6-(6,8),71-(8)]
    80       1.799114       1.799114       1.799114    8[6-(6,8),71-(7,7,7,8,8,8,8,8)]
    81       1.853716       1.853716       1.853716    8[6-(6,8),71-(7,7,7,8,8,8,8,8)]
    82       3.166804       3.166804       3.166804    8[6-(6,8)]
    83        2.00898        2.00898        2.00898    8[6-(6,8)]
    84       1.856159       1.856159       1.856159    8[6-(6,8),71-(7,7,7,8,8,8,8,8)]
    85       8.020805       8.020805       8.020805    8[6-(6,8),71-(7,7,7,8,8,8,8,8)]
    86       7.955219       7.955219       7.955219    8[6-(6,8)]
    87       6.701857       6.701857       6.701857    8[6-(6,8),71-(8)]
    88       7.767129       7.767129       7.767129    8[6-(6,8),71-(7,7,7,8,8,8,8,8)]
    89       7.826277       7.826277       7.826277    8[6-(6,8),71-(7,7,7,8,8,8,8,8)]
    90       7.516556       7.516556       7.516556    8[6-(6,8)]
    91        6.08122        6.08122        6.08122    8[6-(6,8),71-(8)]
    92       7.189952       7.189952       7.189952    8[6-(6,8),71-(7,7,7,8,8,8,8,8)]
    93       1.905094       1.905094       1.905094    8[6-(6,8),71-(7,7,7,8,8,8,8,8)]
    94       3.115426       3.115426       3.115426    8[6-(6,8)]
    95       1.957602       1.957602       1.957602    8[6-(6,8)]
    96       1.804781       1.804781       1.804781    8[6-(6,8),71-(7,7,7,8,8,8,8,8)]
    97       7.969427       7.969427       7.969427    8[6-(6,8),71-(7,7,7,8,8,8,8,8)]
    98       7.903841       7.903841       7.903841    8[6-(6,8)]
    99       6.650479       6.650479       6.650479    8[6-(6,8),71-(8)]
   100       7.715751       7.715751       7.715751    8[6-(6,8),71-(7,7,7,8,8,8,8,8)]
   101       7.877655       7.877655       7.877655    8[6-(6,8),71-(7,7,7,8,8,8,8,8)]
   102       7.567934       7.567934       7.567934    8[6-(6,8)]
   103       6.132598       6.132598       6.132598    8[6-(6,8),71-(8)]
   104        7.24133        7.24133        7.24133    8[6-(6,8),71-(7,7,7,8,8,8,8,8)]
   105       7.186728       7.186728       7.186728    8[6-(6,8),71-(7,7,7,8,8,8,8,8)]
   106        5.87364        5.87364        5.87364    8[6-(6,8)]
   107       7.031464       7.031464       7.031464    8[6-(6,8)]
   108       7.184285       7.184285       7.184285    8[6-(6,8),71-(7,7,7,8,8,8,8,8)]
   109       1.019639       1.019639       1.019639    8[6-(6,8),71-(7,7,7,8,8,8,8,8)]
   110       1.085225       1.085225       1.085225    8[6-(6,8)]
   111       2.338587       2.338587       2.338587    8[6-(6,8),71-(8)]
   112       1.273315       1.273315       1.273315    8[6-(6,8),71-(7,7,7,8,8,8,8,8)]
   113       1.214167       1.214167       1.214167    8[6-(6,8),71-(7,7,7,8,8,8,8,8)]
   114       1.523888       1.523888       1.523888    8[6-(6,8)]
   115       2.959224       2.959224       2.959224    8[6-(6,8),71-(8)]
   116       1.850492       1.850492       1.850492    8[6-(6,8),71-(7,7,7,8,8,8,8,8)]
