# Supplementary material for: A collection of forcefield precursors for metal–organic frameworks
Source: RSC Adv. 2019 Nov 13;9(63):36492–507. doi: 10.1039/c9ra07327b (PMC9075174; doi:10.1039/c9ra07327b)
Supplement: RA-009-C9RA07327B-s2458 [file RA-009-C9RA07327B-s2458.txt]

UGUHEK_clean

8.939900    0.000000    0.000000
-1.302900    13.630873    0.000000
0.000000    0.000000    22.103000

     1       0.122269       0.122269       0.122269    68[7-(6,6),7-(6,6),7-(6,6),8-(6),8-(6),8-(6),8-(6),8-(6),8-(6)]
     2       3.084157       3.084157       3.084157    68[8-(6),8-(6)]
     3       8.166181       8.166181       8.166181    68[7-(6,6),7-(6,6),7-(6,6),8-(6),8-(6),8-(6),8-(6),8-(6),8-(6)]
     4       3.901393       3.901393       3.901393    68[8-(6),8-(6)]
     5       7.514731       7.514731       7.514731    68[7-(6,6),7-(6,6),7-(6,6),8-(6),8-(6),8-(6),8-(6),8-(6),8-(6)]
     6       4.552843       4.552843       4.552843    68[8-(6),8-(6)]
     7      -0.529181      -0.529181      -0.529181    68[7-(6,6),7-(6,6),7-(6,6),8-(6),8-(6),8-(6),8-(6),8-(6),8-(6)]
     8       3.735607       3.735607       3.735607    68[8-(6),8-(6)]
     9       7.183198       7.183198       7.183198    6[6-(6,7),6-(8,8),7-(6,68)]
    10       7.451764       7.451764       7.451764    6[6-(6,7),6-(8,8),7-(6,68)]
    11       0.077108       0.077108       0.077108    6[6-(6,7),6-(8,8),7-(6,68)]
    12      -0.183803      -0.183803      -0.183803    6[6-(6,7),6-(8,8),7-(6,68)]
    13       6.101346       6.101346       6.101346    6[6-(6,7),8-(68),8-(68)]
    14       6.915474       6.915474       6.915474    6[6-(6,7),8-(0),8-(68)]
    15       1.158399       1.158399       1.158399    6[6-(6,7),8-(0),8-(68)]
    16       0.378655       0.378655       0.378655    6[6-(6,7),8-(0),8-(68)]
    17       8.209997       8.209997       8.209997    6[6-(6,7),6-(8,8),7-(6,68)]
    18       8.060482       8.060482       8.060482    6[6-(6,7),6-(8,8),7-(6,68)]
    19        7.54022        7.54022        7.54022    6[6-(6,7),8-(0),8-(68)]
    20       7.108257       7.108257       7.108257    6[6-(6,7),8-(68),8-(68)]
    21      -0.197648      -0.197648      -0.197648    6[6-(6,7),6-(8,8),7-(6,68)]
    22      -0.466214      -0.466214      -0.466214    6[6-(6,7),6-(8,8),7-(6,68)]
    23       6.908442       6.908442       6.908442    6[6-(6,7),6-(8,8),7-(6,68)]
    24       7.169353       7.169353       7.169353    6[6-(6,7),6-(8,8),7-(6,68)]
    25       0.884204       0.884204       0.884204    6[6-(6,7),8-(68),8-(68)]
    26       0.070076       0.070076       0.070076    6[6-(6,7),8-(0),8-(68)]
    27       5.827151       5.827151       5.827151    6[6-(6,7),8-(0),8-(68)]
    28       6.606895       6.606895       6.606895    6[6-(6,7),8-(0),8-(68)]
    29       0.078453       0.078453       0.078453    6[6-(6,7),6-(8,8),7-(6,68)]
    30       0.227968       0.227968       0.227968    6[6-(6,7),6-(8,8),7-(6,68)]
    31        0.74823        0.74823        0.74823    6[6-(6,7),8-(0),8-(68)]
    32       1.180193       1.180193       1.180193    6[6-(6,7),8-(68),8-(68)]
    33       0.453802       0.453802       0.453802    6[6-(6,7),6-(8,8),7-(6,68)]
    34       0.185236       0.185236       0.185236    6[6-(6,7),6-(8,8),7-(6,68)]
    35       7.559892       7.559892       7.559892    6[6-(6,7),6-(8,8),7-(6,68)]
    36       7.820803       7.820803       7.820803    6[6-(6,7),6-(8,8),7-(6,68)]
    37       1.535654       1.535654       1.535654    6[6-(6,7),8-(68),8-(68)]
    38       0.721526       0.721526       0.721526    6[6-(6,7),8-(0),8-(68)]
    39       6.478601       6.478601       6.478601    6[6-(6,7),8-(0),8-(68)]
    40       7.258345       7.258345       7.258345    6[6-(6,7),8-(0),8-(68)]
    41      -0.572997      -0.572997      -0.572997    6[6-(6,7),6-(8,8),7-(6,68)]
    42      -0.423482      -0.423482      -0.423482    6[6-(6,7),6-(8,8),7-(6,68)]
    43        0.09678        0.09678        0.09678    6[6-(6,7),8-(0),8-(68)]
    44       0.528743       0.528743       0.528743    6[6-(6,7),8-(68),8-(68)]
    45       7.834648       7.834648       7.834648    6[6-(6,7),6-(8,8),7-(6,68)]
    46       8.103214       8.103214       8.103214    6[6-(6,7),6-(8,8),7-(6,68)]
    47       0.728558       0.728558       0.728558    6[6-(6,7),6-(8,8),7-(6,68)]
    48       0.467647       0.467647       0.467647    6[6-(6,7),6-(8,8),7-(6,68)]
    49       6.752796       6.752796       6.752796    6[6-(6,7),8-(68),8-(68)]
    50       7.566924       7.566924       7.566924    6[6-(6,7),8-(0),8-(68)]
    51       1.809849       1.809849       1.809849    6[6-(6,7),8-(0),8-(68)]
    52       1.030105       1.030105       1.030105    6[6-(6,7),8-(0),8-(68)]
    53       7.558547       7.558547       7.558547    6[6-(6,7),6-(8,8),7-(6,68)]
    54       7.409032       7.409032       7.409032    6[6-(6,7),6-(8,8),7-(6,68)]
    55        6.88877        6.88877        6.88877    6[6-(6,7),8-(0),8-(68)]
    56       6.456807       6.456807       6.456807    6[6-(6,7),8-(68),8-(68)]
    57      -1.076927      -1.076927      -1.076927    7[6-(6,6),6-(6,6),68-(7,7,8,8,8,8,8,8)]
    58       -0.59654       -0.59654       -0.59654    7[6-(6,6),6-(6,6),68-(7,7,8,8,8,8,8,8)]
    59       0.132565       0.132565       0.132565    7[6-(6,6),6-(6,6),68-(7,7,8,8,8,8,8,8)]
    60       8.062477       8.062477       8.062477    7[6-(6,6),6-(6,6),68-(7,7,8,8,8,8,8,8)]
    61        7.58209        7.58209        7.58209    7[6-(6,6),6-(6,6),68-(7,7,8,8,8,8,8,8)]
    62       8.155885       8.155885       8.155885    7[6-(6,6),6-(6,6),68-(7,7,8,8,8,8,8,8)]
    63       8.713927       8.713927       8.713927    7[6-(6,6),6-(6,6),68-(7,7,8,8,8,8,8,8)]
    64        8.23354        8.23354        8.23354    7[6-(6,6),6-(6,6),68-(7,7,8,8,8,8,8,8)]
    65       7.504435       7.504435       7.504435    7[6-(6,6),6-(6,6),68-(7,7,8,8,8,8,8,8)]
    66      -0.425477      -0.425477      -0.425477    7[6-(6,6),6-(6,6),68-(7,7,8,8,8,8,8,8)]
    67        0.05491        0.05491        0.05491    7[6-(6,6),6-(6,6),68-(7,7,8,8,8,8,8,8)]
    68      -0.518885      -0.518885      -0.518885    7[6-(6,6),6-(6,6),68-(7,7,8,8,8,8,8,8)]
    69       6.238252       6.238252       6.238252    8[6-(6,8),68-(7,7,7,8,8,8,8,8)]
    70       5.167096       5.167096       5.167096    8[6-(6,8),68-(8)]
    71       6.652593       6.652593       6.652593    8[6-(6,8)]
    72       6.870031       6.870031       6.870031    8[6-(6,8),68-(7,7,7,8,8,8,8,8)]
    73       0.976195       0.976195       0.976195    8[6-(6,8),68-(7,7,7,8,8,8,8,8)]
    74       2.124437       2.124437       2.124437    8[6-(6,8)]
    75        0.62699        0.62699        0.62699    8[6-(6,8)]
    76       1.735453       1.735453       1.735453    8[6-(6,8),68-(7,7,7,8,8,8,8,8)]
    77        7.43683        7.43683        7.43683    8[6-(6,8),68-(7,7,7,8,8,8,8,8)]
    78       7.235065       7.235065       7.235065    8[6-(6,8)]
    79       6.218578       6.218578       6.218578    8[6-(6,8),68-(8)]
    80       7.257942       7.257942       7.257942    8[6-(6,8),68-(7,7,7,8,8,8,8,8)]
    81       0.747298       0.747298       0.747298    8[6-(6,8),68-(7,7,7,8,8,8,8,8)]
    82       1.818454       1.818454       1.818454    8[6-(6,8),68-(8)]
    83       0.332957       0.332957       0.332957    8[6-(6,8)]
    84       0.115519       0.115519       0.115519    8[6-(6,8),68-(7,7,7,8,8,8,8,8)]
    85       6.009355       6.009355       6.009355    8[6-(6,8),68-(7,7,7,8,8,8,8,8)]
    86       4.861113       4.861113       4.861113    8[6-(6,8)]
    87        6.35856        6.35856        6.35856    8[6-(6,8)]
    88       6.552997       6.552997       6.552997    8[6-(6,8),68-(7,7,7,8,8,8,8,8)]
    89        0.85162        0.85162        0.85162    8[6-(6,8),68-(7,7,7,8,8,8,8,8)]
    90       1.053385       1.053385       1.053385    8[6-(6,8)]
    91       2.069872       2.069872       2.069872    8[6-(6,8),68-(8)]
    92       1.030508       1.030508       1.030508    8[6-(6,8),68-(7,7,7,8,8,8,8,8)]
    93       1.398748       1.398748       1.398748    8[6-(6,8),68-(7,7,7,8,8,8,8,8)]
    94       2.469904       2.469904       2.469904    8[6-(6,8),68-(8)]
    95       0.984407       0.984407       0.984407    8[6-(6,8)]
    96       0.766969       0.766969       0.766969    8[6-(6,8),68-(7,7,7,8,8,8,8,8)]
    97       6.660805       6.660805       6.660805    8[6-(6,8),68-(7,7,7,8,8,8,8,8)]
    98       5.512563       5.512563       5.512563    8[6-(6,8)]
    99        7.01001        7.01001        7.01001    8[6-(6,8)]
   100       5.901547       5.901547       5.901547    8[6-(6,8),68-(7,7,7,8,8,8,8,8)]
   101        0.20017        0.20017        0.20017    8[6-(6,8),68-(7,7,7,8,8,8,8,8)]
   102       0.401935       0.401935       0.401935    8[6-(6,8)]
   103       1.418422       1.418422       1.418422    8[6-(6,8),68-(8)]
   104       0.379058       0.379058       0.379058    8[6-(6,8),68-(7,7,7,8,8,8,8,8)]
   105       6.889702       6.889702       6.889702    8[6-(6,8),68-(7,7,7,8,8,8,8,8)]
   106       5.818546       5.818546       5.818546    8[6-(6,8),68-(8)]
   107       7.304043       7.304043       7.304043    8[6-(6,8)]
   108       7.521481       7.521481       7.521481    8[6-(6,8),68-(7,7,7,8,8,8,8,8)]
   109       1.627645       1.627645       1.627645    8[6-(6,8),68-(7,7,7,8,8,8,8,8)]
   110       2.775887       2.775887       2.775887    8[6-(6,8)]
   111        1.27844        1.27844        1.27844    8[6-(6,8)]
   112       1.084003       1.084003       1.084003    8[6-(6,8),68-(7,7,7,8,8,8,8,8)]
   113        6.78538        6.78538        6.78538    8[6-(6,8),68-(7,7,7,8,8,8,8,8)]
   114       6.583615       6.583615       6.583615    8[6-(6,8)]
   115       5.567128       5.567128       5.567128    8[6-(6,8),68-(8)]
   116       6.606492       6.606492       6.606492    8[6-(6,8),68-(7,7,7,8,8,8,8,8)]
