# Supplementary material for: A collection of forcefield precursors for metal–organic frameworks
Source: RSC Adv. 2019 Nov 13;9(63):36492–507. doi: 10.1039/c9ra07327b (PMC9075174; doi:10.1039/c9ra07327b)
Supplement: RA-009-C9RA07327B-s2459 [file RA-009-C9RA07327B-s2459.txt]

UGUQOC_charged

9.586600    0.000000    0.000000
-2.622797    9.220837    0.000000
-0.229382    -0.303727    11.065456

     1       9.352906       9.352906       9.352906    30[8-(6),8-(6),8-(6),8-(6)]
     2      -2.618485      -2.618485      -2.618485    30[8-(6),8-(6),8-(6),8-(6)]
     3       1.603213       1.603213       1.603213    1[6-(6,6)]
     4       -1.13702       -1.13702       -1.13702    1[6-(6,6)]
     5       5.131208       5.131208       5.131208    1[6-(6,6)]
     6       7.871441       7.871441       7.871441    1[6-(6,6)]
     7       6.418148       6.418148       6.418148    1[7-(1,1,1)]
     8       5.310425       5.310425       5.310425    1[7-(1,1,1)]
     9       6.637271       6.637271       6.637271    1[7-(1,1,1)]
    10       6.476962       6.476962       6.476962    1[7-(1,1,1)]
    11       3.376025       3.376025       3.376025    1[7-(1,1,1)]
    12       1.797681       1.797681       1.797681    1[7-(1,1,1)]
    13       2.106894       2.106894       2.106894    1[7-(1,1,1)]
    14       2.154722       2.154722       2.154722    1[7-(1,1,1)]
    15       0.316273       0.316273       0.316273    1[7-(1,1,1)]
    16       1.423996       1.423996       1.423996    1[7-(1,1,1)]
    17        0.09715        0.09715        0.09715    1[7-(1,1,1)]
    18       0.257459       0.257459       0.257459    1[7-(1,1,1)]
    19       3.358396       3.358396       3.358396    1[7-(1,1,1)]
    20        4.93674        4.93674        4.93674    1[7-(1,1,1)]
    21       4.627527       4.627527       4.627527    1[7-(1,1,1)]
    22       4.579699       4.579699       4.579699    1[7-(1,1,1)]
    23      -0.703314      -0.703314      -0.703314    6[6-(6,6),8-(0),8-(30)]
    24        0.64473        0.64473        0.64473    6[6-(1,6),6-(6,6),6-(8,8)]
    25       1.730046       1.730046       1.730046    6[1-(0),6-(6,6),6-(6,6)]
    26       3.704066       3.704066       3.704066    6[6-(1,6),6-(6,6),6-(8,8)]
    27       2.576404       2.576404       2.576404    6[6-(6,6),8-(0),8-(30)]
    28      -1.717526      -1.717526      -1.717526    6[6-(6,6),8-(0),8-(30)]
    29      -1.604105      -1.604105      -1.604105    6[6-(1,6),6-(6,6),6-(8,8)]
    30      -1.327585      -1.327585      -1.327585    6[1-(0),6-(6,6),6-(6,6)]
    31      -1.709436      -1.709436      -1.709436    6[6-(1,6),6-(6,6),6-(8,8)]
    32       7.558989       7.558989       7.558989    6[6-(6,6),8-(0),8-(30)]
    33       7.437735       7.437735       7.437735    6[6-(6,6),8-(0),8-(30)]
    34       6.089691       6.089691       6.089691    6[6-(1,6),6-(6,6),6-(8,8)]
    35       5.004375       5.004375       5.004375    6[1-(0),6-(6,6),6-(6,6)]
    36       5.653152       5.653152       5.653152    6[6-(1,6),6-(6,6),6-(8,8)]
    37       4.158017       4.158017       4.158017    6[6-(6,6),8-(0),8-(30)]
    38       8.451947       8.451947       8.451947    6[6-(6,6),8-(0),8-(30)]
    39       8.338526       8.338526       8.338526    6[6-(1,6),6-(6,6),6-(8,8)]
    40       8.062006       8.062006       8.062006    6[1-(0),6-(6,6),6-(6,6)]
    41      -1.142743      -1.142743      -1.142743    6[6-(1,6),6-(6,6),6-(8,8)]
    42      -0.824568      -0.824568      -0.824568    6[6-(6,6),8-(0),8-(30)]
    43       1.374309       1.374309       1.374309    8[6-(6,8),30-(8,8,8)]
    44      -1.159157      -1.159157      -1.159157    8[6-(6,8)]
    45       0.196413       0.196413       0.196413    8[6-(6,8)]
    46        1.40922        1.40922        1.40922    8[6-(6,8),30-(8,8,8)]
    47       6.762804       6.762804       6.762804    8[6-(6,8),30-(8,8,8)]
    48      -0.738389      -0.738389      -0.738389    8[6-(6,8)]
    49      -1.813053      -1.813053      -1.813053    8[6-(6,8)]
    50       7.066427       7.066427       7.066427    8[6-(6,8),30-(8,8,8)]
    51       5.360112       5.360112       5.360112    8[6-(6,8),30-(8,8,8)]
    52       7.893578       7.893578       7.893578    8[6-(6,8)]
    53       6.538008       6.538008       6.538008    8[6-(6,8)]
    54       5.325201       5.325201       5.325201    8[6-(6,8),30-(8,8,8)]
    55      -0.028383      -0.028383      -0.028383    8[6-(6,8),30-(8,8,8)]
    56        7.47281        7.47281        7.47281    8[6-(6,8)]
    57       8.547474       8.547474       8.547474    8[6-(6,8)]
    58      -0.332006      -0.332006      -0.332006    8[6-(6,8),30-(8,8,8)]
    59       6.311917       6.311917       6.311917    7[1-(0),1-(0),1-(0),1-(0)]
    60       2.395465       2.395465       2.395465    7[1-(0),1-(0),1-(0),1-(0)]
    61       0.651886       0.651886       0.651886    7[1-(0),1-(0),1-(0),1-(0)]
    62       4.338956       4.338956       4.338956    7[1-(0),1-(0),1-(0),1-(0)]
