# Supplementary material for: A collection of forcefield precursors for metal–organic frameworks
Source: RSC Adv. 2019 Nov 13;9(63):36492–507. doi: 10.1039/c9ra07327b (PMC9075174; doi:10.1039/c9ra07327b)
Supplement: RA-009-C9RA07327B-s2460 [file RA-009-C9RA07327B-s2460.txt]

UHAXUW_clean

7.680000    0.000000    0.000000
0.000000    10.029000    0.000000
-1.699508    0.000000    25.729933

     1        4.34844        4.34844        4.34844    48[7-(6),7-(6),7-(6,6),7-(6,6),16-(6)]
     2       0.782298       0.782298       0.782298    48[7-(6),7-(6),7-(6,6),7-(6,6),16-(6)]
     3       1.632052       1.632052       1.632052    48[7-(6),7-(6),7-(6,6),7-(6,6),16-(6)]
     4       5.198194       5.198194       5.198194    48[7-(6),7-(6),7-(6,6),7-(6,6),16-(6)]
     5       3.925657       3.925657       3.925657    1[6-(6,7)]
     6         3.0135         3.0135         3.0135    1[6-(6,6)]
     7       1.423321       1.423321       1.423321    1[6-(6,6)]
     8       2.376616       2.376616       2.376616    1[6-(6,7)]
     9      -0.237104      -0.237104      -0.237104    1[6-(6,6)]
    10       6.337154       6.337154       6.337154    1[6-(6,7)]
    11       6.223581       6.223581       6.223581    1[6-(6,7)]
    12      -0.344513      -0.344513      -0.344513    1[6-(6,6)]
    13       1.205081       1.205081       1.205081    1[6-(6,7)]
    14       2.117238       2.117238       2.117238    1[6-(6,6)]
    15       3.707417       3.707417       3.707417    1[6-(6,6)]
    16       2.754122       2.754122       2.754122    1[6-(6,7)]
    17        7.06735        7.06735        7.06735    1[6-(6,6)]
    18       0.493092       0.493092       0.493092    1[6-(6,7)]
    19       0.606665       0.606665       0.606665    1[6-(6,7)]
    20       7.174759       7.174759       7.174759    1[6-(6,6)]
    21       2.054835       2.054835       2.054835    1[6-(6,7)]
    22       2.966992       2.966992       2.966992    1[6-(6,6)]
    23       4.557171       4.557171       4.557171    1[6-(6,6)]
    24       3.603876       3.603876       3.603876    1[6-(6,7)]
    25       6.217596       6.217596       6.217596    1[6-(6,6)]
    26      -0.356662      -0.356662      -0.356662    1[6-(6,7)]
    27      -0.243089      -0.243089      -0.243089    1[6-(6,7)]
    28       6.325005       6.325005       6.325005    1[6-(6,6)]
    29       4.775411       4.775411       4.775411    1[6-(6,7)]
    30       3.863254       3.863254       3.863254    1[6-(6,6)]
    31       2.273075       2.273075       2.273075    1[6-(6,6)]
    32        3.22637        3.22637        3.22637    1[6-(6,7)]
    33      -1.086858      -1.086858      -1.086858    1[6-(6,6)]
    34         5.4874         5.4874         5.4874    1[6-(6,7)]
    35       5.373827       5.373827       5.373827    1[6-(6,7)]
    36      -1.194267      -1.194267      -1.194267    1[6-(6,6)]
    37       3.425595       3.425595       3.425595    6[1-(0),6-(1,6),7-(6,48)]
    38        2.88296        2.88296        2.88296    6[1-(0),6-(1,7),6-(6,6)]
    39       2.139262       2.139262       2.139262    6[6-(1,6),6-(1,6),6-(7,8)]
    40        1.93981        1.93981        1.93981    6[1-(0),6-(1,7),6-(6,6)]
    41       2.515799       2.515799       2.515799    6[1-(0),6-(1,6),7-(6,48)]
    42       1.602528       1.602528       1.602528    6[6-(6,6),7-(7),8-(6)]
    43       0.580702       0.580702       0.580702    6[6-(6,6),7-(7),8-(6)]
    44      -0.148911      -0.148911      -0.148911    6[6-(1,6),6-(1,6),6-(7,8)]
    45      -0.467496      -0.467496      -0.467496    6[1-(0),6-(1,7),6-(6,6)]
    46        6.55133        6.55133        6.55133    6[1-(0),6-(1,6),7-(6,48)]
    47       6.482668       6.482668       6.482668    6[1-(0),6-(1,6),7-(6,48)]
    48      -0.529196      -0.529196      -0.529196    6[1-(0),6-(1,7),6-(6,6)]
    49      -0.475567      -0.475567      -0.475567    6[7-(48),16-(0)]
    50       1.606451       1.606451       1.606451    6[7-(48),16-(48)]
    51       1.705143       1.705143       1.705143    6[1-(0),6-(1,6),7-(6,48)]
    52       2.247778       2.247778       2.247778    6[1-(0),6-(1,7),6-(6,6)]
    53       2.991476       2.991476       2.991476    6[6-(1,6),6-(1,6),6-(7,8)]
    54       3.190928       3.190928       3.190928    6[1-(0),6-(1,7),6-(6,6)]
    55       2.614939       2.614939       2.614939    6[1-(0),6-(1,6),7-(6,48)]
    56        3.52821        3.52821        3.52821    6[6-(6,6),7-(7),8-(6)]
    57       6.249544       6.249544       6.249544    6[6-(6,6),7-(7),8-(6)]
    58       6.979157       6.979157       6.979157    6[6-(1,6),6-(1,6),6-(7,8)]
    59       7.297742       7.297742       7.297742    6[1-(0),6-(1,7),6-(6,6)]
    60       0.278916       0.278916       0.278916    6[1-(0),6-(1,6),7-(6,48)]
    61       0.347578       0.347578       0.347578    6[1-(0),6-(1,6),7-(6,48)]
    62       7.359442       7.359442       7.359442    6[1-(0),6-(1,7),6-(6,6)]
    63       5.606305       5.606305       5.606305    6[7-(48),16-(0)]
    64       3.524287       3.524287       3.524287    6[7-(48),16-(48)]
    65       2.554897       2.554897       2.554897    6[1-(0),6-(1,6),7-(6,48)]
    66       3.097532       3.097532       3.097532    6[1-(0),6-(1,7),6-(6,6)]
    67        3.84123        3.84123        3.84123    6[6-(1,6),6-(1,6),6-(7,8)]
    68       4.040682       4.040682       4.040682    6[1-(0),6-(1,7),6-(6,6)]
    69       3.464693       3.464693       3.464693    6[1-(0),6-(1,6),7-(6,48)]
    70       4.377964       4.377964       4.377964    6[6-(6,6),7-(7),8-(6)]
    71        5.39979        5.39979        5.39979    6[6-(6,6),7-(7),8-(6)]
    72       6.129403       6.129403       6.129403    6[6-(1,6),6-(1,6),6-(7,8)]
    73       6.447988       6.447988       6.447988    6[1-(0),6-(1,7),6-(6,6)]
    74      -0.570838      -0.570838      -0.570838    6[1-(0),6-(1,6),7-(6,48)]
    75      -0.502176      -0.502176      -0.502176    6[1-(0),6-(1,6),7-(6,48)]
    76       6.509688       6.509688       6.509688    6[1-(0),6-(1,7),6-(6,6)]
    77       6.456059       6.456059       6.456059    6[7-(48),16-(0)]
    78       4.374041       4.374041       4.374041    6[7-(48),16-(48)]
    79       4.275349       4.275349       4.275349    6[1-(0),6-(1,6),7-(6,48)]
    80       3.732714       3.732714       3.732714    6[1-(0),6-(1,7),6-(6,6)]
    81       2.989016       2.989016       2.989016    6[6-(1,6),6-(1,6),6-(7,8)]
    82       2.789564       2.789564       2.789564    6[1-(0),6-(1,7),6-(6,6)]
    83       3.365553       3.365553       3.365553    6[1-(0),6-(1,6),7-(6,48)]
    84       2.452282       2.452282       2.452282    6[6-(6,6),7-(7),8-(6)]
    85      -0.269052      -0.269052      -0.269052    6[6-(6,6),7-(7),8-(6)]
    86      -0.998665      -0.998665      -0.998665    6[6-(1,6),6-(1,6),6-(7,8)]
    87       -1.31725       -1.31725       -1.31725    6[1-(0),6-(1,7),6-(6,6)]
    88       5.701576       5.701576       5.701576    6[1-(0),6-(1,6),7-(6,48)]
    89       5.632914       5.632914       5.632914    6[1-(0),6-(1,6),7-(6,48)]
    90       -1.37895       -1.37895       -1.37895    6[1-(0),6-(1,7),6-(6,6)]
    91       0.374187       0.374187       0.374187    6[7-(48),16-(0)]
    92       2.456205       2.456205       2.456205    6[7-(48),16-(48)]
    93      -1.045531      -1.045531      -1.045531    16[6-(7)]
    94       2.052302       2.052302       2.052302    16[6-(7),48-(7,7,7,7)]
    95       6.176269       6.176269       6.176269    16[6-(7)]
    96       3.078436       3.078436       3.078436    16[6-(7),48-(7,7,7,7)]
    97       7.026023       7.026023       7.026023    16[6-(7)]
    98        3.92819        3.92819        3.92819    16[6-(7),48-(7,7,7,7)]
    99      -0.195777      -0.195777      -0.195777    16[6-(7)]
   100       2.902056       2.902056       2.902056    16[6-(7),48-(7,7,7,7)]
   101        3.27312        3.27312        3.27312    7[6-(1,6),6-(1,6),48-(7,7,7,16)]
   102       1.680252       1.680252       1.680252    7[6-(6,8),7-(6)]
   103        1.01936        1.01936        1.01936    7[6-(6,8),7-(6)]
   104       6.197474       6.197474       6.197474    7[6-(1,6),6-(1,6),48-(7,7,7,16)]
   105      -0.056481      -0.056481      -0.056481    7[6-(16),48-(7,7,7,16)]
   106       1.331526       1.331526       1.331526    7[6-(16),48-(7,7,7,16)]
   107       1.857618       1.857618       1.857618    7[6-(1,6),6-(1,6),48-(7,7,7,16)]
   108       3.450486       3.450486       3.450486    7[6-(6,8),7-(6)]
   109       5.810886       5.810886       5.810886    7[6-(6,8),7-(6)]
   110       0.632772       0.632772       0.632772    7[6-(1,6),6-(1,6),48-(7,7,7,16)]
   111       5.187219       5.187219       5.187219    7[6-(16),48-(7,7,7,16)]
   112       3.799212       3.799212       3.799212    7[6-(16),48-(7,7,7,16)]
   113       2.707372       2.707372       2.707372    7[6-(1,6),6-(1,6),48-(7,7,7,16)]
   114        4.30024        4.30024        4.30024    7[6-(6,8),7-(6)]
   115       4.961132       4.961132       4.961132    7[6-(6,8),7-(6)]
   116      -0.216982      -0.216982      -0.216982    7[6-(1,6),6-(1,6),48-(7,7,7,16)]
   117       6.036973       6.036973       6.036973    7[6-(16),48-(7,7,7,16)]
   118       4.648966       4.648966       4.648966    7[6-(16),48-(7,7,7,16)]
   119       4.122874       4.122874       4.122874    7[6-(1,6),6-(1,6),48-(7,7,7,16)]
   120       2.530006       2.530006       2.530006    7[6-(6,8),7-(6)]
   121       0.169606       0.169606       0.169606    7[6-(6,8),7-(6)]
   122        5.34772        5.34772        5.34772    7[6-(1,6),6-(1,6),48-(7,7,7,16)]
   123       0.793273       0.793273       0.793273    7[6-(16),48-(7,7,7,16)]
   124        2.18128        2.18128        2.18128    7[6-(16),48-(7,7,7,16)]
   125       0.909835       0.909835       0.909835    8[6-(6,7),6-(6,7)]
   126       4.220903       4.220903       4.220903    8[6-(6,7),6-(6,7)]
   127       5.070657       5.070657       5.070657    8[6-(6,7),6-(6,7)]
   128       1.759589       1.759589       1.759589    8[6-(6,7),6-(6,7)]
