# Supplementary material for: A collection of forcefield precursors for metal–organic frameworks
Source: RSC Adv. 2019 Nov 13;9(63):36492–507. doi: 10.1039/c9ra07327b (PMC9075174; doi:10.1039/c9ra07327b)
Supplement: RA-009-C9RA07327B-s2461 [file RA-009-C9RA07327B-s2461.txt]

UHISOU_clean

6.900700    0.000000    0.000000
-0.434296    7.459568    0.000000
-2.641637    -0.186545    7.815632

     1       3.233202       3.233202       3.233202    12[8-(6),8-(6),8-(6),8-(6)]
     2            0.0            0.0            0.0    12[8-(6),8-(6),8-(6),8-(6)]
     3       2.455362       2.455362       2.455362    1[6-(6,6)]
     4       1.369405       1.369405       1.369405    1[6-(6,6)]
     5       2.122253       2.122253       2.122253    6[6-(6,6),8-(12),8-(12)]
     6       1.912451       1.912451       1.912451    6[6-(1,6),6-(6,6),6-(8,8)]
     7       2.149823       2.149823       2.149823    6[1-(0),6-(6,6),6-(6,6)]
     8       1.886404       1.886404       1.886404    6[6-(1,6),6-(6,6),6-(8,8)]
     9       1.717326       1.717326       1.717326    6[6-(6,6),8-(12),8-(12)]
    10       1.702514       1.702514       1.702514    6[6-(6,6),8-(12),8-(12)]
    11       1.912316       1.912316       1.912316    6[6-(1,6),6-(6,6),6-(8,8)]
    12       1.674944       1.674944       1.674944    6[1-(0),6-(6,6),6-(6,6)]
    13       1.938363       1.938363       1.938363    6[6-(1,6),6-(6,6),6-(8,8)]
    14       2.107441       2.107441       2.107441    6[6-(6,6),8-(12),8-(12)]
    15       3.084566       3.084566       3.084566    8[6-(6,8),12-(8,8,8)]
    16       2.594243       2.594243       2.594243    8[6-(6,8),12-(8,8,8)]
    17       0.718753       0.718753       0.718753    8[6-(6,8),12-(8,8,8)]
    18       1.325991       1.325991       1.325991    8[6-(6,8),12-(8,8,8)]
    19       0.740201       0.740201       0.740201    8[6-(6,8),12-(8,8,8)]
    20       1.230524       1.230524       1.230524    8[6-(6,8),12-(8,8,8)]
    21       3.106014       3.106014       3.106014    8[6-(6,8),12-(8,8,8)]
    22       2.498776       2.498776       2.498776    8[6-(6,8),12-(8,8,8)]
