# Supplementary material for: A collection of forcefield precursors for metal–organic frameworks
Source: RSC Adv. 2019 Nov 13;9(63):36492–507. doi: 10.1039/c9ra07327b (PMC9075174; doi:10.1039/c9ra07327b)
Supplement: RA-009-C9RA07327B-s2462 [file RA-009-C9RA07327B-s2462.txt]

UJAQEC_clean

10.206700    0.000000    0.000000
-0.930535    11.090732    0.000000
-3.503976    -5.678326    12.222405

     1        3.19793        3.19793        3.19793    27[8-(27,27),8-(27,27),8-(6),8-(6),8-(6)]
     2       4.347744       4.347744       4.347744    27[8-(27,27),8-(6),8-(6),8-(6),8-(6)]
     3       2.574259       2.574259       2.574259    27[8-(27,27),8-(27,27),8-(6),8-(6),8-(6)]
     4       1.424445       1.424445       1.424445    27[8-(27,27),8-(6),8-(6),8-(6),8-(6)]
     5      -1.172291      -1.172291      -1.172291    1[6-(6,6)]
     6       7.431567       7.431567       7.431567    1[6-(6,6)]
     7       1.262061       1.262061       1.262061    1[6-(6,6)]
     8      -2.337813      -2.337813      -2.337813    1[6-(1,8,8)]
     9      -3.006677      -3.006677      -3.006677    1[6-(1,8,8)]
    10      -1.284098      -1.284098      -1.284098    1[6-(6,6)]
    11        1.65682        1.65682        1.65682    1[6-(6,6)]
    12      -0.864289      -0.864289      -0.864289    1[6-(6,6)]
    13        6.94448        6.94448        6.94448    1[6-(6,6)]
    14      -1.659378      -1.659378      -1.659378    1[6-(6,6)]
    15       4.510128       4.510128       4.510128    1[6-(6,6)]
    16       8.110002       8.110002       8.110002    1[6-(1,8,8)]
    17       8.778866       8.778866       8.778866    1[6-(1,8,8)]
    18       7.056287       7.056287       7.056287    1[6-(6,6)]
    19       4.115369       4.115369       4.115369    1[6-(6,6)]
    20       6.636478       6.636478       6.636478    1[6-(6,6)]
    21       1.417992       1.417992       1.417992    6[6-(6,6),8-(27),8-(27)]
    22       0.216334       0.216334       0.216334    6[6-(1,6),6-(1,6),6-(8,8)]
    23      -1.061634      -1.061634      -1.061634    6[1-(0),6-(6,6),6-(6,6)]
    24        8.03457        8.03457        8.03457    6[6-(1,6),6-(1,6),6-(8,8)]
    25       6.654436       6.654436       6.654436    6[6-(6,6),8-(0),8-(27)]
    26        8.18983        8.18983        8.18983    6[1-(0),6-(6,6),6-(6,8)]
    27      -0.736264      -0.736264      -0.736264    6[6-(1,6),6-(1,6),8-(6)]
    28        0.39151        0.39151        0.39151    6[1-(0),6-(6,6),6-(6,8)]
    29      -2.927087      -2.927087      -2.927087    6[1-(0),1-(0),8-(6),8-(6)]
    30      -1.259437      -1.259437      -1.259437    6[6-(1,6),6-(1,6),8-(6)]
    31      -0.823693      -0.823693      -0.823693    6[1-(0),6-(6,6),6-(6,8)]
    32       0.285355       0.285355       0.285355    6[6-(1,6),6-(1,6),6-(8,8)]
    33       0.780158       0.780158       0.780158    6[6-(6,6),8-(27),8-(27)]
    34       0.924489       0.924489       0.924489    6[1-(0),6-(6,6),6-(6,6)]
    35        0.49594        0.49594        0.49594    6[6-(1,6),6-(1,6),6-(8,8)]
    36       1.228181       1.228181       1.228181    6[6-(6,6),8-(27),8-(27)]
    37      -0.589179      -0.589179      -0.589179    6[1-(0),6-(6,6),6-(6,8)]
    38       4.354197       4.354197       4.354197    6[6-(6,6),8-(27),8-(27)]
    39       5.555855       5.555855       5.555855    6[6-(1,6),6-(1,6),6-(8,8)]
    40       6.833823       6.833823       6.833823    6[1-(0),6-(6,6),6-(6,6)]
    41      -2.262381      -2.262381      -2.262381    6[6-(1,6),6-(1,6),6-(8,8)]
    42      -0.882247      -0.882247      -0.882247    6[6-(6,6),8-(0),8-(27)]
    43      -2.417641      -2.417641      -2.417641    6[1-(0),6-(6,6),6-(6,8)]
    44      -3.698247      -3.698247      -3.698247    6[6-(1,6),6-(1,6),8-(6)]
    45       5.380679       5.380679       5.380679    6[1-(0),6-(6,6),6-(6,8)]
    46       8.699276       8.699276       8.699276    6[1-(0),1-(0),8-(6),8-(6)]
    47       7.031626       7.031626       7.031626    6[6-(1,6),6-(1,6),8-(6)]
    48       6.595882       6.595882       6.595882    6[1-(0),6-(6,6),6-(6,8)]
    49       5.486834       5.486834       5.486834    6[6-(1,6),6-(1,6),6-(8,8)]
    50       4.992031       4.992031       4.992031    6[6-(6,6),8-(27),8-(27)]
    51         4.8477         4.8477         4.8477    6[1-(0),6-(6,6),6-(6,6)]
    52       5.276249       5.276249       5.276249    6[6-(1,6),6-(1,6),6-(8,8)]
    53       4.544008       4.544008       4.544008    6[6-(6,6),8-(27),8-(27)]
    54       6.361368       6.361368       6.361368    6[1-(0),6-(6,6),6-(6,8)]
    55       2.135374       2.135374       2.135374    8[6-(6,8),27-(8,8,8,8)]
    56       2.541205       2.541205       2.541205    8[6-(6,8),27-(8,8,8,8)]
    57       5.653958       5.653958       5.653958    8[6-(6,8),27-(8,8,8,8)]
    58       6.536822       6.536822       6.536822    8[6-(6,8)]
    59       6.007733       6.007733       6.007733    8[6-(1,1,8),6-(6,6)]
    60      -2.403441      -2.403441      -2.403441    8[6-(1,1,8),6-(6,6)]
    61       1.599706       1.599706       1.599706    8[6-(6,8),27-(8,8,8,8)]
    62       0.334354       0.334354       0.334354    8[6-(6,8),27-(8,8,8,8)]
    63       1.750303       1.750303       1.750303    8[6-(6,8),27-(8,8,8,8)]
    64       1.280867       1.280867       1.280867    8[6-(6,8),27-(8,8,8,8)]
    65       3.673236       3.673236       3.673236    8[27-(8,8,8,8),27-(8,8,8,8),27-(8,8,8,8)]
    66       3.636815       3.636815       3.636815    8[6-(6,8),27-(8,8,8,8)]
    67       3.230984       3.230984       3.230984    8[6-(6,8),27-(8,8,8,8)]
    68       0.118231       0.118231       0.118231    8[6-(6,8),27-(8,8,8,8)]
    69      -0.764633      -0.764633      -0.764633    8[6-(6,8)]
    70      -0.235544      -0.235544      -0.235544    8[6-(1,1,8),6-(6,6)]
    71        8.17563        8.17563        8.17563    8[6-(1,1,8),6-(6,6)]
    72       4.172483       4.172483       4.172483    8[6-(6,8),27-(8,8,8,8)]
    73       5.437835       5.437835       5.437835    8[6-(6,8),27-(8,8,8,8)]
    74       4.021886       4.021886       4.021886    8[6-(6,8),27-(8,8,8,8)]
    75       4.491322       4.491322       4.491322    8[6-(6,8),27-(8,8,8,8)]
    76       2.098953       2.098953       2.098953    8[27-(8,8,8,8),27-(8,8,8,8),27-(8,8,8,8)]
