# Supplementary material for: A collection of forcefield precursors for metal–organic frameworks
Source: RSC Adv. 2019 Nov 13;9(63):36492–507. doi: 10.1039/c9ra07327b (PMC9075174; doi:10.1039/c9ra07327b)
Supplement: RA-009-C9RA07327B-s2463 [file RA-009-C9RA07327B-s2463.txt]

UJAQUS_clean

11.109900    0.000000    0.000000
0.000000    13.890900    0.000000
0.000000    0.000000    22.485000

     1       7.022679       7.022679       7.022679    30[8-(6),8-(6),8-(6),8-(6)]
     2       9.619618       9.619618       9.619618    30[8-(6),8-(6),8-(6)]
     3       9.642171       9.642171       9.642171    30[8-(6),8-(6),8-(6),8-(6)]
     4       7.045232       7.045232       7.045232    30[8-(6),8-(6),8-(6)]
     5       4.087221       4.087221       4.087221    30[8-(6),8-(6),8-(6),8-(6)]
     6       1.490282       1.490282       1.490282    30[8-(6),8-(6),8-(6)]
     7       1.467729       1.467729       1.467729    30[8-(6),8-(6),8-(6),8-(6)]
     8       4.064668       4.064668       4.064668    30[8-(6),8-(6),8-(6)]
     9       1.532055       1.532055       1.532055    1[6-(6,6)]
    10      10.115564      10.115564      10.115564    1[6-(6,6)]
    11      10.774381      10.774381      10.774381    1[6-(6,6)]
    12      10.081123      10.081123      10.081123    1[6-(1,6,8)]
    13       0.113321       0.113321       0.113321    1[6-(1,6,8)]
    14       1.373184       1.373184       1.373184    1[6-(1,6,8)]
    15      -0.017776      -0.017776      -0.017776    1[6-(1,6,8)]
    16      10.309987      10.309987      10.309987    1[6-(6,6)]
    17       6.480405       6.480405       6.480405    1[6-(6,6)]
    18       8.974577       8.974577       8.974577    1[6-(6,6)]
    19       4.022895       4.022895       4.022895    1[6-(6,6)]
    20       6.549286       6.549286       6.549286    1[6-(6,6)]
    21       5.890469       5.890469       5.890469    1[6-(6,6)]
    22       6.583727       6.583727       6.583727    1[6-(1,6,8)]
    23       5.441629       5.441629       5.441629    1[6-(1,6,8)]
    24       4.181766       4.181766       4.181766    1[6-(1,6,8)]
    25       5.572726       5.572726       5.572726    1[6-(1,6,8)]
    26       6.354863       6.354863       6.354863    1[6-(6,6)]
    27      10.184445      10.184445      10.184445    1[6-(6,6)]
    28       7.690273       7.690273       7.690273    1[6-(6,6)]
    29       9.577845       9.577845       9.577845    1[6-(6,6)]
    30       0.994336       0.994336       0.994336    1[6-(6,6)]
    31       0.335519       0.335519       0.335519    1[6-(6,6)]
    32       1.028777       1.028777       1.028777    1[6-(1,6,8)]
    33      10.996579      10.996579      10.996579    1[6-(1,6,8)]
    34       9.736716       9.736716       9.736716    1[6-(1,6,8)]
    35       0.017776       0.017776       0.017776    1[6-(1,6,8)]
    36       0.799913       0.799913       0.799913    1[6-(6,6)]
    37       4.629495       4.629495       4.629495    1[6-(6,6)]
    38       2.135323       2.135323       2.135323    1[6-(6,6)]
    39       7.087005       7.087005       7.087005    1[6-(6,6)]
    40       4.560614       4.560614       4.560614    1[6-(6,6)]
    41       5.219431       5.219431       5.219431    1[6-(6,6)]
    42       4.526173       4.526173       4.526173    1[6-(1,6,8)]
    43       5.668271       5.668271       5.668271    1[6-(1,6,8)]
    44       6.928134       6.928134       6.928134    1[6-(1,6,8)]
    45       5.537174       5.537174       5.537174    1[6-(1,6,8)]
    46       4.755037       4.755037       4.755037    1[6-(6,6)]
    47       0.925455       0.925455       0.925455    1[6-(6,6)]
    48       3.419627       3.419627       3.419627    1[6-(6,6)]
    49       1.260974       1.260974       1.260974    6[6-(6,6),8-(30),8-(30)]
    50       0.655484       0.655484       0.655484    6[6-(1,6),6-(1,6),6-(8,8)]
    51        0.93101        0.93101        0.93101    6[1-(0),6-(6,6),6-(6,8)]
    52       0.332186       0.332186       0.332186    6[6-(1,6),6-(1,6),8-(6)]
    53      10.544406      10.544406      10.544406    6[1-(0),6-(6,6),6-(6,8)]
    54      10.293322      10.293322      10.293322    6[6-(1,6),6-(1,6),6-(8,8)]
    55      10.921032      10.921032      10.921032    6[1-(0),6-(6,6),6-(6,6)]
    56        9.35898        9.35898        9.35898    6[6-(6,6),8-(30),8-(30)]
    57      11.051018      11.051018      11.051018    6[1-(0),1-(0),6-(1,1,8),8-(6)]
    58       0.389957       0.389957       0.389957    6[1-(0),1-(0),6-(1,1,8),8-(6)]
    59       9.851148       9.851148       9.851148    6[6-(1,6),6-(1,6),8-(6)]
    60       9.615618       9.615618       9.615618    6[1-(0),6-(6,6),6-(6,8)]
    61       8.379087       8.379087       8.379087    6[6-(1,6),6-(1,6),6-(8,8)]
    62       7.333645       7.333645       7.333645    6[1-(0),6-(6,6),6-(6,6)]
    63       7.556954       7.556954       7.556954    6[6-(1,6),6-(1,6),6-(8,8)]
    64       8.819039       8.819039       8.819039    6[1-(0),6-(6,6),6-(6,8)]
    65       6.461518       6.461518       6.461518    6[6-(6,6),8-(0),8-(30)]
    66       8.235769       8.235769       8.235769    6[6-(6,6),8-(30),8-(30)]
    67       4.293976       4.293976       4.293976    6[6-(6,6),8-(30),8-(30)]
    68       4.899466       4.899466       4.899466    6[6-(1,6),6-(1,6),6-(8,8)]
    69        4.62394        4.62394        4.62394    6[1-(0),6-(6,6),6-(6,8)]
    70       5.222764       5.222764       5.222764    6[6-(1,6),6-(1,6),8-(6)]
    71       6.120444       6.120444       6.120444    6[1-(0),6-(6,6),6-(6,8)]
    72       6.371528       6.371528       6.371528    6[6-(1,6),6-(1,6),6-(8,8)]
    73       5.743818       5.743818       5.743818    6[1-(0),6-(6,6),6-(6,6)]
    74        7.30587        7.30587        7.30587    6[6-(6,6),8-(30),8-(30)]
    75       5.613832       5.613832       5.613832    6[1-(0),1-(0),6-(1,1,8),8-(6)]
    76       5.164993       5.164993       5.164993    6[1-(0),1-(0),6-(1,1,8),8-(6)]
    77       6.813702       6.813702       6.813702    6[6-(1,6),6-(1,6),8-(6)]
    78       7.049232       7.049232       7.049232    6[1-(0),6-(6,6),6-(6,8)]
    79       8.285763       8.285763       8.285763    6[6-(1,6),6-(1,6),6-(8,8)]
    80       9.331205       9.331205       9.331205    6[1-(0),6-(6,6),6-(6,6)]
    81       9.107896       9.107896       9.107896    6[6-(1,6),6-(1,6),6-(8,8)]
    82       7.845811       7.845811       7.845811    6[1-(0),6-(6,6),6-(6,8)]
    83      10.203332      10.203332      10.203332    6[6-(6,6),8-(0),8-(30)]
    84       8.429081       8.429081       8.429081    6[6-(6,6),8-(30),8-(30)]
    85       9.848926       9.848926       9.848926    6[6-(6,6),8-(30),8-(30)]
    86      10.454416      10.454416      10.454416    6[6-(1,6),6-(1,6),6-(8,8)]
    87       10.17889       10.17889       10.17889    6[1-(0),6-(6,6),6-(6,8)]
    88      10.777714      10.777714      10.777714    6[6-(1,6),6-(1,6),8-(6)]
    89       0.565494       0.565494       0.565494    6[1-(0),6-(6,6),6-(6,8)]
    90       0.816578       0.816578       0.816578    6[6-(1,6),6-(1,6),6-(8,8)]
    91       0.188868       0.188868       0.188868    6[1-(0),6-(6,6),6-(6,6)]
    92        1.75092        1.75092        1.75092    6[6-(6,6),8-(30),8-(30)]
    93       0.058882       0.058882       0.058882    6[1-(0),1-(0),6-(1,1,8),8-(6)]
    94      10.719943      10.719943      10.719943    6[1-(0),1-(0),6-(1,1,8),8-(6)]
    95       1.258752       1.258752       1.258752    6[6-(1,6),6-(1,6),8-(6)]
    96       1.494282       1.494282       1.494282    6[1-(0),6-(6,6),6-(6,8)]
    97       2.730813       2.730813       2.730813    6[6-(1,6),6-(1,6),6-(8,8)]
    98       3.776255       3.776255       3.776255    6[1-(0),6-(6,6),6-(6,6)]
    99       3.552946       3.552946       3.552946    6[6-(1,6),6-(1,6),6-(8,8)]
   100       2.290861       2.290861       2.290861    6[1-(0),6-(6,6),6-(6,8)]
   101       4.648382       4.648382       4.648382    6[6-(6,6),8-(0),8-(30)]
   102       2.874131       2.874131       2.874131    6[6-(6,6),8-(30),8-(30)]
   103       6.815924       6.815924       6.815924    6[6-(6,6),8-(30),8-(30)]
   104       6.210434       6.210434       6.210434    6[6-(1,6),6-(1,6),6-(8,8)]
   105        6.48596        6.48596        6.48596    6[1-(0),6-(6,6),6-(6,8)]
   106       5.887136       5.887136       5.887136    6[6-(1,6),6-(1,6),8-(6)]
   107       4.989456       4.989456       4.989456    6[1-(0),6-(6,6),6-(6,8)]
   108       4.738372       4.738372       4.738372    6[6-(1,6),6-(1,6),6-(8,8)]
   109       5.366082       5.366082       5.366082    6[1-(0),6-(6,6),6-(6,6)]
   110        3.80403        3.80403        3.80403    6[6-(6,6),8-(30),8-(30)]
   111       5.496068       5.496068       5.496068    6[1-(0),1-(0),6-(1,1,8),8-(6)]
   112       5.944907       5.944907       5.944907    6[1-(0),1-(0),6-(1,1,8),8-(6)]
   113       4.296198       4.296198       4.296198    6[6-(1,6),6-(1,6),8-(6)]
   114       4.060668       4.060668       4.060668    6[1-(0),6-(6,6),6-(6,8)]
   115       2.824137       2.824137       2.824137    6[6-(1,6),6-(1,6),6-(8,8)]
   116       1.778695       1.778695       1.778695    6[1-(0),6-(6,6),6-(6,6)]
   117       2.002004       2.002004       2.002004    6[6-(1,6),6-(1,6),6-(8,8)]
   118       3.264089       3.264089       3.264089    6[1-(0),6-(6,6),6-(6,8)]
   119       0.906568       0.906568       0.906568    6[6-(6,6),8-(0),8-(30)]
   120       2.680819       2.680819       2.680819    6[6-(6,6),8-(30),8-(30)]
   121       2.051999       2.051999       2.051999    8[6-(6,8),30-(8,8)]
   122       0.877682       0.877682       0.877682    8[6-(6,8),30-(8,8,8)]
   123       8.565733       8.565733       8.565733    8[6-(6,8),30-(8,8,8)]
   124       9.436194       9.436194       9.436194    8[6-(6,8),30-(8,8)]
   125       0.689925       0.689925       0.689925    8[6-(1,1,6),6-(6,6)]
   126       0.036218       0.036218       0.036218    8[6-(1,1,6),6-(6,6)]
   127       5.303089       5.303089       5.303089    8[6-(6,8),30-(8,8,8)]
   128       6.723711       6.723711       6.723711    8[6-(6,8)]
   129       7.165886       7.165886       7.165886    8[6-(6,8),30-(8,8,8)]
   130        9.19122        9.19122        9.19122    8[6-(6,8),30-(8,8)]
   131       3.502951       3.502951       3.502951    8[6-(6,8),30-(8,8)]
   132       4.677268       4.677268       4.677268    8[6-(6,8),30-(8,8,8)]
   133       8.099117       8.099117       8.099117    8[6-(6,8),30-(8,8,8)]
   134       7.228656       7.228656       7.228656    8[6-(6,8),30-(8,8)]
   135       4.865025       4.865025       4.865025    8[6-(1,1,6),6-(6,6)]
   136       5.518732       5.518732       5.518732    8[6-(1,1,6),6-(6,6)]
   137       0.251861       0.251861       0.251861    8[6-(6,8),30-(8,8,8)]
   138       9.941139       9.941139       9.941139    8[6-(6,8)]
   139       9.498964       9.498964       9.498964    8[6-(6,8),30-(8,8,8)]
   140        7.47363        7.47363        7.47363    8[6-(6,8),30-(8,8)]
   141       9.057901       9.057901       9.057901    8[6-(6,8),30-(8,8)]
   142      10.232218      10.232218      10.232218    8[6-(6,8),30-(8,8,8)]
   143       2.544167       2.544167       2.544167    8[6-(6,8),30-(8,8,8)]
   144       1.673706       1.673706       1.673706    8[6-(6,8),30-(8,8)]
   145      10.419975      10.419975      10.419975    8[6-(1,1,6),6-(6,6)]
   146      -0.036218      -0.036218      -0.036218    8[6-(1,1,6),6-(6,6)]
   147       5.806811       5.806811       5.806811    8[6-(6,8),30-(8,8,8)]
   148       4.386189       4.386189       4.386189    8[6-(6,8)]
   149       3.944014       3.944014       3.944014    8[6-(6,8),30-(8,8,8)]
   150        1.91868        1.91868        1.91868    8[6-(6,8),30-(8,8)]
   151       7.606949       7.606949       7.606949    8[6-(6,8),30-(8,8)]
   152       6.432632       6.432632       6.432632    8[6-(6,8),30-(8,8,8)]
   153       3.010783       3.010783       3.010783    8[6-(6,8),30-(8,8,8)]
   154       3.881244       3.881244       3.881244    8[6-(6,8),30-(8,8)]
   155       6.244875       6.244875       6.244875    8[6-(1,1,6),6-(6,6)]
   156       5.591168       5.591168       5.591168    8[6-(1,1,6),6-(6,6)]
   157      10.858039      10.858039      10.858039    8[6-(6,8),30-(8,8,8)]
   158       1.168761       1.168761       1.168761    8[6-(6,8)]
   159       1.610936       1.610936       1.610936    8[6-(6,8),30-(8,8,8)]
   160        3.63627        3.63627        3.63627    8[6-(6,8),30-(8,8)]
