# Supplementary material for: A collection of forcefield precursors for metal–organic frameworks
Source: RSC Adv. 2019 Nov 13;9(63):36492–507. doi: 10.1039/c9ra07327b (PMC9075174; doi:10.1039/c9ra07327b)
Supplement: RA-009-C9RA07327B-s2464 [file RA-009-C9RA07327B-s2464.txt]

UJARAZ_clean

10.077700    0.000000    0.000000
1.650669    10.876658    0.000000
3.375171    3.953475    14.131544

     1       7.304404       7.304404       7.304404    28[1-(8),8-(1,1),8-(28,28),8-(28,28),8-(6),8-(6),8-(6)]
     2       9.370664       9.370664       9.370664    28[8-(28,28),8-(6),8-(6),8-(6),8-(6),8-(6)]
     3       7.799136       7.799136       7.799136    28[1-(8),8-(1,1),8-(28,28),8-(28,28),8-(6),8-(6),8-(6)]
     4       5.732876       5.732876       5.732876    28[8-(28,28),8-(6),8-(6),8-(6),8-(6),8-(6)]
     5       9.576517       9.576517       9.576517    1[6-(6,6)]
     6      12.009621      12.009621      12.009621    1[6-(6,6)]
     7      10.979796      10.979796      10.979796    1[6-(6,6)]
     8       13.49273       13.49273       13.49273    1[6-(1,6,8)]
     9       4.782122       4.782122       4.782122    1[6-(1,6,8)]
    10       5.386323       5.386323       5.386323    1[6-(1,6,8)]
    11       5.337937       5.337937       5.337937    1[6-(1,6,8)]
    12       8.780706       8.780706       8.780706    1[6-(6,6)]
    13      11.247104      11.247104      11.247104    1[6-(6,6)]
    14       2.726634       2.726634       2.726634    1[6-(6,6)]
    15       7.976974       7.976974       7.976974    1[8-(1,28)]
    16       8.560394       8.560394       8.560394    1[8-(1,28),28-(8,8,8,8,8,8)]
    17       5.527023       5.527023       5.527023    1[6-(6,6)]
    18       3.093919       3.093919       3.093919    1[6-(6,6)]
    19       4.123744       4.123744       4.123744    1[6-(6,6)]
    20        1.61081        1.61081        1.61081    1[6-(1,6,8)]
    21      10.321418      10.321418      10.321418    1[6-(1,6,8)]
    22       9.717217       9.717217       9.717217    1[6-(1,6,8)]
    23       9.765603       9.765603       9.765603    1[6-(1,6,8)]
    24       6.322834       6.322834       6.322834    1[6-(6,6)]
    25       3.856436       3.856436       3.856436    1[6-(6,6)]
    26      12.376906      12.376906      12.376906    1[6-(6,6)]
    27       7.126566       7.126566       7.126566    1[8-(1,28)]
    28       6.543146       6.543146       6.543146    1[8-(1,28),28-(8,8,8,8,8,8)]
    29       8.963413       8.963413       8.963413    6[6-(6,6),8-(28),8-(28)]
    30       9.374993       9.374993       9.374993    6[6-(1,6),6-(1,6),6-(8,8)]
    31      10.303756      10.303756      10.303756    6[1-(0),6-(6,6),6-(6,6)]
    32      10.647401      10.647401      10.647401    6[6-(1,6),6-(1,6),6-(8,8)]
    33        9.79606        9.79606        9.79606    6[6-(6,6),8-(28),8-(28)]
    34       11.76697       11.76697       11.76697    6[1-(0),6-(6,6),6-(6,8)]
    35      12.512319      12.512319      12.512319    6[6-(1,6),6-(1,6),8-(6)]
    36      12.133015      12.133015      12.133015    6[1-(0),6-(6,6),6-(6,8)]
    37       4.123897       4.123897       4.123897    6[1-(0),1-(0),6-(1,1,8),8-(6)]
    38        4.79519        4.79519        4.79519    6[1-(0),1-(0),6-(1,1,8),8-(6)]
    39      10.753567      10.753567      10.753567    6[6-(1,6),6-(1,6),8-(6)]
    40       9.655054       9.655054       9.655054    6[1-(0),6-(6,6),6-(6,8)]
    41       9.820856       9.820856       9.820856    6[6-(1,6),6-(1,6),6-(8,8)]
    42       8.643267       8.643267       8.643267    6[6-(6,6),8-(28),8-(28)]
    43       11.11996       11.11996       11.11996    6[1-(0),6-(6,6),6-(6,6)]
    44       2.132878       2.132878       2.132878    6[6-(1,6),6-(1,6),6-(8,8)]
    45       3.510585       3.510585       3.510585    6[6-(6,6),8-(28),8-(28)]
    46       1.973167       1.973167       1.973167    6[1-(0),6-(6,6),6-(6,8)]
    47       6.140127       6.140127       6.140127    6[6-(6,6),8-(28),8-(28)]
    48       5.728547       5.728547       5.728547    6[6-(1,6),6-(1,6),6-(8,8)]
    49       4.799784       4.799784       4.799784    6[1-(0),6-(6,6),6-(6,6)]
    50       4.456139       4.456139       4.456139    6[6-(1,6),6-(1,6),6-(8,8)]
    51        5.30748        5.30748        5.30748    6[6-(6,6),8-(28),8-(28)]
    52        3.33657        3.33657        3.33657    6[1-(0),6-(6,6),6-(6,8)]
    53       2.591221       2.591221       2.591221    6[6-(1,6),6-(1,6),8-(6)]
    54       2.970525       2.970525       2.970525    6[1-(0),6-(6,6),6-(6,8)]
    55      10.979643      10.979643      10.979643    6[1-(0),1-(0),6-(1,1,8),8-(6)]
    56       10.30835       10.30835       10.30835    6[1-(0),1-(0),6-(1,1,8),8-(6)]
    57       4.349973       4.349973       4.349973    6[6-(1,6),6-(1,6),8-(6)]
    58       5.448486       5.448486       5.448486    6[1-(0),6-(6,6),6-(6,8)]
    59       5.282684       5.282684       5.282684    6[6-(1,6),6-(1,6),6-(8,8)]
    60       6.460273       6.460273       6.460273    6[6-(6,6),8-(28),8-(28)]
    61        3.98358        3.98358        3.98358    6[1-(0),6-(6,6),6-(6,6)]
    62      12.970662      12.970662      12.970662    6[6-(1,6),6-(1,6),6-(8,8)]
    63      11.592955      11.592955      11.592955    6[6-(6,6),8-(28),8-(28)]
    64      13.130373      13.130373      13.130373    6[1-(0),6-(6,6),6-(6,8)]
    65        9.40161        9.40161        9.40161    8[6-(6,8),28-(8,8,8,8,8)]
    66       8.215367       8.215367       8.215367    8[6-(6,8),28-(1,8,8,8,8,8)]
    67        9.31299        9.31299        9.31299    8[6-(6,8),28-(1,8,8,8,8,8)]
    68        9.60751        9.60751        9.60751    8[6-(6,8),28-(8,8,8,8,8)]
    69       13.63701       13.63701       13.63701    8[6-(1,1,6),6-(6,6)]
    70      13.829509      13.829509      13.829509    8[6-(1,1,6),6-(6,6)]
    71       8.858505       8.858505       8.858505    8[6-(6,8),28-(1,8,8,8,8,8)]
    72       7.535231       7.535231       7.535231    8[6-(6,8),28-(8,8,8,8,8)]
    73       3.624738       3.624738       3.624738    8[6-(6,8),28-(8,8,8,8,8)]
    74       4.533206       4.533206       4.533206    8[6-(6,8),28-(8,8,8,8,8)]
    75        8.76024        8.76024        8.76024    8[28-(1,8,8,8,8,8),28-(1,8,8,8,8,8),28-(8,8,8,8,8)]
    76       8.385136       8.385136       8.385136    8[1-(0),1-(28),28-(1,8,8,8,8,8)]
    77        5.70193        5.70193        5.70193    8[6-(6,8),28-(8,8,8,8,8)]
    78       6.888173       6.888173       6.888173    8[6-(6,8),28-(1,8,8,8,8,8)]
    79        5.79055        5.79055        5.79055    8[6-(6,8),28-(1,8,8,8,8,8)]
    80        5.49603        5.49603        5.49603    8[6-(6,8),28-(8,8,8,8,8)]
    81        1.46653        1.46653        1.46653    8[6-(1,1,6),6-(6,6)]
    82       1.274031       1.274031       1.274031    8[6-(1,1,6),6-(6,6)]
    83       6.245035       6.245035       6.245035    8[6-(6,8),28-(1,8,8,8,8,8)]
    84       7.568309       7.568309       7.568309    8[6-(6,8),28-(8,8,8,8,8)]
    85      11.478802      11.478802      11.478802    8[6-(6,8),28-(8,8,8,8,8)]
    86      10.570334      10.570334      10.570334    8[6-(6,8),28-(8,8,8,8,8)]
    87         6.3433         6.3433         6.3433    8[28-(1,8,8,8,8,8),28-(1,8,8,8,8,8),28-(8,8,8,8,8)]
    88       6.718404       6.718404       6.718404    8[1-(0),1-(28),28-(1,8,8,8,8,8)]
