# Supplementary material for: A collection of forcefield precursors for metal–organic frameworks
Source: RSC Adv. 2019 Nov 13;9(63):36492–507. doi: 10.1039/c9ra07327b (PMC9075174; doi:10.1039/c9ra07327b)
Supplement: RA-009-C9RA07327B-s2465 [file RA-009-C9RA07327B-s2465.txt]

UJEDIX_clean

13.545100    0.000000    0.000000
-6.772550    11.730401    0.000000
0.000000    0.000000    23.039400

     1       8.162006       8.162006       8.162006    70[8-(6),8-(6),8-(6),8-(6)]
     2       2.691547       2.691547       2.691547    70[8-(6),8-(6),8-(6),8-(6)]
     3      -4.081003      -4.081003      -4.081003    70[8-(6),8-(6),8-(6),8-(6)]
     4      -2.959875      -2.959875      -2.959875    27[7-(1,1,6),7-(1,1,6),7-(1,1,6),16-(6,27),16-(6,27),16-(6,27)]
     5       3.857848       3.857848       3.857848    27[7-(1,1,6),7-(1,1,6),7-(1,1,6),16-(6,27),16-(6,27),16-(6,27)]
     6      -0.897972      -0.897972      -0.897972    27[7-(1,1,6),7-(1,1,6),7-(1,1,6),16-(6,27),16-(6,27),16-(6,27)]
     7       3.812675       3.812675       3.812675    27[7-(1,1,6),7-(1,1,6),7-(1,1,6),16-(6,27),16-(6,27),16-(6,27)]
     8      10.630398      10.630398      10.630398    27[7-(1,1,6),7-(1,1,6),7-(1,1,6),16-(6,27),16-(6,27),16-(6,27)]
     9       5.874578       5.874578       5.874578    27[7-(1,1,6),7-(1,1,6),7-(1,1,6),16-(6,27),16-(6,27),16-(6,27)]
    10      -5.394539      -5.394539      -5.394539    27[16-(6,27),16-(6,27),16-(6,27),16-(6,27),16-(6,27),16-(6,27)]
    11      10.789079      10.789079      10.789079    27[16-(6,27),16-(6,27),16-(6,27),16-(6,27),16-(6,27),16-(6,27)]
    12       1.378011       1.378011       1.378011    27[16-(6,27),16-(6,27),16-(6,27),16-(6,27),16-(6,27),16-(6,27)]
    13      -1.183164      -1.183164      -1.183164    1[7-(1,6,27)]
    14       5.560264       5.560264       5.560264    1[7-(1,6,27)]
    15        3.69104        3.69104        3.69104    1[7-(1,6,27)]
    16       4.741462       4.741462       4.741462    1[7-(1,6,27)]
    17      -1.755445      -1.755445      -1.755445    1[7-(1,6,27)]
    18      -0.732113      -0.732113      -0.732113    1[7-(1,6,27)]
    19       2.545124       2.545124       2.545124    1[6-(1,6,16)]
    20      -3.561007      -3.561007      -3.561007    1[6-(1,6,16)]
    21         4.1597         4.1597         4.1597    1[6-(6,6,7)]
    22      -5.675397      -5.675397      -5.675397    1[6-(1,6,16)]
    23      -5.577872      -5.577872      -5.577872    1[6-(1,6,16)]
    24       -3.37273       -3.37273       -3.37273    1[6-(6,6,7)]
    25      -2.282349      -2.282349      -2.282349    1[6-(1,6,16)]
    26      -3.047647      -3.047647      -3.047647    1[6-(1,6,16)]
    27      -0.655583      -0.655583      -0.655583    1[6-(6,6,7)]
    28       3.367312       3.367312       3.367312    1[7-(1,6,27)]
    29       4.354072       4.354072       4.354072    1[7-(1,6,27)]
    30       5.827102       5.827102       5.827102    1[7-(1,6,27)]
    31       4.638519       4.638519       4.638519    1[7-(1,6,27)]
    32       2.051405       2.051405       2.051405    1[7-(1,6,27)]
    33       2.217333       2.217333       2.217333    1[7-(1,6,27)]
    34       6.129835       6.129835       6.129835    1[6-(1,6,16)]
    35       4.530836       4.530836       4.530836    1[6-(1,6,16)]
    36        6.09665        6.09665        6.09665    1[6-(6,6,7)]
    37       5.478316       5.478316       5.478316    1[6-(1,6,16)]
    38       6.144735       6.144735       6.144735    1[6-(1,6,16)]
    39       4.564699       4.564699       4.564699    1[6-(6,6,7)]
    40       0.283093       0.283093       0.283093    1[6-(1,6,16)]
    41       1.133048       1.133048       1.133048    1[6-(1,6,16)]
    42       0.963057       0.963057       0.963057    1[6-(6,6,7)]
    43      -2.184147      -2.184147      -2.184147    1[7-(1,6,27)]
    44      10.403314      10.403314      10.403314    1[7-(1,6,27)]
    45      10.799508      10.799508      10.799508    1[7-(1,6,27)]
    46      10.937668      10.937668      10.937668    1[7-(1,6,27)]
    47       -0.29596       -0.29596       -0.29596    1[7-(1,6,27)]
    48       -1.48522       -1.48522       -1.48522    1[7-(1,6,27)]
    49      11.642691      11.642691      11.642691    1[6-(1,6,16)]
    50      -0.969829      -0.969829      -0.969829    1[6-(1,6,16)]
    51        10.0613        10.0613        10.0613    1[6-(6,6,7)]
    52       0.197081       0.197081       0.197081    1[6-(1,6,16)]
    53      -0.566862      -0.566862      -0.566862    1[6-(1,6,16)]
    54      -1.191969      -1.191969      -1.191969    1[6-(6,6,7)]
    55       1.999257       1.999257       1.999257    1[6-(1,6,16)]
    56         1.9146         1.9146         1.9146    1[6-(1,6,16)]
    57      -0.307474      -0.307474      -0.307474    1[6-(6,6,7)]
    58       5.589386       5.589386       5.589386    1[7-(1,6,27)]
    59      -1.212286      -1.212286      -1.212286    1[7-(1,6,27)]
    60       -3.08151       -3.08151       -3.08151    1[7-(1,6,27)]
    61      -2.031088      -2.031088      -2.031088    1[7-(1,6,27)]
    62       5.017105       5.017105       5.017105    1[7-(1,6,27)]
    63       6.040437       6.040437       6.040437    1[7-(1,6,27)]
    64      -4.227426      -4.227426      -4.227426    1[6-(1,6,16)]
    65       3.211543       3.211543       3.211543    1[6-(1,6,16)]
    66       -2.61285       -2.61285       -2.61285    1[6-(6,6,7)]
    67       1.097153       1.097153       1.097153    1[6-(1,6,16)]
    68       1.194678       1.194678       1.194678    1[6-(1,6,16)]
    69        3.39982        3.39982        3.39982    1[6-(6,6,7)]
    70       4.490201       4.490201       4.490201    1[6-(1,6,16)]
    71       3.724902       3.724902       3.724902    1[6-(1,6,16)]
    72       6.116967       6.116967       6.116967    1[6-(6,6,7)]
    73      10.139862      10.139862      10.139862    1[7-(1,6,27)]
    74      -2.418478      -2.418478      -2.418478    1[7-(1,6,27)]
    75      -0.945448      -0.945448      -0.945448    1[7-(1,6,27)]
    76      -2.134031      -2.134031      -2.134031    1[7-(1,6,27)]
    77       8.823955       8.823955       8.823955    1[7-(1,6,27)]
    78       8.989883       8.989883       8.989883    1[7-(1,6,27)]
    79      -0.642715      -0.642715      -0.642715    1[6-(1,6,16)]
    80      11.303386      11.303386      11.303386    1[6-(1,6,16)]
    81        -0.6759        -0.6759        -0.6759    1[6-(6,6,7)]
    82      12.250866      12.250866      12.250866    1[6-(1,6,16)]
    83      12.917285      12.917285      12.917285    1[6-(1,6,16)]
    84      11.337249      11.337249      11.337249    1[6-(6,6,7)]
    85       7.055643       7.055643       7.055643    1[6-(1,6,16)]
    86       7.905598       7.905598       7.905598    1[6-(1,6,16)]
    87       7.735607       7.735607       7.735607    1[6-(6,6,7)]
    88       4.588403       4.588403       4.588403    1[7-(1,6,27)]
    89       3.630764       3.630764       3.630764    1[7-(1,6,27)]
    90       4.026958       4.026958       4.026958    1[7-(1,6,27)]
    91       4.165118       4.165118       4.165118    1[7-(1,6,27)]
    92        6.47659        6.47659        6.47659    1[7-(1,6,27)]
    93        5.28733        5.28733        5.28733    1[7-(1,6,27)]
    94       4.870141       4.870141       4.870141    1[6-(1,6,16)]
    95       5.802721       5.802721       5.802721    1[6-(1,6,16)]
    96        3.28875        3.28875        3.28875    1[6-(6,6,7)]
    97       6.969631       6.969631       6.969631    1[6-(1,6,16)]
    98       6.205688       6.205688       6.205688    1[6-(1,6,16)]
    99       5.580581       5.580581       5.580581    1[6-(6,6,7)]
   100       8.771807       8.771807       8.771807    1[6-(1,6,16)]
   101        8.68715        8.68715        8.68715    1[6-(1,6,16)]
   102       6.465076       6.465076       6.465076    1[6-(6,6,7)]
   103       3.042229       3.042229       3.042229    6[1-(0),1-(0),6-(1,6,7),16-(27,27)]
   104       4.363554       4.363554       4.363554    6[1-(0),6-(1,1,16),6-(8,8),7-(1,1,27)]
   105       5.288684       5.288684       5.288684    6[6-(1,6,7),8-(0),8-(70)]
   106      -5.086862      -5.086862      -5.086862    6[1-(0),1-(0),6-(1,6,7),16-(27,27)]
   107       2.957573       2.957573       2.957573    6[1-(0),6-(1,1,16),6-(8,8),7-(1,1,27)]
   108       2.657549       2.657549       2.657549    6[6-(1,6,7),8-(0),8-(70)]
   109      -2.468594      -2.468594      -2.468594    6[1-(0),1-(0),6-(1,6,7),16-(27,27)]
   110      -1.179101      -1.179101      -1.179101    6[1-(0),6-(1,1,16),6-(8,8),7-(1,1,27)]
   111      -0.353527      -0.353527      -0.353527    6[6-(1,6,7),8-(0),8-(0)]
   112       5.342865       5.342865       5.342865    6[1-(0),1-(0),6-(1,6,7),16-(27,27)]
   113       5.229763       5.229763       5.229763    6[1-(0),6-(1,1,16),6-(8,8),7-(1,1,27)]
   114       4.978502       4.978502       4.978502    6[6-(1,6,7),8-(0),8-(70)]
   115        5.37605        5.37605        5.37605    6[1-(0),1-(0),6-(1,6,7),16-(27,27)]
   116       5.317129       5.317129       5.317129    6[1-(0),6-(1,1,16),6-(8,8),7-(1,1,27)]
   117       6.603914       6.603914       6.603914    6[6-(1,6,7),8-(0),8-(70)]
   118       1.070063       1.070063       1.070063    6[1-(0),1-(0),6-(1,6,7),16-(27,27)]
   119       0.963734       0.963734       0.963734    6[1-(0),6-(1,1,16),6-(8,8),7-(1,1,27)]
   120      -0.380617      -0.380617      -0.380617    6[6-(1,6,7),8-(0),8-(0)]
   121      11.932556      11.932556      11.932556    6[1-(0),1-(0),6-(1,6,7),16-(27,27)]
   122      10.724333      10.724333      10.724333    6[1-(0),6-(1,1,16),6-(8,8),7-(1,1,27)]
   123      10.050464      10.050464      10.050464    6[6-(1,6,7),8-(0),8-(70)]
   124      -0.289188      -0.289188      -0.289188    6[1-(0),1-(0),6-(1,6,7),16-(27,27)]
   125      -1.502152      -1.502152      -1.502152    6[1-(0),6-(1,1,16),6-(8,8),7-(1,1,27)]
   126      11.056188      11.056188      11.056188    6[6-(1,6,7),8-(0),8-(70)]
   127       1.398532       1.398532       1.398532    6[1-(0),1-(0),6-(1,6,7),16-(27,27)]
   128       0.215367       0.215367       0.215367    6[1-(0),6-(1,1,16),6-(8,8),7-(1,1,27)]
   129       0.734144       0.734144       0.734144    6[6-(1,6,7),8-(0),8-(0)]
   130      -3.730321      -3.730321      -3.730321    6[1-(0),1-(0),6-(1,6,7),16-(27,27)]
   131      -2.408996      -2.408996      -2.408996    6[1-(0),6-(1,1,16),6-(8,8),7-(1,1,27)]
   132      -1.483866      -1.483866      -1.483866    6[6-(1,6,7),8-(0),8-(70)]
   133       1.685688       1.685688       1.685688    6[1-(0),1-(0),6-(1,6,7),16-(27,27)]
   134       2.957573       2.957573       2.957573    6[1-(0),6-(1,1,16),6-(8,8),7-(1,1,27)]
   135      -4.115001      -4.115001      -4.115001    6[6-(1,6,7),8-(0),8-(70)]
   136       4.303956       4.303956       4.303956    6[1-(0),1-(0),6-(1,6,7),16-(27,27)]
   137       5.593449       5.593449       5.593449    6[1-(0),6-(1,1,16),6-(8,8),7-(1,1,27)]
   138       6.419023       6.419023       6.419023    6[6-(1,6,7),8-(0),8-(0)]
   139      -1.429685      -1.429685      -1.429685    6[1-(0),1-(0),6-(1,6,7),16-(27,27)]
   140      -1.542787      -1.542787      -1.542787    6[1-(0),6-(1,1,16),6-(8,8),7-(1,1,27)]
   141      -1.794048      -1.794048      -1.794048    6[6-(1,6,7),8-(0),8-(70)]
   142        12.1486        12.1486        12.1486    6[1-(0),1-(0),6-(1,6,7),16-(27,27)]
   143      -1.455421      -1.455421      -1.455421    6[1-(0),6-(1,1,16),6-(8,8),7-(1,1,27)]
   144      -0.168636      -0.168636      -0.168636    6[6-(1,6,7),8-(0),8-(70)]
   145       7.842613       7.842613       7.842613    6[1-(0),1-(0),6-(1,6,7),16-(27,27)]
   146       7.736284       7.736284       7.736284    6[1-(0),6-(1,1,16),6-(8,8),7-(1,1,27)]
   147       6.391933       6.391933       6.391933    6[6-(1,6,7),8-(0),8-(0)]
   148       5.160006       5.160006       5.160006    6[1-(0),1-(0),6-(1,6,7),16-(27,27)]
   149       3.951783       3.951783       3.951783    6[1-(0),6-(1,1,16),6-(8,8),7-(1,1,27)]
   150       3.277914       3.277914       3.277914    6[6-(1,6,7),8-(0),8-(70)]
   151       6.483362       6.483362       6.483362    6[1-(0),1-(0),6-(1,6,7),16-(27,27)]
   152       5.270398       5.270398       5.270398    6[1-(0),6-(1,1,16),6-(8,8),7-(1,1,27)]
   153       4.283638       4.283638       4.283638    6[6-(1,6,7),8-(0),8-(70)]
   154       8.171082       8.171082       8.171082    6[1-(0),1-(0),6-(1,6,7),16-(27,27)]
   155       6.987917       6.987917       6.987917    6[1-(0),6-(1,1,16),6-(8,8),7-(1,1,27)]
   156       7.506694       7.506694       7.506694    6[6-(1,6,7),8-(0),8-(0)]
   157      -4.684641      -4.684641      -4.684641    16[6-(1,1,6),27-(16,16,16,16,16),27-(7,7,7,16,16)]
   158      -4.584407      -4.584407      -4.584407    16[6-(1,1,6),27-(16,16,16,16,16),27-(7,7,7,16,16)]
   159      -3.255158      -3.255158      -3.255158    16[6-(1,1,6),27-(16,16,16,16,16),27-(7,7,7,16,16)]
   160       5.527349       5.527349       5.527349    16[6-(1,1,6),27-(16,16,16,16,16),27-(7,7,7,16,16)]
   161       3.809153       3.809153       3.809153    16[6-(1,1,6),27-(16,16,16,16,16),27-(7,7,7,16,16)]
   162         2.5798         2.5798         2.5798    16[6-(1,1,6),27-(16,16,16,16,16),27-(7,7,7,16,16)]
   163      -0.842708      -0.842708      -0.842708    16[6-(1,1,6),27-(16,16,16,16,16),27-(7,7,7,16,16)]
   164       0.775254       0.775254       0.775254    16[6-(1,1,6),27-(16,16,16,16,16),27-(7,7,7,16,16)]
   165       0.675359       0.675359       0.675359    16[6-(1,1,6),27-(16,16,16,16,16),27-(7,7,7,16,16)]
   166       2.087909       2.087909       2.087909    16[6-(1,1,6),27-(16,16,16,16,16),27-(7,7,7,16,16)]
   167       2.188143       2.188143       2.188143    16[6-(1,1,6),27-(16,16,16,16,16),27-(7,7,7,16,16)]
   168       3.517392       3.517392       3.517392    16[6-(1,1,6),27-(16,16,16,16,16),27-(7,7,7,16,16)]
   169      12.299899      12.299899      12.299899    16[6-(1,1,6),27-(16,16,16,16,16),27-(7,7,7,16,16)]
   170      10.581703      10.581703      10.581703    16[6-(1,1,6),27-(16,16,16,16,16),27-(7,7,7,16,16)]
   171        9.35235        9.35235        9.35235    16[6-(1,1,6),27-(16,16,16,16,16),27-(7,7,7,16,16)]
   172       5.929842       5.929842       5.929842    16[6-(1,1,6),27-(16,16,16,16,16),27-(7,7,7,16,16)]
   173       7.547804       7.547804       7.547804    16[6-(1,1,6),27-(16,16,16,16,16),27-(7,7,7,16,16)]
   174       7.447909       7.447909       7.447909    16[6-(1,1,6),27-(16,16,16,16,16),27-(7,7,7,16,16)]
   175      -1.739191      -1.739191      -1.739191    7[1-(0),1-(0),6-(1,6,6),27-(7,7,16,16,16)]
   176       3.882026       3.882026       3.882026    7[1-(0),1-(0),6-(1,6,6),27-(7,7,16,16,16)]
   177      -1.491316      -1.491316      -1.491316    7[1-(0),1-(0),6-(1,6,6),27-(7,7,16,16,16)]
   178       4.154282       4.154282       4.154282    7[1-(0),1-(0),6-(1,6,6),27-(7,7,16,16,16)]
   179       5.028618       5.028618       5.028618    7[1-(0),1-(0),6-(1,6,6),27-(7,7,16,16,16)]
   180       2.152994       2.152994       2.152994    7[1-(0),1-(0),6-(1,6,6),27-(7,7,16,16,16)]
   181      -2.415091      -2.415091      -2.415091    7[1-(0),1-(0),6-(1,6,6),27-(7,7,16,16,16)]
   182      11.407006      11.407006      11.407006    7[1-(0),1-(0),6-(1,6,6),27-(7,7,16,16,16)]
   183      -0.661678      -0.661678      -0.661678    7[1-(0),1-(0),6-(1,6,6),27-(7,7,16,16,16)]
   184       5.033359       5.033359       5.033359    7[1-(0),1-(0),6-(1,6,6),27-(7,7,16,16,16)]
   185      -2.890524      -2.890524      -2.890524    7[1-(0),1-(0),6-(1,6,6),27-(7,7,16,16,16)]
   186       5.281234       5.281234       5.281234    7[1-(0),1-(0),6-(1,6,6),27-(7,7,16,16,16)]
   187      10.926832      10.926832      10.926832    7[1-(0),1-(0),6-(1,6,6),27-(7,7,16,16,16)]
   188      -1.743932      -1.743932      -1.743932    7[1-(0),1-(0),6-(1,6,6),27-(7,7,16,16,16)]
   189       8.925544       8.925544       8.925544    7[1-(0),1-(0),6-(1,6,6),27-(7,7,16,16,16)]
   190       4.357459       4.357459       4.357459    7[1-(0),1-(0),6-(1,6,6),27-(7,7,16,16,16)]
   191       4.634456       4.634456       4.634456    7[1-(0),1-(0),6-(1,6,6),27-(7,7,16,16,16)]
   192       6.110872       6.110872       6.110872    7[1-(0),1-(0),6-(1,6,6),27-(7,7,16,16,16)]
   193       6.353329       6.353329       6.353329    8[6-(6,8),70-(8,8,8)]
   194       4.883686       4.883686       4.883686    8[6-(6,8)]
   195        2.99279        2.99279        2.99279    8[6-(6,8),70-(8,8,8)]
   196       2.119131       2.119131       2.119131    8[6-(6,8)]
   197       0.560767       0.560767       0.560767    8[6-(6,8)]
   198      -0.713827      -0.713827      -0.713827    8[6-(6,8)]
   199       3.889475       3.889475       3.889475    8[6-(6,8),70-(8,8,8)]
   200       5.861642       5.861642       5.861642    8[6-(6,8)]
   201       7.341444       7.341444       7.341444    8[6-(6,8),70-(8,8,8)]
   202       6.835535       6.835535       6.835535    8[6-(6,8)]
   203      -1.329452      -1.329452      -1.329452    8[6-(6,8)]
   204      -0.432089      -0.432089      -0.432089    8[6-(6,8)]
   205      10.074845      10.074845      10.074845    8[6-(6,8),70-(8,8,8)]
   206       9.572322       9.572322       9.572322    8[6-(6,8)]
   207       9.983416       9.983416       9.983416    8[6-(6,8),70-(8,8,8)]
   208      11.362984      11.362984      11.362984    8[6-(6,8)]
   209       0.768684       0.768684       0.768684    8[6-(6,8)]
   210       1.145915       1.145915       1.145915    8[6-(6,8)]
   211      -0.419221      -0.419221      -0.419221    8[6-(6,8),70-(8,8,8)]
   212      -1.888864      -1.888864      -1.888864    8[6-(6,8)]
   213       -3.77976       -3.77976       -3.77976    8[6-(6,8),70-(8,8,8)]
   214      -4.653419      -4.653419      -4.653419    8[6-(6,8)]
   215       7.333317       7.333317       7.333317    8[6-(6,8)]
   216       6.058723       6.058723       6.058723    8[6-(6,8)]
   217      -2.883075      -2.883075      -2.883075    8[6-(6,8),70-(8,8,8)]
   218      -0.910908      -0.910908      -0.910908    8[6-(6,8)]
   219       0.568894       0.568894       0.568894    8[6-(6,8),70-(8,8,8)]
   220       0.062985       0.062985       0.062985    8[6-(6,8)]
   221       5.443098       5.443098       5.443098    8[6-(6,8)]
   222       6.340461       6.340461       6.340461    8[6-(6,8)]
   223       3.302295       3.302295       3.302295    8[6-(6,8),70-(8,8,8)]
   224       2.799772       2.799772       2.799772    8[6-(6,8)]
   225       3.210866       3.210866       3.210866    8[6-(6,8),70-(8,8,8)]
   226       4.590434       4.590434       4.590434    8[6-(6,8)]
   227       7.541234       7.541234       7.541234    8[6-(6,8)]
   228       7.918465       7.918465       7.918465    8[6-(6,8)]
