# Supplementary material for: A collection of forcefield precursors for metal–organic frameworks
Source: RSC Adv. 2019 Nov 13;9(63):36492–507. doi: 10.1039/c9ra07327b (PMC9075174; doi:10.1039/c9ra07327b)
Supplement: RA-009-C9RA07327B-s2466 [file RA-009-C9RA07327B-s2466.txt]

UJEFOE_clean

8.256800    0.000000    0.000000
-4.128396    11.642085    0.000000
0.000000    -2.386050    17.337583

     1       2.598332       2.598332       2.598332    70[8-(6),8-(6),8-(6),8-(6),8-(6),8-(6)]
     2       5.658468       5.658468       5.658468    70[8-(6),8-(6),8-(6),8-(6),8-(6),8-(6)]
     3         4.1284         4.1284         4.1284    70[8-(6),8-(6),8-(6),8-(6),8-(6),8-(6)]
     4         4.1284         4.1284         4.1284    70[8-(6),8-(6),8-(6),8-(6),8-(6),8-(6)]
     5       4.766653       4.766653       4.766653    1[6-(6,6)]
     6       -2.85107       -2.85107       -2.85107    1[6-(6,6)]
     7      -0.554854      -0.554854      -0.554854    1[6-(6,6)]
     8      -0.553204      -0.553204      -0.553204    1[6-(6,6)]
     9       6.872136       6.872136       6.872136    1[6-(6,6)]
    10       4.739404       4.739404       4.739404    1[6-(6,6)]
    11       1.384667       1.384667       1.384667    1[6-(6,6)]
    12       1.492005       1.492005       1.492005    1[6-(6,6)]
    13       2.461354       2.461354       2.461354    1[6-(6,6)]
    14       0.638253       0.638253       0.638253    1[6-(6,6)]
    15       1.277328       1.277328       1.277328    1[6-(6,6)]
    16       3.573545       3.573545       3.573545    1[6-(6,6)]
    17       3.575197       3.575197       3.575197    1[6-(6,6)]
    18       2.743738       2.743738       2.743738    1[6-(6,6)]
    19       0.611006       0.611006       0.611006    1[6-(6,6)]
    20       5.513068       5.513068       5.513068    1[6-(6,6)]
    21      -2.636393      -2.636393      -2.636393    1[6-(6,6)]
    22      -1.667045      -1.667045      -1.667045    1[6-(6,6)]
    23      -0.638249      -0.638249      -0.638249    1[6-(6,6)]
    24      -1.277326      -1.277326      -1.277326    1[6-(6,6)]
    25       4.683258       4.683258       4.683258    1[6-(6,6)]
    26       4.681608       4.681608       4.681608    1[6-(6,6)]
    27      -2.743732      -2.743732      -2.743732    1[6-(6,6)]
    28         -0.611         -0.611         -0.611    1[6-(6,6)]
    29       2.743737       2.743737       2.743737    1[6-(6,6)]
    30       2.636399       2.636399       2.636399    1[6-(6,6)]
    31        1.66705        1.66705        1.66705    1[6-(6,6)]
    32       3.490151       3.490151       3.490151    1[6-(6,6)]
    33       2.851076       2.851076       2.851076    1[6-(6,6)]
    34       0.554859       0.554859       0.554859    1[6-(6,6)]
    35       0.553207       0.553207       0.553207    1[6-(6,6)]
    36       1.384666       1.384666       1.384666    1[6-(6,6)]
    37       3.517398       3.517398       3.517398    1[6-(6,6)]
    38      -1.384664      -1.384664      -1.384664    1[6-(6,6)]
    39       6.764797       6.764797       6.764797    1[6-(6,6)]
    40       5.795449       5.795449       5.795449    1[6-(6,6)]
    41      -1.213746      -1.213746      -1.213746    6[6-(6,6),8-(70),8-(70)]
    42       5.071327       5.071327       5.071327    6[6-(6,6),8-(70),8-(70)]
    43       5.780587       5.780587       5.780587    6[6-(1,6),6-(1,6),6-(6,6)]
    44         5.3405         5.3405         5.3405    6[1-(0),6-(1,6),6-(6,6)]
    45      -2.524101      -2.524101      -2.524101    6[1-(0),6-(1,6),6-(6,6)]
    46      -1.624936      -1.624936      -1.624936    6[6-(1,6),6-(1,6),6-(8,8)]
    47      -1.163381      -1.163381      -1.163381    6[1-(0),6-(6,6),6-(6,6)]
    48       -1.58035       -1.58035       -1.58035    6[6-(1,6),6-(1,6),6-(6,6)]
    49      -1.170813      -1.170813      -1.170813    6[1-(0),6-(1,6),6-(6,6)]
    50       6.601313       6.601313       6.601313    6[1-(0),6-(1,6),6-(6,6)]
    51       5.704624       5.704624       5.704624    6[6-(1,6),6-(1,6),6-(8,8)]
    52       5.319858       5.319858       5.319858    6[1-(0),6-(6,6),6-(6,6)]
    53       2.083191       2.083191       2.083191    6[6-(6,6),8-(70),8-(70)]
    54       1.895763       1.895763       1.895763    6[6-(1,6),6-(1,6),6-(6,6)]
    55       1.615857       1.615857       1.615857    6[1-(0),6-(1,6),6-(6,6)]
    56       1.665398       1.665398       1.665398    6[1-(0),6-(1,6),6-(6,6)]
    57       1.979982       1.979982       1.979982    6[6-(1,6),6-(1,6),6-(8,8)]
    58       2.253282       2.253282       2.253282    6[1-(0),6-(6,6),6-(6,6)]
    59       2.914651       2.914651       2.914651    6[6-(6,6),8-(70),8-(70)]
    60        0.94293        0.94293        0.94293    6[6-(6,6),8-(70),8-(70)]
    61       1.652188       1.652188       1.652188    6[6-(1,6),6-(1,6),6-(6,6)]
    62         1.2121         1.2121         1.2121    6[1-(0),6-(1,6),6-(6,6)]
    63       1.604298       1.604298       1.604298    6[1-(0),6-(1,6),6-(6,6)]
    64       2.503463       2.503463       2.503463    6[6-(1,6),6-(1,6),6-(8,8)]
    65       2.965018       2.965018       2.965018    6[1-(0),6-(6,6),6-(6,6)]
    66       2.548051       2.548051       2.548051    6[6-(1,6),6-(1,6),6-(6,6)]
    67       2.957588       2.957588       2.957588    6[1-(0),6-(1,6),6-(6,6)]
    68       2.472914       2.472914       2.472914    6[1-(0),6-(1,6),6-(6,6)]
    69       1.576226       1.576226       1.576226    6[6-(1,6),6-(1,6),6-(8,8)]
    70       1.191459       1.191459       1.191459    6[1-(0),6-(6,6),6-(6,6)]
    71      -2.045206      -2.045206      -2.045206    6[6-(6,6),8-(70),8-(70)]
    72       6.024163       6.024163       6.024163    6[6-(1,6),6-(1,6),6-(6,6)]
    73       5.744258       5.744258       5.744258    6[1-(0),6-(1,6),6-(6,6)]
    74      -2.463001      -2.463001      -2.463001    6[1-(0),6-(1,6),6-(6,6)]
    75      -2.148416      -2.148416      -2.148416    6[6-(1,6),6-(1,6),6-(8,8)]
    76      -1.875117      -1.875117      -1.875117    6[1-(0),6-(6,6),6-(6,6)]
    77        5.34215        5.34215        5.34215    6[6-(6,6),8-(70),8-(70)]
    78      -0.942923      -0.942923      -0.942923    6[6-(6,6),8-(70),8-(70)]
    79      -1.652183      -1.652183      -1.652183    6[6-(1,6),6-(1,6),6-(6,6)]
    80      -1.212096      -1.212096      -1.212096    6[1-(0),6-(1,6),6-(6,6)]
    81       6.652505       6.652505       6.652505    6[1-(0),6-(1,6),6-(6,6)]
    82        5.75334        5.75334        5.75334    6[6-(1,6),6-(1,6),6-(8,8)]
    83       5.291785       5.291785       5.291785    6[1-(0),6-(6,6),6-(6,6)]
    84       5.708754       5.708754       5.708754    6[6-(1,6),6-(1,6),6-(6,6)]
    85       5.299217       5.299217       5.299217    6[1-(0),6-(1,6),6-(6,6)]
    86      -2.472909      -2.472909      -2.472909    6[1-(0),6-(1,6),6-(6,6)]
    87       -1.57622       -1.57622       -1.57622    6[6-(1,6),6-(1,6),6-(8,8)]
    88      -1.191454      -1.191454      -1.191454    6[1-(0),6-(6,6),6-(6,6)]
    89       2.045213       2.045213       2.045213    6[6-(6,6),8-(70),8-(70)]
    90       2.232641       2.232641       2.232641    6[6-(1,6),6-(1,6),6-(6,6)]
    91       2.512547       2.512547       2.512547    6[1-(0),6-(1,6),6-(6,6)]
    92       2.463006       2.463006       2.463006    6[1-(0),6-(1,6),6-(6,6)]
    93       2.148422       2.148422       2.148422    6[6-(1,6),6-(1,6),6-(8,8)]
    94       1.875122       1.875122       1.875122    6[1-(0),6-(6,6),6-(6,6)]
    95       1.213753       1.213753       1.213753    6[6-(6,6),8-(70),8-(70)]
    96       3.185474       3.185474       3.185474    6[6-(6,6),8-(70),8-(70)]
    97       2.476216       2.476216       2.476216    6[6-(1,6),6-(1,6),6-(6,6)]
    98       2.916304       2.916304       2.916304    6[1-(0),6-(1,6),6-(6,6)]
    99       2.524106       2.524106       2.524106    6[1-(0),6-(1,6),6-(6,6)]
   100       1.624941       1.624941       1.624941    6[6-(1,6),6-(1,6),6-(8,8)]
   101       1.163386       1.163386       1.163386    6[1-(0),6-(6,6),6-(6,6)]
   102       1.580353       1.580353       1.580353    6[6-(1,6),6-(1,6),6-(6,6)]
   103       1.170816       1.170816       1.170816    6[1-(0),6-(1,6),6-(6,6)]
   104        1.65549        1.65549        1.65549    6[1-(0),6-(1,6),6-(6,6)]
   105       2.552178       2.552178       2.552178    6[6-(1,6),6-(1,6),6-(8,8)]
   106       2.936945       2.936945       2.936945    6[1-(0),6-(6,6),6-(6,6)]
   107        6.17361        6.17361        6.17361    6[6-(6,6),8-(70),8-(70)]
   108      -1.895759      -1.895759      -1.895759    6[6-(1,6),6-(1,6),6-(6,6)]
   109      -1.615854      -1.615854      -1.615854    6[1-(0),6-(1,6),6-(6,6)]
   110       6.591405       6.591405       6.591405    6[1-(0),6-(1,6),6-(6,6)]
   111        6.27682        6.27682        6.27682    6[6-(1,6),6-(1,6),6-(8,8)]
   112       6.003521       6.003521       6.003521    6[1-(0),6-(6,6),6-(6,6)]
   113      -1.627412      -1.627412      -1.627412    8[6-(6,8),70-(8,8,8,8,8)]
   114      -0.476414      -0.476414      -0.476414    8[6-(6,8),70-(8,8,8,8,8)]
   115       4.447939       4.447939       4.447939    8[6-(6,8),70-(8,8,8,8,8)]
   116       5.179491       5.179491       5.179491    8[6-(6,8),70-(8,8,8,8,8)]
   117       1.993192       1.993192       1.993192    8[6-(6,8),70-(8,8,8,8,8)]
   118       2.262364       2.262364       2.262364    8[6-(6,8),70-(8,8,8,8,8)]
   119       2.500985       2.500985       2.500985    8[6-(6,8),70-(8,8,8,8,8)]
   120       3.651983       3.651983       3.651983    8[6-(6,8),70-(8,8,8,8,8)]
   121       0.319542       0.319542       0.319542    8[6-(6,8),70-(8,8,8,8,8)]
   122       1.051094       1.051094       1.051094    8[6-(6,8),70-(8,8,8,8,8)]
   123      -2.135205      -2.135205      -2.135205    8[6-(6,8),70-(8,8,8,8,8)]
   124      -1.866033      -1.866033      -1.866033    8[6-(6,8),70-(8,8,8,8,8)]
   125       5.755816       5.755816       5.755816    8[6-(6,8),70-(8,8,8,8,8)]
   126       4.604818       4.604818       4.604818    8[6-(6,8),70-(8,8,8,8,8)]
   127      -0.319535      -0.319535      -0.319535    8[6-(6,8),70-(8,8,8,8,8)]
   128      -1.051087      -1.051087      -1.051087    8[6-(6,8),70-(8,8,8,8,8)]
   129       2.135212       2.135212       2.135212    8[6-(6,8),70-(8,8,8,8,8)]
   130        1.86604        1.86604        1.86604    8[6-(6,8),70-(8,8,8,8,8)]
   131       1.627419       1.627419       1.627419    8[6-(6,8),70-(8,8,8,8,8)]
   132       0.476421       0.476421       0.476421    8[6-(6,8),70-(8,8,8,8,8)]
   133       3.808862       3.808862       3.808862    8[6-(6,8),70-(8,8,8,8,8)]
   134        3.07731        3.07731        3.07731    8[6-(6,8),70-(8,8,8,8,8)]
   135       6.263609       6.263609       6.263609    8[6-(6,8),70-(8,8,8,8,8)]
   136       5.994437       5.994437       5.994437    8[6-(6,8),70-(8,8,8,8,8)]
