# Supplementary material for: A collection of forcefield precursors for metal–organic frameworks
Source: RSC Adv. 2019 Nov 13;9(63):36492–507. doi: 10.1039/c9ra07327b (PMC9075174; doi:10.1039/c9ra07327b)
Supplement: RA-009-C9RA07327B-s2467 [file RA-009-C9RA07327B-s2467.txt]

UJEFOE01_clean

8.344000    0.000000    0.000000
-4.172036    11.591451    0.000000
0.000000    -2.615862    17.362046

     1       6.823139       6.823139       6.823139    70[8-(6),8-(6),8-(6),8-(6),8-(6),8-(6)]
     2       1.520861       1.520861       1.520861    70[8-(6),8-(6),8-(6),8-(6),8-(6),8-(6)]
     3            0.0            0.0            0.0    70[8-(6),8-(6),8-(6),8-(6),8-(6),8-(6)]
     4            0.0            0.0            0.0    70[8-(6),8-(6),8-(6),8-(6),8-(6),8-(6)]
     5       3.620439       3.620439       3.620439    1[6-(6,6)]
     6       1.348366       1.348366       1.348366    1[6-(6,6)]
     7       0.641636       0.641636       0.641636    1[6-(6,6)]
     8        3.61544        3.61544        3.61544    1[6-(6,6)]
     9       2.745167       2.745167       2.745167    1[6-(6,6)]
    10       0.647483       0.647483       0.647483    1[6-(6,6)]
    11       6.654327       6.654327       6.654327    1[6-(6,6)]
    12       5.658058       5.658058       5.658058    1[6-(6,6)]
    13        5.56877        5.56877        5.56877    1[6-(6,6)]
    14      -0.551552      -0.551552      -0.551552    1[6-(6,6)]
    15       5.520379       5.520379       5.520379    1[6-(6,6)]
    16       4.813636       4.813636       4.813636    1[6-(6,6)]
    17      -0.556566      -0.556566      -0.556566    1[6-(6,6)]
    18      -1.426851      -1.426851      -1.426851    1[6-(6,6)]
    19       4.819469       4.819469       4.819469    1[6-(6,6)]
    20       2.482317       2.482317       2.482317    1[6-(6,6)]
    21       1.486039       1.486039       1.486039    1[6-(6,6)]
    22       1.396765       1.396765       1.396765    1[6-(6,6)]
    23       0.551525       0.551525       0.551525    1[6-(6,6)]
    24       2.823598       2.823598       2.823598    1[6-(6,6)]
    25       3.530328       3.530328       3.530328    1[6-(6,6)]
    26       0.556524       0.556524       0.556524    1[6-(6,6)]
    27       1.426797       1.426797       1.426797    1[6-(6,6)]
    28       3.524481       3.524481       3.524481    1[6-(6,6)]
    29      -2.482363      -2.482363      -2.482363    1[6-(6,6)]
    30      -1.486094      -1.486094      -1.486094    1[6-(6,6)]
    31      -1.396806      -1.396806      -1.396806    1[6-(6,6)]
    32       4.723516       4.723516       4.723516    1[6-(6,6)]
    33      -1.348415      -1.348415      -1.348415    1[6-(6,6)]
    34      -0.641672      -0.641672      -0.641672    1[6-(6,6)]
    35        4.72853        4.72853        4.72853    1[6-(6,6)]
    36       5.598815       5.598815       5.598815    1[6-(6,6)]
    37      -0.647505      -0.647505      -0.647505    1[6-(6,6)]
    38       1.689647       1.689647       1.689647    1[6-(6,6)]
    39       2.685925       2.685925       2.685925    1[6-(6,6)]
    40       2.775199       2.775199       2.775199    1[6-(6,6)]
    41       3.007991       3.007991       3.007991    6[1-(0),6-(6,6),6-(6,6)]
    42       2.549068       2.549068       2.549068    6[6-(1,6),6-(1,6),6-(8,8)]
    43       1.652923       1.652923       1.652923    6[1-(0),6-(1,6),6-(6,6)]
    44       1.226549       1.226549       1.226549    6[1-(0),6-(1,6),6-(6,6)]
    45        1.66044        1.66044        1.66044    6[6-(1,6),6-(1,6),6-(6,6)]
    46       2.574107       2.574107       2.574107    6[6-(1,6),6-(1,6),6-(6,6)]
    47       2.992978       2.992978       2.992978    6[1-(0),6-(1,6),6-(6,6)]
    48       2.494846       2.494846       2.494846    6[1-(0),6-(1,6),6-(6,6)]
    49       1.594529       1.594529       1.594529    6[6-(1,6),6-(1,6),6-(8,8)]
    50       1.220715       1.220715       1.220715    6[1-(0),6-(6,6),6-(6,6)]
    51       2.952078       2.952078       2.952078    6[6-(6,6),8-(70),8-(70)]
    52       0.951211       0.951211       0.951211    6[6-(6,6),8-(70),8-(70)]
    53        6.44823        6.44823        6.44823    6[1-(0),6-(6,6),6-(6,6)]
    54       6.177887       6.177887       6.177887    6[6-(1,6),6-(1,6),6-(8,8)]
    55       5.842458       5.842458       5.842458    6[1-(0),6-(1,6),6-(6,6)]
    56       5.797396       5.797396       5.797396    6[1-(0),6-(1,6),6-(6,6)]
    57      -1.919972      -1.919972      -1.919972    6[6-(1,6),6-(1,6),6-(6,6)]
    58       6.293039       6.293039       6.293039    6[6-(6,6),8-(70),8-(70)]
    59      -1.164003      -1.164003      -1.164003    6[1-(0),6-(6,6),6-(6,6)]
    60        6.72108        6.72108        6.72108    6[6-(1,6),6-(1,6),6-(8,8)]
    61       5.824933       5.824933       5.824933    6[1-(0),6-(1,6),6-(6,6)]
    62       5.398551       5.398551       5.398551    6[1-(0),6-(1,6),6-(6,6)]
    63       5.832436       5.832436       5.832436    6[6-(1,6),6-(1,6),6-(6,6)]
    64      -1.597895      -1.597895      -1.597895    6[6-(1,6),6-(1,6),6-(6,6)]
    65      -1.179029      -1.179029      -1.179029    6[1-(0),6-(1,6),6-(6,6)]
    66       -1.67717       -1.67717       -1.67717    6[1-(0),6-(1,6),6-(6,6)]
    67      -2.577489      -2.577489      -2.577489    6[6-(1,6),6-(1,6),6-(8,8)]
    68       5.392703       5.392703       5.392703    6[1-(0),6-(6,6),6-(6,6)]
    69         7.1241         7.1241         7.1241    6[6-(6,6),8-(70),8-(70)]
    70      -3.220815      -3.220815      -3.220815    6[6-(6,6),8-(70),8-(70)]
    71       2.276221       2.276221       2.276221    6[1-(0),6-(6,6),6-(6,6)]
    72       2.005872       2.005872       2.005872    6[6-(1,6),6-(1,6),6-(8,8)]
    73       1.670444       1.670444       1.670444    6[1-(0),6-(1,6),6-(6,6)]
    74        1.62539        1.62539        1.62539    6[1-(0),6-(1,6),6-(6,6)]
    75       2.252027       2.252027       2.252027    6[6-(1,6),6-(1,6),6-(6,6)]
    76       2.121014       2.121014       2.121014    6[6-(6,6),8-(70),8-(70)]
    77       1.163973       1.163973       1.163973    6[1-(0),6-(6,6),6-(6,6)]
    78       1.622896       1.622896       1.622896    6[6-(1,6),6-(1,6),6-(8,8)]
    79       2.519041       2.519041       2.519041    6[1-(0),6-(1,6),6-(6,6)]
    80       2.945415       2.945415       2.945415    6[1-(0),6-(1,6),6-(6,6)]
    81       2.511524       2.511524       2.511524    6[6-(1,6),6-(1,6),6-(6,6)]
    82       1.597857       1.597857       1.597857    6[6-(1,6),6-(1,6),6-(6,6)]
    83       1.178986       1.178986       1.178986    6[1-(0),6-(1,6),6-(6,6)]
    84       1.677118       1.677118       1.677118    6[1-(0),6-(1,6),6-(6,6)]
    85       2.577435       2.577435       2.577435    6[6-(1,6),6-(1,6),6-(8,8)]
    86       2.951249       2.951249       2.951249    6[1-(0),6-(6,6),6-(6,6)]
    87       1.219886       1.219886       1.219886    6[6-(6,6),8-(70),8-(70)]
    88       3.220753       3.220753       3.220753    6[6-(6,6),8-(70),8-(70)]
    89      -2.276266      -2.276266      -2.276266    6[1-(0),6-(6,6),6-(6,6)]
    90      -2.005923      -2.005923      -2.005923    6[6-(1,6),6-(1,6),6-(8,8)]
    91      -1.670494      -1.670494      -1.670494    6[1-(0),6-(1,6),6-(6,6)]
    92      -1.625432      -1.625432      -1.625432    6[1-(0),6-(1,6),6-(6,6)]
    93       6.091936       6.091936       6.091936    6[6-(1,6),6-(1,6),6-(6,6)]
    94      -2.121075      -2.121075      -2.121075    6[6-(6,6),8-(70),8-(70)]
    95       5.335967       5.335967       5.335967    6[1-(0),6-(6,6),6-(6,6)]
    96      -2.549116      -2.549116      -2.549116    6[6-(1,6),6-(1,6),6-(8,8)]
    97      -1.652969      -1.652969      -1.652969    6[1-(0),6-(1,6),6-(6,6)]
    98      -1.226587      -1.226587      -1.226587    6[1-(0),6-(1,6),6-(6,6)]
    99      -1.660472      -1.660472      -1.660472    6[6-(1,6),6-(1,6),6-(6,6)]
   100       5.769859       5.769859       5.769859    6[6-(1,6),6-(1,6),6-(6,6)]
   101       5.350993       5.350993       5.350993    6[1-(0),6-(1,6),6-(6,6)]
   102       5.849134       5.849134       5.849134    6[1-(0),6-(1,6),6-(6,6)]
   103       6.749453       6.749453       6.749453    6[6-(1,6),6-(1,6),6-(8,8)]
   104      -1.220739      -1.220739      -1.220739    6[1-(0),6-(6,6),6-(6,6)]
   105      -2.952136      -2.952136      -2.952136    6[6-(6,6),8-(70),8-(70)]
   106       7.392779       7.392779       7.392779    6[6-(6,6),8-(70),8-(70)]
   107       1.895743       1.895743       1.895743    6[1-(0),6-(6,6),6-(6,6)]
   108       2.166092       2.166092       2.166092    6[6-(1,6),6-(1,6),6-(8,8)]
   109        2.50152        2.50152        2.50152    6[1-(0),6-(1,6),6-(6,6)]
   110       2.546574       2.546574       2.546574    6[1-(0),6-(1,6),6-(6,6)]
   111       1.919937       1.919937       1.919937    6[6-(1,6),6-(1,6),6-(6,6)]
   112        2.05095        2.05095        2.05095    6[6-(6,6),8-(70),8-(70)]
   113       2.569086       2.569086       2.569086    8[6-(6,8),70-(8,8,8,8,8)]
   114       3.690521       3.690521       3.690521    8[6-(6,8),70-(8,8,8,8,8)]
   115       0.292871       0.292871       0.292871    8[6-(6,8),70-(8,8,8,8,8)]
   116       1.099736       1.099736       1.099736    8[6-(6,8),70-(8,8,8,8,8)]
   117       6.171217       6.171217       6.171217    8[6-(6,8),70-(8,8,8,8,8)]
   118       6.502476       6.502476       6.502476    8[6-(6,8),70-(8,8,8,8,8)]
   119       6.741113       6.741113       6.741113    8[6-(6,8),70-(8,8,8,8,8)]
   120      -0.481455      -0.481455      -0.481455    8[6-(6,8),70-(8,8,8,8,8)]
   121       4.464842       4.464842       4.464842    8[6-(6,8),70-(8,8,8,8,8)]
   122      -3.072294      -3.072294      -3.072294    8[6-(6,8),70-(8,8,8,8,8)]
   123       1.999191       1.999191       1.999191    8[6-(6,8),70-(8,8,8,8,8)]
   124       2.330446       2.330446       2.330446    8[6-(6,8),70-(8,8,8,8,8)]
   125       1.602878       1.602878       1.602878    8[6-(6,8),70-(8,8,8,8,8)]
   126       0.481443       0.481443       0.481443    8[6-(6,8),70-(8,8,8,8,8)]
   127       3.879093       3.879093       3.879093    8[6-(6,8),70-(8,8,8,8,8)]
   128       3.072228       3.072228       3.072228    8[6-(6,8),70-(8,8,8,8,8)]
   129      -1.999253      -1.999253      -1.999253    8[6-(6,8),70-(8,8,8,8,8)]
   130      -2.330512      -2.330512      -2.330512    8[6-(6,8),70-(8,8,8,8,8)]
   131      -2.569149      -2.569149      -2.569149    8[6-(6,8),70-(8,8,8,8,8)]
   132       4.653419       4.653419       4.653419    8[6-(6,8),70-(8,8,8,8,8)]
   133      -0.292878      -0.292878      -0.292878    8[6-(6,8),70-(8,8,8,8,8)]
   134       7.244258       7.244258       7.244258    8[6-(6,8),70-(8,8,8,8,8)]
   135       2.172773       2.172773       2.172773    8[6-(6,8),70-(8,8,8,8,8)]
   136       1.841518       1.841518       1.841518    8[6-(6,8),70-(8,8,8,8,8)]
