# Supplementary material for: A collection of forcefield precursors for metal–organic frameworks
Source: RSC Adv. 2019 Nov 13;9(63):36492–507. doi: 10.1039/c9ra07327b (PMC9075174; doi:10.1039/c9ra07327b)
Supplement: RA-009-C9RA07327B-s2468 [file RA-009-C9RA07327B-s2468.txt]

UJIZET_clean

8.725300    0.000000    0.000000
-4.362730    12.013242    0.000000
0.000000    0.000000    19.474600

     1       -4.1e-05       -4.1e-05       -4.1e-05    60[8-(6),8-(6),8-(6),8-(6),8-(6,60),8-(6,60),8-(6,60),8-(6,60)]
     2       4.362611       4.362611       4.362611    60[8-(6),8-(6),8-(6),8-(6),8-(6,60),8-(6,60),8-(6,60),8-(6,60)]
     3       4.362611       4.362611       4.362611    60[8-(6),8-(6),8-(6),8-(6),8-(6,60),8-(6,60),8-(6,60),8-(6,60)]
     4       -4.1e-05       -4.1e-05       -4.1e-05    60[8-(6),8-(6),8-(6),8-(6),8-(6,60),8-(6,60),8-(6,60),8-(6,60)]
     5      -1.855071      -1.855071      -1.855071    1[6-(6,6)]
     6       2.877551       2.877551       2.877551    1[6-(1,6,6)]
     7       3.402824       3.402824       3.402824    1[6-(1,6,6)]
     8       6.217641       6.217641       6.217641    1[6-(6,6)]
     9       1.485019       1.485019       1.485019    1[6-(1,6,6)]
    10       0.959746       0.959746       0.959746    1[6-(1,6,6)]
    11       2.507643       2.507643       2.507643    1[6-(6,6)]
    12      -1.485073      -1.485073      -1.485073    1[6-(1,6,6)]
    13       -0.95982       -0.95982       -0.95982    1[6-(1,6,6)]
    14       1.854927       1.854927       1.854927    1[6-(6,6)]
    15      -2.877657      -2.877657      -2.877657    1[6-(1,6,6)]
    16        5.32239        5.32239        5.32239    1[6-(1,6,6)]
    17       6.217641       6.217641       6.217641    1[6-(6,6)]
    18       1.485019       1.485019       1.485019    1[6-(1,6,6)]
    19       0.959746       0.959746       0.959746    1[6-(1,6,6)]
    20      -1.855071      -1.855071      -1.855071    1[6-(6,6)]
    21       2.877551       2.877551       2.877551    1[6-(1,6,6)]
    22       3.402824       3.402824       3.402824    1[6-(1,6,6)]
    23       1.854927       1.854927       1.854927    1[6-(6,6)]
    24      -2.877657      -2.877657      -2.877657    1[6-(1,6,6)]
    25        5.32239        5.32239        5.32239    1[6-(1,6,6)]
    26       2.507643       2.507643       2.507643    1[6-(6,6)]
    27      -1.485073      -1.485073      -1.485073    1[6-(1,6,6)]
    28       -0.95982       -0.95982       -0.95982    1[6-(1,6,6)]
    29       0.965842       0.965842       0.965842    1[6-(1,6,6)]
    30        1.56877        1.56877        1.56877    1[6-(1,6,6)]
    31       3.396728       3.396728       3.396728    1[6-(1,6,6)]
    32         2.7938         2.7938         2.7938    1[6-(1,6,6)]
    33       5.328509       5.328509       5.328509    1[6-(1,6,6)]
    34       5.931417       5.931417       5.931417    1[6-(1,6,6)]
    35      -0.965939      -0.965939      -0.965939    1[6-(1,6,6)]
    36      -1.568847      -1.568847      -1.568847    1[6-(1,6,6)]
    37      -1.098591      -1.098591      -1.098591    6[1-(0),6-(1,6),6-(6,6)]
    38       1.813944       1.813944       1.813944    6[6-(1,1,6),8-(60),8-(60,60)]
    39       2.587877       2.587877       2.587877    6[1-(0),1-(0),6-(1,1,6),6-(8,8)]
    40       5.461161       5.461161       5.461161    6[1-(0),6-(1,6),6-(6,6)]
    41       2.548626       2.548626       2.548626    6[6-(1,1,6),8-(60),8-(60,60)]
    42       1.774693       1.774693       1.774693    6[1-(0),1-(0),6-(1,1,6),6-(8,8)]
    43        3.26413        3.26413        3.26413    6[1-(0),6-(1,6),6-(6,6)]
    44       6.176605       6.176605       6.176605    6[6-(1,1,6),8-(60),8-(60,60)]
    45      -1.774759      -1.774759      -1.774759    6[1-(0),1-(0),6-(1,1,6),6-(8,8)]
    46        1.09844        1.09844        1.09844    6[1-(0),6-(1,6),6-(6,6)]
    47      -1.814035      -1.814035      -1.814035    6[6-(1,1,6),8-(60),8-(60,60)]
    48      -2.587971      -2.587971      -2.587971    6[1-(0),1-(0),6-(1,1,6),6-(8,8)]
    49       5.461161       5.461161       5.461161    6[1-(0),6-(1,6),6-(6,6)]
    50       2.548626       2.548626       2.548626    6[6-(1,1,6),8-(60),8-(60,60)]
    51       1.774693       1.774693       1.774693    6[1-(0),1-(0),6-(1,1,6),6-(8,8)]
    52      -1.098591      -1.098591      -1.098591    6[1-(0),6-(1,6),6-(6,6)]
    53       1.813944       1.813944       1.813944    6[6-(1,1,6),8-(60),8-(60,60)]
    54       2.587877       2.587877       2.587877    6[1-(0),1-(0),6-(1,1,6),6-(8,8)]
    55        1.09844        1.09844        1.09844    6[1-(0),6-(1,6),6-(6,6)]
    56      -1.814035      -1.814035      -1.814035    6[6-(1,1,6),8-(60),8-(60,60)]
    57      -2.587971      -2.587971      -2.587971    6[1-(0),1-(0),6-(1,1,6),6-(8,8)]
    58        3.26413        3.26413        3.26413    6[1-(0),6-(1,6),6-(6,6)]
    59       6.176605       6.176605       6.176605    6[6-(1,1,6),8-(60),8-(60,60)]
    60      -1.774759      -1.774759      -1.774759    6[1-(0),1-(0),6-(1,1,6),6-(8,8)]
    61       -6.1e-05       -6.1e-05       -6.1e-05    6[6-(6,6),8-(60),8-(60)]
    62       -7.1e-05       -7.1e-05       -7.1e-05    6[6-(1,6),6-(1,6),6-(8,8)]
    63       4.362631       4.362631       4.362631    6[6-(6,6),8-(60),8-(60)]
    64       4.362641       4.362641       4.362641    6[6-(1,6),6-(1,6),6-(8,8)]
    65       4.362631       4.362631       4.362631    6[6-(6,6),8-(60),8-(60)]
    66       4.362641       4.362641       4.362641    6[6-(1,6),6-(1,6),6-(8,8)]
    67       -6.1e-05       -6.1e-05       -6.1e-05    6[6-(6,6),8-(60),8-(60)]
    68       -7.1e-05       -7.1e-05       -7.1e-05    6[6-(1,6),6-(1,6),6-(8,8)]
    69       1.807837       1.807837       1.807837    6[1-(0),1-(0),6-(1,1,6),6-(1,1,6)]
    70       2.554733       2.554733       2.554733    6[1-(0),1-(0),6-(1,1,6),6-(1,1,6)]
    71       6.170497       6.170497       6.170497    6[1-(0),1-(0),6-(1,1,6),6-(1,1,6)]
    72      -1.807927      -1.807927      -1.807927    6[1-(0),1-(0),6-(1,1,6),6-(1,1,6)]
    73      -1.033132      -1.033132      -1.033132    8[6-(6,8),60-(8,8,8,8,8,8,8)]
    74       0.562735       0.562735       0.562735    8[6-(6,8),60-(8,8,8,8,8,8,8)]
    75       2.416865       2.416865       2.416865    8[6-(6,8),60-(8,8,8,8,8,8,8),60-(8,8,8,8,8,8,8)]
    76       5.395702       5.395702       5.395702    8[6-(6,8),60-(8,8,8,8,8,8,8)]
    77       3.799835       3.799835       3.799835    8[6-(6,8),60-(8,8,8,8,8,8,8)]
    78       1.945705       1.945705       1.945705    8[6-(6,8),60-(8,8,8,8,8,8,8),60-(8,8,8,8,8,8,8)]
    79       3.329551       3.329551       3.329551    8[6-(6,8),60-(8,8,8,8,8,8,8)]
    80       4.925398       4.925398       4.925398    8[6-(6,8),60-(8,8,8,8,8,8,8)]
    81      -1.945779      -1.945779      -1.945779    8[6-(6,8),60-(8,8,8,8,8,8,8),60-(8,8,8,8,8,8,8)]
    82       1.033019       1.033019       1.033019    8[6-(6,8),60-(8,8,8,8,8,8,8)]
    83      -0.562828      -0.562828      -0.562828    8[6-(6,8),60-(8,8,8,8,8,8,8)]
    84       6.308349       6.308349       6.308349    8[6-(6,8),60-(8,8,8,8,8,8,8),60-(8,8,8,8,8,8,8)]
    85       5.395702       5.395702       5.395702    8[6-(6,8),60-(8,8,8,8,8,8,8)]
    86       3.799835       3.799835       3.799835    8[6-(6,8),60-(8,8,8,8,8,8,8)]
    87       1.945705       1.945705       1.945705    8[6-(6,8),60-(8,8,8,8,8,8,8),60-(8,8,8,8,8,8,8)]
    88      -1.033132      -1.033132      -1.033132    8[6-(6,8),60-(8,8,8,8,8,8,8)]
    89       0.562735       0.562735       0.562735    8[6-(6,8),60-(8,8,8,8,8,8,8)]
    90       2.416865       2.416865       2.416865    8[6-(6,8),60-(8,8,8,8,8,8,8),60-(8,8,8,8,8,8,8)]
    91       1.033019       1.033019       1.033019    8[6-(6,8),60-(8,8,8,8,8,8,8)]
    92      -0.562828      -0.562828      -0.562828    8[6-(6,8),60-(8,8,8,8,8,8,8)]
    93       6.308349       6.308349       6.308349    8[6-(6,8),60-(8,8,8,8,8,8,8),60-(8,8,8,8,8,8,8)]
    94       3.329551       3.329551       3.329551    8[6-(6,8),60-(8,8,8,8,8,8,8)]
    95       4.925398       4.925398       4.925398    8[6-(6,8),60-(8,8,8,8,8,8,8)]
    96      -1.945779      -1.945779      -1.945779    8[6-(6,8),60-(8,8,8,8,8,8,8),60-(8,8,8,8,8,8,8)]
