# Supplementary material for: A collection of forcefield precursors for metal–organic frameworks
Source: RSC Adv. 2019 Nov 13;9(63):36492–507. doi: 10.1039/c9ra07327b (PMC9075174; doi:10.1039/c9ra07327b)
Supplement: RA-009-C9RA07327B-s2469 [file RA-009-C9RA07327B-s2469.txt]

UJOWEW_clean

12.547700    0.000000    0.000000
6.273866    14.052372    0.000000
6.273866    0.000003    14.052372

     1        6.27385        6.27385        6.27385    29[7-(6),7-(6),7-(6,6),7-(6,6)]
     2       6.273866       6.273866       6.273866    29[7-(6),7-(6),7-(6,6),7-(6,6)]
     3       9.410783       9.410783       9.410783    29[7-(6),7-(6),7-(6,6),7-(6,6)]
     4       9.410783       9.410783       9.410783    29[7-(6),7-(6),7-(6,6),7-(6,6)]
     5      12.335657      12.335657      12.335657    1[6-(6,7)]
     6       5.413081       5.413081       5.413081    1[6-(6,7)]
     7      11.306753      11.306753      11.306753    1[6-(6,6)]
     8      11.399603      11.399603      11.399603    1[6-(6,6)]
     9      11.924093      11.924093      11.924093    1[6-(6,6)]
    10      18.609513      18.609513      18.609513    1[6-(6,7)]
    11        5.41309        5.41309        5.41309    1[6-(6,7)]
    12       5.032894       5.032894       5.032894    1[6-(6,6)]
    13       17.67345       17.67345       17.67345    1[6-(6,6)]
    14      18.197948      18.197948      18.197948    1[6-(6,6)]
    15       9.198731       9.198731       9.198731    1[6-(6,7)]
    16       14.82388       14.82388       14.82388    1[6-(6,7)]
    17       8.169822       8.169822       8.169822    1[6-(6,6)]
    18       8.262678       8.262678       8.262678    1[6-(6,6)]
    19        8.78717        8.78717        8.78717    1[6-(6,6)]
    20      15.472589      15.472589      15.472589    1[6-(6,7)]
    21      14.823874      14.823874      14.823874    1[6-(6,7)]
    22      14.443675      14.443675      14.443675    1[6-(6,6)]
    23      14.536525      14.536525      14.536525    1[6-(6,6)]
    24      15.061021      15.061021      15.061021    1[6-(6,6)]
    25      12.759775      12.759775      12.759775    1[6-(6,7)]
    26      19.682351      19.682351      19.682351    1[6-(6,7)]
    27      13.788679      13.788679      13.788679    1[6-(6,6)]
    28      13.695829      13.695829      13.695829    1[6-(6,6)]
    29      13.171339      13.171339      13.171339    1[6-(6,6)]
    30       6.485919       6.485919       6.485919    1[6-(6,7)]
    31      19.682342      19.682342      19.682342    1[6-(6,7)]
    32      20.062538      20.062538      20.062538    1[6-(6,6)]
    33       7.421982       7.421982       7.421982    1[6-(6,6)]
    34       6.897484       6.897484       6.897484    1[6-(6,6)]
    35      15.896701      15.896701      15.896701    1[6-(6,7)]
    36      10.271552      10.271552      10.271552    1[6-(6,7)]
    37       16.92561       16.92561       16.92561    1[6-(6,6)]
    38      16.832754      16.832754      16.832754    1[6-(6,6)]
    39      16.308262      16.308262      16.308262    1[6-(6,6)]
    40       9.622843       9.622843       9.622843    1[6-(6,7)]
    41      10.271558      10.271558      10.271558    1[6-(6,7)]
    42      10.651757      10.651757      10.651757    1[6-(6,6)]
    43      10.558907      10.558907      10.558907    1[6-(6,6)]
    44      10.034411      10.034411      10.034411    1[6-(6,6)]
    45      17.253111      17.253111      17.253111    74[6-(7),6-(7),6-(7),6-(7),6-(7),6-(7),6-(7),6-(7)]
    46       7.842321       7.842321       7.842321    74[6-(7),6-(7),6-(7),6-(7),6-(7),6-(7),6-(7),6-(7)]
    47       17.82278       17.82278       17.82278    6[7-(29),74-(6,6,6,6,6,6,6)]
    48      12.119838      12.119838      12.119838    6[1-(0),6-(1,6),7-(6,29)]
    49      19.022337      19.022337      19.022337    6[7-(0),74-(6,6,6,6,6,6,6)]
    50       11.74843       11.74843       11.74843    6[1-(0),6-(1,6),7-(6,29)]
    51      11.510024      11.510024      11.510024    6[1-(0),6-(1,6),6-(1,7)]
    52      11.567742      11.567742      11.567742    6[1-(0),6-(1,6),6-(1,6)]
    53      11.878923      11.878923      11.878923    6[1-(0),6-(1,6),6-(1,7)]
    54      17.822774      17.822774      17.822774    6[7-(29),74-(6,6,6,6,6,6,6)]
    55      18.393691      18.393691      18.393691    6[1-(0),6-(1,6),7-(6,29)]
    56      19.022337      19.022337      19.022337    6[7-(0),74-(6,6,6,6,6,6,6)]
    57       5.474575       5.474575       5.474575    6[1-(0),6-(1,6),7-(6,29)]
    58       5.236169       5.236169       5.236169    6[1-(0),6-(1,6),6-(1,7)]
    59       17.84159       17.84159       17.84159    6[1-(0),6-(1,6),6-(1,6)]
    60      18.152775      18.152775      18.152775    6[1-(0),6-(1,6),6-(1,7)]
    61       8.411986       8.411986       8.411986    6[7-(29),74-(6,6,6,6,6,6,6)]
    62       8.982911       8.982911       8.982911    6[1-(0),6-(1,6),7-(6,29)]
    63       9.611544       9.611544       9.611544    6[7-(0),74-(6,6,6,6,6,6,6)]
    64       8.611499       8.611499       8.611499    6[1-(0),6-(1,6),7-(6,29)]
    65       8.373094       8.373094       8.373094    6[1-(0),6-(1,6),6-(1,7)]
    66       8.430815       8.430815       8.430815    6[1-(0),6-(1,6),6-(1,6)]
    67       8.741997       8.741997       8.741997    6[1-(0),6-(1,6),6-(1,7)]
    68       8.411986       8.411986       8.411986    6[7-(29),74-(6,6,6,6,6,6,6)]
    69      15.256768      15.256768      15.256768    6[1-(0),6-(1,6),7-(6,29)]
    70       9.611548       9.611548       9.611548    6[7-(0),74-(6,6,6,6,6,6,6)]
    71      14.885356      14.885356      14.885356    6[1-(0),6-(1,6),7-(6,29)]
    72      14.646948      14.646948      14.646948    6[1-(0),6-(1,6),6-(1,7)]
    73      14.704666      14.704666      14.704666    6[1-(0),6-(1,6),6-(1,6)]
    74       15.01585       15.01585       15.01585    6[1-(0),6-(1,6),6-(1,7)]
    75       7.272652       7.272652       7.272652    6[7-(29),74-(6,6,6,6,6,6,6)]
    76      12.975594      12.975594      12.975594    6[1-(0),6-(1,6),7-(6,29)]
    77       6.073095       6.073095       6.073095    6[7-(0),74-(6,6,6,6,6,6,6)]
    78      13.347002      13.347002      13.347002    6[1-(0),6-(1,6),7-(6,29)]
    79      13.585408      13.585408      13.585408    6[1-(0),6-(1,6),6-(1,7)]
    80       13.52769       13.52769       13.52769    6[1-(0),6-(1,6),6-(1,6)]
    81      13.216509      13.216509      13.216509    6[1-(0),6-(1,6),6-(1,7)]
    82       7.272658       7.272658       7.272658    6[7-(29),74-(6,6,6,6,6,6,6)]
    83       6.701741       6.701741       6.701741    6[1-(0),6-(1,6),7-(6,29)]
    84       6.073095       6.073095       6.073095    6[7-(0),74-(6,6,6,6,6,6,6)]
    85      19.620857      19.620857      19.620857    6[1-(0),6-(1,6),7-(6,29)]
    86       7.311563       7.311563       7.311563    6[1-(0),6-(1,6),6-(1,7)]
    87       7.253842       7.253842       7.253842    6[1-(0),6-(1,6),6-(1,6)]
    88       6.942657       6.942657       6.942657    6[1-(0),6-(1,6),6-(1,7)]
    89      16.683446      16.683446      16.683446    6[7-(29),74-(6,6,6,6,6,6,6)]
    90      16.112521      16.112521      16.112521    6[1-(0),6-(1,6),7-(6,29)]
    91      15.483888      15.483888      15.483888    6[7-(0),74-(6,6,6,6,6,6,6)]
    92      16.483933      16.483933      16.483933    6[1-(0),6-(1,6),7-(6,29)]
    93      16.722338      16.722338      16.722338    6[1-(0),6-(1,6),6-(1,7)]
    94      16.664617      16.664617      16.664617    6[1-(0),6-(1,6),6-(1,6)]
    95      16.353435      16.353435      16.353435    6[1-(0),6-(1,6),6-(1,7)]
    96      16.683446      16.683446      16.683446    6[7-(29),74-(6,6,6,6,6,6,6)]
    97       9.838664       9.838664       9.838664    6[1-(0),6-(1,6),7-(6,29)]
    98      15.483884      15.483884      15.483884    6[7-(0),74-(6,6,6,6,6,6,6)]
    99      10.210076      10.210076      10.210076    6[1-(0),6-(1,6),7-(6,29)]
   100      10.448484      10.448484      10.448484    6[1-(0),6-(1,6),6-(1,7)]
   101      10.390766      10.390766      10.390766    6[1-(0),6-(1,6),6-(1,6)]
   102      10.079582      10.079582      10.079582    6[1-(0),6-(1,6),6-(1,7)]
   103       12.06463       12.06463       12.06463    7[6-(1,6),6-(1,6),29-(7,7,7)]
   104      18.146513      18.146513      18.146513    7[6-(74),29-(7,7,7)]
   105      19.975963      19.975963      19.975963    7[6-(74)]
   106      18.338479      18.338479      18.338479    7[6-(1,6),6-(1,6),29-(7,7,7)]
   107      18.146503      18.146503      18.146503    7[6-(74),29-(7,7,7)]
   108      19.975962      19.975962      19.975962    7[6-(74)]
   109         8.9277         8.9277         8.9277    7[6-(1,6),6-(1,6),29-(7,7,7)]
   110       8.735717       8.735717       8.735717    7[6-(74),29-(7,7,7)]
   111      10.565168      10.565168      10.565168    7[6-(74)]
   112      15.201559      15.201559      15.201559    7[6-(1,6),6-(1,6),29-(7,7,7)]
   113       8.735717       8.735717       8.735717    7[6-(74),29-(7,7,7)]
   114      10.565175      10.565175      10.565175    7[6-(74)]
   115      13.030802      13.030802      13.030802    7[6-(1,6),6-(1,6),29-(7,7,7)]
   116       6.948919       6.948919       6.948919    7[6-(74),29-(7,7,7)]
   117       5.119469       5.119469       5.119469    7[6-(74)]
   118       6.756953       6.756953       6.756953    7[6-(1,6),6-(1,6),29-(7,7,7)]
   119       6.948929       6.948929       6.948929    7[6-(74),29-(7,7,7)]
   120        5.11947        5.11947        5.11947    7[6-(74)]
   121      16.167732      16.167732      16.167732    7[6-(1,6),6-(1,6),29-(7,7,7)]
   122      16.359715      16.359715      16.359715    7[6-(74),29-(7,7,7)]
   123      14.530264      14.530264      14.530264    7[6-(74)]
   124       9.893873       9.893873       9.893873    7[6-(1,6),6-(1,6),29-(7,7,7)]
   125      16.359715      16.359715      16.359715    7[6-(74),29-(7,7,7)]
   126      14.530257      14.530257      14.530257    7[6-(74)]
