# Supplementary material for: A collection of forcefield precursors for metal–organic frameworks
Source: RSC Adv. 2019 Nov 13;9(63):36492–507. doi: 10.1039/c9ra07327b (PMC9075174; doi:10.1039/c9ra07327b)
Supplement: RA-009-C9RA07327B-s2470 [file RA-009-C9RA07327B-s2470.txt]

UJOWIA_charged

12.140800    0.000000    0.000000
-0.000042    12.140800    0.000000
-6.070512    -6.070533    17.390029

     1      -3.035277      -3.035277      -3.035277    27[7-(6),7-(6),8-(6),8-(6),8-(6),8-(6)]
     2      -3.035256      -3.035256      -3.035256    27[7-(6),7-(6),8-(6),8-(6),8-(6),8-(6)]
     3       -2.1e-05       -2.1e-05       -2.1e-05    27[7-(6),7-(6),8-(6),8-(6),8-(6),8-(6)]
     4       6.070379       6.070379       6.070379    27[7-(6),7-(6),8-(6),8-(6),8-(6),8-(6)]
     5      -1.461836      -1.461836      -1.461836    1[6-(7,8)]
     6       1.090158       1.090158       1.090158    1[6-(1,1,7)]
     7       1.873231       1.873231       1.873231    1[6-(1,1,7)]
     8       2.145198       2.145198       2.145198    1[6-(1,1,7)]
     9       7.820995       7.820995       7.820995    1[6-(1,1,7)]
    10      -4.227547      -4.227547      -4.227547    1[6-(1,1,7)]
    11       6.501283       6.501283       6.501283    1[6-(1,1,7)]
    12      -0.025583      -0.025583      -0.025583    1[6-(1,1,7)]
    13       1.445886       1.445886       1.445886    1[6-(1,1,7)]
    14       1.131427       1.131427       1.131427    1[6-(1,1,7)]
    15       7.398508       7.398508       7.398508    1[6-(7,8)]
    16        6.29975        6.29975        6.29975    1[6-(1,1,7)]
    17       5.540944       5.540944       5.540944    1[6-(1,1,7)]
    18       6.935917       6.935917       6.935917    1[6-(1,1,7)]
    19       7.532066       7.532066       7.532066    1[6-(7,8)]
    20       4.980055       4.980055       4.980055    1[6-(1,1,7)]
    21       4.196973       4.196973       4.196973    1[6-(1,1,7)]
    22       3.925029       3.925029       3.925029    1[6-(1,1,7)]
    23      -1.750808      -1.750808      -1.750808    1[6-(1,1,7)]
    24       -1.84309       -1.84309       -1.84309    1[6-(1,1,7)]
    25      -0.431109      -0.431109      -0.431109    1[6-(1,1,7)]
    26       6.095817       6.095817       6.095817    1[6-(1,1,7)]
    27       4.624353       4.624353       4.624353    1[6-(1,1,7)]
    28        4.93879        4.93879        4.93879    1[6-(1,1,7)]
    29      -1.328277      -1.328277      -1.328277    1[6-(7,8)]
    30      -0.229549      -0.229549      -0.229549    1[6-(1,1,7)]
    31       0.529213       0.529213       0.529213    1[6-(1,1,7)]
    32       -0.86573       -0.86573       -0.86573    1[6-(1,1,7)]
    33      -3.460253      -3.460253      -3.460253    1[6-(7,8)]
    34       0.712652       0.712652       0.712652    1[6-(1,1,7)]
    35       1.977722       1.977722       1.977722    1[6-(1,1,7)]
    36      -4.571125      -4.571125      -4.571125    1[6-(1,1,7)]
    37       3.531715       3.531715       3.531715    1[6-(1,1,7)]
    38       3.518348       3.518348       3.518348    1[6-(1,1,7)]
    39       3.742953       3.742953       3.742953    1[6-(1,1,7)]
    40      -1.764176      -1.764176      -1.764176    1[6-(1,1,7)]
    41      -2.257085      -2.257085      -2.257085    1[6-(1,1,7)]
    42       4.291762       4.291762       4.291762    1[6-(1,1,7)]
    43       0.126219       0.126219       0.126219    1[6-(7,8)]
    44       0.337451       0.337451       0.337451    1[6-(1,1,7)]
    45       1.732424       1.732424       1.732424    1[6-(1,1,7)]
    46       1.471396       1.471396       1.471396    1[6-(1,1,7)]
    47      -2.610408      -2.610408      -2.610408    1[6-(7,8)]
    48       5.357694       5.357694       5.357694    1[6-(1,1,7)]
    49       4.092615       4.092615       4.092615    1[6-(1,1,7)]
    50      -1.499539      -1.499539      -1.499539    1[6-(1,1,7)]
    51       2.538606       2.538606       2.538606    1[6-(1,1,7)]
    52       2.551948       2.551948       2.551948    1[6-(1,1,7)]
    53       2.327354       2.327354       2.327354    1[6-(1,1,7)]
    54      -4.306481      -4.306481      -4.306481    1[6-(1,1,7)]
    55      -3.813566      -3.813566      -3.813566    1[6-(1,1,7)]
    56       1.778588       1.778588       1.778588    1[6-(1,1,7)]
    57       5.944102       5.944102       5.944102    1[6-(7,8)]
    58       5.732842       5.732842       5.732842    1[6-(1,1,7)]
    59       4.337865       4.337865       4.337865    1[6-(1,1,7)]
    60       4.598882       4.598882       4.598882    1[6-(1,1,7)]
    61       7.532082       7.532082       7.532082    1[6-(7,8)]
    62       4.980088       4.980088       4.980088    1[6-(1,1,7)]
    63       4.197015       4.197015       4.197015    1[6-(1,1,7)]
    64       3.925048       3.925048       3.925048    1[6-(1,1,7)]
    65      -1.750749      -1.750749      -1.750749    1[6-(1,1,7)]
    66      10.297793      10.297793      10.297793    1[6-(1,1,7)]
    67      -0.431037      -0.431037      -0.431037    1[6-(1,1,7)]
    68       6.095829       6.095829       6.095829    1[6-(1,1,7)]
    69        4.62436        4.62436        4.62436    1[6-(1,1,7)]
    70       4.938819       4.938819       4.938819    1[6-(1,1,7)]
    71      -1.328262      -1.328262      -1.328262    1[6-(7,8)]
    72      -0.229504      -0.229504      -0.229504    1[6-(1,1,7)]
    73       0.529302       0.529302       0.529302    1[6-(1,1,7)]
    74      -0.865671      -0.865671      -0.865671    1[6-(1,1,7)]
    75       -1.46182       -1.46182       -1.46182    1[6-(7,8)]
    76       1.090191       1.090191       1.090191    1[6-(1,1,7)]
    77       1.873273       1.873273       1.873273    1[6-(1,1,7)]
    78       2.145217       2.145217       2.145217    1[6-(1,1,7)]
    79       7.821054       7.821054       7.821054    1[6-(1,1,7)]
    80       7.913336       7.913336       7.913336    1[6-(1,1,7)]
    81       6.501355       6.501355       6.501355    1[6-(1,1,7)]
    82      -0.025571      -0.025571      -0.025571    1[6-(1,1,7)]
    83       1.445893       1.445893       1.445893    1[6-(1,1,7)]
    84       1.131456       1.131456       1.131456    1[6-(1,1,7)]
    85       7.398523       7.398523       7.398523    1[6-(7,8)]
    86       6.299795       6.299795       6.299795    1[6-(1,1,7)]
    87       5.541033       5.541033       5.541033    1[6-(1,1,7)]
    88       6.935976       6.935976       6.935976    1[6-(1,1,7)]
    89       9.530499       9.530499       9.530499    1[6-(7,8)]
    90       5.357594       5.357594       5.357594    1[6-(1,1,7)]
    91       4.092524       4.092524       4.092524    1[6-(1,1,7)]
    92      10.641371      10.641371      10.641371    1[6-(1,1,7)]
    93       2.538531       2.538531       2.538531    1[6-(1,1,7)]
    94       2.551898       2.551898       2.551898    1[6-(1,1,7)]
    95       2.327293       2.327293       2.327293    1[6-(1,1,7)]
    96       7.834422       7.834422       7.834422    1[6-(1,1,7)]
    97       8.327331       8.327331       8.327331    1[6-(1,1,7)]
    98       1.778484       1.778484       1.778484    1[6-(1,1,7)]
    99       5.944027       5.944027       5.944027    1[6-(7,8)]
   100       5.732795       5.732795       5.732795    1[6-(1,1,7)]
   101       4.337822       4.337822       4.337822    1[6-(1,1,7)]
   102        4.59885        4.59885        4.59885    1[6-(1,1,7)]
   103       8.680654       8.680654       8.680654    1[6-(7,8)]
   104       0.712552       0.712552       0.712552    1[6-(1,1,7)]
   105       1.977631       1.977631       1.977631    1[6-(1,1,7)]
   106       7.569785       7.569785       7.569785    1[6-(1,1,7)]
   107        3.53164        3.53164        3.53164    1[6-(1,1,7)]
   108       3.518298       3.518298       3.518298    1[6-(1,1,7)]
   109       3.742892       3.742892       3.742892    1[6-(1,1,7)]
   110      10.376727      10.376727      10.376727    1[6-(1,1,7)]
   111       9.883812       9.883812       9.883812    1[6-(1,1,7)]
   112       4.291658       4.291658       4.291658    1[6-(1,1,7)]
   113       0.126144       0.126144       0.126144    1[6-(7,8)]
   114       0.337404       0.337404       0.337404    1[6-(1,1,7)]
   115       1.732381       1.732381       1.732381    1[6-(1,1,7)]
   116       1.471364       1.471364       1.471364    1[6-(1,1,7)]
   117        -3.0353        -3.0353        -3.0353    74[6-(7),6-(7),6-(7),6-(7),6-(7),6-(7),6-(7),6-(7)]
   118       9.105546       9.105546       9.105546    74[6-(7),6-(7),6-(7),6-(7),6-(7),6-(7),6-(7),6-(7)]
   119      -2.556964      -2.556964      -2.556964    6[7-(0),74-(6,6,6,6,6,6,6)]
   120      -2.728735      -2.728735      -2.728735    6[7-(27),74-(6,6,6,6,6,6,6)]
   121      -0.801376      -0.801376      -0.801376    6[1-(0),7-(6,6),8-(27)]
   122       1.465308       1.465308       1.465308    6[1-(0),1-(0),1-(0),7-(6,6)]
   123        7.35964        7.35964        7.35964    6[1-(0),1-(0),1-(0),7-(6,6)]
   124       0.769638       0.769638       0.769638    6[1-(0),1-(0),1-(0),7-(6,6)]
   125       7.591544       7.591544       7.591544    6[1-(0),7-(6,6),8-(27)]
   126       6.418726       6.418726       6.418726    6[1-(0),1-(0),1-(0),7-(6,6)]
   127      -3.513645      -3.513645      -3.513645    6[7-(0),74-(6,6,6,6,6,6,6)]
   128      -3.341837      -3.341837      -3.341837    6[7-(27),74-(6,6,6,6,6,6,6)]
   129       6.871602       6.871602       6.871602    6[1-(0),7-(6,6),8-(27)]
   130       4.604908       4.604908       4.604908    6[1-(0),1-(0),1-(0),7-(6,6)]
   131      -1.289465      -1.289465      -1.289465    6[1-(0),1-(0),1-(0),7-(6,6)]
   132        5.30059        5.30059        5.30059    6[1-(0),1-(0),1-(0),7-(6,6)]
   133      -1.521354      -1.521354      -1.521354    6[1-(0),7-(6,6),8-(27)]
   134      -0.348526      -0.348526      -0.348526    6[1-(0),1-(0),1-(0),7-(6,6)]
   135      -1.023527      -1.023527      -1.023527    6[7-(0),74-(6,6,6,6,6,6,6)]
   136      10.316362      10.316362      10.316362    6[7-(27),74-(6,6,6,6,6,6,6)]
   137      -4.062437      -4.062437      -4.062437    6[1-(0),7-(6,6),8-(27)]
   138       1.594077       1.594077       1.594077    6[1-(0),1-(0),1-(0),7-(6,6)]
   139       3.275536       3.275536       3.275536    6[1-(0),1-(0),1-(0),7-(6,6)]
   140      -2.240096      -2.240096      -2.240096    6[1-(0),1-(0),1-(0),7-(6,6)]
   141       1.052563       1.052563       1.052563    6[1-(0),7-(6,6),8-(27)]
   142       1.302644       1.302644       1.302644    6[1-(0),1-(0),1-(0),7-(6,6)]
   143       7.093809       7.093809       7.093809    6[7-(0),74-(6,6,6,6,6,6,6)]
   144       7.894756       7.894756       7.894756    6[7-(27),74-(6,6,6,6,6,6,6)]
   145      -2.008229      -2.008229      -2.008229    6[1-(0),7-(6,6),8-(27)]
   146       4.476272       4.476272       4.476272    6[1-(0),1-(0),1-(0),7-(6,6)]
   147       2.794772       2.794772       2.794772    6[1-(0),1-(0),1-(0),7-(6,6)]
   148      -3.830567      -3.830567      -3.830567    6[1-(0),1-(0),1-(0),7-(6,6)]
   149       5.017759       5.017759       5.017759    6[1-(0),7-(6,6),8-(27)]
   150       4.767647       4.767647       4.767647    6[1-(0),1-(0),1-(0),7-(6,6)]
   151        8.62721        8.62721        8.62721    6[7-(0),74-(6,6,6,6,6,6,6)]
   152       8.798981       8.798981       8.798981    6[7-(27),74-(6,6,6,6,6,6,6)]
   153       6.871622       6.871622       6.871622    6[1-(0),7-(6,6),8-(27)]
   154       4.604938       4.604938       4.604938    6[1-(0),1-(0),1-(0),7-(6,6)]
   155      -1.289394      -1.289394      -1.289394    6[1-(0),1-(0),1-(0),7-(6,6)]
   156       5.300608       5.300608       5.300608    6[1-(0),1-(0),1-(0),7-(6,6)]
   157      -1.521298      -1.521298      -1.521298    6[1-(0),7-(6,6),8-(27)]
   158       -0.34848       -0.34848       -0.34848    6[1-(0),1-(0),1-(0),7-(6,6)]
   159       9.583891       9.583891       9.583891    6[7-(0),74-(6,6,6,6,6,6,6)]
   160       9.412083       9.412083       9.412083    6[7-(27),74-(6,6,6,6,6,6,6)]
   161      -0.801356      -0.801356      -0.801356    6[1-(0),7-(6,6),8-(27)]
   162       1.465338       1.465338       1.465338    6[1-(0),1-(0),1-(0),7-(6,6)]
   163       7.359711       7.359711       7.359711    6[1-(0),1-(0),1-(0),7-(6,6)]
   164       0.769656       0.769656       0.769656    6[1-(0),1-(0),1-(0),7-(6,6)]
   165         7.5916         7.5916         7.5916    6[1-(0),7-(6,6),8-(27)]
   166       6.418772       6.418772       6.418772    6[1-(0),1-(0),1-(0),7-(6,6)]
   167       7.093773       7.093773       7.093773    6[7-(0),74-(6,6,6,6,6,6,6)]
   168      -4.246116      -4.246116      -4.246116    6[7-(27),74-(6,6,6,6,6,6,6)]
   169      10.132683      10.132683      10.132683    6[1-(0),7-(6,6),8-(27)]
   170       4.476169       4.476169       4.476169    6[1-(0),1-(0),1-(0),7-(6,6)]
   171        2.79471        2.79471        2.79471    6[1-(0),1-(0),1-(0),7-(6,6)]
   172       8.310342       8.310342       8.310342    6[1-(0),1-(0),1-(0),7-(6,6)]
   173       5.017683       5.017683       5.017683    6[1-(0),7-(6,6),8-(27)]
   174       4.767602       4.767602       4.767602    6[1-(0),1-(0),1-(0),7-(6,6)]
   175      -1.023563      -1.023563      -1.023563    6[7-(0),74-(6,6,6,6,6,6,6)]
   176       -1.82451       -1.82451       -1.82451    6[7-(27),74-(6,6,6,6,6,6,6)]
   177       8.078475       8.078475       8.078475    6[1-(0),7-(6,6),8-(27)]
   178       1.593974       1.593974       1.593974    6[1-(0),1-(0),1-(0),7-(6,6)]
   179       3.275474       3.275474       3.275474    6[1-(0),1-(0),1-(0),7-(6,6)]
   180       9.900813       9.900813       9.900813    6[1-(0),1-(0),1-(0),7-(6,6)]
   181       1.052487       1.052487       1.052487    6[1-(0),7-(6,6),8-(27)]
   182       1.302599       1.302599       1.302599    6[1-(0),1-(0),1-(0),7-(6,6)]
   183       7.131398       7.131398       7.131398    7[6-(1,1,1),6-(1,1,1),6-(1,8)]
   184        0.40833        0.40833        0.40833    7[6-(1,1,1),6-(1,1,1),6-(1,8)]
   185      -2.625897      -2.625897      -2.625897    7[6-(74),27-(7,8,8,8,8)]
   186      -2.302014      -2.302014      -2.302014    7[6-(74)]
   187      -1.061223      -1.061223      -1.061223    7[6-(1,1,1),6-(1,1,1),6-(1,8)]
   188       5.661893       5.661893       5.661893    7[6-(1,1,1),6-(1,1,1),6-(1,8)]
   189       -3.44466       -3.44466       -3.44466    7[6-(74),27-(7,8,8,8,8)]
   190      -3.768601      -3.768601      -3.768601    7[6-(74)]
   191       1.848505       1.848505       1.848505    7[6-(1,1,1),6-(1,1,1),6-(1,8)]
   192       2.466758       2.466758       2.466758    7[6-(1,1,1),6-(1,1,1),6-(1,8)]
   193      10.908234      10.908234      10.908234    7[6-(74),27-(7,8,8,8,8)]
   194         0.0292         0.0292         0.0292    7[6-(74)]
   195       4.221803       4.221803       4.221803    7[6-(1,1,1),6-(1,1,1),6-(1,8)]
   196       3.603598       3.603598       3.603598    7[6-(1,1,1),6-(1,1,1),6-(1,8)]
   197       7.302899       7.302899       7.302899    7[6-(74),27-(7,8,8,8,8)]
   198       6.041076       6.041076       6.041076    7[6-(74)]
   199      -1.061152      -1.061152      -1.061152    7[6-(1,1,1),6-(1,1,1),6-(1,8)]
   200       5.661916       5.661916       5.661916    7[6-(1,1,1),6-(1,1,1),6-(1,8)]
   201       8.696143       8.696143       8.696143    7[6-(74),27-(7,8,8,8,8)]
   202        8.37226        8.37226        8.37226    7[6-(74)]
   203       7.131469       7.131469       7.131469    7[6-(1,1,1),6-(1,1,1),6-(1,8)]
   204       0.408353       0.408353       0.408353    7[6-(1,1,1),6-(1,1,1),6-(1,8)]
   205       9.514906       9.514906       9.514906    7[6-(74),27-(7,8,8,8,8)]
   206       9.838847       9.838847       9.838847    7[6-(74)]
   207       4.221741       4.221741       4.221741    7[6-(1,1,1),6-(1,1,1),6-(1,8)]
   208       3.603488       3.603488       3.603488    7[6-(1,1,1),6-(1,1,1),6-(1,8)]
   209      -4.837988      -4.837988      -4.837988    7[6-(74),27-(7,8,8,8,8)]
   210       6.041046       6.041046       6.041046    7[6-(74)]
   211       1.848443       1.848443       1.848443    7[6-(1,1,1),6-(1,1,1),6-(1,8)]
   212       2.466648       2.466648       2.466648    7[6-(1,1,1),6-(1,1,1),6-(1,8)]
   213      -1.232653      -1.232653      -1.232653    7[6-(74),27-(7,8,8,8,8)]
   214        0.02917        0.02917        0.02917    7[6-(74)]
   215      -1.151636      -1.151636      -1.151636    8[6-(1,7),27-(7,7,8,8,8)]
   216        8.25638        8.25638        8.25638    8[6-(1,7),27-(7,7,8,8,8)]
   217       7.221858       7.221858       7.221858    8[6-(1,7),27-(7,7,8,8,8)]
   218      -2.186176      -2.186176      -2.186176    8[6-(1,7),27-(7,7,8,8,8)]
   219       0.842556       0.842556       0.842556    8[6-(1,7),27-(7,7,8,8,8)]
   220       1.411819       1.411819       1.411819    8[6-(1,7),27-(7,7,8,8,8)]
   221         5.2278         5.2278         5.2278    8[6-(1,7),27-(7,7,8,8,8)]
   222       4.658518       4.658518       4.658518    8[6-(1,7),27-(7,7,8,8,8)]
   223       7.221882       7.221882       7.221882    8[6-(1,7),27-(7,7,8,8,8)]
   224      -2.186134      -2.186134      -2.186134    8[6-(1,7),27-(7,7,8,8,8)]
   225      -1.151612      -1.151612      -1.151612    8[6-(1,7),27-(7,7,8,8,8)]
   226       8.256422       8.256422       8.256422    8[6-(1,7),27-(7,7,8,8,8)]
   227        5.22769        5.22769        5.22769    8[6-(1,7),27-(7,7,8,8,8)]
   228       4.658427       4.658427       4.658427    8[6-(1,7),27-(7,7,8,8,8)]
   229       0.842446       0.842446       0.842446    8[6-(1,7),27-(7,7,8,8,8)]
   230       1.411728       1.411728       1.411728    8[6-(1,7),27-(7,7,8,8,8)]
