# Supplementary material for: A collection of forcefield precursors for metal–organic frameworks
Source: RSC Adv. 2019 Nov 13;9(63):36492–507. doi: 10.1039/c9ra07327b (PMC9075174; doi:10.1039/c9ra07327b)
Supplement: RA-009-C9RA07327B-s2471 [file RA-009-C9RA07327B-s2471.txt]

UKAPUS_clean

10.729800    0.000000    0.000000
4.756649    10.916610    0.000000
4.679047    2.655648    13.752889

     1       4.042767       4.042767       4.042767    60[8-(15),8-(6),8-(6),8-(6),8-(6),8-(6),8-(6,60),8-(6,60)]
     2      16.122729      16.122729      16.122729    60[8-(15),8-(6),8-(6),8-(6),8-(6),8-(6),8-(6,60),8-(6,60)]
     3      11.840615      11.840615      11.840615    15[6-(6,6),6-(6,6),6-(6,6),8-(60)]
     4       8.324881       8.324881       8.324881    15[6-(6,6),6-(6,6),6-(6,6),8-(60)]
     5       9.674955       9.674955       9.674955    1[6-(6,6)]
     6       2.807916       2.807916       2.807916    1[6-(6,6)]
     7      11.480613      11.480613      11.480613    1[6-(6,6)]
     8       1.635127       1.635127       1.635127    1[6-(6,6)]
     9       7.204627       7.204627       7.204627    1[6-(6,6)]
    10       8.998474       8.998474       8.998474    1[6-(6,6)]
    11       10.18478       10.18478       10.18478    1[6-(6,6)]
    12      15.398909      15.398909      15.398909    1[6-(6,6)]
    13        6.23823        6.23823        6.23823    1[6-(6,6)]
    14       7.494156       7.494156       7.494156    1[6-(6,6)]
    15      14.969352      14.969352      14.969352    1[6-(6,6)]
    16      10.915491      10.915491      10.915491    1[6-(6,6)]
    17      10.490541      10.490541      10.490541    1[6-(6,6)]
    18       17.35758       17.35758       17.35758    1[6-(6,6)]
    19       8.684883       8.684883       8.684883    1[6-(6,6)]
    20      18.530369      18.530369      18.530369    1[6-(6,6)]
    21      12.960869      12.960869      12.960869    1[6-(6,6)]
    22      11.167022      11.167022      11.167022    1[6-(6,6)]
    23       9.980716       9.980716       9.980716    1[6-(6,6)]
    24       4.766587       4.766587       4.766587    1[6-(6,6)]
    25      13.927266      13.927266      13.927266    1[6-(6,6)]
    26       12.67134       12.67134       12.67134    1[6-(6,6)]
    27       5.196144       5.196144       5.196144    1[6-(6,6)]
    28       9.250005       9.250005       9.250005    1[6-(6,6)]
    29      11.623511      11.623511      11.623511    6[6-(1,6),6-(1,6),15-(6,6,8)]
    30       9.542192       9.542192       9.542192    6[1-(0),6-(1,6),6-(6,6)]
    31      11.851846      11.851846      11.851846    6[6-(1,6),6-(1,6),15-(6,6,8)]
    32      10.412495      10.412495      10.412495    6[6-(1,6),6-(1,6),15-(6,6,8)]
    33        2.11044        2.11044        2.11044    6[1-(0),6-(1,6),6-(6,15)]
    34      10.612656      10.612656      10.612656    6[1-(0),6-(1,6),6-(6,15)]
    35        8.26464        8.26464        8.26464    6[6-(1,6),6-(1,6),6-(8,8)]
    36      12.043073      12.043073      12.043073    6[1-(0),6-(1,6),6-(6,15)]
    37       8.068402       8.068402       8.068402    6[1-(0),6-(1,6),6-(6,6)]
    38       9.137098       9.137098       9.137098    6[1-(0),6-(1,6),6-(6,15)]
    39      10.858396      10.858396      10.858396    6[1-(0),6-(1,6),6-(6,15)]
    40      16.158866      16.158866      16.158866    6[6-(1,6),6-(1,6),6-(8,8)]
    41      16.096179      16.096179      16.096179    6[6-(6,6),8-(60),8-(60)]
    42      11.066116      11.066116      11.066116    6[1-(0),6-(1,6),6-(6,6)]
    43      16.661531      16.661531      16.661531    6[1-(0),6-(1,6),6-(6,6)]
    44       5.842833       5.842833       5.842833    6[6-(1,6),6-(1,6),6-(8,8)]
    45       6.834748       6.834748       6.834748    6[1-(0),6-(1,6),6-(6,6)]
    46      15.616337      15.616337      15.616337    6[1-(0),6-(1,6),6-(6,6)]
    47       5.756464       5.756464       5.756464    6[6-(6,6),8-(60),8-(60)]
    48       7.150248       7.150248       7.150248    6[6-(6,6),8-(60),8-(60,60)]
    49      11.162758      11.162758      11.162758    6[1-(0),6-(1,6),6-(6,15)]
    50       8.541985       8.541985       8.541985    6[6-(1,6),6-(1,6),15-(6,6,8)]
    51      10.623304      10.623304      10.623304    6[1-(0),6-(1,6),6-(6,6)]
    52        8.31365        8.31365        8.31365    6[6-(1,6),6-(1,6),15-(6,6,8)]
    53       9.753001       9.753001       9.753001    6[6-(1,6),6-(1,6),15-(6,6,8)]
    54      18.055056      18.055056      18.055056    6[1-(0),6-(1,6),6-(6,15)]
    55        9.55284        9.55284        9.55284    6[1-(0),6-(1,6),6-(6,15)]
    56      11.900856      11.900856      11.900856    6[6-(1,6),6-(1,6),6-(8,8)]
    57       8.122423       8.122423       8.122423    6[1-(0),6-(1,6),6-(6,15)]
    58      12.097094      12.097094      12.097094    6[1-(0),6-(1,6),6-(6,6)]
    59      11.028398      11.028398      11.028398    6[1-(0),6-(1,6),6-(6,15)]
    60         9.3071         9.3071         9.3071    6[1-(0),6-(1,6),6-(6,15)]
    61        4.00663        4.00663        4.00663    6[6-(1,6),6-(1,6),6-(8,8)]
    62       4.069317       4.069317       4.069317    6[6-(6,6),8-(60),8-(60)]
    63        9.09938        9.09938        9.09938    6[1-(0),6-(1,6),6-(6,6)]
    64       3.503965       3.503965       3.503965    6[1-(0),6-(1,6),6-(6,6)]
    65      14.322663      14.322663      14.322663    6[6-(1,6),6-(1,6),6-(8,8)]
    66      13.330748      13.330748      13.330748    6[1-(0),6-(1,6),6-(6,6)]
    67       4.549159       4.549159       4.549159    6[1-(0),6-(1,6),6-(6,6)]
    68      14.409032      14.409032      14.409032    6[6-(6,6),8-(60),8-(60)]
    69      13.015248      13.015248      13.015248    6[6-(6,6),8-(60),8-(60,60)]
    70       9.002738       9.002738       9.002738    6[1-(0),6-(1,6),6-(6,15)]
    71        6.19122        6.19122        6.19122    8[6-(6,8),60-(8,8,8,8,8,8,8)]
    72       7.407743       7.407743       7.407743    8[6-(6,8),60-(8,8,8,8,8,8,8)]
    73       6.260101       6.260101       6.260101    8[6-(6,8),60-(8,8,8,8,8,8,8)]
    74      15.184387      15.184387      15.184387    8[6-(6,8),60-(8,8,8,8,8,8,8)]
    75       5.174859       5.174859       5.174859    8[6-(6,8),60-(8,8,8,8,8,8,8)]
    76       5.956162       5.956162       5.956162    8[6-(6,8),60-(8,8,8,8,8,8,8),60-(8,8,8,8,8,8,8)]
    77      13.100274      13.100274      13.100274    8[15-(6,6,6),60-(8,8,8,8,8,8,8)]
    78      13.974276      13.974276      13.974276    8[6-(6,8),60-(8,8,8,8,8,8,8)]
    79      12.757753      12.757753      12.757753    8[6-(6,8),60-(8,8,8,8,8,8,8)]
    80      13.905395      13.905395      13.905395    8[6-(6,8),60-(8,8,8,8,8,8,8)]
    81       4.981109       4.981109       4.981109    8[6-(6,8),60-(8,8,8,8,8,8,8)]
    82      14.990637      14.990637      14.990637    8[6-(6,8),60-(8,8,8,8,8,8,8)]
    83      14.209334      14.209334      14.209334    8[6-(6,8),60-(8,8,8,8,8,8,8),60-(8,8,8,8,8,8,8)]
    84       7.065222       7.065222       7.065222    8[15-(6,6,6),60-(8,8,8,8,8,8,8)]
