# Supplementary material for: A collection of forcefield precursors for metal–organic frameworks
Source: RSC Adv. 2019 Nov 13;9(63):36492–507. doi: 10.1039/c9ra07327b (PMC9075174; doi:10.1039/c9ra07327b)
Supplement: RA-009-C9RA07327B-s2472 [file RA-009-C9RA07327B-s2472.txt]

UKAQAZ_clean

10.745900    0.000000    0.000000
4.674508    10.905919    0.000000
4.577737    2.634814    13.691734

     1       3.944891       3.944891       3.944891    62[8-(15),8-(6),8-(6),8-(6),8-(6),8-(6),8-(6)]
     2      16.053254      16.053254      16.053254    62[8-(15),8-(6),8-(6),8-(6),8-(6),8-(6),8-(6)]
     3      11.778912      11.778912      11.778912    15[6-(6,6),6-(6,6),6-(6,6),8-(62)]
     4       8.219233       8.219233       8.219233    15[6-(6,6),6-(6,6),6-(6,6),8-(62)]
     5       9.565135       9.565135       9.565135    1[6-(6,6)]
     6       2.729189       2.729189       2.729189    1[6-(6,6)]
     7      11.381513      11.381513      11.381513    1[6-(6,6)]
     8       1.628582       1.628582       1.628582    1[6-(6,6)]
     9       7.120744       7.120744       7.120744    1[6-(6,6)]
    10        8.94191        8.94191        8.94191    1[6-(6,6)]
    11      10.131594      10.131594      10.131594    1[6-(6,6)]
    12      15.258233      15.258233      15.258233    1[6-(6,6)]
    13       6.180979       6.180979       6.180979    1[6-(6,6)]
    14       7.356787       7.356787       7.356787    1[6-(6,6)]
    15      14.828482      14.828482      14.828482    1[6-(6,6)]
    16      10.828384      10.828384      10.828384    1[6-(6,6)]
    17       10.43301       10.43301       10.43301    1[6-(6,6)]
    18      17.268956      17.268956      17.268956    1[6-(6,6)]
    19       8.616632       8.616632       8.616632    1[6-(6,6)]
    20      18.369563      18.369563      18.369563    1[6-(6,6)]
    21      12.877401      12.877401      12.877401    1[6-(6,6)]
    22      11.056235      11.056235      11.056235    1[6-(6,6)]
    23       9.866551       9.866551       9.866551    1[6-(6,6)]
    24       4.739912       4.739912       4.739912    1[6-(6,6)]
    25      13.817166      13.817166      13.817166    1[6-(6,6)]
    26      12.641358      12.641358      12.641358    1[6-(6,6)]
    27       5.169663       5.169663       5.169663    1[6-(6,6)]
    28       9.169761       9.169761       9.169761    1[6-(6,6)]
    29      11.571374      11.571374      11.571374    6[6-(1,6),6-(1,6),15-(6,6,8)]
    30       9.440401       9.440401       9.440401    6[1-(0),6-(1,6),6-(6,6)]
    31      11.803974      11.803974      11.803974    6[6-(1,6),6-(1,6),15-(6,6,8)]
    32      10.327726      10.327726      10.327726    6[6-(1,6),6-(1,6),15-(6,6,8)]
    33       2.039219       2.039219       2.039219    6[1-(0),6-(1,6),6-(6,15)]
    34      10.516672      10.516672      10.516672    6[1-(0),6-(1,6),6-(6,15)]
    35        8.17374        8.17374        8.17374    6[6-(1,6),6-(1,6),6-(8,8)]
    36      12.034147      12.034147      12.034147    6[1-(0),6-(1,6),6-(6,15)]
    37       7.982534       7.982534       7.982534    6[1-(0),6-(1,6),6-(6,6)]
    38       9.068798       9.068798       9.068798    6[1-(0),6-(1,6),6-(6,15)]
    39      10.805862      10.805862      10.805862    6[1-(0),6-(1,6),6-(6,15)]
    40       16.05256       16.05256       16.05256    6[6-(1,6),6-(1,6),6-(8,8)]
    41      15.995545      15.995545      15.995545    6[6-(6,6),8-(62),8-(62)]
    42      11.030223      11.030223      11.030223    6[1-(0),6-(1,6),6-(6,6)]
    43      16.582508      16.582508      16.582508    6[1-(0),6-(1,6),6-(6,6)]
    44       5.694039       5.694039       5.694039    6[6-(1,6),6-(1,6),6-(8,8)]
    45       6.688201       6.688201       6.688201    6[1-(0),6-(1,6),6-(6,6)]
    46      15.481578      15.481578      15.481578    6[1-(0),6-(1,6),6-(6,6)]
    47       5.612481       5.612481       5.612481    6[6-(6,6),8-(62),8-(62)]
    48       7.037728       7.037728       7.037728    6[6-(6,6),8-(62),8-(62)]
    49      11.103816      11.103816      11.103816    6[1-(0),6-(1,6),6-(6,15)]
    50       8.426771       8.426771       8.426771    6[6-(1,6),6-(1,6),15-(6,6,8)]
    51      10.557744      10.557744      10.557744    6[1-(0),6-(1,6),6-(6,6)]
    52       8.194171       8.194171       8.194171    6[6-(1,6),6-(1,6),15-(6,6,8)]
    53       9.670419       9.670419       9.670419    6[6-(1,6),6-(1,6),15-(6,6,8)]
    54      17.958926      17.958926      17.958926    6[1-(0),6-(1,6),6-(6,15)]
    55       9.481473       9.481473       9.481473    6[1-(0),6-(1,6),6-(6,15)]
    56      11.824405      11.824405      11.824405    6[6-(1,6),6-(1,6),6-(8,8)]
    57       7.963998       7.963998       7.963998    6[1-(0),6-(1,6),6-(6,15)]
    58      12.015611      12.015611      12.015611    6[1-(0),6-(1,6),6-(6,6)]
    59      10.929347      10.929347      10.929347    6[1-(0),6-(1,6),6-(6,15)]
    60       9.192283       9.192283       9.192283    6[1-(0),6-(1,6),6-(6,15)]
    61       3.945585       3.945585       3.945585    6[6-(1,6),6-(1,6),6-(8,8)]
    62         4.0026         4.0026         4.0026    6[6-(6,6),8-(62),8-(62)]
    63       8.967922       8.967922       8.967922    6[1-(0),6-(1,6),6-(6,6)]
    64       3.415637       3.415637       3.415637    6[1-(0),6-(1,6),6-(6,6)]
    65      14.304106      14.304106      14.304106    6[6-(1,6),6-(1,6),6-(8,8)]
    66      13.309944      13.309944      13.309944    6[1-(0),6-(1,6),6-(6,6)]
    67       4.516567       4.516567       4.516567    6[1-(0),6-(1,6),6-(6,6)]
    68      14.385664      14.385664      14.385664    6[6-(6,6),8-(62),8-(62)]
    69      12.960417      12.960417      12.960417    6[6-(6,6),8-(62),8-(62)]
    70       8.894329       8.894329       8.894329    6[1-(0),6-(1,6),6-(6,15)]
    71       6.110453       6.110453       6.110453    8[6-(6,8),62-(8,8,8,8,8,8)]
    72       7.288193       7.288193       7.288193    8[6-(6,8),62-(8,8,8,8,8,8)]
    73       6.128493       6.128493       6.128493    8[6-(6,8),62-(8,8,8,8,8,8)]
    74      15.096792      15.096792      15.096792    8[6-(6,8),62-(8,8,8,8,8,8)]
    75       5.022966       5.022966       5.022966    8[6-(6,8),62-(8,8,8,8,8,8)]
    76       5.868123       5.868123       5.868123    8[6-(6,8),62-(8,8,8,8,8,8)]
    77      13.023279      13.023279      13.023279    8[15-(6,6,6),62-(8,8,8,8,8,8)]
    78      13.887692      13.887692      13.887692    8[6-(6,8),62-(8,8,8,8,8,8)]
    79      12.709952      12.709952      12.709952    8[6-(6,8),62-(8,8,8,8,8,8)]
    80      13.869652      13.869652      13.869652    8[6-(6,8),62-(8,8,8,8,8,8)]
    81       4.901353       4.901353       4.901353    8[6-(6,8),62-(8,8,8,8,8,8)]
    82      14.975179      14.975179      14.975179    8[6-(6,8),62-(8,8,8,8,8,8)]
    83      14.130022      14.130022      14.130022    8[6-(6,8),62-(8,8,8,8,8,8)]
    84       6.974866       6.974866       6.974866    8[15-(6,6,6),62-(8,8,8,8,8,8)]
