# Supplementary material for: A collection of forcefield precursors for metal–organic frameworks
Source: RSC Adv. 2019 Nov 13;9(63):36492–507. doi: 10.1039/c9ra07327b (PMC9075174; doi:10.1039/c9ra07327b)
Supplement: RA-009-C9RA07327B-s2473 [file RA-009-C9RA07327B-s2473.txt]

UKAQED_clean

10.724000    0.000000    0.000000
4.641740    10.882408    0.000000
4.514329    2.537892    13.643152

     1       3.896834       3.896834       3.896834    63[8-(15),8-(6),8-(6),8-(6),8-(6),8-(6),8-(6)]
     2      15.983235      15.983235      15.983235    63[8-(15),8-(6),8-(6),8-(6),8-(6),8-(6),8-(6)]
     3       11.73152       11.73152       11.73152    15[6-(6,6),6-(6,6),6-(6,6),8-(63)]
     4       8.148549       8.148549       8.148549    15[6-(6,6),6-(6,6),6-(6,6),8-(63)]
     5        9.50248        9.50248        9.50248    1[6-(6,6)]
     6       2.699073       2.699073       2.699073    1[6-(6,6)]
     7      11.313371      11.313371      11.313371    1[6-(6,6)]
     8       1.634297       1.634297       1.634297    1[6-(6,6)]
     9        7.07598        7.07598        7.07598    1[6-(6,6)]
    10       8.872903       8.872903       8.872903    1[6-(6,6)]
    11      10.083443      10.083443      10.083443    1[6-(6,6)]
    12      15.149493      15.149493      15.149493    1[6-(6,6)]
    13       6.092793       6.092793       6.092793    1[6-(6,6)]
    14        7.29394        7.29394        7.29394    1[6-(6,6)]
    15      14.741655      14.741655      14.741655    1[6-(6,6)]
    16      10.791817      10.791817      10.791817    1[6-(6,6)]
    17      10.377589      10.377589      10.377589    1[6-(6,6)]
    18      17.180996      17.180996      17.180996    1[6-(6,6)]
    19       8.566698       8.566698       8.566698    1[6-(6,6)]
    20      18.245772      18.245772      18.245772    1[6-(6,6)]
    21      12.804089      12.804089      12.804089    1[6-(6,6)]
    22      11.007166      11.007166      11.007166    1[6-(6,6)]
    23       9.796626       9.796626       9.796626    1[6-(6,6)]
    24       4.730576       4.730576       4.730576    1[6-(6,6)]
    25      13.787276      13.787276      13.787276    1[6-(6,6)]
    26      12.586129      12.586129      12.586129    1[6-(6,6)]
    27       5.138414       5.138414       5.138414    1[6-(6,6)]
    28       9.088252       9.088252       9.088252    1[6-(6,6)]
    29      11.538617      11.538617      11.538617    6[6-(1,6),6-(1,6),15-(6,6,8)]
    30       9.378451       9.378451       9.378451    6[1-(0),6-(1,6),6-(6,6)]
    31      11.752474      11.752474      11.752474    6[6-(1,6),6-(1,6),15-(6,6,8)]
    32       10.28469       10.28469       10.28469    6[6-(1,6),6-(1,6),15-(6,6,8)]
    33       2.013003       2.013003       2.013003    6[1-(0),6-(1,6),6-(6,15)]
    34      10.453473      10.453473      10.453473    6[1-(0),6-(1,6),6-(6,15)]
    35       8.121709       8.121709       8.121709    6[6-(1,6),6-(1,6),6-(8,8)]
    36      12.009179      12.009179      12.009179    6[1-(0),6-(1,6),6-(6,15)]
    37       7.935932       7.935932       7.935932    6[1-(0),6-(1,6),6-(6,6)]
    38       9.007697       9.007697       9.007697    6[1-(0),6-(1,6),6-(6,15)]
    39      10.757098      10.757098      10.757098    6[1-(0),6-(1,6),6-(6,15)]
    40      15.962736      15.962736      15.962736    6[6-(1,6),6-(1,6),6-(8,8)]
    41      15.928023      15.928023      15.928023    6[6-(6,6),8-(63),8-(63)]
    42      10.992404      10.992404      10.992404    6[1-(0),6-(1,6),6-(6,6)]
    43       16.48383       16.48383       16.48383    6[1-(0),6-(1,6),6-(6,6)]
    44       5.625838       5.625838       5.625838    6[6-(1,6),6-(1,6),6-(8,8)]
    45       6.625855       6.625855       6.625855    6[1-(0),6-(1,6),6-(6,6)]
    46      15.395964      15.395964      15.395964    6[1-(0),6-(1,6),6-(6,6)]
    47       5.538959       5.538959       5.538959    6[6-(6,6),8-(63),8-(63)]
    48       6.987071       6.987071       6.987071    6[6-(6,6),8-(63),8-(63)]
    49      11.066348      11.066348      11.066348    6[1-(0),6-(1,6),6-(6,15)]
    50       8.341452       8.341452       8.341452    6[6-(1,6),6-(1,6),15-(6,6,8)]
    51      10.501618      10.501618      10.501618    6[1-(0),6-(1,6),6-(6,6)]
    52       8.127595       8.127595       8.127595    6[6-(1,6),6-(1,6),15-(6,6,8)]
    53       9.595379       9.595379       9.595379    6[6-(1,6),6-(1,6),15-(6,6,8)]
    54      17.867066      17.867066      17.867066    6[1-(0),6-(1,6),6-(6,15)]
    55       9.426596       9.426596       9.426596    6[1-(0),6-(1,6),6-(6,15)]
    56       11.75836       11.75836       11.75836    6[6-(1,6),6-(1,6),6-(8,8)]
    57        7.87089        7.87089        7.87089    6[1-(0),6-(1,6),6-(6,15)]
    58      11.944137      11.944137      11.944137    6[1-(0),6-(1,6),6-(6,6)]
    59      10.872372      10.872372      10.872372    6[1-(0),6-(1,6),6-(6,15)]
    60       9.122971       9.122971       9.122971    6[1-(0),6-(1,6),6-(6,15)]
    61       3.917333       3.917333       3.917333    6[6-(1,6),6-(1,6),6-(8,8)]
    62       3.952046       3.952046       3.952046    6[6-(6,6),8-(63),8-(63)]
    63       8.887665       8.887665       8.887665    6[1-(0),6-(1,6),6-(6,6)]
    64       3.396239       3.396239       3.396239    6[1-(0),6-(1,6),6-(6,6)]
    65      14.254231      14.254231      14.254231    6[6-(1,6),6-(1,6),6-(8,8)]
    66      13.254214      13.254214      13.254214    6[1-(0),6-(1,6),6-(6,6)]
    67       4.484105       4.484105       4.484105    6[1-(0),6-(1,6),6-(6,6)]
    68       14.34111       14.34111       14.34111    6[6-(6,6),8-(63),8-(63)]
    69      12.892998      12.892998      12.892998    6[6-(6,6),8-(63),8-(63)]
    70       8.813721       8.813721       8.813721    6[1-(0),6-(1,6),6-(6,15)]
    71       6.079756       6.079756       6.079756    8[6-(6,8),63-(8,8,8,8,8,8)]
    72       7.232474       7.232474       7.232474    8[6-(6,8),63-(8,8,8,8,8,8)]
    73       6.058154       6.058154       6.058154    8[6-(6,8),63-(8,8,8,8,8,8)]
    74      15.030454      15.030454      15.030454    8[6-(6,8),63-(8,8,8,8,8,8)]
    75       4.938641       4.938641       4.938641    8[6-(6,8),63-(8,8,8,8,8,8)]
    76       5.813868       5.813868       5.813868    8[6-(6,8),63-(8,8,8,8,8,8)]
    77      12.976709      12.976709      12.976709    8[15-(6,6,6),63-(8,8,8,8,8,8)]
    78      13.800313      13.800313      13.800313    8[6-(6,8),63-(8,8,8,8,8,8)]
    79      12.647595      12.647595      12.647595    8[6-(6,8),63-(8,8,8,8,8,8)]
    80      13.821915      13.821915      13.821915    8[6-(6,8),63-(8,8,8,8,8,8)]
    81       4.849615       4.849615       4.849615    8[6-(6,8),63-(8,8,8,8,8,8)]
    82      14.941428      14.941428      14.941428    8[6-(6,8),63-(8,8,8,8,8,8)]
    83      14.066201      14.066201      14.066201    8[6-(6,8),63-(8,8,8,8,8,8)]
    84        6.90336        6.90336        6.90336    8[15-(6,6,6),63-(8,8,8,8,8,8)]
