# Supplementary material for: A collection of forcefield precursors for metal–organic frameworks
Source: RSC Adv. 2019 Nov 13;9(63):36492–507. doi: 10.1039/c9ra07327b (PMC9075174; doi:10.1039/c9ra07327b)
Supplement: RA-009-C9RA07327B-s2474 [file RA-009-C9RA07327B-s2474.txt]

UKAQIH_clean

10.796100    0.000000    0.000000
4.614321    10.896560    0.000000
4.484730    2.520793    13.639940

     1       3.849475       3.849475       3.849475    64[8-(15),8-(6),8-(6),8-(6),8-(6),8-(6),8-(6)]
     2      16.045676      16.045676      16.045676    64[8-(15),8-(6),8-(6),8-(6),8-(6),8-(6),8-(6)]
     3      11.747917      11.747917      11.747917    15[6-(6,6),6-(6,6),6-(6,6),8-(64)]
     4       8.147234       8.147234       8.147234    15[6-(6,6),6-(6,6),6-(6,6),8-(64)]
     5       9.462801       9.462801       9.462801    1[6-(6,6)]
     6       2.655739       2.655739       2.655739    1[6-(6,6)]
     7      11.313706      11.313706      11.313706    1[6-(6,6)]
     8       1.671564       1.671564       1.671564    1[6-(6,6)]
     9       7.076013       7.076013       7.076013    1[6-(6,6)]
    10       8.906464       8.906464       8.906464    1[6-(6,6)]
    11      10.114749      10.114749      10.114749    1[6-(6,6)]
    12      15.134607      15.134607      15.134607    1[6-(6,6)]
    13       6.169323       6.169323       6.169323    1[6-(6,6)]
    14       7.199466       7.199466       7.199466    1[6-(6,6)]
    15      14.754576      14.754576      14.754576    1[6-(6,6)]
    16      10.756049      10.756049      10.756049    1[6-(6,6)]
    17       10.43235       10.43235       10.43235    1[6-(6,6)]
    18      17.239412      17.239412      17.239412    1[6-(6,6)]
    19       8.581445       8.581445       8.581445    1[6-(6,6)]
    20      18.223587      18.223587      18.223587    1[6-(6,6)]
    21      12.819138      12.819138      12.819138    1[6-(6,6)]
    22      10.988687      10.988687      10.988687    1[6-(6,6)]
    23       9.780402       9.780402       9.780402    1[6-(6,6)]
    24       4.760544       4.760544       4.760544    1[6-(6,6)]
    25      13.725828      13.725828      13.725828    1[6-(6,6)]
    26      12.695685      12.695685      12.695685    1[6-(6,6)]
    27       5.140575       5.140575       5.140575    1[6-(6,6)]
    28       9.139102       9.139102       9.139102    1[6-(6,6)]
    29      11.560211      11.560211      11.560211    6[6-(1,6),6-(1,6),15-(6,6,8)]
    30       9.353464       9.353464       9.353464    6[1-(0),6-(1,6),6-(6,6)]
    31      11.771983      11.771983      11.771983    6[6-(1,6),6-(1,6),15-(6,6,8)]
    32      10.281146      10.281146      10.281146    6[6-(1,6),6-(1,6),15-(6,6,8)]
    33       1.962927       1.962927       1.962927    6[1-(0),6-(1,6),6-(6,15)]
    34      10.452521      10.452521      10.452521    6[1-(0),6-(1,6),6-(6,15)]
    35       8.099018       8.099018       8.099018    6[6-(1,6),6-(1,6),6-(8,8)]
    36      12.098396      12.098396      12.098396    6[1-(0),6-(1,6),6-(6,15)]
    37       7.933938       7.933938       7.933938    6[1-(0),6-(1,6),6-(6,6)]
    38       9.024807       9.024807       9.024807    6[1-(0),6-(1,6),6-(6,15)]
    39      10.785234      10.785234      10.785234    6[1-(0),6-(1,6),6-(6,15)]
    40      16.017129      16.017129      16.017129    6[6-(1,6),6-(1,6),6-(8,8)]
    41       15.99366       15.99366       15.99366    6[6-(6,6),8-(64),8-(64)]
    42      11.025018      11.025018      11.025018    6[1-(0),6-(1,6),6-(6,6)]
    43       5.783628       5.783628       5.783628    6[1-(0),6-(1,6),6-(6,6)]
    44       5.555275       5.555275       5.555275    6[6-(1,6),6-(1,6),6-(8,8)]
    45       6.540703       6.540703       6.540703    6[1-(0),6-(1,6),6-(6,6)]
    46      15.401901      15.401901      15.401901    6[1-(0),6-(1,6),6-(6,6)]
    47       5.465208       5.465208       5.465208    6[6-(6,6),8-(64),8-(64)]
    48       6.950254       6.950254       6.950254    6[6-(6,6),8-(64),8-(64)]
    49      11.068427      11.068427      11.068427    6[1-(0),6-(1,6),6-(6,15)]
    50        8.33494        8.33494        8.33494    6[6-(1,6),6-(1,6),15-(6,6,8)]
    51      10.541687      10.541687      10.541687    6[1-(0),6-(1,6),6-(6,6)]
    52       8.123168       8.123168       8.123168    6[6-(1,6),6-(1,6),15-(6,6,8)]
    53       9.614005       9.614005       9.614005    6[6-(1,6),6-(1,6),15-(6,6,8)]
    54      17.932224      17.932224      17.932224    6[1-(0),6-(1,6),6-(6,15)]
    55        9.44263        9.44263        9.44263    6[1-(0),6-(1,6),6-(6,15)]
    56      11.796133      11.796133      11.796133    6[6-(1,6),6-(1,6),6-(8,8)]
    57       7.796755       7.796755       7.796755    6[1-(0),6-(1,6),6-(6,15)]
    58      11.961213      11.961213      11.961213    6[1-(0),6-(1,6),6-(6,6)]
    59      10.870344      10.870344      10.870344    6[1-(0),6-(1,6),6-(6,15)]
    60       9.109917       9.109917       9.109917    6[1-(0),6-(1,6),6-(6,15)]
    61       3.878022       3.878022       3.878022    6[6-(1,6),6-(1,6),6-(8,8)]
    62       3.901491       3.901491       3.901491    6[6-(6,6),8-(64),8-(64)]
    63       8.870133       8.870133       8.870133    6[1-(0),6-(1,6),6-(6,6)]
    64       3.315423       3.315423       3.315423    6[1-(0),6-(1,6),6-(6,6)]
    65       3.543776       3.543776       3.543776    6[6-(1,6),6-(1,6),6-(8,8)]
    66      13.354448      13.354448      13.354448    6[1-(0),6-(1,6),6-(6,6)]
    67        4.49325        4.49325        4.49325    6[1-(0),6-(1,6),6-(6,6)]
    68      14.429943      14.429943      14.429943    6[6-(6,6),8-(64),8-(64)]
    69      12.944897      12.944897      12.944897    6[6-(6,6),8-(64),8-(64)]
    70       8.826724       8.826724       8.826724    6[1-(0),6-(1,6),6-(6,15)]
    71       6.090869       6.090869       6.090869    8[6-(6,8),64-(8,8,8,8,8,8)]
    72       7.186646       7.186646       7.186646    8[6-(6,8),64-(8,8,8,8,8,8)]
    73       6.004476       6.004476       6.004476    8[6-(6,8),64-(8,8,8,8,8,8)]
    74        15.0923        15.0923        15.0923    8[6-(6,8),64-(8,8,8,8,8,8)]
    75       4.851476       4.851476       4.851476    8[6-(6,8),64-(8,8,8,8,8,8)]
    76        5.79207        5.79207        5.79207    8[6-(6,8),64-(8,8,8,8,8,8)]
    77      12.978741      12.978741      12.978741    8[15-(6,6,6),64-(8,8,8,8,8,8)]
    78      13.804282      13.804282      13.804282    8[6-(6,8),64-(8,8,8,8,8,8)]
    79      12.708505      12.708505      12.708505    8[6-(6,8),64-(8,8,8,8,8,8)]
    80      13.890675      13.890675      13.890675    8[6-(6,8),64-(8,8,8,8,8,8)]
    81       4.802851       4.802851       4.802851    8[6-(6,8),64-(8,8,8,8,8,8)]
    82      15.043675      15.043675      15.043675    8[6-(6,8),64-(8,8,8,8,8,8)]
    83      14.103081      14.103081      14.103081    8[6-(6,8),64-(8,8,8,8,8,8)]
    84        6.91641        6.91641        6.91641    8[15-(6,6,6),64-(8,8,8,8,8,8)]
