# Supplementary material for: A collection of forcefield precursors for metal–organic frameworks
Source: RSC Adv. 2019 Nov 13;9(63):36492–507. doi: 10.1039/c9ra07327b (PMC9075174; doi:10.1039/c9ra07327b)
Supplement: RA-009-C9RA07327B-s2475 [file RA-009-C9RA07327B-s2475.txt]

UKIQIP_clean

14.822900    0.000000    0.000000
-4.940940    18.566811    0.000000
4.940973    9.283389    16.079330

     1      16.800577      16.800577      16.800577    25[8-(6),8-(6),8-(6),8-(6,25)]
     2       6.918658       6.918658       6.918658    25[8-(6),8-(6),8-(6),8-(6,25)]
     3      11.859613      11.859613      11.859613    25[8-(6),8-(6),8-(6),8-(6,25)]
     4      -1.977644      -1.977644      -1.977644    25[8-(6),8-(6),8-(6),8-(6,25)]
     5       7.904275       7.904275       7.904275    25[8-(6),8-(6),8-(6),8-(6,25)]
     6        2.96332        2.96332        2.96332    25[8-(6),8-(6),8-(6),8-(6,25)]
     7       2.470487       2.470487       2.470487    25[8-(6),8-(6),8-(6),8-(6),8-(6,25),8-(6,25)]
     8       7.411467       7.411467       7.411467    25[8-(6),8-(6),8-(6),8-(6),8-(6,25),8-(6,25)]
     9       -2.47047       -2.47047       -2.47047    25[8-(6),8-(6),8-(6),8-(6),8-(6,25),8-(6,25)]
    10      10.425954      10.425954      10.425954    1[6-(6,6)]
    11      12.023865      12.023865      12.023865    1[6-(6,6)]
    12      10.477831      10.477831      10.477831    1[6-(6,6)]
    13      11.899349      11.899349      11.899349    1[6-(6,6)]
    14       14.41925       14.41925       14.41925    1[6-(6,6)]
    15      11.803006      11.803006      11.803006    1[6-(6,6)]
    16      14.001238      14.001238      14.001238    1[6-(6,6)]
    17       5.484987       5.484987       5.484987    1[6-(6,6)]
    18       7.082896       7.082896       7.082896    1[6-(6,6)]
    19       5.536873       5.536873       5.536873    1[6-(6,6)]
    20       6.958389       6.958389       6.958389    1[6-(6,6)]
    21        9.47828        9.47828        9.47828    1[6-(6,6)]
    22       6.862036       6.862036       6.862036    1[6-(6,6)]
    23       9.060276       9.060276       9.060276    1[6-(6,6)]
    24       0.544026       0.544026       0.544026    1[6-(6,6)]
    25       2.141932       2.141932       2.141932    1[6-(6,6)]
    26       0.595904       0.595904       0.595904    1[6-(6,6)]
    27       2.017417       2.017417       2.017417    1[6-(6,6)]
    28       4.537305       4.537305       4.537305    1[6-(6,6)]
    29       1.921068       1.921068       1.921068    1[6-(6,6)]
    30       4.119303       4.119303       4.119303    1[6-(6,6)]
    31       4.396979       4.396979       4.396979    1[6-(6,6)]
    32       2.799068       2.799068       2.799068    1[6-(6,6)]
    33       4.345102       4.345102       4.345102    1[6-(6,6)]
    34       2.923584       2.923584       2.923584    1[6-(6,6)]
    35       0.403683       0.403683       0.403683    1[6-(6,6)]
    36       3.019927       3.019927       3.019927    1[6-(6,6)]
    37       0.821695       0.821695       0.821695    1[6-(6,6)]
    38       9.337946       9.337946       9.337946    1[6-(6,6)]
    39       7.740037       7.740037       7.740037    1[6-(6,6)]
    40        9.28606        9.28606        9.28606    1[6-(6,6)]
    41       7.864544       7.864544       7.864544    1[6-(6,6)]
    42       5.344653       5.344653       5.344653    1[6-(6,6)]
    43       7.960897       7.960897       7.960897    1[6-(6,6)]
    44       5.762657       5.762657       5.762657    1[6-(6,6)]
    45      14.278907      14.278907      14.278907    1[6-(6,6)]
    46      12.681001      12.681001      12.681001    1[6-(6,6)]
    47      14.227029      14.227029      14.227029    1[6-(6,6)]
    48      12.805516      12.805516      12.805516    1[6-(6,6)]
    49      10.285628      10.285628      10.285628    1[6-(6,6)]
    50      12.901865      12.901865      12.901865    1[6-(6,6)]
    51       10.70363       10.70363       10.70363    1[6-(6,6)]
    52       9.472838       9.472838       9.472838    6[6-(6,6),8-(25),8-(25)]
    53      10.393342      10.393342      10.393342    6[6-(1,6),6-(1,6),6-(8,8)]
    54      10.757987      10.757987      10.757987    6[1-(0),6-(1,6),6-(6,6)]
    55      11.682937      11.682937      11.682937    6[1-(0),6-(1,6),6-(6,6)]
    56      12.013488      12.013488      12.013488    6[6-(1,6),6-(1,6),6-(6,6)]
    57      10.781702      10.781702      10.781702    6[1-(0),6-(1,6),6-(6,6)]
    58      11.620679      11.620679      11.620679    6[1-(0),6-(1,6),6-(6,6)]
    59      15.495389      15.495389      15.495389    6[6-(6,6),8-(25),8-(25)]
    60      14.374778      14.374778      14.374778    6[6-(1,6),6-(1,6),6-(8,8)]
    61      13.996796      13.996796      13.996796    6[1-(0),6-(6,6),6-(6,6)]
    62      13.024414      13.024414      13.024414    6[6-(1,6),6-(1,6),6-(8,8)]
    63      12.425568      12.425568      12.425568    6[1-(0),6-(6,6),6-(6,6)]
    64      12.781315      12.781315      12.781315    6[6-(1,6),6-(1,6),6-(6,6)]
    65      13.770002      13.770002      13.770002    6[1-(0),6-(6,6),6-(6,6)]
    66        12.5738        12.5738        12.5738    6[6-(6,6),8-(25),8-(25,25)]
    67       4.531877       4.531877       4.531877    6[6-(6,6),8-(25),8-(25)]
    68       5.452379       5.452379       5.452379    6[6-(1,6),6-(1,6),6-(8,8)]
    69       5.817021       5.817021       5.817021    6[1-(0),6-(1,6),6-(6,6)]
    70        6.74197        6.74197        6.74197    6[1-(0),6-(1,6),6-(6,6)]
    71       7.072523       7.072523       7.072523    6[6-(1,6),6-(1,6),6-(6,6)]
    72       5.840741       5.840741       5.840741    6[1-(0),6-(1,6),6-(6,6)]
    73       6.679718       6.679718       6.679718    6[1-(0),6-(1,6),6-(6,6)]
    74      10.554425      10.554425      10.554425    6[6-(6,6),8-(25),8-(25)]
    75       9.433813       9.433813       9.433813    6[6-(1,6),6-(1,6),6-(8,8)]
    76       9.055828       9.055828       9.055828    6[1-(0),6-(6,6),6-(6,6)]
    77       8.083444       8.083444       8.083444    6[6-(1,6),6-(1,6),6-(8,8)]
    78       7.484598       7.484598       7.484598    6[1-(0),6-(6,6),6-(6,6)]
    79       7.840349       7.840349       7.840349    6[6-(1,6),6-(1,6),6-(6,6)]
    80       8.829038       8.829038       8.829038    6[1-(0),6-(6,6),6-(6,6)]
    81       7.632827       7.632827       7.632827    6[6-(6,6),8-(25),8-(25,25)]
    82      -0.409086      -0.409086      -0.409086    6[6-(6,6),8-(25),8-(25)]
    83       0.511415       0.511415       0.511415    6[6-(1,6),6-(1,6),6-(8,8)]
    84       0.876058       0.876058       0.876058    6[1-(0),6-(1,6),6-(6,6)]
    85       1.801006       1.801006       1.801006    6[1-(0),6-(1,6),6-(6,6)]
    86       2.131555       2.131555       2.131555    6[6-(1,6),6-(1,6),6-(6,6)]
    87       0.899773       0.899773       0.899773    6[1-(0),6-(1,6),6-(6,6)]
    88       1.738748       1.738748       1.738748    6[1-(0),6-(1,6),6-(6,6)]
    89       5.613449       5.613449       5.613449    6[6-(6,6),8-(25),8-(25)]
    90       4.492838       4.492838       4.492838    6[6-(1,6),6-(1,6),6-(8,8)]
    91       4.114853       4.114853       4.114853    6[1-(0),6-(6,6),6-(6,6)]
    92       3.142472       3.142472       3.142472    6[6-(1,6),6-(1,6),6-(8,8)]
    93       2.543629       2.543629       2.543629    6[1-(0),6-(6,6),6-(6,6)]
    94       2.899379       2.899379       2.899379    6[6-(1,6),6-(1,6),6-(6,6)]
    95       3.888066       3.888066       3.888066    6[1-(0),6-(6,6),6-(6,6)]
    96       2.691855       2.691855       2.691855    6[6-(6,6),8-(25),8-(25,25)]
    97       5.350095       5.350095       5.350095    6[6-(6,6),8-(25),8-(25)]
    98       4.429591       4.429591       4.429591    6[6-(1,6),6-(1,6),6-(8,8)]
    99       4.064946       4.064946       4.064946    6[1-(0),6-(1,6),6-(6,6)]
   100       3.139996       3.139996       3.139996    6[1-(0),6-(1,6),6-(6,6)]
   101       2.809445       2.809445       2.809445    6[6-(1,6),6-(1,6),6-(6,6)]
   102       4.041231       4.041231       4.041231    6[1-(0),6-(1,6),6-(6,6)]
   103       3.202254       3.202254       3.202254    6[1-(0),6-(1,6),6-(6,6)]
   104      -0.672456      -0.672456      -0.672456    6[6-(6,6),8-(25),8-(25)]
   105       0.448155       0.448155       0.448155    6[6-(1,6),6-(1,6),6-(8,8)]
   106       0.826137       0.826137       0.826137    6[1-(0),6-(6,6),6-(6,6)]
   107       1.798519       1.798519       1.798519    6[6-(1,6),6-(1,6),6-(8,8)]
   108       2.397365       2.397365       2.397365    6[1-(0),6-(6,6),6-(6,6)]
   109       2.041618       2.041618       2.041618    6[6-(1,6),6-(1,6),6-(6,6)]
   110       1.052931       1.052931       1.052931    6[1-(0),6-(6,6),6-(6,6)]
   111       2.249133       2.249133       2.249133    6[6-(6,6),8-(25),8-(25,25)]
   112      10.291056      10.291056      10.291056    6[6-(6,6),8-(25),8-(25)]
   113       9.370554       9.370554       9.370554    6[6-(1,6),6-(1,6),6-(8,8)]
   114       9.005912       9.005912       9.005912    6[1-(0),6-(1,6),6-(6,6)]
   115       8.080963       8.080963       8.080963    6[1-(0),6-(1,6),6-(6,6)]
   116        7.75041        7.75041        7.75041    6[6-(1,6),6-(1,6),6-(6,6)]
   117       8.982192       8.982192       8.982192    6[1-(0),6-(1,6),6-(6,6)]
   118       8.143215       8.143215       8.143215    6[1-(0),6-(1,6),6-(6,6)]
   119       4.268508       4.268508       4.268508    6[6-(6,6),8-(25),8-(25)]
   120        5.38912        5.38912        5.38912    6[6-(1,6),6-(1,6),6-(8,8)]
   121       5.767105       5.767105       5.767105    6[1-(0),6-(6,6),6-(6,6)]
   122       6.739489       6.739489       6.739489    6[6-(1,6),6-(1,6),6-(8,8)]
   123       7.338335       7.338335       7.338335    6[1-(0),6-(6,6),6-(6,6)]
   124       6.982584       6.982584       6.982584    6[6-(1,6),6-(1,6),6-(6,6)]
   125       5.993895       5.993895       5.993895    6[1-(0),6-(6,6),6-(6,6)]
   126       7.190106       7.190106       7.190106    6[6-(6,6),8-(25),8-(25,25)]
   127      15.232019      15.232019      15.232019    6[6-(6,6),8-(25),8-(25)]
   128      14.311518      14.311518      14.311518    6[6-(1,6),6-(1,6),6-(8,8)]
   129      13.946875      13.946875      13.946875    6[1-(0),6-(1,6),6-(6,6)]
   130      13.021927      13.021927      13.021927    6[1-(0),6-(1,6),6-(6,6)]
   131      12.691378      12.691378      12.691378    6[6-(1,6),6-(1,6),6-(6,6)]
   132       13.92316       13.92316       13.92316    6[1-(0),6-(1,6),6-(6,6)]
   133      13.084185      13.084185      13.084185    6[1-(0),6-(1,6),6-(6,6)]
   134       9.209484       9.209484       9.209484    6[6-(6,6),8-(25),8-(25)]
   135      10.330095      10.330095      10.330095    6[6-(1,6),6-(1,6),6-(8,8)]
   136       10.70808       10.70808       10.70808    6[1-(0),6-(6,6),6-(6,6)]
   137      11.680461      11.680461      11.680461    6[6-(1,6),6-(1,6),6-(8,8)]
   138      12.279304      12.279304      12.279304    6[1-(0),6-(6,6),6-(6,6)]
   139      11.923554      11.923554      11.923554    6[6-(1,6),6-(1,6),6-(6,6)]
   140      10.934867      10.934867      10.934867    6[1-(0),6-(6,6),6-(6,6)]
   141      12.131078      12.131078      12.131078    6[6-(6,6),8-(25),8-(25,25)]
   142      11.976438      11.976438      11.976438    8[6-(6,8),25-(8,8,8),25-(8,8,8,8,8)]
   143       15.84076       15.84076       15.84076    8[6-(6,8),25-(8,8,8,8,8)]
   144       8.964413       8.964413       8.964413    8[6-(6,8),25-(8,8,8,8,8)]
   145       9.195649       9.195649       9.195649    8[6-(6,8),25-(8,8,8)]
   146       1.192774       1.192774       1.192774    8[6-(6,8),25-(8,8,8)]
   147      12.815415      12.815415      12.815415    8[6-(6,8),25-(8,8,8)]
   148       7.035462       7.035462       7.035462    8[6-(6,8),25-(8,8,8),25-(8,8,8,8,8)]
   149        10.8998        10.8998        10.8998    8[6-(6,8),25-(8,8,8,8,8)]
   150        4.02345        4.02345        4.02345    8[6-(6,8),25-(8,8,8,8,8)]
   151       4.254691       4.254691       4.254691    8[6-(6,8),25-(8,8,8)]
   152      11.074709      11.074709      11.074709    8[6-(6,8),25-(8,8,8)]
   153       7.874441       7.874441       7.874441    8[6-(6,8),25-(8,8,8)]
   154      16.917393      16.917393      16.917393    8[6-(6,8),25-(8,8,8),25-(8,8,8,8,8)]
   155       5.958823       5.958823       5.958823    8[6-(6,8),25-(8,8,8,8,8)]
   156       -0.91751       -0.91751       -0.91751    8[6-(6,8),25-(8,8,8,8,8)]
   157      -0.686274      -0.686274      -0.686274    8[6-(6,8),25-(8,8,8)]
   158       6.133731       6.133731       6.133731    8[6-(6,8),25-(8,8,8)]
   159      17.756366      17.756366      17.756366    8[6-(6,8),25-(8,8,8)]
   160       2.846495       2.846495       2.846495    8[6-(6,8),25-(8,8,8),25-(8,8,8,8,8)]
   161      -1.017827      -1.017827      -1.017827    8[6-(6,8),25-(8,8,8,8,8)]
   162        5.85852        5.85852        5.85852    8[6-(6,8),25-(8,8,8,8,8)]
   163       5.627284       5.627284       5.627284    8[6-(6,8),25-(8,8,8)]
   164      13.630159      13.630159      13.630159    8[6-(6,8),25-(8,8,8)]
   165       2.007518       2.007518       2.007518    8[6-(6,8),25-(8,8,8)]
   166       7.787471       7.787471       7.787471    8[6-(6,8),25-(8,8,8),25-(8,8,8,8,8)]
   167       3.923133       3.923133       3.923133    8[6-(6,8),25-(8,8,8,8,8)]
   168      10.799483      10.799483      10.799483    8[6-(6,8),25-(8,8,8,8,8)]
   169      10.568242      10.568242      10.568242    8[6-(6,8),25-(8,8,8)]
   170       3.748224       3.748224       3.748224    8[6-(6,8),25-(8,8,8)]
   171       6.948492       6.948492       6.948492    8[6-(6,8),25-(8,8,8)]
   172       -2.09446       -2.09446       -2.09446    8[6-(6,8),25-(8,8,8),25-(8,8,8,8,8)]
   173        8.86411        8.86411        8.86411    8[6-(6,8),25-(8,8,8,8,8)]
   174      15.740443      15.740443      15.740443    8[6-(6,8),25-(8,8,8,8,8)]
   175      15.509207      15.509207      15.509207    8[6-(6,8),25-(8,8,8)]
   176       8.689202       8.689202       8.689202    8[6-(6,8),25-(8,8,8)]
   177      -2.933433      -2.933433      -2.933433    8[6-(6,8),25-(8,8,8)]
