# Supplementary material for: A collection of forcefield precursors for metal–organic frameworks
Source: RSC Adv. 2019 Nov 13;9(63):36492–507. doi: 10.1039/c9ra07327b (PMC9075174; doi:10.1039/c9ra07327b)
Supplement: RA-009-C9RA07327B-s2476 [file RA-009-C9RA07327B-s2476.txt]

UKIQOV_clean

18.431000    0.000000    0.000000
-9.215500    15.961714    0.000000
0.000000    0.000000    40.520000

     1       1.607091       1.607091       1.607091    27[8-(6),8-(6),8-(6),8-(6)]
     2         9.2155         9.2155         9.2155    27[8-(6),8-(6),8-(6),8-(6)]
     3      16.823909      16.823909      16.823909    27[8-(6),8-(6),8-(6),8-(6)]
     4       7.608409       7.608409       7.608409    27[8-(6),8-(6),8-(6),8-(6)]
     5            0.0            0.0            0.0    27[8-(6),8-(6),8-(6),8-(6)]
     6      -7.608409      -7.608409      -7.608409    27[8-(6),8-(6),8-(6),8-(6)]
     7       3.946169       3.946169       3.946169    29[8-(6),8-(6),8-(6),8-(6),29-(8,8,8,8)]
     8      -3.946169      -3.946169      -3.946169    29[8-(6),8-(6),8-(6),8-(6),29-(8,8,8,8)]
     9           -0.0           -0.0           -0.0    29[8-(6),8-(6),8-(6),8-(6),29-(8,8,8,8)]
    10       5.269331       5.269331       5.269331    29[8-(6),8-(6),8-(6),8-(6),29-(8,8,8,8)]
    11      13.161669      13.161669      13.161669    29[8-(6),8-(6),8-(6),8-(6),29-(8,8,8,8)]
    12         9.2155         9.2155         9.2155    29[8-(6),8-(6),8-(6),8-(6),29-(8,8,8,8)]
    13      13.161669      13.161669      13.161669    29[8-(6),8-(6),8-(6),8-(6),29-(8,8,8,8)]
    14       5.269331       5.269331       5.269331    29[8-(6),8-(6),8-(6),8-(6),29-(8,8,8,8)]
    15         9.2155         9.2155         9.2155    29[8-(6),8-(6),8-(6),8-(6),29-(8,8,8,8)]
    16      -3.946169      -3.946169      -3.946169    29[8-(6),8-(6),8-(6),8-(6),29-(8,8,8,8)]
    17       3.946169       3.946169       3.946169    29[8-(6),8-(6),8-(6),8-(6),29-(8,8,8,8)]
    18           -0.0           -0.0           -0.0    29[8-(6),8-(6),8-(6),8-(6),29-(8,8,8,8)]
    19       2.008979       2.008979       2.008979    1[6-(6,6)]
    20      -1.861531      -1.861531      -1.861531    1[6-(6,6)]
    21      -1.848629      -1.848629      -1.848629    1[6-(6,6)]
    22      -5.144092      -5.144092      -5.144092    1[6-(6,6)]
    23      -4.287051      -4.287051      -4.287051    1[6-(6,6)]
    24      -5.203071      -5.203071      -5.203071    1[6-(6,6)]
    25       3.135113       3.135113       3.135113    1[6-(6,6)]
    26       6.148582       6.148582       6.148582    1[6-(6,6)]
    27       7.051701       7.051701       7.051701    1[6-(6,6)]
    28       7.206521       7.206521       7.206521    1[6-(6,6)]
    29      11.077031      11.077031      11.077031    1[6-(6,6)]
    30      11.064129      11.064129      11.064129    1[6-(6,6)]
    31      14.359592      14.359592      14.359592    1[6-(6,6)]
    32      13.502551      13.502551      13.502551    1[6-(6,6)]
    33      14.418571      14.418571      14.418571    1[6-(6,6)]
    34       6.080387       6.080387       6.080387    1[6-(6,6)]
    35       3.066918       3.066918       3.066918    1[6-(6,6)]
    36       2.163799       2.163799       2.163799    1[6-(6,6)]
    37      11.224479      11.224479      11.224479    1[6-(6,6)]
    38       7.353969       7.353969       7.353969    1[6-(6,6)]
    39       7.366871       7.366871       7.366871    1[6-(6,6)]
    40       4.071408       4.071408       4.071408    1[6-(6,6)]
    41       4.928449       4.928449       4.928449    1[6-(6,6)]
    42       4.012429       4.012429       4.012429    1[6-(6,6)]
    43      12.350613      12.350613      12.350613    1[6-(6,6)]
    44      15.364082      15.364082      15.364082    1[6-(6,6)]
    45      16.267201      16.267201      16.267201    1[6-(6,6)]
    46      -2.008979      -2.008979      -2.008979    1[6-(6,6)]
    47       1.861531       1.861531       1.861531    1[6-(6,6)]
    48       1.848629       1.848629       1.848629    1[6-(6,6)]
    49       5.144092       5.144092       5.144092    1[6-(6,6)]
    50       4.287051       4.287051       4.287051    1[6-(6,6)]
    51       5.203071       5.203071       5.203071    1[6-(6,6)]
    52      -3.135113      -3.135113      -3.135113    1[6-(6,6)]
    53      -6.148582      -6.148582      -6.148582    1[6-(6,6)]
    54      -7.051701      -7.051701      -7.051701    1[6-(6,6)]
    55       7.206521       7.206521       7.206521    1[6-(6,6)]
    56      11.077031      11.077031      11.077031    1[6-(6,6)]
    57      11.064129      11.064129      11.064129    1[6-(6,6)]
    58      14.359592      14.359592      14.359592    1[6-(6,6)]
    59      13.502551      13.502551      13.502551    1[6-(6,6)]
    60      14.418571      14.418571      14.418571    1[6-(6,6)]
    61       6.080387       6.080387       6.080387    1[6-(6,6)]
    62       3.066918       3.066918       3.066918    1[6-(6,6)]
    63       2.163799       2.163799       2.163799    1[6-(6,6)]
    64       2.008979       2.008979       2.008979    1[6-(6,6)]
    65      -1.861531      -1.861531      -1.861531    1[6-(6,6)]
    66      -1.848629      -1.848629      -1.848629    1[6-(6,6)]
    67      -5.144092      -5.144092      -5.144092    1[6-(6,6)]
    68      -4.287051      -4.287051      -4.287051    1[6-(6,6)]
    69      -5.203071      -5.203071      -5.203071    1[6-(6,6)]
    70       3.135113       3.135113       3.135113    1[6-(6,6)]
    71       6.148582       6.148582       6.148582    1[6-(6,6)]
    72       7.051701       7.051701       7.051701    1[6-(6,6)]
    73      -2.008979      -2.008979      -2.008979    1[6-(6,6)]
    74       1.861531       1.861531       1.861531    1[6-(6,6)]
    75       1.848629       1.848629       1.848629    1[6-(6,6)]
    76       5.144092       5.144092       5.144092    1[6-(6,6)]
    77       4.287051       4.287051       4.287051    1[6-(6,6)]
    78       5.203071       5.203071       5.203071    1[6-(6,6)]
    79      -3.135113      -3.135113      -3.135113    1[6-(6,6)]
    80      -6.148582      -6.148582      -6.148582    1[6-(6,6)]
    81      -7.051701      -7.051701      -7.051701    1[6-(6,6)]
    82      11.224479      11.224479      11.224479    1[6-(6,6)]
    83       7.353969       7.353969       7.353969    1[6-(6,6)]
    84       7.366871       7.366871       7.366871    1[6-(6,6)]
    85       4.071408       4.071408       4.071408    1[6-(6,6)]
    86       4.928449       4.928449       4.928449    1[6-(6,6)]
    87       4.012429       4.012429       4.012429    1[6-(6,6)]
    88      12.350613      12.350613      12.350613    1[6-(6,6)]
    89      15.364082      15.364082      15.364082    1[6-(6,6)]
    90      16.267201      16.267201      16.267201    1[6-(6,6)]
    91            0.0            0.0            0.0    1[6-(6,6)]
    92      -2.677103      -2.677103      -2.677103    1[6-(6,6)]
    93       2.677103       2.677103       2.677103    1[6-(6,6)]
    94         9.2155         9.2155         9.2155    1[6-(6,6)]
    95      11.892603      11.892603      11.892603    1[6-(6,6)]
    96       6.538397       6.538397       6.538397    1[6-(6,6)]
    97         9.2155         9.2155         9.2155    1[6-(6,6)]
    98       6.538397       6.538397       6.538397    1[6-(6,6)]
    99      11.892603      11.892603      11.892603    1[6-(6,6)]
   100            0.0            0.0            0.0    1[6-(6,6)]
   101       2.677103       2.677103       2.677103    1[6-(6,6)]
   102      -2.677103      -2.677103      -2.677103    1[6-(6,6)]
   103       2.460538       2.460538       2.460538    6[6-(6,6),8-(29),8-(29)]
   104       1.217368       1.217368       1.217368    6[6-(1,6),6-(1,6),6-(8,8)]
   105       1.201701       1.201701       1.201701    6[1-(0),6-(6,6),6-(6,6)]
   106      -1.051489      -1.051489      -1.051489    6[1-(0),6-(1,6),6-(6,6)]
   107      -1.037665      -1.037665      -1.037665    6[1-(0),6-(1,6),6-(6,6)]
   108      -4.236365      -4.236365      -4.236365    6[6-(6,6),8-(29),8-(29)]
   109      -3.970037      -3.970037      -3.970037    6[6-(1,6),6-(1,6),6-(8,8)]
   110      -4.557986      -4.557986      -4.557986    6[1-(0),6-(6,6),6-(6,6)]
   111      -4.812334      -4.812334      -4.812334    6[1-(0),6-(1,6),6-(6,6)]
   112      -5.467556      -5.467556      -5.467556    6[1-(0),6-(1,6),6-(6,6)]
   113       1.775827       1.775827       1.775827    6[6-(6,6),8-(29),8-(29)]
   114        2.75267        2.75267        2.75267    6[6-(1,6),6-(1,6),6-(8,8)]
   115       3.356285       3.356285       3.356285    6[1-(0),6-(6,6),6-(6,6)]
   116       5.863823       5.863823       5.863823    6[1-(0),6-(1,6),6-(6,6)]
   117       6.505221       6.505221       6.505221    6[1-(0),6-(1,6),6-(6,6)]
   118       6.754962       6.754962       6.754962    6[6-(6,6),8-(29),8-(29)]
   119       7.998132       7.998132       7.998132    6[6-(1,6),6-(1,6),6-(8,8)]
   120       8.013799       8.013799       8.013799    6[1-(0),6-(6,6),6-(6,6)]
   121      10.266989      10.266989      10.266989    6[1-(0),6-(1,6),6-(6,6)]
   122      10.253165      10.253165      10.253165    6[1-(0),6-(1,6),6-(6,6)]
   123      13.451865      13.451865      13.451865    6[6-(6,6),8-(29),8-(29)]
   124      13.185537      13.185537      13.185537    6[6-(1,6),6-(1,6),6-(8,8)]
   125      13.773486      13.773486      13.773486    6[1-(0),6-(6,6),6-(6,6)]
   126      14.027834      14.027834      14.027834    6[1-(0),6-(1,6),6-(6,6)]
   127      14.683056      14.683056      14.683056    6[1-(0),6-(1,6),6-(6,6)]
   128       7.439673       7.439673       7.439673    6[6-(6,6),8-(29),8-(29)]
   129        6.46283        6.46283        6.46283    6[6-(1,6),6-(1,6),6-(8,8)]
   130       5.859215       5.859215       5.859215    6[1-(0),6-(6,6),6-(6,6)]
   131       3.351677       3.351677       3.351677    6[1-(0),6-(1,6),6-(6,6)]
   132       2.710279       2.710279       2.710279    6[1-(0),6-(1,6),6-(6,6)]
   133      11.676038      11.676038      11.676038    6[6-(6,6),8-(29),8-(29)]
   134      10.432868      10.432868      10.432868    6[6-(1,6),6-(1,6),6-(8,8)]
   135      10.417201      10.417201      10.417201    6[1-(0),6-(6,6),6-(6,6)]
   136       8.164011       8.164011       8.164011    6[1-(0),6-(1,6),6-(6,6)]
   137       8.177835       8.177835       8.177835    6[1-(0),6-(1,6),6-(6,6)]
   138       4.979135       4.979135       4.979135    6[6-(6,6),8-(29),8-(29)]
   139       5.245463       5.245463       5.245463    6[6-(1,6),6-(1,6),6-(8,8)]
   140       4.657514       4.657514       4.657514    6[1-(0),6-(6,6),6-(6,6)]
   141       4.403166       4.403166       4.403166    6[1-(0),6-(1,6),6-(6,6)]
   142       3.747944       3.747944       3.747944    6[1-(0),6-(1,6),6-(6,6)]
   143      10.991327      10.991327      10.991327    6[6-(6,6),8-(29),8-(29)]
   144       11.96817       11.96817       11.96817    6[6-(1,6),6-(1,6),6-(8,8)]
   145      12.571785      12.571785      12.571785    6[1-(0),6-(6,6),6-(6,6)]
   146      15.079323      15.079323      15.079323    6[1-(0),6-(1,6),6-(6,6)]
   147      15.720721      15.720721      15.720721    6[1-(0),6-(1,6),6-(6,6)]
   148      -2.460539      -2.460539      -2.460539    6[6-(6,6),8-(29),8-(29)]
   149      -1.217368      -1.217368      -1.217368    6[6-(1,6),6-(1,6),6-(8,8)]
   150      -1.201701      -1.201701      -1.201701    6[1-(0),6-(6,6),6-(6,6)]
   151       1.051489       1.051489       1.051489    6[1-(0),6-(1,6),6-(6,6)]
   152       1.037665       1.037665       1.037665    6[1-(0),6-(1,6),6-(6,6)]
   153       4.236365       4.236365       4.236365    6[6-(6,6),8-(29),8-(29)]
   154       3.970037       3.970037       3.970037    6[6-(1,6),6-(1,6),6-(8,8)]
   155       4.557986       4.557986       4.557986    6[1-(0),6-(6,6),6-(6,6)]
   156       4.812334       4.812334       4.812334    6[1-(0),6-(1,6),6-(6,6)]
   157       5.467556       5.467556       5.467556    6[1-(0),6-(1,6),6-(6,6)]
   158      -1.775827      -1.775827      -1.775827    6[6-(6,6),8-(29),8-(29)]
   159       -2.75267       -2.75267       -2.75267    6[6-(1,6),6-(1,6),6-(8,8)]
   160      -3.356285      -3.356285      -3.356285    6[1-(0),6-(6,6),6-(6,6)]
   161      -5.863823      -5.863823      -5.863823    6[1-(0),6-(1,6),6-(6,6)]
   162      -6.505221      -6.505221      -6.505221    6[1-(0),6-(1,6),6-(6,6)]
   163       6.754962       6.754962       6.754962    6[6-(6,6),8-(29),8-(29)]
   164       7.998132       7.998132       7.998132    6[6-(1,6),6-(1,6),6-(8,8)]
   165       8.013799       8.013799       8.013799    6[1-(0),6-(6,6),6-(6,6)]
   166      10.266989      10.266989      10.266989    6[1-(0),6-(1,6),6-(6,6)]
   167      10.253165      10.253165      10.253165    6[1-(0),6-(1,6),6-(6,6)]
   168      13.451865      13.451865      13.451865    6[6-(6,6),8-(29),8-(29)]
   169      13.185537      13.185537      13.185537    6[6-(1,6),6-(1,6),6-(8,8)]
   170      13.773486      13.773486      13.773486    6[1-(0),6-(6,6),6-(6,6)]
   171      14.027834      14.027834      14.027834    6[1-(0),6-(1,6),6-(6,6)]
   172      14.683056      14.683056      14.683056    6[1-(0),6-(1,6),6-(6,6)]
   173       7.439673       7.439673       7.439673    6[6-(6,6),8-(29),8-(29)]
   174        6.46283        6.46283        6.46283    6[6-(1,6),6-(1,6),6-(8,8)]
   175       5.859215       5.859215       5.859215    6[1-(0),6-(6,6),6-(6,6)]
   176       3.351677       3.351677       3.351677    6[1-(0),6-(1,6),6-(6,6)]
   177       2.710279       2.710279       2.710279    6[1-(0),6-(1,6),6-(6,6)]
   178       2.460538       2.460538       2.460538    6[6-(6,6),8-(29),8-(29)]
   179       1.217368       1.217368       1.217368    6[6-(1,6),6-(1,6),6-(8,8)]
   180       1.201701       1.201701       1.201701    6[1-(0),6-(6,6),6-(6,6)]
   181      -1.051489      -1.051489      -1.051489    6[1-(0),6-(1,6),6-(6,6)]
   182      -1.037665      -1.037665      -1.037665    6[1-(0),6-(1,6),6-(6,6)]
   183      -4.236365      -4.236365      -4.236365    6[6-(6,6),8-(29),8-(29)]
   184      -3.970037      -3.970037      -3.970037    6[6-(1,6),6-(1,6),6-(8,8)]
   185      -4.557986      -4.557986      -4.557986    6[1-(0),6-(6,6),6-(6,6)]
   186      -4.812334      -4.812334      -4.812334    6[1-(0),6-(1,6),6-(6,6)]
   187      -5.467556      -5.467556      -5.467556    6[1-(0),6-(1,6),6-(6,6)]
   188       1.775827       1.775827       1.775827    6[6-(6,6),8-(29),8-(29)]
   189        2.75267        2.75267        2.75267    6[6-(1,6),6-(1,6),6-(8,8)]
   190       3.356285       3.356285       3.356285    6[1-(0),6-(6,6),6-(6,6)]
   191       5.863823       5.863823       5.863823    6[1-(0),6-(1,6),6-(6,6)]
   192       6.505221       6.505221       6.505221    6[1-(0),6-(1,6),6-(6,6)]
   193      -2.460539      -2.460539      -2.460539    6[6-(6,6),8-(29),8-(29)]
   194      -1.217368      -1.217368      -1.217368    6[6-(1,6),6-(1,6),6-(8,8)]
   195      -1.201701      -1.201701      -1.201701    6[1-(0),6-(6,6),6-(6,6)]
   196       1.051489       1.051489       1.051489    6[1-(0),6-(1,6),6-(6,6)]
   197       1.037665       1.037665       1.037665    6[1-(0),6-(1,6),6-(6,6)]
   198       4.236365       4.236365       4.236365    6[6-(6,6),8-(29),8-(29)]
   199       3.970037       3.970037       3.970037    6[6-(1,6),6-(1,6),6-(8,8)]
   200       4.557986       4.557986       4.557986    6[1-(0),6-(6,6),6-(6,6)]
   201       4.812334       4.812334       4.812334    6[1-(0),6-(1,6),6-(6,6)]
   202       5.467556       5.467556       5.467556    6[1-(0),6-(1,6),6-(6,6)]
   203      -1.775827      -1.775827      -1.775827    6[6-(6,6),8-(29),8-(29)]
   204       -2.75267       -2.75267       -2.75267    6[6-(1,6),6-(1,6),6-(8,8)]
   205      -3.356285      -3.356285      -3.356285    6[1-(0),6-(6,6),6-(6,6)]
   206      -5.863823      -5.863823      -5.863823    6[1-(0),6-(1,6),6-(6,6)]
   207      -6.505221      -6.505221      -6.505221    6[1-(0),6-(1,6),6-(6,6)]
   208      11.676038      11.676038      11.676038    6[6-(6,6),8-(29),8-(29)]
   209      10.432868      10.432868      10.432868    6[6-(1,6),6-(1,6),6-(8,8)]
   210      10.417201      10.417201      10.417201    6[1-(0),6-(6,6),6-(6,6)]
   211       8.164011       8.164011       8.164011    6[1-(0),6-(1,6),6-(6,6)]
   212       8.177835       8.177835       8.177835    6[1-(0),6-(1,6),6-(6,6)]
   213       4.979135       4.979135       4.979135    6[6-(6,6),8-(29),8-(29)]
   214       5.245463       5.245463       5.245463    6[6-(1,6),6-(1,6),6-(8,8)]
   215       4.657514       4.657514       4.657514    6[1-(0),6-(6,6),6-(6,6)]
   216       4.403166       4.403166       4.403166    6[1-(0),6-(1,6),6-(6,6)]
   217       3.747944       3.747944       3.747944    6[1-(0),6-(1,6),6-(6,6)]
   218      10.991327      10.991327      10.991327    6[6-(6,6),8-(29),8-(29)]
   219       11.96817       11.96817       11.96817    6[6-(1,6),6-(1,6),6-(8,8)]
   220      12.571785      12.571785      12.571785    6[1-(0),6-(6,6),6-(6,6)]
   221      15.079323      15.079323      15.079323    6[1-(0),6-(1,6),6-(6,6)]
   222      15.720721      15.720721      15.720721    6[1-(0),6-(1,6),6-(6,6)]
   223            0.0            0.0            0.0    6[1-(0),6-(6,6),6-(6,6)]
   224           -0.0           -0.0           -0.0    6[6-(1,6),6-(1,6),6-(6,6)]
   225            0.0            0.0            0.0    6[6-(1,6),6-(1,6),6-(6,6)]
   226            0.0            0.0            0.0    6[6-(1,6),6-(1,6),6-(8,8)]
   227            0.0            0.0            0.0    6[6-(6,6),8-(27),8-(27)]
   228      -3.075212      -3.075212      -3.075212    6[1-(0),6-(6,6),6-(6,6)]
   229      -4.294423      -4.294423      -4.294423    6[6-(1,6),6-(1,6),6-(6,6)]
   230      -4.957939      -4.957939      -4.957939    6[6-(1,6),6-(1,6),6-(6,6)]
   231      -6.343029      -6.343029      -6.343029    6[6-(1,6),6-(1,6),6-(8,8)]
   232      -7.092249      -7.092249      -7.092249    6[6-(6,6),8-(27),8-(27)]
   233       3.075212       3.075212       3.075212    6[1-(0),6-(6,6),6-(6,6)]
   234       4.294423       4.294423       4.294423    6[6-(1,6),6-(1,6),6-(6,6)]
   235       4.957939       4.957939       4.957939    6[6-(1,6),6-(1,6),6-(6,6)]
   236       6.343029       6.343029       6.343029    6[6-(1,6),6-(1,6),6-(8,8)]
   237       7.092249       7.092249       7.092249    6[6-(6,6),8-(27),8-(27)]
   238         9.2155         9.2155         9.2155    6[1-(0),6-(6,6),6-(6,6)]
   239         9.2155         9.2155         9.2155    6[6-(1,6),6-(1,6),6-(6,6)]
   240         9.2155         9.2155         9.2155    6[6-(1,6),6-(1,6),6-(6,6)]
   241         9.2155         9.2155         9.2155    6[6-(1,6),6-(1,6),6-(8,8)]
   242         9.2155         9.2155         9.2155    6[6-(6,6),8-(27),8-(27)]
   243      12.290712      12.290712      12.290712    6[1-(0),6-(6,6),6-(6,6)]
   244      13.509923      13.509923      13.509923    6[6-(1,6),6-(1,6),6-(6,6)]
   245      14.173439      14.173439      14.173439    6[6-(1,6),6-(1,6),6-(6,6)]
   246      15.558529      15.558529      15.558529    6[6-(1,6),6-(1,6),6-(8,8)]
   247      16.307749      16.307749      16.307749    6[6-(6,6),8-(27),8-(27)]
   248       6.140288       6.140288       6.140288    6[1-(0),6-(6,6),6-(6,6)]
   249       4.921077       4.921077       4.921077    6[6-(1,6),6-(1,6),6-(6,6)]
   250       4.257561       4.257561       4.257561    6[6-(1,6),6-(1,6),6-(6,6)]
   251       2.872471       2.872471       2.872471    6[6-(1,6),6-(1,6),6-(8,8)]
   252       2.123251       2.123251       2.123251    6[6-(6,6),8-(27),8-(27)]
   253         9.2155         9.2155         9.2155    6[1-(0),6-(6,6),6-(6,6)]
   254         9.2155         9.2155         9.2155    6[6-(1,6),6-(1,6),6-(6,6)]
   255         9.2155         9.2155         9.2155    6[6-(1,6),6-(1,6),6-(6,6)]
   256         9.2155         9.2155         9.2155    6[6-(1,6),6-(1,6),6-(8,8)]
   257         9.2155         9.2155         9.2155    6[6-(6,6),8-(27),8-(27)]
   258       6.140288       6.140288       6.140288    6[1-(0),6-(6,6),6-(6,6)]
   259       4.921077       4.921077       4.921077    6[6-(1,6),6-(1,6),6-(6,6)]
   260       4.257561       4.257561       4.257561    6[6-(1,6),6-(1,6),6-(6,6)]
   261       2.872471       2.872471       2.872471    6[6-(1,6),6-(1,6),6-(8,8)]
   262       2.123251       2.123251       2.123251    6[6-(6,6),8-(27),8-(27)]
   263      12.290712      12.290712      12.290712    6[1-(0),6-(6,6),6-(6,6)]
   264      13.509923      13.509923      13.509923    6[6-(1,6),6-(1,6),6-(6,6)]
   265      14.173439      14.173439      14.173439    6[6-(1,6),6-(1,6),6-(6,6)]
   266      15.558529      15.558529      15.558529    6[6-(1,6),6-(1,6),6-(8,8)]
   267      16.307749      16.307749      16.307749    6[6-(6,6),8-(27),8-(27)]
   268            0.0            0.0            0.0    6[1-(0),6-(6,6),6-(6,6)]
   269           -0.0           -0.0           -0.0    6[6-(1,6),6-(1,6),6-(6,6)]
   270            0.0            0.0            0.0    6[6-(1,6),6-(1,6),6-(6,6)]
   271            0.0            0.0            0.0    6[6-(1,6),6-(1,6),6-(8,8)]
   272            0.0            0.0            0.0    6[6-(6,6),8-(27),8-(27)]
   273       3.075212       3.075212       3.075212    6[1-(0),6-(6,6),6-(6,6)]
   274       4.294423       4.294423       4.294423    6[6-(1,6),6-(1,6),6-(6,6)]
   275       4.957939       4.957939       4.957939    6[6-(1,6),6-(1,6),6-(6,6)]
   276       6.343029       6.343029       6.343029    6[6-(1,6),6-(1,6),6-(8,8)]
   277       7.092249       7.092249       7.092249    6[6-(6,6),8-(27),8-(27)]
   278      -3.075212      -3.075212      -3.075212    6[1-(0),6-(6,6),6-(6,6)]
   279      -4.294423      -4.294423      -4.294423    6[6-(1,6),6-(1,6),6-(6,6)]
   280      -4.957939      -4.957939      -4.957939    6[6-(1,6),6-(1,6),6-(6,6)]
   281      -6.343029      -6.343029      -6.343029    6[6-(1,6),6-(1,6),6-(8,8)]
   282      -7.092249      -7.092249      -7.092249    6[6-(6,6),8-(27),8-(27)]
   283       2.415383       2.415383       2.415383    8[6-(6,8),29-(8,8,8,29)]
   284       1.038587       1.038587       1.038587    8[6-(6,8),27-(8,8,8)]
   285       3.548889       3.548889       3.548889    8[6-(6,8),29-(8,8,8,29)]
   286      -3.767296      -3.767296      -3.767296    8[6-(6,8),29-(8,8,8,29)]
   287      -7.914271      -7.914271      -7.914271    8[6-(6,8),27-(8,8,8)]
   288      -4.936743      -4.936743      -4.936743    8[6-(6,8),29-(8,8,8,29)]
   289       1.351914       1.351914       1.351914    8[6-(6,8),29-(8,8,8,29)]
   290       6.875685       6.875685       6.875685    8[6-(6,8),27-(8,8,8)]
   291       1.387854       1.387854       1.387854    8[6-(6,8),29-(8,8,8,29)]
   292       6.800117       6.800117       6.800117    8[6-(6,8),29-(8,8,8,29)]
   293       8.176913       8.176913       8.176913    8[6-(6,8),27-(8,8,8)]
   294       5.666611       5.666611       5.666611    8[6-(6,8),29-(8,8,8,29)]
   295      12.982796      12.982796      12.982796    8[6-(6,8),29-(8,8,8,29)]
   296      17.129771      17.129771      17.129771    8[6-(6,8),27-(8,8,8)]
   297      14.152243      14.152243      14.152243    8[6-(6,8),29-(8,8,8,29)]
   298       7.863586       7.863586       7.863586    8[6-(6,8),29-(8,8,8,29)]
   299       2.339815       2.339815       2.339815    8[6-(6,8),27-(8,8,8)]
   300       7.827646       7.827646       7.827646    8[6-(6,8),29-(8,8,8,29)]
   301      11.630883      11.630883      11.630883    8[6-(6,8),29-(8,8,8,29)]
   302      10.254087      10.254087      10.254087    8[6-(6,8),27-(8,8,8)]
   303      12.764389      12.764389      12.764389    8[6-(6,8),29-(8,8,8,29)]
   304       5.448204       5.448204       5.448204    8[6-(6,8),29-(8,8,8,29)]
   305       1.301229       1.301229       1.301229    8[6-(6,8),27-(8,8,8)]
   306       4.278757       4.278757       4.278757    8[6-(6,8),29-(8,8,8,29)]
   307      10.567414      10.567414      10.567414    8[6-(6,8),29-(8,8,8,29)]
   308      16.091185      16.091185      16.091185    8[6-(6,8),27-(8,8,8)]
   309      10.603354      10.603354      10.603354    8[6-(6,8),29-(8,8,8,29)]
   310      -2.415383      -2.415383      -2.415383    8[6-(6,8),29-(8,8,8,29)]
   311      -1.038587      -1.038587      -1.038587    8[6-(6,8),27-(8,8,8)]
   312      -3.548889      -3.548889      -3.548889    8[6-(6,8),29-(8,8,8,29)]
   313       3.767296       3.767296       3.767296    8[6-(6,8),29-(8,8,8,29)]
   314       7.914271       7.914271       7.914271    8[6-(6,8),27-(8,8,8)]
   315       4.936743       4.936743       4.936743    8[6-(6,8),29-(8,8,8,29)]
   316      -1.351914      -1.351914      -1.351914    8[6-(6,8),29-(8,8,8,29)]
   317      -6.875685      -6.875685      -6.875685    8[6-(6,8),27-(8,8,8)]
   318      -1.387854      -1.387854      -1.387854    8[6-(6,8),29-(8,8,8,29)]
   319       6.800117       6.800117       6.800117    8[6-(6,8),29-(8,8,8,29)]
   320       8.176913       8.176913       8.176913    8[6-(6,8),27-(8,8,8)]
   321       5.666611       5.666611       5.666611    8[6-(6,8),29-(8,8,8,29)]
   322      12.982796      12.982796      12.982796    8[6-(6,8),29-(8,8,8,29)]
   323      17.129771      17.129771      17.129771    8[6-(6,8),27-(8,8,8)]
   324      14.152243      14.152243      14.152243    8[6-(6,8),29-(8,8,8,29)]
   325       7.863586       7.863586       7.863586    8[6-(6,8),29-(8,8,8,29)]
   326       2.339815       2.339815       2.339815    8[6-(6,8),27-(8,8,8)]
   327       7.827646       7.827646       7.827646    8[6-(6,8),29-(8,8,8,29)]
   328       2.415383       2.415383       2.415383    8[6-(6,8),29-(8,8,8,29)]
   329       1.038587       1.038587       1.038587    8[6-(6,8),27-(8,8,8)]
   330       3.548889       3.548889       3.548889    8[6-(6,8),29-(8,8,8,29)]
   331      -3.767296      -3.767296      -3.767296    8[6-(6,8),29-(8,8,8,29)]
   332      -7.914271      -7.914271      -7.914271    8[6-(6,8),27-(8,8,8)]
   333      -4.936743      -4.936743      -4.936743    8[6-(6,8),29-(8,8,8,29)]
   334       1.351914       1.351914       1.351914    8[6-(6,8),29-(8,8,8,29)]
   335       6.875685       6.875685       6.875685    8[6-(6,8),27-(8,8,8)]
   336       1.387854       1.387854       1.387854    8[6-(6,8),29-(8,8,8,29)]
   337      -2.415383      -2.415383      -2.415383    8[6-(6,8),29-(8,8,8,29)]
   338      -1.038587      -1.038587      -1.038587    8[6-(6,8),27-(8,8,8)]
   339      -3.548889      -3.548889      -3.548889    8[6-(6,8),29-(8,8,8,29)]
   340       3.767296       3.767296       3.767296    8[6-(6,8),29-(8,8,8,29)]
   341       7.914271       7.914271       7.914271    8[6-(6,8),27-(8,8,8)]
   342       4.936743       4.936743       4.936743    8[6-(6,8),29-(8,8,8,29)]
   343      -1.351914      -1.351914      -1.351914    8[6-(6,8),29-(8,8,8,29)]
   344      -6.875685      -6.875685      -6.875685    8[6-(6,8),27-(8,8,8)]
   345      -1.387854      -1.387854      -1.387854    8[6-(6,8),29-(8,8,8,29)]
   346      11.630883      11.630883      11.630883    8[6-(6,8),29-(8,8,8,29)]
   347      10.254087      10.254087      10.254087    8[6-(6,8),27-(8,8,8)]
   348      12.764389      12.764389      12.764389    8[6-(6,8),29-(8,8,8,29)]
   349       5.448204       5.448204       5.448204    8[6-(6,8),29-(8,8,8,29)]
   350       1.301229       1.301229       1.301229    8[6-(6,8),27-(8,8,8)]
   351       4.278757       4.278757       4.278757    8[6-(6,8),29-(8,8,8,29)]
   352      10.567414      10.567414      10.567414    8[6-(6,8),29-(8,8,8,29)]
   353      16.091185      16.091185      16.091185    8[6-(6,8),27-(8,8,8)]
   354      10.603354      10.603354      10.603354    8[6-(6,8),29-(8,8,8,29)]
