# Supplementary material for: A collection of forcefield precursors for metal–organic frameworks
Source: RSC Adv. 2019 Nov 13;9(63):36492–507. doi: 10.1039/c9ra07327b (PMC9075174; doi:10.1039/c9ra07327b)
Supplement: RA-009-C9RA07327B-s2477 [file RA-009-C9RA07327B-s2477.txt]

UKUBIM_clean

12.273100    0.000000    0.000000
0.000000    12.273100    0.000000
0.000000    0.000000    25.135000

     1       9.204825       9.204825       9.204825    48[7-(6,6),7-(6,6),7-(6,6),7-(6,6),16-(1),16-(1)]
     2       3.068275       3.068275       3.068275    48[7-(6,6),7-(6,6),7-(6,6),7-(6,6),16-(1),16-(1)]
     3       3.068275       3.068275       3.068275    48[7-(6,6),7-(6,6),7-(6,6),7-(6,6),16-(1),16-(1)]
     4       9.204825       9.204825       9.204825    48[7-(6,6),7-(6,6),7-(6,6),7-(6,6),16-(1),16-(1)]
     5      11.278979      11.278979      11.278979    1[6-(6,7)]
     6      11.477803      11.477803      11.477803    1[6-(6,6)]
     7       7.775009       7.775009       7.775009    1[6-(6,6)]
     8       7.682961       7.682961       7.682961    1[6-(6,7)]
     9       7.949287       7.949287       7.949287    1[6-(1,6,8)]
    10       8.507713       8.507713       8.507713    1[6-(1,6,8)]
    11       7.384724       7.384724       7.384724    1[6-(1,6,8)]
    12       8.364118       8.364118       8.364118    1[6-(1,6,8)]
    13       5.147338       5.147338       5.147338    1[6-(6,7)]
    14       6.631156       6.631156       6.631156    1[6-(6,6)]
    15       6.134095       6.134095       6.134095    1[6-(6,6)]
    16       4.642914       4.642914       4.642914    1[6-(6,7)]
    17       6.243326       6.243326       6.243326    1[16-(48)]
    18       7.130671       7.130671       7.130671    1[6-(6,7)]
    19       6.931847       6.931847       6.931847    1[6-(6,6)]
    20      10.634641      10.634641      10.634641    1[6-(6,6)]
    21      10.726689      10.726689      10.726689    1[6-(6,7)]
    22      10.460363      10.460363      10.460363    1[6-(1,6,8)]
    23       9.901937       9.901937       9.901937    1[6-(1,6,8)]
    24      11.024926      11.024926      11.024926    1[6-(1,6,8)]
    25      10.045532      10.045532      10.045532    1[6-(1,6,8)]
    26       0.989212       0.989212       0.989212    1[6-(6,7)]
    27      11.778494      11.778494      11.778494    1[6-(6,6)]
    28       0.002455       0.002455       0.002455    1[6-(6,6)]
    29       1.493636       1.493636       1.493636    1[6-(6,7)]
    30      12.166324      12.166324      12.166324    1[16-(48)]
    31       5.240614       5.240614       5.240614    1[6-(6,7)]
    32       6.934302       6.934302       6.934302    1[6-(6,6)]
    33       6.080094       6.080094       6.080094    1[6-(6,6)]
    34        4.44409        4.44409        4.44409    1[6-(6,7)]
    35       8.288024       8.288024       8.288024    1[6-(1,6,8)]
    36       7.266903       7.266903       7.266903    1[6-(1,6,8)]
    37      10.143717      10.143717      10.143717    1[6-(1,6,8)]
    38      10.343769      10.343769      10.343769    1[6-(1,6,8)]
    39      10.877649      10.877649      10.877649    1[6-(6,7)]
    40      10.784373      10.784373      10.784373    1[6-(6,6)]
    41       6.828753       6.828753       6.828753    1[6-(6,6)]
    42       7.081579       7.081579       7.081579    1[6-(6,7)]
    43       2.812995       2.812995       2.812995    1[16-(48)]
    44       0.895936       0.895936       0.895936    1[6-(6,7)]
    45      11.475349      11.475349      11.475349    1[6-(6,6)]
    46       0.056456       0.056456       0.056456    1[6-(6,6)]
    47        1.69246        1.69246        1.69246    1[6-(6,7)]
    48      10.121626      10.121626      10.121626    1[6-(1,6,8)]
    49      11.142747      11.142747      11.142747    1[6-(1,6,8)]
    50       8.265933       8.265933       8.265933    1[6-(1,6,8)]
    51       8.065881       8.065881       8.065881    1[6-(1,6,8)]
    52       7.532001       7.532001       7.532001    1[6-(6,7)]
    53       7.625277       7.625277       7.625277    1[6-(6,6)]
    54      11.580897      11.580897      11.580897    1[6-(6,6)]
    55      11.328071      11.328071      11.328071    1[6-(6,7)]
    56       3.323555       3.323555       3.323555    1[16-(48)]
    57       0.994121       0.994121       0.994121    1[6-(6,7)]
    58       0.795297       0.795297       0.795297    1[6-(6,6)]
    59       4.498091       4.498091       4.498091    1[6-(6,6)]
    60       4.590139       4.590139       4.590139    1[6-(6,7)]
    61       4.323813       4.323813       4.323813    1[6-(1,6,8)]
    62       3.765387       3.765387       3.765387    1[6-(1,6,8)]
    63       4.888376       4.888376       4.888376    1[6-(1,6,8)]
    64       3.908982       3.908982       3.908982    1[6-(1,6,8)]
    65       7.125762       7.125762       7.125762    1[6-(6,7)]
    66       5.641944       5.641944       5.641944    1[6-(6,6)]
    67       6.139005       6.139005       6.139005    1[6-(6,6)]
    68       7.630186       7.630186       7.630186    1[6-(6,7)]
    69       6.029774       6.029774       6.029774    1[16-(48)]
    70       5.142429       5.142429       5.142429    1[6-(6,7)]
    71       5.341253       5.341253       5.341253    1[6-(6,6)]
    72       1.638459       1.638459       1.638459    1[6-(6,6)]
    73       1.546411       1.546411       1.546411    1[6-(6,7)]
    74       1.812737       1.812737       1.812737    1[6-(1,6,8)]
    75       2.371163       2.371163       2.371163    1[6-(1,6,8)]
    76       1.248174       1.248174       1.248174    1[6-(1,6,8)]
    77       2.227568       2.227568       2.227568    1[6-(1,6,8)]
    78      11.283888      11.283888      11.283888    1[6-(6,7)]
    79       0.494606       0.494606       0.494606    1[6-(6,6)]
    80      -0.002455      -0.002455      -0.002455    1[6-(6,6)]
    81      10.779464      10.779464      10.779464    1[6-(6,7)]
    82       0.106776       0.106776       0.106776    1[16-(48)]
    83       7.032486       7.032486       7.032486    1[6-(6,7)]
    84       5.338798       5.338798       5.338798    1[6-(6,6)]
    85       6.193006       6.193006       6.193006    1[6-(6,6)]
    86        7.82901        7.82901        7.82901    1[6-(6,7)]
    87       3.985076       3.985076       3.985076    1[6-(1,6,8)]
    88       5.006197       5.006197       5.006197    1[6-(1,6,8)]
    89       2.129383       2.129383       2.129383    1[6-(1,6,8)]
    90       1.929331       1.929331       1.929331    1[6-(1,6,8)]
    91       1.395451       1.395451       1.395451    1[6-(6,7)]
    92       1.488727       1.488727       1.488727    1[6-(6,6)]
    93       5.444347       5.444347       5.444347    1[6-(6,6)]
    94       5.191521       5.191521       5.191521    1[6-(6,7)]
    95       9.460105       9.460105       9.460105    1[16-(48)]
    96      11.377164      11.377164      11.377164    1[6-(6,7)]
    97       0.797751       0.797751       0.797751    1[6-(6,6)]
    98      12.216644      12.216644      12.216644    1[6-(6,6)]
    99       10.58064       10.58064       10.58064    1[6-(6,7)]
   100       2.151474       2.151474       2.151474    1[6-(1,6,8)]
   101       1.130353       1.130353       1.130353    1[6-(1,6,8)]
   102       4.007167       4.007167       4.007167    1[6-(1,6,8)]
   103       4.207219       4.207219       4.207219    1[6-(1,6,8)]
   104       4.741099       4.741099       4.741099    1[6-(6,7)]
   105       4.647823       4.647823       4.647823    1[6-(6,6)]
   106       0.692203       0.692203       0.692203    1[6-(6,6)]
   107       0.945029       0.945029       0.945029    1[6-(6,7)]
   108       8.949545       8.949545       8.949545    1[16-(48)]
   109      10.553639      10.553639      10.553639    6[1-(0),6-(1,6),7-(6,48)]
   110      10.691097      10.691097      10.691097    6[1-(0),6-(1,7),6-(6,8)]
   111       9.636838       9.636838       9.636838    6[6-(1,6),6-(1,6),8-(6)]
   112       8.500349       8.500349       8.500349    6[1-(0),6-(1,7),6-(6,8)]
   113       8.456166       8.456166       8.456166    6[1-(0),6-(1,6),7-(6,48)]
   114       8.734765       8.734765       8.734765    6[1-(0),1-(0),6-(6,6,6),8-(6)]
   115       8.047472       8.047472       8.047472    6[1-(0),1-(0),6-(6,6,6),8-(6)]
   116       5.346162       5.346162       5.346162    6[1-(0),6-(1,6),7-(6,48)]
   117       6.262963       6.262963       6.262963    6[1-(0),6-(1,7),6-(6,8)]
   118       6.594337       6.594337       6.594337    6[6-(1,6),6-(1,6),8-(6)]
   119       5.957363       5.957363       5.957363    6[1-(0),6-(1,7),6-(6,8)]
   120       5.054063       5.054063       5.054063    6[1-(0),6-(1,6),7-(6,48)]
   121       7.856011       7.856011       7.856011    6[1-(0),6-(1,6),7-(6,48)]
   122       7.718553       7.718553       7.718553    6[1-(0),6-(1,7),6-(6,8)]
   123       8.772812       8.772812       8.772812    6[6-(1,6),6-(1,6),8-(6)]
   124       9.909301       9.909301       9.909301    6[1-(0),6-(1,7),6-(6,8)]
   125       9.953484       9.953484       9.953484    6[1-(0),6-(1,6),7-(6,48)]
   126       9.674885       9.674885       9.674885    6[1-(0),1-(0),6-(6,6,6),8-(6)]
   127      10.362178      10.362178      10.362178    6[1-(0),1-(0),6-(6,6,6),8-(6)]
   128       0.790388       0.790388       0.790388    6[1-(0),6-(1,6),7-(6,48)]
   129      12.146687      12.146687      12.146687    6[1-(0),6-(1,7),6-(6,8)]
   130      11.815313      11.815313      11.815313    6[6-(1,6),6-(1,6),8-(6)]
   131       0.179187       0.179187       0.179187    6[1-(0),6-(1,7),6-(6,8)]
   132       1.082487       1.082487       1.082487    6[1-(0),6-(1,6),7-(6,48)]
   133       5.425938       5.425938       5.425938    6[1-(0),6-(1,6),7-(6,48)]
   134        6.44215        6.44215        6.44215    6[1-(0),6-(1,7),6-(6,8)]
   135        6.70234        6.70234        6.70234    6[6-(1,6),6-(1,6),8-(6)]
   136        5.94018        5.94018        5.94018    6[1-(0),6-(1,7),6-(6,8)]
   137       4.955878       4.955878       4.955878    6[1-(0),6-(1,6),7-(6,48)]
   138       8.031517       8.031517       8.031517    6[1-(0),1-(0),6-(6,6,6),8-(6)]
   139       9.706795       9.706795       9.706795    6[1-(0),1-(0),6-(6,6,6),8-(6)]
   140      10.044305      10.044305      10.044305    6[1-(0),6-(1,6),7-(6,48)]
   141      10.006258      10.006258      10.006258    6[1-(0),6-(1,7),6-(6,8)]
   142       8.788767       8.788767       8.788767    6[6-(1,6),6-(1,6),8-(6)]
   143       7.675597       7.675597       7.675597    6[1-(0),6-(1,7),6-(6,8)]
   144       7.840056       7.840056       7.840056    6[1-(0),6-(1,6),7-(6,48)]
   145       0.710612       0.710612       0.710612    6[1-(0),6-(1,6),7-(6,48)]
   146        11.9675        11.9675        11.9675    6[1-(0),6-(1,7),6-(6,8)]
   147       11.70731       11.70731       11.70731    6[6-(1,6),6-(1,6),8-(6)]
   148        0.19637        0.19637        0.19637    6[1-(0),6-(1,7),6-(6,8)]
   149       1.180672       1.180672       1.180672    6[1-(0),6-(1,6),7-(6,48)]
   150      10.378133      10.378133      10.378133    6[1-(0),1-(0),6-(6,6,6),8-(6)]
   151       8.702855       8.702855       8.702855    6[1-(0),1-(0),6-(6,6,6),8-(6)]
   152       8.365345       8.365345       8.365345    6[1-(0),6-(1,6),7-(6,48)]
   153       8.403392       8.403392       8.403392    6[1-(0),6-(1,7),6-(6,8)]
   154       9.620883       9.620883       9.620883    6[6-(1,6),6-(1,6),8-(6)]
   155      10.734053      10.734053      10.734053    6[1-(0),6-(1,7),6-(6,8)]
   156      10.569594      10.569594      10.569594    6[1-(0),6-(1,6),7-(6,48)]
   157       9.204825       9.204825       9.204825    6[6-(1,1,8),6-(1,1,8),6-(1,1,8),6-(1,1,8)]
   158       9.204825       9.204825       9.204825    6[6-(1,1,8),6-(1,1,8),6-(1,1,8),6-(1,1,8)]
   159       1.719461       1.719461       1.719461    6[1-(0),6-(1,6),7-(6,48)]
   160       1.582003       1.582003       1.582003    6[1-(0),6-(1,7),6-(6,8)]
   161       2.636262       2.636262       2.636262    6[6-(1,6),6-(1,6),8-(6)]
   162       3.772751       3.772751       3.772751    6[1-(0),6-(1,7),6-(6,8)]
   163       3.816934       3.816934       3.816934    6[1-(0),6-(1,6),7-(6,48)]
   164       3.538335       3.538335       3.538335    6[1-(0),1-(0),6-(6,6,6),8-(6)]
   165       4.225628       4.225628       4.225628    6[1-(0),1-(0),6-(6,6,6),8-(6)]
   166       6.926938       6.926938       6.926938    6[1-(0),6-(1,6),7-(6,48)]
   167       6.010137       6.010137       6.010137    6[1-(0),6-(1,7),6-(6,8)]
   168       5.678763       5.678763       5.678763    6[6-(1,6),6-(1,6),8-(6)]
   169       6.315737       6.315737       6.315737    6[1-(0),6-(1,7),6-(6,8)]
   170       7.219037       7.219037       7.219037    6[1-(0),6-(1,6),7-(6,48)]
   171       4.417089       4.417089       4.417089    6[1-(0),6-(1,6),7-(6,48)]
   172       4.554547       4.554547       4.554547    6[1-(0),6-(1,7),6-(6,8)]
   173       3.500288       3.500288       3.500288    6[6-(1,6),6-(1,6),8-(6)]
   174       2.363799       2.363799       2.363799    6[1-(0),6-(1,7),6-(6,8)]
   175       2.319616       2.319616       2.319616    6[1-(0),6-(1,6),7-(6,48)]
   176       2.598215       2.598215       2.598215    6[1-(0),1-(0),6-(6,6,6),8-(6)]
   177       1.910922       1.910922       1.910922    6[1-(0),1-(0),6-(6,6,6),8-(6)]
   178      11.482712      11.482712      11.482712    6[1-(0),6-(1,6),7-(6,48)]
   179       0.126413       0.126413       0.126413    6[1-(0),6-(1,7),6-(6,8)]
   180       0.457787       0.457787       0.457787    6[6-(1,6),6-(1,6),8-(6)]
   181      12.093913      12.093913      12.093913    6[1-(0),6-(1,7),6-(6,8)]
   182      11.190613      11.190613      11.190613    6[1-(0),6-(1,6),7-(6,48)]
   183       6.847162       6.847162       6.847162    6[1-(0),6-(1,6),7-(6,48)]
   184        5.83095        5.83095        5.83095    6[1-(0),6-(1,7),6-(6,8)]
   185        5.57076        5.57076        5.57076    6[6-(1,6),6-(1,6),8-(6)]
   186        6.33292        6.33292        6.33292    6[1-(0),6-(1,7),6-(6,8)]
   187       7.317222       7.317222       7.317222    6[1-(0),6-(1,6),7-(6,48)]
   188       4.241583       4.241583       4.241583    6[1-(0),1-(0),6-(6,6,6),8-(6)]
   189       2.566305       2.566305       2.566305    6[1-(0),1-(0),6-(6,6,6),8-(6)]
   190       2.228795       2.228795       2.228795    6[1-(0),6-(1,6),7-(6,48)]
   191       2.266842       2.266842       2.266842    6[1-(0),6-(1,7),6-(6,8)]
   192       3.484333       3.484333       3.484333    6[6-(1,6),6-(1,6),8-(6)]
   193       4.597503       4.597503       4.597503    6[1-(0),6-(1,7),6-(6,8)]
   194       4.433044       4.433044       4.433044    6[1-(0),6-(1,6),7-(6,48)]
   195      11.562488      11.562488      11.562488    6[1-(0),6-(1,6),7-(6,48)]
   196         0.3056         0.3056         0.3056    6[1-(0),6-(1,7),6-(6,8)]
   197        0.56579        0.56579        0.56579    6[6-(1,6),6-(1,6),8-(6)]
   198       12.07673       12.07673       12.07673    6[1-(0),6-(1,7),6-(6,8)]
   199      11.092428      11.092428      11.092428    6[1-(0),6-(1,6),7-(6,48)]
   200       1.894967       1.894967       1.894967    6[1-(0),1-(0),6-(6,6,6),8-(6)]
   201       3.570245       3.570245       3.570245    6[1-(0),1-(0),6-(6,6,6),8-(6)]
   202       3.907755       3.907755       3.907755    6[1-(0),6-(1,6),7-(6,48)]
   203       3.869708       3.869708       3.869708    6[1-(0),6-(1,7),6-(6,8)]
   204       2.652217       2.652217       2.652217    6[6-(1,6),6-(1,6),8-(6)]
   205       1.539047       1.539047       1.539047    6[1-(0),6-(1,7),6-(6,8)]
   206       1.703506       1.703506       1.703506    6[1-(0),6-(1,6),7-(6,48)]
   207       3.068275       3.068275       3.068275    6[6-(1,1,8),6-(1,1,8),6-(1,1,8),6-(1,1,8)]
   208       3.068275       3.068275       3.068275    6[6-(1,1,8),6-(1,1,8),6-(1,1,8),6-(1,1,8)]
   209        6.64932        6.64932        6.64932    16[1-(0),48-(7,7,7,7,16)]
   210       11.76033       11.76033       11.76033    16[1-(0),48-(7,7,7,7,16)]
   211       3.389094       3.389094       3.389094    16[1-(0),48-(7,7,7,7,16)]
   212       2.747456       2.747456       2.747456    16[1-(0),48-(7,7,7,7,16)]
   213        5.62378        5.62378        5.62378    16[1-(0),48-(7,7,7,7,16)]
   214        0.51277        0.51277        0.51277    16[1-(0),48-(7,7,7,7,16)]
   215       8.884006       8.884006       8.884006    16[1-(0),48-(7,7,7,7,16)]
   216       9.525644       9.525644       9.525644    16[1-(0),48-(7,7,7,7,16)]
   217       9.447832       9.447832       9.447832    7[6-(1,6),6-(1,6),48-(7,7,7,16,16)]
   218       4.739871       4.739871       4.739871    7[6-(1,6),6-(1,6),48-(7,7,7,16,16)]
   219       8.961818       8.961818       8.961818    7[6-(1,6),6-(1,6),48-(7,7,7,16,16)]
   220       1.396679       1.396679       1.396679    7[6-(1,6),6-(1,6),48-(7,7,7,16,16)]
   221       4.698143       4.698143       4.698143    7[6-(1,6),6-(1,6),48-(7,7,7,16,16)]
   222       8.998637       8.998637       8.998637    7[6-(1,6),6-(1,6),48-(7,7,7,16,16)]
   223       1.438407       1.438407       1.438407    7[6-(1,6),6-(1,6),48-(7,7,7,16,16)]
   224       9.411013       9.411013       9.411013    7[6-(1,6),6-(1,6),48-(7,7,7,16,16)]
   225       2.825268       2.825268       2.825268    7[6-(1,6),6-(1,6),48-(7,7,7,16,16)]
   226       7.533229       7.533229       7.533229    7[6-(1,6),6-(1,6),48-(7,7,7,16,16)]
   227       3.311282       3.311282       3.311282    7[6-(1,6),6-(1,6),48-(7,7,7,16,16)]
   228      10.876421      10.876421      10.876421    7[6-(1,6),6-(1,6),48-(7,7,7,16,16)]
   229       7.574957       7.574957       7.574957    7[6-(1,6),6-(1,6),48-(7,7,7,16,16)]
   230       3.274463       3.274463       3.274463    7[6-(1,6),6-(1,6),48-(7,7,7,16,16)]
   231      10.834693      10.834693      10.834693    7[6-(1,6),6-(1,6),48-(7,7,7,16,16)]
   232       2.862087       2.862087       2.862087    7[6-(1,6),6-(1,6),48-(7,7,7,16,16)]
   233       9.809889       9.809889       9.809889    8[6-(1,1,6),6-(6,6)]
   234       7.476773       7.476773       7.476773    8[6-(1,1,6),6-(6,6)]
   235       8.599761       8.599761       8.599761    8[6-(1,1,6),6-(6,6)]
   236      10.932877      10.932877      10.932877    8[6-(1,1,6),6-(6,6)]
   237       7.703825       7.703825       7.703825    8[6-(1,1,6),6-(6,6)]
   238       8.560487       8.560487       8.560487    8[6-(1,1,6),6-(6,6)]
   239      10.705825      10.705825      10.705825    8[6-(1,1,6),6-(6,6)]
   240       9.849163       9.849163       9.849163    8[6-(1,1,6),6-(6,6)]
   241       2.463211       2.463211       2.463211    8[6-(1,1,6),6-(6,6)]
   242       4.796327       4.796327       4.796327    8[6-(1,1,6),6-(6,6)]
   243       3.673339       3.673339       3.673339    8[6-(1,1,6),6-(6,6)]
   244       1.340223       1.340223       1.340223    8[6-(1,1,6),6-(6,6)]
   245       4.569275       4.569275       4.569275    8[6-(1,1,6),6-(6,6)]
   246       3.712613       3.712613       3.712613    8[6-(1,1,6),6-(6,6)]
   247       1.567275       1.567275       1.567275    8[6-(1,1,6),6-(6,6)]
   248       2.423937       2.423937       2.423937    8[6-(1,1,6),6-(6,6)]
