# Supplementary material for: A collection of forcefield precursors for metal–organic frameworks
Source: RSC Adv. 2019 Nov 13;9(63):36492–507. doi: 10.1039/c9ra07327b (PMC9075174; doi:10.1039/c9ra07327b)
Supplement: RA-009-C9RA07327B-s2478 [file RA-009-C9RA07327B-s2478.txt]

UKUBOS_clean

12.175000    0.000000    0.000000
0.000000    12.175000    0.000000
0.000000    0.000000    24.924000

     1        9.13125        9.13125        9.13125    25[7-(6,6),7-(6,6),7-(6,6),7-(6,6),16-(1),16-(1)]
     2        3.04375        3.04375        3.04375    25[7-(6,6),7-(6,6),7-(6,6),7-(6,6),16-(1),16-(1)]
     3        3.04375        3.04375        3.04375    25[7-(6,6),7-(6,6),7-(6,6),7-(6,6),16-(1),16-(1)]
     4        9.13125        9.13125        9.13125    25[7-(6,6),7-(6,6),7-(6,6),7-(6,6),16-(1),16-(1)]
     5      11.236308      11.236308      11.236308    1[6-(6,7)]
     6       0.700063       0.700063       0.700063    1[6-(6,6)]
     7      12.099515      12.099515      12.099515    1[6-(6,6)]
     8      10.486327      10.486327      10.486327    1[6-(6,7)]
     9       2.122103       2.122103       2.122103    1[6-(1,6,8)]
    10         1.1201         1.1201         1.1201    1[6-(1,6,8)]
    11       3.966615       3.966615       3.966615    1[6-(1,6,8)]
    12       4.191853       4.191853       4.191853    1[6-(1,6,8)]
    13       0.675713       0.675713       0.675713    1[6-(6,6)]
    14        4.61189        4.61189        4.61189    1[6-(6,6)]
    15       0.937475       0.937475       0.937475    1[6-(6,7)]
    16       4.734858       4.734858       4.734858    1[6-(6,7)]
    17        9.24326        9.24326        9.24326    1[16-(25)]
    18       7.026193       7.026193       7.026193    1[6-(6,7)]
    19       5.387438       5.387438       5.387438    1[6-(6,6)]
    20       6.162985       6.162985       6.162985    1[6-(6,6)]
    21       7.776173       7.776173       7.776173    1[6-(6,7)]
    22       3.965398       3.965398       3.965398    1[6-(1,6,8)]
    23         4.9674         4.9674         4.9674    1[6-(1,6,8)]
    24       2.120885       2.120885       2.120885    1[6-(1,6,8)]
    25       1.895648       1.895648       1.895648    1[6-(1,6,8)]
    26       5.411788       5.411788       5.411788    1[6-(6,6)]
    27        1.47561        1.47561        1.47561    1[6-(6,6)]
    28       5.150025       5.150025       5.150025    1[6-(6,7)]
    29       1.352643       1.352643       1.352643    1[6-(6,7)]
    30        9.01924        9.01924        9.01924    1[16-(25)]
    31       0.984958       0.984958       0.984958    1[6-(6,7)]
    32       0.746328       0.746328       0.746328    1[6-(6,6)]
    33       4.487705       4.487705       4.487705    1[6-(6,6)]
    34       4.566842       4.566842       4.566842    1[6-(6,7)]
    35       4.291688       4.291688       4.291688    1[6-(1,6,8)]
    36       3.738943       3.738943       3.738943    1[6-(1,6,8)]
    37        4.87487        4.87487        4.87487    1[6-(1,6,8)]
    38       3.872868       3.872868       3.872868    1[6-(1,6,8)]
    39       6.080195       6.080195       6.080195    1[6-(6,6)]
    40       5.656505       5.656505       5.656505    1[6-(6,6)]
    41       7.535108       7.535108       7.535108    1[6-(6,7)]
    42       7.313523       7.313523       7.313523    1[6-(6,7)]
    43        5.86835        5.86835        5.86835    1[16-(25)]
    44       5.102543       5.102543       5.102543    1[6-(6,7)]
    45       5.341173       5.341173       5.341173    1[6-(6,6)]
    46       1.599795       1.599795       1.599795    1[6-(6,6)]
    47       1.520658       1.520658       1.520658    1[6-(6,7)]
    48       1.795813       1.795813       1.795813    1[6-(1,6,8)]
    49       2.348558       2.348558       2.348558    1[6-(1,6,8)]
    50        1.21263        1.21263        1.21263    1[6-(1,6,8)]
    51       2.214633       2.214633       2.214633    1[6-(1,6,8)]
    52       0.007305       0.007305       0.007305    1[6-(6,6)]
    53       0.430995       0.430995       0.430995    1[6-(6,6)]
    54      10.727393      10.727393      10.727393    1[6-(6,7)]
    55      10.948978      10.948978      10.948978    1[6-(6,7)]
    56        0.21915        0.21915        0.21915    1[16-(25)]
    57       0.938693       0.938693       0.938693    1[6-(6,7)]
    58      11.474938      11.474938      11.474938    1[6-(6,6)]
    59       0.075485       0.075485       0.075485    1[6-(6,6)]
    60       1.688673       1.688673       1.688673    1[6-(6,7)]
    61      10.052898      10.052898      10.052898    1[6-(1,6,8)]
    62        11.0549        11.0549        11.0549    1[6-(1,6,8)]
    63       8.208385       8.208385       8.208385    1[6-(1,6,8)]
    64       7.983148       7.983148       7.983148    1[6-(1,6,8)]
    65      11.499288      11.499288      11.499288    1[6-(6,6)]
    66        7.56311        7.56311        7.56311    1[6-(6,6)]
    67      11.237525      11.237525      11.237525    1[6-(6,7)]
    68       7.440143       7.440143       7.440143    1[6-(6,7)]
    69        2.93174        2.93174        2.93174    1[16-(25)]
    70       5.148808       5.148808       5.148808    1[6-(6,7)]
    71       6.787563       6.787563       6.787563    1[6-(6,6)]
    72       6.012015       6.012015       6.012015    1[6-(6,6)]
    73       4.398828       4.398828       4.398828    1[6-(6,7)]
    74       8.209603       8.209603       8.209603    1[6-(1,6,8)]
    75         7.2076         7.2076         7.2076    1[6-(1,6,8)]
    76      10.054115      10.054115      10.054115    1[6-(1,6,8)]
    77      10.279353      10.279353      10.279353    1[6-(1,6,8)]
    78       6.763213       6.763213       6.763213    1[6-(6,6)]
    79       10.69939       10.69939       10.69939    1[6-(6,6)]
    80       7.024975       7.024975       7.024975    1[6-(6,7)]
    81      10.822358      10.822358      10.822358    1[6-(6,7)]
    82        3.15576        3.15576        3.15576    1[16-(25)]
    83      11.190043      11.190043      11.190043    1[6-(6,7)]
    84      11.428673      11.428673      11.428673    1[6-(6,6)]
    85       7.687295       7.687295       7.687295    1[6-(6,6)]
    86       7.608158       7.608158       7.608158    1[6-(6,7)]
    87       7.883313       7.883313       7.883313    1[6-(1,6,8)]
    88       8.436058       8.436058       8.436058    1[6-(1,6,8)]
    89        7.30013        7.30013        7.30013    1[6-(1,6,8)]
    90       8.302133       8.302133       8.302133    1[6-(1,6,8)]
    91       6.094805       6.094805       6.094805    1[6-(6,6)]
    92       6.518495       6.518495       6.518495    1[6-(6,6)]
    93       4.639893       4.639893       4.639893    1[6-(6,7)]
    94       4.861478       4.861478       4.861478    1[6-(6,7)]
    95        6.30665        6.30665        6.30665    1[16-(25)]
    96       7.072457       7.072457       7.072457    1[6-(6,7)]
    97       6.833828       6.833828       6.833828    1[6-(6,6)]
    98      10.575205      10.575205      10.575205    1[6-(6,6)]
    99      10.654343      10.654343      10.654343    1[6-(6,7)]
   100      10.379188      10.379188      10.379188    1[6-(1,6,8)]
   101       9.826443       9.826443       9.826443    1[6-(1,6,8)]
   102       10.96237       10.96237       10.96237    1[6-(1,6,8)]
   103       9.960368       9.960368       9.960368    1[6-(1,6,8)]
   104      -0.007305      -0.007305      -0.007305    1[6-(6,6)]
   105      11.744005      11.744005      11.744005    1[6-(6,6)]
   106       1.447608       1.447608       1.447608    1[6-(6,7)]
   107       1.226023       1.226023       1.226023    1[6-(6,7)]
   108       11.95585       11.95585       11.95585    1[16-(25)]
   109      11.416498      11.416498      11.416498    6[1-(0),6-(1,6),7-(6,25)]
   110        0.23376        0.23376        0.23376    6[1-(0),6-(1,7),6-(6,8)]
   111        0.51622        0.51622        0.51622    6[6-(1,6),6-(1,6),8-(6)]
   112      11.952198      11.952198      11.952198    6[1-(0),6-(1,7),6-(6,8)]
   113       10.98672       10.98672       10.98672    6[1-(0),6-(1,6),7-(6,25)]
   114       1.873733       1.873733       1.873733    6[1-(0),1-(0),6-(6,6,6),8-(6)]
   115       3.541708       3.541708       3.541708    6[1-(0),1-(0),6-(6,6,6),8-(6)]
   116       2.612755       2.612755       2.612755    6[6-(1,6),6-(1,6),8-(6)]
   117       1.526745       1.526745       1.526745    6[1-(0),6-(1,7),6-(6,8)]
   118       3.836343       3.836343       3.836343    6[1-(0),6-(1,7),6-(6,8)]
   119       1.702065       1.702065       1.702065    6[1-(0),6-(1,6),7-(6,25)]
   120          3.896          3.896          3.896    6[1-(0),6-(1,6),7-(6,25)]
   121       6.846003       6.846003       6.846003    6[1-(0),6-(1,6),7-(6,25)]
   122        5.85374        5.85374        5.85374    6[1-(0),6-(1,7),6-(6,8)]
   123        5.57128        5.57128        5.57128    6[6-(1,6),6-(1,6),8-(6)]
   124       6.310303       6.310303       6.310303    6[1-(0),6-(1,7),6-(6,8)]
   125        7.27578        7.27578        7.27578    6[1-(0),6-(1,6),7-(6,25)]
   126       4.213768       4.213768       4.213768    6[1-(0),1-(0),6-(6,6,6),8-(6)]
   127       2.545793       2.545793       2.545793    6[1-(0),1-(0),6-(6,6,6),8-(6)]
   128       3.474745       3.474745       3.474745    6[6-(1,6),6-(1,6),8-(6)]
   129       4.560755       4.560755       4.560755    6[1-(0),6-(1,7),6-(6,8)]
   130       2.251158       2.251158       2.251158    6[1-(0),6-(1,7),6-(6,8)]
   131       4.385435       4.385435       4.385435    6[1-(0),6-(1,6),7-(6,25)]
   132         2.1915         2.1915         2.1915    6[1-(0),6-(1,6),7-(6,25)]
   133         1.7045         1.7045         1.7045    6[1-(0),6-(1,6),7-(6,25)]
   134       1.547443       1.547443       1.547443    6[1-(0),6-(1,7),6-(6,8)]
   135       2.603015       2.603015       2.603015    6[6-(1,6),6-(1,6),8-(6)]
   136       3.757205       3.757205       3.757205    6[1-(0),6-(1,7),6-(6,8)]
   137       3.786425       3.786425       3.786425    6[1-(0),6-(1,6),7-(6,25)]
   138       3.508835       3.508835       3.508835    6[1-(0),1-(0),6-(6,6,6),8-(6)]
   139        4.19794        4.19794        4.19794    6[1-(0),1-(0),6-(6,6,6),8-(6)]
   140       5.641895       5.641895       5.641895    6[6-(1,6),6-(1,6),8-(6)]
   141       6.261603       6.261603       6.261603    6[1-(0),6-(1,7),6-(6,8)]
   142        6.02906        6.02906        6.02906    6[1-(0),6-(1,7),6-(6,8)]
   143       7.160118       7.160118       7.160118    6[1-(0),6-(1,6),7-(6,25)]
   144       7.009148       7.009148       7.009148    6[1-(0),6-(1,6),7-(6,25)]
   145          4.383          4.383          4.383    6[1-(0),6-(1,6),7-(6,25)]
   146       4.540058       4.540058       4.540058    6[1-(0),6-(1,7),6-(6,8)]
   147       3.484485       3.484485       3.484485    6[6-(1,6),6-(1,6),8-(6)]
   148       2.330295       2.330295       2.330295    6[1-(0),6-(1,7),6-(6,8)]
   149       2.301075       2.301075       2.301075    6[1-(0),6-(1,6),7-(6,25)]
   150       2.578665       2.578665       2.578665    6[1-(0),1-(0),6-(6,6,6),8-(6)]
   151        1.88956        1.88956        1.88956    6[1-(0),1-(0),6-(6,6,6),8-(6)]
   152       0.445605       0.445605       0.445605    6[6-(1,6),6-(1,6),8-(6)]
   153      12.000898      12.000898      12.000898    6[1-(0),6-(1,7),6-(6,8)]
   154        0.05844        0.05844        0.05844    6[1-(0),6-(1,7),6-(6,8)]
   155      11.102383      11.102383      11.102383    6[1-(0),6-(1,6),7-(6,25)]
   156      11.253353      11.253353      11.253353    6[1-(0),6-(1,6),7-(6,25)]
   157        3.04375        3.04375        3.04375    6[6-(1,1,8),6-(1,1,8),6-(1,1,8),6-(1,1,8)]
   158        3.04375        3.04375        3.04375    6[6-(1,1,8),6-(1,1,8),6-(1,1,8),6-(1,1,8)]
   159       0.758503       0.758503       0.758503    6[1-(0),6-(1,6),7-(6,25)]
   160       11.94124       11.94124       11.94124    6[1-(0),6-(1,7),6-(6,8)]
   161       11.65878       11.65878       11.65878    6[6-(1,6),6-(1,6),8-(6)]
   162       0.222803       0.222803       0.222803    6[1-(0),6-(1,7),6-(6,8)]
   163        1.18828        1.18828        1.18828    6[1-(0),6-(1,6),7-(6,25)]
   164      10.301267      10.301267      10.301267    6[1-(0),1-(0),6-(6,6,6),8-(6)]
   165       8.633292       8.633292       8.633292    6[1-(0),1-(0),6-(6,6,6),8-(6)]
   166       9.562245       9.562245       9.562245    6[6-(1,6),6-(1,6),8-(6)]
   167      10.648255      10.648255      10.648255    6[1-(0),6-(1,7),6-(6,8)]
   168       8.338658       8.338658       8.338658    6[1-(0),6-(1,7),6-(6,8)]
   169      10.472935      10.472935      10.472935    6[1-(0),6-(1,6),7-(6,25)]
   170          8.279          8.279          8.279    6[1-(0),6-(1,6),7-(6,25)]
   171       5.328998       5.328998       5.328998    6[1-(0),6-(1,6),7-(6,25)]
   172        6.32126        6.32126        6.32126    6[1-(0),6-(1,7),6-(6,8)]
   173        6.60372        6.60372        6.60372    6[6-(1,6),6-(1,6),8-(6)]
   174       5.864698       5.864698       5.864698    6[1-(0),6-(1,7),6-(6,8)]
   175        4.89922        4.89922        4.89922    6[1-(0),6-(1,6),7-(6,25)]
   176       7.961233       7.961233       7.961233    6[1-(0),1-(0),6-(6,6,6),8-(6)]
   177       9.629208       9.629208       9.629208    6[1-(0),1-(0),6-(6,6,6),8-(6)]
   178       8.700255       8.700255       8.700255    6[6-(1,6),6-(1,6),8-(6)]
   179       7.614245       7.614245       7.614245    6[1-(0),6-(1,7),6-(6,8)]
   180       9.923843       9.923843       9.923843    6[1-(0),6-(1,7),6-(6,8)]
   181       7.789565       7.789565       7.789565    6[1-(0),6-(1,6),7-(6,25)]
   182         9.9835         9.9835         9.9835    6[1-(0),6-(1,6),7-(6,25)]
   183        10.4705        10.4705        10.4705    6[1-(0),6-(1,6),7-(6,25)]
   184      10.627558      10.627558      10.627558    6[1-(0),6-(1,7),6-(6,8)]
   185       9.571985       9.571985       9.571985    6[6-(1,6),6-(1,6),8-(6)]
   186       8.417795       8.417795       8.417795    6[1-(0),6-(1,7),6-(6,8)]
   187       8.388575       8.388575       8.388575    6[1-(0),6-(1,6),7-(6,25)]
   188       8.666165       8.666165       8.666165    6[1-(0),1-(0),6-(6,6,6),8-(6)]
   189        7.97706        7.97706        7.97706    6[1-(0),1-(0),6-(6,6,6),8-(6)]
   190       6.533105       6.533105       6.533105    6[6-(1,6),6-(1,6),8-(6)]
   191       5.913398       5.913398       5.913398    6[1-(0),6-(1,7),6-(6,8)]
   192        6.14594        6.14594        6.14594    6[1-(0),6-(1,7),6-(6,8)]
   193       5.014883       5.014883       5.014883    6[1-(0),6-(1,6),7-(6,25)]
   194       5.165853       5.165853       5.165853    6[1-(0),6-(1,6),7-(6,25)]
   195          7.792          7.792          7.792    6[1-(0),6-(1,6),7-(6,25)]
   196       7.634943       7.634943       7.634943    6[1-(0),6-(1,7),6-(6,8)]
   197       8.690515       8.690515       8.690515    6[6-(1,6),6-(1,6),8-(6)]
   198       9.844705       9.844705       9.844705    6[1-(0),6-(1,7),6-(6,8)]
   199       9.873925       9.873925       9.873925    6[1-(0),6-(1,6),7-(6,25)]
   200       9.596335       9.596335       9.596335    6[1-(0),1-(0),6-(6,6,6),8-(6)]
   201       10.28544       10.28544       10.28544    6[1-(0),1-(0),6-(6,6,6),8-(6)]
   202      11.729395      11.729395      11.729395    6[6-(1,6),6-(1,6),8-(6)]
   203       0.174103       0.174103       0.174103    6[1-(0),6-(1,7),6-(6,8)]
   204       12.11656       12.11656       12.11656    6[1-(0),6-(1,7),6-(6,8)]
   205       1.072618       1.072618       1.072618    6[1-(0),6-(1,6),7-(6,25)]
   206       0.921648       0.921648       0.921648    6[1-(0),6-(1,6),7-(6,25)]
   207        9.13125        9.13125        9.13125    6[6-(1,1,8),6-(1,1,8),6-(1,1,8),6-(1,1,8)]
   208        9.13125        9.13125        9.13125    6[6-(1,1,8),6-(1,1,8),6-(1,1,8),6-(1,1,8)]
   209       9.457418       9.457418       9.457418    16[1-(0),25-(7,7,7,7,16)]
   210       8.805082       8.805082       8.805082    16[1-(0),25-(7,7,7,7,16)]
   211       5.524163       5.524163       5.524163    16[1-(0),25-(7,7,7,7,16)]
   212       0.563337       0.563337       0.563337    16[1-(0),25-(7,7,7,7,16)]
   213       2.717582       2.717582       2.717582    16[1-(0),25-(7,7,7,7,16)]
   214       3.369918       3.369918       3.369918    16[1-(0),25-(7,7,7,7,16)]
   215       6.650837       6.650837       6.650837    16[1-(0),25-(7,7,7,7,16)]
   216      11.611663      11.611663      11.611663    16[1-(0),25-(7,7,7,7,16)]
   217      10.710348      10.710348      10.710348    7[6-(1,6),6-(1,6),25-(7,7,7,16,16)]
   218       2.835558       2.835558       2.835558    7[6-(1,6),6-(1,6),25-(7,7,7,16,16)]
   219       7.552153       7.552153       7.552153    7[6-(1,6),6-(1,6),25-(7,7,7,16,16)]
   220       3.251943       3.251943       3.251943    7[6-(1,6),6-(1,6),25-(7,7,7,16,16)]
   221       2.794163       2.794163       2.794163    7[6-(1,6),6-(1,6),25-(7,7,7,16,16)]
   222       7.525368       7.525368       7.525368    7[6-(1,6),6-(1,6),25-(7,7,7,16,16)]
   223       3.293338       3.293338       3.293338    7[6-(1,6),6-(1,6),25-(7,7,7,16,16)]
   224      10.737133      10.737133      10.737133    7[6-(1,6),6-(1,6),25-(7,7,7,16,16)]
   225       1.464653       1.464653       1.464653    7[6-(1,6),6-(1,6),25-(7,7,7,16,16)]
   226       9.339443       9.339443       9.339443    7[6-(1,6),6-(1,6),25-(7,7,7,16,16)]
   227       4.622848       4.622848       4.622848    7[6-(1,6),6-(1,6),25-(7,7,7,16,16)]
   228       8.923058       8.923058       8.923058    7[6-(1,6),6-(1,6),25-(7,7,7,16,16)]
   229       9.380838       9.380838       9.380838    7[6-(1,6),6-(1,6),25-(7,7,7,16,16)]
   230       4.649633       4.649633       4.649633    7[6-(1,6),6-(1,6),25-(7,7,7,16,16)]
   231       8.881663       8.881663       8.881663    7[6-(1,6),6-(1,6),25-(7,7,7,16,16)]
   232       1.437868       1.437868       1.437868    7[6-(1,6),6-(1,6),25-(7,7,7,16,16)]
   233       1.526745       1.526745       1.526745    8[6-(1,1,6),6-(6,6)]
   234       2.407484       2.407484       2.407484    8[6-(1,1,6),6-(6,6)]
   235       4.560755       4.560755       4.560755    8[6-(1,1,6),6-(6,6)]
   236       3.680016       3.680016       3.680016    8[6-(1,1,6),6-(6,6)]
   237       2.426478       2.426478       2.426478    8[6-(1,1,6),6-(6,6)]
   238       4.756407       4.756407       4.756407    8[6-(1,1,6),6-(6,6)]
   239       3.661023       3.661023       3.661023    8[6-(1,1,6),6-(6,6)]
   240       1.331093       1.331093       1.331093    8[6-(1,1,6),6-(6,6)]
   241      10.648255      10.648255      10.648255    8[6-(1,1,6),6-(6,6)]
   242       9.767516       9.767516       9.767516    8[6-(1,1,6),6-(6,6)]
   243       7.614245       7.614245       7.614245    8[6-(1,1,6),6-(6,6)]
   244       8.494985       8.494985       8.494985    8[6-(1,1,6),6-(6,6)]
   245       9.748523       9.748523       9.748523    8[6-(1,1,6),6-(6,6)]
   246       7.418593       7.418593       7.418593    8[6-(1,1,6),6-(6,6)]
   247       8.513978       8.513978       8.513978    8[6-(1,1,6),6-(6,6)]
   248      10.843907      10.843907      10.843907    8[6-(1,1,6),6-(6,6)]
