# Supplementary material for: A collection of forcefield precursors for metal–organic frameworks
Source: RSC Adv. 2019 Nov 13;9(63):36492–507. doi: 10.1039/c9ra07327b (PMC9075174; doi:10.1039/c9ra07327b)
Supplement: RA-009-C9RA07327B-s2479 [file RA-009-C9RA07327B-s2479.txt]

UKUBUY_clean

12.147000    0.000000    0.000000
0.000000    12.147000    0.000000
0.000000    0.000000    24.744000

     1        9.11025        9.11025        9.11025    26[7-(6,6),7-(6,6),7-(6,6),7-(6,6),16-(1),16-(1)]
     2        3.03675        3.03675        3.03675    26[7-(6,6),7-(6,6),7-(6,6),7-(6,6),16-(1),16-(1)]
     3        3.03675        3.03675        3.03675    26[7-(6,6),7-(6,6),7-(6,6),7-(6,6),16-(1),16-(1)]
     4        9.11025        9.11025        9.11025    26[7-(6,6),7-(6,6),7-(6,6),7-(6,6),16-(1),16-(1)]
     5       7.098707       7.098707       7.098707    1[6-(6,7)]
     6       6.888564       6.888564       6.888564    1[6-(6,6)]
     7      10.451279      10.451279      10.451279    1[6-(6,6)]
     8      10.583681      10.583681      10.583681    1[6-(6,7)]
     9       9.749182       9.749182       9.749182    1[6-(1,6,8)]
    10       10.38447       10.38447       10.38447    1[6-(1,6,8)]
    11       9.945964       9.945964       9.945964    1[6-(1,6,8)]
    12      10.942018      10.942018      10.942018    1[6-(1,6,8)]
    13       1.088371       1.088371       1.088371    1[6-(6,7)]
    14      11.703634      11.703634      11.703634    1[6-(6,6)]
    15       0.089888       0.089888       0.089888    1[6-(6,6)]
    16       1.580325       1.580325       1.580325    1[6-(6,7)]
    17       6.446413       6.446413       6.446413    1[16-(26)]
    18      11.121793      11.121793      11.121793    1[6-(6,7)]
    19      11.331936      11.331936      11.331936    1[6-(6,6)]
    20       7.769221       7.769221       7.769221    1[6-(6,6)]
    21       7.636819       7.636819       7.636819    1[6-(6,7)]
    22       8.471318       8.471318       8.471318    1[6-(1,6,8)]
    23        7.83603        7.83603        7.83603    1[6-(1,6,8)]
    24       8.274536       8.274536       8.274536    1[6-(1,6,8)]
    25       7.278482       7.278482       7.278482    1[6-(1,6,8)]
    26       4.985129       4.985129       4.985129    1[6-(6,7)]
    27       6.516866       6.516866       6.516866    1[6-(6,6)]
    28       5.983612       5.983612       5.983612    1[6-(6,6)]
    29       4.493175       4.493175       4.493175    1[6-(6,7)]
    30      11.774087      11.774087      11.774087    1[16-(26)]
    31       5.235357       5.235357       5.235357    1[6-(6,7)]
    32       6.911643       6.911643       6.911643    1[6-(6,6)]
    33       5.862142       5.862142       5.862142    1[6-(6,6)]
    34       4.258738       4.258738       4.258738    1[6-(6,7)]
    35       7.154583       7.154583       7.154583    1[6-(1,6,8)]
    36       8.143349       8.143349       8.143349    1[6-(1,6,8)]
    37      10.215627      10.215627      10.215627    1[6-(1,6,8)]
    38      10.028563      10.028563      10.028563    1[6-(1,6,8)]
    39      10.788965      10.788965      10.788965    1[6-(6,7)]
    40      10.675998      10.675998      10.675998    1[6-(6,6)]
    41       6.750088       6.750088       6.750088    1[6-(6,6)]
    42       6.991813       6.991813       6.991813    1[6-(6,7)]
    43       1.522019       1.522019       1.522019    1[16-(26)]
    44       0.838143       0.838143       0.838143    1[6-(6,7)]
    45      11.308857      11.308857      11.308857    1[6-(6,6)]
    46       0.211358       0.211358       0.211358    1[6-(6,6)]
    47       1.814762       1.814762       1.814762    1[6-(6,7)]
    48      11.065917      11.065917      11.065917    1[6-(1,6,8)]
    49      10.077151      10.077151      10.077151    1[6-(1,6,8)]
    50       8.004873       8.004873       8.004873    1[6-(1,6,8)]
    51       8.191937       8.191937       8.191937    1[6-(1,6,8)]
    52       7.431535       7.431535       7.431535    1[6-(6,7)]
    53       7.544502       7.544502       7.544502    1[6-(6,6)]
    54      11.470412      11.470412      11.470412    1[6-(6,6)]
    55      11.228687      11.228687      11.228687    1[6-(6,7)]
    56       4.551481       4.551481       4.551481    1[16-(26)]
    57       5.048293       5.048293       5.048293    1[6-(6,7)]
    58       5.258436       5.258436       5.258436    1[6-(6,6)]
    59       1.695721       1.695721       1.695721    1[6-(6,6)]
    60       1.563319       1.563319       1.563319    1[6-(6,7)]
    61       2.397818       2.397818       2.397818    1[6-(1,6,8)]
    62        1.76253        1.76253        1.76253    1[6-(1,6,8)]
    63       2.201036       2.201036       2.201036    1[6-(1,6,8)]
    64       1.204982       1.204982       1.204982    1[6-(1,6,8)]
    65      11.058629      11.058629      11.058629    1[6-(6,7)]
    66       0.443365       0.443365       0.443365    1[6-(6,6)]
    67      12.057112      12.057112      12.057112    1[6-(6,6)]
    68      10.566675      10.566675      10.566675    1[6-(6,7)]
    69       5.700587       5.700587       5.700587    1[16-(26)]
    70       1.025207       1.025207       1.025207    1[6-(6,7)]
    71       0.815064       0.815064       0.815064    1[6-(6,6)]
    72       4.377779       4.377779       4.377779    1[6-(6,6)]
    73       4.510181       4.510181       4.510181    1[6-(6,7)]
    74       3.675682       3.675682       3.675682    1[6-(1,6,8)]
    75        4.31097        4.31097        4.31097    1[6-(1,6,8)]
    76       3.872464       3.872464       3.872464    1[6-(1,6,8)]
    77       4.868518       4.868518       4.868518    1[6-(1,6,8)]
    78       7.161871       7.161871       7.161871    1[6-(6,7)]
    79       5.630134       5.630134       5.630134    1[6-(6,6)]
    80       6.163388       6.163388       6.163388    1[6-(6,6)]
    81       7.653825       7.653825       7.653825    1[6-(6,7)]
    82       0.372913       0.372913       0.372913    1[16-(26)]
    83       6.911643       6.911643       6.911643    1[6-(6,7)]
    84       5.235357       5.235357       5.235357    1[6-(6,6)]
    85       6.284858       6.284858       6.284858    1[6-(6,6)]
    86       7.888262       7.888262       7.888262    1[6-(6,7)]
    87       4.992417       4.992417       4.992417    1[6-(1,6,8)]
    88       4.003651       4.003651       4.003651    1[6-(1,6,8)]
    89       1.931373       1.931373       1.931373    1[6-(1,6,8)]
    90       2.118437       2.118437       2.118437    1[6-(1,6,8)]
    91       1.358035       1.358035       1.358035    1[6-(6,7)]
    92       1.471002       1.471002       1.471002    1[6-(6,6)]
    93       5.396912       5.396912       5.396912    1[6-(6,6)]
    94       5.155187       5.155187       5.155187    1[6-(6,7)]
    95      10.624981      10.624981      10.624981    1[16-(26)]
    96      11.308857      11.308857      11.308857    1[6-(6,7)]
    97       0.838143       0.838143       0.838143    1[6-(6,6)]
    98      11.935642      11.935642      11.935642    1[6-(6,6)]
    99      10.332238      10.332238      10.332238    1[6-(6,7)]
   100       1.081083       1.081083       1.081083    1[6-(1,6,8)]
   101       2.069849       2.069849       2.069849    1[6-(1,6,8)]
   102       4.142127       4.142127       4.142127    1[6-(1,6,8)]
   103       3.955063       3.955063       3.955063    1[6-(1,6,8)]
   104       4.715465       4.715465       4.715465    1[6-(6,7)]
   105       4.602498       4.602498       4.602498    1[6-(6,6)]
   106       0.676588       0.676588       0.676588    1[6-(6,6)]
   107       0.918313       0.918313       0.918313    1[6-(6,7)]
   108       7.595519       7.595519       7.595519    1[16-(26)]
   109       7.797159       7.797159       7.797159    6[1-(0),6-(1,6),7-(6,26)]
   110       7.656254       7.656254       7.656254    6[1-(0),6-(1,7),6-(6,8)]
   111       8.682676       8.682676       8.682676    6[6-(1,6),6-(1,6),8-(6)]
   112       9.766188       9.766188       9.766188    6[1-(0),6-(1,7),6-(6,8)]
   113       9.829352       9.829352       9.829352    6[1-(0),6-(1,6),7-(6,26)]
   114       9.573051       9.573051       9.573051    6[1-(0),1-(0),6-(6,6,6),8-(6)]
   115      10.271503      10.271503      10.271503    6[1-(0),1-(0),6-(6,6,6),8-(6)]
   116       0.872155       0.872155       0.872155    6[1-(0),6-(1,6),7-(6,26)]
   117      12.086265      12.086265      12.086265    6[1-(0),6-(1,7),6-(6,8)]
   118      11.738861      11.738861      11.738861    6[6-(1,6),6-(1,6),8-(6)]
   119       0.251443       0.251443       0.251443    6[1-(0),6-(1,7),6-(6,8)]
   120       1.163683       1.163683       1.163683    6[1-(0),6-(1,6),7-(6,26)]
   121      10.423341      10.423341      10.423341    6[1-(0),6-(1,6),7-(6,26)]
   122      10.564246      10.564246      10.564246    6[1-(0),6-(1,7),6-(6,8)]
   123       9.537824       9.537824       9.537824    6[6-(1,6),6-(1,6),8-(6)]
   124       8.454312       8.454312       8.454312    6[1-(0),6-(1,7),6-(6,8)]
   125       8.391148       8.391148       8.391148    6[1-(0),6-(1,6),7-(6,26)]
   126       8.647449       8.647449       8.647449    6[1-(0),1-(0),6-(6,6,6),8-(6)]
   127       7.948997       7.948997       7.948997    6[1-(0),1-(0),6-(6,6,6),8-(6)]
   128       5.201345       5.201345       5.201345    6[1-(0),6-(1,6),7-(6,26)]
   129       6.134235       6.134235       6.134235    6[1-(0),6-(1,7),6-(6,8)]
   130       6.481639       6.481639       6.481639    6[6-(1,6),6-(1,6),8-(6)]
   131       5.822057       5.822057       5.822057    6[1-(0),6-(1,7),6-(6,8)]
   132       4.909817       4.909817       4.909817    6[1-(0),6-(1,6),7-(6,26)]
   133       5.379906       5.379906       5.379906    6[1-(0),6-(1,6),7-(6,26)]
   134       6.385678       6.385678       6.385678    6[1-(0),6-(1,7),6-(6,8)]
   135       6.607968       6.607968       6.607968    6[6-(1,6),6-(1,6),8-(6)]
   136       5.774684       5.774684       5.774684    6[1-(0),6-(1,7),6-(6,8)]
   137       4.800494       4.800494       4.800494    6[1-(0),6-(1,6),7-(6,26)]
   138       7.922273       7.922273       7.922273    6[1-(0),1-(0),6-(6,6,6),8-(6)]
   139       9.583983       9.583983       9.583983    6[1-(0),1-(0),6-(6,6,6),8-(6)]
   140       9.950822       9.950822       9.950822    6[1-(0),6-(1,6),7-(6,26)]
   141       9.896161       9.896161       9.896161    6[1-(0),6-(1,7),6-(6,8)]
   142       8.679032       8.679032       8.679032    6[6-(1,6),6-(1,6),8-(6)]
   143       7.595519       7.595519       7.595519    6[1-(0),6-(1,7),6-(6,8)]
   144       7.752215       7.752215       7.752215    6[1-(0),6-(1,6),7-(6,26)]
   145       0.693594       0.693594       0.693594    6[1-(0),6-(1,6),7-(6,26)]
   146      11.834822      11.834822      11.834822    6[1-(0),6-(1,7),6-(6,8)]
   147      11.612532      11.612532      11.612532    6[6-(1,6),6-(1,6),8-(6)]
   148       0.298816       0.298816       0.298816    6[1-(0),6-(1,7),6-(6,8)]
   149       1.273006       1.273006       1.273006    6[1-(0),6-(1,6),7-(6,26)]
   150      10.298227      10.298227      10.298227    6[1-(0),1-(0),6-(6,6,6),8-(6)]
   151       8.636517       8.636517       8.636517    6[1-(0),1-(0),6-(6,6,6),8-(6)]
   152       8.269678       8.269678       8.269678    6[1-(0),6-(1,6),7-(6,26)]
   153       8.324339       8.324339       8.324339    6[1-(0),6-(1,7),6-(6,8)]
   154       9.541469       9.541469       9.541469    6[6-(1,6),6-(1,6),8-(6)]
   155      10.624981      10.624981      10.624981    6[1-(0),6-(1,7),6-(6,8)]
   156      10.468285      10.468285      10.468285    6[1-(0),6-(1,6),7-(6,26)]
   157        9.11025        9.11025        9.11025    6[6-(1,1,8),6-(1,1,8),6-(1,1,8),6-(1,1,8)]
   158        9.11025        9.11025        9.11025    6[6-(1,1,8),6-(1,1,8),6-(1,1,8),6-(1,1,8)]
   159       4.349841       4.349841       4.349841    6[1-(0),6-(1,6),7-(6,26)]
   160       4.490746       4.490746       4.490746    6[1-(0),6-(1,7),6-(6,8)]
   161       3.464324       3.464324       3.464324    6[6-(1,6),6-(1,6),8-(6)]
   162       2.380812       2.380812       2.380812    6[1-(0),6-(1,7),6-(6,8)]
   163       2.317648       2.317648       2.317648    6[1-(0),6-(1,6),7-(6,26)]
   164       2.573949       2.573949       2.573949    6[1-(0),1-(0),6-(6,6,6),8-(6)]
   165       1.875497       1.875497       1.875497    6[1-(0),1-(0),6-(6,6,6),8-(6)]
   166      11.274845      11.274845      11.274845    6[1-(0),6-(1,6),7-(6,26)]
   167       0.060735       0.060735       0.060735    6[1-(0),6-(1,7),6-(6,8)]
   168       0.408139       0.408139       0.408139    6[6-(1,6),6-(1,6),8-(6)]
   169      11.895557      11.895557      11.895557    6[1-(0),6-(1,7),6-(6,8)]
   170      10.983317      10.983317      10.983317    6[1-(0),6-(1,6),7-(6,26)]
   171       1.723659       1.723659       1.723659    6[1-(0),6-(1,6),7-(6,26)]
   172       1.582754       1.582754       1.582754    6[1-(0),6-(1,7),6-(6,8)]
   173       2.609176       2.609176       2.609176    6[6-(1,6),6-(1,6),8-(6)]
   174       3.692688       3.692688       3.692688    6[1-(0),6-(1,7),6-(6,8)]
   175       3.755852       3.755852       3.755852    6[1-(0),6-(1,6),7-(6,26)]
   176       3.499551       3.499551       3.499551    6[1-(0),1-(0),6-(6,6,6),8-(6)]
   177       4.198003       4.198003       4.198003    6[1-(0),1-(0),6-(6,6,6),8-(6)]
   178       6.945655       6.945655       6.945655    6[1-(0),6-(1,6),7-(6,26)]
   179       6.012765       6.012765       6.012765    6[1-(0),6-(1,7),6-(6,8)]
   180       5.665361       5.665361       5.665361    6[6-(1,6),6-(1,6),8-(6)]
   181       6.324943       6.324943       6.324943    6[1-(0),6-(1,7),6-(6,8)]
   182       7.237183       7.237183       7.237183    6[1-(0),6-(1,6),7-(6,26)]
   183       6.767094       6.767094       6.767094    6[1-(0),6-(1,6),7-(6,26)]
   184       5.761322       5.761322       5.761322    6[1-(0),6-(1,7),6-(6,8)]
   185       5.539032       5.539032       5.539032    6[6-(1,6),6-(1,6),8-(6)]
   186       6.372316       6.372316       6.372316    6[1-(0),6-(1,7),6-(6,8)]
   187       7.346506       7.346506       7.346506    6[1-(0),6-(1,6),7-(6,26)]
   188       4.224727       4.224727       4.224727    6[1-(0),1-(0),6-(6,6,6),8-(6)]
   189       2.563017       2.563017       2.563017    6[1-(0),1-(0),6-(6,6,6),8-(6)]
   190       2.196178       2.196178       2.196178    6[1-(0),6-(1,6),7-(6,26)]
   191       2.250839       2.250839       2.250839    6[1-(0),6-(1,7),6-(6,8)]
   192       3.467968       3.467968       3.467968    6[6-(1,6),6-(1,6),8-(6)]
   193       4.551481       4.551481       4.551481    6[1-(0),6-(1,7),6-(6,8)]
   194       4.394785       4.394785       4.394785    6[1-(0),6-(1,6),7-(6,26)]
   195      11.453406      11.453406      11.453406    6[1-(0),6-(1,6),7-(6,26)]
   196       0.312178       0.312178       0.312178    6[1-(0),6-(1,7),6-(6,8)]
   197       0.534468       0.534468       0.534468    6[6-(1,6),6-(1,6),8-(6)]
   198      11.848184      11.848184      11.848184    6[1-(0),6-(1,7),6-(6,8)]
   199      10.873994      10.873994      10.873994    6[1-(0),6-(1,6),7-(6,26)]
   200       1.848773       1.848773       1.848773    6[1-(0),1-(0),6-(6,6,6),8-(6)]
   201       3.510483       3.510483       3.510483    6[1-(0),1-(0),6-(6,6,6),8-(6)]
   202       3.877322       3.877322       3.877322    6[1-(0),6-(1,6),7-(6,26)]
   203       3.822661       3.822661       3.822661    6[1-(0),6-(1,7),6-(6,8)]
   204       2.605532       2.605532       2.605532    6[6-(1,6),6-(1,6),8-(6)]
   205       1.522019       1.522019       1.522019    6[1-(0),6-(1,7),6-(6,8)]
   206       1.678715       1.678715       1.678715    6[1-(0),6-(1,6),7-(6,26)]
   207        3.03675        3.03675        3.03675    6[6-(1,1,8),6-(1,1,8),6-(1,1,8),6-(1,1,8)]
   208        3.03675        3.03675        3.03675    6[6-(1,1,8),6-(1,1,8),6-(1,1,8),6-(1,1,8)]
   209       6.684251       6.684251       6.684251    16[1-(0),26-(7,7,7,7,16)]
   210      11.536249      11.536249      11.536249    16[1-(0),26-(7,7,7,7,16)]
   211        2.69712        2.69712        2.69712    16[1-(0),26-(7,7,7,7,16)]
   212        3.37638        3.37638        3.37638    16[1-(0),26-(7,7,7,7,16)]
   213       5.462749       5.462749       5.462749    16[1-(0),26-(7,7,7,7,16)]
   214       0.610751       0.610751       0.610751    16[1-(0),26-(7,7,7,7,16)]
   215        9.44988        9.44988        9.44988    16[1-(0),26-(7,7,7,7,16)]
   216        8.77062        8.77062        8.77062    16[1-(0),26-(7,7,7,7,16)]
   217       8.872169       8.872169       8.872169    7[6-(1,6),6-(1,6),26-(7,7,7,16,16)]
   218       1.472216       1.472216       1.472216    7[6-(1,6),6-(1,6),26-(7,7,7,16,16)]
   219       9.348331       9.348331       9.348331    7[6-(1,6),6-(1,6),26-(7,7,7,16,16)]
   220       4.601284       4.601284       4.601284    7[6-(1,6),6-(1,6),26-(7,7,7,16,16)]
   221       4.589137       4.589137       4.589137    7[6-(1,6),6-(1,6),26-(7,7,7,16,16)]
   222       8.914683       8.914683       8.914683    7[6-(1,6),6-(1,6),26-(7,7,7,16,16)]
   223       1.484363       1.484363       1.484363    7[6-(1,6),6-(1,6),26-(7,7,7,16,16)]
   224       9.305817       9.305817       9.305817    7[6-(1,6),6-(1,6),26-(7,7,7,16,16)]
   225       3.274831       3.274831       3.274831    7[6-(1,6),6-(1,6),26-(7,7,7,16,16)]
   226      10.674784      10.674784      10.674784    7[6-(1,6),6-(1,6),26-(7,7,7,16,16)]
   227       2.798669       2.798669       2.798669    7[6-(1,6),6-(1,6),26-(7,7,7,16,16)]
   228       7.545716       7.545716       7.545716    7[6-(1,6),6-(1,6),26-(7,7,7,16,16)]
   229       7.557863       7.557863       7.557863    7[6-(1,6),6-(1,6),26-(7,7,7,16,16)]
   230       3.232317       3.232317       3.232317    7[6-(1,6),6-(1,6),26-(7,7,7,16,16)]
   231      10.662637      10.662637      10.662637    7[6-(1,6),6-(1,6),26-(7,7,7,16,16)]
   232       2.841183       2.841183       2.841183    7[6-(1,6),6-(1,6),26-(7,7,7,16,16)]
   233      10.839983      10.839983      10.839983    8[6-(1,1,6),6-(6,6)]
   234       8.507759       8.507759       8.507759    8[6-(1,1,6),6-(6,6)]
   235       7.380517       7.380517       7.380517    8[6-(1,1,6),6-(6,6)]
   236       9.712741       9.712741       9.712741    8[6-(1,1,6),6-(6,6)]
   237         8.4616         8.4616         8.4616    8[6-(1,1,6),6-(6,6)]
   238        7.63439        7.63439        7.63439    8[6-(1,1,6),6-(6,6)]
   239         9.7589         9.7589         9.7589    8[6-(1,1,6),6-(6,6)]
   240      10.586111      10.586111      10.586111    8[6-(1,1,6),6-(6,6)]
   241       1.307017       1.307017       1.307017    8[6-(1,1,6),6-(6,6)]
   242       3.639241       3.639241       3.639241    8[6-(1,1,6),6-(6,6)]
   243       4.766483       4.766483       4.766483    8[6-(1,1,6),6-(6,6)]
   244       2.434259       2.434259       2.434259    8[6-(1,1,6),6-(6,6)]
   245         3.6854         3.6854         3.6854    8[6-(1,1,6),6-(6,6)]
   246       4.512611       4.512611       4.512611    8[6-(1,1,6),6-(6,6)]
   247         2.3881         2.3881         2.3881    8[6-(1,1,6),6-(6,6)]
   248        1.56089        1.56089        1.56089    8[6-(1,1,6),6-(6,6)]
