# Supplementary material for: A collection of forcefield precursors for metal–organic frameworks
Source: RSC Adv. 2019 Nov 13;9(63):36492–507. doi: 10.1039/c9ra07327b (PMC9075174; doi:10.1039/c9ra07327b)
Supplement: RA-009-C9RA07327B-s2480 [file RA-009-C9RA07327B-s2480.txt]

UKUCAF_clean

12.079000    0.000000    0.000000
0.000000    12.079000    0.000000
0.000000    0.000000    24.539000

     1        9.05925        9.05925        9.05925    27[16-(1),16-(1)]
     2        3.01975        3.01975        3.01975    27[16-(1),16-(1)]
     3        3.01975        3.01975        3.01975    27[16-(1),16-(1)]
     4        9.05925        9.05925        9.05925    27[16-(1),16-(1)]
     5       7.029978       7.029978       7.029978    1[6-(6,7)]
     6       6.818596       6.818596       6.818596    1[6-(6,6)]
     7      10.442296      10.442296      10.442296    1[6-(6,6)]
     8      10.534096      10.534096      10.534096    1[6-(6,7)]
     9       9.718763       9.718763       9.718763    1[6-(1,6,8)]
    10      10.322713      10.322713      10.322713    1[6-(1,6,8)]
    11       9.890285       9.890285       9.890285    1[6-(1,6,8)]
    12       10.89405       10.89405       10.89405    1[6-(1,6,8)]
    13       1.180118       1.180118       1.180118    1[6-(6,7)]
    14      11.671938      11.671938      11.671938    1[6-(6,6)]
    15       0.170314       0.170314       0.170314    1[6-(6,6)]
    16        1.47847        1.47847        1.47847    1[6-(6,7)]
    17       6.387375       6.387375       6.387375    1[16-(27)]
    18      11.088522      11.088522      11.088522    1[6-(6,7)]
    19      11.299905      11.299905      11.299905    1[6-(6,6)]
    20       7.676204       7.676204       7.676204    1[6-(6,6)]
    21       7.584404       7.584404       7.584404    1[6-(6,7)]
    22       8.399737       8.399737       8.399737    1[6-(1,6,8)]
    23       7.795787       7.795787       7.795787    1[6-(1,6,8)]
    24       8.228215       8.228215       8.228215    1[6-(1,6,8)]
    25        7.22445        7.22445        7.22445    1[6-(1,6,8)]
    26       4.859382       4.859382       4.859382    1[6-(6,7)]
    27       6.446562       6.446562       6.446562    1[6-(6,6)]
    28       5.869186       5.869186       5.869186    1[6-(6,6)]
    29        4.56103        4.56103        4.56103    1[6-(6,7)]
    30      11.731125      11.731125      11.731125    1[16-(27)]
    31       5.139615       5.139615       5.139615    1[6-(6,7)]
    32       6.812556       6.812556       6.812556    1[6-(6,6)]
    33       5.837781       5.837781       5.837781    1[6-(6,6)]
    34       4.222818       4.222818       4.222818    1[6-(6,7)]
    35       7.114531       7.114531       7.114531    1[6-(1,6,8)]
    36       8.106217       8.106217       8.106217    1[6-(1,6,8)]
    37       10.19226       10.19226       10.19226    1[6-(1,6,8)]
    38       9.988125       9.988125       9.988125    1[6-(1,6,8)]
    39       10.72132       10.72132       10.72132    1[6-(6,7)]
    40      10.599323      10.599323      10.599323    1[6-(6,6)]
    41       6.720756       6.720756       6.720756    1[6-(6,6)]
    42       6.949049       6.949049       6.949049    1[6-(6,7)]
    43       1.619794       1.619794       1.619794    1[16-(27)]
    44       0.899886       0.899886       0.899886    1[6-(6,7)]
    45      11.305944      11.305944      11.305944    1[6-(6,6)]
    46       0.201719       0.201719       0.201719    1[6-(6,6)]
    47       1.816682       1.816682       1.816682    1[6-(6,7)]
    48      11.003969      11.003969      11.003969    1[6-(1,6,8)]
    49      10.012283      10.012283      10.012283    1[6-(1,6,8)]
    50        7.92624        7.92624        7.92624    1[6-(1,6,8)]
    51       8.130375       8.130375       8.130375    1[6-(1,6,8)]
    52        7.39718        7.39718        7.39718    1[6-(6,7)]
    53       7.519178       7.519178       7.519178    1[6-(6,6)]
    54      11.397744      11.397744      11.397744    1[6-(6,6)]
    55      11.169451      11.169451      11.169451    1[6-(6,7)]
    56       4.419706       4.419706       4.419706    1[16-(27)]
    57       5.049022       5.049022       5.049022    1[6-(6,7)]
    58       5.260405       5.260405       5.260405    1[6-(6,6)]
    59       1.636705       1.636705       1.636705    1[6-(6,6)]
    60       1.544904       1.544904       1.544904    1[6-(6,7)]
    61       2.360237       2.360237       2.360237    1[6-(1,6,8)]
    62       1.756287       1.756287       1.756287    1[6-(1,6,8)]
    63       2.188715       2.188715       2.188715    1[6-(1,6,8)]
    64        1.18495        1.18495        1.18495    1[6-(1,6,8)]
    65      10.898882      10.898882      10.898882    1[6-(6,7)]
    66       0.407062       0.407062       0.407062    1[6-(6,6)]
    67      11.908686      11.908686      11.908686    1[6-(6,6)]
    68       10.60053       10.60053       10.60053    1[6-(6,7)]
    69       5.691625       5.691625       5.691625    1[16-(27)]
    70       0.990478       0.990478       0.990478    1[6-(6,7)]
    71       0.779096       0.779096       0.779096    1[6-(6,6)]
    72       4.402796       4.402796       4.402796    1[6-(6,6)]
    73       4.494596       4.494596       4.494596    1[6-(6,7)]
    74       3.679263       3.679263       3.679263    1[6-(1,6,8)]
    75       4.283213       4.283213       4.283213    1[6-(1,6,8)]
    76       3.850785       3.850785       3.850785    1[6-(1,6,8)]
    77        4.85455        4.85455        4.85455    1[6-(1,6,8)]
    78       7.219618       7.219618       7.219618    1[6-(6,7)]
    79       5.632438       5.632438       5.632438    1[6-(6,6)]
    80       6.209814       6.209814       6.209814    1[6-(6,6)]
    81        7.51797        7.51797        7.51797    1[6-(6,7)]
    82       0.347875       0.347875       0.347875    1[16-(27)]
    83       6.939386       6.939386       6.939386    1[6-(6,7)]
    84       5.266444       5.266444       5.266444    1[6-(6,6)]
    85       6.241219       6.241219       6.241219    1[6-(6,6)]
    86       7.856182       7.856182       7.856182    1[6-(6,7)]
    87       4.964469       4.964469       4.964469    1[6-(1,6,8)]
    88       3.972783       3.972783       3.972783    1[6-(1,6,8)]
    89        1.88674        1.88674        1.88674    1[6-(1,6,8)]
    90       2.090875       2.090875       2.090875    1[6-(1,6,8)]
    91        1.35768        1.35768        1.35768    1[6-(6,7)]
    92       1.479678       1.479678       1.479678    1[6-(6,6)]
    93       5.358244       5.358244       5.358244    1[6-(6,6)]
    94       5.129951       5.129951       5.129951    1[6-(6,7)]
    95      10.459206      10.459206      10.459206    1[16-(27)]
    96      11.179115      11.179115      11.179115    1[6-(6,7)]
    97       0.773056       0.773056       0.773056    1[6-(6,6)]
    98      11.877281      11.877281      11.877281    1[6-(6,6)]
    99      10.262318      10.262318      10.262318    1[6-(6,7)]
   100       1.075031       1.075031       1.075031    1[6-(1,6,8)]
   101       2.066717       2.066717       2.066717    1[6-(1,6,8)]
   102        4.15276        4.15276        4.15276    1[6-(1,6,8)]
   103       3.948625       3.948625       3.948625    1[6-(1,6,8)]
   104        4.68182        4.68182        4.68182    1[6-(6,7)]
   105       4.559823       4.559823       4.559823    1[6-(6,6)]
   106       0.681256       0.681256       0.681256    1[6-(6,6)]
   107       0.909549       0.909549       0.909549    1[6-(6,7)]
   108       7.659294       7.659294       7.659294    1[16-(27)]
   109       7.735392       7.735392       7.735392    6[1-(0),6-(1,6),7-(6)]
   110       7.592859       7.592859       7.592859    6[1-(0),6-(1,7),6-(6,8)]
   111       8.624406       8.624406       8.624406    6[6-(1,6),6-(1,6),8-(6)]
   112        9.73809        9.73809        9.73809    6[1-(0),6-(1,7),6-(6,8)]
   113       9.774327       9.774327       9.774327    6[1-(0),6-(1,6),7-(6)]
   114       9.521876       9.521876       9.521876    6[1-(0),1-(0),6-(6,6,6),8-(6)]
   115      10.217626      10.217626      10.217626    6[1-(0),1-(0),6-(6,6,6),8-(6)]
   116       0.927667       0.927667       0.927667    6[1-(0),6-(1,6),7-(6)]
   117      -0.026574      -0.026574      -0.026574    6[1-(0),6-(1,7),6-(6,8)]
   118      11.702135      11.702135      11.702135    6[6-(1,6),6-(1,6),8-(6)]
   119        0.28748        0.28748        0.28748    6[1-(0),6-(1,7),6-(6,8)]
   120       1.136634       1.136634       1.136634    6[1-(0),6-(1,6),7-(6)]
   121      10.383108      10.383108      10.383108    6[1-(0),6-(1,6),7-(6)]
   122      10.525641      10.525641      10.525641    6[1-(0),6-(1,7),6-(6,8)]
   123       9.494094       9.494094       9.494094    6[6-(1,6),6-(1,6),8-(6)]
   124        8.38041        8.38041        8.38041    6[1-(0),6-(1,7),6-(6,8)]
   125       8.344173       8.344173       8.344173    6[1-(0),6-(1,6),7-(6)]
   126       8.596624       8.596624       8.596624    6[1-(0),1-(0),6-(6,6,6),8-(6)]
   127       7.900874       7.900874       7.900874    6[1-(0),1-(0),6-(6,6,6),8-(6)]
   128       5.111833       5.111833       5.111833    6[1-(0),6-(1,6),7-(6)]
   129       6.066074       6.066074       6.066074    6[1-(0),6-(1,7),6-(6,8)]
   130       6.416365       6.416365       6.416365    6[6-(1,6),6-(1,6),8-(6)]
   131        5.75202        5.75202        5.75202    6[1-(0),6-(1,7),6-(6,8)]
   132       4.902866       4.902866       4.902866    6[1-(0),6-(1,6),7-(6)]
   133       5.297849       5.297849       5.297849    6[1-(0),6-(1,6),7-(6)]
   134       6.297991       6.297991       6.297991    6[1-(0),6-(1,7),6-(6,8)]
   135       6.538363       6.538363       6.538363    6[6-(1,6),6-(1,6),8-(6)]
   136       5.731486       5.731486       5.731486    6[1-(0),6-(1,7),6-(6,8)]
   137       4.759126       4.759126       4.759126    6[1-(0),6-(1,6),7-(6)]
   138       7.875508       7.875508       7.875508    6[1-(0),1-(0),6-(6,6,6),8-(6)]
   139       9.554489       9.554489       9.554489    6[1-(0),1-(0),6-(6,6,6),8-(6)]
   140       9.880622       9.880622       9.880622    6[1-(0),6-(1,6),7-(6)]
   141       9.822643       9.822643       9.822643    6[1-(0),6-(1,7),6-(6,8)]
   142       8.618367       8.618367       8.618367    6[6-(1,6),6-(1,6),8-(6)]
   143       7.561454       7.561454       7.561454    6[1-(0),6-(1,7),6-(6,8)]
   144       7.717273       7.717273       7.717273    6[1-(0),6-(1,6),7-(6)]
   145       0.741651       0.741651       0.741651    6[1-(0),6-(1,6),7-(6)]
   146      11.820509      11.820509      11.820509    6[1-(0),6-(1,7),6-(6,8)]
   147      11.580137      11.580137      11.580137    6[6-(1,6),6-(1,6),8-(6)]
   148       0.308015       0.308015       0.308015    6[1-(0),6-(1,7),6-(6,8)]
   149       1.280374       1.280374       1.280374    6[1-(0),6-(1,6),7-(6)]
   150      10.242992      10.242992      10.242992    6[1-(0),1-(0),6-(6,6,6),8-(6)]
   151       8.564011       8.564011       8.564011    6[1-(0),1-(0),6-(6,6,6),8-(6)]
   152       8.237878       8.237878       8.237878    6[1-(0),6-(1,6),7-(6)]
   153       8.295857       8.295857       8.295857    6[1-(0),6-(1,7),6-(6,8)]
   154       9.500134       9.500134       9.500134    6[6-(1,6),6-(1,6),8-(6)]
   155      10.557046      10.557046      10.557046    6[1-(0),6-(1,7),6-(6,8)]
   156      10.401227      10.401227      10.401227    6[1-(0),6-(1,6),7-(6)]
   157        9.05925        9.05925        9.05925    6[6-(1,1,8),6-(1,1,8),6-(1,1,8),6-(1,1,8)]
   158        9.05925        9.05925        9.05925    6[6-(1,1,8),6-(1,1,8),6-(1,1,8),6-(1,1,8)]
   159       4.343608       4.343608       4.343608    6[1-(0),6-(1,6),7-(6)]
   160       4.486141       4.486141       4.486141    6[1-(0),6-(1,7),6-(6,8)]
   161       3.454594       3.454594       3.454594    6[6-(1,6),6-(1,6),8-(6)]
   162        2.34091        2.34091        2.34091    6[1-(0),6-(1,7),6-(6,8)]
   163       2.304673       2.304673       2.304673    6[1-(0),6-(1,6),7-(6)]
   164       2.557124       2.557124       2.557124    6[1-(0),1-(0),6-(6,6,6),8-(6)]
   165       1.861374       1.861374       1.861374    6[1-(0),1-(0),6-(6,6,6),8-(6)]
   166      11.151333      11.151333      11.151333    6[1-(0),6-(1,6),7-(6)]
   167       0.026574       0.026574       0.026574    6[1-(0),6-(1,7),6-(6,8)]
   168       0.376865       0.376865       0.376865    6[6-(1,6),6-(1,6),8-(6)]
   169       11.79152       11.79152       11.79152    6[1-(0),6-(1,7),6-(6,8)]
   170      10.942366      10.942366      10.942366    6[1-(0),6-(1,6),7-(6)]
   171       1.695892       1.695892       1.695892    6[1-(0),6-(1,6),7-(6)]
   172       1.553359       1.553359       1.553359    6[1-(0),6-(1,7),6-(6,8)]
   173       2.584906       2.584906       2.584906    6[6-(1,6),6-(1,6),8-(6)]
   174        3.69859        3.69859        3.69859    6[1-(0),6-(1,7),6-(6,8)]
   175       3.734827       3.734827       3.734827    6[1-(0),6-(1,6),7-(6)]
   176       3.482376       3.482376       3.482376    6[1-(0),1-(0),6-(6,6,6),8-(6)]
   177       4.178126       4.178126       4.178126    6[1-(0),1-(0),6-(6,6,6),8-(6)]
   178       6.967167       6.967167       6.967167    6[1-(0),6-(1,6),7-(6)]
   179       6.012926       6.012926       6.012926    6[1-(0),6-(1,7),6-(6,8)]
   180       5.662635       5.662635       5.662635    6[6-(1,6),6-(1,6),8-(6)]
   181        6.32698        6.32698        6.32698    6[1-(0),6-(1,7),6-(6,8)]
   182       7.176134       7.176134       7.176134    6[1-(0),6-(1,6),7-(6)]
   183       6.781151       6.781151       6.781151    6[1-(0),6-(1,6),7-(6)]
   184       5.781009       5.781009       5.781009    6[1-(0),6-(1,7),6-(6,8)]
   185       5.540637       5.540637       5.540637    6[6-(1,6),6-(1,6),8-(6)]
   186       6.347515       6.347515       6.347515    6[1-(0),6-(1,7),6-(6,8)]
   187       7.319874       7.319874       7.319874    6[1-(0),6-(1,6),7-(6)]
   188       4.203492       4.203492       4.203492    6[1-(0),1-(0),6-(6,6,6),8-(6)]
   189       2.524511       2.524511       2.524511    6[1-(0),1-(0),6-(6,6,6),8-(6)]
   190       2.198378       2.198378       2.198378    6[1-(0),6-(1,6),7-(6)]
   191       2.256357       2.256357       2.256357    6[1-(0),6-(1,7),6-(6,8)]
   192       3.460634       3.460634       3.460634    6[6-(1,6),6-(1,6),8-(6)]
   193       4.517546       4.517546       4.517546    6[1-(0),6-(1,7),6-(6,8)]
   194       4.361727       4.361727       4.361727    6[1-(0),6-(1,6),7-(6)]
   195      11.337349      11.337349      11.337349    6[1-(0),6-(1,6),7-(6)]
   196       0.258491       0.258491       0.258491    6[1-(0),6-(1,7),6-(6,8)]
   197       0.498863       0.498863       0.498863    6[6-(1,6),6-(1,6),8-(6)]
   198      11.770986      11.770986      11.770986    6[1-(0),6-(1,7),6-(6,8)]
   199      10.798626      10.798626      10.798626    6[1-(0),6-(1,6),7-(6)]
   200       1.836008       1.836008       1.836008    6[1-(0),1-(0),6-(6,6,6),8-(6)]
   201       3.514989       3.514989       3.514989    6[1-(0),1-(0),6-(6,6,6),8-(6)]
   202       3.841122       3.841122       3.841122    6[1-(0),6-(1,6),7-(6)]
   203       3.783143       3.783143       3.783143    6[1-(0),6-(1,7),6-(6,8)]
   204       2.578867       2.578867       2.578867    6[6-(1,6),6-(1,6),8-(6)]
   205       1.521954       1.521954       1.521954    6[1-(0),6-(1,7),6-(6,8)]
   206       1.677773       1.677773       1.677773    6[1-(0),6-(1,6),7-(6)]
   207        3.01975        3.01975        3.01975    6[6-(1,1,8),6-(1,1,8),6-(1,1,8),6-(1,1,8)]
   208        3.01975        3.01975        3.01975    6[6-(1,1,8),6-(1,1,8),6-(1,1,8),6-(1,1,8)]
   209       6.633787       6.633787       6.633787    16[1-(0),27-(16)]
   210      11.484713      11.484713      11.484713    16[1-(0),27-(16)]
   211       2.672116       2.672116       2.672116    16[1-(0),27-(16)]
   212       3.367384       3.367384       3.367384    16[1-(0),27-(16)]
   213       5.445213       5.445213       5.445213    16[1-(0),27-(16)]
   214       0.594287       0.594287       0.594287    16[1-(0),27-(16)]
   215       9.406884       9.406884       9.406884    16[1-(0),27-(16)]
   216       8.711616       8.711616       8.711616    16[1-(0),27-(16)]
   217       8.830957       8.830957       8.830957    7[6-(1,6),6-(1,6)]
   218       1.486925       1.486925       1.486925    7[6-(1,6),6-(1,6)]
   219       9.287543       9.287543       9.287543    7[6-(1,6),6-(1,6)]
   220       4.552575       4.552575       4.552575    7[6-(1,6),6-(1,6)]
   221       4.522378       4.522378       4.522378    7[6-(1,6),6-(1,6)]
   222       8.845452       8.845452       8.845452    7[6-(1,6),6-(1,6)]
   223       1.517122       1.517122       1.517122    7[6-(1,6),6-(1,6)]
   224       9.273048       9.273048       9.273048    7[6-(1,6),6-(1,6)]
   225       3.248043       3.248043       3.248043    7[6-(1,6),6-(1,6)]
   226      10.592075      10.592075      10.592075    7[6-(1,6),6-(1,6)]
   227       2.791457       2.791457       2.791457    7[6-(1,6),6-(1,6)]
   228       7.526425       7.526425       7.526425    7[6-(1,6),6-(1,6)]
   229       7.556622       7.556622       7.556622    7[6-(1,6),6-(1,6)]
   230       3.233548       3.233548       3.233548    7[6-(1,6),6-(1,6)]
   231      10.561878      10.561878      10.561878    7[6-(1,6),6-(1,6)]
   232       2.805952       2.805952       2.805952    7[6-(1,6),6-(1,6)]
   233       8.449019       8.449019       8.449019    8[6-(1,1,6),6-(6,6)]
   234      10.772898      10.772898      10.772898    8[6-(1,1,6),6-(6,6)]
   235       9.669481       9.669481       9.669481    8[6-(1,1,6),6-(6,6)]
   236       7.345602       7.345602       7.345602    8[6-(1,1,6),6-(6,6)]
   237       7.562058       7.562058       7.562058    8[6-(1,1,6),6-(6,6)]
   238        8.40336        8.40336        8.40336    8[6-(1,1,6),6-(6,6)]
   239      10.556442      10.556442      10.556442    8[6-(1,1,6),6-(6,6)]
   240        9.71514        9.71514        9.71514    8[6-(1,1,6),6-(6,6)]
   241       3.629981       3.629981       3.629981    8[6-(1,1,6),6-(6,6)]
   242       1.306102       1.306102       1.306102    8[6-(1,1,6),6-(6,6)]
   243       2.409519       2.409519       2.409519    8[6-(1,1,6),6-(6,6)]
   244       4.733398       4.733398       4.733398    8[6-(1,1,6),6-(6,6)]
   245       4.516942       4.516942       4.516942    8[6-(1,1,6),6-(6,6)]
   246        3.67564        3.67564        3.67564    8[6-(1,1,6),6-(6,6)]
   247       1.522558       1.522558       1.522558    8[6-(1,1,6),6-(6,6)]
   248        2.36386        2.36386        2.36386    8[6-(1,1,6),6-(6,6)]
