# Supplementary material for: A collection of forcefield precursors for metal–organic frameworks
Source: RSC Adv. 2019 Nov 13;9(63):36492–507. doi: 10.1039/c9ra07327b (PMC9075174; doi:10.1039/c9ra07327b)
Supplement: RA-009-C9RA07327B-s2481 [file RA-009-C9RA07327B-s2481.txt]

ULOGIL_clean

7.681900    0.000000    0.000000
-2.401377    8.540310    0.000000
-0.550026    -3.083060    9.833867

     1        4.61329        4.61329        4.61329    48[8-(6),8-(6),8-(6),8-(6),8-(6)]
     2       0.117207       0.117207       0.117207    48[8-(6),8-(6),8-(6),8-(6),8-(6)]
     3       3.565937       3.565937       3.565937    48[8-(6),8-(6)]
     4      -0.533588      -0.533588      -0.533588    1[6-(6,6)]
     5       2.133275       2.133275       2.133275    1[6-(6,6)]
     6       2.207787       2.207787       2.207787    1[6-(6,6)]
     7       5.264085       5.264085       5.264085    1[6-(6,6)]
     8       2.597222       2.597222       2.597222    1[6-(6,6)]
     9        2.52271        2.52271        2.52271    1[6-(6,6)]
    10       1.230944       1.230944       1.230944    6[6-(1,6),6-(6,6),6-(8,8)]
    11       0.395608       0.395608       0.395608    6[6-(1,6),6-(6,6),6-(8,8)]
    12       0.035623       0.035623       0.035623    6[1-(0),6-(6,6),6-(6,6)]
    13        1.05471        1.05471        1.05471    6[6-(1,6),6-(1,6),6-(8,8)]
    14       1.845259       1.845259       1.845259    6[1-(0),6-(1,6),6-(6,6)]
    15       1.662921       1.662921       1.662921    6[1-(0),6-(1,6),6-(6,6)]
    16       1.650436       1.650436       1.650436    6[6-(6,6),8-(48),8-(48)]
    17      -0.066801      -0.066801      -0.066801    6[6-(6,6),8-(48),8-(48)]
    18        0.73274        0.73274        0.73274    6[6-(6,6),8-(48),8-(48)]
    19       3.499553       3.499553       3.499553    6[6-(1,6),6-(6,6),6-(8,8)]
    20       4.334889       4.334889       4.334889    6[6-(1,6),6-(6,6),6-(8,8)]
    21       4.694874       4.694874       4.694874    6[1-(0),6-(6,6),6-(6,6)]
    22       3.675787       3.675787       3.675787    6[6-(1,6),6-(1,6),6-(8,8)]
    23       2.885238       2.885238       2.885238    6[1-(0),6-(1,6),6-(6,6)]
    24       3.067576       3.067576       3.067576    6[1-(0),6-(1,6),6-(6,6)]
    25       3.080061       3.080061       3.080061    6[6-(6,6),8-(48),8-(48)]
    26       4.797298       4.797298       4.797298    6[6-(6,6),8-(48),8-(48)]
    27       3.997757       3.997757       3.997757    6[6-(6,6),8-(48),8-(48)]
    28       2.849605       2.849605       2.849605    8[6-(6,8),48-(8,8,8,8)]
    29       0.743649       0.743649       0.743649    8[6-(6,8),48-(8)]
    30       0.755604       0.755604       0.755604    8[6-(6,8),48-(8,8,8,8)]
    31      -1.221831      -1.221831      -1.221831    8[6-(6,8),48-(8,8,8,8)]
    32       0.048192       0.048192       0.048192    8[6-(6,8),48-(8,8,8,8)]
    33       1.157595       1.157595       1.157595    8[6-(6,8),48-(8,8,8,8)]
    34       1.880892       1.880892       1.880892    8[6-(6,8),48-(8,8,8,8)]
    35       3.986848       3.986848       3.986848    8[6-(6,8),48-(8)]
    36       3.974893       3.974893       3.974893    8[6-(6,8),48-(8,8,8,8)]
    37       5.952328       5.952328       5.952328    8[6-(6,8),48-(8,8,8,8)]
    38       4.682305       4.682305       4.682305    8[6-(6,8),48-(8,8,8,8)]
    39       3.572902       3.572902       3.572902    8[6-(6,8),48-(8,8,8,8)]
