# Supplementary material for: A collection of forcefield precursors for metal–organic frameworks
Source: RSC Adv. 2019 Nov 13;9(63):36492–507. doi: 10.1039/c9ra07327b (PMC9075174; doi:10.1039/c9ra07327b)
Supplement: RA-009-C9RA07327B-s2482 [file RA-009-C9RA07327B-s2482.txt]

ULUPUM01_clean

6.822000    0.000000    0.000000
0.000000    9.970000    0.000000
0.000000    0.000000    10.910200

     1       0.966268       0.966268       0.966268    27[8-(6),8-(6),8-(6),8-(6),8-(6,6)]
     2       2.444732       2.444732       2.444732    27[8-(6),8-(6),8-(6),8-(6),8-(6,6)]
     3       5.855732       5.855732       5.855732    27[8-(6),8-(6),8-(6),8-(6),8-(6,6)]
     4       4.377268       4.377268       4.377268    27[8-(6),8-(6),8-(6),8-(6),8-(6,6)]
     5       4.270572       4.270572       4.270572    1[6-(1,6,8)]
     6        3.20634        3.20634        3.20634    1[6-(1,6,8)]
     7       3.076722       3.076722       3.076722    1[6-(1,6,8)]
     8       2.292192       2.292192       2.292192    1[6-(1,6,8)]
     9       5.962428       5.962428       5.962428    1[6-(1,6,8)]
    10        0.20466        0.20466        0.20466    1[6-(1,6,8)]
    11       0.334278       0.334278       0.334278    1[6-(1,6,8)]
    12       1.118808       1.118808       1.118808    1[6-(1,6,8)]
    13       2.551428       2.551428       2.551428    1[6-(1,6,8)]
    14        3.61566        3.61566        3.61566    1[6-(1,6,8)]
    15       3.745278       3.745278       3.745278    1[6-(1,6,8)]
    16       4.529808       4.529808       4.529808    1[6-(1,6,8)]
    17       0.859572       0.859572       0.859572    1[6-(1,6,8)]
    18        6.61734        6.61734        6.61734    1[6-(1,6,8)]
    19       6.487722       6.487722       6.487722    1[6-(1,6,8)]
    20       5.703192       5.703192       5.703192    1[6-(1,6,8)]
    21       3.099917       3.099917       3.099917    6[6-(1,1,8),8-(27),8-(27)]
    22       3.407589       3.407589       3.407589    6[1-(0),1-(0),6-(8,8),8-(6,27)]
    23       2.328349       2.328349       2.328349    6[1-(0),1-(0),6-(8,8),8-(6,27)]
    24       1.024664       1.024664       1.024664    6[6-(1,1,8),8-(27),8-(27)]
    25       0.311083       0.311083       0.311083    6[6-(1,1,8),8-(27),8-(27)]
    26       0.003411       0.003411       0.003411    6[1-(0),1-(0),6-(8,8),8-(6,27)]
    27       1.082651       1.082651       1.082651    6[1-(0),1-(0),6-(8,8),8-(6,27)]
    28       2.386336       2.386336       2.386336    6[6-(1,1,8),8-(27),8-(27)]
    29       3.722083       3.722083       3.722083    6[6-(1,1,8),8-(27),8-(27)]
    30       3.414411       3.414411       3.414411    6[1-(0),1-(0),6-(8,8),8-(6,27)]
    31       4.493651       4.493651       4.493651    6[1-(0),1-(0),6-(8,8),8-(6,27)]
    32       5.797336       5.797336       5.797336    6[6-(1,1,8),8-(27),8-(27)]
    33       6.510917       6.510917       6.510917    6[6-(1,1,8),8-(27),8-(27)]
    34      -0.003411      -0.003411      -0.003411    6[1-(0),1-(0),6-(8,8),8-(6,27)]
    35       5.739349       5.739349       5.739349    6[1-(0),1-(0),6-(8,8),8-(6,27)]
    36       4.435664       4.435664       4.435664    6[6-(1,1,8),8-(27),8-(27)]
    37       2.296899       2.296899       2.296899    8[6-(6,8),27-(8,8,8,8)]
    38       3.660617       3.660617       3.660617    8[6-(6,8),27-(8,8,8,8)]
    39       0.327865       0.327865       0.327865    8[6-(6,8),27-(8,8,8,8)]
    40       0.755741       0.755741       0.755741    8[6-(6,8),27-(8,8,8,8)]
    41       2.623809       2.623809       2.623809    8[6-(1,1,6),6-(1,1,6),27-(8,8,8,8)]
    42       1.114101       1.114101       1.114101    8[6-(6,8),27-(8,8,8,8)]
    43       6.572383       6.572383       6.572383    8[6-(6,8),27-(8,8,8,8)]
    44       3.083135       3.083135       3.083135    8[6-(6,8),27-(8,8,8,8)]
    45       2.655259       2.655259       2.655259    8[6-(6,8),27-(8,8,8,8)]
    46       0.787191       0.787191       0.787191    8[6-(1,1,6),6-(1,1,6),27-(8,8,8,8)]
    47       4.525101       4.525101       4.525101    8[6-(6,8),27-(8,8,8,8)]
    48       3.161383       3.161383       3.161383    8[6-(6,8),27-(8,8,8,8)]
    49       6.494135       6.494135       6.494135    8[6-(6,8),27-(8,8,8,8)]
    50       6.066259       6.066259       6.066259    8[6-(6,8),27-(8,8,8,8)]
    51       4.198191       4.198191       4.198191    8[6-(1,1,6),6-(1,1,6),27-(8,8,8,8)]
    52       5.707899       5.707899       5.707899    8[6-(6,8),27-(8,8,8,8)]
    53       0.249617       0.249617       0.249617    8[6-(6,8),27-(8,8,8,8)]
    54       3.738865       3.738865       3.738865    8[6-(6,8),27-(8,8,8,8)]
    55       4.166741       4.166741       4.166741    8[6-(6,8),27-(8,8,8,8)]
    56       6.034809       6.034809       6.034809    8[6-(1,1,6),6-(1,1,6),27-(8,8,8,8)]
