# Supplementary material for: A collection of forcefield precursors for metal–organic frameworks
Source: RSC Adv. 2019 Nov 13;9(63):36492–507. doi: 10.1039/c9ra07327b (PMC9075174; doi:10.1039/c9ra07327b)
Supplement: RA-009-C9RA07327B-s2483 [file RA-009-C9RA07327B-s2483.txt]

UMEMAB_clean

8.324000    0.000000    0.000000
0.000000    11.818000    0.000000
0.000000    0.000000    11.915000

     1       0.973908       0.973908       0.973908    48[7-(7,7),7-(7,7),8-(6),8-(6)]
     2       7.308472       7.308472       7.308472    48[7-(6,7),7-(6,7),7-(6,7),7-(6,7)]
     3       7.350092       7.350092       7.350092    48[7-(7,7),7-(7,7),8-(6),8-(6)]
     4       1.015528       1.015528       1.015528    48[7-(6,7),7-(6,7),7-(6,7),7-(6,7)]
     5       3.188092       3.188092       3.188092    48[7-(7,7),7-(7,7),8-(6),8-(6)]
     6       5.177528       5.177528       5.177528    48[7-(6,7),7-(6,7),7-(6,7),7-(6,7)]
     7       5.135908       5.135908       5.135908    48[7-(7,7),7-(7,7),8-(6),8-(6)]
     8       3.146472       3.146472       3.146472    48[7-(6,7),7-(6,7),7-(6,7),7-(6,7)]
     9       6.043224       6.043224       6.043224    6[6-(8,8),7-(7,48),7-(7,48)]
    10       7.499924       7.499924       7.499924    6[6-(7,7),8-(0),8-(48)]
    11         3.9539         3.9539         3.9539    6[6-(8,8),7-(7,48),7-(7,48)]
    12       5.385628       5.385628       5.385628    6[6-(7,7),8-(0),8-(48)]
    13       2.280776       2.280776       2.280776    6[6-(8,8),7-(7,48),7-(7,48)]
    14       0.824076       0.824076       0.824076    6[6-(7,7),8-(0),8-(48)]
    15         4.3701         4.3701         4.3701    6[6-(8,8),7-(7,48),7-(7,48)]
    16       2.938372       2.938372       2.938372    6[6-(7,7),8-(0),8-(48)]
    17       6.442776       6.442776       6.442776    6[6-(8,8),7-(7,48),7-(7,48)]
    18       4.986076       4.986076       4.986076    6[6-(7,7),8-(0),8-(48)]
    19         0.2081         0.2081         0.2081    6[6-(8,8),7-(7,48),7-(7,48)]
    20       7.100372       7.100372       7.100372    6[6-(7,7),8-(0),8-(48)]
    21       1.881224       1.881224       1.881224    6[6-(8,8),7-(7,48),7-(7,48)]
    22       3.337924       3.337924       3.337924    6[6-(7,7),8-(0),8-(48)]
    23         8.1159         8.1159         8.1159    6[6-(8,8),7-(7,48),7-(7,48)]
    24       1.223628       1.223628       1.223628    6[6-(7,7),8-(0),8-(48)]
    25       5.502164       5.502164       5.502164    7[6-(6,7),7-(7,48),48-(7,7,7)]
    26       4.197627       4.197627       4.197627    7[7-(6,48),7-(7),48-(7,8,8)]
    27       3.925598       3.925598       3.925598    7[7-(6,48),7-(7,48)]
    28         4.9944         4.9944         4.9944    7[6-(6,7),7-(7),48-(7,7,7)]
    29       3.504404       3.504404       3.504404    7[6-(6,7),7-(7,48),48-(7,7,7)]
    30        2.20586        2.20586        2.20586    7[7-(6,48),7-(7),48-(7,8,8)]
    31       1.781336       1.781336       1.781336    7[7-(6,48),7-(7,48)]
    32        2.83016        2.83016        2.83016    7[6-(6,7),7-(7),48-(7,7,7)]
    33       2.821836       2.821836       2.821836    7[6-(6,7),7-(7,48),48-(7,7,7)]
    34       4.126373       4.126373       4.126373    7[7-(6,48),7-(7),48-(7,8,8)]
    35       4.398402       4.398402       4.398402    7[7-(6,48),7-(7,48)]
    36         3.3296         3.3296         3.3296    7[6-(6,7),7-(7),48-(7,7,7)]
    37       4.819596       4.819596       4.819596    7[6-(6,7),7-(7,48),48-(7,7,7)]
    38        6.11814        6.11814        6.11814    7[7-(6,48),7-(7),48-(7,8,8)]
    39       6.542664       6.542664       6.542664    7[7-(6,48),7-(7,48)]
    40        5.49384        5.49384        5.49384    7[6-(6,7),7-(7),48-(7,7,7)]
    41       6.983836       6.983836       6.983836    7[6-(6,7),7-(7,48),48-(7,7,7)]
    42      -0.035627      -0.035627      -0.035627    7[7-(6,48),7-(7),48-(7,8,8)]
    43       0.236402       0.236402       0.236402    7[7-(6,48),7-(7,48)]
    44         7.4916         7.4916         7.4916    7[6-(6,7),7-(7),48-(7,7,7)]
    45       0.657596       0.657596       0.657596    7[6-(6,7),7-(7,48),48-(7,7,7)]
    46        1.95614        1.95614        1.95614    7[7-(6,48),7-(7),48-(7,8,8)]
    47       2.380664       2.380664       2.380664    7[7-(6,48),7-(7,48)]
    48        1.33184        1.33184        1.33184    7[6-(6,7),7-(7),48-(7,7,7)]
    49       1.340164       1.340164       1.340164    7[6-(6,7),7-(7,48),48-(7,7,7)]
    50       0.035627       0.035627       0.035627    7[7-(6,48),7-(7),48-(7,8,8)]
    51       8.087598       8.087598       8.087598    7[7-(6,48),7-(7,48)]
    52         0.8324         0.8324         0.8324    7[6-(6,7),7-(7),48-(7,7,7)]
    53       7.666404       7.666404       7.666404    7[6-(6,7),7-(7,48),48-(7,7,7)]
    54        6.36786        6.36786        6.36786    7[7-(6,48),7-(7),48-(7,8,8)]
    55       5.943336       5.943336       5.943336    7[7-(6,48),7-(7,48)]
    56        6.99216        6.99216        6.99216    7[6-(6,7),7-(7),48-(7,7,7)]
    57       0.091564       0.091564       0.091564    8[6-(6,8)]
    58       7.749644       7.749644       7.749644    8[6-(6,8),48-(7,7,8)]
    59       6.376184       6.376184       6.376184    8[6-(6,8)]
    60       5.585404       5.585404       5.585404    8[6-(6,8),48-(7,7,8)]
    61       8.232436       8.232436       8.232436    8[6-(6,8)]
    62       0.574356       0.574356       0.574356    8[6-(6,8),48-(7,7,8)]
    63       1.947816       1.947816       1.947816    8[6-(6,8)]
    64       2.738596       2.738596       2.738596    8[6-(6,8),48-(7,7,8)]
    65       4.070436       4.070436       4.070436    8[6-(6,8)]
    66       4.736356       4.736356       4.736356    8[6-(6,8),48-(7,7,8)]
    67       6.109816       6.109816       6.109816    8[6-(6,8)]
    68       6.900596       6.900596       6.900596    8[6-(6,8),48-(7,7,8)]
    69       4.253564       4.253564       4.253564    8[6-(6,8)]
    70       3.587644       3.587644       3.587644    8[6-(6,8),48-(7,7,8)]
    71       2.214184       2.214184       2.214184    8[6-(6,8)]
    72       1.423404       1.423404       1.423404    8[6-(6,8),48-(7,7,8)]
