# Supplementary material for: A collection of forcefield precursors for metal–organic frameworks
Source: RSC Adv. 2019 Nov 13;9(63):36492–507. doi: 10.1039/c9ra07327b (PMC9075174; doi:10.1039/c9ra07327b)
Supplement: RA-009-C9RA07327B-s2484 [file RA-009-C9RA07327B-s2484.txt]

UMEXUF_clean

7.408700    0.000000    0.000000
-1.265014    14.479546    0.000000
0.000000    0.000000    16.423600

     1       0.780458       0.780458       0.780458    30[8-(1,30,30),8-(6),8-(6),8-(6)]
     2       0.811216       0.811216       0.811216    30[8-(1,30,30),8-(6),8-(6),8-(6),8-(6,30)]
     3       1.026371       1.026371       1.026371    30[8-(1,30,30),8-(6),8-(6),8-(6)]
     4       2.260627       2.260627       2.260627    30[8-(1,30,30),8-(6),8-(6),8-(6),8-(6,30)]
     5       5.363228       5.363228       5.363228    30[8-(1,30,30),8-(6),8-(6),8-(6)]
     6        5.33247        5.33247        5.33247    30[8-(1,30,30),8-(6),8-(6),8-(6),8-(6,30)]
     7       5.117315       5.117315       5.117315    30[8-(1,30,30),8-(6),8-(6),8-(6)]
     8       3.883059       3.883059       3.883059    30[8-(1,30,30),8-(6),8-(6),8-(6),8-(6,30)]
     9       3.071843       3.071843       3.071843    30[8-(1,30,30),8-(1,30,30),8-(6),8-(6),8-(6,30),8-(6,30)]
    10            0.0            0.0            0.0    30[8-(1,30,30),8-(1,30,30),8-(6),8-(6),8-(6,30),8-(6,30)]
    11       5.585418       5.585418       5.585418    1[8-(30,30,30)]
    12       2.323978       2.323978       2.323978    1[6-(6,6)]
    13      -0.562385      -0.562385      -0.562385    1[6-(6,6)]
    14       4.895125       4.895125       4.895125    1[8-(30,30,30)]
    15      -0.517149      -0.517149      -0.517149    1[6-(6,6)]
    16       2.369214       2.369214       2.369214    1[6-(6,6)]
    17       0.558268       0.558268       0.558268    1[8-(30,30,30)]
    18       3.819708       3.819708       3.819708    1[6-(6,6)]
    19       6.706071       6.706071       6.706071    1[6-(6,6)]
    20       1.248561       1.248561       1.248561    1[8-(30,30,30)]
    21       6.660835       6.660835       6.660835    1[6-(6,6)]
    22       3.774472       3.774472       3.774472    1[6-(6,6)]
    23       5.313932       5.313932       5.313932    6[6-(1,6),6-(6,6),6-(8,8)]
    24       3.945312       3.945312       3.945312    6[6-(1,6),6-(6,6),6-(8,8)]
    25       3.231398       3.231398       3.231398    6[1-(0),6-(6,6),6-(6,6)]
    26        3.82828        3.82828        3.82828    6[6-(1,6),6-(6,6),6-(8,8)]
    27        5.20794        5.20794        5.20794    6[6-(1,6),6-(6,6),6-(8,8)]
    28       5.928053       5.928053       5.928053    6[1-(0),6-(6,6),6-(6,6)]
    29       6.216117       6.216117       6.216117    6[6-(6,6),8-(30),8-(30)]
    30       3.210321       3.210321       3.210321    6[6-(6,6),8-(30),8-(30)]
    31       2.917854       2.917854       2.917854    6[6-(6,6),8-(30),8-(30)]
    32        5.96962        5.96962        5.96962    6[6-(6,6),8-(30),8-(30,30)]
    33       3.901597       3.901597       3.901597    6[6-(1,6),6-(6,6),6-(8,8)]
    34       5.270217       5.270217       5.270217    6[6-(1,6),6-(6,6),6-(8,8)]
    35       5.984131       5.984131       5.984131    6[1-(0),6-(6,6),6-(6,6)]
    36       5.387249       5.387249       5.387249    6[6-(1,6),6-(6,6),6-(8,8)]
    37       4.007589       4.007589       4.007589    6[6-(1,6),6-(6,6),6-(8,8)]
    38       3.287476       3.287476       3.287476    6[1-(0),6-(6,6),6-(6,6)]
    39       2.999412       2.999412       2.999412    6[6-(6,6),8-(30),8-(30)]
    40       6.005208       6.005208       6.005208    6[6-(6,6),8-(30),8-(30)]
    41       6.297675       6.297675       6.297675    6[6-(6,6),8-(30),8-(30)]
    42       3.245909       3.245909       3.245909    6[6-(6,6),8-(30),8-(30,30)]
    43       0.829754       0.829754       0.829754    6[6-(1,6),6-(6,6),6-(8,8)]
    44       2.198374       2.198374       2.198374    6[6-(1,6),6-(6,6),6-(8,8)]
    45       2.912288       2.912288       2.912288    6[1-(0),6-(6,6),6-(6,6)]
    46       2.315406       2.315406       2.315406    6[6-(1,6),6-(6,6),6-(8,8)]
    47       0.935746       0.935746       0.935746    6[6-(1,6),6-(6,6),6-(8,8)]
    48       0.215633       0.215633       0.215633    6[1-(0),6-(6,6),6-(6,6)]
    49      -0.072431      -0.072431      -0.072431    6[6-(6,6),8-(30),8-(30)]
    50       2.933365       2.933365       2.933365    6[6-(6,6),8-(30),8-(30)]
    51       3.225832       3.225832       3.225832    6[6-(6,6),8-(30),8-(30)]
    52       0.174066       0.174066       0.174066    6[6-(6,6),8-(30),8-(30,30)]
    53       2.242089       2.242089       2.242089    6[6-(1,6),6-(6,6),6-(8,8)]
    54       0.873469       0.873469       0.873469    6[6-(1,6),6-(6,6),6-(8,8)]
    55       0.159555       0.159555       0.159555    6[1-(0),6-(6,6),6-(6,6)]
    56       0.756437       0.756437       0.756437    6[6-(1,6),6-(6,6),6-(8,8)]
    57       2.136097       2.136097       2.136097    6[6-(1,6),6-(6,6),6-(8,8)]
    58        2.85621        2.85621        2.85621    6[1-(0),6-(6,6),6-(6,6)]
    59       3.144274       3.144274       3.144274    6[6-(6,6),8-(30),8-(30)]
    60       0.138478       0.138478       0.138478    6[6-(6,6),8-(30),8-(30)]
    61      -0.153989      -0.153989      -0.153989    6[6-(6,6),8-(30),8-(30)]
    62       2.897777       2.897777       2.897777    6[6-(6,6),8-(30),8-(30,30)]
    63       6.500042       6.500042       6.500042    8[6-(6,8),30-(8,8,8,8)]
    64      -0.735473      -0.735473      -0.735473    8[6-(6,8),30-(8,8,8)]
    65        2.09022        2.09022        2.09022    8[6-(6,8),30-(8,8,8,8)]
    66       3.738526       3.738526       3.738526    8[6-(6,8),30-(8,8,8,8,8)]
    67        2.77735        2.77735        2.77735    8[6-(6,8),30-(8,8,8,8)]
    68       2.237868       2.237868       2.237868    8[6-(6,8),30-(8,8,8)]
    69      -0.410531      -0.410531      -0.410531    8[6-(6,8),30-(8,8,8)]
    70       5.543105       5.543105       5.543105    8[6-(6,8),30-(8,8,8,8),30-(8,8,8,8,8)]
    71       5.012476       5.012476       5.012476    8[1-(0),30-(8,8,8),30-(8,8,8,8),30-(8,8,8,8,8)]
    72       2.715487       2.715487       2.715487    8[6-(6,8),30-(8,8,8,8)]
    73       2.542302       2.542302       2.542302    8[6-(6,8),30-(8,8,8)]
    74      -0.283391      -0.283391      -0.283391    8[6-(6,8),30-(8,8,8,8)]
    75       5.477003       5.477003       5.477003    8[6-(6,8),30-(8,8,8,8,8)]
    76       6.438179       6.438179       6.438179    8[6-(6,8),30-(8,8,8,8)]
    77      -0.431039      -0.431039      -0.431039    8[6-(6,8),30-(8,8,8)]
    78        2.21736        2.21736        2.21736    8[6-(6,8),30-(8,8,8)]
    79       3.672424       3.672424       3.672424    8[6-(6,8),30-(8,8,8,8),30-(8,8,8,8,8)]
    80       5.468067       5.468067       5.468067    8[1-(0),30-(8,8,8),30-(8,8,8,8),30-(8,8,8,8,8)]
    81      -0.356356      -0.356356      -0.356356    8[6-(6,8),30-(8,8,8,8)]
    82       6.879159       6.879159       6.879159    8[6-(6,8),30-(8,8,8)]
    83       4.053466       4.053466       4.053466    8[6-(6,8),30-(8,8,8,8)]
    84        2.40516        2.40516        2.40516    8[6-(6,8),30-(8,8,8,8,8)]
    85       3.366336       3.366336       3.366336    8[6-(6,8),30-(8,8,8,8)]
    86       3.905818       3.905818       3.905818    8[6-(6,8),30-(8,8,8)]
    87       6.554217       6.554217       6.554217    8[6-(6,8),30-(8,8,8)]
    88       0.600581       0.600581       0.600581    8[6-(6,8),30-(8,8,8,8),30-(8,8,8,8,8)]
    89        1.13121        1.13121        1.13121    8[1-(0),30-(8,8,8),30-(8,8,8,8),30-(8,8,8,8,8)]
    90       3.428199       3.428199       3.428199    8[6-(6,8),30-(8,8,8,8)]
    91       3.601384       3.601384       3.601384    8[6-(6,8),30-(8,8,8)]
    92       6.427077       6.427077       6.427077    8[6-(6,8),30-(8,8,8,8)]
    93       0.666683       0.666683       0.666683    8[6-(6,8),30-(8,8,8,8,8)]
    94      -0.294493      -0.294493      -0.294493    8[6-(6,8),30-(8,8,8,8)]
    95       6.574725       6.574725       6.574725    8[6-(6,8),30-(8,8,8)]
    96       3.926326       3.926326       3.926326    8[6-(6,8),30-(8,8,8)]
    97       2.471262       2.471262       2.471262    8[6-(6,8),30-(8,8,8,8),30-(8,8,8,8,8)]
    98       0.675619       0.675619       0.675619    8[1-(0),30-(8,8,8),30-(8,8,8,8),30-(8,8,8,8,8)]
