# Supplementary material for: A collection of forcefield precursors for metal–organic frameworks
Source: RSC Adv. 2019 Nov 13;9(63):36492–507. doi: 10.1039/c9ra07327b (PMC9075174; doi:10.1039/c9ra07327b)
Supplement: RA-009-C9RA07327B-s2485 [file RA-009-C9RA07327B-s2485.txt]

UMORIY_clean

8.821600    0.000000    0.000000
-4.401730    7.644959    0.000000
-2.209914    -3.822443    9.056540

     1      -2.200845      -2.200845      -2.200845    48[7-(6,7),7-(6,7),7-(6,7),7-(6,7)]
     2       2.209944       2.209944       2.209944    48[7-(6,7),7-(6,7),7-(6,7),7-(6,7)]
     3          1e-05          1e-05          1e-05    48[7-(7,7),7-(7,7),8-(6),8-(6)]
     4       4.410821       4.410821       4.410821    48[7-(7,7),7-(7,7),8-(6),8-(6)]
     5       0.072348       0.072348       0.072348    6[6-(8,8),7-(7,48),7-(7,48)]
     6       -0.15214       -0.15214       -0.15214    6[6-(7,7),8-(0),8-(48)]
     7      -4.474048      -4.474048      -4.474048    6[6-(8,8),7-(7,48),7-(7,48)]
     8       0.152169       0.152169       0.152169    6[6-(7,7),8-(0),8-(48)]
     9       1.304249       1.304249       1.304249    6[6-(8,8),7-(7,48),7-(7,48)]
    10       0.143549       0.143549       0.143549    6[6-(7,7),8-(0),8-(48)]
    11        3.11563        3.11563        3.11563    6[6-(8,8),7-(7,48),7-(7,48)]
    12       4.276329       4.276329       4.276329    6[6-(7,7),8-(0),8-(48)]
    13       3.845092       3.845092       3.845092    7[6-(6,7),7-(7,48),48-(7,7,7)]
    14       4.289858       4.289858       4.289858    7[7-(6,48),7-(7),48-(7,8,8)]
    15       5.150395       5.150395       5.150395    7[7-(6,48),7-(7,48)]
    16       0.883475       0.883475       0.883475    7[6-(6,7),7-(7),48-(7,7,7)]
    17      -3.845058      -3.845058      -3.845058    7[6-(6,7),7-(7,48),48-(7,7,7)]
    18      -4.289825      -4.289825      -4.289825    7[7-(6,48),7-(7),48-(7,8,8)]
    19       3.671233       3.671233       3.671233    7[7-(6,48),7-(7,48)]
    20       3.536422       3.536422       3.536422    7[6-(6,7),7-(7),48-(7,7,7)]
    21       2.256773       2.256773       2.256773    7[6-(6,7),7-(7,48),48-(7,7,7)]
    22       7.518482       7.518482       7.518482    7[7-(6,48),7-(7),48-(7,8,8)]
    23       7.083132       7.083132       7.083132    7[7-(6,48),7-(7,48)]
    24       1.530904       1.530904       1.530904    7[6-(6,7),7-(7),48-(7,7,7)]
    25       2.163109       2.163109       2.163109    7[6-(6,7),7-(7,48),48-(7,7,7)]
    26        1.30313        1.30313        1.30313    7[7-(6,48),7-(7),48-(7,8,8)]
    27       1.738475       1.738475       1.738475    7[7-(6,48),7-(7,48)]
    28       2.888971       2.888971       2.888971    7[6-(6,7),7-(7),48-(7,7,7)]
    29      -0.900841      -0.900841      -0.900841    8[6-(6,8)]
    30       0.455902       0.455902       0.455902    8[6-(6,8),48-(7,7,8)]
    31       0.900874       0.900874       0.900874    8[6-(6,8)]
    32      -0.455878      -0.455878      -0.455878    8[6-(6,8),48-(7,7,8)]
    33       0.056015       0.056015       0.056015    8[6-(6,8)]
    34      -0.631569      -0.631569      -0.631569    8[6-(6,8),48-(7,7,8)]
    35       4.363867       4.363867       4.363867    8[6-(6,8)]
    36       5.051442       5.051442       5.051442    8[6-(6,8),48-(7,7,8)]
