# Supplementary material for: A collection of forcefield precursors for metal–organic frameworks
Source: RSC Adv. 2019 Nov 13;9(63):36492–507. doi: 10.1039/c9ra07327b (PMC9075174; doi:10.1039/c9ra07327b)
Supplement: RA-009-C9RA07327B-s2486 [file RA-009-C9RA07327B-s2486.txt]

UMUTOM_clean

9.366900    0.000000    0.000000
-3.597262    13.689555    0.000000
-1.639452    -2.423753    21.592328

     1       0.002715       0.002715       0.002715    63[7-(6,6),7-(6,6),8-(6),8-(6),8-(6),8-(6),8-(6),8-(6)]
     2       6.429764       6.429764       6.429764    63[7-(6,6),8-(6),8-(6),8-(6),8-(6),8-(6),8-(6,63)]
     3      -1.761351      -1.761351      -1.761351    63[7-(6,6),8-(6),8-(6),8-(6),8-(6),8-(6),8-(6,63)]
     4       5.074642       5.074642       5.074642    63[7-(6,6),8-(6),8-(6),8-(6),8-(6),8-(6),8-(6,63)]
     5      -1.925868      -1.925868      -1.925868    63[8-(6),8-(6),8-(6),8-(6),8-(6),8-(6,63)]
     6       4.127471       4.127471       4.127471    63[7-(6,6),7-(6,6),8-(6),8-(6),8-(6),8-(6),8-(6),8-(6)]
     7      -2.299578      -2.299578      -2.299578    63[7-(6,6),8-(6),8-(6),8-(6),8-(6),8-(6),8-(6,63)]
     8       5.891537       5.891537       5.891537    63[7-(6,6),8-(6),8-(6),8-(6),8-(6),8-(6),8-(6,63)]
     9      -0.944456      -0.944456      -0.944456    63[7-(6,6),8-(6),8-(6),8-(6),8-(6),8-(6),8-(6,63)]
    10       6.056054       6.056054       6.056054    63[8-(6),8-(6),8-(6),8-(6),8-(6),8-(6,63)]
    11        3.07986        3.07986        3.07986    1[6-(6,6)]
    12      -3.761088      -3.761088      -3.761088    1[6-(6,6)]
    13        0.77475        0.77475        0.77475    1[6-(6,6)]
    14       3.338265       3.338265       3.338265    1[6-(6,6)]
    15       2.229352       2.229352       2.229352    1[6-(6,6)]
    16       1.155313       1.155313       1.155313    1[6-(6,6)]
    17       2.253094       2.253094       2.253094    1[6-(6,6)]
    18       3.359255       3.359255       3.359255    1[6-(6,6)]
    19       6.819247       6.819247       6.819247    1[6-(6,6)]
    20      -2.133086      -2.133086      -2.133086    1[6-(6,6)]
    21       1.050326       1.050326       1.050326    1[6-(6,6)]
    22       7.891274       7.891274       7.891274    1[6-(6,6)]
    23       3.355436       3.355436       3.355436    1[6-(6,6)]
    24       0.791921       0.791921       0.791921    1[6-(6,6)]
    25       1.900834       1.900834       1.900834    1[6-(6,6)]
    26       2.974873       2.974873       2.974873    1[6-(6,6)]
    27       1.877092       1.877092       1.877092    1[6-(6,6)]
    28       0.770931       0.770931       0.770931    1[6-(6,6)]
    29      -2.689061      -2.689061      -2.689061    1[6-(6,6)]
    30       6.263272       6.263272       6.263272    1[6-(6,6)]
    31      -0.444561      -0.444561      -0.444561    6[6-(1,6),6-(8,8),7-(6,63)]
    32       2.603405       2.603405       2.603405    6[1-(0),6-(6,6),6-(6,7)]
    33       1.347602       1.347602       1.347602    6[6-(1,6),6-(1,6),6-(8,8)]
    34      -2.907394      -2.907394      -2.907394    6[1-(0),6-(6,6),6-(6,7)]
    35      -2.271757      -2.271757      -2.271757    6[6-(1,6),6-(8,8),7-(6,63)]
    36       0.902769       0.902769       0.902769    6[6-(6,7),8-(63),8-(63)]
    37       0.740698       0.740698       0.740698    6[6-(6,6),8-(63),8-(63)]
    38      -2.888583      -2.888583      -2.888583    6[6-(6,7),8-(63),8-(63)]
    39        0.69649        0.69649        0.69649    6[6-(1,6),6-(8,8),7-(6,63)]
    40       1.129673       1.129673       1.129673    6[1-(0),6-(6,6),6-(6,7)]
    41       2.117434       2.117434       2.117434    6[6-(1,6),6-(1,6),6-(8,8)]
    42       2.657797       2.657797       2.657797    6[1-(0),6-(6,6),6-(6,7)]
    43       2.177856       2.177856       2.177856    6[6-(1,6),6-(8,8),7-(6,63)]
    44      -0.441529      -0.441529      -0.441529    6[6-(6,7),8-(63),8-(63)]
    45       2.572875       2.572875       2.572875    6[6-(6,6),8-(0),8-(63)]
    46       2.687876       2.687876       2.687876    6[6-(6,7),8-(0),8-(63)]
    47       3.758057       3.758057       3.758057    6[6-(1,6),6-(8,8),7-(6,63)]
    48       2.432285       2.432285       2.432285    6[1-(0),6-(6,6),6-(6,7)]
    49       1.423448       1.423448       1.423448    6[6-(1,6),6-(1,6),6-(8,8)]
    50       1.795646       1.795646       1.795646    6[1-(0),6-(6,6),6-(6,7)]
    51       3.140639       3.140639       3.140639    6[6-(1,6),6-(8,8),7-(6,63)]
    52       4.929503       4.929503       4.929503    6[6-(6,7),8-(63),8-(63,63)]
    53      -0.044461      -0.044461      -0.044461    6[6-(6,6),8-(63),8-(63)]
    54       3.642158       3.642158       3.642158    6[6-(6,7),8-(63),8-(63)]
    55       4.249629       4.249629       4.249629    6[6-(1,6),6-(8,8),7-(6,63)]
    56       2.908568       2.908568       2.908568    6[1-(0),6-(6,6),6-(6,7)]
    57       2.573938       2.573938       2.573938    6[6-(1,6),6-(1,6),6-(8,8)]
    58       3.570805       3.570805       3.570805    6[1-(0),6-(6,6),6-(6,7)]
    59       4.882781       4.882781       4.882781    6[6-(1,6),6-(8,8),7-(6,63)]
    60       4.764079       4.764079       4.764079    6[6-(6,7),8-(63),8-(63)]
    61       1.118995       1.118995       1.118995    6[6-(6,6),8-(63),8-(63)]
    62      -3.302067      -3.302067      -3.302067    6[6-(6,7),8-(63),8-(63,63)]
    63       6.286586       6.286586       6.286586    6[6-(1,6),6-(8,8),7-(6,63)]
    64      -2.626695      -2.626695      -2.626695    6[1-(0),6-(6,6),6-(6,7)]
    65      -2.289579      -2.289579      -2.289579    6[6-(1,6),6-(1,6),6-(8,8)]
    66         -2.375         -2.375         -2.375    6[1-(0),6-(6,6),6-(6,7)]
    67      -2.833619      -2.833619      -2.833619    6[6-(1,6),6-(8,8),7-(6,63)]
    68       5.873193       5.873193       5.873193    6[6-(6,7),8-(63),8-(63)]
    69       -1.81723       -1.81723       -1.81723    6[6-(6,6),8-(63),8-(63)]
    70      -2.959545      -2.959545      -2.959545    6[6-(6,7),8-(63),8-(63)]
    71       4.574747       4.574747       4.574747    6[6-(1,6),6-(8,8),7-(6,63)]
    72       1.526781       1.526781       1.526781    6[1-(0),6-(6,6),6-(6,7)]
    73       2.782584       2.782584       2.782584    6[6-(1,6),6-(1,6),6-(8,8)]
    74        7.03758        7.03758        7.03758    6[1-(0),6-(6,6),6-(6,7)]
    75       6.401943       6.401943       6.401943    6[6-(1,6),6-(8,8),7-(6,63)]
    76       3.227417       3.227417       3.227417    6[6-(6,7),8-(63),8-(63)]
    77       3.389488       3.389488       3.389488    6[6-(6,6),8-(63),8-(63)]
    78       7.018769       7.018769       7.018769    6[6-(6,7),8-(63),8-(63)]
    79       3.433696       3.433696       3.433696    6[6-(1,6),6-(8,8),7-(6,63)]
    80       3.000513       3.000513       3.000513    6[1-(0),6-(6,6),6-(6,7)]
    81       2.012752       2.012752       2.012752    6[6-(1,6),6-(1,6),6-(8,8)]
    82       1.472389       1.472389       1.472389    6[1-(0),6-(6,6),6-(6,7)]
    83        1.95233        1.95233        1.95233    6[6-(1,6),6-(8,8),7-(6,63)]
    84       4.571715       4.571715       4.571715    6[6-(6,7),8-(63),8-(63)]
    85       1.557311       1.557311       1.557311    6[6-(6,6),8-(0),8-(63)]
    86        1.44231        1.44231        1.44231    6[6-(6,7),8-(0),8-(63)]
    87       0.372129       0.372129       0.372129    6[6-(1,6),6-(8,8),7-(6,63)]
    88       1.697901       1.697901       1.697901    6[1-(0),6-(6,6),6-(6,7)]
    89       2.706738       2.706738       2.706738    6[6-(1,6),6-(1,6),6-(8,8)]
    90        2.33454        2.33454        2.33454    6[1-(0),6-(6,6),6-(6,7)]
    91       0.989547       0.989547       0.989547    6[6-(1,6),6-(8,8),7-(6,63)]
    92      -0.799317      -0.799317      -0.799317    6[6-(6,7),8-(63),8-(63,63)]
    93       4.174647       4.174647       4.174647    6[6-(6,6),8-(63),8-(63)]
    94       0.488028       0.488028       0.488028    6[6-(6,7),8-(63),8-(63)]
    95      -0.119443      -0.119443      -0.119443    6[6-(1,6),6-(8,8),7-(6,63)]
    96       1.221618       1.221618       1.221618    6[1-(0),6-(6,6),6-(6,7)]
    97       1.556248       1.556248       1.556248    6[6-(1,6),6-(1,6),6-(8,8)]
    98       0.559381       0.559381       0.559381    6[1-(0),6-(6,6),6-(6,7)]
    99      -0.752595      -0.752595      -0.752595    6[6-(1,6),6-(8,8),7-(6,63)]
   100      -0.633893      -0.633893      -0.633893    6[6-(6,7),8-(63),8-(63)]
   101       3.011191       3.011191       3.011191    6[6-(6,6),8-(63),8-(63)]
   102       7.432253       7.432253       7.432253    6[6-(6,7),8-(63),8-(63,63)]
   103        -2.1564        -2.1564        -2.1564    6[6-(1,6),6-(8,8),7-(6,63)]
   104      -2.610019      -2.610019      -2.610019    6[1-(0),6-(6,6),6-(6,7)]
   105       6.419765       6.419765       6.419765    6[6-(1,6),6-(1,6),6-(8,8)]
   106       6.505186       6.505186       6.505186    6[1-(0),6-(6,6),6-(6,7)]
   107       6.963805       6.963805       6.963805    6[6-(1,6),6-(8,8),7-(6,63)]
   108      -1.743007      -1.743007      -1.743007    6[6-(6,7),8-(63),8-(63)]
   109       5.947416       5.947416       5.947416    6[6-(6,6),8-(63),8-(63)]
   110       7.089731       7.089731       7.089731    6[6-(6,7),8-(63),8-(63)]
   111      -1.072205      -1.072205      -1.072205    7[6-(6,6),6-(6,6),63-(7,8,8,8,8,8,8)]
   112       1.182325       1.182325       1.182325    7[6-(6,6),6-(6,6),63-(7,8,8,8,8,8,8)]
   113       4.084638       4.084638       4.084638    7[6-(6,6),6-(6,6),63-(8,8,8,8,8,8)]
   114       5.218592       5.218592       5.218592    7[6-(6,6),6-(6,6),63-(8,8,8,8,8,8)]
   115       6.177857       6.177857       6.177857    7[6-(6,6),6-(6,6),63-(8,8,8,8,8,8)]
   116       5.202391       5.202391       5.202391    7[6-(6,6),6-(6,6),63-(7,8,8,8,8,8,8)]
   117       2.947861       2.947861       2.947861    7[6-(6,6),6-(6,6),63-(7,8,8,8,8,8,8)]
   118       0.045548       0.045548       0.045548    7[6-(6,6),6-(6,6),63-(8,8,8,8,8,8)]
   119      -1.088406      -1.088406      -1.088406    7[6-(6,6),6-(6,6),63-(8,8,8,8,8,8)]
   120      -2.047671      -2.047671      -2.047671    7[6-(6,6),6-(6,6),63-(8,8,8,8,8,8)]
   121       1.336867       1.336867       1.336867    8[6-(6,8),63-(7,7,8,8,8,8,8)]
   122        5.03744        5.03744        5.03744    8[6-(6,8),63-(7,8,8,8,8,8)]
   123       3.111756       3.111756       3.111756    8[6-(6,8),63-(7,7,8,8,8,8,8)]
   124      -0.443813      -0.443813      -0.443813    8[6-(6,8),63-(8,8,8,8,8)]
   125      -2.260965      -2.260965      -2.260965    8[6-(6,8),63-(8,8,8,8,8)]
   126      -2.295981      -2.295981      -2.295981    8[6-(6,8),63-(7,7,8,8,8,8,8)]
   127       -0.95792       -0.95792       -0.95792    8[6-(6,8),63-(7,7,8,8,8,8,8)]
   128      -0.793211      -0.793211      -0.793211    8[6-(6,8),63-(7,8,8,8,8,8)]
   129       2.081571       2.081571       2.081571    8[6-(6,8)]
   130       3.438846       3.438846       3.438846    8[6-(6,8),63-(7,8,8,8,8,8)]
   131       3.696975       3.696975       3.696975    8[6-(6,8)]
   132       1.994019       1.994019       1.994019    8[6-(6,8),63-(7,7,8,8,8,8,8)]
   133       6.066653       6.066653       6.066653    8[6-(6,8),63-(7,8,8,8,8,8),63-(8,8,8,8,8)]
   134       4.776569       4.776569       4.776569    8[6-(6,8),63-(8,8,8,8,8)]
   135      -0.341794      -0.341794      -0.341794    8[6-(6,8),63-(8,8,8,8,8)]
   136      -0.859489      -0.859489      -0.859489    8[6-(6,8),63-(7,8,8,8,8,8)]
   137      -0.740797      -0.740797      -0.740797    8[6-(6,8),63-(7,8,8,8,8,8)]
   138       1.195709       1.195709       1.195709    8[6-(6,8),63-(7,8,8,8,8,8)]
   139      -3.407482      -3.407482      -3.407482    8[6-(6,8),63-(7,8,8,8,8,8)]
   140       4.007077       4.007077       4.007077    8[6-(6,8),63-(7,8,8,8,8,8)]
   141       0.295157       0.295157       0.295157    8[6-(6,8),63-(7,8,8,8,8,8)]
   142       0.845651       0.845651       0.845651    8[6-(6,8),63-(7,8,8,8,8,8)]
   143       5.926411       5.926411       5.926411    8[6-(6,8),63-(7,8,8,8,8,8)]
   144      -2.142195      -2.142195      -2.142195    8[6-(6,8),63-(7,8,8,8,8,8),63-(7,8,8,8,8,8)]
   145       5.322473       5.322473       5.322473    8[6-(6,8),63-(7,8,8,8,8,8)]
   146       6.103097       6.103097       6.103097    8[6-(6,8),63-(7,8,8,8,8,8)]
   147      -2.216563      -2.216563      -2.216563    8[6-(6,8),63-(8,8,8,8,8)]
   148      -1.041774      -1.041774      -1.041774    8[6-(6,8),63-(7,7,8,8,8,8,8)]
   149      -2.544745      -2.544745      -2.544745    8[6-(6,8),63-(7,8,8,8,8,8)]
   150        5.89246        5.89246        5.89246    8[6-(6,8),63-(7,8,8,8,8,8)]
   151       2.793319       2.793319       2.793319    8[6-(6,8),63-(7,7,8,8,8,8,8)]
   152      -0.907254      -0.907254      -0.907254    8[6-(6,8),63-(7,8,8,8,8,8)]
   153       2.657882       2.657882       2.657882    8[6-(6,8),63-(7,7,8,8,8,8,8)]
   154       4.573999       4.573999       4.573999    8[6-(6,8),63-(8,8,8,8,8)]
   155       8.030603       8.030603       8.030603    8[6-(6,8),63-(8,8,8,8,8)]
   156       6.426167       6.426167       6.426167    8[6-(6,8),63-(7,7,8,8,8,8,8)]
   157       5.088106       5.088106       5.088106    8[6-(6,8),63-(7,7,8,8,8,8,8)]
   158       4.923397       4.923397       4.923397    8[6-(6,8),63-(7,8,8,8,8,8)]
   159       2.048615       2.048615       2.048615    8[6-(6,8)]
   160        0.69134        0.69134        0.69134    8[6-(6,8),63-(7,8,8,8,8,8)]
   161       0.433211       0.433211       0.433211    8[6-(6,8)]
   162       2.136167       2.136167       2.136167    8[6-(6,8),63-(7,7,8,8,8,8,8)]
   163      -1.936467      -1.936467      -1.936467    8[6-(6,8),63-(7,8,8,8,8,8),63-(8,8,8,8,8)]
   164      -0.646383      -0.646383      -0.646383    8[6-(6,8),63-(8,8,8,8,8)]
   165        4.47198        4.47198        4.47198    8[6-(6,8),63-(8,8,8,8,8)]
   166       4.989675       4.989675       4.989675    8[6-(6,8),63-(7,8,8,8,8,8)]
   167       4.870983       4.870983       4.870983    8[6-(6,8),63-(7,8,8,8,8,8)]
   168       2.934477       2.934477       2.934477    8[6-(6,8),63-(7,8,8,8,8,8)]
   169       7.537668       7.537668       7.537668    8[6-(6,8),63-(7,8,8,8,8,8)]
   170       0.123109       0.123109       0.123109    8[6-(6,8),63-(7,8,8,8,8,8)]
   171       3.835029       3.835029       3.835029    8[6-(6,8),63-(7,8,8,8,8,8)]
   172       3.284535       3.284535       3.284535    8[6-(6,8),63-(7,8,8,8,8,8)]
   173      -1.796225      -1.796225      -1.796225    8[6-(6,8),63-(7,8,8,8,8,8)]
   174       6.272381       6.272381       6.272381    8[6-(6,8),63-(7,8,8,8,8,8),63-(7,8,8,8,8,8)]
   175      -1.192287      -1.192287      -1.192287    8[6-(6,8),63-(7,8,8,8,8,8)]
   176      -1.972911      -1.972911      -1.972911    8[6-(6,8),63-(7,8,8,8,8,8)]
   177       6.346749       6.346749       6.346749    8[6-(6,8),63-(8,8,8,8,8)]
   178        5.17196        5.17196        5.17196    8[6-(6,8),63-(7,7,8,8,8,8,8)]
   179       6.674931       6.674931       6.674931    8[6-(6,8),63-(7,8,8,8,8,8)]
   180      -1.762274      -1.762274      -1.762274    8[6-(6,8),63-(7,8,8,8,8,8)]
