# Supplementary material for: A collection of forcefield precursors for metal–organic frameworks
Source: RSC Adv. 2019 Nov 13;9(63):36492–507. doi: 10.1039/c9ra07327b (PMC9075174; doi:10.1039/c9ra07327b)
Supplement: RA-009-C9RA07327B-s2487 [file RA-009-C9RA07327B-s2487.txt]

UMUTUS_clean

8.401500    0.000000    0.000000
0.000000    9.490400    0.000000
-3.698132    0.000000    28.037158

     1       4.207248       4.207248       4.207248    63[7-(6,6),8-(6),8-(6),8-(6),8-(6),8-(6),8-(6,63)]
     2       1.143926       1.143926       1.143926    63[8-(6),8-(6),8-(6),8-(6),8-(6),8-(6),8-(6,63)]
     3      -1.352946      -1.352946      -1.352946    63[7-(6,6),8-(6),8-(6),8-(6),8-(6),8-(6),8-(6,63)]
     4       1.710376       1.710376       1.710376    63[8-(6),8-(6),8-(6),8-(6),8-(6),8-(6),8-(6,63)]
     5        0.49612        0.49612        0.49612    63[7-(6,6),8-(6),8-(6),8-(6),8-(6),8-(6),8-(6,63)]
     6       3.559442       3.559442       3.559442    63[8-(6),8-(6),8-(6),8-(6),8-(6),8-(6),8-(6,63)]
     7       6.056314       6.056314       6.056314    63[7-(6,6),8-(6),8-(6),8-(6),8-(6),8-(6),8-(6,63)]
     8       2.992992       2.992992       2.992992    63[8-(6),8-(6),8-(6),8-(6),8-(6),8-(6),8-(6,63)]
     9       1.838317       1.838317       1.838317    1[6-(6,6)]
    10       5.026334       5.026334       5.026334    1[6-(6,6)]
    11       1.015985       1.015985       1.015985    1[6-(6,6)]
    12      -2.172032      -2.172032      -2.172032    1[6-(6,6)]
    13       2.865051       2.865051       2.865051    1[6-(6,6)]
    14      -0.322966      -0.322966      -0.322966    1[6-(6,6)]
    15       3.687383       3.687383       3.687383    1[6-(6,6)]
    16         6.8754         6.8754         6.8754    1[6-(6,6)]
    17       2.839418       2.839418       2.839418    6[6-(1,6),6-(8,8),7-(6,63)]
    18       2.556876       2.556876       2.556876    6[1-(0),6-(6,6),6-(6,7)]
    19       3.377024       3.377024       3.377024    6[6-(1,6),6-(1,6),6-(8,8)]
    20       4.457365       4.457365       4.457365    6[1-(0),6-(6,6),6-(6,7)]
    21        4.66476        4.66476        4.66476    6[6-(1,6),6-(8,8),7-(6,63)]
    22       2.086851       2.086851       2.086851    6[6-(6,7),8-(63),8-(63,63)]
    23       3.126544       3.126544       3.126544    6[6-(6,6),8-(63),8-(63)]
    24      -2.568738      -2.568738      -2.568738    6[6-(6,7),8-(63),8-(63)]
    25      -1.206321      -1.206321      -1.206321    6[6-(8,8),8-(63),8-(63)]
    26      -1.875545      -1.875545      -1.875545    6[6-(8,8),8-(63),8-(63)]
    27      -0.201345      -0.201345      -0.201345    6[6-(8,8),8-(63),8-(63)]
    28       0.014884       0.014884       0.014884    6[6-(1,6),6-(8,8),7-(6,63)]
    29       0.297426       0.297426       0.297426    6[1-(0),6-(6,6),6-(6,7)]
    30      -0.522722      -0.522722      -0.522722    6[6-(1,6),6-(1,6),6-(8,8)]
    31      -1.603063      -1.603063      -1.603063    6[1-(0),6-(6,6),6-(6,7)]
    32      -1.810458      -1.810458      -1.810458    6[6-(1,6),6-(8,8),7-(6,63)]
    33       0.767451       0.767451       0.767451    6[6-(6,7),8-(63),8-(63,63)]
    34      -0.272242      -0.272242      -0.272242    6[6-(6,6),8-(63),8-(63)]
    35        5.42304        5.42304        5.42304    6[6-(6,7),8-(63),8-(63)]
    36       4.060623       4.060623       4.060623    6[6-(8,8),8-(63),8-(63)]
    37       4.729847       4.729847       4.729847    6[6-(8,8),8-(63),8-(63)]
    38       3.055647       3.055647       3.055647    6[6-(8,8),8-(63),8-(63)]
    39        1.86395        1.86395        1.86395    6[6-(1,6),6-(8,8),7-(6,63)]
    40       2.146492       2.146492       2.146492    6[1-(0),6-(6,6),6-(6,7)]
    41       1.326344       1.326344       1.326344    6[6-(1,6),6-(1,6),6-(8,8)]
    42       0.246003       0.246003       0.246003    6[1-(0),6-(6,6),6-(6,7)]
    43       0.038608       0.038608       0.038608    6[6-(1,6),6-(8,8),7-(6,63)]
    44       2.616517       2.616517       2.616517    6[6-(6,7),8-(63),8-(63,63)]
    45       1.576824       1.576824       1.576824    6[6-(6,6),8-(63),8-(63)]
    46       7.272106       7.272106       7.272106    6[6-(6,7),8-(63),8-(63)]
    47       5.909689       5.909689       5.909689    6[6-(8,8),8-(63),8-(63)]
    48       6.578913       6.578913       6.578913    6[6-(8,8),8-(63),8-(63)]
    49       4.904713       4.904713       4.904713    6[6-(8,8),8-(63),8-(63)]
    50       4.688484       4.688484       4.688484    6[6-(1,6),6-(8,8),7-(6,63)]
    51       4.405942       4.405942       4.405942    6[1-(0),6-(6,6),6-(6,7)]
    52        5.22609        5.22609        5.22609    6[6-(1,6),6-(1,6),6-(8,8)]
    53       6.306431       6.306431       6.306431    6[1-(0),6-(6,6),6-(6,7)]
    54       6.513826       6.513826       6.513826    6[6-(1,6),6-(8,8),7-(6,63)]
    55       3.935917       3.935917       3.935917    6[6-(6,7),8-(63),8-(63,63)]
    56        4.97561        4.97561        4.97561    6[6-(6,6),8-(63),8-(63)]
    57      -0.719672      -0.719672      -0.719672    6[6-(6,7),8-(63),8-(63)]
    58       0.642745       0.642745       0.642745    6[6-(8,8),8-(63),8-(63)]
    59      -0.026479      -0.026479      -0.026479    6[6-(8,8),8-(63),8-(63)]
    60       1.647721       1.647721       1.647721    6[6-(8,8),8-(63),8-(63)]
    61        3.85837        3.85837        3.85837    7[6-(6,6),6-(6,6),63-(8,8,8,8,8,8)]
    62      -1.004068      -1.004068      -1.004068    7[6-(6,6),6-(6,6),63-(8,8,8,8,8,8)]
    63       0.844998       0.844998       0.844998    7[6-(6,6),6-(6,6),63-(8,8,8,8,8,8)]
    64       5.707436       5.707436       5.707436    7[6-(6,6),6-(6,6),63-(8,8,8,8,8,8)]
    65       2.424259       2.424259       2.424259    8[6-(6,8),63-(7,8,8,8,8,8),63-(8,8,8,8,8,8)]
    66       1.227646       1.227646       1.227646    8[6-(6,8),63-(8,8,8,8,8,8)]
    67       2.173869       2.173869       2.173869    8[6-(6,8),63-(8,8,8,8,8,8)]
    68       3.906059       3.906059       3.906059    8[6-(6,8),63-(7,8,8,8,8,8)]
    69      -1.793207      -1.793207      -1.793207    8[6-(6,8),63-(7,8,8,8,8,8)]
    70      -2.454622      -2.454622      -2.454622    8[6-(6,8),63-(7,8,8,8,8,8)]
    71      -0.013499      -0.013499      -0.013499    8[6-(6,8),63-(8,8,8,8,8,8)]
    72      -1.902585      -1.902585      -1.902585    8[6-(6,8),63-(7,8,8,8,8,8)]
    73      -1.153431      -1.153431      -1.153431    8[6-(6,8),63-(8,8,8,8,8,8)]
    74      -3.054109      -3.054109      -3.054109    8[6-(6,8),63-(7,8,8,8,8,8)]
    75      -0.427734      -0.427734      -0.427734    8[6-(6,8),63-(8,8,8,8,8,8)]
    76        2.70046        2.70046        2.70046    8[6-(6,8),63-(8,8,8,8,8,8)]
    77       0.430043       0.430043       0.430043    8[6-(6,8),63-(7,8,8,8,8,8),63-(8,8,8,8,8,8)]
    78       1.626656       1.626656       1.626656    8[6-(6,8),63-(8,8,8,8,8,8)]
    79       0.680433       0.680433       0.680433    8[6-(6,8),63-(8,8,8,8,8,8)]
    80      -1.051757      -1.051757      -1.051757    8[6-(6,8),63-(7,8,8,8,8,8)]
    81       4.647509       4.647509       4.647509    8[6-(6,8),63-(7,8,8,8,8,8)]
    82       5.308924       5.308924       5.308924    8[6-(6,8),63-(7,8,8,8,8,8)]
    83       2.867801       2.867801       2.867801    8[6-(6,8),63-(8,8,8,8,8,8)]
    84       4.756887       4.756887       4.756887    8[6-(6,8),63-(7,8,8,8,8,8)]
    85       4.007733       4.007733       4.007733    8[6-(6,8),63-(8,8,8,8,8,8)]
    86       5.908411       5.908411       5.908411    8[6-(6,8),63-(7,8,8,8,8,8)]
    87       3.282036       3.282036       3.282036    8[6-(6,8),63-(8,8,8,8,8,8)]
    88       3.851974       3.851974       3.851974    8[6-(6,8),63-(8,8,8,8,8,8)]
    89       2.279109       2.279109       2.279109    8[6-(6,8),63-(7,8,8,8,8,8),63-(8,8,8,8,8,8)]
    90       3.475722       3.475722       3.475722    8[6-(6,8),63-(8,8,8,8,8,8)]
    91       2.529499       2.529499       2.529499    8[6-(6,8),63-(8,8,8,8,8,8)]
    92       0.797309       0.797309       0.797309    8[6-(6,8),63-(7,8,8,8,8,8)]
    93       6.496575       6.496575       6.496575    8[6-(6,8),63-(7,8,8,8,8,8)]
    94        7.15799        7.15799        7.15799    8[6-(6,8),63-(7,8,8,8,8,8)]
    95       4.716867       4.716867       4.716867    8[6-(6,8),63-(8,8,8,8,8,8)]
    96       6.605953       6.605953       6.605953    8[6-(6,8),63-(7,8,8,8,8,8)]
    97       5.856799       5.856799       5.856799    8[6-(6,8),63-(8,8,8,8,8,8)]
    98       7.757477       7.757477       7.757477    8[6-(6,8),63-(7,8,8,8,8,8)]
    99       5.131102       5.131102       5.131102    8[6-(6,8),63-(8,8,8,8,8,8)]
   100       2.002908       2.002908       2.002908    8[6-(6,8),63-(8,8,8,8,8,8)]
   101       4.273325       4.273325       4.273325    8[6-(6,8),63-(7,8,8,8,8,8),63-(8,8,8,8,8,8)]
   102       3.076712       3.076712       3.076712    8[6-(6,8),63-(8,8,8,8,8,8)]
   103       4.022935       4.022935       4.022935    8[6-(6,8),63-(8,8,8,8,8,8)]
   104       5.755125       5.755125       5.755125    8[6-(6,8),63-(7,8,8,8,8,8)]
   105       0.055859       0.055859       0.055859    8[6-(6,8),63-(7,8,8,8,8,8)]
   106      -0.605556      -0.605556      -0.605556    8[6-(6,8),63-(7,8,8,8,8,8)]
   107       1.835567       1.835567       1.835567    8[6-(6,8),63-(8,8,8,8,8,8)]
   108      -0.053519      -0.053519      -0.053519    8[6-(6,8),63-(7,8,8,8,8,8)]
   109       0.695635       0.695635       0.695635    8[6-(6,8),63-(8,8,8,8,8,8)]
   110      -1.205043      -1.205043      -1.205043    8[6-(6,8),63-(7,8,8,8,8,8)]
   111       1.421332       1.421332       1.421332    8[6-(6,8),63-(8,8,8,8,8,8)]
   112       0.851394       0.851394       0.851394    8[6-(6,8),63-(8,8,8,8,8,8)]
