# Supplementary material for: A collection of forcefield precursors for metal–organic frameworks
Source: RSC Adv. 2019 Nov 13;9(63):36492–507. doi: 10.1039/c9ra07327b (PMC9075174; doi:10.1039/c9ra07327b)
Supplement: RA-009-C9RA07327B-s2488 [file RA-009-C9RA07327B-s2488.txt]

UNABIV_charged

13.761900    0.000000    0.000000
-6.880951    13.771545    0.000000
0.000000    -2.815790    17.119983

     1       5.320763       5.320763       5.320763    29[6-(6),7-(6,6),16-(29,42),16-(29,42),42-(8,16,16,16,29,29)]
     2       3.867919       3.867919       3.867919    29[6-(7),7-(6,6),16-(29,42),16-(29,42),42-(8,16,16,16,29,29)]
     3       7.058065       7.058065       7.058065    29[7-(6),7-(6,6),16-(29,42),16-(29,42),42-(8,16,16,16,29,29)]
     4      -1.560187      -1.560187      -1.560187    29[6-(6),7-(6,6),16-(29,42),16-(29,42),42-(8,16,16,16,29,29)]
     5      -3.013031      -3.013031      -3.013031    29[6-(7),7-(6,6),16-(29,42),16-(29,42),42-(8,16,16,16,29,29)]
     6       0.177115       0.177115       0.177115    29[7-(6),7-(6,6),16-(29,42),16-(29,42),42-(8,16,16,16,29,29)]
     7       1.560186       1.560186       1.560186    29[6-(6),7-(6,6),16-(29,42),16-(29,42),42-(8,16,16,16,29,29)]
     8        3.01303        3.01303        3.01303    29[6-(7),7-(6,6),16-(29,42),16-(29,42),42-(8,16,16,16,29,29)]
     9      -0.177116      -0.177116      -0.177116    29[7-(6),7-(6,6),16-(29,42),16-(29,42),42-(8,16,16,16,29,29)]
    10       8.441136       8.441136       8.441136    29[6-(6),7-(6,6),16-(29,42),16-(29,42),42-(8,16,16,16,29,29)]
    11        9.89398        9.89398        9.89398    29[6-(7),7-(6,6),16-(29,42),16-(29,42),42-(8,16,16,16,29,29)]
    12       6.703834       6.703834       6.703834    29[7-(6),7-(6,6),16-(29,42),16-(29,42),42-(8,16,16,16,29,29)]
    13       6.196708       6.196708       6.196708    42[8-(0),16-(29,29),16-(29,29),16-(29,29),29-(6,7,16,16),29-(6,7,16,16),29-(7,7,16,16)]
    14      -0.684242      -0.684242      -0.684242    42[8-(0),16-(29,29),16-(29,29),16-(29,29),29-(6,7,16,16),29-(6,7,16,16),29-(7,7,16,16)]
    15       0.684241       0.684241       0.684241    42[8-(0),16-(29,29),16-(29,29),16-(29,29),29-(6,7,16,16),29-(6,7,16,16),29-(7,7,16,16)]
    16       7.565191       7.565191       7.565191    42[8-(0),16-(29,29),16-(29,29),16-(29,29),29-(6,7,16,16),29-(6,7,16,16),29-(7,7,16,16)]
    17       1.228937       1.228937       1.228937    1[6-(6,7)]
    18       0.352304       0.352304       0.352304    1[6-(6,6)]
    19       4.004713       4.004713       4.004713    1[6-(6,6)]
    20       4.757488       4.757488       4.757488    1[6-(6,7)]
    21      -0.293129      -0.293129      -0.293129    1[6-(6,6)]
    22      -1.122971      -1.122971      -1.122971    1[6-(6,7)]
    23       2.245942       2.245942       2.245942    1[6-(6,7)]
    24       3.162484       3.162484       3.162484    1[6-(6,6)]
    25       3.122575       3.122575       3.122575    1[6-(6,7)]
    26       2.109699       2.109699       2.109699    1[6-(6,6)]
    27       4.107927       4.107927       4.107927    1[6-(6,6)]
    28       5.134565       5.134565       5.134565    1[6-(6,7)]
    29       2.398699       2.398699       2.398699    1[6-(6,7)]
    30       3.421208       3.421208       3.421208    1[6-(6,6)]
    31       1.001866       1.001866       1.001866    1[6-(6,6)]
    32       0.110095       0.110095       0.110095    1[6-(6,7)]
    33       8.109887       8.109887       8.109887    1[6-(6,7)]
    34       7.233254       7.233254       7.233254    1[6-(6,6)]
    35      -2.876238      -2.876238      -2.876238    1[6-(6,6)]
    36      -2.123462      -2.123462      -2.123462    1[6-(6,7)]
    37       6.587821       6.587821       6.587821    1[6-(6,6)]
    38       5.757978       5.757978       5.757978    1[6-(6,7)]
    39      -4.635009      -4.635009      -4.635009    1[6-(6,7)]
    40      -3.718466      -3.718466      -3.718466    1[6-(6,6)]
    41      -3.758376      -3.758376      -3.758376    1[6-(6,7)]
    42       8.990649       8.990649       8.990649    1[6-(6,6)]
    43      -2.773024      -2.773024      -2.773024    1[6-(6,6)]
    44      -1.746386      -1.746386      -1.746386    1[6-(6,7)]
    45       9.279649       9.279649       9.279649    1[6-(6,7)]
    46      -3.459742      -3.459742      -3.459742    1[6-(6,6)]
    47       7.882816       7.882816       7.882816    1[6-(6,6)]
    48       6.991045       6.991045       6.991045    1[6-(6,7)]
    49       5.652012       5.652012       5.652012    1[6-(6,7)]
    50       6.528645       6.528645       6.528645    1[6-(6,6)]
    51       2.876236       2.876236       2.876236    1[6-(6,6)]
    52       2.123461       2.123461       2.123461    1[6-(6,7)]
    53       7.174078       7.174078       7.174078    1[6-(6,6)]
    54        8.00392        8.00392        8.00392    1[6-(6,7)]
    55       4.635007       4.635007       4.635007    1[6-(6,7)]
    56       3.718465       3.718465       3.718465    1[6-(6,6)]
    57       3.758374       3.758374       3.758374    1[6-(6,7)]
    58        4.77125        4.77125        4.77125    1[6-(6,6)]
    59       2.773022       2.773022       2.773022    1[6-(6,6)]
    60       1.746384       1.746384       1.746384    1[6-(6,7)]
    61        4.48225        4.48225        4.48225    1[6-(6,7)]
    62       3.459741       3.459741       3.459741    1[6-(6,6)]
    63       5.879083       5.879083       5.879083    1[6-(6,6)]
    64       6.770854       6.770854       6.770854    1[6-(6,7)]
    65      -1.228938      -1.228938      -1.228938    1[6-(6,7)]
    66      -0.352305      -0.352305      -0.352305    1[6-(6,6)]
    67       9.757187       9.757187       9.757187    1[6-(6,6)]
    68       9.004411       9.004411       9.004411    1[6-(6,7)]
    69       0.293128       0.293128       0.293128    1[6-(6,6)]
    70       1.122971       1.122971       1.122971    1[6-(6,7)]
    71      11.515958      11.515958      11.515958    1[6-(6,7)]
    72      10.599415      10.599415      10.599415    1[6-(6,6)]
    73      10.639325      10.639325      10.639325    1[6-(6,7)]
    74        -2.1097        -2.1097        -2.1097    1[6-(6,6)]
    75       9.653973       9.653973       9.653973    1[6-(6,6)]
    76       8.627335       8.627335       8.627335    1[6-(6,7)]
    77        -2.3987        -2.3987        -2.3987    1[6-(6,7)]
    78      10.340691      10.340691      10.340691    1[6-(6,6)]
    79      -1.001867      -1.001867      -1.001867    1[6-(6,6)]
    80      -0.110096      -0.110096      -0.110096    1[6-(6,7)]
    81       1.795928       1.795928       1.795928    6[1-(0),6-(1,6),7-(6,29)]
    82       1.259214       1.259214       1.259214    6[1-(0),6-(1,7),6-(6,6)]
    83        2.07667        2.07667        2.07667    6[6-(1,6),6-(1,6),6-(6,6)]
    84       3.410198       3.410198       3.410198    6[1-(0),6-(1,7),6-(6,6)]
    85       3.860213       3.860213       3.860213    6[1-(0),6-(1,6),7-(6,29)]
    86       1.534452       1.534452       1.534452    6[6-(1,6),6-(1,6),6-(6,6)]
    87       0.247714       0.247714       0.247714    6[1-(0),6-(1,7),6-(6,6)]
    88      -0.250467      -0.250467      -0.250467    6[1-(0),6-(1,6),7-(6)]
    89       1.717485       1.717485       1.717485    6[1-(0),6-(1,6),7-(6)]
    90       2.285851       2.285851       2.285851    6[1-(0),6-(1,7),6-(6,6)]
    91        3.34827        3.34827        3.34827    6[1-(0),6-(1,6),7-(6,29)]
    92       2.716599       2.716599       2.716599    6[1-(0),6-(1,7),6-(6,6)]
    93       2.975322       2.975322       2.975322    6[6-(1,6),6-(1,6),6-(6,6)]
    94       3.900122       3.900122       3.900122    6[1-(0),6-(1,7),6-(6,6)]
    95       4.513903       4.513903       4.513903    6[1-(0),6-(1,6),7-(6,29)]
    96       2.112451       2.112451       2.112451    6[1-(0),6-(1,6),7-(6,29)]
    97       2.738618       2.738618       2.738618    6[1-(0),6-(1,7),6-(6,6)]
    98       1.314261       1.314261       1.314261    6[1-(0),6-(1,7),6-(6,6)]
    99       0.773418       0.773418       0.773418    6[1-(0),6-(1,6),7-(6,29)]
   100       2.338146       2.338146       2.338146    6[6-(1,6),6-(1,6),6-(6,6)]
   101       5.353379       5.353379       5.353379    6[6-(29),29-(7,16,16,42)]
   102       2.500537       2.500537       2.500537    6[7-(29),29-(7,16,16,42)]
   103       8.676877       8.676877       8.676877    6[1-(0),6-(1,6),7-(6,29)]
   104       8.140163       8.140163       8.140163    6[1-(0),6-(1,7),6-(6,6)]
   105       -4.80428       -4.80428       -4.80428    6[6-(1,6),6-(1,6),6-(6,6)]
   106      -3.470752      -3.470752      -3.470752    6[1-(0),6-(1,7),6-(6,6)]
   107      -3.020738      -3.020738      -3.020738    6[1-(0),6-(1,6),7-(6,29)]
   108       8.415401       8.415401       8.415401    6[6-(1,6),6-(1,6),6-(6,6)]
   109       7.128663       7.128663       7.128663    6[1-(0),6-(1,7),6-(6,6)]
   110       6.630483       6.630483       6.630483    6[1-(0),6-(1,6),7-(6)]
   111      -5.163466      -5.163466      -5.163466    6[1-(0),6-(1,6),7-(6)]
   112      -4.595099      -4.595099      -4.595099    6[1-(0),6-(1,7),6-(6,6)]
   113       -3.53268       -3.53268       -3.53268    6[1-(0),6-(1,6),7-(6,29)]
   114      -4.164352      -4.164352      -4.164352    6[1-(0),6-(1,7),6-(6,6)]
   115      -3.905628      -3.905628      -3.905628    6[6-(1,6),6-(1,6),6-(6,6)]
   116      -2.980828      -2.980828      -2.980828    6[1-(0),6-(1,7),6-(6,6)]
   117      -2.367048      -2.367048      -2.367048    6[1-(0),6-(1,6),7-(6,29)]
   118       8.993401       8.993401       8.993401    6[1-(0),6-(1,6),7-(6,29)]
   119      -4.142332      -4.142332      -4.142332    6[1-(0),6-(1,7),6-(6,6)]
   120       8.195211       8.195211       8.195211    6[1-(0),6-(1,7),6-(6,6)]
   121       7.654368       7.654368       7.654368    6[1-(0),6-(1,6),7-(6,29)]
   122       9.219096       9.219096       9.219096    6[6-(1,6),6-(1,6),6-(6,6)]
   123      -1.527572      -1.527572      -1.527572    6[6-(29),29-(7,16,16,42)]
   124       9.381487       9.381487       9.381487    6[7-(29),29-(7,16,16,42)]
   125       5.085021       5.085021       5.085021    6[1-(0),6-(1,6),7-(6,29)]
   126       5.621735       5.621735       5.621735    6[1-(0),6-(1,7),6-(6,6)]
   127       4.804279       4.804279       4.804279    6[6-(1,6),6-(1,6),6-(6,6)]
   128       3.470751       3.470751       3.470751    6[1-(0),6-(1,7),6-(6,6)]
   129       3.020736       3.020736       3.020736    6[1-(0),6-(1,6),7-(6,29)]
   130       5.346497       5.346497       5.346497    6[6-(1,6),6-(1,6),6-(6,6)]
   131       6.633235       6.633235       6.633235    6[1-(0),6-(1,7),6-(6,6)]
   132       7.131416       7.131416       7.131416    6[1-(0),6-(1,6),7-(6)]
   133       5.163464       5.163464       5.163464    6[1-(0),6-(1,6),7-(6)]
   134       4.595098       4.595098       4.595098    6[1-(0),6-(1,7),6-(6,6)]
   135       3.532679       3.532679       3.532679    6[1-(0),6-(1,6),7-(6,29)]
   136        4.16435        4.16435        4.16435    6[1-(0),6-(1,7),6-(6,6)]
   137       3.905627       3.905627       3.905627    6[6-(1,6),6-(1,6),6-(6,6)]
   138       2.980827       2.980827       2.980827    6[1-(0),6-(1,7),6-(6,6)]
   139       2.367046       2.367046       2.367046    6[1-(0),6-(1,6),7-(6,29)]
   140       4.768498       4.768498       4.768498    6[1-(0),6-(1,6),7-(6,29)]
   141       4.142331       4.142331       4.142331    6[1-(0),6-(1,7),6-(6,6)]
   142       5.566688       5.566688       5.566688    6[1-(0),6-(1,7),6-(6,6)]
   143       6.107531       6.107531       6.107531    6[1-(0),6-(1,6),7-(6,29)]
   144       4.542803       4.542803       4.542803    6[6-(1,6),6-(1,6),6-(6,6)]
   145        1.52757        1.52757        1.52757    6[6-(29),29-(7,16,16,42)]
   146       4.380412       4.380412       4.380412    6[7-(29),29-(7,16,16,42)]
   147      -1.795928      -1.795928      -1.795928    6[1-(0),6-(1,6),7-(6,29)]
   148      -1.259214      -1.259214      -1.259214    6[1-(0),6-(1,7),6-(6,6)]
   149      -2.076671      -2.076671      -2.076671    6[6-(1,6),6-(1,6),6-(6,6)]
   150      10.351701      10.351701      10.351701    6[1-(0),6-(1,7),6-(6,6)]
   151       9.901687       9.901687       9.901687    6[1-(0),6-(1,6),7-(6,29)]
   152      -1.534452      -1.534452      -1.534452    6[6-(1,6),6-(1,6),6-(6,6)]
   153      -0.247714      -0.247714      -0.247714    6[1-(0),6-(1,7),6-(6,6)]
   154       0.250466       0.250466       0.250466    6[1-(0),6-(1,6),7-(6)]
   155      12.044415      12.044415      12.044415    6[1-(0),6-(1,6),7-(6)]
   156      11.476048      11.476048      11.476048    6[1-(0),6-(1,7),6-(6,6)]
   157      10.413629      10.413629      10.413629    6[1-(0),6-(1,6),7-(6,29)]
   158      11.045301      11.045301      11.045301    6[1-(0),6-(1,7),6-(6,6)]
   159      10.786577      10.786577      10.786577    6[6-(1,6),6-(1,6),6-(6,6)]
   160       9.861777       9.861777       9.861777    6[1-(0),6-(1,7),6-(6,6)]
   161       9.247997       9.247997       9.247997    6[1-(0),6-(1,6),7-(6,29)]
   162      -2.112452      -2.112452      -2.112452    6[1-(0),6-(1,6),7-(6,29)]
   163      -2.738619      -2.738619      -2.738619    6[1-(0),6-(1,7),6-(6,6)]
   164      -1.314262      -1.314262      -1.314262    6[1-(0),6-(1,7),6-(6,6)]
   165      -0.773419      -0.773419      -0.773419    6[1-(0),6-(1,6),7-(6,29)]
   166      -2.338147      -2.338147      -2.338147    6[6-(1,6),6-(1,6),6-(6,6)]
   167       8.408521       8.408521       8.408521    6[6-(29),29-(7,16,16,42)]
   168      -2.500538      -2.500538      -2.500538    6[7-(29),29-(7,16,16,42)]
   169       5.968673       5.968673       5.968673    16[29-(6,7,16,42),29-(7,7,16,42),42-(8,16,16,29,29,29)]
   170       4.145359       4.145359       4.145359    16[29-(6,7,16,42),29-(6,7,16,42),42-(8,16,16,29,29,29)]
   171       7.352295       7.352295       7.352295    16[29-(6,7,16,42),29-(7,7,16,42),42-(8,16,16,29,29,29)]
   172      -0.912277      -0.912277      -0.912277    16[29-(6,7,16,42),29-(7,7,16,42),42-(8,16,16,29,29,29)]
   173      -2.735591      -2.735591      -2.735591    16[29-(6,7,16,42),29-(6,7,16,42),42-(8,16,16,29,29,29)]
   174       0.471344       0.471344       0.471344    16[29-(6,7,16,42),29-(7,7,16,42),42-(8,16,16,29,29,29)]
   175       0.912276       0.912276       0.912276    16[29-(6,7,16,42),29-(7,7,16,42),42-(8,16,16,29,29,29)]
   176        2.73559        2.73559        2.73559    16[29-(6,7,16,42),29-(6,7,16,42),42-(8,16,16,29,29,29)]
   177      -0.471346      -0.471346      -0.471346    16[29-(6,7,16,42),29-(7,7,16,42),42-(8,16,16,29,29,29)]
   178       7.793226       7.793226       7.793226    16[29-(6,7,16,42),29-(7,7,16,42),42-(8,16,16,29,29,29)]
   179        9.61654        9.61654        9.61654    16[29-(6,7,16,42),29-(6,7,16,42),42-(8,16,16,29,29,29)]
   180       6.409605       6.409605       6.409605    16[29-(6,7,16,42),29-(7,7,16,42),42-(8,16,16,29,29,29)]
   181       1.125723       1.125723       1.125723    7[6-(1,6),6-(1,6),29-(7,16,16,42)]
   182       4.259308       4.259308       4.259308    7[6-(1,6),6-(1,6),29-(6,16,16,42)]
   183       3.097803       3.097803       3.097803    7[6-(1,6),6-(1,6),29-(6,16,16,42)]
   184       0.483042       0.483042       0.483042    7[6-(1,6),6-(1,6)]
   185       1.684456       1.684456       1.684456    7[6-(29),29-(7,16,16,42)]
   186       8.006673       8.006673       8.006673    7[6-(1,6),6-(1,6),29-(7,16,16,42)]
   187      -2.621643      -2.621643      -2.621643    7[6-(1,6),6-(1,6),29-(6,16,16,42)]
   188      -3.783147      -3.783147      -3.783147    7[6-(1,6),6-(1,6),29-(6,16,16,42)]
   189       7.363992       7.363992       7.363992    7[6-(1,6),6-(1,6)]
   190       8.565406       8.565406       8.565406    7[6-(29),29-(7,16,16,42)]
   191       5.755226       5.755226       5.755226    7[6-(1,6),6-(1,6),29-(7,16,16,42)]
   192       2.621641       2.621641       2.621641    7[6-(1,6),6-(1,6),29-(6,16,16,42)]
   193       3.783146       3.783146       3.783146    7[6-(1,6),6-(1,6),29-(6,16,16,42)]
   194       6.397907       6.397907       6.397907    7[6-(1,6),6-(1,6)]
   195       5.196493       5.196493       5.196493    7[6-(29),29-(7,16,16,42)]
   196      -1.125724      -1.125724      -1.125724    7[6-(1,6),6-(1,6),29-(7,16,16,42)]
   197       9.502592       9.502592       9.502592    7[6-(1,6),6-(1,6),29-(6,16,16,42)]
   198      10.664096      10.664096      10.664096    7[6-(1,6),6-(1,6),29-(6,16,16,42)]
   199      -0.483043      -0.483043      -0.483043    7[6-(1,6),6-(1,6)]
   200      -1.684457      -1.684457      -1.684457    7[6-(29),29-(7,16,16,42)]
   201       7.011688       7.011688       7.011688    8[42-(16,16,16,29,29,29)]
   202       0.130737       0.130737       0.130737    8[42-(16,16,16,29,29,29)]
   203      -0.130739      -0.130739      -0.130739    8[42-(16,16,16,29,29,29)]
   204       6.750212       6.750212       6.750212    8[42-(16,16,16,29,29,29)]
