# Supplementary material for: A collection of forcefield precursors for metal–organic frameworks
Source: RSC Adv. 2019 Nov 13;9(63):36492–507. doi: 10.1039/c9ra07327b (PMC9075174; doi:10.1039/c9ra07327b)
Supplement: RA-009-C9RA07327B-s2489 [file RA-009-C9RA07327B-s2489.txt]

UNABUH_clean

8.405000    0.000000    0.000000
0.000000    10.293000    0.000000
-3.920556    0.000000    17.238289

     1      -0.910992      -0.910992      -0.910992    29[7-(6,6),8-(6),8-(6),8-(6)]
     2       5.251786       5.251786       5.251786    29[7-(6,6),8-(6),8-(6),8-(6)]
     3      -0.767342      -0.767342      -0.767342    29[7-(6,6),8-(6),8-(6),8-(6)]
     4       5.395436       5.395436       5.395436    29[7-(6,6),8-(6),8-(6),8-(6)]
     5       0.694637       0.694637       0.694637    1[7-(6,6)]
     6      -0.111103      -0.111103      -0.111103    1[6-(6,6)]
     7      -2.318535      -2.318535      -2.318535    1[6-(6,6)]
     8       -0.69087       -0.69087       -0.69087    1[6-(6,6)]
     9       3.967043       3.967043       3.967043    1[6-(6,7)]
    10       2.460131       2.460131       2.460131    1[6-(6,6)]
    11       1.873728       1.873728       1.873728    1[6-(6,6)]
    12       3.401494       3.401494       3.401494    1[6-(6,7)]
    13       6.857415       6.857415       6.857415    1[7-(6,6)]
    14       6.051675       6.051675       6.051675    1[6-(6,6)]
    15       3.844243       3.844243       3.844243    1[6-(6,6)]
    16       1.551352       1.551352       1.551352    1[6-(6,6)]
    17       1.724821       1.724821       1.724821    1[6-(6,7)]
    18       0.217909       0.217909       0.217909    1[6-(6,6)]
    19        4.11595        4.11595        4.11595    1[6-(6,6)]
    20      -2.761284      -2.761284      -2.761284    1[6-(6,7)]
    21      -2.372971      -2.372971      -2.372971    1[7-(6,6)]
    22      -1.567231      -1.567231      -1.567231    1[6-(6,6)]
    23       0.640201       0.640201       0.640201    1[6-(6,6)]
    24       2.933092       2.933092       2.933092    1[6-(6,6)]
    25       2.759623       2.759623       2.759623    1[6-(6,7)]
    26       4.266535       4.266535       4.266535    1[6-(6,6)]
    27       0.368494       0.368494       0.368494    1[6-(6,6)]
    28       7.245728       7.245728       7.245728    1[6-(6,7)]
    29       3.789807       3.789807       3.789807    1[7-(6,6)]
    30       4.595547       4.595547       4.595547    1[6-(6,6)]
    31       6.802979       6.802979       6.802979    1[6-(6,6)]
    32       5.175314       5.175314       5.175314    1[6-(6,6)]
    33       0.517401       0.517401       0.517401    1[6-(6,7)]
    34       2.024313       2.024313       2.024313    1[6-(6,6)]
    35       2.610716       2.610716       2.610716    1[6-(6,6)]
    36        1.08295        1.08295        1.08295    1[6-(6,7)]
    37      -0.252573      -0.252573      -0.252573    6[6-(1,6),6-(1,6),7-(1,6)]
    38        -0.4793        -0.4793        -0.4793    6[1-(0),6-(6,6),6-(6,7)]
    39       -1.24772       -1.24772       -1.24772    6[6-(1,6),6-(1,6),6-(8,8)]
    40      -1.806123      -1.806123      -1.806123    6[1-(0),6-(6,6),6-(6,6)]
    41       -1.58407       -1.58407       -1.58407    6[6-(1,6),6-(1,6),6-(8,8)]
    42      -0.820919      -0.820919      -0.820919    6[1-(0),6-(6,6),6-(6,7)]
    43        1.09647        1.09647        1.09647    6[6-(6,6),7-(1,6),8-(0)]
    44       3.545824       3.545824       3.545824    6[1-(0),6-(1,6),7-(6,29)]
    45       2.640915       2.640915       2.640915    6[1-(0),6-(1,7),6-(6,6)]
    46       2.009974       2.009974       2.009974    6[6-(1,6),6-(1,6),6-(7,8)]
    47        2.29469        2.29469        2.29469    6[1-(0),6-(1,7),6-(6,6)]
    48       3.209715       3.209715       3.209715    6[1-(0),6-(1,6),7-(6,29)]
    49      -1.438797      -1.438797      -1.438797    6[6-(6,6),8-(0),8-(29)]
    50       6.258071       6.258071       6.258071    6[6-(6,6),8-(29),8-(29)]
    51       5.910205       5.910205       5.910205    6[6-(1,6),6-(1,6),7-(1,6)]
    52       5.683478       5.683478       5.683478    6[1-(0),6-(6,6),6-(6,7)]
    53       4.915058       4.915058       4.915058    6[6-(1,6),6-(1,6),6-(8,8)]
    54       4.356655       4.356655       4.356655    6[1-(0),6-(6,6),6-(6,6)]
    55       4.578708       4.578708       4.578708    6[6-(1,6),6-(1,6),6-(8,8)]
    56       5.341859       5.341859       5.341859    6[1-(0),6-(6,6),6-(6,7)]
    57       3.338692       3.338692       3.338692    6[6-(6,6),7-(1,6),8-(0)]
    58       1.303602       1.303602       1.303602    6[1-(0),6-(1,6),7-(6,29)]
    59       0.398693       0.398693       0.398693    6[1-(0),6-(1,7),6-(6,6)]
    60       4.252196       4.252196       4.252196    6[6-(1,6),6-(1,6),6-(7,8)]
    61       4.536912       4.536912       4.536912    6[1-(0),6-(1,7),6-(6,6)]
    62      -2.953063      -2.953063      -2.953063    6[1-(0),6-(1,6),7-(6,29)]
    63       4.723981       4.723981       4.723981    6[6-(6,6),8-(0),8-(29)]
    64       4.015849       4.015849       4.015849    6[6-(6,6),8-(29),8-(29)]
    65      -1.425761      -1.425761      -1.425761    6[6-(1,6),6-(1,6),7-(1,6)]
    66      -1.199034      -1.199034      -1.199034    6[1-(0),6-(6,6),6-(6,7)]
    67      -0.430614      -0.430614      -0.430614    6[6-(1,6),6-(1,6),6-(8,8)]
    68       0.127789       0.127789       0.127789    6[1-(0),6-(6,6),6-(6,6)]
    69      -0.094264      -0.094264      -0.094264    6[6-(1,6),6-(1,6),6-(8,8)]
    70      -0.857415      -0.857415      -0.857415    6[1-(0),6-(6,6),6-(6,7)]
    71       1.145752       1.145752       1.145752    6[6-(6,6),7-(1,6),8-(0)]
    72       3.180842       3.180842       3.180842    6[1-(0),6-(1,6),7-(6,29)]
    73       4.085751       4.085751       4.085751    6[1-(0),6-(1,7),6-(6,6)]
    74       0.232248       0.232248       0.232248    6[6-(1,6),6-(1,6),6-(7,8)]
    75      -0.052468      -0.052468      -0.052468    6[1-(0),6-(1,7),6-(6,6)]
    76       7.437507       7.437507       7.437507    6[1-(0),6-(1,6),7-(6,29)]
    77      -0.239537      -0.239537      -0.239537    6[6-(6,6),8-(0),8-(29)]
    78       0.468595       0.468595       0.468595    6[6-(6,6),8-(29),8-(29)]
    79       4.737017       4.737017       4.737017    6[6-(1,6),6-(1,6),7-(1,6)]
    80       4.963744       4.963744       4.963744    6[1-(0),6-(6,6),6-(6,7)]
    81       5.732164       5.732164       5.732164    6[6-(1,6),6-(1,6),6-(8,8)]
    82       6.290567       6.290567       6.290567    6[1-(0),6-(6,6),6-(6,6)]
    83       6.068514       6.068514       6.068514    6[6-(1,6),6-(1,6),6-(8,8)]
    84       5.305363       5.305363       5.305363    6[1-(0),6-(6,6),6-(6,7)]
    85       3.387974       3.387974       3.387974    6[6-(6,6),7-(1,6),8-(0)]
    86        0.93862        0.93862        0.93862    6[1-(0),6-(1,6),7-(6,29)]
    87       1.843529       1.843529       1.843529    6[1-(0),6-(1,7),6-(6,6)]
    88        2.47447        2.47447        2.47447    6[6-(1,6),6-(1,6),6-(7,8)]
    89       2.189754       2.189754       2.189754    6[1-(0),6-(1,7),6-(6,6)]
    90       1.274729       1.274729       1.274729    6[1-(0),6-(1,6),7-(6,29)]
    91       5.923241       5.923241       5.923241    6[6-(6,6),8-(0),8-(29)]
    92      -1.773627      -1.773627      -1.773627    6[6-(6,6),8-(29),8-(29)]
    93       0.545116       0.545116       0.545116    7[1-(0),6-(6,6),6-(6,8)]
    94       3.834008       3.834008       3.834008    7[6-(1,6),6-(1,6),29-(8,8,8)]
    95       6.707894       6.707894       6.707894    7[1-(0),6-(6,6),6-(6,8)]
    96       -2.32877       -2.32877       -2.32877    7[6-(1,6),6-(1,6),29-(8,8,8)]
    97       -2.22345       -2.22345       -2.22345    7[1-(0),6-(6,6),6-(6,8)]
    98       6.813214       6.813214       6.813214    7[6-(1,6),6-(1,6),29-(8,8,8)]
    99       3.939328       3.939328       3.939328    7[1-(0),6-(6,6),6-(6,8)]
   100       0.650436       0.650436       0.650436    7[6-(1,6),6-(1,6),29-(8,8,8)]
   101       0.912954       0.912954       0.912954    8[6-(6,7)]
   102      -0.768154      -0.768154      -0.768154    8[6-(6,8),29-(7,8,8)]
   103      -2.184214      -2.184214      -2.184214    8[6-(6,8)]
   104       5.606672       5.606672       5.606672    8[6-(6,8),29-(7,8,8)]
   105       6.420696       6.420696       6.420696    8[6-(6,8),29-(7,8,8)]
   106       3.155176       3.155176       3.155176    8[6-(6,7)]
   107       5.394624       5.394624       5.394624    8[6-(6,8),29-(7,8,8)]
   108       3.978564       3.978564       3.978564    8[6-(6,8)]
   109        3.36445        3.36445        3.36445    8[6-(6,8),29-(7,8,8)]
   110       0.257918       0.257918       0.257918    8[6-(6,8),29-(7,8,8)]
   111       1.329268       1.329268       1.329268    8[6-(6,7)]
   112       -0.91018       -0.91018       -0.91018    8[6-(6,8),29-(7,8,8)]
   113        0.50588        0.50588        0.50588    8[6-(6,8)]
   114       1.119994       1.119994       1.119994    8[6-(6,8),29-(7,8,8)]
   115       4.226526       4.226526       4.226526    8[6-(6,8),29-(7,8,8)]
   116        3.57149        3.57149        3.57149    8[6-(6,7)]
   117       5.252598       5.252598       5.252598    8[6-(6,8),29-(7,8,8)]
   118       6.668658       6.668658       6.668658    8[6-(6,8)]
   119      -1.122228      -1.122228      -1.122228    8[6-(6,8),29-(7,8,8)]
   120      -1.936252      -1.936252      -1.936252    8[6-(6,8),29-(7,8,8)]
