# Supplementary material for: A collection of forcefield precursors for metal–organic frameworks
Source: RSC Adv. 2019 Nov 13;9(63):36492–507. doi: 10.1039/c9ra07327b (PMC9075174; doi:10.1039/c9ra07327b)
Supplement: RA-009-C9RA07327B-s2490 [file RA-009-C9RA07327B-s2490.txt]

UNABUH01_clean

8.404800    0.000000    0.000000
0.000000    10.237900    0.000000
-3.983846    0.000000    17.212071

     1       5.223621       5.223621       5.223621    29[7-(6,6),8-(6),8-(6),8-(6)]
     2      -0.970702      -0.970702      -0.970702    29[7-(6,6),8-(6),8-(6),8-(6)]
     3       5.391656       5.391656       5.391656    29[7-(6,6),8-(6),8-(6),8-(6)]
     4      -0.802667      -0.802667      -0.802667    29[7-(6,6),8-(6),8-(6),8-(6)]
     5       3.836877       3.836877       3.836877    1[6-(6,6)]
     6       1.502847       1.502847       1.502847    1[6-(6,6)]
     7       6.047216       6.047216       6.047216    1[6-(6,6)]
     8       4.074724       4.074724       4.074724    1[6-(6,6)]
     9      -2.820737      -2.820737      -2.820737    1[6-(6,7)]
    10       1.722372       1.722372       1.722372    1[6-(6,7)]
    11        0.21554        0.21554        0.21554    1[6-(6,6)]
    12       6.886464       6.886464       6.886464    1[7-(6,6)]
    13      -2.357446      -2.357446      -2.357446    1[6-(6,6)]
    14       -0.70763       -0.70763       -0.70763    1[6-(6,6)]
    15      -0.147107      -0.147107      -0.147107    1[6-(6,6)]
    16       1.864247       1.864247       1.864247    1[6-(6,6)]
    17       3.373586       3.373586       3.373586    1[6-(6,7)]
    18       3.932849       3.932849       3.932849    1[6-(6,7)]
    19       2.426017       2.426017       2.426017    1[6-(6,6)]
    20       0.692141       0.692141       0.692141    1[7-(6,6)]
    21         6.7784         6.7784         6.7784    1[6-(6,6)]
    22       5.128584       5.128584       5.128584    1[6-(6,6)]
    23       4.568061       4.568061       4.568061    1[6-(6,6)]
    24       2.556707       2.556707       2.556707    1[6-(6,6)]
    25       1.047368       1.047368       1.047368    1[6-(6,7)]
    26       0.488105       0.488105       0.488105    1[6-(6,7)]
    27       1.994937       1.994937       1.994937    1[6-(6,6)]
    28       3.728813       3.728813       3.728813    1[7-(6,6)]
    29       0.584077       0.584077       0.584077    1[6-(6,6)]
    30       2.918107       2.918107       2.918107    1[6-(6,6)]
    31      -1.626262      -1.626262      -1.626262    1[6-(6,6)]
    32        0.34623        0.34623        0.34623    1[6-(6,6)]
    33       7.241691       7.241691       7.241691    1[6-(6,7)]
    34       2.698582       2.698582       2.698582    1[6-(6,7)]
    35       4.205414       4.205414       4.205414    1[6-(6,6)]
    36       -2.46551       -2.46551       -2.46551    1[7-(6,6)]
    37       4.907044       4.907044       4.907044    6[6-(1,6),6-(1,6),6-(8,8)]
    38       4.353118       4.353118       4.353118    6[1-(0),6-(6,6),6-(6,6)]
    39       4.571896       4.571896       4.571896    6[6-(1,6),6-(1,6),6-(8,8)]
    40       5.348317       5.348317       5.348317    6[1-(0),6-(6,6),6-(6,7)]
    41       5.914403       5.914403       5.914403    6[6-(1,6),6-(1,6),7-(1,6)]
    42       5.679836       5.679836       5.679836    6[1-(0),6-(6,6),6-(6,7)]
    43       4.707801       4.707801       4.707801    6[6-(6,6),8-(0),8-(29)]
    44       4.020282       4.020282       4.020282    6[6-(6,6),8-(29),8-(29)]
    45       3.272616       3.272616       3.272616    6[6-(6,6),7-(1,6),8-(0)]
    46       4.195357       4.195357       4.195357    6[6-(1,6),6-(1,6),6-(7,8)]
    47       4.492732       4.492732       4.492732    6[1-(0),6-(1,7),6-(6,6)]
    48      -3.009669      -3.009669      -3.009669    6[1-(0),6-(1,6),7-(6,29)]
    49        1.30078        1.30078        1.30078    6[1-(0),6-(1,6),7-(6,29)]
    50       0.399298       0.399298       0.399298    6[1-(0),6-(1,7),6-(6,6)]
    51      -1.287279      -1.287279      -1.287279    6[6-(1,6),6-(1,6),6-(8,8)]
    52      -1.841205      -1.841205      -1.841205    6[1-(0),6-(6,6),6-(6,6)]
    53      -1.622427      -1.622427      -1.622427    6[6-(1,6),6-(1,6),6-(8,8)]
    54      -0.846006      -0.846006      -0.846006    6[1-(0),6-(6,6),6-(6,7)]
    55       -0.27992       -0.27992       -0.27992    6[6-(1,6),6-(1,6),7-(1,6)]
    56      -0.514487      -0.514487      -0.514487    6[1-(0),6-(6,6),6-(6,7)]
    57      -1.486522      -1.486522      -1.486522    6[6-(6,6),8-(0),8-(29)]
    58       6.230759       6.230759       6.230759    6[6-(6,6),8-(29),8-(29)]
    59       1.062139       1.062139       1.062139    6[6-(6,6),7-(1,6),8-(0)]
    60        1.98488        1.98488        1.98488    6[6-(1,6),6-(1,6),6-(7,8)]
    61       2.282255       2.282255       2.282255    6[1-(0),6-(1,7),6-(6,6)]
    62       3.184654       3.184654       3.184654    6[1-(0),6-(1,6),7-(6,29)]
    63       3.511257       3.511257       3.511257    6[1-(0),6-(1,6),7-(6,29)]
    64       2.609775       2.609775       2.609775    6[1-(0),6-(1,7),6-(6,6)]
    65       5.708233       5.708233       5.708233    6[6-(1,6),6-(1,6),6-(8,8)]
    66       6.262159       6.262159       6.262159    6[1-(0),6-(6,6),6-(6,6)]
    67       6.043381       6.043381       6.043381    6[6-(1,6),6-(1,6),6-(8,8)]
    68        5.26696        5.26696        5.26696    6[1-(0),6-(6,6),6-(6,7)]
    69       4.700874       4.700874       4.700874    6[6-(1,6),6-(1,6),7-(1,6)]
    70       4.935441       4.935441       4.935441    6[1-(0),6-(6,6),6-(6,7)]
    71       5.907476       5.907476       5.907476    6[6-(6,6),8-(0),8-(29)]
    72      -1.809805      -1.809805      -1.809805    6[6-(6,6),8-(29),8-(29)]
    73       3.358815       3.358815       3.358815    6[6-(6,6),7-(1,6),8-(0)]
    74       2.436074       2.436074       2.436074    6[6-(1,6),6-(1,6),6-(7,8)]
    75       2.138699       2.138699       2.138699    6[1-(0),6-(1,7),6-(6,6)]
    76         1.2363         1.2363         1.2363    6[1-(0),6-(1,6),7-(6,29)]
    77       0.909697       0.909697       0.909697    6[1-(0),6-(1,6),7-(6,29)]
    78       1.811179       1.811179       1.811179    6[1-(0),6-(1,7),6-(6,6)]
    79       -0.48609       -0.48609       -0.48609    6[6-(1,6),6-(1,6),6-(8,8)]
    80       0.067836       0.067836       0.067836    6[1-(0),6-(6,6),6-(6,6)]
    81      -0.150942      -0.150942      -0.150942    6[6-(1,6),6-(1,6),6-(8,8)]
    82      -0.927363      -0.927363      -0.927363    6[1-(0),6-(6,6),6-(6,7)]
    83      -1.493449      -1.493449      -1.493449    6[6-(1,6),6-(1,6),7-(1,6)]
    84      -1.258882      -1.258882      -1.258882    6[1-(0),6-(6,6),6-(6,7)]
    85      -0.286847      -0.286847      -0.286847    6[6-(6,6),8-(0),8-(29)]
    86       0.400672       0.400672       0.400672    6[6-(6,6),8-(29),8-(29)]
    87       1.148338       1.148338       1.148338    6[6-(6,6),7-(1,6),8-(0)]
    88       0.225597       0.225597       0.225597    6[6-(1,6),6-(1,6),6-(7,8)]
    89      -0.071778      -0.071778      -0.071778    6[1-(0),6-(1,7),6-(6,6)]
    90       7.430623       7.430623       7.430623    6[1-(0),6-(1,6),7-(6,29)]
    91       3.120174       3.120174       3.120174    6[1-(0),6-(1,6),7-(6,29)]
    92       4.021656       4.021656       4.021656    6[1-(0),6-(1,7),6-(6,6)]
    93      -2.384195      -2.384195      -2.384195    7[6-(1,6),6-(1,6),29-(8,8,8)]
    94       6.719473       6.719473       6.719473    7[1-(0),6-(6,6),6-(6,8)]
    95       3.810128       3.810128       3.810128    7[6-(1,6),6-(1,6),29-(8,8,8)]
    96        0.52515        0.52515        0.52515    7[1-(0),6-(6,6),6-(6,8)]
    97       0.610826       0.610826       0.610826    7[6-(1,6),6-(1,6),29-(8,8,8)]
    98       3.895804       3.895804       3.895804    7[1-(0),6-(6,6),6-(6,8)]
    99       6.805149       6.805149       6.805149    7[6-(1,6),6-(1,6),29-(8,8,8)]
   100      -2.298519      -2.298519      -2.298519    7[1-(0),6-(6,6),6-(6,8)]
   101       5.376763       5.376763       5.376763    8[6-(6,8),29-(7,8,8)]
   102       3.956779       3.956779       3.956779    8[6-(6,8)]
   103       0.186099       0.186099       0.186099    8[6-(6,8),29-(7,8,8)]
   104       3.371542       3.371542       3.371542    8[6-(6,8),29-(7,8,8)]
   105       3.076173       3.076173       3.076173    8[6-(6,7)]
   106       -0.81756       -0.81756       -0.81756    8[6-(6,8),29-(7,8,8)]
   107      -2.237544      -2.237544      -2.237544    8[6-(6,8)]
   108       6.380422       6.380422       6.380422    8[6-(6,8),29-(7,8,8)]
   109       5.582019       5.582019       5.582019    8[6-(6,8),29-(7,8,8)]
   110       0.865696       0.865696       0.865696    8[6-(6,7)]
   111       5.238514       5.238514       5.238514    8[6-(6,8),29-(7,8,8)]
   112       6.658498       6.658498       6.658498    8[6-(6,8)]
   113      -1.959468      -1.959468      -1.959468    8[6-(6,8),29-(7,8,8)]
   114      -1.161065      -1.161065      -1.161065    8[6-(6,8),29-(7,8,8)]
   115       3.555258       3.555258       3.555258    8[6-(6,7)]
   116      -0.955809      -0.955809      -0.955809    8[6-(6,8),29-(7,8,8)]
   117       0.464175       0.464175       0.464175    8[6-(6,8)]
   118       4.234855       4.234855       4.234855    8[6-(6,8),29-(7,8,8)]
   119       1.049412       1.049412       1.049412    8[6-(6,8),29-(7,8,8)]
   120       1.344781       1.344781       1.344781    8[6-(6,7)]
