# Supplementary material for: A collection of forcefield precursors for metal–organic frameworks
Source: RSC Adv. 2019 Nov 13;9(63):36492–507. doi: 10.1039/c9ra07327b (PMC9075174; doi:10.1039/c9ra07327b)
Supplement: RA-009-C9RA07327B-s2491 [file RA-009-C9RA07327B-s2491.txt]

UNACES_clean

8.497000    0.000000    0.000000
0.000000    10.296000    0.000000
-4.015804    0.000000    17.174041

     1       3.226802       3.226802       3.226802    29[7-(6,6),8-(6),8-(6),8-(6)]
     2       0.986204       0.986204       0.986204    29[7-(6,6),8-(6),8-(6),8-(6)]
     3       3.494992       3.494992       3.494992    29[7-(6,6),8-(6),8-(6),8-(6)]
     4       1.254394       1.254394       1.254394    29[7-(6,6),8-(6),8-(6),8-(6)]
     5       4.884692       4.884692       4.884692    1[7-(6,6)]
     6       4.067259       4.067259       4.067259    1[6-(6,6)]
     7       1.829938       1.829938       1.829938    1[6-(6,6)]
     8       3.510127       3.510127       3.510127    1[6-(6,6)]
     9      -0.279101      -0.279101      -0.279101    1[6-(6,7)]
    10      -1.777637      -1.777637      -1.777637    1[6-(6,6)]
    11       6.125667       6.125667       6.125667    1[6-(6,6)]
    12      -0.844612      -0.844612      -0.844612    1[6-(6,7)]
    13       2.644094       2.644094       2.644094    1[7-(6,6)]
    14       1.826661       1.826661       1.826661    1[6-(6,6)]
    15       -0.41066       -0.41066       -0.41066    1[6-(6,6)]
    16      -2.746275      -2.746275      -2.746275    1[6-(6,6)]
    17       5.977301       5.977301       5.977301    1[6-(6,7)]
    18       4.478765       4.478765       4.478765    1[6-(6,6)]
    19      -0.130735      -0.130735      -0.130735    1[6-(6,6)]
    20       1.395986       1.395986       1.395986    1[6-(6,7)]
    21       1.837102       1.837102       1.837102    1[7-(6,6)]
    22       2.654535       2.654535       2.654535    1[6-(6,6)]
    23       4.891856       4.891856       4.891856    1[6-(6,6)]
    24       7.227471       7.227471       7.227471    1[6-(6,6)]
    25      -1.496105      -1.496105      -1.496105    1[6-(6,7)]
    26       0.002431       0.002431       0.002431    1[6-(6,6)]
    27       4.611931       4.611931       4.611931    1[6-(6,6)]
    28        3.08521        3.08521        3.08521    1[6-(6,7)]
    29      -0.403496      -0.403496      -0.403496    1[7-(6,6)]
    30       0.413937       0.413937       0.413937    1[6-(6,6)]
    31       2.651258       2.651258       2.651258    1[6-(6,6)]
    32       0.971069       0.971069       0.971069    1[6-(6,6)]
    33       4.760297       4.760297       4.760297    1[6-(6,7)]
    34       6.258833       6.258833       6.258833    1[6-(6,6)]
    35      -1.644471      -1.644471      -1.644471    1[6-(6,6)]
    36       5.325808       5.325808       5.325808    1[6-(6,7)]
    37        3.93426        3.93426        3.93426    6[6-(1,6),6-(1,6),7-(1,6)]
    38       3.696891       3.696891       3.696891    6[1-(0),6-(6,6),6-(6,7)]
    39       2.912808       2.912808       2.912808    6[6-(1,6),6-(1,6),6-(8,8)]
    40        2.35241        2.35241        2.35241    6[1-(0),6-(6,6),6-(6,6)]
    41       2.586336       2.586336       2.586336    6[6-(1,6),6-(1,6),6-(8,8)]
    42       3.367058       3.367058       3.367058    6[1-(0),6-(6,6),6-(6,7)]
    43       5.321391       5.321391       5.321391    6[6-(6,6),7-(1,6),8-(0)]
    44       -0.70258       -0.70258       -0.70258    6[1-(0),6-(1,6),7-(6,29)]
    45      -1.607313      -1.607313      -1.607313    6[1-(0),6-(1,7),6-(6,6)]
    46       6.245737       6.245737       6.245737    6[6-(1,6),6-(1,6),6-(7,8)]
    47       6.543744       6.543744       6.543744    6[1-(0),6-(1,7),6-(6,6)]
    48      -1.040565      -1.040565      -1.040565    6[1-(0),6-(1,6),7-(6,29)]
    49       2.699605       2.699605       2.699605    6[6-(6,6),8-(0),8-(29)]
    50       2.009354       2.009354       2.009354    6[6-(6,6),8-(29),8-(29)]
    51       1.693662       1.693662       1.693662    6[6-(1,6),6-(1,6),7-(1,6)]
    52       1.456293       1.456293       1.456293    6[1-(0),6-(6,6),6-(6,7)]
    53        0.67221        0.67221        0.67221    6[6-(1,6),6-(1,6),6-(8,8)]
    54       0.111812       0.111812       0.111812    6[1-(0),6-(6,6),6-(6,6)]
    55       0.345738       0.345738       0.345738    6[6-(1,6),6-(1,6),6-(8,8)]
    56        1.12646        1.12646        1.12646    6[1-(0),6-(6,6),6-(6,7)]
    57      -0.935011      -0.935011      -0.935011    6[6-(6,6),7-(1,6),8-(0)]
    58       5.553822       5.553822       5.553822    6[1-(0),6-(1,6),7-(6,29)]
    59       4.649089       4.649089       4.649089    6[1-(0),6-(1,7),6-(6,6)]
    60      -0.010665      -0.010665      -0.010665    6[6-(1,6),6-(1,6),6-(7,8)]
    61       0.287342       0.287342       0.287342    6[1-(0),6-(1,7),6-(6,6)]
    62       1.200033       1.200033       1.200033    6[1-(0),6-(1,6),7-(6,29)]
    63       0.459007       0.459007       0.459007    6[6-(6,6),8-(0),8-(29)]
    64       8.265756       8.265756       8.265756    6[6-(6,6),8-(29),8-(29)]
    65       2.787534       2.787534       2.787534    6[6-(1,6),6-(1,6),7-(1,6)]
    66       3.024903       3.024903       3.024903    6[1-(0),6-(6,6),6-(6,7)]
    67       3.808986       3.808986       3.808986    6[6-(1,6),6-(1,6),6-(8,8)]
    68       4.369384       4.369384       4.369384    6[1-(0),6-(6,6),6-(6,6)]
    69       4.135458       4.135458       4.135458    6[6-(1,6),6-(1,6),6-(8,8)]
    70       3.354736       3.354736       3.354736    6[1-(0),6-(6,6),6-(6,7)]
    71       5.416207       5.416207       5.416207    6[6-(6,6),7-(1,6),8-(0)]
    72      -1.072626      -1.072626      -1.072626    6[1-(0),6-(1,6),7-(6,29)]
    73      -0.167893      -0.167893      -0.167893    6[1-(0),6-(1,7),6-(6,6)]
    74       4.491861       4.491861       4.491861    6[6-(1,6),6-(1,6),6-(7,8)]
    75       4.193854       4.193854       4.193854    6[1-(0),6-(1,7),6-(6,6)]
    76       3.281163       3.281163       3.281163    6[1-(0),6-(1,6),7-(6,29)]
    77       4.022189       4.022189       4.022189    6[6-(6,6),8-(0),8-(29)]
    78       -3.78456       -3.78456       -3.78456    6[6-(6,6),8-(29),8-(29)]
    79       0.546936       0.546936       0.546936    6[6-(1,6),6-(1,6),7-(1,6)]
    80       0.784305       0.784305       0.784305    6[1-(0),6-(6,6),6-(6,7)]
    81       1.568388       1.568388       1.568388    6[6-(1,6),6-(1,6),6-(8,8)]
    82       2.128786       2.128786       2.128786    6[1-(0),6-(6,6),6-(6,6)]
    83        1.89486        1.89486        1.89486    6[6-(1,6),6-(1,6),6-(8,8)]
    84       1.114138       1.114138       1.114138    6[1-(0),6-(6,6),6-(6,7)]
    85      -0.840195      -0.840195      -0.840195    6[6-(6,6),7-(1,6),8-(0)]
    86       5.183776       5.183776       5.183776    6[1-(0),6-(1,6),7-(6,29)]
    87       6.088509       6.088509       6.088509    6[1-(0),6-(1,7),6-(6,6)]
    88      -1.764541      -1.764541      -1.764541    6[6-(1,6),6-(1,6),6-(7,8)]
    89      -2.062548      -2.062548      -2.062548    6[1-(0),6-(1,7),6-(6,6)]
    90       5.521761       5.521761       5.521761    6[1-(0),6-(1,6),7-(6,29)]
    91       1.781591       1.781591       1.781591    6[6-(6,6),8-(0),8-(29)]
    92       2.471842       2.471842       2.471842    6[6-(6,6),8-(29),8-(29)]
    93       4.742628       4.742628       4.742628    7[1-(0),6-(6,6),6-(6,8)]
    94      -0.417158      -0.417158      -0.417158    7[6-(1,6),6-(1,6),29-(8,8,8)]
    95        2.50203        2.50203        2.50203    7[1-(0),6-(6,6),6-(6,8)]
    96        1.82344        1.82344        1.82344    7[6-(1,6),6-(1,6),29-(8,8,8)]
    97       1.979166       1.979166       1.979166    7[1-(0),6-(6,6),6-(6,8)]
    98       2.657756       2.657756       2.657756    7[6-(1,6),6-(1,6),29-(8,8,8)]
    99      -0.261432      -0.261432      -0.261432    7[1-(0),6-(6,6),6-(6,8)]
   100       4.898354       4.898354       4.898354    7[6-(1,6),6-(1,6),29-(8,8,8)]
   101       5.158873       5.158873       5.158873    8[6-(6,7)]
   102       3.316843       3.316843       3.316843    8[6-(6,8),29-(7,8,8)]
   103       1.974174       1.974174       1.974174    8[6-(6,8)]
   104       1.340834       1.340834       1.340834    8[6-(6,8),29-(7,8,8)]
   105       2.180961       2.180961       2.180961    8[6-(6,8),29-(7,8,8)]
   106      -1.097529      -1.097529      -1.097529    8[6-(6,7)]
   107       1.076245       1.076245       1.076245    8[6-(6,8),29-(7,8,8)]
   108      -0.266424      -0.266424      -0.266424    8[6-(6,8)]
   109       7.597236       7.597236       7.597236    8[6-(6,8),29-(7,8,8)]
   110       4.421559       4.421559       4.421559    8[6-(6,8),29-(7,8,8)]
   111       5.578725       5.578725       5.578725    8[6-(6,7)]
   112       3.404951       3.404951       3.404951    8[6-(6,8),29-(7,8,8)]
   113        4.74762        4.74762        4.74762    8[6-(6,8)]
   114       -3.11604       -3.11604       -3.11604    8[6-(6,8),29-(7,8,8)]
   115       0.059637       0.059637       0.059637    8[6-(6,8),29-(7,8,8)]
   116      -0.677677      -0.677677      -0.677677    8[6-(6,7)]
   117       1.164353       1.164353       1.164353    8[6-(6,8),29-(7,8,8)]
   118       2.507022       2.507022       2.507022    8[6-(6,8)]
   119       3.140362       3.140362       3.140362    8[6-(6,8),29-(7,8,8)]
   120       2.300235       2.300235       2.300235    8[6-(6,8),29-(7,8,8)]
