# Supplementary material for: A collection of forcefield precursors for metal–organic frameworks
Source: RSC Adv. 2019 Nov 13;9(63):36492–507. doi: 10.1039/c9ra07327b (PMC9075174; doi:10.1039/c9ra07327b)
Supplement: RA-009-C9RA07327B-s2492 [file RA-009-C9RA07327B-s2492.txt]

UNACIW_clean

8.428300    0.000000    0.000000
0.000000    10.255300    0.000000
-3.995176    0.000000    17.255536

     1      -0.975776      -0.975776      -0.975776    29[7-(6,6),8-(6),8-(6),8-(6)]
     2       5.235962       5.235962       5.235962    29[7-(6,6),8-(6),8-(6),8-(6)]
     3      -0.802838      -0.802838      -0.802838    29[7-(6,6),8-(6),8-(6),8-(6)]
     4         5.4089         5.4089         5.4089    29[7-(6,6),8-(6),8-(6),8-(6)]
     5       0.679946       0.679946       0.679946    1[7-(6,6)]
     6      -2.392067      -2.392067      -2.392067    1[6-(6,6)]
     7      -0.141752      -0.141752      -0.141752    1[6-(6,6)]
     8      -0.742484      -0.742484      -0.742484    1[6-(6,6)]
     9       1.871875       1.871875       1.871875    1[6-(6,6)]
    10       3.392268       3.392268       3.392268    1[6-(6,7)]
    11       2.430028       2.430028       2.430028    1[6-(6,6)]
    12       3.927855       3.927855       3.927855    1[6-(6,7)]
    13       6.891684       6.891684       6.891684    1[7-(6,6)]
    14       3.819671       3.819671       3.819671    1[6-(6,6)]
    15       6.069986       6.069986       6.069986    1[6-(6,6)]
    16       1.474078       1.474078       1.474078    1[6-(6,6)]
    17       4.088437       4.088437       4.088437    1[6-(6,6)]
    18       -2.81947       -2.81947       -2.81947    1[6-(6,7)]
    19       0.213466       0.213466       0.213466    1[6-(6,6)]
    20       1.711293       1.711293       1.711293    1[6-(6,7)]
    21       -2.45856       -2.45856       -2.45856    1[7-(6,6)]
    22       0.613453       0.613453       0.613453    1[6-(6,6)]
    23      -1.636862      -1.636862      -1.636862    1[6-(6,6)]
    24       2.959046       2.959046       2.959046    1[6-(6,6)]
    25       0.344687       0.344687       0.344687    1[6-(6,6)]
    26       7.252594       7.252594       7.252594    1[6-(6,7)]
    27       4.219658       4.219658       4.219658    1[6-(6,6)]
    28       2.721831       2.721831       2.721831    1[6-(6,7)]
    29       3.753178       3.753178       3.753178    1[7-(6,6)]
    30       6.825191       6.825191       6.825191    1[6-(6,6)]
    31       4.574876       4.574876       4.574876    1[6-(6,6)]
    32       5.175608       5.175608       5.175608    1[6-(6,6)]
    33       2.561249       2.561249       2.561249    1[6-(6,6)]
    34       1.040856       1.040856       1.040856    1[6-(6,7)]
    35       2.003096       2.003096       2.003096    1[6-(6,6)]
    36       0.505269       0.505269       0.505269    1[6-(6,7)]
    37       6.241295       6.241295       6.241295    6[6-(6,6),8-(29),8-(29)]
    38      -1.618644      -1.618644      -1.618644    6[6-(1,6),6-(1,6),6-(8,8)]
    39       -1.85872       -1.85872       -1.85872    6[1-(0),6-(6,6),6-(6,6)]
    40      -1.284269      -1.284269      -1.284269    6[6-(1,6),6-(1,6),6-(8,8)]
    41      -0.514324      -0.514324      -0.514324    6[1-(0),6-(6,6),6-(6,7)]
    42      -0.285117      -0.285117      -0.285117    6[6-(1,6),6-(1,6),7-(1,6)]
    43      -0.861872      -0.861872      -0.861872    6[1-(0),6-(6,6),6-(6,7)]
    44      -1.497259      -1.497259      -1.497259    6[6-(6,6),8-(0),8-(29)]
    45        1.06253        1.06253        1.06253    6[6-(6,6),7-(1,6),8-(0)]
    46       1.981866       1.981866       1.981866    6[6-(1,6),6-(1,6),6-(7,8)]
    47       2.283857       2.283857       2.283857    6[1-(0),6-(1,7),6-(6,6)]
    48       3.203597       3.203597       3.203597    6[1-(0),6-(1,6),7-(6,29)]
    49        2.61351        2.61351        2.61351    6[1-(0),6-(1,7),6-(6,6)]
    50       3.518134       3.518134       3.518134    6[1-(0),6-(1,6),7-(6,29)]
    51       4.024733       4.024733       4.024733    6[6-(6,6),8-(29),8-(29)]
    52       4.593094       4.593094       4.593094    6[6-(1,6),6-(1,6),6-(8,8)]
    53       4.353018       4.353018       4.353018    6[1-(0),6-(6,6),6-(6,6)]
    54       4.927469       4.927469       4.927469    6[6-(1,6),6-(1,6),6-(8,8)]
    55       5.697414       5.697414       5.697414    6[1-(0),6-(6,6),6-(6,7)]
    56       5.926621       5.926621       5.926621    6[6-(1,6),6-(1,6),7-(1,6)]
    57       5.349866       5.349866       5.349866    6[1-(0),6-(6,6),6-(6,7)]
    58       4.714479       4.714479       4.714479    6[6-(6,6),8-(0),8-(29)]
    59       3.279092       3.279092       3.279092    6[6-(6,6),7-(1,6),8-(0)]
    60       4.198428       4.198428       4.198428    6[6-(1,6),6-(1,6),6-(7,8)]
    61       4.500419       4.500419       4.500419    6[1-(0),6-(1,7),6-(6,6)]
    62      -3.008141      -3.008141      -3.008141    6[1-(0),6-(1,6),7-(6,29)]
    63       0.396948       0.396948       0.396948    6[1-(0),6-(1,7),6-(6,6)]
    64       1.301572       1.301572       1.301572    6[1-(0),6-(1,6),7-(6,29)]
    65       0.408391       0.408391       0.408391    6[6-(6,6),8-(29),8-(29)]
    66       -0.15997       -0.15997       -0.15997    6[6-(1,6),6-(1,6),6-(8,8)]
    67       0.080106       0.080106       0.080106    6[1-(0),6-(6,6),6-(6,6)]
    68      -0.494345      -0.494345      -0.494345    6[6-(1,6),6-(1,6),6-(8,8)]
    69       -1.26429       -1.26429       -1.26429    6[1-(0),6-(6,6),6-(6,7)]
    70      -1.493497      -1.493497      -1.493497    6[6-(1,6),6-(1,6),7-(1,6)]
    71      -0.916742      -0.916742      -0.916742    6[1-(0),6-(6,6),6-(6,7)]
    72      -0.281355      -0.281355      -0.281355    6[6-(6,6),8-(0),8-(29)]
    73       1.154032       1.154032       1.154032    6[6-(6,6),7-(1,6),8-(0)]
    74       0.234696       0.234696       0.234696    6[6-(1,6),6-(1,6),6-(7,8)]
    75      -0.067295      -0.067295      -0.067295    6[1-(0),6-(1,7),6-(6,6)]
    76       7.441265       7.441265       7.441265    6[1-(0),6-(1,6),7-(6,29)]
    77       4.036176       4.036176       4.036176    6[1-(0),6-(1,7),6-(6,6)]
    78       3.131552       3.131552       3.131552    6[1-(0),6-(1,6),7-(6,29)]
    79      -1.808171      -1.808171      -1.808171    6[6-(6,6),8-(29),8-(29)]
    80       6.051768       6.051768       6.051768    6[6-(1,6),6-(1,6),6-(8,8)]
    81       6.291844       6.291844       6.291844    6[1-(0),6-(6,6),6-(6,6)]
    82       5.717393       5.717393       5.717393    6[6-(1,6),6-(1,6),6-(8,8)]
    83       4.947448       4.947448       4.947448    6[1-(0),6-(6,6),6-(6,7)]
    84       4.718241       4.718241       4.718241    6[6-(1,6),6-(1,6),7-(1,6)]
    85       5.294996       5.294996       5.294996    6[1-(0),6-(6,6),6-(6,7)]
    86       5.930383       5.930383       5.930383    6[6-(6,6),8-(0),8-(29)]
    87       3.370594       3.370594       3.370594    6[6-(6,6),7-(1,6),8-(0)]
    88       2.451258       2.451258       2.451258    6[6-(1,6),6-(1,6),6-(7,8)]
    89       2.149267       2.149267       2.149267    6[1-(0),6-(1,7),6-(6,6)]
    90       1.229527       1.229527       1.229527    6[1-(0),6-(1,6),7-(6,29)]
    91       1.819614       1.819614       1.819614    6[1-(0),6-(1,7),6-(6,6)]
    92        0.91499        0.91499        0.91499    6[1-(0),6-(1,6),7-(6,29)]
    93       0.519281       0.519281       0.519281    7[1-(0),6-(6,6),6-(6,8)]
    94        3.83378        3.83378        3.83378    7[6-(1,6),6-(1,6),29-(8,8,8)]
    95       6.731019       6.731019       6.731019    7[1-(0),6-(6,6),6-(6,8)]
    96      -2.377958      -2.377958      -2.377958    7[6-(1,6),6-(1,6),29-(8,8,8)]
    97      -2.297895      -2.297895      -2.297895    7[1-(0),6-(6,6),6-(6,8)]
    98       6.811082       6.811082       6.811082    7[6-(1,6),6-(1,6),29-(8,8,8)]
    99       3.913843       3.913843       3.913843    7[1-(0),6-(6,6),6-(6,8)]
   100       0.599344       0.599344       0.599344    7[6-(1,6),6-(1,6),29-(8,8,8)]
   101       6.397023       6.397023       6.397023    8[6-(6,8),29-(7,8,8)]
   102       5.595705       5.595705       5.595705    8[6-(6,8),29-(7,8,8)]
   103      -2.243512      -2.243512      -2.243512    8[6-(6,8)]
   104      -0.821778      -0.821778      -0.821778    8[6-(6,8),29-(7,8,8)]
   105       0.868342       0.868342       0.868342    8[6-(6,7)]
   106       0.185285       0.185285       0.185285    8[6-(6,8),29-(7,8,8)]
   107       3.379143       3.379143       3.379143    8[6-(6,8),29-(7,8,8)]
   108       3.968226       3.968226       3.968226    8[6-(6,8)]
   109        5.38996        5.38996        5.38996    8[6-(6,8),29-(7,8,8)]
   110       3.084904       3.084904       3.084904    8[6-(6,7)]
   111       4.247839       4.247839       4.247839    8[6-(6,8),29-(7,8,8)]
   112       1.053981       1.053981       1.053981    8[6-(6,8),29-(7,8,8)]
   113       0.464898       0.464898       0.464898    8[6-(6,8)]
   114      -0.956836      -0.956836      -0.956836    8[6-(6,8),29-(7,8,8)]
   115        1.34822        1.34822        1.34822    8[6-(6,7)]
   116      -1.963899      -1.963899      -1.963899    8[6-(6,8),29-(7,8,8)]
   117      -1.162581      -1.162581      -1.162581    8[6-(6,8),29-(7,8,8)]
   118       6.676636       6.676636       6.676636    8[6-(6,8)]
   119       5.254902       5.254902       5.254902    8[6-(6,8),29-(7,8,8)]
   120       3.564782       3.564782       3.564782    8[6-(6,7)]
