# Supplementary material for: A collection of forcefield precursors for metal–organic frameworks
Source: RSC Adv. 2019 Nov 13;9(63):36492–507. doi: 10.1039/c9ra07327b (PMC9075174; doi:10.1039/c9ra07327b)
Supplement: RA-009-C9RA07327B-s2493 [file RA-009-C9RA07327B-s2493.txt]

UNEBIZ_clean

13.663000    0.000000    0.000000
1.051259    18.298828    0.000000
0.673262    8.566443    20.440272

     1       6.100413       6.100413       6.100413    25[8-(6),8-(6),8-(6),8-(6),8-(6,25)]
     2       3.403849       3.403849       3.403849    25[8-(6),8-(6),8-(6),8-(6),8-(6,25),8-(6,25)]
     3       0.680762       0.680762       0.680762    25[8-(6),8-(6),8-(6),8-(6),8-(6,25)]
     4       8.783234       8.783234       8.783234    25[7-(6,6),7-(6,6),8-(6),8-(6),8-(6)]
     5       8.345151       8.345151       8.345151    25[7-(6,6),7-(6,6),8-(6),8-(6),8-(6)]
     6       12.73879       12.73879       12.73879    25[7-(6,6),7-(6,6),8-(6),8-(6),8-(6)]
     7      12.749237      12.749237      12.749237    25[7-(6,6),7-(6,6),8-(6),8-(6),8-(6)]
     8       12.82663       12.82663       12.82663    25[7-(6,6),7-(6,6),8-(6),8-(6),8-(6)]
     9       8.373535       8.373535       8.373535    25[7-(6,6),7-(6,6),8-(6),8-(6),8-(6)]
    10       4.715803       4.715803       4.715803    1[6-(6,6)]
    11       8.564656       8.564656       8.564656    1[6-(6,6)]
    12       5.147216       5.147216       5.147216    1[6-(1,1,6)]
    13       3.656266       3.656266       3.656266    1[6-(1,1,6)]
    14       4.058966       4.058966       4.058966    1[6-(1,1,6)]
    15       6.399408       6.399408       6.399408    1[6-(1,1,6)]
    16       5.661777       5.661777       5.661777    1[6-(1,1,6)]
    17       4.862252       4.862252       4.862252    1[6-(1,1,6)]
    18       3.021558       3.021558       3.021558    1[6-(1,1,6)]
    19       2.593657       2.593657       2.593657    1[6-(1,1,6)]
    20       3.390117       3.390117       3.390117    1[6-(1,1,6)]
    21      10.082214      10.082214      10.082214    1[6-(6,7)]
    22      11.289729      11.289729      11.289729    1[6-(6,6,7)]
    23      12.127396      12.127396      12.127396    1[6-(1,6,6)]
    24      12.318093      12.318093      12.318093    1[6-(1,6,6)]
    25       0.734316       0.734316       0.734316    1[6-(1,6,6)]
    26      13.845237      13.845237      13.845237    1[6-(1,6,6)]
    27       1.233205       1.233205       1.233205    1[6-(1,6,6)]
    28      14.215681      14.215681      14.215681    1[6-(1,6,6)]
    29      13.189339      13.189339      13.189339    1[6-(1,6,6)]
    30      12.935202      12.935202      12.935202    1[6-(1,6,6)]
    31      11.729095      11.729095      11.729095    1[6-(6,6,7)]
    32      11.436549      11.436549      11.436549    1[6-(6,7)]
    33       5.854492       5.854492       5.854492    1[6-(6,6)]
    34      10.764659      10.764659      10.764659    1[6-(6,6)]
    35       5.760991       5.760991       5.760991    1[6-(1,1,6)]
    36       5.251902       5.251902       5.251902    1[6-(1,1,6)]
    37       4.291241       4.291241       4.291241    1[6-(1,1,6)]
    38        5.93357        5.93357        5.93357    1[6-(1,1,6)]
    39       4.465855       4.465855       4.465855    1[6-(1,1,6)]
    40        6.29344        6.29344        6.29344    1[6-(1,1,6)]
    41       3.833006       3.833006       3.833006    1[6-(1,1,6)]
    42       3.841577       3.841577       3.841577    1[6-(1,1,6)]
    43       3.928182       3.928182       3.928182    1[6-(1,1,6)]
    44       4.097141       4.097141       4.097141    1[6-(6,6)]
    45       7.886647       7.886647       7.886647    1[6-(6,6)]
    46       4.594586       4.594586       4.594586    1[6-(1,1,6)]
    47       3.727717       3.727717       3.727717    1[6-(1,1,6)]
    48       5.231865       5.231865       5.231865    1[6-(1,1,6)]
    49       2.905198       2.905198       2.905198    1[6-(1,1,6)]
    50       2.545039       2.545039       2.545039    1[6-(1,1,6)]
    51       2.061276       2.061276       2.061276    1[6-(1,1,6)]
    52       4.171789       4.171789       4.171789    1[6-(1,1,6)]
    53        4.64009        4.64009        4.64009    1[6-(1,1,6)]
    54       5.688196       5.688196       5.688196    1[6-(1,1,6)]
    55       9.365349       9.365349       9.365349    1[6-(6,7)]
    56      11.400612      11.400612      11.400612    1[6-(6,6,7)]
    57       11.76111       11.76111       11.76111    1[6-(1,6,6)]
    58      12.249073      12.249073      12.249073    1[6-(1,6,6)]
    59      13.741302      13.741302      13.741302    1[6-(1,6,6)]
    60      14.561695      14.561695      14.561695    1[6-(1,6,6)]
    61      13.670513      13.670513      13.670513    1[6-(1,6,6)]
    62       1.617469       1.617469       1.617469    1[6-(1,6,6)]
    63      13.210907      13.210907      13.210907    1[6-(1,6,6)]
    64      13.821636      13.821636      13.821636    1[6-(1,6,6)]
    65      11.437774      11.437774      11.437774    1[6-(6,6,7)]
    66      12.138387      12.138387      12.138387    1[6-(6,7)]
    67       8.052222       8.052222       8.052222    1[6-(6,6)]
    68      11.555516      11.555516      11.555516    1[6-(6,6)]
    69       6.351911       6.351911       6.351911    1[6-(1,1,6)]
    70       5.032677       5.032677       5.032677    1[6-(1,1,6)]
    71       5.847663       5.847663       5.847663    1[6-(1,1,6)]
    72       5.056997       5.056997       5.056997    1[6-(1,1,6)]
    73       6.424646       6.424646       6.424646    1[6-(1,1,6)]
    74       5.887337       5.887337       5.887337    1[6-(1,1,6)]
    75       6.272553       6.272553       6.272553    1[6-(1,1,6)]
    76       6.273792       6.273792       6.273792    1[6-(1,1,6)]
    77       4.920727       4.920727       4.920727    1[6-(1,1,6)]
    78       0.768102       0.768102       0.768102    1[6-(6,6)]
    79         4.6319         4.6319         4.6319    1[6-(6,6)]
    80       5.589421       5.589421       5.589421    1[6-(1,1,6)]
    81        5.44457        5.44457        5.44457    1[6-(1,1,6)]
    82       5.624773       5.624773       5.624773    1[6-(1,1,6)]
    83        3.38061        3.38061        3.38061    1[6-(1,1,6)]
    84       2.233173       2.233173       2.233173    1[6-(1,1,6)]
    85       3.604135       3.604135       3.604135    1[6-(1,1,6)]
    86       3.713713       3.713713       3.713713    1[6-(1,1,6)]
    87       3.839495       3.839495       3.839495    1[6-(1,1,6)]
    88        2.45328        2.45328        2.45328    1[6-(1,1,6)]
    89      12.335828      12.335828      12.335828    1[6-(6,7)]
    90      10.641225      10.641225      10.641225    1[6-(6,6,7)]
    91      10.347579      10.347579      10.347579    1[6-(1,6,6)]
    92      10.917054      10.917054      10.917054    1[6-(1,6,6)]
    93       8.217182       8.217182       8.217182    1[6-(1,6,6)]
    94       8.146401       8.146401       8.146401    1[6-(1,6,6)]
    95       7.381894       7.381894       7.381894    1[6-(1,6,6)]
    96       8.459451       8.459451       8.459451    1[6-(1,6,6)]
    97       8.401479       8.401479       8.401479    1[6-(1,6,6)]
    98       8.229757       8.229757       8.229757    1[6-(1,6,6)]
    99      10.444146      10.444146      10.444146    1[6-(6,6,7)]
   100       9.167824       9.167824       9.167824    1[6-(6,7)]
   101      11.466282      11.466282      11.466282    1[6-(6,6)]
   102       8.722802       8.722802       8.722802    1[6-(6,6)]
   103        0.75766        0.75766        0.75766    1[6-(1,1,6)]
   104       0.944356       0.944356       0.944356    1[6-(1,1,6)]
   105       1.892927       1.892927       1.892927    1[6-(1,1,6)]
   106       14.01393       14.01393       14.01393    1[6-(1,1,6)]
   107      13.573161      13.573161      13.573161    1[6-(1,1,6)]
   108       1.379131       1.379131       1.379131    1[6-(1,1,6)]
   109      13.674743      13.674743      13.674743    1[6-(1,1,6)]
   110       1.166608       1.166608       1.166608    1[6-(1,1,6)]
   111       13.34908       13.34908       13.34908    1[6-(1,1,6)]
   112      11.897215      11.897215      11.897215    1[6-(6,6)]
   113       2.150482       2.150482       2.150482    1[6-(6,6)]
   114       5.300968       5.300968       5.300968    1[6-(1,1,6)]
   115       3.741718       3.741718       3.741718    1[6-(1,1,6)]
   116       3.382224       3.382224       3.382224    1[6-(1,1,6)]
   117       3.737484       3.737484       3.737484    1[6-(1,1,6)]
   118       2.886866       2.886866       2.886866    1[6-(1,1,6)]
   119       2.206737       2.206737       2.206737    1[6-(1,1,6)]
   120       4.341447       4.341447       4.341447    1[6-(1,1,6)]
   121       2.834614       2.834614       2.834614    1[6-(1,1,6)]
   122       3.858451       3.858451       3.858451    1[6-(1,1,6)]
   123      10.391566      10.391566      10.391566    1[6-(6,7)]
   124        9.99073        9.99073        9.99073    1[6-(6,6,7)]
   125       8.354242       8.354242       8.354242    1[6-(1,6,6)]
   126       8.318179       8.318179       8.318179    1[6-(1,6,6)]
   127       7.235177       7.235177       7.235177    1[6-(1,6,6)]
   128       7.706689       7.706689       7.706689    1[6-(1,6,6)]
   129       6.685727       6.685727       6.685727    1[6-(1,6,6)]
   130       7.603764       7.603764       7.603764    1[6-(1,6,6)]
   131       8.491369       8.491369       8.491369    1[6-(1,6,6)]
   132       8.487987       8.487987       8.487987    1[6-(1,6,6)]
   133      10.137615      10.137615      10.137615    1[6-(6,6,7)]
   134      10.153744      10.153744      10.153744    1[6-(6,7)]
   135       0.878618       0.878618       0.878618    1[6-(6,6)]
   136      10.759514      10.759514      10.759514    1[6-(6,6)]
   137        2.91319        2.91319        2.91319    1[6-(1,1,6)]
   138       3.982631       3.982631       3.982631    1[6-(1,1,6)]
   139       2.812185       2.812185       2.812185    1[6-(1,1,6)]
   140       1.944988       1.944988       1.944988    1[6-(1,1,6)]
   141       2.251994       2.251994       2.251994    1[6-(1,1,6)]
   142       3.406039       3.406039       3.406039    1[6-(1,1,6)]
   143       2.395224       2.395224       2.395224    1[6-(1,1,6)]
   144        2.06148        2.06148        2.06148    1[6-(1,1,6)]
   145       3.509281       3.509281       3.509281    1[6-(1,1,6)]
   146       2.705173       2.705173       2.705173    1[6-(6,6)]
   147      12.573158      12.573158      12.573158    1[6-(6,6)]
   148       3.963783       3.963783       3.963783    1[6-(1,1,6)]
   149       4.531497       4.531497       4.531497    1[6-(1,1,6)]
   150       3.021114       3.021114       3.021114    1[6-(1,1,6)]
   151       2.265987       2.265987       2.265987    1[6-(1,1,6)]
   152        3.79832        3.79832        3.79832    1[6-(1,1,6)]
   153       2.985022       2.985022       2.985022    1[6-(1,1,6)]
   154       5.038296       5.038296       5.038296    1[6-(1,1,6)]
   155       4.658156       4.658156       4.658156    1[6-(1,1,6)]
   156       5.453932       5.453932       5.453932    1[6-(1,1,6)]
   157      11.662325      11.662325      11.662325    1[6-(6,7)]
   158       9.953587       9.953587       9.953587    1[6-(6,6,7)]
   159       9.535499       9.535499       9.535499    1[6-(1,6,6)]
   160       9.813363       9.813363       9.813363    1[6-(1,6,6)]
   161       7.464862       7.464862       7.464862    1[6-(1,6,6)]
   162       7.674486       7.674486       7.674486    1[6-(1,6,6)]
   163       6.994915       6.994915       6.994915    1[6-(1,6,6)]
   164       8.178154       8.178154       8.178154    1[6-(1,6,6)]
   165       8.796925       8.796925       8.796925    1[6-(1,6,6)]
   166       8.491925       8.491925       8.491925    1[6-(1,6,6)]
   167      10.574878      10.574878      10.574878    1[6-(6,6,7)]
   168      10.240915      10.240915      10.240915    1[6-(6,7)]
   169      14.148471      14.148471      14.148471    1[6-(6,6)]
   170       10.62801       10.62801       10.62801    1[6-(6,6)]
   171       1.391539       1.391539       1.391539    1[6-(1,1,6)]
   172       1.377248       1.377248       1.377248    1[6-(1,1,6)]
   173       2.740854       2.740854       2.740854    1[6-(1,1,6)]
   174       2.746732       2.746732       2.746732    1[6-(1,1,6)]
   175       2.290381       2.290381       2.290381    1[6-(1,1,6)]
   176       3.576544       3.576544       3.576544    1[6-(1,1,6)]
   177       2.638462       2.638462       2.638462    1[6-(1,1,6)]
   178       3.473441       3.473441       3.473441    1[6-(1,1,6)]
   179       2.076784       2.076784       2.076784    1[6-(1,1,6)]
   180       2.815025       2.815025       2.815025    1[6-(6,6)]
   181       5.996166       5.996166       5.996166    1[6-(6,6)]
   182       1.870442       1.870442       1.870442    1[6-(1,1,6)]
   183       2.056492       2.056492       2.056492    1[6-(1,1,6)]
   184       1.838626       1.838626       1.838626    1[6-(1,1,6)]
   185        5.28774        5.28774        5.28774    1[6-(1,1,6)]
   186       4.136546       4.136546       4.136546    1[6-(1,1,6)]
   187       3.930105       3.930105       3.930105    1[6-(1,1,6)]
   188        4.91938        4.91938        4.91938    1[6-(1,1,6)]
   189       3.576021       3.576021       3.576021    1[6-(1,1,6)]
   190       3.567215       3.567215       3.567215    1[6-(1,1,6)]
   191       8.048887       8.048887       8.048887    1[6-(6,7)]
   192      10.010459      10.010459      10.010459    1[6-(6,6,7)]
   193       9.875008       9.875008       9.875008    1[6-(1,6,6)]
   194      10.528688      10.528688      10.528688    1[6-(1,6,6)]
   195      11.848792      11.848792      11.848792    1[6-(1,6,6)]
   196      12.194001      12.194001      12.194001    1[6-(1,6,6)]
   197      13.747988      13.747988      13.747988    1[6-(1,6,6)]
   198      12.973151      12.973151      12.973151    1[6-(1,6,6)]
   199      12.970965      12.970965      12.970965    1[6-(1,6,6)]
   200      12.367684      12.367684      12.367684    1[6-(1,6,6)]
   201      11.009889      11.009889      11.009889    1[6-(6,6,7)]
   202      11.981331      11.981331      11.981331    1[6-(6,7)]
   203       9.676853       9.676853       9.676853    1[6-(6,6)]
   204      12.434709      12.434709      12.434709    1[6-(6,6)]
   205       5.589072       5.589072       5.589072    1[6-(1,1,6)]
   206       6.543199       6.543199       6.543199    1[6-(1,1,6)]
   207       6.742587       6.742587       6.742587    1[6-(1,1,6)]
   208        6.19332        6.19332        6.19332    1[6-(1,1,6)]
   209       7.694602       7.694602       7.694602    1[6-(1,1,6)]
   210       7.173843       7.173843       7.173843    1[6-(1,1,6)]
   211       6.443012       6.443012       6.443012    1[6-(1,1,6)]
   212        7.58676        7.58676        7.58676    1[6-(1,1,6)]
   213       7.937747       7.937747       7.937747    1[6-(1,1,6)]
   214       6.365745       6.365745       6.365745    6[6-(6,6),8-(25),8-(25,25)]
   215       6.597981       6.597981       6.597981    6[6-(1,6),6-(1,6),6-(8,8)]
   216       5.580066       5.580066       5.580066    6[1-(0),6-(6,6),6-(6,6)]
   217       5.735058       5.735058       5.735058    6[6-(1,6),6-(6,6,6),6-(6,8)]
   218       7.064433       7.064433       7.064433    6[6-(6,6),6-(6,6),8-(25)]
   219       8.139662       8.139662       8.139662    6[6-(1,6),6-(1,7),6-(6,8)]
   220       7.856584       7.856584       7.856584    6[1-(0),6-(6,6),6-(6,6)]
   221       4.607256       4.607256       4.607256    6[6-(1,1,1),6-(1,1,1),6-(1,1,1),6-(6,6)]
   222       4.342698       4.342698       4.342698    6[1-(0),1-(0),1-(0),6-(6,6,6)]
   223       5.579384       5.579384       5.579384    6[1-(0),1-(0),1-(0),6-(6,6,6)]
   224       3.277993       3.277993       3.277993    6[1-(0),1-(0),1-(0),6-(6,6,6)]
   225       9.462192       9.462192       9.462192    6[1-(0),6-(6,6),7-(6,25)]
   226      11.307305      11.307305      11.307305    6[1-(0),6-(1,1,6),6-(1,6,7),7-(6,25)]
   227      12.340822      12.340822      12.340822    6[1-(0),1-(0),6-(1,1,6),6-(1,6,7)]
   228      13.753309      13.753309      13.753309    6[1-(0),1-(0),6-(1,1,6),6-(1,1,6)]
   229      14.070206      14.070206      14.070206    6[1-(0),1-(0),6-(1,1,6),6-(1,1,6)]
   230      12.976324      12.976324      12.976324    6[1-(0),1-(0),6-(1,1,6),6-(1,6,7)]
   231      11.636419      11.636419      11.636419    6[1-(0),6-(1,1,6),6-(1,6,7),7-(6,25)]
   232      10.578266      10.578266      10.578266    6[1-(0),6-(6,6),7-(6,25)]
   233       8.221663       8.221663       8.221663    6[6-(6,6),8-(0),8-(25)]
   234       9.505934       9.505934       9.505934    6[6-(1,6),6-(1,7),6-(6,8)]
   235        8.16749        8.16749        8.16749    6[6-(6,6),6-(6,6),8-(25)]
   236       7.193595       7.193595       7.193595    6[6-(1,6),6-(6,6,6),6-(6,8)]
   237       6.505414       6.505414       6.505414    6[1-(0),6-(6,6),6-(6,6)]
   238       7.843964       7.843964       7.843964    6[6-(1,6),6-(1,6),6-(8,8)]
   239       9.869117       9.869117       9.869117    6[1-(0),6-(6,6),6-(6,6)]
   240       5.659372       5.659372       5.659372    6[6-(1,1,1),6-(1,1,1),6-(1,1,1),6-(6,6)]
   241       5.199367       5.199367       5.199367    6[1-(0),1-(0),1-(0),6-(6,6,6)]
   242       5.394292       5.394292       5.394292    6[1-(0),1-(0),1-(0),6-(6,6,6)]
   243       3.701881       3.701881       3.701881    6[1-(0),1-(0),1-(0),6-(6,6,6)]
   244       5.642669       5.642669       5.642669    6[6-(6,6),8-(25),8-(25)]
   245       5.958387       5.958387       5.958387    6[6-(1,6),6-(1,6),6-(8,8)]
   246       4.947173       4.947173       4.947173    6[1-(0),6-(6,6),6-(6,6)]
   247       5.186295       5.186295       5.186295    6[6-(1,6),6-(6,6,6),6-(6,8)]
   248       6.541856       6.541856       6.541856    6[6-(6,6),6-(6,6),8-(25)]
   249       7.494094       7.494094       7.494094    6[6-(1,6),6-(1,7),6-(6,8)]
   250       7.205722       7.205722       7.205722    6[1-(0),6-(6,6),6-(6,6)]
   251       4.039351       4.039351       4.039351    6[6-(1,1,1),6-(1,1,1),6-(1,1,1),6-(6,6)]
   252       4.431588       4.431588       4.431588    6[1-(0),1-(0),1-(0),6-(6,6,6)]
   253       2.773336       2.773336       2.773336    6[1-(0),1-(0),1-(0),6-(6,6,6)]
   254       3.826188       3.826188       3.826188    6[1-(0),1-(0),1-(0),6-(6,6,6)]
   255       8.791426       8.791426       8.791426    6[1-(0),6-(6,6),7-(6,25)]
   256      11.630075      11.630075      11.630075    6[1-(0),6-(1,1,6),6-(1,6,7),7-(6,25)]
   257      12.629711      12.629711      12.629711    6[1-(0),1-(0),6-(1,1,6),6-(1,6,7)]
   258      13.908064      13.908064      13.908064    6[1-(0),1-(0),6-(1,1,6),6-(1,1,6)]
   259      14.481071      14.481071      14.481071    6[1-(0),1-(0),6-(1,1,6),6-(1,1,6)]
   260      13.450414      13.450414      13.450414    6[1-(0),1-(0),6-(1,1,6),6-(1,6,7)]
   261      12.210089      12.210089      12.210089    6[1-(0),6-(1,1,6),6-(1,6,7),7-(6,25)]
   262      11.286347      11.286347      11.286347    6[1-(0),6-(6,6),7-(6,25)]
   263      10.309415      10.309415      10.309415    6[6-(1,6),6-(1,7),6-(6,8)]
   264       9.000048       9.000048       9.000048    6[6-(6,6),6-(6,6),8-(25)]
   265       8.121122       8.121122       8.121122    6[6-(1,6),6-(6,6,6),6-(6,8)]
   266       8.613949       8.613949       8.613949    6[1-(0),6-(6,6),6-(6,6)]
   267       9.865933       9.865933       9.865933    6[6-(1,6),6-(1,6),6-(8,8)]
   268      10.712758      10.712758      10.712758    6[1-(0),6-(6,6),6-(6,6)]
   269      10.294022      10.294022      10.294022    6[6-(6,6),8-(0),8-(25)]
   270       6.712983       6.712983       6.712983    6[6-(1,1,1),6-(1,1,1),6-(1,1,1),6-(6,6)]
   271       5.913587       5.913587       5.913587    6[1-(0),1-(0),1-(0),6-(6,6,6)]
   272       5.943158       5.943158       5.943158    6[1-(0),1-(0),1-(0),6-(6,6,6)]
   273       5.795103       5.795103       5.795103    6[1-(0),1-(0),1-(0),6-(6,6,6)]
   274       3.321443       3.321443       3.321443    6[6-(6,6),8-(25),8-(25)]
   275       2.463839       2.463839       2.463839    6[6-(1,6),6-(1,6),6-(8,8)]
   276        1.15224        1.15224        1.15224    6[1-(0),6-(6,6),6-(6,6)]
   277       1.028453       1.028453       1.028453    6[6-(1,6),6-(1,7),6-(6,8)]
   278       1.605488       1.605488       1.605488    6[6-(6,6),6-(6,6),8-(25)]
   279       2.981164       2.981164       2.981164    6[6-(1,6),6-(6,6,6),6-(6,8)]
   280       3.721252       3.721252       3.721252    6[1-(0),6-(6,6),6-(6,6)]
   281       3.726608       3.726608       3.726608    6[6-(1,1,1),6-(1,1,1),6-(1,1,1),6-(6,6)]
   282       5.236235       5.236235       5.236235    6[1-(0),1-(0),1-(0),6-(6,6,6)]
   283       3.183583       3.183583       3.183583    6[1-(0),1-(0),1-(0),6-(6,6,6)]
   284       3.402383       3.402383       3.402383    6[1-(0),1-(0),1-(0),6-(6,6,6)]
   285      13.290333      13.290333      13.290333    6[1-(0),6-(6,6),7-(6,25)]
   286      10.951115      10.951115      10.951115    6[1-(0),6-(1,1,6),6-(1,6,7),7-(6,25)]
   287      10.595202      10.595202      10.595202    6[1-(0),1-(0),6-(1,1,6),6-(1,6,7)]
   288        9.10214        9.10214        9.10214    6[1-(0),1-(0),6-(1,1,6),6-(1,1,6)]
   289       8.324699       8.324699       8.324699    6[1-(0),1-(0),6-(1,1,6),6-(1,1,6)]
   290       8.680178       8.680178       8.680178    6[1-(0),1-(0),6-(1,1,6),6-(1,6,7)]
   291      10.218522      10.218522      10.218522    6[1-(0),6-(1,1,6),6-(1,6,7),7-(6,25)]
   292      10.073019      10.073019      10.073019    6[1-(0),6-(6,6),7-(6,25)]
   293      10.536419      10.536419      10.536419    6[6-(1,6),6-(1,7),6-(6,8)]
   294      11.911967      11.911967      11.911967    6[6-(6,6),6-(6,6),8-(25)]
   295      12.304196      12.304196      12.304196    6[6-(1,6),6-(6,6,6),6-(6,8)]
   296       11.27583       11.27583       11.27583    6[1-(0),6-(6,6),6-(6,6)]
   297       9.948152       9.948152       9.948152    6[6-(1,6),6-(1,6),6-(8,8)]
   298       9.601362       9.601362       9.601362    6[1-(0),6-(6,6),6-(6,6)]
   299       8.960315       8.960315       8.960315    6[6-(6,6),8-(25),8-(25)]
   300      13.721436      13.721436      13.721436    6[6-(1,1,1),6-(1,1,1),6-(1,1,1),6-(6,6)]
   301       0.996081       0.996081       0.996081    6[1-(0),1-(0),1-(0),6-(6,6,6)]
   302      14.122095      14.122095      14.122095    6[1-(0),1-(0),1-(0),6-(6,6,6)]
   303      13.911151      13.911151      13.911151    6[1-(0),1-(0),1-(0),6-(6,6,6)]
   304       0.510788       0.510788       0.510788    6[6-(6,6),8-(25),8-(25,25)]
   305      13.910024      13.910024      13.910024    6[6-(1,6),6-(1,6),6-(8,8)]
   306      12.600239      12.600239      12.600239    6[1-(0),6-(6,6),6-(6,6)]
   307      12.383183      12.383183      12.383183    6[6-(1,6),6-(1,7),6-(6,8)]
   308      14.503573      14.503573      14.503573    6[6-(6,6),6-(6,6),8-(25)]
   309       1.095091       1.095091       1.095091    6[6-(1,6),6-(6,6,6),6-(6,8)]
   310       1.292245       1.292245       1.292245    6[1-(0),6-(6,6),6-(6,6)]
   311       3.324288       3.324288       3.324288    6[6-(1,1,1),6-(1,1,1),6-(1,1,1),6-(6,6)]
   312       4.576692       4.576692       4.576692    6[1-(0),1-(0),1-(0),6-(6,6,6)]
   313       3.010736       3.010736       3.010736    6[1-(0),1-(0),1-(0),6-(6,6,6)]
   314       3.616875       3.616875       3.616875    6[1-(0),1-(0),1-(0),6-(6,6,6)]
   315       11.01962       11.01962       11.01962    6[1-(0),6-(6,6),7-(6,25)]
   316      10.211309      10.211309      10.211309    6[1-(0),6-(1,1,6),6-(1,6,7),7-(6,25)]
   317       9.247628       9.247628       9.247628    6[1-(0),1-(0),6-(1,1,6),6-(1,6,7)]
   318       7.861807       7.861807       7.861807    6[1-(0),1-(0),6-(1,1,6),6-(1,1,6)]
   319       7.575035       7.575035       7.575035    6[1-(0),1-(0),6-(1,1,6),6-(1,1,6)]
   320       8.617753       8.617753       8.617753    6[1-(0),1-(0),6-(1,1,6),6-(1,6,7)]
   321      10.016367      10.016367      10.016367    6[1-(0),6-(1,1,6),6-(1,6,7),7-(6,25)]
   322      10.994289      10.994289      10.994289    6[1-(0),6-(6,6),7-(6,25)]
   323       12.02268       12.02268       12.02268    6[6-(1,6),6-(1,7),6-(6,8)]
   324      13.398217      13.398217      13.398217    6[6-(6,6),6-(6,6),8-(25)]
   325      14.416765      14.416765      14.416765    6[6-(1,6),6-(6,6,6),6-(6,8)]
   326      13.920296      13.920296      13.920296    6[1-(0),6-(6,6),6-(6,6)]
   327      12.584675      12.584675      12.584675    6[6-(1,6),6-(1,6),6-(8,8)]
   328      11.653589      11.653589      11.653589    6[1-(0),6-(6,6),6-(6,6)]
   329       12.16256       12.16256       12.16256    6[6-(6,6),8-(0),8-(25)]
   330       2.193017       2.193017       2.193017    6[6-(1,1,1),6-(1,1,1),6-(1,1,1),6-(6,6)]
   331       3.056569       3.056569       3.056569    6[1-(0),1-(0),1-(0),6-(6,6,6)]
   332       2.475492       2.475492       2.475492    6[1-(0),1-(0),1-(0),6-(6,6,6)]
   333       2.574379       2.574379       2.574379    6[1-(0),1-(0),1-(0),6-(6,6,6)]
   334       1.185373       1.185373       1.185373    6[6-(6,6),8-(25),8-(25)]
   335       0.857642       0.857642       0.857642    6[6-(1,6),6-(1,6),6-(8,8)]
   336       1.847388       1.847388       1.847388    6[1-(0),6-(6,6),6-(6,6)]
   337       2.314002       2.314002       2.314002    6[6-(1,6),6-(6,6,6),6-(6,8)]
   338      14.677404      14.677404      14.677404    6[6-(6,6),6-(6,6),8-(25)]
   339      13.606218      13.606218      13.606218    6[6-(1,6),6-(1,7),6-(6,8)]
   340      13.240256      13.240256      13.240256    6[1-(0),6-(6,6),6-(6,6)]
   341       3.414233       3.414233       3.414233    6[6-(1,1,1),6-(1,1,1),6-(1,1,1),6-(6,6)]
   342        3.76533        3.76533        3.76533    6[1-(0),1-(0),1-(0),6-(6,6,6)]
   343       3.082876       3.082876       3.082876    6[1-(0),1-(0),1-(0),6-(6,6,6)]
   344       4.774239       4.774239       4.774239    6[1-(0),1-(0),1-(0),6-(6,6,6)]
   345      12.247582      12.247582      12.247582    6[1-(0),6-(6,6),7-(6,25)]
   346      10.311355      10.311355      10.311355    6[1-(0),6-(1,1,6),6-(1,6,7),7-(6,25)]
   347       9.481932       9.481932       9.481932    6[1-(0),1-(0),6-(1,1,6),6-(1,6,7)]
   348        8.01186        8.01186        8.01186    6[1-(0),1-(0),6-(1,1,6),6-(1,1,6)]
   349       7.918948       7.918948       7.918948    6[1-(0),1-(0),6-(1,1,6),6-(1,1,6)]
   350       8.819149       8.819149       8.819149    6[1-(0),1-(0),6-(1,1,6),6-(1,6,7)]
   351      10.237297      10.237297      10.237297    6[1-(0),6-(1,1,6),6-(1,6,7),7-(6,25)]
   352      11.028648      11.028648      11.028648    6[1-(0),6-(6,6),7-(6,25)]
   353      11.928736      11.928736      11.928736    6[6-(1,6),6-(1,7),6-(6,8)]
   354      13.234442      13.234442      13.234442    6[6-(6,6),6-(6,6),8-(25)]
   355      14.092716      14.092716      14.092716    6[6-(1,6),6-(6,6,6),6-(6,8)]
   356      13.607181      13.607181      13.607181    6[1-(0),6-(6,6),6-(6,6)]
   357      12.288786      12.288786      12.288786    6[6-(1,6),6-(1,6),6-(8,8)]
   358      11.499191      11.499191      11.499191    6[1-(0),6-(6,6),6-(6,6)]
   359       11.79125       11.79125       11.79125    6[6-(6,6),8-(0),8-(25)]
   360       1.894053       1.894053       1.894053    6[6-(1,1,1),6-(1,1,1),6-(1,1,1),6-(6,6)]
   361       1.845966       1.845966       1.845966    6[1-(0),1-(0),1-(0),6-(6,6,6)]
   362       2.692988       2.692988       2.692988    6[1-(0),1-(0),1-(0),6-(6,6,6)]
   363       2.587866       2.587866       2.587866    6[1-(0),1-(0),1-(0),6-(6,6,6)]
   364       3.504468       3.504468       3.504468    6[6-(6,6),8-(25),8-(25)]
   365       4.283668       4.283668       4.283668    6[6-(1,6),6-(1,6),6-(8,8)]
   366       3.722179       3.722179       3.722179    6[1-(0),6-(6,6),6-(6,6)]
   367       4.410925       4.410925       4.410925    6[6-(1,6),6-(6,6,6),6-(6,8)]
   368       5.838482       5.838482       5.838482    6[6-(6,6),6-(6,6),8-(25)]
   369       6.416937       6.416937       6.416937    6[6-(1,6),6-(1,7),6-(6,8)]
   370       5.623341       5.623341       5.623341    6[1-(0),6-(6,6),6-(6,6)]
   371       3.799614       3.799614       3.799614    6[6-(1,1,1),6-(1,1,1),6-(1,1,1),6-(6,6)]
   372       2.238582       2.238582       2.238582    6[1-(0),1-(0),1-(0),6-(6,6,6)]
   373       4.335985       4.335985       4.335985    6[1-(0),1-(0),1-(0),6-(6,6,6)]
   374       3.981927       3.981927       3.981927    6[1-(0),1-(0),1-(0),6-(6,6,6)]
   375       7.778847       7.778847       7.778847    6[1-(0),6-(6,6),7-(6,25)]
   376        10.0171        10.0171        10.0171    6[1-(0),6-(1,1,6),6-(1,6,7),7-(6,25)]
   377      10.498653      10.498653      10.498653    6[1-(0),1-(0),6-(1,1,6),6-(1,6,7)]
   378      11.890024      11.890024      11.890024    6[1-(0),1-(0),6-(1,1,6),6-(1,1,6)]
   379      12.877092      12.877092      12.877092    6[1-(0),1-(0),6-(1,1,6),6-(1,1,6)]
   380      12.370657      12.370657      12.370657    6[1-(0),1-(0),6-(1,1,6),6-(1,6,7)]
   381      10.966253      10.966253      10.966253    6[1-(0),6-(1,1,6),6-(1,6,7),7-(6,25)]
   382      11.061365      11.061365      11.061365    6[1-(0),6-(6,6),7-(6,25)]
   383      12.170788      12.170788      12.170788    6[6-(6,6),8-(25),8-(25)]
   384      10.596575      10.596575      10.596575    6[6-(1,6),6-(1,7),6-(6,8)]
   385       9.287541       9.287541       9.287541    6[6-(6,6),6-(6,6),8-(25)]
   386       8.944169       8.944169       8.944169    6[6-(1,6),6-(6,6,6),6-(6,8)]
   387       9.908397       9.908397       9.908397    6[1-(0),6-(6,6),6-(6,6)]
   388      11.215998      11.215998      11.215998    6[6-(1,6),6-(1,6),6-(8,8)]
   389      11.560803      11.560803      11.560803    6[1-(0),6-(6,6),6-(6,6)]
   390       7.450917       7.450917       7.450917    6[6-(1,1,1),6-(1,1,1),6-(1,1,1),6-(6,6)]
   391       6.489303       6.489303       6.489303    6[1-(0),1-(0),1-(0),6-(6,6,6)]
   392       7.095157       7.095157       7.095157    6[1-(0),1-(0),1-(0),6-(6,6,6)]
   393       7.344992       7.344992       7.344992    6[1-(0),1-(0),1-(0),6-(6,6,6)]
   394       9.908947       9.908947       9.908947    7[6-(1,6),6-(1,6,6),25-(7,8,8,8)]
   395      10.470644      10.470644      10.470644    7[6-(1,6),6-(1,6,6),25-(7,8,8,8)]
   396       9.306425       9.306425       9.306425    7[6-(1,6),6-(1,6,6),25-(7,8,8,8)]
   397      11.102133      11.102133      11.102133    7[6-(1,6),6-(1,6,6),25-(7,8,8,8)]
   398      12.409098      12.409098      12.409098    7[6-(1,6),6-(1,6,6),25-(7,8,8,8)]
   399      10.817683      10.817683      10.817683    7[6-(1,6),6-(1,6,6),25-(7,8,8,8)]
   400      11.643842      11.643842      11.643842    7[6-(1,6),6-(1,6,6),25-(7,8,8,8)]
   401      11.112529      11.112529      11.112529    7[6-(1,6),6-(1,6,6),25-(7,8,8,8)]
   402      11.797423      11.797423      11.797423    7[6-(1,6),6-(1,6,6),25-(7,8,8,8)]
   403      11.202629      11.202629      11.202629    7[6-(1,6),6-(1,6,6),25-(7,8,8,8)]
   404         8.6524         8.6524         8.6524    7[6-(1,6),6-(1,6,6),25-(7,8,8,8)]
   405      10.373532      10.373532      10.373532    7[6-(1,6),6-(1,6,6),25-(7,8,8,8)]
   406        5.19268        5.19268        5.19268    8[6-(6,8),25-(8,8,8,8),25-(8,8,8,8,8)]
   407       7.322182       7.322182       7.322182    8[6-(6,8),25-(8,8,8,8)]
   408       7.224738       7.224738       7.224738    8[6-(6,6),25-(7,7,8,8)]
   409       7.791582       7.791582       7.791582    8[6-(6,6),25-(7,7,8,8)]
   410       4.463965       4.463965       4.463965    8[6-(6,8),25-(8,8,8,8,8)]
   411       6.554274       6.554274       6.554274    8[6-(6,8),25-(8,8,8,8)]
   412       6.762932       6.762932       6.762932    8[6-(6,6),25-(7,7,8,8)]
   413       8.592348       8.592348       8.592348    8[6-(6,6),25-(7,7,8,8)]
   414       9.572998       9.572998       9.572998    8[6-(6,8),25-(7,7,8,8)]
   415      11.292324      11.292324      11.292324    8[6-(6,8)]
   416       2.757218       2.757218       2.757218    8[6-(6,8),25-(8,8,8,8,8)]
   417       4.488813       4.488813       4.488813    8[6-(6,8),25-(8,8,8,8)]
   418       0.891542       0.891542       0.891542    8[6-(6,6),25-(7,7,8,8)]
   419      12.821858      12.821858      12.821858    8[6-(6,6),25-(7,7,8,8)]
   420       8.135639       8.135639       8.135639    8[6-(6,8),25-(7,7,8,8)]
   421       9.124784       9.124784       9.124784    8[6-(6,8),25-(7,7,8,8)]
   422       1.658177       1.658177       1.658177    8[6-(6,8),25-(8,8,8,8),25-(8,8,8,8,8)]
   423      13.197298      13.197298      13.197298    8[6-(6,8),25-(8,8,8,8)]
   424      14.285205      14.285205      14.285205    8[6-(6,6),25-(7,7,8,8)]
   425      13.757933      13.757933      13.757933    8[6-(6,6),25-(7,7,8,8)]
   426      13.094443      13.094443      13.094443    8[6-(6,8),25-(8,8,8,8)]
   427      11.012208      11.012208      11.012208    8[6-(6,8)]
   428      13.872958      13.872958      13.872958    8[6-(6,8),25-(8,8,8,8)]
   429       2.354271       2.354271       2.354271    8[6-(6,8),25-(8,8,8,8,8)]
   430      14.409279      14.409279      14.409279    8[6-(6,6),25-(7,7,8,8)]
   431      13.732821      13.732821      13.732821    8[6-(6,6),25-(7,7,8,8)]
   432      12.522124      12.522124      12.522124    8[6-(6,8),25-(7,7,8,8)]
   433      10.742819      10.742819      10.742819    8[6-(6,8)]
   434       2.266013       2.266013       2.266013    8[6-(6,8),25-(8,8,8,8)]
   435        4.07328        4.07328        4.07328    8[6-(6,8),25-(8,8,8,8,8)]
   436       6.583617       6.583617       6.583617    8[6-(6,6),25-(7,7,8,8)]
   437         8.3174         8.3174         8.3174    8[6-(6,6),25-(7,7,8,8)]
   438      13.041458      13.041458      13.041458    8[6-(6,8),25-(7,7,8,8)]
   439       12.00587       12.00587       12.00587    8[6-(6,8),25-(7,7,8,8)]
   440       7.314475       7.314475       7.314475    8[6-(6,8),25-(8,8,8,8)]
   441       9.402957       9.402957       9.402957    8[6-(6,8)]
