# Supplementary material for: A collection of forcefield precursors for metal–organic frameworks
Source: RSC Adv. 2019 Nov 13;9(63):36492–507. doi: 10.1039/c9ra07327b (PMC9075174; doi:10.1039/c9ra07327b)
Supplement: RA-009-C9RA07327B-s2494 [file RA-009-C9RA07327B-s2494.txt]

UNIPAJ_clean

12.598400    0.000000    0.000000
-2.035742    14.030785    0.000000
-2.035742    -2.457485    13.813895

     1       3.891095       3.891095       3.891095    48[7-(6,6),7-(6,6),8-(6),8-(6),8-(6)]
     2      -1.663379      -1.663379      -1.663379    48[7-(6,6),7-(6,6),8-(6),8-(6),8-(6)]
     3       4.635821       4.635821       4.635821    48[7-(6,6),7-(6,6),8-(6),8-(6),8-(6)]
     4      10.190295      10.190295      10.190295    48[7-(6,6),7-(6,6),8-(6),8-(6),8-(6)]
     5       6.266601       6.266601       6.266601    1[6-(6,6)]
     6       7.096743       7.096743       7.096743    1[6-(6,6)]
     7       8.847351       8.847351       8.847351    1[6-(6,6)]
     8      -1.635164      -1.635164      -1.635164    1[6-(6,6)]
     9      -1.227844      -1.227844      -1.227844    1[6-(6,6)]
    10      10.558898      10.558898      10.558898    1[6-(6,6)]
    11       3.185683       3.185683       3.185683    1[6-(6,7)]
    12       1.485131       1.485131       1.485131    1[6-(6,6)]
    13      -1.082286      -1.082286      -1.082286    1[6-(6,6)]
    14        0.66912        0.66912        0.66912    1[6-(6,7)]
    15       6.438224       6.438224       6.438224    1[6-(6,7)]
    16       7.106029       7.106029       7.106029    1[6-(6,6)]
    17       3.539378       3.539378       3.539378    1[6-(6,6)]
    18       2.982185       2.982185       2.982185    1[6-(6,7)]
    19       8.559515       8.559515       8.559515    1[6-(6,6)]
    20       7.729373       7.729373       7.729373    1[6-(6,6)]
    21       5.978765       5.978765       5.978765    1[6-(6,6)]
    22        3.86288        3.86288        3.86288    1[6-(6,6)]
    23        3.45556        3.45556        3.45556    1[6-(6,6)]
    24       4.267218       4.267218       4.267218    1[6-(6,6)]
    25      -0.957967      -0.957967      -0.957967    1[6-(6,7)]
    26       0.742585       0.742585       0.742585    1[6-(6,6)]
    27       3.310002       3.310002       3.310002    1[6-(6,6)]
    28       1.558596       1.558596       1.558596    1[6-(6,7)]
    29       8.387892       8.387892       8.387892    1[6-(6,7)]
    30       7.720087       7.720087       7.720087    1[6-(6,6)]
    31      -1.311662      -1.311662      -1.311662    1[6-(6,6)]
    32      -0.754469      -0.754469      -0.754469    1[6-(6,7)]
    33       2.260315       2.260315       2.260315    1[6-(6,6)]
    34       1.430173       1.430173       1.430173    1[6-(6,6)]
    35      -0.320435      -0.320435      -0.320435    1[6-(6,6)]
    36       10.16208       10.16208       10.16208    1[6-(6,6)]
    37        9.75476        9.75476        9.75476    1[6-(6,6)]
    38      -2.031982      -2.031982      -2.031982    1[6-(6,6)]
    39       5.341233       5.341233       5.341233    1[6-(6,7)]
    40       7.041785       7.041785       7.041785    1[6-(6,6)]
    41       9.609202       9.609202       9.609202    1[6-(6,6)]
    42       7.857796       7.857796       7.857796    1[6-(6,7)]
    43       2.088692       2.088692       2.088692    1[6-(6,7)]
    44       1.420887       1.420887       1.420887    1[6-(6,6)]
    45       4.987538       4.987538       4.987538    1[6-(6,6)]
    46       5.544731       5.544731       5.544731    1[6-(6,7)]
    47      -0.032599      -0.032599      -0.032599    1[6-(6,6)]
    48       0.797543       0.797543       0.797543    1[6-(6,6)]
    49       2.548151       2.548151       2.548151    1[6-(6,6)]
    50       4.664036       4.664036       4.664036    1[6-(6,6)]
    51       5.071356       5.071356       5.071356    1[6-(6,6)]
    52       4.259698       4.259698       4.259698    1[6-(6,6)]
    53       9.484883       9.484883       9.484883    1[6-(6,7)]
    54       7.784331       7.784331       7.784331    1[6-(6,6)]
    55       5.216914       5.216914       5.216914    1[6-(6,6)]
    56        6.96832        6.96832        6.96832    1[6-(6,7)]
    57       0.139024       0.139024       0.139024    1[6-(6,7)]
    58       0.806829       0.806829       0.806829    1[6-(6,6)]
    59       9.838578       9.838578       9.838578    1[6-(6,6)]
    60       9.281385       9.281385       9.281385    1[6-(6,7)]
    61       6.173105       6.173105       6.173105    6[6-(6,6),8-(48),8-(48)]
    62       7.369973       7.369973       7.369973    6[6-(1,6),6-(6,6),6-(8,8)]
    63       7.140538       7.140538       7.140538    6[1-(0),6-(6,6),6-(6,6)]
    64       8.177931       8.177931       8.177931    6[6-(1,6),6-(1,6),6-(6,6)]
    65       7.951874       7.951874       7.951874    6[1-(0),6-(1,6),6-(6,6)]
    66       8.993377       8.993377       8.993377    6[1-(0),6-(1,6),6-(1,6)]
    67       10.26739       10.26739       10.26739    6[1-(0),6-(1,6),6-(1,6)]
    68      10.508603      10.508603      10.508603    6[1-(0),6-(1,6),6-(6,6)]
    69       9.472025       9.472025       9.472025    6[6-(1,6),6-(1,6),6-(6,6)]
    70       9.700763       9.700763       9.700763    6[1-(0),6-(6,6),6-(6,6)]
    71       8.715664       8.715664       8.715664    6[6-(1,6),6-(6,6),6-(8,8)]
    72       9.123766       9.123766       9.123766    6[6-(6,6),8-(0),8-(48)]
    73       2.308174       2.308174       2.308174    6[1-(0),6-(1,6),7-(6,48)]
    74       1.297768       1.297768       1.297768    6[1-(0),6-(1,7),6-(6,7)]
    75       0.015212       0.015212       0.015212    6[6-(1,6),6-(1,6),7-(7)]
    76      -0.215846      -0.215846      -0.215846    6[1-(0),6-(1,7),6-(6,7)]
    77       0.841696       0.841696       0.841696    6[1-(0),6-(1,6),7-(6,48)]
    78       5.846024       5.846024       5.846024    6[1-(0),6-(1,6),7-(6,48)]
    79       6.256259       6.256259       6.256259    6[1-(0),6-(1,7),6-(6,7)]
    80       5.397826       5.397826       5.397826    6[6-(1,6),6-(1,6),7-(7)]
    81       4.149101       4.149101       4.149101    6[1-(0),6-(1,7),6-(6,7)]
    82       3.821685       3.821685       3.821685    6[1-(0),6-(1,6),7-(6,48)]
    83       8.653011       8.653011       8.653011    6[6-(6,6),8-(48),8-(48)]
    84       7.456143       7.456143       7.456143    6[6-(1,6),6-(6,6),6-(8,8)]
    85       7.685578       7.685578       7.685578    6[1-(0),6-(6,6),6-(6,6)]
    86       6.648185       6.648185       6.648185    6[6-(1,6),6-(1,6),6-(6,6)]
    87       6.874242       6.874242       6.874242    6[1-(0),6-(1,6),6-(6,6)]
    88       5.832739       5.832739       5.832739    6[1-(0),6-(1,6),6-(1,6)]
    89       4.558726       4.558726       4.558726    6[1-(0),6-(1,6),6-(1,6)]
    90       4.317513       4.317513       4.317513    6[1-(0),6-(1,6),6-(6,6)]
    91       5.354091       5.354091       5.354091    6[6-(1,6),6-(1,6),6-(6,6)]
    92       5.125353       5.125353       5.125353    6[1-(0),6-(6,6),6-(6,6)]
    93       6.110452       6.110452       6.110452    6[6-(1,6),6-(6,6),6-(8,8)]
    94        5.70235        5.70235        5.70235    6[6-(6,6),8-(0),8-(48)]
    95      -0.080458      -0.080458      -0.080458    6[1-(0),6-(1,6),7-(6,48)]
    96       0.929948       0.929948       0.929948    6[1-(0),6-(1,7),6-(6,7)]
    97       2.212504       2.212504       2.212504    6[6-(1,6),6-(1,6),7-(7)]
    98       2.443562       2.443562       2.443562    6[1-(0),6-(1,7),6-(6,7)]
    99        1.38602        1.38602        1.38602    6[1-(0),6-(1,6),7-(6,48)]
   100       8.980092       8.980092       8.980092    6[1-(0),6-(1,6),7-(6,48)]
   101       8.569857       8.569857       8.569857    6[1-(0),6-(1,7),6-(6,7)]
   102       -3.17011       -3.17011       -3.17011    6[6-(1,6),6-(1,6),7-(7)]
   103      -1.921385      -1.921385      -1.921385    6[1-(0),6-(1,7),6-(6,7)]
   104      -1.593969      -1.593969      -1.593969    6[1-(0),6-(1,6),7-(6,48)]
   105       2.353811       2.353811       2.353811    6[6-(6,6),8-(48),8-(48)]
   106       1.156943       1.156943       1.156943    6[6-(1,6),6-(6,6),6-(8,8)]
   107       1.386378       1.386378       1.386378    6[1-(0),6-(6,6),6-(6,6)]
   108       0.348985       0.348985       0.348985    6[6-(1,6),6-(1,6),6-(6,6)]
   109       0.575042       0.575042       0.575042    6[1-(0),6-(1,6),6-(6,6)]
   110      -0.466461      -0.466461      -0.466461    6[1-(0),6-(1,6),6-(1,6)]
   111      -1.740474      -1.740474      -1.740474    6[1-(0),6-(1,6),6-(1,6)]
   112      -1.981687      -1.981687      -1.981687    6[1-(0),6-(1,6),6-(6,6)]
   113      -0.945109      -0.945109      -0.945109    6[6-(1,6),6-(1,6),6-(6,6)]
   114      -1.173847      -1.173847      -1.173847    6[1-(0),6-(6,6),6-(6,6)]
   115      -0.188748      -0.188748      -0.188748    6[6-(1,6),6-(6,6),6-(8,8)]
   116       -0.59685       -0.59685       -0.59685    6[6-(6,6),8-(0),8-(48)]
   117       6.218742       6.218742       6.218742    6[1-(0),6-(1,6),7-(6,48)]
   118       7.229148       7.229148       7.229148    6[1-(0),6-(1,7),6-(6,7)]
   119       8.511704       8.511704       8.511704    6[6-(1,6),6-(1,6),7-(7)]
   120       8.742762       8.742762       8.742762    6[1-(0),6-(1,7),6-(6,7)]
   121        7.68522        7.68522        7.68522    6[1-(0),6-(1,6),7-(6,48)]
   122       2.680892       2.680892       2.680892    6[1-(0),6-(1,6),7-(6,48)]
   123       2.270657       2.270657       2.270657    6[1-(0),6-(1,7),6-(6,7)]
   124        3.12909        3.12909        3.12909    6[6-(1,6),6-(1,6),7-(7)]
   125       4.377815       4.377815       4.377815    6[1-(0),6-(1,7),6-(6,7)]
   126       4.705231       4.705231       4.705231    6[1-(0),6-(1,6),7-(6,48)]
   127      -0.126095      -0.126095      -0.126095    6[6-(6,6),8-(48),8-(48)]
   128       1.070773       1.070773       1.070773    6[6-(1,6),6-(6,6),6-(8,8)]
   129       0.841338       0.841338       0.841338    6[1-(0),6-(6,6),6-(6,6)]
   130       1.878731       1.878731       1.878731    6[6-(1,6),6-(1,6),6-(6,6)]
   131       1.652674       1.652674       1.652674    6[1-(0),6-(1,6),6-(6,6)]
   132       2.694177       2.694177       2.694177    6[1-(0),6-(1,6),6-(1,6)]
   133        3.96819        3.96819        3.96819    6[1-(0),6-(1,6),6-(1,6)]
   134       4.209403       4.209403       4.209403    6[1-(0),6-(1,6),6-(6,6)]
   135       3.172825       3.172825       3.172825    6[6-(1,6),6-(1,6),6-(6,6)]
   136       3.401563       3.401563       3.401563    6[1-(0),6-(6,6),6-(6,6)]
   137       2.416464       2.416464       2.416464    6[6-(1,6),6-(6,6),6-(8,8)]
   138       2.824566       2.824566       2.824566    6[6-(6,6),8-(0),8-(48)]
   139       8.607374       8.607374       8.607374    6[1-(0),6-(1,6),7-(6,48)]
   140       7.596968       7.596968       7.596968    6[1-(0),6-(1,7),6-(6,7)]
   141       6.314412       6.314412       6.314412    6[6-(1,6),6-(1,6),7-(7)]
   142       6.083354       6.083354       6.083354    6[1-(0),6-(1,7),6-(6,7)]
   143       7.140896       7.140896       7.140896    6[1-(0),6-(1,6),7-(6,48)]
   144      -0.453176      -0.453176      -0.453176    6[1-(0),6-(1,6),7-(6,48)]
   145      -0.042941      -0.042941      -0.042941    6[1-(0),6-(1,7),6-(6,7)]
   146      11.697026      11.697026      11.697026    6[6-(1,6),6-(1,6),7-(7)]
   147      10.448301      10.448301      10.448301    6[1-(0),6-(1,7),6-(6,7)]
   148      10.120885      10.120885      10.120885    6[1-(0),6-(1,6),7-(6,48)]
   149       2.099088       2.099088       2.099088    7[6-(1,6),6-(1,6),48-(7,8,8,8)]
   150        4.63855        4.63855        4.63855    7[6-(1,6),6-(1,6),48-(7,8,8,8)]
   151       5.697185       5.697185       5.697185    7[6-(6,6),7-(6)]
   152        11.4654        11.4654        11.4654    7[6-(6,6),7-(6)]
   153       0.128628       0.128628       0.128628    7[6-(1,6),6-(1,6),48-(7,8,8,8)]
   154      -2.410834      -2.410834      -2.410834    7[6-(1,6),6-(1,6),48-(7,8,8,8)]
   155      -3.469469      -3.469469      -3.469469    7[6-(6,6),7-(6)]
   156       3.360716       3.360716       3.360716    7[6-(6,6),7-(6)]
   157       6.427828       6.427828       6.427828    7[6-(1,6),6-(1,6),48-(7,8,8,8)]
   158       3.888366       3.888366       3.888366    7[6-(1,6),6-(1,6),48-(7,8,8,8)]
   159       2.829731       2.829731       2.829731    7[6-(6,6),7-(6)]
   160      -2.938484      -2.938484      -2.938484    7[6-(6,6),7-(6)]
   161       8.398288       8.398288       8.398288    7[6-(1,6),6-(1,6),48-(7,8,8,8)]
   162       10.93775       10.93775       10.93775    7[6-(1,6),6-(1,6),48-(7,8,8,8)]
   163      11.996385      11.996385      11.996385    7[6-(6,6),7-(6)]
   164         5.1662         5.1662         5.1662    7[6-(6,6),7-(6)]
   165       5.246657       5.246657       5.246657    8[6-(6,8),48-(7,7,8,8)]
   166       6.074257       6.074257       6.074257    8[6-(6,8),48-(7,7,8,8)]
   167       8.545081       8.545081       8.545081    8[6-(6,8)]
   168      10.123128      10.123128      10.123128    8[6-(6,8),48-(7,7,8,8)]
   169       9.579459       9.579459       9.579459    8[6-(6,8),48-(7,7,8,8)]
   170       8.751859       8.751859       8.751859    8[6-(6,8),48-(7,7,8,8)]
   171       6.281035       6.281035       6.281035    8[6-(6,8)]
   172       4.702988       4.702988       4.702988    8[6-(6,8),48-(7,7,8,8)]
   173       3.280259       3.280259       3.280259    8[6-(6,8),48-(7,7,8,8)]
   174       2.452659       2.452659       2.452659    8[6-(6,8),48-(7,7,8,8)]
   175      -0.018165      -0.018165      -0.018165    8[6-(6,8)]
   176      -1.596212      -1.596212      -1.596212    8[6-(6,8),48-(7,7,8,8)]
   177      -1.052543      -1.052543      -1.052543    8[6-(6,8),48-(7,7,8,8)]
   178      -0.224943      -0.224943      -0.224943    8[6-(6,8),48-(7,7,8,8)]
   179       2.245881       2.245881       2.245881    8[6-(6,8)]
   180       3.823928       3.823928       3.823928    8[6-(6,8),48-(7,7,8,8)]
