# Supplementary material for: A collection of forcefield precursors for metal–organic frameworks
Source: RSC Adv. 2019 Nov 13;9(63):36492–507. doi: 10.1039/c9ra07327b (PMC9075174; doi:10.1039/c9ra07327b)
Supplement: RA-009-C9RA07327B-s2495 [file RA-009-C9RA07327B-s2495.txt]

UPOVOL_clean

7.852900    0.000000    0.000000
-0.327709    12.181593    0.000000
-3.523783    -5.082896    11.685909

     1       5.527844       5.527844       5.527844    68[8-(6),8-(6),8-(6),8-(6),8-(6,68),8-(6,68),8-(6,68),8-(6,68)]
     2      -1.526436      -1.526436      -1.526436    68[8-(6),8-(6),8-(6),8-(6),8-(6,68),8-(6,68),8-(6,68),8-(6,68)]
     3      -0.910693      -0.910693      -0.910693    1[6-(1,6,7)]
     4      -0.965636      -0.965636      -0.965636    1[6-(1,6,7)]
     5       0.951021       0.951021       0.951021    1[6-(1,6,6)]
     6       1.179116       1.179116       1.179116    1[6-(1,6,6)]
     7       2.223119       2.223119       2.223119    1[6-(1,6,7)]
     8        2.60336        2.60336        2.60336    1[6-(1,6,7)]
     9       0.414731       0.414731       0.414731    1[6-(1,6,6)]
    10       0.062329       0.062329       0.062329    1[6-(1,6,6)]
    11       1.926803       1.926803       1.926803    1[6-(1,6,7)]
    12       1.477141       1.477141       1.477141    1[6-(1,6,7)]
    13      -0.375815      -0.375815      -0.375815    1[6-(1,6,6)]
    14      -0.748729      -0.748729      -0.748729    1[6-(1,6,6)]
    15       4.912101       4.912101       4.912101    1[6-(1,6,7)]
    16       4.967044       4.967044       4.967044    1[6-(1,6,7)]
    17       3.050387       3.050387       3.050387    1[6-(1,6,6)]
    18       2.822292       2.822292       2.822292    1[6-(1,6,6)]
    19       1.778289       1.778289       1.778289    1[6-(1,6,7)]
    20       1.398048       1.398048       1.398048    1[6-(1,6,7)]
    21       3.586677       3.586677       3.586677    1[6-(1,6,6)]
    22       3.939079       3.939079       3.939079    1[6-(1,6,6)]
    23       2.074605       2.074605       2.074605    1[6-(1,6,7)]
    24       2.524267       2.524267       2.524267    1[6-(1,6,7)]
    25       4.377223       4.377223       4.377223    1[6-(1,6,6)]
    26       4.750137       4.750137       4.750137    1[6-(1,6,6)]
    27        0.56745        0.56745        0.56745    6[7-(6,6),7-(6,6),8-(0)]
    28        0.79112        0.79112        0.79112    6[7-(6,6),7-(6,6),8-(0)]
    29        1.51779        1.51779        1.51779    6[7-(6,6),7-(6,6),8-(0)]
    30      -0.367146      -0.367146      -0.367146    6[1-(0),1-(0),6-(1,1,6),7-(6,6)]
    31       0.502257       0.502257       0.502257    6[1-(0),1-(0),6-(1,1,7),6-(8,8)]
    32       -0.32583       -0.32583       -0.32583    6[6-(1,1,6),8-(68),8-(68,68)]
    33       1.877818       1.877818       1.877818    6[1-(0),1-(0),6-(1,1,6),7-(6,6)]
    34       0.776415       0.776415       0.776415    6[1-(0),1-(0),6-(1,1,7),6-(8,8)]
    35       1.253429       1.253429       1.253429    6[6-(1,1,6),8-(68),8-(68,68)]
    36       1.234836       1.234836       1.234836    6[1-(0),1-(0),6-(1,1,6),7-(6,6)]
    37      -0.086038      -0.086038      -0.086038    6[1-(0),1-(0),6-(1,1,7),6-(8,8)]
    38      -0.035412      -0.035412      -0.035412    6[6-(1,1,6),8-(68),8-(68)]
    39       3.433958       3.433958       3.433958    6[7-(6,6),7-(6,6),8-(0)]
    40       3.210288       3.210288       3.210288    6[7-(6,6),7-(6,6),8-(0)]
    41       2.483618       2.483618       2.483618    6[7-(6,6),7-(6,6),8-(0)]
    42       4.368554       4.368554       4.368554    6[1-(0),1-(0),6-(1,1,6),7-(6,6)]
    43       3.499151       3.499151       3.499151    6[1-(0),1-(0),6-(1,1,7),6-(8,8)]
    44       4.327238       4.327238       4.327238    6[6-(1,1,6),8-(68),8-(68,68)]
    45        2.12359        2.12359        2.12359    6[1-(0),1-(0),6-(1,1,6),7-(6,6)]
    46       3.224993       3.224993       3.224993    6[1-(0),1-(0),6-(1,1,7),6-(8,8)]
    47       2.747979       2.747979       2.747979    6[6-(1,1,6),8-(68),8-(68,68)]
    48       2.766572       2.766572       2.766572    6[1-(0),1-(0),6-(1,1,6),7-(6,6)]
    49       4.087446       4.087446       4.087446    6[1-(0),1-(0),6-(1,1,7),6-(8,8)]
    50        4.03682        4.03682        4.03682    6[6-(1,1,6),8-(68),8-(68)]
    51       1.142624       1.142624       1.142624    7[6-(1,1,6),6-(7,8),6-(7,8)]
    52       0.380003       0.380003       0.380003    7[6-(1,1,6),6-(7,8),6-(7,8)]
    53       1.410274       1.410274       1.410274    7[6-(1,1,6),6-(7,8),6-(7,8)]
    54       2.858784       2.858784       2.858784    7[6-(1,1,6),6-(7,8),6-(7,8)]
    55       3.621405       3.621405       3.621405    7[6-(1,1,6),6-(7,8),6-(7,8)]
    56       2.591134       2.591134       2.591134    7[6-(1,1,6),6-(7,8),6-(7,8)]
    57       6.484649       6.484649       6.484649    8[6-(6,8),68-(8,8,8,8,8,8,8)]
    58       0.040263       0.040263       0.040263    8[6-(6,8),68-(8,8,8,8,8,8,8),68-(8,8,8,8,8,8,8)]
    59       1.078249       1.078249       1.078249    8[6-(6,8),68-(8,8,8,8,8,8,8)]
    60      -1.152942      -1.152942      -1.152942    8[6-(6,8),68-(8,8,8,8,8,8,8)]
    61        0.40773        0.40773        0.40773    8[6-(6,8),68-(8,8,8,8,8,8,8),68-(8,8,8,8,8,8,8)]
    62       2.476439       2.476439       2.476439    8[6-(6,8),68-(8,8,8,8,8,8,8)]
    63       1.950805       1.950805       1.950805    8[6-(7,7)]
    64       0.229312       0.229312       0.229312    8[6-(7,7)]
    65       0.631737       0.631737       0.631737    8[6-(7,7)]
    66      -2.483241      -2.483241      -2.483241    8[6-(6,8),68-(8,8,8,8,8,8,8)]
    67       3.961145       3.961145       3.961145    8[6-(6,8),68-(8,8,8,8,8,8,8),68-(8,8,8,8,8,8,8)]
    68       2.923159       2.923159       2.923159    8[6-(6,8),68-(8,8,8,8,8,8,8)]
    69        5.15435        5.15435        5.15435    8[6-(6,8),68-(8,8,8,8,8,8,8)]
    70       3.593678       3.593678       3.593678    8[6-(6,8),68-(8,8,8,8,8,8,8),68-(8,8,8,8,8,8,8)]
    71       1.524969       1.524969       1.524969    8[6-(6,8),68-(8,8,8,8,8,8,8)]
    72       2.050603       2.050603       2.050603    8[6-(7,7)]
    73       3.772096       3.772096       3.772096    8[6-(7,7)]
    74       3.369671       3.369671       3.369671    8[6-(7,7)]
