# Supplementary material for: A collection of forcefield precursors for metal–organic frameworks
Source: RSC Adv. 2019 Nov 13;9(63):36492–507. doi: 10.1039/c9ra07327b (PMC9075174; doi:10.1039/c9ra07327b)
Supplement: RA-009-C9RA07327B-s2496 [file RA-009-C9RA07327B-s2496.txt]

UPOZAB_clean

21.960500    0.000000    0.000000
10.980250    19.018351    0.000000
10.980250    6.339450    17.930673

     1       10.98025       10.98025       10.98025    30[7-(6,7),7-(6,7),7-(6,7),17-(0)]
     2      13.954141      13.954141      13.954141    30[7-(6,7),7-(6,7),7-(6,7),17-(0)]
     3       8.006359       8.006359       8.006359    30[7-(6,7),7-(6,7),7-(6,7),17-(0)]
     4       10.98025       10.98025       10.98025    30[7-(6,7),7-(6,7),7-(6,7),17-(0)]
     5      29.966859      29.966859      29.966859    30[7-(6,7),7-(6,7),7-(6,7),17-(0)]
     6       32.94075       32.94075       32.94075    30[7-(6,7),7-(6,7),7-(6,7),17-(0)]
     7      35.914641      35.914641      35.914641    30[7-(6,7),7-(6,7),7-(6,7),17-(0)]
     8       32.94075       32.94075       32.94075    30[7-(6,7),7-(6,7),7-(6,7),17-(0)]
     9       10.98025       10.98025       10.98025    30[7-(7,7),7-(7,7),7-(7,7),7-(7,7),7-(7,7),7-(7,7)]
    10       32.94075       32.94075       32.94075    30[7-(7,7),7-(7,7),7-(7,7),7-(7,7),7-(7,7),7-(7,7)]
    11       10.98025       10.98025       10.98025    1[6-(6,6)]
    12      13.340565      13.340565      13.340565    1[6-(6,6)]
    13       8.619935       8.619935       8.619935    1[6-(6,6)]
    14       10.98025       10.98025       10.98025    1[6-(6,6)]
    15       6.051435       6.051435       6.051435    1[6-(6,6)]
    16      15.909065      15.909065      15.909065    1[6-(6,6)]
    17       13.54875       13.54875       13.54875    1[6-(6,6)]
    18        8.41175        8.41175        8.41175    1[6-(6,6)]
    19        8.41175        8.41175        8.41175    1[6-(6,6)]
    20      15.909065      15.909065      15.909065    1[6-(6,6)]
    21       13.54875       13.54875       13.54875    1[6-(6,6)]
    22       6.051435       6.051435       6.051435    1[6-(6,6)]
    23      28.011935      28.011935      28.011935    1[6-(6,6)]
    24       35.50925       35.50925       35.50925    1[6-(6,6)]
    25      37.869565      37.869565      37.869565    1[6-(6,6)]
    26       30.37225       30.37225       30.37225    1[6-(6,6)]
    27      35.301065      35.301065      35.301065    1[6-(6,6)]
    28       32.94075       32.94075       32.94075    1[6-(6,6)]
    29       32.94075       32.94075       32.94075    1[6-(6,6)]
    30      30.580435      30.580435      30.580435    1[6-(6,6)]
    31       35.50925       35.50925       35.50925    1[6-(6,6)]
    32       30.37225       30.37225       30.37225    1[6-(6,6)]
    33      28.011935      28.011935      28.011935    1[6-(6,6)]
    34      37.869565      37.869565      37.869565    1[6-(6,6)]
    35       10.98025       10.98025       10.98025    6[6-(1,6),6-(6,7),7-(7,30)]
    36       10.98025       10.98025       10.98025    6[1-(0),6-(6,7),6-(6,8)]
    37       10.98025       10.98025       10.98025    6[6-(1,6),6-(6,8),8-(6)]
    38      11.682547      11.682547      11.682547    6[6-(1,6),6-(6,7),7-(7,30)]
    39      12.410757      12.410757      12.410757    6[1-(0),6-(6,7),6-(6,8)]
    40      11.710217      11.710217      11.710217    6[6-(1,6),6-(6,8),8-(6)]
    41      10.277953      10.277953      10.277953    6[6-(1,6),6-(6,7),7-(7,30)]
    42       9.549743       9.549743       9.549743    6[1-(0),6-(6,7),6-(6,8)]
    43      10.250283      10.250283      10.250283    6[6-(1,6),6-(6,8),8-(6)]
    44       10.98025       10.98025       10.98025    6[6-(1,6),6-(6,7),7-(7,30)]
    45       10.98025       10.98025       10.98025    6[1-(0),6-(6,7),6-(6,8)]
    46       10.98025       10.98025       10.98025    6[6-(1,6),6-(6,8),8-(6)]
    47       7.716041       7.716041       7.716041    6[6-(1,6),6-(6,7),7-(7,30)]
    48       6.506018       6.506018       6.506018    6[1-(0),6-(6,7),6-(6,8)]
    49       5.982479       5.982479       5.982479    6[6-(1,6),6-(6,8),8-(6)]
    50      14.244459      14.244459      14.244459    6[6-(1,6),6-(6,7),7-(7,30)]
    51      15.454482      15.454482      15.454482    6[1-(0),6-(6,7),6-(6,8)]
    52      15.978021      15.978021      15.978021    6[6-(1,6),6-(6,8),8-(6)]
    53      13.542162      13.542162      13.542162    6[6-(1,6),6-(6,7),7-(7,30)]
    54      14.023975      14.023975      14.023975    6[1-(0),6-(6,7),6-(6,8)]
    55      15.248054      15.248054      15.248054    6[6-(1,6),6-(6,8),8-(6)]
    56       8.418338       8.418338       8.418338    6[6-(1,6),6-(6,7),7-(7,30)]
    57       7.936525       7.936525       7.936525    6[1-(0),6-(6,7),6-(6,8)]
    58       6.712446       6.712446       6.712446    6[6-(1,6),6-(6,8),8-(6)]
    59       8.418338       8.418338       8.418338    6[6-(1,6),6-(6,7),7-(7,30)]
    60       7.936525       7.936525       7.936525    6[1-(0),6-(6,7),6-(6,8)]
    61       6.712446       6.712446       6.712446    6[6-(1,6),6-(6,8),8-(6)]
    62      14.244459      14.244459      14.244459    6[6-(1,6),6-(6,7),7-(7,30)]
    63      15.454482      15.454482      15.454482    6[1-(0),6-(6,7),6-(6,8)]
    64      15.978021      15.978021      15.978021    6[6-(1,6),6-(6,8),8-(6)]
    65      13.542162      13.542162      13.542162    6[6-(1,6),6-(6,7),7-(7,30)]
    66      14.023975      14.023975      14.023975    6[1-(0),6-(6,7),6-(6,8)]
    67      15.248054      15.248054      15.248054    6[6-(1,6),6-(6,8),8-(6)]
    68       7.716041       7.716041       7.716041    6[6-(1,6),6-(6,7),7-(7,30)]
    69       6.506018       6.506018       6.506018    6[1-(0),6-(6,7),6-(6,8)]
    70       5.982479       5.982479       5.982479    6[6-(1,6),6-(6,8),8-(6)]
    71      29.676541      29.676541      29.676541    6[6-(1,6),6-(6,7),7-(7,30)]
    72      28.466518      28.466518      28.466518    6[1-(0),6-(6,7),6-(6,8)]
    73      27.942979      27.942979      27.942979    6[6-(1,6),6-(6,8),8-(6)]
    74      35.502662      35.502662      35.502662    6[6-(1,6),6-(6,7),7-(7,30)]
    75      35.984475      35.984475      35.984475    6[1-(0),6-(6,7),6-(6,8)]
    76      37.208554      37.208554      37.208554    6[6-(1,6),6-(6,8),8-(6)]
    77      36.204959      36.204959      36.204959    6[6-(1,6),6-(6,7),7-(7,30)]
    78      37.414982      37.414982      37.414982    6[1-(0),6-(6,7),6-(6,8)]
    79      37.938521      37.938521      37.938521    6[6-(1,6),6-(6,8),8-(6)]
    80      30.378838      30.378838      30.378838    6[6-(1,6),6-(6,7),7-(7,30)]
    81      29.897025      29.897025      29.897025    6[1-(0),6-(6,7),6-(6,8)]
    82      28.672946      28.672946      28.672946    6[6-(1,6),6-(6,8),8-(6)]
    83      33.643047      33.643047      33.643047    6[6-(1,6),6-(6,7),7-(7,30)]
    84      34.371257      34.371257      34.371257    6[1-(0),6-(6,7),6-(6,8)]
    85      33.670717      33.670717      33.670717    6[6-(1,6),6-(6,8),8-(6)]
    86       32.94075       32.94075       32.94075    6[6-(1,6),6-(6,7),7-(7,30)]
    87       32.94075       32.94075       32.94075    6[1-(0),6-(6,7),6-(6,8)]
    88       32.94075       32.94075       32.94075    6[6-(1,6),6-(6,8),8-(6)]
    89       32.94075       32.94075       32.94075    6[6-(1,6),6-(6,7),7-(7,30)]
    90       32.94075       32.94075       32.94075    6[1-(0),6-(6,7),6-(6,8)]
    91       32.94075       32.94075       32.94075    6[6-(1,6),6-(6,8),8-(6)]
    92      32.238453      32.238453      32.238453    6[6-(1,6),6-(6,7),7-(7,30)]
    93      31.510243      31.510243      31.510243    6[1-(0),6-(6,7),6-(6,8)]
    94      32.210783      32.210783      32.210783    6[6-(1,6),6-(6,8),8-(6)]
    95      35.502662      35.502662      35.502662    6[6-(1,6),6-(6,7),7-(7,30)]
    96      35.984475      35.984475      35.984475    6[1-(0),6-(6,7),6-(6,8)]
    97      37.208554      37.208554      37.208554    6[6-(1,6),6-(6,8),8-(6)]
    98      30.378838      30.378838      30.378838    6[6-(1,6),6-(6,7),7-(7,30)]
    99      29.897025      29.897025      29.897025    6[1-(0),6-(6,7),6-(6,8)]
   100      28.672946      28.672946      28.672946    6[6-(1,6),6-(6,8),8-(6)]
   101      29.676541      29.676541      29.676541    6[6-(1,6),6-(6,7),7-(7,30)]
   102      28.466518      28.466518      28.466518    6[1-(0),6-(6,7),6-(6,8)]
   103      27.942979      27.942979      27.942979    6[6-(1,6),6-(6,8),8-(6)]
   104      36.204959      36.204959      36.204959    6[6-(1,6),6-(6,7),7-(7,30)]
   105      37.414982      37.414982      37.414982    6[1-(0),6-(6,7),6-(6,8)]
   106      37.938521      37.938521      37.938521    6[6-(1,6),6-(6,8),8-(6)]
   107       10.98025       10.98025       10.98025    7[6-(6,6),7-(7,30),30-(7,7,17)]
   108      12.074761      12.074761      12.074761    7[6-(6,6),7-(7,30),30-(7,7,17)]
   109       9.885739       9.885739       9.885739    7[6-(6,6),7-(7,30),30-(7,7,17)]
   110       10.98025       10.98025       10.98025    7[6-(6,6),7-(7,30),30-(7,7,17)]
   111       8.441177       8.441177       8.441177    7[6-(6,6),7-(7,30),30-(7,7,17)]
   112      13.519323      13.519323      13.519323    7[6-(6,6),7-(7,30),30-(7,7,17)]
   113      12.424812      12.424812      12.424812    7[6-(6,6),7-(7,30),30-(7,7,17)]
   114       9.535688       9.535688       9.535688    7[6-(6,6),7-(7,30),30-(7,7,17)]
   115       9.535688       9.535688       9.535688    7[6-(6,6),7-(7,30),30-(7,7,17)]
   116      13.519323      13.519323      13.519323    7[6-(6,6),7-(7,30),30-(7,7,17)]
   117      12.424812      12.424812      12.424812    7[6-(6,6),7-(7,30),30-(7,7,17)]
   118       8.441177       8.441177       8.441177    7[6-(6,6),7-(7,30),30-(7,7,17)]
   119      30.401677      30.401677      30.401677    7[6-(6,6),7-(7,30),30-(7,7,17)]
   120      34.385312      34.385312      34.385312    7[6-(6,6),7-(7,30),30-(7,7,17)]
   121      35.479823      35.479823      35.479823    7[6-(6,6),7-(7,30),30-(7,7,17)]
   122      31.496188      31.496188      31.496188    7[6-(6,6),7-(7,30),30-(7,7,17)]
   123      34.035261      34.035261      34.035261    7[6-(6,6),7-(7,30),30-(7,7,17)]
   124       32.94075       32.94075       32.94075    7[6-(6,6),7-(7,30),30-(7,7,17)]
   125       32.94075       32.94075       32.94075    7[6-(6,6),7-(7,30),30-(7,7,17)]
   126      31.846239      31.846239      31.846239    7[6-(6,6),7-(7,30),30-(7,7,17)]
   127      34.385312      34.385312      34.385312    7[6-(6,6),7-(7,30),30-(7,7,17)]
   128      31.496188      31.496188      31.496188    7[6-(6,6),7-(7,30),30-(7,7,17)]
   129      30.401677      30.401677      30.401677    7[6-(6,6),7-(7,30),30-(7,7,17)]
   130      35.479823      35.479823      35.479823    7[6-(6,6),7-(7,30),30-(7,7,17)]
   131       10.98025       10.98025       10.98025    7[7-(6,30),7-(6,30),30-(7,7,7,7,7)]
   132       10.98025       10.98025       10.98025    7[7-(6,30),7-(6,30),30-(7,7,7,7,7)]
   133       9.536786       9.536786       9.536786    7[7-(6,30),7-(6,30),30-(7,7,7,7,7)]
   134      12.423714      12.423714      12.423714    7[7-(6,30),7-(6,30),30-(7,7,7,7,7)]
   135       9.536786       9.536786       9.536786    7[7-(6,30),7-(6,30),30-(7,7,7,7,7)]
   136      12.423714      12.423714      12.423714    7[7-(6,30),7-(6,30),30-(7,7,7,7,7)]
   137      31.497286      31.497286      31.497286    7[7-(6,30),7-(6,30),30-(7,7,7,7,7)]
   138      34.384214      34.384214      34.384214    7[7-(6,30),7-(6,30),30-(7,7,7,7,7)]
   139       32.94075       32.94075       32.94075    7[7-(6,30),7-(6,30),30-(7,7,7,7,7)]
   140       32.94075       32.94075       32.94075    7[7-(6,30),7-(6,30),30-(7,7,7,7,7)]
   141      34.384214      34.384214      34.384214    7[7-(6,30),7-(6,30),30-(7,7,7,7,7)]
   142      31.497286      31.497286      31.497286    7[7-(6,30),7-(6,30),30-(7,7,7,7,7)]
   143       10.98014       10.98014       10.98014    17[30-(7,7,7)]
   144      15.644221      15.644221      15.644221    17[30-(7,7,7)]
   145       6.316059       6.316059       6.316059    17[30-(7,7,7)]
   146       10.98014       10.98014       10.98014    17[30-(7,7,7)]
   147      28.276779      28.276779      28.276779    17[30-(7,7,7)]
   148       32.94086       32.94086       32.94086    17[30-(7,7,7)]
   149      37.604941      37.604941      37.604941    17[30-(7,7,7)]
   150       32.94086       32.94086       32.94086    17[30-(7,7,7)]
   151       10.98025       10.98025       10.98025    8[6-(6,6),6-(6,6)]
   152      12.449847      12.449847      12.449847    8[6-(6,6),6-(6,6)]
   153       9.510653       9.510653       9.510653    8[6-(6,6),6-(6,6)]
   154       10.98025       10.98025       10.98025    8[6-(6,6),6-(6,6)]
   155       4.755327       4.755327       4.755327    8[6-(6,6),6-(6,6)]
   156      17.205173      17.205173      17.205173    8[6-(6,6),6-(6,6)]
   157      15.735577      15.735577      15.735577    8[6-(6,6),6-(6,6)]
   158       6.224923       6.224923       6.224923    8[6-(6,6),6-(6,6)]
   159       6.224923       6.224923       6.224923    8[6-(6,6),6-(6,6)]
   160      17.205173      17.205173      17.205173    8[6-(6,6),6-(6,6)]
   161      15.735577      15.735577      15.735577    8[6-(6,6),6-(6,6)]
   162       4.755327       4.755327       4.755327    8[6-(6,6),6-(6,6)]
