# Supplementary material for: A collection of forcefield precursors for metal–organic frameworks
Source: RSC Adv. 2019 Nov 13;9(63):36492–507. doi: 10.1039/c9ra07327b (PMC9075174; doi:10.1039/c9ra07327b)
Supplement: RA-009-C9RA07327B-s2497 [file RA-009-C9RA07327B-s2497.txt]

UQUHAQ_clean

7.007700    0.000000    0.000000
0.000000    7.816900    0.000000
0.000000    -2.441716    15.467054

     1       5.209734       5.209734       5.209734    28[7-(6,6),7-(6,6),8-(6),8-(6)]
     2       1.705884       1.705884       1.705884    28[7-(6,6),7-(6,6),8-(6),8-(6)]
     3       1.797966       1.797966       1.797966    28[7-(6,6),7-(6,6),8-(6),8-(6)]
     4       5.301816       5.301816       5.301816    28[7-(6,6),7-(6,6),8-(6),8-(6)]
     5       6.484225       6.484225       6.484225    1[6-(6,7)]
     6       6.359488       6.359488       6.359488    1[6-(6,7)]
     7       4.886469       4.886469       4.886469    1[6-(6,7)]
     8       3.346878       3.346878       3.346878    1[6-(6,7)]
     9       6.063763       6.063763       6.063763    1[6-(8,8)]
    10       2.980375       2.980375       2.980375    1[6-(6,7)]
    11       2.855638       2.855638       2.855638    1[6-(6,7)]
    12       1.382619       1.382619       1.382619    1[6-(6,7)]
    13       6.850728       6.850728       6.850728    1[6-(6,7)]
    14       2.559913       2.559913       2.559913    1[6-(8,8)]
    15       0.523475       0.523475       0.523475    1[6-(6,7)]
    16       0.648212       0.648212       0.648212    1[6-(6,7)]
    17       2.121231       2.121231       2.121231    1[6-(6,7)]
    18       3.660822       3.660822       3.660822    1[6-(6,7)]
    19       0.943937       0.943937       0.943937    1[6-(8,8)]
    20       4.027325       4.027325       4.027325    1[6-(6,7)]
    21       4.152062       4.152062       4.152062    1[6-(6,7)]
    22       5.625081       5.625081       5.625081    1[6-(6,7)]
    23       0.156972       0.156972       0.156972    1[6-(6,7)]
    24       4.447787       4.447787       4.447787    1[6-(8,8)]
    25       6.690251       6.690251       6.690251    6[1-(0),6-(1,7),7-(6,28)]
    26        6.61667        6.61667        6.61667    6[1-(0),6-(1,7),7-(6,28)]
    27        4.32305        4.32305        4.32305    6[1-(0),6-(1,7),7-(6,28)]
    28       3.425364       3.425364       3.425364    6[1-(0),6-(1,7),7-(6,28)]
    29       6.484926       6.484926       6.484926    6[1-(0),8-(28),8-(28)]
    30       3.186401       3.186401       3.186401    6[1-(0),6-(1,7),7-(6,28)]
    31        3.11282        3.11282        3.11282    6[1-(0),6-(1,7),7-(6,28)]
    32         0.8192         0.8192         0.8192    6[1-(0),6-(1,7),7-(6,28)]
    33       6.929214       6.929214       6.929214    6[1-(0),6-(1,7),7-(6,28)]
    34       2.981076       2.981076       2.981076    6[1-(0),8-(28),8-(28)]
    35       0.317449       0.317449       0.317449    6[1-(0),6-(1,7),7-(6,28)]
    36        0.39103        0.39103        0.39103    6[1-(0),6-(1,7),7-(6,28)]
    37        2.68465        2.68465        2.68465    6[1-(0),6-(1,7),7-(6,28)]
    38       3.582336       3.582336       3.582336    6[1-(0),6-(1,7),7-(6,28)]
    39       0.522774       0.522774       0.522774    6[1-(0),8-(28),8-(28)]
    40       3.821299       3.821299       3.821299    6[1-(0),6-(1,7),7-(6,28)]
    41        3.89488        3.89488        3.89488    6[1-(0),6-(1,7),7-(6,28)]
    42         6.1885         6.1885         6.1885    6[1-(0),6-(1,7),7-(6,28)]
    43       0.078486       0.078486       0.078486    6[1-(0),6-(1,7),7-(6,28)]
    44       4.026624       4.026624       4.026624    6[1-(0),8-(28),8-(28)]
    45       6.295087       6.295087       6.295087    7[6-(1,6),6-(1,6),28-(7,8,8)]
    46       4.249189       4.249189       4.249189    7[6-(1,6),6-(1,6),28-(7,8,8)]
    47       2.791237       2.791237       2.791237    7[6-(1,6),6-(1,6),28-(7,8,8)]
    48       0.745339       0.745339       0.745339    7[6-(1,6),6-(1,6),28-(7,8,8)]
    49       0.712613       0.712613       0.712613    7[6-(1,6),6-(1,6),28-(7,8,8)]
    50       2.758511       2.758511       2.758511    7[6-(1,6),6-(1,6),28-(7,8,8)]
    51       4.216463       4.216463       4.216463    7[6-(1,6),6-(1,6),28-(7,8,8)]
    52       6.262361       6.262361       6.262361    7[6-(1,6),6-(1,6),28-(7,8,8)]
    53        6.17953        6.17953        6.17953    8[6-(1,8),28-(7,7,8)]
    54       0.259565       0.259565       0.259565    8[6-(1,8),28-(7,7,8)]
    55        2.67568        2.67568        2.67568    8[6-(1,8),28-(7,7,8)]
    56       3.763415       3.763415       3.763415    8[6-(1,8),28-(7,7,8)]
    57        0.82817        0.82817        0.82817    8[6-(1,8),28-(7,7,8)]
    58       6.748135       6.748135       6.748135    8[6-(1,8),28-(7,7,8)]
    59        4.33202        4.33202        4.33202    8[6-(1,8),28-(7,7,8)]
    60       3.244285       3.244285       3.244285    8[6-(1,8),28-(7,7,8)]
