# Supplementary material for: A collection of forcefield precursors for metal–organic frameworks
Source: RSC Adv. 2019 Nov 13;9(63):36492–507. doi: 10.1039/c9ra07327b (PMC9075174; doi:10.1039/c9ra07327b)
Supplement: RA-009-C9RA07327B-s2498 [file RA-009-C9RA07327B-s2498.txt]

UQULAU_clean

12.020100    0.000000    0.000000
-0.036605    12.938248    0.000000
0.000000    0.000000    20.746300

     1       3.682861       3.682861       3.682861    27[7-(6,6),7-(6,6),8-(1,1,27),8-(6),8-(6)]
     2       1.984166       1.984166       1.984166    27[7-(6,6),8-(1,1,27),8-(6),8-(6)]
     3       9.674609       9.674609       9.674609    27[7-(6,6),7-(6,6),8-(1,1,27),8-(6),8-(6)]
     4       7.975914       7.975914       7.975914    27[7-(6,6),8-(1,1,27),8-(6),8-(6)]
     5       2.314192       2.314192       2.314192    1[8-(1,27,27)]
     6       3.617295       3.617295       3.617295    1[8-(1,27,27)]
     7       3.466804       3.466804       3.466804    1[8-(6)]
     8       8.403526       8.403526       8.403526    1[8-(6)]
     9       3.559032       3.559032       3.559032    1[6-(1,6,6)]
    10       3.238401       3.238401       3.238401    1[6-(1,6,6)]
    11        4.92294        4.92294        4.92294    1[6-(1,6,6)]
    12       6.279825       6.279825       6.279825    1[6-(1,6,6)]
    13       6.775081       6.775081       6.775081    1[6-(1,6,6)]
    14       5.727998       5.727998       5.727998    1[6-(1,6,6)]
    15       4.497979       4.497979       4.497979    1[6-(1,6,6)]
    16       5.599507       5.599507       5.599507    1[6-(1,6,6)]
    17       6.634336       6.634336       6.634336    1[6-(6,6,6)]
    18       7.796109       7.796109       7.796109    1[6-(1,6,6)]
    19       8.017849       8.017849       8.017849    1[6-(1,6,6)]
    20       7.438166       7.438166       7.438166    1[6-(6,6,6)]
    21       5.305484       5.305484       5.305484    1[6-(1,6,6)]
    22       6.101972       6.101972       6.101972    1[6-(1,6,6)]
    23       1.547378       1.547378       1.547378    1[6-(1,6,6)]
    24       1.123593       1.123593       1.123593    1[6-(1,6,6)]
    25       0.345295       0.345295       0.345295    1[6-(1,6,6)]
    26         11.171         11.171         11.171    1[6-(1,6,6)]
    27        11.2502        11.2502        11.2502    1[6-(1,6,6)]
    28      10.491669      10.491669      10.491669    1[6-(1,6,6)]
    29      10.943184      10.943184      10.943184    1[6-(1,6,6)]
    30      10.008207      10.008207      10.008207    1[6-(1,6,6)]
    31       0.228102       0.228102       0.228102    1[6-(6,6,6)]
    32         0.0599         0.0599         0.0599    1[6-(1,6,6)]
    33      10.710351      10.710351      10.710351    1[6-(1,6,6)]
    34      10.315092      10.315092      10.315092    1[6-(6,6,6)]
    35       9.001743       9.001743       9.001743    1[6-(1,6,6)]
    36       8.801275       8.801275       8.801275    1[6-(1,6,6)]
    37       6.478956       6.478956       6.478956    1[6-(6,6)]
    38       5.215569       5.215569       5.215569    1[6-(6,7)]
    39        4.06224        4.06224        4.06224    1[6-(6,7)]
    40       5.331406       5.331406       5.331406    1[6-(6,6)]
    41       9.988471       9.988471       9.988471    1[6-(6,6)]
    42      11.171289      11.171289      11.171289    1[6-(6,7)]
    43       2.417708       2.417708       2.417708    1[6-(6,7)]
    44       1.310372       1.310372       1.310372    1[6-(6,6)]
    45       6.304085       6.304085       6.304085    1[6-(6,6)]
    46       7.934898       7.934898       7.934898    1[6-(6,6)]
    47       7.657644       7.657644       7.657644    1[6-(6,7)]
    48       9.216091       9.216091       9.216091    1[6-(6,7)]
    49       8.995629       8.995629       8.995629    1[6-(6,6)]
    50        7.85088        7.85088        7.85088    1[6-(6,7)]
    51      10.933986      10.933986      10.933986    1[6-(6,7)]
    52       0.142881       0.142881       0.142881    1[6-(6,6)]
    53       8.342545       8.342545       8.342545    1[8-(1,27,27)]
    54       9.645648       9.645648       9.645648    1[8-(1,27,27)]
    55       9.495156       9.495156       9.495156    1[8-(6)]
    56       2.375174       2.375174       2.375174    1[8-(6)]
    57       9.550779       9.550779       9.550779    1[6-(1,6,6)]
    58       9.230149       9.230149       9.230149    1[6-(1,6,6)]
    59      10.914688      10.914688      10.914688    1[6-(1,6,6)]
    60       0.251473       0.251473       0.251473    1[6-(1,6,6)]
    61       0.746729       0.746729       0.746729    1[6-(1,6,6)]
    62      11.719746      11.719746      11.719746    1[6-(1,6,6)]
    63      10.489726      10.489726      10.489726    1[6-(1,6,6)]
    64      11.627859      11.627859      11.627859    1[6-(1,6,6)]
    65       0.605983       0.605983       0.605983    1[6-(6,6,6)]
    66       1.804361       1.804361       1.804361    1[6-(1,6,6)]
    67       1.989497       1.989497       1.989497    1[6-(1,6,6)]
    68       1.446418       1.446418       1.446418    1[6-(6,6,6)]
    69      11.333837      11.333837      11.333837    1[6-(1,6,6)]
    70       0.110224       0.110224       0.110224    1[6-(1,6,6)]
    71       7.539125       7.539125       7.539125    1[6-(1,6,6)]
    72        7.11534        7.11534        7.11534    1[6-(1,6,6)]
    73       6.337042       6.337042       6.337042    1[6-(1,6,6)]
    74       5.142648       5.142648       5.142648    1[6-(1,6,6)]
    75       5.221847       5.221847       5.221847    1[6-(1,6,6)]
    76       4.463316       4.463316       4.463316    1[6-(1,6,6)]
    77       4.914831       4.914831       4.914831    1[6-(1,6,6)]
    78       3.979854       3.979854       3.979854    1[6-(1,6,6)]
    79       6.256455       6.256455       6.256455    1[6-(6,6,6)]
    80       6.088253       6.088253       6.088253    1[6-(1,6,6)]
    81       4.718603       4.718603       4.718603    1[6-(1,6,6)]
    82       4.323344       4.323344       4.323344    1[6-(6,6,6)]
    83       2.973391       2.973391       2.973391    1[6-(1,6,6)]
    84       2.772923       2.772923       2.772923    1[6-(1,6,6)]
    85       0.450603       0.450603       0.450603    1[6-(6,6)]
    86      11.207317      11.207317      11.207317    1[6-(6,7)]
    87      10.053988      10.053988      10.053988    1[6-(6,7)]
    88      11.323153      11.323153      11.323153    1[6-(6,6)]
    89       3.960119       3.960119       3.960119    1[6-(6,6)]
    90       5.142936       5.142936       5.142936    1[6-(6,7)]
    91       8.409456       8.409456       8.409456    1[6-(6,7)]
    92        7.30212        7.30212        7.30212    1[6-(6,6)]
    93       0.312337       0.312337       0.312337    1[6-(6,6)]
    94       1.906545       1.906545       1.906545    1[6-(6,6)]
    95       1.665896       1.665896       1.665896    1[6-(6,7)]
    96       3.187738       3.187738       3.187738    1[6-(6,7)]
    97       2.967276       2.967276       2.967276    1[6-(6,6)]
    98       1.859132       1.859132       1.859132    1[6-(6,7)]
    99       4.942238       4.942238       4.942238    1[6-(6,7)]
   100       6.134629       6.134629       6.134629    1[6-(6,6)]
   101       4.986015       4.986015       4.986015    6[6-(1,1,6),6-(1,1,6),6-(1,1,6),6-(8,8)]
   102        3.94912        3.94912        3.94912    6[1-(0),1-(0),6-(6,6,6),6-(6,6,8)]
   103       5.608347       5.608347       5.608347    6[1-(0),1-(0),6-(1,6,6),6-(6,6,6)]
   104       6.098814       6.098814       6.098814    6[1-(0),1-(0),6-(1,6,6),6-(6,6,6)]
   105       4.601907       4.601907       4.601907    6[6-(1,1,6),6-(1,1,6),6-(1,1,6),8-(1)]
   106        5.19667        5.19667        5.19667    6[1-(0),1-(0),6-(1,6,6),6-(6,6,8)]
   107       6.247879       6.247879       6.247879    6[1-(0),6-(1,1,6),6-(1,1,6),6-(1,1,6)]
   108       7.355965       7.355965       7.355965    6[1-(0),1-(0),6-(1,6,6),6-(1,6,6)]
   109        6.73592        6.73592        6.73592    6[1-(0),6-(1,1,6),6-(1,1,6),6-(1,1,6)]
   110       5.691952       5.691952       5.691952    6[1-(0),1-(0),6-(1,6,6),6-(6,6,8)]
   111       4.304471       4.304471       4.304471    6[6-(6,6,6),8-(27),8-(27)]
   112        0.10874        0.10874        0.10874    6[6-(1,1,6),6-(1,1,6),6-(1,1,6),6-(8,8)]
   113       0.792642       0.792642       0.792642    6[1-(0),1-(0),6-(1,6,6),6-(6,6,6)]
   114      11.619037      11.619037      11.619037    6[1-(0),1-(0),6-(1,6,6),6-(6,6,6)]
   115      10.934846      10.934846      10.934846    6[1-(0),1-(0),6-(6,6,6),6-(6,6,8)]
   116       9.946328       9.946328       9.946328    6[6-(1,1,6),6-(1,1,6),6-(1,1,6),8-(1)]
   117      10.635082      10.635082      10.635082    6[1-(0),1-(0),6-(1,6,6),6-(6,6,8)]
   118      11.808609      11.808609      11.808609    6[1-(0),6-(1,1,6),6-(1,1,6),6-(1,1,6)]
   119      11.326452      11.326452      11.326452    6[1-(0),1-(0),6-(1,6,6),6-(1,6,6)]
   120      10.635275      10.635275      10.635275    6[1-(0),6-(1,1,6),6-(1,1,6),6-(1,1,6)]
   121        9.44256        9.44256        9.44256    6[1-(0),1-(0),6-(1,6,6),6-(6,6,8)]
   122       1.078125       1.078125       1.078125    6[6-(6,6,6),8-(27),8-(27)]
   123       6.097627       6.097627       6.097627    6[6-(1,6),6-(1,6),6-(6,6)]
   124       6.013797       6.013797       6.013797    6[1-(0),6-(1,7),6-(6,6)]
   125       5.246619       5.246619       5.246619    6[1-(0),6-(1,6),7-(6,27)]
   126       4.576622       4.576622       4.576622    6[1-(0),6-(1,6),7-(6,27)]
   127       5.331604       5.331604       5.331604    6[1-(0),6-(1,7),6-(6,6)]
   128      11.495997      11.495997      11.495997    6[6-(1,6),6-(1,6),6-(6,6)]
   129      10.895524      10.895524      10.895524    6[1-(0),6-(1,7),6-(6,6)]
   130      11.616544      11.616544      11.616544    6[1-(0),6-(1,6),7-(6,27)]
   131       1.500897       1.500897       1.500897    6[1-(0),6-(1,6),7-(6,27)]
   132        0.83982        0.83982        0.83982    6[1-(0),6-(1,7),6-(6,6)]
   133       6.896685       6.896685       6.896685    6[1-(0),6-(1,7),6-(6,6)]
   134       7.850547       7.850547       7.850547    6[1-(0),6-(1,7),6-(6,6)]
   135       7.711955       7.711955       7.711955    6[1-(0),6-(1,6),7-(6,27)]
   136       8.627158       8.627158       8.627158    6[1-(0),6-(1,6),7-(6,27)]
   137       6.958306       6.958306       6.958306    6[6-(1,6),6-(1,6),6-(6,6)]
   138      10.728909      10.728909      10.728909    6[6-(1,6),6-(1,6),6-(6,6)]
   139       9.414131       9.414131       9.414131    6[1-(0),6-(1,7),6-(6,6)]
   140       8.731348       8.731348       8.731348    6[1-(0),6-(1,6),7-(6)]
   141      10.531245      10.531245      10.531245    6[1-(0),6-(1,6),7-(6)]
   142      11.287373      11.287373      11.287373    6[1-(0),6-(1,7),6-(6,6)]
   143      10.977762      10.977762      10.977762    6[6-(1,1,6),6-(1,1,6),6-(1,1,6),6-(8,8)]
   144       9.940867       9.940867       9.940867    6[1-(0),1-(0),6-(6,6,6),6-(6,6,8)]
   145      11.600095      11.600095      11.600095    6[1-(0),1-(0),6-(1,6,6),6-(6,6,6)]
   146       0.070461       0.070461       0.070461    6[1-(0),1-(0),6-(1,6,6),6-(6,6,6)]
   147      10.630259      10.630259      10.630259    6[6-(1,1,6),6-(1,1,6),6-(1,1,6),8-(1)]
   148      11.225022      11.225022      11.225022    6[1-(0),1-(0),6-(1,6,6),6-(6,6,8)]
   149       0.219527       0.219527       0.219527    6[1-(0),6-(1,1,6),6-(1,1,6),6-(1,1,6)]
   150       1.327613       1.327613       1.327613    6[1-(0),1-(0),6-(1,6,6),6-(1,6,6)]
   151       0.707567       0.707567       0.707567    6[1-(0),6-(1,1,6),6-(1,1,6),6-(1,1,6)]
   152      11.720304      11.720304      11.720304    6[1-(0),1-(0),6-(1,6,6),6-(6,6,8)]
   153      10.296218      10.296218      10.296218    6[6-(6,6,6),8-(27),8-(27)]
   154       6.100487       6.100487       6.100487    6[6-(1,1,6),6-(1,1,6),6-(1,1,6),6-(8,8)]
   155        6.78439        6.78439        6.78439    6[1-(0),1-(0),6-(1,6,6),6-(6,6,6)]
   156       5.590684       5.590684       5.590684    6[1-(0),1-(0),6-(1,6,6),6-(6,6,6)]
   157       4.906493       4.906493       4.906493    6[1-(0),1-(0),6-(6,6,6),6-(6,6,8)]
   158       3.917975       3.917975       3.917975    6[6-(1,1,6),6-(1,1,6),6-(1,1,6),8-(1)]
   159        4.60673        4.60673        4.60673    6[1-(0),1-(0),6-(1,6,6),6-(6,6,8)]
   160       5.780257       5.780257       5.780257    6[1-(0),6-(1,1,6),6-(1,1,6),6-(1,1,6)]
   161       5.334705       5.334705       5.334705    6[1-(0),1-(0),6-(1,6,6),6-(1,6,6)]
   162       4.606923       4.606923       4.606923    6[1-(0),6-(1,1,6),6-(1,1,6),6-(1,1,6)]
   163       3.414208       3.414208       3.414208    6[1-(0),1-(0),6-(1,6,6),6-(6,6,8)]
   164       7.069872       7.069872       7.069872    6[6-(6,6,6),8-(27),8-(27)]
   165       0.069275       0.069275       0.069275    6[6-(1,6),6-(1,6),6-(6,6)]
   166      -0.014555      -0.014555      -0.014555    6[1-(0),6-(1,7),6-(6,6)]
   167      11.238367      11.238367      11.238367    6[1-(0),6-(1,6),7-(6,27)]
   168       10.56837       10.56837       10.56837    6[1-(0),6-(1,6),7-(6,27)]
   169      11.323352      11.323352      11.323352    6[1-(0),6-(1,7),6-(6,6)]
   170       5.467645       5.467645       5.467645    6[6-(1,6),6-(1,6),6-(6,6)]
   171       4.867171       4.867171       4.867171    6[1-(0),6-(1,7),6-(6,6)]
   172       5.588191       5.588191       5.588191    6[1-(0),6-(1,6),7-(6,27)]
   173       7.492644       7.492644       7.492644    6[1-(0),6-(1,6),7-(6,27)]
   174       6.831567       6.831567       6.831567    6[1-(0),6-(1,7),6-(6,6)]
   175       0.904938       0.904938       0.904938    6[1-(0),6-(1,7),6-(6,6)]
   176       1.822195       1.822195       1.822195    6[1-(0),6-(1,7),6-(6,6)]
   177       1.720207       1.720207       1.720207    6[1-(0),6-(1,6),7-(6,27)]
   178       2.598806       2.598806       2.598806    6[1-(0),6-(1,6),7-(6,27)]
   179       0.929953       0.929953       0.929953    6[6-(1,6),6-(1,6),6-(6,6)]
   180       4.700556       4.700556       4.700556    6[6-(1,6),6-(1,6),6-(6,6)]
   181       3.385778       3.385778       3.385778    6[1-(0),6-(1,7),6-(6,6)]
   182       2.702995       2.702995       2.702995    6[1-(0),6-(1,6),7-(6)]
   183       4.539498       4.539498       4.539498    6[1-(0),6-(1,6),7-(6)]
   184        5.25902        5.25902        5.25902    6[1-(0),6-(1,7),6-(6,6)]
   185       4.543755       4.543755       4.543755    7[6-(1,6),6-(1,6),27-(7,8,8,8)]
   186        0.90275        0.90275        0.90275    7[6-(1,6),6-(1,6),27-(8,8,8)]
   187       8.576618       8.576618       8.576618    7[6-(1,6),6-(1,6),27-(7,8,8,8)]
   188       9.269364       9.269364       9.269364    7[6-(1,6),6-(1,6)]
   189      10.535502      10.535502      10.535502    7[6-(1,6),6-(1,6),27-(7,8,8,8)]
   190       6.894497       6.894497       6.894497    7[6-(1,6),6-(1,6),27-(8,8,8)]
   191       2.584871       2.584871       2.584871    7[6-(1,6),6-(1,6),27-(7,8,8,8)]
   192       3.277616       3.277616       3.277616    7[6-(1,6),6-(1,6)]
   193        2.95311        2.95311        2.95311    8[1-(0),1-(0),27-(7,7,8,8),27-(7,8,8)]
   194        3.31447        3.31447        3.31447    8[6-(6,8),27-(7,8,8)]
   195       4.754512       4.754512       4.754512    8[6-(6,8),27-(7,7,8,8)]
   196       3.601391       3.601391       3.601391    8[1-(0),6-(6,6,6)]
   197       2.159538       2.159538       2.159538    8[6-(6,8),27-(7,7,8,8)]
   198       0.717657       0.717657       0.717657    8[6-(6,8),27-(7,8,8)]
   199       8.850771       8.850771       8.850771    8[1-(0),6-(6,6,6)]
   200       8.944858       8.944858       8.944858    8[1-(0),1-(0),27-(7,7,8,8),27-(7,8,8)]
   201       9.306217       9.306217       9.306217    8[6-(6,8),27-(7,8,8)]
   202      10.746259      10.746259      10.746259    8[6-(6,8),27-(7,7,8,8)]
   203       9.629743       9.629743       9.629743    8[1-(0),6-(6,6,6)]
   204       8.151285       8.151285       8.151285    8[6-(6,8),27-(7,7,8,8)]
   205       6.709404       6.709404       6.709404    8[6-(6,8),27-(7,8,8)]
   206       2.822418       2.822418       2.822418    8[1-(0),6-(6,6,6)]
