# Supplementary material for: A collection of forcefield precursors for metal–organic frameworks
Source: RSC Adv. 2019 Nov 13;9(63):36492–507. doi: 10.1039/c9ra07327b (PMC9075174; doi:10.1039/c9ra07327b)
Supplement: RA-009-C9RA07327B-s2499 [file RA-009-C9RA07327B-s2499.txt]

UTEWOG_clean

18.549000    0.000000    0.000000
0.000000    18.549000    0.000000
0.000000    0.000000    18.549000

     1            0.0            0.0            0.0    28[7-(6,7),7-(6,7),7-(6,7),7-(6,7)]
     2            0.0            0.0            0.0    28[7-(6,7),7-(6,7),7-(6,7),7-(6,7)]
     3         9.2745         9.2745         9.2745    28[7-(6,7),7-(6,7),7-(6,7),7-(6,7)]
     4         9.2745         9.2745         9.2745    28[7-(6,7),7-(6,7),7-(6,7),7-(6,7)]
     5      11.479049      11.479049      11.479049    28[7-(6,7),7-(6,7),7-(6,7),7-(6,7)]
     6       7.069951       7.069951       7.069951    28[7-(6,7),7-(6,7),7-(6,7),7-(6,7)]
     7      11.479049      11.479049      11.479049    28[7-(6,7),7-(6,7),7-(6,7),7-(6,7)]
     8       7.069951       7.069951       7.069951    28[7-(6,7),7-(6,7),7-(6,7),7-(6,7)]
     9            0.0            0.0            0.0    28[7-(6,7),7-(6,7),7-(6,7),7-(6,7)]
    10            0.0            0.0            0.0    28[7-(6,7),7-(6,7),7-(6,7),7-(6,7)]
    11         9.2745         9.2745         9.2745    28[7-(6,7),7-(6,7),7-(6,7),7-(6,7)]
    12         9.2745         9.2745         9.2745    28[7-(6,7),7-(6,7),7-(6,7),7-(6,7)]
    13      15.850121      15.850121      15.850121    1[6-(6,7)]
    14       2.698879       2.698879       2.698879    1[6-(6,7)]
    15       2.698879       2.698879       2.698879    1[6-(6,7)]
    16      15.850121      15.850121      15.850121    1[6-(6,7)]
    17      10.394489      10.394489      10.394489    1[6-(6,7)]
    18      10.394489      10.394489      10.394489    1[6-(6,7)]
    19       8.154511       8.154511       8.154511    1[6-(6,7)]
    20       8.154511       8.154511       8.154511    1[6-(6,7)]
    21      13.228219      13.228219      13.228219    1[6-(6,7)]
    22       5.320781       5.320781       5.320781    1[6-(6,7)]
    23      13.228219      13.228219      13.228219    1[6-(6,7)]
    24       5.320781       5.320781       5.320781    1[6-(6,7)]
    25      13.228219      13.228219      13.228219    1[6-(6,7)]
    26       5.320781       5.320781       5.320781    1[6-(6,7)]
    27      13.228219      13.228219      13.228219    1[6-(6,7)]
    28       5.320781       5.320781       5.320781    1[6-(6,7)]
    29      15.850121      15.850121      15.850121    1[6-(6,7)]
    30       2.698879       2.698879       2.698879    1[6-(6,7)]
    31       2.698879       2.698879       2.698879    1[6-(6,7)]
    32      15.850121      15.850121      15.850121    1[6-(6,7)]
    33      10.394489      10.394489      10.394489    1[6-(6,7)]
    34      10.394489      10.394489      10.394489    1[6-(6,7)]
    35       8.154511       8.154511       8.154511    1[6-(6,7)]
    36       8.154511       8.154511       8.154511    1[6-(6,7)]
    37       2.698879       2.698879       2.698879    1[6-(6,7)]
    38      15.850121      15.850121      15.850121    1[6-(6,7)]
    39      15.850121      15.850121      15.850121    1[6-(6,7)]
    40       2.698879       2.698879       2.698879    1[6-(6,7)]
    41       8.154511       8.154511       8.154511    1[6-(6,7)]
    42       8.154511       8.154511       8.154511    1[6-(6,7)]
    43      10.394489      10.394489      10.394489    1[6-(6,7)]
    44      10.394489      10.394489      10.394489    1[6-(6,7)]
    45       5.320781       5.320781       5.320781    1[6-(6,7)]
    46      13.228219      13.228219      13.228219    1[6-(6,7)]
    47       5.320781       5.320781       5.320781    1[6-(6,7)]
    48      13.228219      13.228219      13.228219    1[6-(6,7)]
    49       5.320781       5.320781       5.320781    1[6-(6,7)]
    50      13.228219      13.228219      13.228219    1[6-(6,7)]
    51       5.320781       5.320781       5.320781    1[6-(6,7)]
    52      13.228219      13.228219      13.228219    1[6-(6,7)]
    53       2.698879       2.698879       2.698879    1[6-(6,7)]
    54      15.850121      15.850121      15.850121    1[6-(6,7)]
    55      15.850121      15.850121      15.850121    1[6-(6,7)]
    56       2.698879       2.698879       2.698879    1[6-(6,7)]
    57       8.154511       8.154511       8.154511    1[6-(6,7)]
    58       8.154511       8.154511       8.154511    1[6-(6,7)]
    59      10.394489      10.394489      10.394489    1[6-(6,7)]
    60      10.394489      10.394489      10.394489    1[6-(6,7)]
    61      14.321868      14.321868      14.321868    1[6-(6,6)]
    62       4.226946       4.226946       4.226946    1[6-(6,6)]
    63       4.226946       4.226946       4.226946    1[6-(6,6)]
    64      14.321868      14.321868      14.321868    1[6-(6,6)]
    65      11.466435      11.466435      11.466435    1[6-(6,6)]
    66      11.466435      11.466435      11.466435    1[6-(6,6)]
    67       7.082565       7.082565       7.082565    1[6-(6,6)]
    68       7.082565       7.082565       7.082565    1[6-(6,6)]
    69      14.321868      14.321868      14.321868    1[6-(6,6)]
    70       4.226946       4.226946       4.226946    1[6-(6,6)]
    71      14.321868      14.321868      14.321868    1[6-(6,6)]
    72       4.226946       4.226946       4.226946    1[6-(6,6)]
    73      14.321868      14.321868      14.321868    1[6-(6,6)]
    74       4.226946       4.226946       4.226946    1[6-(6,6)]
    75      14.321868      14.321868      14.321868    1[6-(6,6)]
    76       4.226946       4.226946       4.226946    1[6-(6,6)]
    77      14.321868      14.321868      14.321868    1[6-(6,6)]
    78       4.226946       4.226946       4.226946    1[6-(6,6)]
    79       4.226946       4.226946       4.226946    1[6-(6,6)]
    80      14.321868      14.321868      14.321868    1[6-(6,6)]
    81      11.466435      11.466435      11.466435    1[6-(6,6)]
    82      11.466435      11.466435      11.466435    1[6-(6,6)]
    83       7.082565       7.082565       7.082565    1[6-(6,6)]
    84       7.082565       7.082565       7.082565    1[6-(6,6)]
    85      16.057684      16.057684      16.057684    6[1-(0),6-(6,6),7-(7,28)]
    86       2.491316       2.491316       2.491316    6[1-(0),6-(6,6),7-(7,28)]
    87       2.491316       2.491316       2.491316    6[1-(0),6-(6,6),7-(7,28)]
    88      16.057684      16.057684      16.057684    6[1-(0),6-(6,6),7-(7,28)]
    89      10.886594      10.886594      10.886594    6[1-(0),6-(6,6),7-(7,28)]
    90      10.886594      10.886594      10.886594    6[1-(0),6-(6,6),7-(7,28)]
    91       7.662406       7.662406       7.662406    6[1-(0),6-(6,6),7-(7,28)]
    92       7.662406       7.662406       7.662406    6[1-(0),6-(6,6),7-(7,28)]
    93      12.442669      12.442669      12.442669    6[1-(0),6-(6,6),7-(7,28)]
    94       6.106331       6.106331       6.106331    6[1-(0),6-(6,6),7-(7,28)]
    95      12.442669      12.442669      12.442669    6[1-(0),6-(6,6),7-(7,28)]
    96       6.106331       6.106331       6.106331    6[1-(0),6-(6,6),7-(7,28)]
    97      12.442669      12.442669      12.442669    6[1-(0),6-(6,6),7-(7,28)]
    98       6.106331       6.106331       6.106331    6[1-(0),6-(6,6),7-(7,28)]
    99      12.442669      12.442669      12.442669    6[1-(0),6-(6,6),7-(7,28)]
   100       6.106331       6.106331       6.106331    6[1-(0),6-(6,6),7-(7,28)]
   101      16.057684      16.057684      16.057684    6[1-(0),6-(6,6),7-(7,28)]
   102       2.491316       2.491316       2.491316    6[1-(0),6-(6,6),7-(7,28)]
   103       2.491316       2.491316       2.491316    6[1-(0),6-(6,6),7-(7,28)]
   104      16.057684      16.057684      16.057684    6[1-(0),6-(6,6),7-(7,28)]
   105      10.886594      10.886594      10.886594    6[1-(0),6-(6,6),7-(7,28)]
   106      10.886594      10.886594      10.886594    6[1-(0),6-(6,6),7-(7,28)]
   107       7.662406       7.662406       7.662406    6[1-(0),6-(6,6),7-(7,28)]
   108       7.662406       7.662406       7.662406    6[1-(0),6-(6,6),7-(7,28)]
   109       2.491316       2.491316       2.491316    6[1-(0),6-(6,6),7-(7,28)]
   110      16.057684      16.057684      16.057684    6[1-(0),6-(6,6),7-(7,28)]
   111      16.057684      16.057684      16.057684    6[1-(0),6-(6,6),7-(7,28)]
   112       2.491316       2.491316       2.491316    6[1-(0),6-(6,6),7-(7,28)]
   113       7.662406       7.662406       7.662406    6[1-(0),6-(6,6),7-(7,28)]
   114       7.662406       7.662406       7.662406    6[1-(0),6-(6,6),7-(7,28)]
   115      10.886594      10.886594      10.886594    6[1-(0),6-(6,6),7-(7,28)]
   116      10.886594      10.886594      10.886594    6[1-(0),6-(6,6),7-(7,28)]
   117       6.106331       6.106331       6.106331    6[1-(0),6-(6,6),7-(7,28)]
   118      12.442669      12.442669      12.442669    6[1-(0),6-(6,6),7-(7,28)]
   119       6.106331       6.106331       6.106331    6[1-(0),6-(6,6),7-(7,28)]
   120      12.442669      12.442669      12.442669    6[1-(0),6-(6,6),7-(7,28)]
   121       6.106331       6.106331       6.106331    6[1-(0),6-(6,6),7-(7,28)]
   122      12.442669      12.442669      12.442669    6[1-(0),6-(6,6),7-(7,28)]
   123       6.106331       6.106331       6.106331    6[1-(0),6-(6,6),7-(7,28)]
   124      12.442669      12.442669      12.442669    6[1-(0),6-(6,6),7-(7,28)]
   125       2.491316       2.491316       2.491316    6[1-(0),6-(6,6),7-(7,28)]
   126      16.057684      16.057684      16.057684    6[1-(0),6-(6,6),7-(7,28)]
   127      16.057684      16.057684      16.057684    6[1-(0),6-(6,6),7-(7,28)]
   128       2.491316       2.491316       2.491316    6[1-(0),6-(6,6),7-(7,28)]
   129       7.662406       7.662406       7.662406    6[1-(0),6-(6,6),7-(7,28)]
   130       7.662406       7.662406       7.662406    6[1-(0),6-(6,6),7-(7,28)]
   131      10.886594      10.886594      10.886594    6[1-(0),6-(6,6),7-(7,28)]
   132      10.886594      10.886594      10.886594    6[1-(0),6-(6,6),7-(7,28)]
   133      14.467107      14.467107      14.467107    6[6-(1,6),6-(1,6),6-(6,6)]
   134      15.492496      15.492496      15.492496    6[6-(1,7),6-(1,7),6-(6,6)]
   135       4.081893       4.081893       4.081893    6[6-(1,6),6-(1,6),6-(6,6)]
   136       3.056504       3.056504       3.056504    6[6-(1,7),6-(1,7),6-(6,6)]
   137       4.081893       4.081893       4.081893    6[6-(1,6),6-(1,6),6-(6,6)]
   138       3.056504       3.056504       3.056504    6[6-(1,7),6-(1,7),6-(6,6)]
   139      14.467107      14.467107      14.467107    6[6-(1,6),6-(1,6),6-(6,6)]
   140      15.492496      15.492496      15.492496    6[6-(1,7),6-(1,7),6-(6,6)]
   141       12.78935       12.78935       12.78935    6[6-(1,6),6-(1,6),6-(6,6)]
   142       12.06427       12.06427       12.06427    6[6-(1,7),6-(1,7),6-(6,6)]
   143       12.78935       12.78935       12.78935    6[6-(1,6),6-(1,6),6-(6,6)]
   144       12.06427       12.06427       12.06427    6[6-(1,7),6-(1,7),6-(6,6)]
   145        5.75965        5.75965        5.75965    6[6-(1,6),6-(1,6),6-(6,6)]
   146        6.48473        6.48473        6.48473    6[6-(1,7),6-(1,7),6-(6,6)]
   147        5.75965        5.75965        5.75965    6[6-(1,6),6-(1,6),6-(6,6)]
   148        6.48473        6.48473        6.48473    6[6-(1,7),6-(1,7),6-(6,6)]
   149       12.78935       12.78935       12.78935    6[6-(1,6),6-(1,6),6-(6,6)]
   150       12.06427       12.06427       12.06427    6[6-(1,7),6-(1,7),6-(6,6)]
   151        5.75965        5.75965        5.75965    6[6-(1,6),6-(1,6),6-(6,6)]
   152        6.48473        6.48473        6.48473    6[6-(1,7),6-(1,7),6-(6,6)]
   153       12.78935       12.78935       12.78935    6[6-(1,6),6-(1,6),6-(6,6)]
   154       12.06427       12.06427       12.06427    6[6-(1,7),6-(1,7),6-(6,6)]
   155        5.75965        5.75965        5.75965    6[6-(1,6),6-(1,6),6-(6,6)]
   156        6.48473        6.48473        6.48473    6[6-(1,7),6-(1,7),6-(6,6)]
   157       12.78935       12.78935       12.78935    6[6-(1,6),6-(1,6),6-(6,6)]
   158       12.06427       12.06427       12.06427    6[6-(1,7),6-(1,7),6-(6,6)]
   159        5.75965        5.75965        5.75965    6[6-(1,6),6-(1,6),6-(6,6)]
   160        6.48473        6.48473        6.48473    6[6-(1,7),6-(1,7),6-(6,6)]
   161       12.78935       12.78935       12.78935    6[6-(1,6),6-(1,6),6-(6,6)]
   162       12.06427       12.06427       12.06427    6[6-(1,7),6-(1,7),6-(6,6)]
   163        5.75965        5.75965        5.75965    6[6-(1,6),6-(1,6),6-(6,6)]
   164        6.48473        6.48473        6.48473    6[6-(1,7),6-(1,7),6-(6,6)]
   165      14.467107      14.467107      14.467107    6[6-(1,6),6-(1,6),6-(6,6)]
   166      15.492496      15.492496      15.492496    6[6-(1,7),6-(1,7),6-(6,6)]
   167       4.081893       4.081893       4.081893    6[6-(1,6),6-(1,6),6-(6,6)]
   168       3.056504       3.056504       3.056504    6[6-(1,7),6-(1,7),6-(6,6)]
   169       4.081893       4.081893       4.081893    6[6-(1,6),6-(1,6),6-(6,6)]
   170       3.056504       3.056504       3.056504    6[6-(1,7),6-(1,7),6-(6,6)]
   171      14.467107      14.467107      14.467107    6[6-(1,6),6-(1,6),6-(6,6)]
   172      15.492496      15.492496      15.492496    6[6-(1,7),6-(1,7),6-(6,6)]
   173       12.78935       12.78935       12.78935    6[6-(1,6),6-(1,6),6-(6,6)]
   174       12.06427       12.06427       12.06427    6[6-(1,7),6-(1,7),6-(6,6)]
   175       12.78935       12.78935       12.78935    6[6-(1,6),6-(1,6),6-(6,6)]
   176       12.06427       12.06427       12.06427    6[6-(1,7),6-(1,7),6-(6,6)]
   177        5.75965        5.75965        5.75965    6[6-(1,6),6-(1,6),6-(6,6)]
   178        6.48473        6.48473        6.48473    6[6-(1,7),6-(1,7),6-(6,6)]
   179        5.75965        5.75965        5.75965    6[6-(1,6),6-(1,6),6-(6,6)]
   180        6.48473        6.48473        6.48473    6[6-(1,7),6-(1,7),6-(6,6)]
   181      13.981865      13.981865      13.981865    6[1-(0),6-(6,6),6-(6,6)]
   182       4.567135       4.567135       4.567135    6[1-(0),6-(6,6),6-(6,6)]
   183       4.567135       4.567135       4.567135    6[1-(0),6-(6,6),6-(6,6)]
   184      13.981865      13.981865      13.981865    6[1-(0),6-(6,6),6-(6,6)]
   185      12.285559      12.285559      12.285559    6[1-(0),6-(6,6),6-(6,6)]
   186      12.285559      12.285559      12.285559    6[1-(0),6-(6,6),6-(6,6)]
   187       6.263441       6.263441       6.263441    6[1-(0),6-(6,6),6-(6,6)]
   188       6.263441       6.263441       6.263441    6[1-(0),6-(6,6),6-(6,6)]
   189      13.981865      13.981865      13.981865    6[1-(0),6-(6,6),6-(6,6)]
   190       4.567135       4.567135       4.567135    6[1-(0),6-(6,6),6-(6,6)]
   191      13.981865      13.981865      13.981865    6[1-(0),6-(6,6),6-(6,6)]
   192       4.567135       4.567135       4.567135    6[1-(0),6-(6,6),6-(6,6)]
   193      13.981865      13.981865      13.981865    6[1-(0),6-(6,6),6-(6,6)]
   194       4.567135       4.567135       4.567135    6[1-(0),6-(6,6),6-(6,6)]
   195      13.981865      13.981865      13.981865    6[1-(0),6-(6,6),6-(6,6)]
   196       4.567135       4.567135       4.567135    6[1-(0),6-(6,6),6-(6,6)]
   197      13.981865      13.981865      13.981865    6[1-(0),6-(6,6),6-(6,6)]
   198       4.567135       4.567135       4.567135    6[1-(0),6-(6,6),6-(6,6)]
   199       4.567135       4.567135       4.567135    6[1-(0),6-(6,6),6-(6,6)]
   200      13.981865      13.981865      13.981865    6[1-(0),6-(6,6),6-(6,6)]
   201      12.285559      12.285559      12.285559    6[1-(0),6-(6,6),6-(6,6)]
   202      12.285559      12.285559      12.285559    6[1-(0),6-(6,6),6-(6,6)]
   203       6.263441       6.263441       6.263441    6[1-(0),6-(6,6),6-(6,6)]
   204       6.263441       6.263441       6.263441    6[1-(0),6-(6,6),6-(6,6)]
   205      16.972335      16.972335      16.972335    7[6-(1,6),7-(6,28),28-(7,7,7)]
   206       1.576665       1.576665       1.576665    7[6-(1,6),7-(6,28),28-(7,7,7)]
   207       1.576665       1.576665       1.576665    7[6-(1,6),7-(6,28),28-(7,7,7)]
   208      16.972335      16.972335      16.972335    7[6-(1,6),7-(6,28),28-(7,7,7)]
   209       10.53713       10.53713       10.53713    7[6-(1,6),7-(6,28),28-(7,7,7)]
   210       10.53713       10.53713       10.53713    7[6-(1,6),7-(6,28),28-(7,7,7)]
   211        8.01187        8.01187        8.01187    7[6-(1,6),7-(6,28),28-(7,7,7)]
   212        8.01187        8.01187        8.01187    7[6-(1,6),7-(6,28),28-(7,7,7)]
   213      11.498711      11.498711      11.498711    7[6-(1,6),7-(6,28),28-(7,7,7)]
   214       7.050289       7.050289       7.050289    7[6-(1,6),7-(6,28),28-(7,7,7)]
   215      11.498711      11.498711      11.498711    7[6-(1,6),7-(6,28),28-(7,7,7)]
   216       7.050289       7.050289       7.050289    7[6-(1,6),7-(6,28),28-(7,7,7)]
   217      11.498711      11.498711      11.498711    7[6-(1,6),7-(6,28),28-(7,7,7)]
   218       7.050289       7.050289       7.050289    7[6-(1,6),7-(6,28),28-(7,7,7)]
   219      11.498711      11.498711      11.498711    7[6-(1,6),7-(6,28),28-(7,7,7)]
   220       7.050289       7.050289       7.050289    7[6-(1,6),7-(6,28),28-(7,7,7)]
   221      16.972335      16.972335      16.972335    7[6-(1,6),7-(6,28),28-(7,7,7)]
   222       1.576665       1.576665       1.576665    7[6-(1,6),7-(6,28),28-(7,7,7)]
   223       1.576665       1.576665       1.576665    7[6-(1,6),7-(6,28),28-(7,7,7)]
   224      16.972335      16.972335      16.972335    7[6-(1,6),7-(6,28),28-(7,7,7)]
   225       10.53713       10.53713       10.53713    7[6-(1,6),7-(6,28),28-(7,7,7)]
   226       10.53713       10.53713       10.53713    7[6-(1,6),7-(6,28),28-(7,7,7)]
   227        8.01187        8.01187        8.01187    7[6-(1,6),7-(6,28),28-(7,7,7)]
   228        8.01187        8.01187        8.01187    7[6-(1,6),7-(6,28),28-(7,7,7)]
   229       1.576665       1.576665       1.576665    7[6-(1,6),7-(6,28),28-(7,7,7)]
   230      16.972335      16.972335      16.972335    7[6-(1,6),7-(6,28),28-(7,7,7)]
   231      16.972335      16.972335      16.972335    7[6-(1,6),7-(6,28),28-(7,7,7)]
   232       1.576665       1.576665       1.576665    7[6-(1,6),7-(6,28),28-(7,7,7)]
   233        8.01187        8.01187        8.01187    7[6-(1,6),7-(6,28),28-(7,7,7)]
   234        8.01187        8.01187        8.01187    7[6-(1,6),7-(6,28),28-(7,7,7)]
   235       10.53713       10.53713       10.53713    7[6-(1,6),7-(6,28),28-(7,7,7)]
   236       10.53713       10.53713       10.53713    7[6-(1,6),7-(6,28),28-(7,7,7)]
   237       7.050289       7.050289       7.050289    7[6-(1,6),7-(6,28),28-(7,7,7)]
   238      11.498711      11.498711      11.498711    7[6-(1,6),7-(6,28),28-(7,7,7)]
   239       7.050289       7.050289       7.050289    7[6-(1,6),7-(6,28),28-(7,7,7)]
   240      11.498711      11.498711      11.498711    7[6-(1,6),7-(6,28),28-(7,7,7)]
   241       7.050289       7.050289       7.050289    7[6-(1,6),7-(6,28),28-(7,7,7)]
   242      11.498711      11.498711      11.498711    7[6-(1,6),7-(6,28),28-(7,7,7)]
   243       7.050289       7.050289       7.050289    7[6-(1,6),7-(6,28),28-(7,7,7)]
   244      11.498711      11.498711      11.498711    7[6-(1,6),7-(6,28),28-(7,7,7)]
   245       1.576665       1.576665       1.576665    7[6-(1,6),7-(6,28),28-(7,7,7)]
   246      16.972335      16.972335      16.972335    7[6-(1,6),7-(6,28),28-(7,7,7)]
   247      16.972335      16.972335      16.972335    7[6-(1,6),7-(6,28),28-(7,7,7)]
   248       1.576665       1.576665       1.576665    7[6-(1,6),7-(6,28),28-(7,7,7)]
   249        8.01187        8.01187        8.01187    7[6-(1,6),7-(6,28),28-(7,7,7)]
   250        8.01187        8.01187        8.01187    7[6-(1,6),7-(6,28),28-(7,7,7)]
   251       10.53713       10.53713       10.53713    7[6-(1,6),7-(6,28),28-(7,7,7)]
   252       10.53713       10.53713       10.53713    7[6-(1,6),7-(6,28),28-(7,7,7)]
