# Supplementary material for: A collection of forcefield precursors for metal–organic frameworks
Source: RSC Adv. 2019 Nov 13;9(63):36492–507. doi: 10.1039/c9ra07327b (PMC9075174; doi:10.1039/c9ra07327b)
Supplement: RA-009-C9RA07327B-s2500 [file RA-009-C9RA07327B-s2500.txt]

UTEWUM_clean

18.807000    0.000000    0.000000
0.000000    18.807000    0.000000
0.000000    0.000000    18.807000

     1            0.0            0.0            0.0    29[7-(6,7),7-(6,7),7-(6,7),7-(6,7)]
     2            0.0            0.0            0.0    29[7-(6,7),7-(6,7),7-(6,7),7-(6,7)]
     3         9.4035         9.4035         9.4035    29[7-(6,7),7-(6,7),7-(6,7),7-(6,7)]
     4         9.4035         9.4035         9.4035    29[7-(6,7),7-(6,7),7-(6,7),7-(6,7)]
     5      11.534145      11.534145      11.534145    29[7-(6,7),7-(6,7),7-(6,7),7-(6,7)]
     6       7.272855       7.272855       7.272855    29[7-(6,7),7-(6,7),7-(6,7),7-(6,7)]
     7      11.534145      11.534145      11.534145    29[7-(6,7),7-(6,7),7-(6,7),7-(6,7)]
     8       7.272855       7.272855       7.272855    29[7-(6,7),7-(6,7),7-(6,7),7-(6,7)]
     9            0.0            0.0            0.0    29[7-(6,7),7-(6,7),7-(6,7),7-(6,7)]
    10            0.0            0.0            0.0    29[7-(6,7),7-(6,7),7-(6,7),7-(6,7)]
    11         9.4035         9.4035         9.4035    29[7-(6,7),7-(6,7),7-(6,7),7-(6,7)]
    12         9.4035         9.4035         9.4035    29[7-(6,7),7-(6,7),7-(6,7),7-(6,7)]
    13      15.989899      15.989899      15.989899    1[6-(6,7)]
    14       2.817101       2.817101       2.817101    1[6-(6,7)]
    15       2.817101       2.817101       2.817101    1[6-(6,7)]
    16      15.989899      15.989899      15.989899    1[6-(6,7)]
    17      10.534177      10.534177      10.534177    1[6-(6,7)]
    18      10.534177      10.534177      10.534177    1[6-(6,7)]
    19       8.272823       8.272823       8.272823    1[6-(6,7)]
    20       8.272823       8.272823       8.272823    1[6-(6,7)]
    21      13.368016      13.368016      13.368016    1[6-(6,7)]
    22       5.438984       5.438984       5.438984    1[6-(6,7)]
    23      13.368016      13.368016      13.368016    1[6-(6,7)]
    24       5.438984       5.438984       5.438984    1[6-(6,7)]
    25      13.368016      13.368016      13.368016    1[6-(6,7)]
    26       5.438984       5.438984       5.438984    1[6-(6,7)]
    27      13.368016      13.368016      13.368016    1[6-(6,7)]
    28       5.438984       5.438984       5.438984    1[6-(6,7)]
    29      15.989899      15.989899      15.989899    1[6-(6,7)]
    30       2.817101       2.817101       2.817101    1[6-(6,7)]
    31       2.817101       2.817101       2.817101    1[6-(6,7)]
    32      15.989899      15.989899      15.989899    1[6-(6,7)]
    33      10.534177      10.534177      10.534177    1[6-(6,7)]
    34      10.534177      10.534177      10.534177    1[6-(6,7)]
    35       8.272823       8.272823       8.272823    1[6-(6,7)]
    36       8.272823       8.272823       8.272823    1[6-(6,7)]
    37       2.817101       2.817101       2.817101    1[6-(6,7)]
    38      15.989899      15.989899      15.989899    1[6-(6,7)]
    39      15.989899      15.989899      15.989899    1[6-(6,7)]
    40       2.817101       2.817101       2.817101    1[6-(6,7)]
    41       8.272823       8.272823       8.272823    1[6-(6,7)]
    42       8.272823       8.272823       8.272823    1[6-(6,7)]
    43      10.534177      10.534177      10.534177    1[6-(6,7)]
    44      10.534177      10.534177      10.534177    1[6-(6,7)]
    45       5.438984       5.438984       5.438984    1[6-(6,7)]
    46      13.368016      13.368016      13.368016    1[6-(6,7)]
    47       5.438984       5.438984       5.438984    1[6-(6,7)]
    48      13.368016      13.368016      13.368016    1[6-(6,7)]
    49       5.438984       5.438984       5.438984    1[6-(6,7)]
    50      13.368016      13.368016      13.368016    1[6-(6,7)]
    51       5.438984       5.438984       5.438984    1[6-(6,7)]
    52      13.368016      13.368016      13.368016    1[6-(6,7)]
    53       2.817101       2.817101       2.817101    1[6-(6,7)]
    54      15.989899      15.989899      15.989899    1[6-(6,7)]
    55      15.989899      15.989899      15.989899    1[6-(6,7)]
    56       2.817101       2.817101       2.817101    1[6-(6,7)]
    57       8.272823       8.272823       8.272823    1[6-(6,7)]
    58       8.272823       8.272823       8.272823    1[6-(6,7)]
    59      10.534177      10.534177      10.534177    1[6-(6,7)]
    60      10.534177      10.534177      10.534177    1[6-(6,7)]
    61      14.461643      14.461643      14.461643    1[6-(6,6)]
    62       4.345357       4.345357       4.345357    1[6-(6,6)]
    63       4.345357       4.345357       4.345357    1[6-(6,6)]
    64      14.461643      14.461643      14.461643    1[6-(6,6)]
    65      11.605988      11.605988      11.605988    1[6-(6,6)]
    66      11.605988      11.605988      11.605988    1[6-(6,6)]
    67       7.201012       7.201012       7.201012    1[6-(6,6)]
    68       7.201012       7.201012       7.201012    1[6-(6,6)]
    69      14.461643      14.461643      14.461643    1[6-(6,6)]
    70       4.345357       4.345357       4.345357    1[6-(6,6)]
    71      14.461643      14.461643      14.461643    1[6-(6,6)]
    72       4.345357       4.345357       4.345357    1[6-(6,6)]
    73      14.461643      14.461643      14.461643    1[6-(6,6)]
    74       4.345357       4.345357       4.345357    1[6-(6,6)]
    75      14.461643      14.461643      14.461643    1[6-(6,6)]
    76       4.345357       4.345357       4.345357    1[6-(6,6)]
    77      14.461643      14.461643      14.461643    1[6-(6,6)]
    78       4.345357       4.345357       4.345357    1[6-(6,6)]
    79       4.345357       4.345357       4.345357    1[6-(6,6)]
    80      14.461643      14.461643      14.461643    1[6-(6,6)]
    81      11.605988      11.605988      11.605988    1[6-(6,6)]
    82      11.605988      11.605988      11.605988    1[6-(6,6)]
    83       7.201012       7.201012       7.201012    1[6-(6,6)]
    84       7.201012       7.201012       7.201012    1[6-(6,6)]
    85      16.197341      16.197341      16.197341    6[1-(0),6-(6,6),7-(7,29)]
    86       2.609659       2.609659       2.609659    6[1-(0),6-(6,6),7-(7,29)]
    87       2.609659       2.609659       2.609659    6[1-(0),6-(6,6),7-(7,29)]
    88      16.197341      16.197341      16.197341    6[1-(0),6-(6,6),7-(7,29)]
    89      11.026356      11.026356      11.026356    6[1-(0),6-(6,6),7-(7,29)]
    90      11.026356      11.026356      11.026356    6[1-(0),6-(6,6),7-(7,29)]
    91       7.780644       7.780644       7.780644    6[1-(0),6-(6,6),7-(7,29)]
    92       7.780644       7.780644       7.780644    6[1-(0),6-(6,6),7-(7,29)]
    93      12.582259      12.582259      12.582259    6[1-(0),6-(6,6),7-(7,29)]
    94       6.224741       6.224741       6.224741    6[1-(0),6-(6,6),7-(7,29)]
    95      12.582259      12.582259      12.582259    6[1-(0),6-(6,6),7-(7,29)]
    96       6.224741       6.224741       6.224741    6[1-(0),6-(6,6),7-(7,29)]
    97      12.582259      12.582259      12.582259    6[1-(0),6-(6,6),7-(7,29)]
    98       6.224741       6.224741       6.224741    6[1-(0),6-(6,6),7-(7,29)]
    99      12.582259      12.582259      12.582259    6[1-(0),6-(6,6),7-(7,29)]
   100       6.224741       6.224741       6.224741    6[1-(0),6-(6,6),7-(7,29)]
   101      16.197341      16.197341      16.197341    6[1-(0),6-(6,6),7-(7,29)]
   102       2.609659       2.609659       2.609659    6[1-(0),6-(6,6),7-(7,29)]
   103       2.609659       2.609659       2.609659    6[1-(0),6-(6,6),7-(7,29)]
   104      16.197341      16.197341      16.197341    6[1-(0),6-(6,6),7-(7,29)]
   105      11.026356      11.026356      11.026356    6[1-(0),6-(6,6),7-(7,29)]
   106      11.026356      11.026356      11.026356    6[1-(0),6-(6,6),7-(7,29)]
   107       7.780644       7.780644       7.780644    6[1-(0),6-(6,6),7-(7,29)]
   108       7.780644       7.780644       7.780644    6[1-(0),6-(6,6),7-(7,29)]
   109       2.609659       2.609659       2.609659    6[1-(0),6-(6,6),7-(7,29)]
   110      16.197341      16.197341      16.197341    6[1-(0),6-(6,6),7-(7,29)]
   111      16.197341      16.197341      16.197341    6[1-(0),6-(6,6),7-(7,29)]
   112       2.609659       2.609659       2.609659    6[1-(0),6-(6,6),7-(7,29)]
   113       7.780644       7.780644       7.780644    6[1-(0),6-(6,6),7-(7,29)]
   114       7.780644       7.780644       7.780644    6[1-(0),6-(6,6),7-(7,29)]
   115      11.026356      11.026356      11.026356    6[1-(0),6-(6,6),7-(7,29)]
   116      11.026356      11.026356      11.026356    6[1-(0),6-(6,6),7-(7,29)]
   117       6.224741       6.224741       6.224741    6[1-(0),6-(6,6),7-(7,29)]
   118      12.582259      12.582259      12.582259    6[1-(0),6-(6,6),7-(7,29)]
   119       6.224741       6.224741       6.224741    6[1-(0),6-(6,6),7-(7,29)]
   120      12.582259      12.582259      12.582259    6[1-(0),6-(6,6),7-(7,29)]
   121       6.224741       6.224741       6.224741    6[1-(0),6-(6,6),7-(7,29)]
   122      12.582259      12.582259      12.582259    6[1-(0),6-(6,6),7-(7,29)]
   123       6.224741       6.224741       6.224741    6[1-(0),6-(6,6),7-(7,29)]
   124      12.582259      12.582259      12.582259    6[1-(0),6-(6,6),7-(7,29)]
   125       2.609659       2.609659       2.609659    6[1-(0),6-(6,6),7-(7,29)]
   126      16.197341      16.197341      16.197341    6[1-(0),6-(6,6),7-(7,29)]
   127      16.197341      16.197341      16.197341    6[1-(0),6-(6,6),7-(7,29)]
   128       2.609659       2.609659       2.609659    6[1-(0),6-(6,6),7-(7,29)]
   129       7.780644       7.780644       7.780644    6[1-(0),6-(6,6),7-(7,29)]
   130       7.780644       7.780644       7.780644    6[1-(0),6-(6,6),7-(7,29)]
   131      11.026356      11.026356      11.026356    6[1-(0),6-(6,6),7-(7,29)]
   132      11.026356      11.026356      11.026356    6[1-(0),6-(6,6),7-(7,29)]
   133      14.606833      14.606833      14.606833    6[6-(1,6),6-(1,6),6-(6,6)]
   134       15.63219       15.63219       15.63219    6[6-(1,7),6-(1,7),6-(6,6)]
   135       4.200167       4.200167       4.200167    6[6-(1,6),6-(1,6),6-(6,6)]
   136        3.17481        3.17481        3.17481    6[6-(1,7),6-(1,7),6-(6,6)]
   137       4.200167       4.200167       4.200167    6[6-(1,6),6-(1,6),6-(6,6)]
   138        3.17481        3.17481        3.17481    6[6-(1,7),6-(1,7),6-(6,6)]
   139      14.606833      14.606833      14.606833    6[6-(1,6),6-(1,6),6-(6,6)]
   140       15.63219       15.63219       15.63219    6[6-(1,7),6-(1,7),6-(6,6)]
   141       12.92906       12.92906       12.92906    6[6-(1,6),6-(1,6),6-(6,6)]
   142       12.20405       12.20405       12.20405    6[6-(1,7),6-(1,7),6-(6,6)]
   143       12.92906       12.92906       12.92906    6[6-(1,6),6-(1,6),6-(6,6)]
   144       12.20405       12.20405       12.20405    6[6-(1,7),6-(1,7),6-(6,6)]
   145        5.87794        5.87794        5.87794    6[6-(1,6),6-(1,6),6-(6,6)]
   146        6.60295        6.60295        6.60295    6[6-(1,7),6-(1,7),6-(6,6)]
   147        5.87794        5.87794        5.87794    6[6-(1,6),6-(1,6),6-(6,6)]
   148        6.60295        6.60295        6.60295    6[6-(1,7),6-(1,7),6-(6,6)]
   149       12.92906       12.92906       12.92906    6[6-(1,6),6-(1,6),6-(6,6)]
   150       12.20405       12.20405       12.20405    6[6-(1,7),6-(1,7),6-(6,6)]
   151        5.87794        5.87794        5.87794    6[6-(1,6),6-(1,6),6-(6,6)]
   152        6.60295        6.60295        6.60295    6[6-(1,7),6-(1,7),6-(6,6)]
   153       12.92906       12.92906       12.92906    6[6-(1,6),6-(1,6),6-(6,6)]
   154       12.20405       12.20405       12.20405    6[6-(1,7),6-(1,7),6-(6,6)]
   155        5.87794        5.87794        5.87794    6[6-(1,6),6-(1,6),6-(6,6)]
   156        6.60295        6.60295        6.60295    6[6-(1,7),6-(1,7),6-(6,6)]
   157       12.92906       12.92906       12.92906    6[6-(1,6),6-(1,6),6-(6,6)]
   158       12.20405       12.20405       12.20405    6[6-(1,7),6-(1,7),6-(6,6)]
   159        5.87794        5.87794        5.87794    6[6-(1,6),6-(1,6),6-(6,6)]
   160        6.60295        6.60295        6.60295    6[6-(1,7),6-(1,7),6-(6,6)]
   161       12.92906       12.92906       12.92906    6[6-(1,6),6-(1,6),6-(6,6)]
   162       12.20405       12.20405       12.20405    6[6-(1,7),6-(1,7),6-(6,6)]
   163        5.87794        5.87794        5.87794    6[6-(1,6),6-(1,6),6-(6,6)]
   164        6.60295        6.60295        6.60295    6[6-(1,7),6-(1,7),6-(6,6)]
   165      14.606833      14.606833      14.606833    6[6-(1,6),6-(1,6),6-(6,6)]
   166       15.63219       15.63219       15.63219    6[6-(1,7),6-(1,7),6-(6,6)]
   167       4.200167       4.200167       4.200167    6[6-(1,6),6-(1,6),6-(6,6)]
   168        3.17481        3.17481        3.17481    6[6-(1,7),6-(1,7),6-(6,6)]
   169       4.200167       4.200167       4.200167    6[6-(1,6),6-(1,6),6-(6,6)]
   170        3.17481        3.17481        3.17481    6[6-(1,7),6-(1,7),6-(6,6)]
   171      14.606833      14.606833      14.606833    6[6-(1,6),6-(1,6),6-(6,6)]
   172       15.63219       15.63219       15.63219    6[6-(1,7),6-(1,7),6-(6,6)]
   173       12.92906       12.92906       12.92906    6[6-(1,6),6-(1,6),6-(6,6)]
   174       12.20405       12.20405       12.20405    6[6-(1,7),6-(1,7),6-(6,6)]
   175       12.92906       12.92906       12.92906    6[6-(1,6),6-(1,6),6-(6,6)]
   176       12.20405       12.20405       12.20405    6[6-(1,7),6-(1,7),6-(6,6)]
   177        5.87794        5.87794        5.87794    6[6-(1,6),6-(1,6),6-(6,6)]
   178        6.60295        6.60295        6.60295    6[6-(1,7),6-(1,7),6-(6,6)]
   179        5.87794        5.87794        5.87794    6[6-(1,6),6-(1,6),6-(6,6)]
   180        6.60295        6.60295        6.60295    6[6-(1,7),6-(1,7),6-(6,6)]
   181      14.121424      14.121424      14.121424    6[1-(0),6-(6,6),6-(6,6)]
   182       4.685576       4.685576       4.685576    6[1-(0),6-(6,6),6-(6,6)]
   183       4.685576       4.685576       4.685576    6[1-(0),6-(6,6),6-(6,6)]
   184      14.121424      14.121424      14.121424    6[1-(0),6-(6,6),6-(6,6)]
   185      12.425221      12.425221      12.425221    6[1-(0),6-(6,6),6-(6,6)]
   186      12.425221      12.425221      12.425221    6[1-(0),6-(6,6),6-(6,6)]
   187       6.381779       6.381779       6.381779    6[1-(0),6-(6,6),6-(6,6)]
   188       6.381779       6.381779       6.381779    6[1-(0),6-(6,6),6-(6,6)]
   189      14.121424      14.121424      14.121424    6[1-(0),6-(6,6),6-(6,6)]
   190       4.685576       4.685576       4.685576    6[1-(0),6-(6,6),6-(6,6)]
   191      14.121424      14.121424      14.121424    6[1-(0),6-(6,6),6-(6,6)]
   192       4.685576       4.685576       4.685576    6[1-(0),6-(6,6),6-(6,6)]
   193      14.121424      14.121424      14.121424    6[1-(0),6-(6,6),6-(6,6)]
   194       4.685576       4.685576       4.685576    6[1-(0),6-(6,6),6-(6,6)]
   195      14.121424      14.121424      14.121424    6[1-(0),6-(6,6),6-(6,6)]
   196       4.685576       4.685576       4.685576    6[1-(0),6-(6,6),6-(6,6)]
   197      14.121424      14.121424      14.121424    6[1-(0),6-(6,6),6-(6,6)]
   198       4.685576       4.685576       4.685576    6[1-(0),6-(6,6),6-(6,6)]
   199       4.685576       4.685576       4.685576    6[1-(0),6-(6,6),6-(6,6)]
   200      14.121424      14.121424      14.121424    6[1-(0),6-(6,6),6-(6,6)]
   201      12.425221      12.425221      12.425221    6[1-(0),6-(6,6),6-(6,6)]
   202      12.425221      12.425221      12.425221    6[1-(0),6-(6,6),6-(6,6)]
   203       6.381779       6.381779       6.381779    6[1-(0),6-(6,6),6-(6,6)]
   204       6.381779       6.381779       6.381779    6[1-(0),6-(6,6),6-(6,6)]
   205      17.111925      17.111925      17.111925    7[6-(1,6),7-(6,29),29-(7,7,7)]
   206       1.695075       1.695075       1.695075    7[6-(1,6),7-(6,29),29-(7,7,7)]
   207       1.695075       1.695075       1.695075    7[6-(1,6),7-(6,29),29-(7,7,7)]
   208      17.111925      17.111925      17.111925    7[6-(1,6),7-(6,29),29-(7,7,7)]
   209      10.676734      10.676734      10.676734    7[6-(1,6),7-(6,29),29-(7,7,7)]
   210      10.676734      10.676734      10.676734    7[6-(1,6),7-(6,29),29-(7,7,7)]
   211       8.130266       8.130266       8.130266    7[6-(1,6),7-(6,29),29-(7,7,7)]
   212       8.130266       8.130266       8.130266    7[6-(1,6),7-(6,29),29-(7,7,7)]
   213      11.638336      11.638336      11.638336    7[6-(1,6),7-(6,29),29-(7,7,7)]
   214       7.168664       7.168664       7.168664    7[6-(1,6),7-(6,29),29-(7,7,7)]
   215      11.638336      11.638336      11.638336    7[6-(1,6),7-(6,29),29-(7,7,7)]
   216       7.168664       7.168664       7.168664    7[6-(1,6),7-(6,29),29-(7,7,7)]
   217      11.638336      11.638336      11.638336    7[6-(1,6),7-(6,29),29-(7,7,7)]
   218       7.168664       7.168664       7.168664    7[6-(1,6),7-(6,29),29-(7,7,7)]
   219      11.638336      11.638336      11.638336    7[6-(1,6),7-(6,29),29-(7,7,7)]
   220       7.168664       7.168664       7.168664    7[6-(1,6),7-(6,29),29-(7,7,7)]
   221      17.111925      17.111925      17.111925    7[6-(1,6),7-(6,29),29-(7,7,7)]
   222       1.695075       1.695075       1.695075    7[6-(1,6),7-(6,29),29-(7,7,7)]
   223       1.695075       1.695075       1.695075    7[6-(1,6),7-(6,29),29-(7,7,7)]
   224      17.111925      17.111925      17.111925    7[6-(1,6),7-(6,29),29-(7,7,7)]
   225      10.676734      10.676734      10.676734    7[6-(1,6),7-(6,29),29-(7,7,7)]
   226      10.676734      10.676734      10.676734    7[6-(1,6),7-(6,29),29-(7,7,7)]
   227       8.130266       8.130266       8.130266    7[6-(1,6),7-(6,29),29-(7,7,7)]
   228       8.130266       8.130266       8.130266    7[6-(1,6),7-(6,29),29-(7,7,7)]
   229       1.695075       1.695075       1.695075    7[6-(1,6),7-(6,29),29-(7,7,7)]
   230      17.111925      17.111925      17.111925    7[6-(1,6),7-(6,29),29-(7,7,7)]
   231      17.111925      17.111925      17.111925    7[6-(1,6),7-(6,29),29-(7,7,7)]
   232       1.695075       1.695075       1.695075    7[6-(1,6),7-(6,29),29-(7,7,7)]
   233       8.130266       8.130266       8.130266    7[6-(1,6),7-(6,29),29-(7,7,7)]
   234       8.130266       8.130266       8.130266    7[6-(1,6),7-(6,29),29-(7,7,7)]
   235      10.676734      10.676734      10.676734    7[6-(1,6),7-(6,29),29-(7,7,7)]
   236      10.676734      10.676734      10.676734    7[6-(1,6),7-(6,29),29-(7,7,7)]
   237       7.168664       7.168664       7.168664    7[6-(1,6),7-(6,29),29-(7,7,7)]
   238      11.638336      11.638336      11.638336    7[6-(1,6),7-(6,29),29-(7,7,7)]
   239       7.168664       7.168664       7.168664    7[6-(1,6),7-(6,29),29-(7,7,7)]
   240      11.638336      11.638336      11.638336    7[6-(1,6),7-(6,29),29-(7,7,7)]
   241       7.168664       7.168664       7.168664    7[6-(1,6),7-(6,29),29-(7,7,7)]
   242      11.638336      11.638336      11.638336    7[6-(1,6),7-(6,29),29-(7,7,7)]
   243       7.168664       7.168664       7.168664    7[6-(1,6),7-(6,29),29-(7,7,7)]
   244      11.638336      11.638336      11.638336    7[6-(1,6),7-(6,29),29-(7,7,7)]
   245       1.695075       1.695075       1.695075    7[6-(1,6),7-(6,29),29-(7,7,7)]
   246      17.111925      17.111925      17.111925    7[6-(1,6),7-(6,29),29-(7,7,7)]
   247      17.111925      17.111925      17.111925    7[6-(1,6),7-(6,29),29-(7,7,7)]
   248       1.695075       1.695075       1.695075    7[6-(1,6),7-(6,29),29-(7,7,7)]
   249       8.130266       8.130266       8.130266    7[6-(1,6),7-(6,29),29-(7,7,7)]
   250       8.130266       8.130266       8.130266    7[6-(1,6),7-(6,29),29-(7,7,7)]
   251      10.676734      10.676734      10.676734    7[6-(1,6),7-(6,29),29-(7,7,7)]
   252      10.676734      10.676734      10.676734    7[6-(1,6),7-(6,29),29-(7,7,7)]
