# Supplementary material for: A collection of forcefield precursors for metal–organic frameworks
Source: RSC Adv. 2019 Nov 13;9(63):36492–507. doi: 10.1039/c9ra07327b (PMC9075174; doi:10.1039/c9ra07327b)
Supplement: RA-009-C9RA07327B-s2501 [file RA-009-C9RA07327B-s2501.txt]

UTEXAT_clean

15.555000    0.000000    0.000000
0.000000    15.555000    0.000000
0.000000    0.000000    20.030400

     1        3.88875        3.88875        3.88875    30[7-(6,7),7-(6,7),7-(6,7),7-(6,7)]
     2       11.66625       11.66625       11.66625    30[7-(6,7),7-(6,7),7-(6,7),7-(6,7)]
     3       11.66625       11.66625       11.66625    30[7-(6,7),7-(6,7),7-(6,7),7-(6,7)]
     4        3.88875        3.88875        3.88875    30[7-(6,7),7-(6,7),7-(6,7),7-(6,7)]
     5       1.291998       1.291998       1.291998    30[7-(6,7),7-(6,7),7-(6,7),7-(6,7)]
     6       6.485502       6.485502       6.485502    30[7-(6,7),7-(6,7),7-(6,7),7-(6,7)]
     7       9.069498       9.069498       9.069498    30[7-(6,7),7-(6,7),7-(6,7),7-(6,7)]
     8      14.263002      14.263002      14.263002    30[7-(6,7),7-(6,7),7-(6,7),7-(6,7)]
     9      14.263002      14.263002      14.263002    30[7-(6,7),7-(6,7),7-(6,7),7-(6,7)]
    10       9.069498       9.069498       9.069498    30[7-(6,7),7-(6,7),7-(6,7),7-(6,7)]
    11       6.485502       6.485502       6.485502    30[7-(6,7),7-(6,7),7-(6,7),7-(6,7)]
    12       1.291998       1.291998       1.291998    30[7-(6,7),7-(6,7),7-(6,7),7-(6,7)]
    13       2.389404       2.389404       2.389404    1[6-(6,6)]
    14       2.160123       2.160123       2.160123    1[6-(6,7)]
    15       3.462076       3.462076       3.462076    1[6-(6,7)]
    16       5.531047       5.531047       5.531047    1[6-(6,7)]
    17       5.388096       5.388096       5.388096    1[6-(6,6)]
    18       5.617377       5.617377       5.617377    1[6-(6,7)]
    19       4.315424       4.315424       4.315424    1[6-(6,7)]
    20       2.246453       2.246453       2.246453    1[6-(6,7)]
    21       8.253483       8.253483       8.253483    1[6-(6,6)]
    22       8.449476       8.449476       8.449476    1[6-(6,7)]
    23       6.954018       6.954018       6.954018    1[6-(6,7)]
    24      10.236123      10.236123      10.236123    1[6-(6,7)]
    25      15.079017      15.079017      15.079017    1[6-(6,6)]
    26      14.883024      14.883024      14.883024    1[6-(6,7)]
    27       0.823482       0.823482       0.823482    1[6-(6,7)]
    28      13.096377      13.096377      13.096377    1[6-(6,7)]
    29      13.165596      13.165596      13.165596    1[6-(6,6)]
    30      13.394877      13.394877      13.394877    1[6-(6,7)]
    31      12.092924      12.092924      12.092924    1[6-(6,7)]
    32      10.023953      10.023953      10.023953    1[6-(6,7)]
    33      10.166904      10.166904      10.166904    1[6-(6,6)]
    34       9.937623       9.937623       9.937623    1[6-(6,7)]
    35      11.239576      11.239576      11.239576    1[6-(6,7)]
    36      13.308547      13.308547      13.308547    1[6-(6,7)]
    37       7.301517       7.301517       7.301517    1[6-(6,6)]
    38       7.105524       7.105524       7.105524    1[6-(6,7)]
    39       8.600982       8.600982       8.600982    1[6-(6,7)]
    40       5.318877       5.318877       5.318877    1[6-(6,7)]
    41       0.475983       0.475983       0.475983    1[6-(6,6)]
    42       0.671976       0.671976       0.671976    1[6-(6,7)]
    43      14.731518      14.731518      14.731518    1[6-(6,7)]
    44       2.458623       2.458623       2.458623    1[6-(6,7)]
    45      13.165596      13.165596      13.165596    1[6-(6,6)]
    46      13.394877      13.394877      13.394877    1[6-(6,7)]
    47      12.092924      12.092924      12.092924    1[6-(6,7)]
    48      10.023953      10.023953      10.023953    1[6-(6,7)]
    49      10.166904      10.166904      10.166904    1[6-(6,6)]
    50       9.937623       9.937623       9.937623    1[6-(6,7)]
    51      11.239576      11.239576      11.239576    1[6-(6,7)]
    52      13.308547      13.308547      13.308547    1[6-(6,7)]
    53       7.301517       7.301517       7.301517    1[6-(6,6)]
    54       7.105524       7.105524       7.105524    1[6-(6,7)]
    55       8.600982       8.600982       8.600982    1[6-(6,7)]
    56       5.318877       5.318877       5.318877    1[6-(6,7)]
    57       0.475983       0.475983       0.475983    1[6-(6,6)]
    58       0.671976       0.671976       0.671976    1[6-(6,7)]
    59      14.731518      14.731518      14.731518    1[6-(6,7)]
    60       2.458623       2.458623       2.458623    1[6-(6,7)]
    61       2.389404       2.389404       2.389404    1[6-(6,6)]
    62       2.160123       2.160123       2.160123    1[6-(6,7)]
    63       3.462076       3.462076       3.462076    1[6-(6,7)]
    64       5.531047       5.531047       5.531047    1[6-(6,7)]
    65       5.388096       5.388096       5.388096    1[6-(6,6)]
    66       5.617377       5.617377       5.617377    1[6-(6,7)]
    67       4.315424       4.315424       4.315424    1[6-(6,7)]
    68       2.246453       2.246453       2.246453    1[6-(6,7)]
    69       8.253483       8.253483       8.253483    1[6-(6,6)]
    70       8.449476       8.449476       8.449476    1[6-(6,7)]
    71       6.954018       6.954018       6.954018    1[6-(6,7)]
    72      10.236123      10.236123      10.236123    1[6-(6,7)]
    73      15.079017      15.079017      15.079017    1[6-(6,6)]
    74      14.883024      14.883024      14.883024    1[6-(6,7)]
    75       0.823482       0.823482       0.823482    1[6-(6,7)]
    76      13.096377      13.096377      13.096377    1[6-(6,7)]
    77        1.30662        1.30662        1.30662    1[6-(6,6)]
    78        6.47088        6.47088        6.47088    1[6-(6,6)]
    79       6.470724       6.470724       6.470724    1[6-(6,6)]
    80       1.306776       1.306776       1.306776    1[6-(6,6)]
    81       14.24838       14.24838       14.24838    1[6-(6,6)]
    82        9.08412        9.08412        9.08412    1[6-(6,6)]
    83        9.08412        9.08412        9.08412    1[6-(6,6)]
    84      14.248224      14.248224      14.248224    1[6-(6,6)]
    85       1.856956       1.856956       1.856956    6[1-(0),6-(6,6),6-(6,6)]
    86       1.993218       1.993218       1.993218    6[6-(1,6),6-(1,6),6-(6,6)]
    87       1.495613       1.495613       1.495613    6[1-(0),6-(6,6),7-(7,30)]
    88       2.947984       2.947984       2.947984    6[6-(1,7),6-(1,7),6-(6,6)]
    89       3.735222       3.735222       3.735222    6[1-(0),6-(6,6),7-(7,30)]
    90       4.871359       4.871359       4.871359    6[1-(0),6-(6,6),7-(7,30)]
    91       5.920544       5.920544       5.920544    6[1-(0),6-(6,6),6-(6,6)]
    92       5.784282       5.784282       5.784282    6[6-(1,6),6-(1,6),6-(6,6)]
    93       6.281887       6.281887       6.281887    6[1-(0),6-(6,6),7-(7,30)]
    94       4.829516       4.829516       4.829516    6[6-(1,7),6-(1,7),6-(6,6)]
    95       4.042278       4.042278       4.042278    6[1-(0),6-(6,6),7-(7,30)]
    96       2.906141       2.906141       2.906141    6[1-(0),6-(6,6),7-(7,30)]
    97       7.622572       7.622572       7.622572    6[1-(0),6-(6,6),6-(6,6)]
    98       7.486933       7.486933       7.486933    6[6-(1,6),6-(1,6),6-(6,6)]
    99       7.836142       7.836142       7.836142    6[1-(0),6-(6,6),7-(7,30)]
   100       8.308548       8.308548       8.308548    6[6-(1,7),6-(1,7),6-(6,6)]
   101       7.860253       7.860253       7.860253    6[1-(0),6-(6,6),7-(7,30)]
   102       9.662455       9.662455       9.662455    6[1-(0),6-(6,6),7-(7,30)]
   103       0.154928       0.154928       0.154928    6[1-(0),6-(6,6),6-(6,6)]
   104       0.290567       0.290567       0.290567    6[6-(1,6),6-(1,6),6-(6,6)]
   105      15.496358      15.496358      15.496358    6[1-(0),6-(6,6),7-(7,30)]
   106      15.023952      15.023952      15.023952    6[6-(1,7),6-(1,7),6-(6,6)]
   107      15.472247      15.472247      15.472247    6[1-(0),6-(6,6),7-(7,30)]
   108      13.670045      13.670045      13.670045    6[1-(0),6-(6,6),7-(7,30)]
   109      13.698044      13.698044      13.698044    6[1-(0),6-(6,6),6-(6,6)]
   110      13.561782      13.561782      13.561782    6[6-(1,6),6-(1,6),6-(6,6)]
   111      14.059387      14.059387      14.059387    6[1-(0),6-(6,6),7-(7,30)]
   112      12.607016      12.607016      12.607016    6[6-(1,7),6-(1,7),6-(6,6)]
   113      11.819778      11.819778      11.819778    6[1-(0),6-(6,6),7-(7,30)]
   114      10.683641      10.683641      10.683641    6[1-(0),6-(6,6),7-(7,30)]
   115       9.634456       9.634456       9.634456    6[1-(0),6-(6,6),6-(6,6)]
   116       9.770718       9.770718       9.770718    6[6-(1,6),6-(1,6),6-(6,6)]
   117       9.273113       9.273113       9.273113    6[1-(0),6-(6,6),7-(7,30)]
   118      10.725484      10.725484      10.725484    6[6-(1,7),6-(1,7),6-(6,6)]
   119      11.512722      11.512722      11.512722    6[1-(0),6-(6,6),7-(7,30)]
   120      12.648859      12.648859      12.648859    6[1-(0),6-(6,6),7-(7,30)]
   121       7.932428       7.932428       7.932428    6[1-(0),6-(6,6),6-(6,6)]
   122       8.068067       8.068067       8.068067    6[6-(1,6),6-(1,6),6-(6,6)]
   123       7.718858       7.718858       7.718858    6[1-(0),6-(6,6),7-(7,30)]
   124       7.246452       7.246452       7.246452    6[6-(1,7),6-(1,7),6-(6,6)]
   125       7.694747       7.694747       7.694747    6[1-(0),6-(6,6),7-(7,30)]
   126       5.892545       5.892545       5.892545    6[1-(0),6-(6,6),7-(7,30)]
   127      15.400072      15.400072      15.400072    6[1-(0),6-(6,6),6-(6,6)]
   128      15.264433      15.264433      15.264433    6[6-(1,6),6-(1,6),6-(6,6)]
   129       0.058642       0.058642       0.058642    6[1-(0),6-(6,6),7-(7,30)]
   130       0.531048       0.531048       0.531048    6[6-(1,7),6-(1,7),6-(6,6)]
   131       0.082753       0.082753       0.082753    6[1-(0),6-(6,6),7-(7,30)]
   132       1.884955       1.884955       1.884955    6[1-(0),6-(6,6),7-(7,30)]
   133      13.698044      13.698044      13.698044    6[1-(0),6-(6,6),6-(6,6)]
   134      13.561782      13.561782      13.561782    6[6-(1,6),6-(1,6),6-(6,6)]
   135      14.059387      14.059387      14.059387    6[1-(0),6-(6,6),7-(7,30)]
   136      12.607016      12.607016      12.607016    6[6-(1,7),6-(1,7),6-(6,6)]
   137      11.819778      11.819778      11.819778    6[1-(0),6-(6,6),7-(7,30)]
   138      10.683641      10.683641      10.683641    6[1-(0),6-(6,6),7-(7,30)]
   139       9.634456       9.634456       9.634456    6[1-(0),6-(6,6),6-(6,6)]
   140       9.770718       9.770718       9.770718    6[6-(1,6),6-(1,6),6-(6,6)]
   141       9.273113       9.273113       9.273113    6[1-(0),6-(6,6),7-(7,30)]
   142      10.725484      10.725484      10.725484    6[6-(1,7),6-(1,7),6-(6,6)]
   143      11.512722      11.512722      11.512722    6[1-(0),6-(6,6),7-(7,30)]
   144      12.648859      12.648859      12.648859    6[1-(0),6-(6,6),7-(7,30)]
   145       7.932428       7.932428       7.932428    6[1-(0),6-(6,6),6-(6,6)]
   146       8.068067       8.068067       8.068067    6[6-(1,6),6-(1,6),6-(6,6)]
   147       7.718858       7.718858       7.718858    6[1-(0),6-(6,6),7-(7,30)]
   148       7.246452       7.246452       7.246452    6[6-(1,7),6-(1,7),6-(6,6)]
   149       7.694747       7.694747       7.694747    6[1-(0),6-(6,6),7-(7,30)]
   150       5.892545       5.892545       5.892545    6[1-(0),6-(6,6),7-(7,30)]
   151      15.400072      15.400072      15.400072    6[1-(0),6-(6,6),6-(6,6)]
   152      15.264433      15.264433      15.264433    6[6-(1,6),6-(1,6),6-(6,6)]
   153       0.058642       0.058642       0.058642    6[1-(0),6-(6,6),7-(7,30)]
   154       0.531048       0.531048       0.531048    6[6-(1,7),6-(1,7),6-(6,6)]
   155       0.082753       0.082753       0.082753    6[1-(0),6-(6,6),7-(7,30)]
   156       1.884955       1.884955       1.884955    6[1-(0),6-(6,6),7-(7,30)]
   157       1.856956       1.856956       1.856956    6[1-(0),6-(6,6),6-(6,6)]
   158       1.993218       1.993218       1.993218    6[6-(1,6),6-(1,6),6-(6,6)]
   159       1.495613       1.495613       1.495613    6[1-(0),6-(6,6),7-(7,30)]
   160       2.947984       2.947984       2.947984    6[6-(1,7),6-(1,7),6-(6,6)]
   161       3.735222       3.735222       3.735222    6[1-(0),6-(6,6),7-(7,30)]
   162       4.871359       4.871359       4.871359    6[1-(0),6-(6,6),7-(7,30)]
   163       5.920544       5.920544       5.920544    6[1-(0),6-(6,6),6-(6,6)]
   164       5.784282       5.784282       5.784282    6[6-(1,6),6-(1,6),6-(6,6)]
   165       6.281887       6.281887       6.281887    6[1-(0),6-(6,6),7-(7,30)]
   166       4.829516       4.829516       4.829516    6[6-(1,7),6-(1,7),6-(6,6)]
   167       4.042278       4.042278       4.042278    6[1-(0),6-(6,6),7-(7,30)]
   168       2.906141       2.906141       2.906141    6[1-(0),6-(6,6),7-(7,30)]
   169       7.622572       7.622572       7.622572    6[1-(0),6-(6,6),6-(6,6)]
   170       7.486933       7.486933       7.486933    6[6-(1,6),6-(1,6),6-(6,6)]
   171       7.836142       7.836142       7.836142    6[1-(0),6-(6,6),7-(7,30)]
   172       8.308548       8.308548       8.308548    6[6-(1,7),6-(1,7),6-(6,6)]
   173       7.860253       7.860253       7.860253    6[1-(0),6-(6,6),7-(7,30)]
   174       9.662455       9.662455       9.662455    6[1-(0),6-(6,6),7-(7,30)]
   175       0.154928       0.154928       0.154928    6[1-(0),6-(6,6),6-(6,6)]
   176       0.290567       0.290567       0.290567    6[6-(1,6),6-(1,6),6-(6,6)]
   177      15.496358      15.496358      15.496358    6[1-(0),6-(6,6),7-(7,30)]
   178      15.023952      15.023952      15.023952    6[6-(1,7),6-(1,7),6-(6,6)]
   179      15.472247      15.472247      15.472247    6[1-(0),6-(6,6),7-(7,30)]
   180      13.670045      13.670045      13.670045    6[1-(0),6-(6,6),7-(7,30)]
   181       0.942011       0.942011       0.942011    6[6-(1,6),6-(1,6),6-(6,6)]
   182       1.213912       1.213912       1.213912    6[1-(0),6-(6,6),6-(6,6)]
   183       0.800305       0.800305       0.800305    6[6-(1,7),6-(1,7),6-(6,6)]
   184       6.835489       6.835489       6.835489    6[6-(1,6),6-(1,6),6-(6,6)]
   185       6.563588       6.563588       6.563588    6[1-(0),6-(6,6),6-(6,6)]
   186       6.977195       6.977195       6.977195    6[6-(1,7),6-(1,7),6-(6,6)]
   187       6.835334       6.835334       6.835334    6[6-(1,6),6-(1,6),6-(6,6)]
   188       6.563588       6.563588       6.563588    6[1-(0),6-(6,6),6-(6,6)]
   189        6.97704        6.97704        6.97704    6[6-(1,7),6-(1,7),6-(6,6)]
   190       0.942166       0.942166       0.942166    6[6-(1,6),6-(1,6),6-(6,6)]
   191       1.213912       1.213912       1.213912    6[1-(0),6-(6,6),6-(6,6)]
   192        0.80046        0.80046        0.80046    6[6-(1,7),6-(1,7),6-(6,6)]
   193      14.612989      14.612989      14.612989    6[6-(1,6),6-(1,6),6-(6,6)]
   194      14.341088      14.341088      14.341088    6[1-(0),6-(6,6),6-(6,6)]
   195      14.754695      14.754695      14.754695    6[6-(1,7),6-(1,7),6-(6,6)]
   196       8.719511       8.719511       8.719511    6[6-(1,6),6-(1,6),6-(6,6)]
   197       8.991412       8.991412       8.991412    6[1-(0),6-(6,6),6-(6,6)]
   198       8.577805       8.577805       8.577805    6[6-(1,7),6-(1,7),6-(6,6)]
   199       8.719666       8.719666       8.719666    6[6-(1,6),6-(1,6),6-(6,6)]
   200       8.991412       8.991412       8.991412    6[1-(0),6-(6,6),6-(6,6)]
   201        8.57796        8.57796        8.57796    6[6-(1,7),6-(1,7),6-(6,6)]
   202      14.612834      14.612834      14.612834    6[6-(1,6),6-(1,6),6-(6,6)]
   203      14.341088      14.341088      14.341088    6[1-(0),6-(6,6),6-(6,6)]
   204       14.75454       14.75454       14.75454    6[6-(1,7),6-(1,7),6-(6,6)]
   205       1.073139       1.073139       1.073139    7[6-(1,6),7-(6,30),30-(7,7,7)]
   206       3.100578       3.100578       3.100578    7[6-(1,6),7-(6,30),30-(7,7,7)]
   207       3.802731       3.802731       3.802731    7[6-(1,6),7-(6,30),30-(7,7,7)]
   208       6.704361       6.704361       6.704361    7[6-(1,6),7-(6,30),30-(7,7,7)]
   209       4.676922       4.676922       4.676922    7[6-(1,6),7-(6,30),30-(7,7,7)]
   210       3.974769       3.974769       3.974769    7[6-(1,6),7-(6,30),30-(7,7,7)]
   211       7.663793       7.663793       7.663793    7[6-(1,6),7-(6,30),30-(7,7,7)]
   212       8.937281       8.937281       8.937281    7[6-(1,6),7-(6,30),30-(7,7,7)]
   213      10.051019      10.051019      10.051019    7[6-(1,6),7-(6,30),30-(7,7,7)]
   214       0.113707       0.113707       0.113707    7[6-(1,6),7-(6,30),30-(7,7,7)]
   215      14.395219      14.395219      14.395219    7[6-(1,6),7-(6,30),30-(7,7,7)]
   216      13.281481      13.281481      13.281481    7[6-(1,6),7-(6,30),30-(7,7,7)]
   217      14.481861      14.481861      14.481861    7[6-(1,6),7-(6,30),30-(7,7,7)]
   218      12.454422      12.454422      12.454422    7[6-(1,6),7-(6,30),30-(7,7,7)]
   219      11.752269      11.752269      11.752269    7[6-(1,6),7-(6,30),30-(7,7,7)]
   220       8.850639       8.850639       8.850639    7[6-(1,6),7-(6,30),30-(7,7,7)]
   221      10.878078      10.878078      10.878078    7[6-(1,6),7-(6,30),30-(7,7,7)]
   222      11.580231      11.580231      11.580231    7[6-(1,6),7-(6,30),30-(7,7,7)]
   223       7.891207       7.891207       7.891207    7[6-(1,6),7-(6,30),30-(7,7,7)]
   224       6.617719       6.617719       6.617719    7[6-(1,6),7-(6,30),30-(7,7,7)]
   225       5.503981       5.503981       5.503981    7[6-(1,6),7-(6,30),30-(7,7,7)]
   226      15.441293      15.441293      15.441293    7[6-(1,6),7-(6,30),30-(7,7,7)]
   227       1.159781       1.159781       1.159781    7[6-(1,6),7-(6,30),30-(7,7,7)]
   228       2.273519       2.273519       2.273519    7[6-(1,6),7-(6,30),30-(7,7,7)]
   229      14.481861      14.481861      14.481861    7[6-(1,6),7-(6,30),30-(7,7,7)]
   230      12.454422      12.454422      12.454422    7[6-(1,6),7-(6,30),30-(7,7,7)]
   231      11.752269      11.752269      11.752269    7[6-(1,6),7-(6,30),30-(7,7,7)]
   232       8.850639       8.850639       8.850639    7[6-(1,6),7-(6,30),30-(7,7,7)]
   233      10.878078      10.878078      10.878078    7[6-(1,6),7-(6,30),30-(7,7,7)]
   234      11.580231      11.580231      11.580231    7[6-(1,6),7-(6,30),30-(7,7,7)]
   235       7.891207       7.891207       7.891207    7[6-(1,6),7-(6,30),30-(7,7,7)]
   236       6.617719       6.617719       6.617719    7[6-(1,6),7-(6,30),30-(7,7,7)]
   237       5.503981       5.503981       5.503981    7[6-(1,6),7-(6,30),30-(7,7,7)]
   238      15.441293      15.441293      15.441293    7[6-(1,6),7-(6,30),30-(7,7,7)]
   239       1.159781       1.159781       1.159781    7[6-(1,6),7-(6,30),30-(7,7,7)]
   240       2.273519       2.273519       2.273519    7[6-(1,6),7-(6,30),30-(7,7,7)]
   241       1.073139       1.073139       1.073139    7[6-(1,6),7-(6,30),30-(7,7,7)]
   242       3.100578       3.100578       3.100578    7[6-(1,6),7-(6,30),30-(7,7,7)]
   243       3.802731       3.802731       3.802731    7[6-(1,6),7-(6,30),30-(7,7,7)]
   244       6.704361       6.704361       6.704361    7[6-(1,6),7-(6,30),30-(7,7,7)]
   245       4.676922       4.676922       4.676922    7[6-(1,6),7-(6,30),30-(7,7,7)]
   246       3.974769       3.974769       3.974769    7[6-(1,6),7-(6,30),30-(7,7,7)]
   247       7.663793       7.663793       7.663793    7[6-(1,6),7-(6,30),30-(7,7,7)]
   248       8.937281       8.937281       8.937281    7[6-(1,6),7-(6,30),30-(7,7,7)]
   249      10.051019      10.051019      10.051019    7[6-(1,6),7-(6,30),30-(7,7,7)]
   250       0.113707       0.113707       0.113707    7[6-(1,6),7-(6,30),30-(7,7,7)]
   251      14.395219      14.395219      14.395219    7[6-(1,6),7-(6,30),30-(7,7,7)]
   252      13.281481      13.281481      13.281481    7[6-(1,6),7-(6,30),30-(7,7,7)]
