# Supplementary material for: A collection of forcefield precursors for metal–organic frameworks
Source: RSC Adv. 2019 Nov 13;9(63):36492–507. doi: 10.1039/c9ra07327b (PMC9075174; doi:10.1039/c9ra07327b)
Supplement: RA-009-C9RA07327B-s2502 [file RA-009-C9RA07327B-s2502.txt]

UTEXIB_clean

15.462500    0.000000    0.000000
0.000000    15.462500    0.000000
0.000000    0.000000    20.047400

     1       3.865625       3.865625       3.865625    27[7-(6,7),7-(6,7),7-(6,7),7-(6,7)]
     2      11.596875      11.596875      11.596875    27[7-(6,7),7-(6,7),7-(6,7),7-(6,7)]
     3      11.596875      11.596875      11.596875    27[7-(6,7),7-(6,7),7-(6,7),7-(6,7)]
     4       3.865625       3.865625       3.865625    27[7-(6,7),7-(6,7),7-(6,7),7-(6,7)]
     5       1.325909       1.325909       1.325909    27[7-(6,7),7-(6,7),7-(6,7),7-(6,7)]
     6       6.405341       6.405341       6.405341    27[7-(6,7),7-(6,7),7-(6,7),7-(6,7)]
     7       9.057159       9.057159       9.057159    27[7-(6,7),7-(6,7),7-(6,7),7-(6,7)]
     8      14.136591      14.136591      14.136591    27[7-(6,7),7-(6,7),7-(6,7),7-(6,7)]
     9      14.136591      14.136591      14.136591    27[7-(6,7),7-(6,7),7-(6,7),7-(6,7)]
    10       9.057159       9.057159       9.057159    27[7-(6,7),7-(6,7),7-(6,7),7-(6,7)]
    11       6.405341       6.405341       6.405341    27[7-(6,7),7-(6,7),7-(6,7),7-(6,7)]
    12       1.325909       1.325909       1.325909    27[7-(6,7),7-(6,7),7-(6,7),7-(6,7)]
    13       2.366845       2.366845       2.366845    1[6-(6,6)]
    14       2.120218       2.120218       2.120218    1[6-(6,7)]
    15       3.411027       3.411027       3.411027    1[6-(6,7)]
    16       5.490579       5.490579       5.490579    1[6-(6,7)]
    17       5.364405       5.364405       5.364405    1[6-(6,6)]
    18       5.611032       5.611032       5.611032    1[6-(6,7)]
    19       4.320222       4.320222       4.320222    1[6-(6,7)]
    20       2.240671       2.240671       2.240671    1[6-(6,7)]
    21       8.229606       8.229606       8.229606    1[6-(6,6)]
    22        8.44268        8.44268        8.44268    1[6-(6,7)]
    23       6.905243       6.905243       6.905243    1[6-(6,7)]
    24      10.193653      10.193653      10.193653    1[6-(6,7)]
    25      14.964144      14.964144      14.964144    1[6-(6,6)]
    26       14.75107       14.75107       14.75107    1[6-(6,7)]
    27       0.826007       0.826007       0.826007    1[6-(6,7)]
    28      13.000097      13.000097      13.000097    1[6-(6,7)]
    29      13.095655      13.095655      13.095655    1[6-(6,6)]
    30      13.342282      13.342282      13.342282    1[6-(6,7)]
    31      12.051472      12.051472      12.051472    1[6-(6,7)]
    32       9.971921       9.971921       9.971921    1[6-(6,7)]
    33      10.098095      10.098095      10.098095    1[6-(6,6)]
    34       9.851468       9.851468       9.851468    1[6-(6,7)]
    35      11.142277      11.142277      11.142277    1[6-(6,7)]
    36      13.221829      13.221829      13.221829    1[6-(6,7)]
    37       7.232894       7.232894       7.232894    1[6-(6,6)]
    38        7.01982        7.01982        7.01982    1[6-(6,7)]
    39       8.557257       8.557257       8.557257    1[6-(6,7)]
    40       5.268847       5.268847       5.268847    1[6-(6,7)]
    41       0.498356       0.498356       0.498356    1[6-(6,6)]
    42        0.71143        0.71143        0.71143    1[6-(6,7)]
    43      14.636493      14.636493      14.636493    1[6-(6,7)]
    44       2.462403       2.462403       2.462403    1[6-(6,7)]
    45      13.095655      13.095655      13.095655    1[6-(6,6)]
    46      13.342282      13.342282      13.342282    1[6-(6,7)]
    47      12.051472      12.051472      12.051472    1[6-(6,7)]
    48       9.971921       9.971921       9.971921    1[6-(6,7)]
    49      10.098095      10.098095      10.098095    1[6-(6,6)]
    50       9.851468       9.851468       9.851468    1[6-(6,7)]
    51      11.142277      11.142277      11.142277    1[6-(6,7)]
    52      13.221829      13.221829      13.221829    1[6-(6,7)]
    53       7.232894       7.232894       7.232894    1[6-(6,6)]
    54        7.01982        7.01982        7.01982    1[6-(6,7)]
    55       8.557257       8.557257       8.557257    1[6-(6,7)]
    56       5.268847       5.268847       5.268847    1[6-(6,7)]
    57       0.498356       0.498356       0.498356    1[6-(6,6)]
    58        0.71143        0.71143        0.71143    1[6-(6,7)]
    59      14.636493      14.636493      14.636493    1[6-(6,7)]
    60       2.462403       2.462403       2.462403    1[6-(6,7)]
    61       2.366845       2.366845       2.366845    1[6-(6,6)]
    62       2.120218       2.120218       2.120218    1[6-(6,7)]
    63       3.411027       3.411027       3.411027    1[6-(6,7)]
    64       5.490579       5.490579       5.490579    1[6-(6,7)]
    65       5.364405       5.364405       5.364405    1[6-(6,6)]
    66       5.611032       5.611032       5.611032    1[6-(6,7)]
    67       4.320222       4.320222       4.320222    1[6-(6,7)]
    68       2.240671       2.240671       2.240671    1[6-(6,7)]
    69       8.229606       8.229606       8.229606    1[6-(6,6)]
    70        8.44268        8.44268        8.44268    1[6-(6,7)]
    71       6.905243       6.905243       6.905243    1[6-(6,7)]
    72      10.193653      10.193653      10.193653    1[6-(6,7)]
    73      14.964144      14.964144      14.964144    1[6-(6,6)]
    74       14.75107       14.75107       14.75107    1[6-(6,7)]
    75       0.826007       0.826007       0.826007    1[6-(6,7)]
    76      13.000097      13.000097      13.000097    1[6-(6,7)]
    77       1.313075       1.313075       1.313075    1[6-(6,6)]
    78       6.418175       6.418175       6.418175    1[6-(6,6)]
    79       6.418175       6.418175       6.418175    1[6-(6,6)]
    80       1.313075       1.313075       1.313075    1[6-(6,6)]
    81      14.149425      14.149425      14.149425    1[6-(6,6)]
    82       9.044325       9.044325       9.044325    1[6-(6,6)]
    83       9.044325       9.044325       9.044325    1[6-(6,6)]
    84      14.149425      14.149425      14.149425    1[6-(6,6)]
    85       1.838646       1.838646       1.838646    6[1-(0),6-(6,6),6-(6,6)]
    86       1.985849       1.985849       1.985849    6[6-(1,6),6-(1,6),6-(6,6)]
    87       1.453784       1.453784       1.453784    6[1-(0),6-(6,6),7-(7,27)]
    88       2.945606       2.945606       2.945606    6[6-(1,7),6-(1,7),6-(6,6)]
    89       3.685487       3.685487       3.685487    6[1-(0),6-(6,6),7-(7,27)]
    90       4.827392       4.827392       4.827392    6[1-(0),6-(6,6),7-(7,27)]
    91       5.892604       5.892604       5.892604    6[1-(0),6-(6,6),6-(6,6)]
    92       5.745401       5.745401       5.745401    6[6-(1,6),6-(1,6),6-(6,6)]
    93       6.277466       6.277466       6.277466    6[1-(0),6-(6,6),7-(7,27)]
    94       4.785644       4.785644       4.785644    6[6-(1,7),6-(1,7),6-(6,6)]
    95       4.045763       4.045763       4.045763    6[1-(0),6-(6,6),7-(7,27)]
    96       2.903857       2.903857       2.903857    6[1-(0),6-(6,6),7-(7,27)]
    97       7.594562       7.594562       7.594562    6[1-(0),6-(6,6),6-(6,6)]
    98       7.448132       7.448132       7.448132    6[6-(1,6),6-(1,6),6-(6,6)]
    99       7.831138       7.831138       7.831138    6[1-(0),6-(6,6),7-(7,27)]
   100       8.264706       8.264706       8.264706    6[6-(1,7),6-(1,7),6-(6,6)]
   101       7.811964       7.811964       7.811964    6[1-(0),6-(6,6),7-(7,27)]
   102        9.61752        9.61752        9.61752    6[1-(0),6-(6,6),7-(7,27)]
   103       0.136688       0.136688       0.136688    6[1-(0),6-(6,6),6-(6,6)]
   104       0.283118       0.283118       0.283118    6[6-(1,6),6-(1,6),6-(6,6)]
   105      15.362612      15.362612      15.362612    6[1-(0),6-(6,6),7-(7,27)]
   106      14.929044      14.929044      14.929044    6[6-(1,7),6-(1,7),6-(6,6)]
   107      15.381786      15.381786      15.381786    6[1-(0),6-(6,6),7-(7,27)]
   108       13.57623       13.57623       13.57623    6[1-(0),6-(6,6),7-(7,27)]
   109      13.623854      13.623854      13.623854    6[1-(0),6-(6,6),6-(6,6)]
   110      13.476651      13.476651      13.476651    6[6-(1,6),6-(1,6),6-(6,6)]
   111      14.008716      14.008716      14.008716    6[1-(0),6-(6,6),7-(7,27)]
   112      12.516894      12.516894      12.516894    6[6-(1,7),6-(1,7),6-(6,6)]
   113      11.777013      11.777013      11.777013    6[1-(0),6-(6,6),7-(7,27)]
   114      10.635107      10.635107      10.635107    6[1-(0),6-(6,6),7-(7,27)]
   115       9.569896       9.569896       9.569896    6[1-(0),6-(6,6),6-(6,6)]
   116       9.717099       9.717099       9.717099    6[6-(1,6),6-(1,6),6-(6,6)]
   117       9.185034       9.185034       9.185034    6[1-(0),6-(6,6),7-(7,27)]
   118      10.676856      10.676856      10.676856    6[6-(1,7),6-(1,7),6-(6,6)]
   119      11.416737      11.416737      11.416737    6[1-(0),6-(6,6),7-(7,27)]
   120      12.558643      12.558643      12.558643    6[1-(0),6-(6,6),7-(7,27)]
   121       7.867938       7.867938       7.867938    6[1-(0),6-(6,6),6-(6,6)]
   122       8.014368       8.014368       8.014368    6[6-(1,6),6-(1,6),6-(6,6)]
   123       7.631362       7.631362       7.631362    6[1-(0),6-(6,6),7-(7,27)]
   124       7.197794       7.197794       7.197794    6[6-(1,7),6-(1,7),6-(6,6)]
   125       7.650536       7.650536       7.650536    6[1-(0),6-(6,6),7-(7,27)]
   126        5.84498        5.84498        5.84498    6[1-(0),6-(6,6),7-(7,27)]
   127      15.325812      15.325812      15.325812    6[1-(0),6-(6,6),6-(6,6)]
   128      15.179382      15.179382      15.179382    6[6-(1,6),6-(1,6),6-(6,6)]
   129       0.099888       0.099888       0.099888    6[1-(0),6-(6,6),7-(7,27)]
   130       0.533456       0.533456       0.533456    6[6-(1,7),6-(1,7),6-(6,6)]
   131       0.080714       0.080714       0.080714    6[1-(0),6-(6,6),7-(7,27)]
   132        1.88627        1.88627        1.88627    6[1-(0),6-(6,6),7-(7,27)]
   133      13.623854      13.623854      13.623854    6[1-(0),6-(6,6),6-(6,6)]
   134      13.476651      13.476651      13.476651    6[6-(1,6),6-(1,6),6-(6,6)]
   135      14.008716      14.008716      14.008716    6[1-(0),6-(6,6),7-(7,27)]
   136      12.516894      12.516894      12.516894    6[6-(1,7),6-(1,7),6-(6,6)]
   137      11.777013      11.777013      11.777013    6[1-(0),6-(6,6),7-(7,27)]
   138      10.635107      10.635107      10.635107    6[1-(0),6-(6,6),7-(7,27)]
   139       9.569896       9.569896       9.569896    6[1-(0),6-(6,6),6-(6,6)]
   140       9.717099       9.717099       9.717099    6[6-(1,6),6-(1,6),6-(6,6)]
   141       9.185034       9.185034       9.185034    6[1-(0),6-(6,6),7-(7,27)]
   142      10.676856      10.676856      10.676856    6[6-(1,7),6-(1,7),6-(6,6)]
   143      11.416737      11.416737      11.416737    6[1-(0),6-(6,6),7-(7,27)]
   144      12.558643      12.558643      12.558643    6[1-(0),6-(6,6),7-(7,27)]
   145       7.867938       7.867938       7.867938    6[1-(0),6-(6,6),6-(6,6)]
   146       8.014368       8.014368       8.014368    6[6-(1,6),6-(1,6),6-(6,6)]
   147       7.631362       7.631362       7.631362    6[1-(0),6-(6,6),7-(7,27)]
   148       7.197794       7.197794       7.197794    6[6-(1,7),6-(1,7),6-(6,6)]
   149       7.650536       7.650536       7.650536    6[1-(0),6-(6,6),7-(7,27)]
   150        5.84498        5.84498        5.84498    6[1-(0),6-(6,6),7-(7,27)]
   151      15.325812      15.325812      15.325812    6[1-(0),6-(6,6),6-(6,6)]
   152      15.179382      15.179382      15.179382    6[6-(1,6),6-(1,6),6-(6,6)]
   153       0.099888       0.099888       0.099888    6[1-(0),6-(6,6),7-(7,27)]
   154       0.533456       0.533456       0.533456    6[6-(1,7),6-(1,7),6-(6,6)]
   155       0.080714       0.080714       0.080714    6[1-(0),6-(6,6),7-(7,27)]
   156        1.88627        1.88627        1.88627    6[1-(0),6-(6,6),7-(7,27)]
   157       1.838646       1.838646       1.838646    6[1-(0),6-(6,6),6-(6,6)]
   158       1.985849       1.985849       1.985849    6[6-(1,6),6-(1,6),6-(6,6)]
   159       1.453784       1.453784       1.453784    6[1-(0),6-(6,6),7-(7,27)]
   160       2.945606       2.945606       2.945606    6[6-(1,7),6-(1,7),6-(6,6)]
   161       3.685487       3.685487       3.685487    6[1-(0),6-(6,6),7-(7,27)]
   162       4.827392       4.827392       4.827392    6[1-(0),6-(6,6),7-(7,27)]
   163       5.892604       5.892604       5.892604    6[1-(0),6-(6,6),6-(6,6)]
   164       5.745401       5.745401       5.745401    6[6-(1,6),6-(1,6),6-(6,6)]
   165       6.277466       6.277466       6.277466    6[1-(0),6-(6,6),7-(7,27)]
   166       4.785644       4.785644       4.785644    6[6-(1,7),6-(1,7),6-(6,6)]
   167       4.045763       4.045763       4.045763    6[1-(0),6-(6,6),7-(7,27)]
   168       2.903857       2.903857       2.903857    6[1-(0),6-(6,6),7-(7,27)]
   169       7.594562       7.594562       7.594562    6[1-(0),6-(6,6),6-(6,6)]
   170       7.448132       7.448132       7.448132    6[6-(1,6),6-(1,6),6-(6,6)]
   171       7.831138       7.831138       7.831138    6[1-(0),6-(6,6),7-(7,27)]
   172       8.264706       8.264706       8.264706    6[6-(1,7),6-(1,7),6-(6,6)]
   173       7.811964       7.811964       7.811964    6[1-(0),6-(6,6),7-(7,27)]
   174        9.61752        9.61752        9.61752    6[1-(0),6-(6,6),7-(7,27)]
   175       0.136688       0.136688       0.136688    6[1-(0),6-(6,6),6-(6,6)]
   176       0.283118       0.283118       0.283118    6[6-(1,6),6-(1,6),6-(6,6)]
   177      15.362612      15.362612      15.362612    6[1-(0),6-(6,6),7-(7,27)]
   178      14.929044      14.929044      14.929044    6[6-(1,7),6-(1,7),6-(6,6)]
   179      15.381786      15.381786      15.381786    6[1-(0),6-(6,6),7-(7,27)]
   180       13.57623       13.57623       13.57623    6[1-(0),6-(6,6),7-(7,27)]
   181       0.918936       0.918936       0.918936    6[6-(1,6),6-(1,6),6-(6,6)]
   182       1.212724       1.212724       1.212724    6[1-(0),6-(6,6),6-(6,6)]
   183       0.765858       0.765858       0.765858    6[6-(1,7),6-(1,7),6-(6,6)]
   184       6.812314       6.812314       6.812314    6[6-(1,6),6-(1,6),6-(6,6)]
   185       6.518526       6.518526       6.518526    6[1-(0),6-(6,6),6-(6,6)]
   186       6.965547       6.965547       6.965547    6[6-(1,7),6-(1,7),6-(6,6)]
   187       6.812314       6.812314       6.812314    6[6-(1,6),6-(1,6),6-(6,6)]
   188       6.518526       6.518526       6.518526    6[1-(0),6-(6,6),6-(6,6)]
   189       6.965392       6.965392       6.965392    6[6-(1,7),6-(1,7),6-(6,6)]
   190       0.918936       0.918936       0.918936    6[6-(1,6),6-(1,6),6-(6,6)]
   191       1.212724       1.212724       1.212724    6[1-(0),6-(6,6),6-(6,6)]
   192       0.765858       0.765858       0.765858    6[6-(1,7),6-(1,7),6-(6,6)]
   193      14.543564      14.543564      14.543564    6[6-(1,6),6-(1,6),6-(6,6)]
   194      14.249776      14.249776      14.249776    6[1-(0),6-(6,6),6-(6,6)]
   195      14.696642      14.696642      14.696642    6[6-(1,7),6-(1,7),6-(6,6)]
   196       8.650186       8.650186       8.650186    6[6-(1,6),6-(1,6),6-(6,6)]
   197       8.943974       8.943974       8.943974    6[1-(0),6-(6,6),6-(6,6)]
   198       8.497108       8.497108       8.497108    6[6-(1,7),6-(1,7),6-(6,6)]
   199       8.650186       8.650186       8.650186    6[6-(1,6),6-(1,6),6-(6,6)]
   200       8.943974       8.943974       8.943974    6[1-(0),6-(6,6),6-(6,6)]
   201       8.496953       8.496953       8.496953    6[6-(1,7),6-(1,7),6-(6,6)]
   202      14.543564      14.543564      14.543564    6[6-(1,6),6-(1,6),6-(6,6)]
   203      14.249776      14.249776      14.249776    6[1-(0),6-(6,6),6-(6,6)]
   204      14.696797      14.696797      14.696797    6[6-(1,7),6-(1,7),6-(6,6)]
   205       1.021298       1.021298       1.021298    7[6-(1,6),7-(6,27),27-(7,7,7)]
   206       3.047504       3.047504       3.047504    7[6-(1,6),7-(6,27),27-(7,7,7)]
   207       3.753213       3.753213       3.753213    7[6-(1,6),7-(6,27),27-(7,7,7)]
   208       6.709952       6.709952       6.709952    7[6-(1,6),7-(6,27),27-(7,7,7)]
   209       4.683746       4.683746       4.683746    7[6-(1,6),7-(6,27),27-(7,7,7)]
   210       3.978037       3.978037       3.978037    7[6-(1,6),7-(6,27),27-(7,7,7)]
   211       7.668627       7.668627       7.668627    7[6-(1,6),7-(6,27),27-(7,7,7)]
   212       8.885216       8.885216       8.885216    7[6-(1,6),7-(6,27),27-(7,7,7)]
   213      10.001145      10.001145      10.001145    7[6-(1,6),7-(6,27),27-(7,7,7)]
   214       0.062623       0.062623       0.062623    7[6-(1,6),7-(6,27),27-(7,7,7)]
   215      14.308534      14.308534      14.308534    7[6-(1,6),7-(6,27),27-(7,7,7)]
   216      13.192605      13.192605      13.192605    7[6-(1,6),7-(6,27),27-(7,7,7)]
   217      14.441202      14.441202      14.441202    7[6-(1,6),7-(6,27),27-(7,7,7)]
   218      12.414996      12.414996      12.414996    7[6-(1,6),7-(6,27),27-(7,7,7)]
   219      11.709287      11.709287      11.709287    7[6-(1,6),7-(6,27),27-(7,7,7)]
   220       8.752548       8.752548       8.752548    7[6-(1,6),7-(6,27),27-(7,7,7)]
   221      10.778754      10.778754      10.778754    7[6-(1,6),7-(6,27),27-(7,7,7)]
   222      11.484463      11.484463      11.484463    7[6-(1,6),7-(6,27),27-(7,7,7)]
   223       7.793873       7.793873       7.793873    7[6-(1,6),7-(6,27),27-(7,7,7)]
   224       6.577284       6.577284       6.577284    7[6-(1,6),7-(6,27),27-(7,7,7)]
   225       5.461355       5.461355       5.461355    7[6-(1,6),7-(6,27),27-(7,7,7)]
   226      15.399877      15.399877      15.399877    7[6-(1,6),7-(6,27),27-(7,7,7)]
   227       1.153966       1.153966       1.153966    7[6-(1,6),7-(6,27),27-(7,7,7)]
   228       2.269895       2.269895       2.269895    7[6-(1,6),7-(6,27),27-(7,7,7)]
   229      14.441202      14.441202      14.441202    7[6-(1,6),7-(6,27),27-(7,7,7)]
   230      12.414996      12.414996      12.414996    7[6-(1,6),7-(6,27),27-(7,7,7)]
   231      11.709287      11.709287      11.709287    7[6-(1,6),7-(6,27),27-(7,7,7)]
   232       8.752548       8.752548       8.752548    7[6-(1,6),7-(6,27),27-(7,7,7)]
   233      10.778754      10.778754      10.778754    7[6-(1,6),7-(6,27),27-(7,7,7)]
   234      11.484463      11.484463      11.484463    7[6-(1,6),7-(6,27),27-(7,7,7)]
   235       7.793873       7.793873       7.793873    7[6-(1,6),7-(6,27),27-(7,7,7)]
   236       6.577284       6.577284       6.577284    7[6-(1,6),7-(6,27),27-(7,7,7)]
   237       5.461355       5.461355       5.461355    7[6-(1,6),7-(6,27),27-(7,7,7)]
   238      15.399877      15.399877      15.399877    7[6-(1,6),7-(6,27),27-(7,7,7)]
   239       1.153966       1.153966       1.153966    7[6-(1,6),7-(6,27),27-(7,7,7)]
   240       2.269895       2.269895       2.269895    7[6-(1,6),7-(6,27),27-(7,7,7)]
   241       1.021298       1.021298       1.021298    7[6-(1,6),7-(6,27),27-(7,7,7)]
   242       3.047504       3.047504       3.047504    7[6-(1,6),7-(6,27),27-(7,7,7)]
   243       3.753213       3.753213       3.753213    7[6-(1,6),7-(6,27),27-(7,7,7)]
   244       6.709952       6.709952       6.709952    7[6-(1,6),7-(6,27),27-(7,7,7)]
   245       4.683746       4.683746       4.683746    7[6-(1,6),7-(6,27),27-(7,7,7)]
   246       3.978037       3.978037       3.978037    7[6-(1,6),7-(6,27),27-(7,7,7)]
   247       7.668627       7.668627       7.668627    7[6-(1,6),7-(6,27),27-(7,7,7)]
   248       8.885216       8.885216       8.885216    7[6-(1,6),7-(6,27),27-(7,7,7)]
   249      10.001145      10.001145      10.001145    7[6-(1,6),7-(6,27),27-(7,7,7)]
   250       0.062623       0.062623       0.062623    7[6-(1,6),7-(6,27),27-(7,7,7)]
   251      14.308534      14.308534      14.308534    7[6-(1,6),7-(6,27),27-(7,7,7)]
   252      13.192605      13.192605      13.192605    7[6-(1,6),7-(6,27),27-(7,7,7)]
