# Supplementary material for: A collection of forcefield precursors for metal–organic frameworks
Source: RSC Adv. 2019 Nov 13;9(63):36492–507. doi: 10.1039/c9ra07327b (PMC9075174; doi:10.1039/c9ra07327b)
Supplement: RA-009-C9RA07327B-s2503 [file RA-009-C9RA07327B-s2503.txt]

UTODIR_clean

14.577900    0.000000    0.000000
0.000000    14.577900    0.000000
0.000000    0.000000    36.706100

     1       2.013645       2.013645       2.013645    57[8-(6),8-(6),8-(6),8-(7),8-(7),8-(7),8-(7),8-(7),8-(7)]
     2      12.564255      12.564255      12.564255    57[8-(6),8-(6),8-(6),8-(7),8-(7),8-(7),8-(7),8-(7),8-(7)]
     3      11.094657      11.094657      11.094657    57[8-(6),8-(6),8-(6),8-(7),8-(7),8-(7),8-(7),8-(7),8-(7)]
     4       3.483243       3.483243       3.483243    57[8-(6),8-(6),8-(6),8-(7),8-(7),8-(7),8-(7),8-(7),8-(7)]
     5       5.275305       5.275305       5.275305    57[8-(6),8-(6),8-(6),8-(7),8-(7),8-(7),8-(7),8-(7),8-(7)]
     6       9.302595       9.302595       9.302595    57[8-(6),8-(6),8-(6),8-(7),8-(7),8-(7),8-(7),8-(7),8-(7)]
     7      10.772193      10.772193      10.772193    57[8-(6),8-(6),8-(6),8-(7),8-(7),8-(7),8-(7),8-(7),8-(7)]
     8       3.805707       3.805707       3.805707    57[8-(6),8-(6),8-(6),8-(7),8-(7),8-(7),8-(7),8-(7),8-(7)]
     9       4.554136       4.554136       4.554136    1[6-(1,1,6)]
    10       4.975437       4.975437       4.975437    1[6-(1,1,6)]
    11       4.352961       4.352961       4.352961    1[6-(1,1,6)]
    12       2.989927       2.989927       2.989927    1[6-(6,6)]
    13       0.051023       0.051023       0.051023    1[6-(1,1,6)]
    14       0.883421       0.883421       0.883421    1[6-(1,1,6)]
    15       1.577329       1.577329       1.577329    1[6-(1,1,6)]
    16      13.481642      13.481642      13.481642    1[6-(6,6,7)]
    17       13.88545       13.88545       13.88545    1[6-(1,6,6)]
    18      13.510798      13.510798      13.510798    1[6-(1,6,6)]
    19      11.659404      11.659404      11.659404    1[6-(1,6,6)]
    20      11.663778      11.663778      11.663778    1[6-(1,6,6)]
    21      10.020848      10.020848      10.020848    1[6-(1,6,6)]
    22      11.096697      11.096697      11.096697    1[6-(1,6,6)]
    23      12.872286      12.872286      12.872286    1[6-(6,6,7)]
    24       4.475415       4.475415       4.475415    1[6-(1,1,6)]
    25       4.836947       4.836947       4.836947    1[6-(1,1,6)]
    26       4.342756       4.342756       4.342756    1[6-(1,1,6)]
    27        2.81645        2.81645        2.81645    1[6-(6,6)]
    28      14.229488      14.229488      14.229488    1[6-(1,1,6)]
    29       0.612272       0.612272       0.612272    1[6-(1,1,6)]
    30       1.131245       1.131245       1.131245    1[6-(1,1,6)]
    31      13.092412      13.092412      13.092412    1[6-(6,6,7)]
    32      13.452486      13.452486      13.452486    1[6-(1,6,6)]
    33      13.303792      13.303792      13.303792    1[6-(1,6,6)]
    34      11.329944      11.329944      11.329944    1[6-(1,6,6)]
    35      11.188538      11.188538      11.188538    1[6-(1,6,6)]
    36      13.388343      13.388343      13.388343    1[6-(1,1,6)]
    37      13.554531      13.554531      13.554531    1[6-(1,1,6)]
    38        0.19097        0.19097        0.19097    1[6-(1,1,6)]
    39      14.480228      14.480228      14.480228    1[6-(6,6)]
    40      13.949593      13.949593      13.949593    1[6-(1,1,6)]
    41       0.604983       0.604983       0.604983    1[6-(1,1,6)]
    42      13.913148      13.913148      13.913148    1[6-(1,1,6)]
    43      10.966954      10.966954      10.966954    1[6-(1,6,6)]
    44      10.637494      10.637494      10.637494    1[6-(1,6,6)]
    45       0.731811       0.731811       0.731811    1[7-(6,6)]
    46       0.483986       0.483986       0.483986    1[7-(6,6)]
    47        12.4539        12.4539        12.4539    1[7-(6,6)]
    48      10.023764      10.023764      10.023764    1[6-(1,1,6)]
    49       9.602463       9.602463       9.602463    1[6-(1,1,6)]
    50      10.224939      10.224939      10.224939    1[6-(1,1,6)]
    51      11.587973      11.587973      11.587973    1[6-(6,6)]
    52      14.526877      14.526877      14.526877    1[6-(1,1,6)]
    53      13.694479      13.694479      13.694479    1[6-(1,1,6)]
    54      13.000571      13.000571      13.000571    1[6-(1,1,6)]
    55       1.096258       1.096258       1.096258    1[6-(6,6,7)]
    56        0.69245        0.69245        0.69245    1[6-(1,6,6)]
    57       1.067102       1.067102       1.067102    1[6-(1,6,6)]
    58       2.918496       2.918496       2.918496    1[6-(1,6,6)]
    59       2.914122       2.914122       2.914122    1[6-(1,6,6)]
    60       4.557052       4.557052       4.557052    1[6-(1,6,6)]
    61       3.481203       3.481203       3.481203    1[6-(1,6,6)]
    62       1.705614       1.705614       1.705614    1[6-(6,6,7)]
    63      10.102485      10.102485      10.102485    1[6-(1,1,6)]
    64       9.740953       9.740953       9.740953    1[6-(1,1,6)]
    65      10.235144      10.235144      10.235144    1[6-(1,1,6)]
    66       11.76145       11.76145       11.76145    1[6-(6,6)]
    67       0.348412       0.348412       0.348412    1[6-(1,1,6)]
    68      13.965628      13.965628      13.965628    1[6-(1,1,6)]
    69      13.446655      13.446655      13.446655    1[6-(1,1,6)]
    70       1.485488       1.485488       1.485488    1[6-(6,6,7)]
    71       1.125414       1.125414       1.125414    1[6-(1,6,6)]
    72       1.274108       1.274108       1.274108    1[6-(1,6,6)]
    73       3.247956       3.247956       3.247956    1[6-(1,6,6)]
    74       3.389362       3.389362       3.389362    1[6-(1,6,6)]
    75       1.189557       1.189557       1.189557    1[6-(1,1,6)]
    76       1.023369       1.023369       1.023369    1[6-(1,1,6)]
    77       14.38693       14.38693       14.38693    1[6-(1,1,6)]
    78       0.097672       0.097672       0.097672    1[6-(6,6)]
    79       0.628307       0.628307       0.628307    1[6-(1,1,6)]
    80      13.972917      13.972917      13.972917    1[6-(1,1,6)]
    81       0.664752       0.664752       0.664752    1[6-(1,1,6)]
    82       3.610946       3.610946       3.610946    1[6-(1,6,6)]
    83       3.940406       3.940406       3.940406    1[6-(1,6,6)]
    84      13.846089      13.846089      13.846089    1[7-(6,6)]
    85      14.093914      14.093914      14.093914    1[7-(6,6)]
    86          2.124          2.124          2.124    1[7-(6,6)]
    87      12.198787      12.198787      12.198787    1[6-(1,1,6)]
    88      11.765823      11.765823      11.765823    1[6-(1,1,6)]
    89      13.184253      13.184253      13.184253    1[6-(1,1,6)]
    90      12.114235      12.114235      12.114235    1[6-(6,6)]
    91      10.729334      10.729334      10.729334    1[6-(1,1,6)]
    92      12.044261      12.044261      12.044261    1[6-(1,1,6)]
    93      10.647698      10.647698      10.647698    1[6-(1,1,6)]
    94      10.007728      10.007728      10.007728    1[6-(6,6,7)]
    95       8.160708       8.160708       8.160708    1[6-(1,6,6)]
    96       8.996022       8.996022       8.996022    1[6-(1,6,6)]
    97       7.669433       7.669433       7.669433    1[6-(1,6,6)]
    98       8.306487       8.306487       8.306487    1[6-(1,6,6)]
    99       9.318194       9.318194       9.318194    1[6-(1,6,6)]
   100       9.723459       9.723459       9.723459    1[6-(1,6,6)]
   101      11.529661      11.529661      11.529661    1[6-(6,6,7)]
   102       8.904181       8.904181       8.904181    1[6-(1,1,6)]
   103       8.697175       8.697175       8.697175    1[6-(1,1,6)]
   104       7.484294       7.484294       7.484294    1[6-(1,1,6)]
   105       7.542605       7.542605       7.542605    1[6-(6,6)]
   106       7.912884       7.912884       7.912884    1[6-(1,1,6)]
   107       6.717496       6.717496       6.717496    1[6-(1,1,6)]
   108       7.931835       7.931835       7.931835    1[6-(1,1,6)]
   109       9.087863       9.087863       9.087863    1[6-(6,6,7)]
   110      11.344522      11.344522      11.344522    1[6-(1,6,6)]
   111      11.211863      11.211863      11.211863    1[6-(1,6,6)]
   112      12.096741      12.096741      12.096741    1[6-(1,6,6)]
   113      10.894065      10.894065      10.894065    1[6-(1,6,6)]
   114         0.8047         0.8047         0.8047    1[6-(1,1,6)]
   115       1.806202       1.806202       1.806202    1[6-(1,1,6)]
   116       0.928612       0.928612       0.928612    1[6-(1,1,6)]
   117       0.606441       0.606441       0.606441    1[6-(6,6)]
   118      13.063256      13.063256      13.063256    1[6-(1,1,6)]
   119       13.78632       13.78632       13.78632    1[6-(1,1,6)]
   120       0.034987       0.034987       0.034987    1[6-(1,1,6)]
   121      10.770153      10.770153      10.770153    1[6-(1,6,6)]
   122      11.583599      11.583599      11.583599    1[6-(1,6,6)]
   123      10.459643      10.459643      10.459643    1[7-(6,6)]
   124       9.628703       9.628703       9.628703    1[7-(6,6)]
   125      12.497634      12.497634      12.497634    1[7-(6,6)]
   126       2.379113       2.379113       2.379113    1[6-(1,1,6)]
   127       2.812077       2.812077       2.812077    1[6-(1,1,6)]
   128       1.393647       1.393647       1.393647    1[6-(1,1,6)]
   129       2.463665       2.463665       2.463665    1[6-(6,6)]
   130       3.848566       3.848566       3.848566    1[6-(1,1,6)]
   131       2.533639       2.533639       2.533639    1[6-(1,1,6)]
   132       3.930202       3.930202       3.930202    1[6-(1,1,6)]
   133       4.570172       4.570172       4.570172    1[6-(6,6,7)]
   134       6.417192       6.417192       6.417192    1[6-(1,6,6)]
   135       5.581878       5.581878       5.581878    1[6-(1,6,6)]
   136       6.908467       6.908467       6.908467    1[6-(1,6,6)]
   137       6.271413       6.271413       6.271413    1[6-(1,6,6)]
   138       5.259706       5.259706       5.259706    1[6-(1,6,6)]
   139       4.854441       4.854441       4.854441    1[6-(1,6,6)]
   140       3.048239       3.048239       3.048239    1[6-(6,6,7)]
   141       5.673719       5.673719       5.673719    1[6-(1,1,6)]
   142       5.880725       5.880725       5.880725    1[6-(1,1,6)]
   143       7.093606       7.093606       7.093606    1[6-(1,1,6)]
   144       7.035295       7.035295       7.035295    1[6-(6,6)]
   145       6.665016       6.665016       6.665016    1[6-(1,1,6)]
   146       7.860404       7.860404       7.860404    1[6-(1,1,6)]
   147       6.646065       6.646065       6.646065    1[6-(1,1,6)]
   148       5.490037       5.490037       5.490037    1[6-(6,6,7)]
   149       3.233378       3.233378       3.233378    1[6-(1,6,6)]
   150       3.366037       3.366037       3.366037    1[6-(1,6,6)]
   151       2.481159       2.481159       2.481159    1[6-(1,6,6)]
   152       3.683835       3.683835       3.683835    1[6-(1,6,6)]
   153        13.7732        13.7732        13.7732    1[6-(1,1,6)]
   154      12.771698      12.771698      12.771698    1[6-(1,1,6)]
   155      13.649288      13.649288      13.649288    1[6-(1,1,6)]
   156      13.971459      13.971459      13.971459    1[6-(6,6)]
   157       1.514644       1.514644       1.514644    1[6-(1,1,6)]
   158        0.79158        0.79158        0.79158    1[6-(1,1,6)]
   159      -0.034987      -0.034987      -0.034987    1[6-(1,1,6)]
   160       3.807747       3.807747       3.807747    1[6-(1,6,6)]
   161       2.994301       2.994301       2.994301    1[6-(1,6,6)]
   162       4.118257       4.118257       4.118257    1[7-(6,6)]
   163       4.949197       4.949197       4.949197    1[7-(6,6)]
   164       2.080266       2.080266       2.080266    1[7-(6,6)]
   165       2.734814       2.734814       2.734814    1[6-(1,1,6)]
   166       2.313513       2.313513       2.313513    1[6-(1,1,6)]
   167       2.935989       2.935989       2.935989    1[6-(1,1,6)]
   168       4.299023       4.299023       4.299023    1[6-(6,6)]
   169       7.237927       7.237927       7.237927    1[6-(1,1,6)]
   170       6.405529       6.405529       6.405529    1[6-(1,1,6)]
   171       5.711621       5.711621       5.711621    1[6-(1,1,6)]
   172       8.385208       8.385208       8.385208    1[6-(6,6,7)]
   173         7.9814         7.9814         7.9814    1[6-(1,6,6)]
   174       8.356052       8.356052       8.356052    1[6-(1,6,6)]
   175      10.207446      10.207446      10.207446    1[6-(1,6,6)]
   176      10.203072      10.203072      10.203072    1[6-(1,6,6)]
   177      11.846002      11.846002      11.846002    1[6-(1,6,6)]
   178      10.770153      10.770153      10.770153    1[6-(1,6,6)]
   179       8.994564       8.994564       8.994564    1[6-(6,6,7)]
   180       2.813535       2.813535       2.813535    1[6-(1,1,6)]
   181       2.452003       2.452003       2.452003    1[6-(1,1,6)]
   182       2.946194       2.946194       2.946194    1[6-(1,1,6)]
   183         4.4725         4.4725         4.4725    1[6-(6,6)]
   184       7.637362       7.637362       7.637362    1[6-(1,1,6)]
   185       6.676678       6.676678       6.676678    1[6-(1,1,6)]
   186       6.157705       6.157705       6.157705    1[6-(1,1,6)]
   187       8.774438       8.774438       8.774438    1[6-(6,6,7)]
   188       8.414364       8.414364       8.414364    1[6-(1,6,6)]
   189       8.563058       8.563058       8.563058    1[6-(1,6,6)]
   190      10.536906      10.536906      10.536906    1[6-(1,6,6)]
   191      10.678312      10.678312      10.678312    1[6-(1,6,6)]
   192       8.478507       8.478507       8.478507    1[6-(1,1,6)]
   193       8.312319       8.312319       8.312319    1[6-(1,1,6)]
   194        7.09798        7.09798        7.09798    1[6-(1,1,6)]
   195       7.386622       7.386622       7.386622    1[6-(6,6)]
   196       7.917257       7.917257       7.917257    1[6-(1,1,6)]
   197       6.683967       6.683967       6.683967    1[6-(1,1,6)]
   198       7.953702       7.953702       7.953702    1[6-(1,1,6)]
   199      10.899896      10.899896      10.899896    1[6-(1,6,6)]
   200      11.229356      11.229356      11.229356    1[6-(1,6,6)]
   201       6.557139       6.557139       6.557139    1[7-(6,6)]
   202       6.804964       6.804964       6.804964    1[7-(6,6)]
   203        9.41295        9.41295        9.41295    1[7-(6,6)]
   204      11.843086      11.843086      11.843086    1[6-(1,1,6)]
   205      12.264387      12.264387      12.264387    1[6-(1,1,6)]
   206      11.641911      11.641911      11.641911    1[6-(1,1,6)]
   207      10.278877      10.278877      10.278877    1[6-(6,6)]
   208       7.339973       7.339973       7.339973    1[6-(1,1,6)]
   209       8.172371       8.172371       8.172371    1[6-(1,1,6)]
   210       8.866279       8.866279       8.866279    1[6-(1,1,6)]
   211       6.192692       6.192692       6.192692    1[6-(6,6,7)]
   212         6.5965         6.5965         6.5965    1[6-(1,6,6)]
   213       6.221848       6.221848       6.221848    1[6-(1,6,6)]
   214       4.370454       4.370454       4.370454    1[6-(1,6,6)]
   215       4.374828       4.374828       4.374828    1[6-(1,6,6)]
   216       2.731898       2.731898       2.731898    1[6-(1,6,6)]
   217       3.807747       3.807747       3.807747    1[6-(1,6,6)]
   218       5.583336       5.583336       5.583336    1[6-(6,6,7)]
   219      11.764365      11.764365      11.764365    1[6-(1,1,6)]
   220      12.125897      12.125897      12.125897    1[6-(1,1,6)]
   221      11.631706      11.631706      11.631706    1[6-(1,1,6)]
   222        10.1054        10.1054        10.1054    1[6-(6,6)]
   223       6.940538       6.940538       6.940538    1[6-(1,1,6)]
   224       7.901222       7.901222       7.901222    1[6-(1,1,6)]
   225       8.420195       8.420195       8.420195    1[6-(1,1,6)]
   226       5.803462       5.803462       5.803462    1[6-(6,6,7)]
   227       6.163536       6.163536       6.163536    1[6-(1,6,6)]
   228       6.014842       6.014842       6.014842    1[6-(1,6,6)]
   229       4.040994       4.040994       4.040994    1[6-(1,6,6)]
   230       3.899588       3.899588       3.899588    1[6-(1,6,6)]
   231       6.099393       6.099393       6.099393    1[6-(1,1,6)]
   232       6.265581       6.265581       6.265581    1[6-(1,1,6)]
   233        7.47992        7.47992        7.47992    1[6-(1,1,6)]
   234       7.191278       7.191278       7.191278    1[6-(6,6)]
   235       6.660643       6.660643       6.660643    1[6-(1,1,6)]
   236       7.893933       7.893933       7.893933    1[6-(1,1,6)]
   237       6.624198       6.624198       6.624198    1[6-(1,1,6)]
   238       3.678004       3.678004       3.678004    1[6-(1,6,6)]
   239       3.348544       3.348544       3.348544    1[6-(1,6,6)]
   240       8.020761       8.020761       8.020761    1[7-(6,6)]
   241       7.772936       7.772936       7.772936    1[7-(6,6)]
   242        5.16495        5.16495        5.16495    1[7-(6,6)]
   243       9.668063       9.668063       9.668063    1[6-(1,1,6)]
   244      10.101027      10.101027      10.101027    1[6-(1,1,6)]
   245       8.682597       8.682597       8.682597    1[6-(1,1,6)]
   246       9.752615       9.752615       9.752615    1[6-(6,6)]
   247      11.137516      11.137516      11.137516    1[6-(1,1,6)]
   248       9.822589       9.822589       9.822589    1[6-(1,1,6)]
   249      11.219152      11.219152      11.219152    1[6-(1,1,6)]
   250      11.859122      11.859122      11.859122    1[6-(6,6,7)]
   251      13.706142      13.706142      13.706142    1[6-(1,6,6)]
   252      12.870828      12.870828      12.870828    1[6-(1,6,6)]
   253      14.197417      14.197417      14.197417    1[6-(1,6,6)]
   254      13.560363      13.560363      13.560363    1[6-(1,6,6)]
   255      12.548656      12.548656      12.548656    1[6-(1,6,6)]
   256      12.143391      12.143391      12.143391    1[6-(1,6,6)]
   257      10.337189      10.337189      10.337189    1[6-(6,6,7)]
   258      12.962669      12.962669      12.962669    1[6-(1,1,6)]
   259      13.169675      13.169675      13.169675    1[6-(1,1,6)]
   260      14.382556      14.382556      14.382556    1[6-(1,1,6)]
   261      14.324245      14.324245      14.324245    1[6-(6,6)]
   262      13.953966      13.953966      13.953966    1[6-(1,1,6)]
   263       0.571454       0.571454       0.571454    1[6-(1,1,6)]
   264      13.935015      13.935015      13.935015    1[6-(1,1,6)]
   265      12.778987      12.778987      12.778987    1[6-(6,6,7)]
   266      10.522328      10.522328      10.522328    1[6-(1,6,6)]
   267      10.654987      10.654987      10.654987    1[6-(1,6,6)]
   268       9.770109       9.770109       9.770109    1[6-(1,6,6)]
   269      10.972785      10.972785      10.972785    1[6-(1,6,6)]
   270        6.48425        6.48425        6.48425    1[6-(1,1,6)]
   271       5.482748       5.482748       5.482748    1[6-(1,1,6)]
   272       6.360338       6.360338       6.360338    1[6-(1,1,6)]
   273       6.682509       6.682509       6.682509    1[6-(6,6)]
   274       8.803594       8.803594       8.803594    1[6-(1,1,6)]
   275        8.08053        8.08053        8.08053    1[6-(1,1,6)]
   276       7.253963       7.253963       7.253963    1[6-(1,1,6)]
   277      11.096697      11.096697      11.096697    1[6-(1,6,6)]
   278      10.283251      10.283251      10.283251    1[6-(1,6,6)]
   279      11.407207      11.407207      11.407207    1[7-(6,6)]
   280      12.238147      12.238147      12.238147    1[7-(6,6)]
   281       9.369216       9.369216       9.369216    1[7-(6,6)]
   282       4.909837       4.909837       4.909837    1[6-(1,1,6)]
   283       4.476873       4.476873       4.476873    1[6-(1,1,6)]
   284       5.895303       5.895303       5.895303    1[6-(1,1,6)]
   285       4.825285       4.825285       4.825285    1[6-(6,6)]
   286       3.440384       3.440384       3.440384    1[6-(1,1,6)]
   287       4.755311       4.755311       4.755311    1[6-(1,1,6)]
   288       3.358748       3.358748       3.358748    1[6-(1,1,6)]
   289       2.718778       2.718778       2.718778    1[6-(6,6,7)]
   290       0.871758       0.871758       0.871758    1[6-(1,6,6)]
   291       1.707072       1.707072       1.707072    1[6-(1,6,6)]
   292       0.380483       0.380483       0.380483    1[6-(1,6,6)]
   293       1.017537       1.017537       1.017537    1[6-(1,6,6)]
   294       2.029244       2.029244       2.029244    1[6-(1,6,6)]
   295       2.434509       2.434509       2.434509    1[6-(1,6,6)]
   296       4.240711       4.240711       4.240711    1[6-(6,6,7)]
   297       1.615231       1.615231       1.615231    1[6-(1,1,6)]
   298       1.408225       1.408225       1.408225    1[6-(1,1,6)]
   299       0.195344       0.195344       0.195344    1[6-(1,1,6)]
   300       0.253655       0.253655       0.253655    1[6-(6,6)]
   301       0.623934       0.623934       0.623934    1[6-(1,1,6)]
   302      14.006446      14.006446      14.006446    1[6-(1,1,6)]
   303       0.642885       0.642885       0.642885    1[6-(1,1,6)]
   304       1.798913       1.798913       1.798913    1[6-(6,6,7)]
   305       4.055572       4.055572       4.055572    1[6-(1,6,6)]
   306       3.922913       3.922913       3.922913    1[6-(1,6,6)]
   307       4.807791       4.807791       4.807791    1[6-(1,6,6)]
   308       3.605115       3.605115       3.605115    1[6-(1,6,6)]
   309        8.09365        8.09365        8.09365    1[6-(1,1,6)]
   310       9.095152       9.095152       9.095152    1[6-(1,1,6)]
   311       8.217562       8.217562       8.217562    1[6-(1,1,6)]
   312       7.895391       7.895391       7.895391    1[6-(6,6)]
   313       5.774306       5.774306       5.774306    1[6-(1,1,6)]
   314        6.49737        6.49737        6.49737    1[6-(1,1,6)]
   315       7.323937       7.323937       7.323937    1[6-(1,1,6)]
   316       3.481203       3.481203       3.481203    1[6-(1,6,6)]
   317       4.294649       4.294649       4.294649    1[6-(1,6,6)]
   318       3.170693       3.170693       3.170693    1[7-(6,6)]
   319       2.339753       2.339753       2.339753    1[7-(6,6)]
   320       5.208684       5.208684       5.208684    1[7-(6,6)]
   321       4.335467       4.335467       4.335467    6[1-(0),1-(0),1-(0),6-(6,8)]
   322       2.954649       2.954649       2.954649    6[6-(1,1,1),6-(1,6),8-(57)]
   323       2.467747       2.467747       2.467747    6[1-(0),6-(6,7),6-(6,8)]
   324        1.24816        1.24816        1.24816    6[6-(1,1,1),6-(1,6),7-(1,6)]
   325       0.909661       0.909661       0.909661    6[1-(0),1-(0),1-(0),6-(6,7)]
   326      13.610948      13.610948      13.610948    6[1-(0),6-(1,1,6),6-(1,6,7),7-(1,6)]
   327      13.316912      13.316912      13.316912    6[1-(0),1-(0),6-(1,1,6),6-(1,6,7)]
   328      11.843086      11.843086      11.843086    6[1-(0),1-(0),6-(1,1,6),6-(1,1,6)]
   329      10.946545      10.946545      10.946545    6[1-(0),1-(0),6-(1,1,6),6-(1,1,6)]
   330        12.6784        12.6784        12.6784    6[1-(0),6-(1,1,6),6-(1,6,7),7-(1,6)]
   331       4.249458       4.249458       4.249458    6[1-(0),1-(0),1-(0),6-(6,8)]
   332       2.831174       2.831174       2.831174    6[6-(1,1,1),6-(1,6),8-(57)]
   333       2.279984       2.279984       2.279984    6[1-(0),6-(6,7),6-(6,8)]
   334       0.987944       0.987944       0.987944    6[6-(1,1,1),6-(1,6),7-(1,6)]
   335       0.556876       0.556876       0.556876    6[1-(0),1-(0),1-(0),6-(6,7)]
   336      13.299418      13.299418      13.299418    6[1-(0),6-(1,1,6),6-(1,6,7),7-(1,6)]
   337      12.983078      12.983078      12.983078    6[1-(0),1-(0),6-(1,1,6),6-(1,6,7)]
   338      11.494674      11.494674      11.494674    6[1-(0),1-(0),6-(1,1,6),6-(1,1,6)]
   339      13.815476      13.815476      13.815476    6[1-(0),1-(0),1-(0),6-(6,8)]
   340      13.402338      13.402338      13.402338    6[6-(1,1,1),6-(1,6),8-(57)]
   341      13.911398      13.911398      13.911398    6[1-(0),6-(6,7),6-(6,8)]
   342      13.640978      13.640978      13.640978    6[6-(1,1,1),6-(1,6),7-(1,6)]
   343      14.225115      14.225115      14.225115    6[1-(0),1-(0),1-(0),6-(6,7)]
   344      11.200201      11.200201      11.200201    6[1-(0),1-(0),6-(1,1,6),6-(1,6,7)]
   345      10.242433      10.242433      10.242433    6[1-(0),1-(0),1-(0),6-(6,8)]
   346      11.623251      11.623251      11.623251    6[6-(1,1,1),6-(1,6),8-(57)]
   347      12.110153      12.110153      12.110153    6[1-(0),6-(6,7),6-(6,8)]
   348       13.32974       13.32974       13.32974    6[6-(1,1,1),6-(1,6),7-(1,6)]
   349      13.668239      13.668239      13.668239    6[1-(0),1-(0),1-(0),6-(6,7)]
   350       0.966952       0.966952       0.966952    6[1-(0),6-(1,1,6),6-(1,6,7),7-(1,6)]
   351       1.260988       1.260988       1.260988    6[1-(0),1-(0),6-(1,1,6),6-(1,6,7)]
   352       2.734814       2.734814       2.734814    6[1-(0),1-(0),6-(1,1,6),6-(1,1,6)]
   353       3.631355       3.631355       3.631355    6[1-(0),1-(0),6-(1,1,6),6-(1,1,6)]
   354         1.8995         1.8995         1.8995    6[1-(0),6-(1,1,6),6-(1,6,7),7-(1,6)]
   355      10.328442      10.328442      10.328442    6[1-(0),1-(0),1-(0),6-(6,8)]
   356      11.746726      11.746726      11.746726    6[6-(1,1,1),6-(1,6),8-(57)]
   357      12.297916      12.297916      12.297916    6[1-(0),6-(6,7),6-(6,8)]
   358      13.589956      13.589956      13.589956    6[6-(1,1,1),6-(1,6),7-(1,6)]
   359      14.021024      14.021024      14.021024    6[1-(0),1-(0),1-(0),6-(6,7)]
   360       1.278482       1.278482       1.278482    6[1-(0),6-(1,1,6),6-(1,6,7),7-(1,6)]
   361       1.594822       1.594822       1.594822    6[1-(0),1-(0),6-(1,1,6),6-(1,6,7)]
   362       3.083226       3.083226       3.083226    6[1-(0),1-(0),6-(1,1,6),6-(1,1,6)]
   363       0.762424       0.762424       0.762424    6[1-(0),1-(0),1-(0),6-(6,8)]
   364       1.175562       1.175562       1.175562    6[6-(1,1,1),6-(1,6),8-(57)]
   365       0.666502       0.666502       0.666502    6[1-(0),6-(6,7),6-(6,8)]
   366       0.936922       0.936922       0.936922    6[6-(1,1,1),6-(1,6),7-(1,6)]
   367       0.352785       0.352785       0.352785    6[1-(0),1-(0),1-(0),6-(6,7)]
   368       3.377699       3.377699       3.377699    6[1-(0),1-(0),6-(1,1,6),6-(1,6,7)]
   369      12.262929      12.262929      12.262929    6[1-(0),1-(0),1-(0),6-(6,8)]
   370      11.697161      11.697161      11.697161    6[6-(1,1,1),6-(1,6),8-(57)]
   371      11.703138      11.703138      11.703138    6[1-(0),6-(6,7),6-(6,8)]
   372      11.138973      11.138973      11.138973    6[6-(1,1,1),6-(1,6),7-(1,6)]
   373      11.140431      11.140431      11.140431    6[1-(0),1-(0),1-(0),6-(6,7)]
   374      10.171001      10.171001      10.171001    6[1-(0),6-(1,1,6),6-(1,6,7),7-(1,6)]
   375        8.87211        8.87211        8.87211    6[1-(0),1-(0),6-(1,1,6),6-(1,6,7)]
   376       8.481422       8.481422       8.481422    6[1-(0),1-(0),6-(1,1,6),6-(1,1,6)]
   377       9.582054       9.582054       9.582054    6[1-(0),1-(0),6-(1,1,6),6-(1,1,6)]
   378       11.29933       11.29933       11.29933    6[1-(0),6-(1,1,6),6-(1,6,7),7-(1,6)]
   379       8.427484       8.427484       8.427484    6[1-(0),1-(0),1-(0),6-(6,8)]
   380        8.73639        8.73639        8.73639    6[6-(1,1,1),6-(1,6),8-(57)]
   381       8.137384       8.137384       8.137384    6[1-(0),6-(6,7),6-(6,8)]
   382       8.361155       8.361155       8.361155    6[6-(1,1,1),6-(1,6),7-(1,6)]
   383       7.667975       7.667975       7.667975    6[1-(0),1-(0),1-(0),6-(6,7)]
   384       9.393999       9.393999       9.393999    6[1-(0),6-(1,1,6),6-(1,6,7),7-(1,6)]
   385      10.872198      10.872198      10.872198    6[1-(0),1-(0),6-(1,1,6),6-(1,6,7)]
   386       11.14772       11.14772       11.14772    6[1-(0),1-(0),6-(1,1,6),6-(1,1,6)]
   387       0.950479       0.950479       0.950479    6[1-(0),1-(0),1-(0),6-(6,8)]
   388      14.454863      14.454863      14.454863    6[6-(1,1,1),6-(1,6),8-(57)]
   389      14.481977      14.481977      14.481977    6[1-(0),6-(6,7),6-(6,8)]
   390      13.547971      13.547971      13.547971    6[6-(1,1,1),6-(1,6),7-(1,6)]
   391        13.7732        13.7732        13.7732    6[1-(0),1-(0),1-(0),6-(6,7)]
   392       10.88386       10.88386       10.88386    6[1-(0),1-(0),6-(1,1,6),6-(1,6,7)]
   393       2.314971       2.314971       2.314971    6[1-(0),1-(0),1-(0),6-(6,8)]
   394       2.880739       2.880739       2.880739    6[6-(1,1,1),6-(1,6),8-(57)]
   395       2.874762       2.874762       2.874762    6[1-(0),6-(6,7),6-(6,8)]
   396       3.438927       3.438927       3.438927    6[6-(1,1,1),6-(1,6),7-(1,6)]
   397       3.437469       3.437469       3.437469    6[1-(0),1-(0),1-(0),6-(6,7)]
   398       4.406899       4.406899       4.406899    6[1-(0),6-(1,1,6),6-(1,6,7),7-(1,6)]
   399        5.70579        5.70579        5.70579    6[1-(0),1-(0),6-(1,1,6),6-(1,6,7)]
   400       6.096478       6.096478       6.096478    6[1-(0),1-(0),6-(1,1,6),6-(1,1,6)]
   401       4.995846       4.995846       4.995846    6[1-(0),1-(0),6-(1,1,6),6-(1,1,6)]
   402        3.27857        3.27857        3.27857    6[1-(0),6-(1,1,6),6-(1,6,7),7-(1,6)]
   403       6.150416       6.150416       6.150416    6[1-(0),1-(0),1-(0),6-(6,8)]
   404        5.84151        5.84151        5.84151    6[6-(1,1,1),6-(1,6),8-(57)]
   405       6.440516       6.440516       6.440516    6[1-(0),6-(6,7),6-(6,8)]
   406       6.216745       6.216745       6.216745    6[6-(1,1,1),6-(1,6),7-(1,6)]
   407       6.909925       6.909925       6.909925    6[1-(0),1-(0),1-(0),6-(6,7)]
   408       5.183901       5.183901       5.183901    6[1-(0),6-(1,1,6),6-(1,6,7),7-(1,6)]
   409       3.705702       3.705702       3.705702    6[1-(0),1-(0),6-(1,1,6),6-(1,6,7)]
   410        3.43018        3.43018        3.43018    6[1-(0),1-(0),6-(1,1,6),6-(1,1,6)]
   411      13.627421      13.627421      13.627421    6[1-(0),1-(0),1-(0),6-(6,8)]
   412       0.123037       0.123037       0.123037    6[6-(1,1,1),6-(1,6),8-(57)]
   413       0.095923       0.095923       0.095923    6[1-(0),6-(6,7),6-(6,8)]
   414       1.029929       1.029929       1.029929    6[6-(1,1,1),6-(1,6),7-(1,6)]
   415         0.8047         0.8047         0.8047    6[1-(0),1-(0),1-(0),6-(6,7)]
   416        3.69404        3.69404        3.69404    6[1-(0),1-(0),6-(1,1,6),6-(1,6,7)]
   417       2.953483       2.953483       2.953483    6[1-(0),1-(0),1-(0),6-(6,8)]
   418       4.334301       4.334301       4.334301    6[6-(1,1,1),6-(1,6),8-(57)]
   419       4.821203       4.821203       4.821203    6[1-(0),6-(6,7),6-(6,8)]
   420        6.04079        6.04079        6.04079    6[6-(1,1,1),6-(1,6),7-(1,6)]
   421       6.379289       6.379289       6.379289    6[1-(0),1-(0),1-(0),6-(6,7)]
   422       8.255902       8.255902       8.255902    6[1-(0),6-(1,1,6),6-(1,6,7),7-(1,6)]
   423       8.549938       8.549938       8.549938    6[1-(0),1-(0),6-(1,1,6),6-(1,6,7)]
   424      10.023764      10.023764      10.023764    6[1-(0),1-(0),6-(1,1,6),6-(1,1,6)]
   425      10.920305      10.920305      10.920305    6[1-(0),1-(0),6-(1,1,6),6-(1,1,6)]
   426        9.18845        9.18845        9.18845    6[1-(0),6-(1,1,6),6-(1,6,7),7-(1,6)]
   427       3.039492       3.039492       3.039492    6[1-(0),1-(0),1-(0),6-(6,8)]
   428       4.457776       4.457776       4.457776    6[6-(1,1,1),6-(1,6),8-(57)]
   429       5.008966       5.008966       5.008966    6[1-(0),6-(6,7),6-(6,8)]
   430       6.301006       6.301006       6.301006    6[6-(1,1,1),6-(1,6),7-(1,6)]
   431       6.732074       6.732074       6.732074    6[1-(0),1-(0),1-(0),6-(6,7)]
   432       8.567432       8.567432       8.567432    6[1-(0),6-(1,1,6),6-(1,6,7),7-(1,6)]
   433       8.883772       8.883772       8.883772    6[1-(0),1-(0),6-(1,1,6),6-(1,6,7)]
   434      10.372176      10.372176      10.372176    6[1-(0),1-(0),6-(1,1,6),6-(1,1,6)]
   435       8.051374       8.051374       8.051374    6[1-(0),1-(0),1-(0),6-(6,8)]
   436       8.464512       8.464512       8.464512    6[6-(1,1,1),6-(1,6),8-(57)]
   437       7.955452       7.955452       7.955452    6[1-(0),6-(6,7),6-(6,8)]
   438       8.225872       8.225872       8.225872    6[6-(1,1,1),6-(1,6),7-(1,6)]
   439       7.641735       7.641735       7.641735    6[1-(0),1-(0),1-(0),6-(6,7)]
   440      10.666649      10.666649      10.666649    6[1-(0),1-(0),6-(1,1,6),6-(1,6,7)]
   441      11.624417      11.624417      11.624417    6[1-(0),1-(0),1-(0),6-(6,8)]
   442      10.243599      10.243599      10.243599    6[6-(1,1,1),6-(1,6),8-(57)]
   443       9.756697       9.756697       9.756697    6[1-(0),6-(6,7),6-(6,8)]
   444        8.53711        8.53711        8.53711    6[6-(1,1,1),6-(1,6),7-(1,6)]
   445       8.198611       8.198611       8.198611    6[1-(0),1-(0),1-(0),6-(6,7)]
   446       6.321998       6.321998       6.321998    6[1-(0),6-(1,1,6),6-(1,6,7),7-(1,6)]
   447       6.027962       6.027962       6.027962    6[1-(0),1-(0),6-(1,1,6),6-(1,6,7)]
   448       4.554136       4.554136       4.554136    6[1-(0),1-(0),6-(1,1,6),6-(1,1,6)]
   449       3.657595       3.657595       3.657595    6[1-(0),1-(0),6-(1,1,6),6-(1,1,6)]
   450        5.38945        5.38945        5.38945    6[1-(0),6-(1,1,6),6-(1,6,7),7-(1,6)]
   451      11.538408      11.538408      11.538408    6[1-(0),1-(0),1-(0),6-(6,8)]
   452      10.120124      10.120124      10.120124    6[6-(1,1,1),6-(1,6),8-(57)]
   453       9.568934       9.568934       9.568934    6[1-(0),6-(6,7),6-(6,8)]
   454       8.276894       8.276894       8.276894    6[6-(1,1,1),6-(1,6),7-(1,6)]
   455       7.845826       7.845826       7.845826    6[1-(0),1-(0),1-(0),6-(6,7)]
   456       6.010468       6.010468       6.010468    6[1-(0),6-(1,1,6),6-(1,6,7),7-(1,6)]
   457       5.694128       5.694128       5.694128    6[1-(0),1-(0),6-(1,1,6),6-(1,6,7)]
   458       4.205724       4.205724       4.205724    6[1-(0),1-(0),6-(1,1,6),6-(1,1,6)]
   459       6.526526       6.526526       6.526526    6[1-(0),1-(0),1-(0),6-(6,8)]
   460       6.113388       6.113388       6.113388    6[6-(1,1,1),6-(1,6),8-(57)]
   461       6.622448       6.622448       6.622448    6[1-(0),6-(6,7),6-(6,8)]
   462       6.352028       6.352028       6.352028    6[6-(1,1,1),6-(1,6),7-(1,6)]
   463       6.936165       6.936165       6.936165    6[1-(0),1-(0),1-(0),6-(6,7)]
   464       3.911251       3.911251       3.911251    6[1-(0),1-(0),6-(1,1,6),6-(1,6,7)]
   465       9.603921       9.603921       9.603921    6[1-(0),1-(0),1-(0),6-(6,8)]
   466      10.169689      10.169689      10.169689    6[6-(1,1,1),6-(1,6),8-(57)]
   467      10.163712      10.163712      10.163712    6[1-(0),6-(6,7),6-(6,8)]
   468      10.727877      10.727877      10.727877    6[6-(1,1,1),6-(1,6),7-(1,6)]
   469      10.726419      10.726419      10.726419    6[1-(0),1-(0),1-(0),6-(6,7)]
   470      11.695849      11.695849      11.695849    6[1-(0),6-(1,1,6),6-(1,6,7),7-(1,6)]
   471       12.99474       12.99474       12.99474    6[1-(0),1-(0),6-(1,1,6),6-(1,6,7)]
   472      13.385428      13.385428      13.385428    6[1-(0),1-(0),6-(1,1,6),6-(1,1,6)]
   473      12.284796      12.284796      12.284796    6[1-(0),1-(0),6-(1,1,6),6-(1,1,6)]
   474       10.56752       10.56752       10.56752    6[1-(0),6-(1,1,6),6-(1,6,7),7-(1,6)]
   475      13.439366      13.439366      13.439366    6[1-(0),1-(0),1-(0),6-(6,8)]
   476       13.13046       13.13046       13.13046    6[6-(1,1,1),6-(1,6),8-(57)]
   477      13.729466      13.729466      13.729466    6[1-(0),6-(6,7),6-(6,8)]
   478      13.505695      13.505695      13.505695    6[6-(1,1,1),6-(1,6),7-(1,6)]
   479      14.198875      14.198875      14.198875    6[1-(0),1-(0),1-(0),6-(6,7)]
   480      12.472851      12.472851      12.472851    6[1-(0),6-(1,1,6),6-(1,6,7),7-(1,6)]
   481      10.994652      10.994652      10.994652    6[1-(0),1-(0),6-(1,1,6),6-(1,6,7)]
   482       10.71913       10.71913       10.71913    6[1-(0),1-(0),6-(1,1,6),6-(1,1,6)]
   483       6.338471       6.338471       6.338471    6[1-(0),1-(0),1-(0),6-(6,8)]
   484       7.411987       7.411987       7.411987    6[6-(1,1,1),6-(1,6),8-(57)]
   485       7.384873       7.384873       7.384873    6[1-(0),6-(6,7),6-(6,8)]
   486       8.318879       8.318879       8.318879    6[6-(1,1,1),6-(1,6),7-(1,6)]
   487        8.09365        8.09365        8.09365    6[1-(0),1-(0),1-(0),6-(6,7)]
   488       10.98299       10.98299       10.98299    6[1-(0),1-(0),6-(1,1,6),6-(1,6,7)]
   489       4.973979       4.973979       4.973979    6[1-(0),1-(0),1-(0),6-(6,8)]
   490       4.408211       4.408211       4.408211    6[6-(1,1,1),6-(1,6),8-(57)]
   491       4.414188       4.414188       4.414188    6[1-(0),6-(6,7),6-(6,8)]
   492       3.850023       3.850023       3.850023    6[6-(1,1,1),6-(1,6),7-(1,6)]
   493       3.851481       3.851481       3.851481    6[1-(0),1-(0),1-(0),6-(6,7)]
   494       2.882051       2.882051       2.882051    6[1-(0),6-(1,1,6),6-(1,6,7),7-(1,6)]
   495        1.58316        1.58316        1.58316    6[1-(0),1-(0),6-(1,1,6),6-(1,6,7)]
   496       1.192472       1.192472       1.192472    6[1-(0),1-(0),6-(1,1,6),6-(1,1,6)]
   497       2.293104       2.293104       2.293104    6[1-(0),1-(0),6-(1,1,6),6-(1,1,6)]
   498        4.01038        4.01038        4.01038    6[1-(0),6-(1,1,6),6-(1,6,7),7-(1,6)]
   499       1.138534       1.138534       1.138534    6[1-(0),1-(0),1-(0),6-(6,8)]
   500        1.44744        1.44744        1.44744    6[6-(1,1,1),6-(1,6),8-(57)]
   501       0.848434       0.848434       0.848434    6[1-(0),6-(6,7),6-(6,8)]
   502       1.072205       1.072205       1.072205    6[6-(1,1,1),6-(1,6),7-(1,6)]
   503       0.379025       0.379025       0.379025    6[1-(0),1-(0),1-(0),6-(6,7)]
   504       2.105049       2.105049       2.105049    6[1-(0),6-(1,1,6),6-(1,6,7),7-(1,6)]
   505       3.583248       3.583248       3.583248    6[1-(0),1-(0),6-(1,1,6),6-(1,6,7)]
   506        3.85877        3.85877        3.85877    6[1-(0),1-(0),6-(1,1,6),6-(1,1,6)]
   507       8.239429       8.239429       8.239429    6[1-(0),1-(0),1-(0),6-(6,8)]
   508       7.165913       7.165913       7.165913    6[6-(1,1,1),6-(1,6),8-(57)]
   509       7.193027       7.193027       7.193027    6[1-(0),6-(6,7),6-(6,8)]
   510       6.259021       6.259021       6.259021    6[6-(1,1,1),6-(1,6),7-(1,6)]
   511        6.48425        6.48425        6.48425    6[1-(0),1-(0),1-(0),6-(6,7)]
   512        3.59491        3.59491        3.59491    6[1-(0),1-(0),6-(1,1,6),6-(1,6,7)]
   513       0.420572       0.420572       0.420572    7[1-(0),6-(1,6,6),6-(6,6)]
   514        0.14884        0.14884        0.14884    7[1-(0),6-(1,6,6),6-(6,6)]
   515       2.183478       2.183478       2.183478    7[8-(0),8-(57),8-(57)]
   516      13.562549      13.562549      13.562549    7[8-(0),8-(57),8-(57)]
   517       4.852983       4.852983       4.852983    7[8-(0),8-(57),8-(57)]
   518      12.883365      12.883365      12.883365    7[1-(0),6-(1,6,6),6-(6,6)]
   519      14.157328      14.157328      14.157328    7[1-(0),6-(1,6,6),6-(6,6)]
   520       14.42906       14.42906       14.42906    7[1-(0),6-(1,6,6),6-(6,6)]
   521      12.394422      12.394422      12.394422    7[8-(0),8-(57),8-(57)]
   522       1.015351       1.015351       1.015351    7[8-(0),8-(57),8-(57)]
   523       9.724917       9.724917       9.724917    7[8-(0),8-(57),8-(57)]
   524       1.694535       1.694535       1.694535    7[1-(0),6-(1,6,6),6-(6,6)]
   525      10.588658      10.588658      10.588658    7[1-(0),6-(1,6,6),6-(6,6)]
   526       9.167896       9.167896       9.167896    7[1-(0),6-(1,6,6),6-(6,6)]
   527       8.269314       8.269314       8.269314    7[8-(0),8-(57),8-(57)]
   528      10.764321      10.764321      10.764321    7[8-(0),8-(57),8-(57)]
   529      11.722818      11.722818      11.722818    7[8-(0),8-(57),8-(57)]
   530      12.487283      12.487283      12.487283    7[1-(0),6-(1,6,6),6-(6,6)]
   531       3.989242       3.989242       3.989242    7[1-(0),6-(1,6,6),6-(6,6)]
   532       5.410004       5.410004       5.410004    7[1-(0),6-(1,6,6),6-(6,6)]
   533       6.308586       6.308586       6.308586    7[8-(0),8-(57),8-(57)]
   534       3.813579       3.813579       3.813579    7[8-(0),8-(57),8-(57)]
   535       2.855082       2.855082       2.855082    7[8-(0),8-(57),8-(57)]
   536       2.090617       2.090617       2.090617    7[1-(0),6-(1,6,6),6-(6,6)]
   537       6.868378       6.868378       6.868378    7[1-(0),6-(1,6,6),6-(6,6)]
   538        7.14011        7.14011        7.14011    7[1-(0),6-(1,6,6),6-(6,6)]
   539       5.105472       5.105472       5.105472    7[8-(0),8-(57),8-(57)]
   540       8.304301       8.304301       8.304301    7[8-(0),8-(57),8-(57)]
   541       2.435967       2.435967       2.435967    7[8-(0),8-(57),8-(57)]
   542       8.983485       8.983485       8.983485    7[1-(0),6-(1,6,6),6-(6,6)]
   543       7.709522       7.709522       7.709522    7[1-(0),6-(1,6,6),6-(6,6)]
   544        7.43779        7.43779        7.43779    7[1-(0),6-(1,6,6),6-(6,6)]
   545       9.472428       9.472428       9.472428    7[8-(0),8-(57),8-(57)]
   546       6.273599       6.273599       6.273599    7[8-(0),8-(57),8-(57)]
   547      12.141933      12.141933      12.141933    7[8-(0),8-(57),8-(57)]
   548       5.594415       5.594415       5.594415    7[1-(0),6-(1,6,6),6-(6,6)]
   549      11.278192      11.278192      11.278192    7[1-(0),6-(1,6,6),6-(6,6)]
   550      12.698954      12.698954      12.698954    7[1-(0),6-(1,6,6),6-(6,6)]
   551      13.597536      13.597536      13.597536    7[8-(0),8-(57),8-(57)]
   552      11.102529      11.102529      11.102529    7[8-(0),8-(57),8-(57)]
   553      10.144032      10.144032      10.144032    7[8-(0),8-(57),8-(57)]
   554       9.379567       9.379567       9.379567    7[1-(0),6-(1,6,6),6-(6,6)]
   555       3.299708       3.299708       3.299708    7[1-(0),6-(1,6,6),6-(6,6)]
   556       1.878946       1.878946       1.878946    7[1-(0),6-(1,6,6),6-(6,6)]
   557       0.980364       0.980364       0.980364    7[8-(0),8-(57),8-(57)]
   558       3.475371       3.475371       3.475371    7[8-(0),8-(57),8-(57)]
   559       4.433868       4.433868       4.433868    7[8-(0),8-(57),8-(57)]
   560       5.198333       5.198333       5.198333    7[1-(0),6-(1,6,6),6-(6,6)]
   561       2.329403       2.329403       2.329403    8[6-(6,6),57-(8,8,8,8,8,8,8,8)]
   562       2.178959       2.178959       2.178959    8[6-(6,6),57-(8,8,8,8,8,8,8,8)]
   563       3.212678       3.212678       3.212678    8[7-(8,8),57-(8,8,8,8,8,8,8,8)]
   564       1.081826       1.081826       1.081826    8[7-(8,8),57-(8,8,8,8,8,8,8,8)]
   565      14.192023      14.192023      14.192023    8[7-(8,8),57-(8,8,8,8,8,8,8,8)]
   566      14.246107      14.246107      14.246107    8[7-(8,8),57-(8,8,8,8,8,8,8,8)]
   567       4.658076       4.658076       4.658076    8[7-(8,8),57-(8,8,8,8,8,8,8,8)]
   568       3.836466       3.836466       3.836466    8[7-(8,8),57-(8,8,8,8,8,8,8,8)]
   569      12.590203      12.590203      12.590203    8[6-(6,6),57-(8,8,8,8,8,8,8,8)]
   570       2.257388       2.257388       2.257388    8[7-(8,8)]
   571      12.373722      12.373722      12.373722    8[7-(8,8)]
   572       5.979855       5.979855       5.979855    8[7-(8,8)]
   573      12.248497      12.248497      12.248497    8[6-(6,6),57-(8,8,8,8,8,8,8,8)]
   574      12.398941      12.398941      12.398941    8[6-(6,6),57-(8,8,8,8,8,8,8,8)]
   575      11.365222      11.365222      11.365222    8[7-(8,8),57-(8,8,8,8,8,8,8,8)]
   576      13.496074      13.496074      13.496074    8[7-(8,8),57-(8,8,8,8,8,8,8,8)]
   577       0.385877       0.385877       0.385877    8[7-(8,8),57-(8,8,8,8,8,8,8,8)]
   578       0.331793       0.331793       0.331793    8[7-(8,8),57-(8,8,8,8,8,8,8,8)]
   579       9.919824       9.919824       9.919824    8[7-(8,8),57-(8,8,8,8,8,8,8,8)]
   580      10.741434      10.741434      10.741434    8[7-(8,8),57-(8,8,8,8,8,8,8,8)]
   581       1.987697       1.987697       1.987697    8[6-(6,6),57-(8,8,8,8,8,8,8,8)]
   582      12.320512      12.320512      12.320512    8[7-(8,8)]
   583       2.204178       2.204178       2.204178    8[7-(8,8)]
   584       8.598045       8.598045       8.598045    8[7-(8,8)]
   585      11.209385      11.209385      11.209385    8[6-(6,6),57-(8,8,8,8,8,8,8,8)]
   586        9.55698        9.55698        9.55698    8[6-(6,6),57-(8,8,8,8,8,8,8,8)]
   587       8.860739       8.860739       8.860739    8[7-(8,8),57-(8,8,8,8,8,8,8,8)]
   588       8.854616       8.854616       8.854616    8[7-(8,8),57-(8,8,8,8,8,8,8,8)]
   589      10.261821      10.261821      10.261821    8[7-(8,8),57-(8,8,8,8,8,8,8,8)]
   590      11.460416      11.460416      11.460416    8[7-(8,8),57-(8,8,8,8,8,8,8,8)]
   591      11.149761      11.149761      11.149761    8[7-(8,8),57-(8,8,8,8,8,8,8,8)]
   592      12.116859      12.116859      12.116859    8[7-(8,8),57-(8,8,8,8,8,8,8,8)]
   593      13.560071      13.560071      13.560071    8[6-(6,6),57-(8,8,8,8,8,8,8,8)]
   594       7.164746       7.164746       7.164746    8[7-(8,8)]
   595      10.590844      10.590844      10.590844    8[7-(8,8)]
   596      11.851833      11.851833      11.851833    8[7-(8,8)]
   597       3.368515       3.368515       3.368515    8[6-(6,6),57-(8,8,8,8,8,8,8,8)]
   598        5.02092        5.02092        5.02092    8[6-(6,6),57-(8,8,8,8,8,8,8,8)]
   599       5.717161       5.717161       5.717161    8[7-(8,8),57-(8,8,8,8,8,8,8,8)]
   600       5.723284       5.723284       5.723284    8[7-(8,8),57-(8,8,8,8,8,8,8,8)]
   601       4.316079       4.316079       4.316079    8[7-(8,8),57-(8,8,8,8,8,8,8,8)]
   602       3.117484       3.117484       3.117484    8[7-(8,8),57-(8,8,8,8,8,8,8,8)]
   603       3.428139       3.428139       3.428139    8[7-(8,8),57-(8,8,8,8,8,8,8,8)]
   604       2.461041       2.461041       2.461041    8[7-(8,8),57-(8,8,8,8,8,8,8,8)]
   605       1.017829       1.017829       1.017829    8[6-(6,6),57-(8,8,8,8,8,8,8,8)]
   606       7.413154       7.413154       7.413154    8[7-(8,8)]
   607       3.987056       3.987056       3.987056    8[7-(8,8)]
   608       2.726067       2.726067       2.726067    8[7-(8,8)]
   609       4.959547       4.959547       4.959547    8[6-(6,6),57-(8,8,8,8,8,8,8,8)]
   610       5.109991       5.109991       5.109991    8[6-(6,6),57-(8,8,8,8,8,8,8,8)]
   611       4.076272       4.076272       4.076272    8[7-(8,8),57-(8,8,8,8,8,8,8,8)]
   612       6.207124       6.207124       6.207124    8[7-(8,8),57-(8,8,8,8,8,8,8,8)]
   613       7.674827       7.674827       7.674827    8[7-(8,8),57-(8,8,8,8,8,8,8,8)]
   614       7.620743       7.620743       7.620743    8[7-(8,8),57-(8,8,8,8,8,8,8,8)]
   615       2.630874       2.630874       2.630874    8[7-(8,8),57-(8,8,8,8,8,8,8,8)]
   616       3.452484       3.452484       3.452484    8[7-(8,8),57-(8,8,8,8,8,8,8,8)]
   617       9.276647       9.276647       9.276647    8[6-(6,6),57-(8,8,8,8,8,8,8,8)]
   618       5.031562       5.031562       5.031562    8[7-(8,8)]
   619       9.493128       9.493128       9.493128    8[7-(8,8)]
   620       1.309095       1.309095       1.309095    8[7-(8,8)]
   621       9.618353       9.618353       9.618353    8[6-(6,6),57-(8,8,8,8,8,8,8,8)]
   622       9.467909       9.467909       9.467909    8[6-(6,6),57-(8,8,8,8,8,8,8,8)]
   623      10.501628      10.501628      10.501628    8[7-(8,8),57-(8,8,8,8,8,8,8,8)]
   624       8.370776       8.370776       8.370776    8[7-(8,8),57-(8,8,8,8,8,8,8,8)]
   625       6.903073       6.903073       6.903073    8[7-(8,8),57-(8,8,8,8,8,8,8,8)]
   626       6.957157       6.957157       6.957157    8[7-(8,8),57-(8,8,8,8,8,8,8,8)]
   627      11.947026      11.947026      11.947026    8[7-(8,8),57-(8,8,8,8,8,8,8,8)]
   628      11.125416      11.125416      11.125416    8[7-(8,8),57-(8,8,8,8,8,8,8,8)]
   629       5.301253       5.301253       5.301253    8[6-(6,6),57-(8,8,8,8,8,8,8,8)]
   630       9.546338       9.546338       9.546338    8[7-(8,8)]
   631       5.084772       5.084772       5.084772    8[7-(8,8)]
   632      13.268805      13.268805      13.268805    8[7-(8,8)]
   633      10.657465      10.657465      10.657465    8[6-(6,6),57-(8,8,8,8,8,8,8,8)]
   634       12.30987       12.30987       12.30987    8[6-(6,6),57-(8,8,8,8,8,8,8,8)]
   635      13.006111      13.006111      13.006111    8[7-(8,8),57-(8,8,8,8,8,8,8,8)]
   636      13.012234      13.012234      13.012234    8[7-(8,8),57-(8,8,8,8,8,8,8,8)]
   637      11.605029      11.605029      11.605029    8[7-(8,8),57-(8,8,8,8,8,8,8,8)]
   638      10.406434      10.406434      10.406434    8[7-(8,8),57-(8,8,8,8,8,8,8,8)]
   639      10.717089      10.717089      10.717089    8[7-(8,8),57-(8,8,8,8,8,8,8,8)]
   640       9.749991       9.749991       9.749991    8[7-(8,8),57-(8,8,8,8,8,8,8,8)]
   641       8.306779       8.306779       8.306779    8[6-(6,6),57-(8,8,8,8,8,8,8,8)]
   642       0.124204       0.124204       0.124204    8[7-(8,8)]
   643      11.276006      11.276006      11.276006    8[7-(8,8)]
   644      10.015017      10.015017      10.015017    8[7-(8,8)]
   645       3.920435       3.920435       3.920435    8[6-(6,6),57-(8,8,8,8,8,8,8,8)]
   646        2.26803        2.26803        2.26803    8[6-(6,6),57-(8,8,8,8,8,8,8,8)]
   647       1.571789       1.571789       1.571789    8[7-(8,8),57-(8,8,8,8,8,8,8,8)]
   648       1.565666       1.565666       1.565666    8[7-(8,8),57-(8,8,8,8,8,8,8,8)]
   649       2.972871       2.972871       2.972871    8[7-(8,8),57-(8,8,8,8,8,8,8,8)]
   650       4.171466       4.171466       4.171466    8[7-(8,8),57-(8,8,8,8,8,8,8,8)]
   651       3.860811       3.860811       3.860811    8[7-(8,8),57-(8,8,8,8,8,8,8,8)]
   652       4.827909       4.827909       4.827909    8[7-(8,8),57-(8,8,8,8,8,8,8,8)]
   653       6.271121       6.271121       6.271121    8[6-(6,6),57-(8,8,8,8,8,8,8,8)]
   654      14.453696      14.453696      14.453696    8[7-(8,8)]
   655       3.301894       3.301894       3.301894    8[7-(8,8)]
   656       4.562883       4.562883       4.562883    8[7-(8,8)]
