# Supplementary material for: A collection of forcefield precursors for metal–organic frameworks
Source: RSC Adv. 2019 Nov 13;9(63):36492–507. doi: 10.1039/c9ra07327b (PMC9075174; doi:10.1039/c9ra07327b)
Supplement: RA-009-C9RA07327B-s2504 [file RA-009-C9RA07327B-s2504.txt]

UTOTUT01_clean

6.402100    0.000000    0.000000
0.000000    14.929500    0.000000
0.000000    0.000000    15.890100

     1       1.686185       1.686185       1.686185    29[7-(6,7),7-(6,7),8-(6),8-(6)]
     2       3.293752       3.293752       3.293752    29[7-(7,7),7-(7,7),8-(1,29),8-(1,29)]
     3       1.514865       1.514865       1.514865    29[7-(6,7),7-(6,7),8-(6),8-(6)]
     4       6.309398       6.309398       6.309398    29[7-(7,7),7-(7,7),8-(1,29),8-(1,29)]
     5       4.715915       4.715915       4.715915    29[7-(6,7),7-(6,7),8-(6),8-(6)]
     6       3.108348       3.108348       3.108348    29[7-(7,7),7-(7,7),8-(1,29),8-(1,29)]
     7       4.887235       4.887235       4.887235    29[7-(6,7),7-(6,7),8-(6),8-(6)]
     8       0.092702       0.092702       0.092702    29[7-(7,7),7-(7,7),8-(1,29),8-(1,29)]
     9       1.576837       1.576837       1.576837    1[8-(29,29)]
    10       4.164566       4.164566       4.164566    1[7-(1,6)]
    11       5.647292       5.647292       5.647292    1[7-(1,6)]
    12       1.731128       1.731128       1.731128    1[6-(6,6)]
    13       1.759937       1.759937       1.759937    1[6-(6,6)]
    14       1.801551       1.801551       1.801551    1[6-(6,6)]
    15       1.624213       1.624213       1.624213    1[8-(29,29)]
    16       5.438584       5.438584       5.438584    1[7-(1,6)]
    17       3.955858       3.955858       3.955858    1[7-(1,6)]
    18       1.469922       1.469922       1.469922    1[6-(6,6)]
    19       1.441113       1.441113       1.441113    1[6-(6,6)]
    20       1.399499       1.399499       1.399499    1[6-(6,6)]
    21       4.825263       4.825263       4.825263    1[8-(29,29)]
    22       2.237534       2.237534       2.237534    1[7-(1,6)]
    23       0.754808       0.754808       0.754808    1[7-(1,6)]
    24       4.670972       4.670972       4.670972    1[6-(6,6)]
    25       4.642163       4.642163       4.642163    1[6-(6,6)]
    26       4.600549       4.600549       4.600549    1[6-(6,6)]
    27       4.777887       4.777887       4.777887    1[8-(29,29)]
    28       0.963516       0.963516       0.963516    1[7-(1,6)]
    29       2.446242       2.446242       2.446242    1[7-(1,6)]
    30       4.932178       4.932178       4.932178    1[6-(6,6)]
    31       4.960987       4.960987       4.960987    1[6-(6,6)]
    32       5.002601       5.002601       5.002601    1[6-(6,6)]
    33       4.875199       4.875199       4.875199    6[7-(1,1),7-(7,29),7-(7,29)]
    34        1.76826        1.76826        1.76826    6[6-(1,6),6-(1,6),6-(8,8)]
    35       1.743932       1.743932       1.743932    6[1-(0),6-(6,6),6-(6,6)]
    36        1.73753        1.73753        1.73753    6[6-(1,6),6-(1,6),6-(8,8)]
    37       1.759937       1.759937       1.759937    6[1-(0),6-(6,6),6-(6,7)]
    38       1.783625       1.783625       1.783625    6[6-(1,6),6-(1,6),7-(8,8)]
    39       1.786826       1.786826       1.786826    6[1-(0),6-(6,6),6-(6,7)]
    40       1.761218       1.761218       1.761218    6[6-(6,6),8-(0),8-(29)]
    41       1.689514       1.689514       1.689514    6[6-(6,6),8-(0),8-(29)]
    42       4.727951       4.727951       4.727951    6[7-(1,1),7-(7,29),7-(7,29)]
    43        1.43279        1.43279        1.43279    6[6-(1,6),6-(1,6),6-(8,8)]
    44       1.457118       1.457118       1.457118    6[1-(0),6-(6,6),6-(6,6)]
    45        1.46352        1.46352        1.46352    6[6-(1,6),6-(1,6),6-(8,8)]
    46       1.441113       1.441113       1.441113    6[1-(0),6-(6,6),6-(6,7)]
    47       1.417425       1.417425       1.417425    6[6-(1,6),6-(1,6),7-(8,8)]
    48       1.414224       1.414224       1.414224    6[1-(0),6-(6,6),6-(6,7)]
    49       1.439832       1.439832       1.439832    6[6-(6,6),8-(0),8-(29)]
    50       1.511536       1.511536       1.511536    6[6-(6,6),8-(0),8-(29)]
    51       1.526901       1.526901       1.526901    6[7-(1,1),7-(7,29),7-(7,29)]
    52        4.63384        4.63384        4.63384    6[6-(1,6),6-(1,6),6-(8,8)]
    53       4.658168       4.658168       4.658168    6[1-(0),6-(6,6),6-(6,6)]
    54        4.66457        4.66457        4.66457    6[6-(1,6),6-(1,6),6-(8,8)]
    55       4.642163       4.642163       4.642163    6[1-(0),6-(6,6),6-(6,7)]
    56       4.618475       4.618475       4.618475    6[6-(1,6),6-(1,6),7-(8,8)]
    57       4.615274       4.615274       4.615274    6[1-(0),6-(6,6),6-(6,7)]
    58       4.640882       4.640882       4.640882    6[6-(6,6),8-(0),8-(29)]
    59       4.712586       4.712586       4.712586    6[6-(6,6),8-(0),8-(29)]
    60       1.674149       1.674149       1.674149    6[7-(1,1),7-(7,29),7-(7,29)]
    61        4.96931        4.96931        4.96931    6[6-(1,6),6-(1,6),6-(8,8)]
    62       4.944982       4.944982       4.944982    6[1-(0),6-(6,6),6-(6,6)]
    63        4.93858        4.93858        4.93858    6[6-(1,6),6-(1,6),6-(8,8)]
    64       4.960987       4.960987       4.960987    6[1-(0),6-(6,6),6-(6,7)]
    65       4.984675       4.984675       4.984675    6[6-(1,6),6-(1,6),7-(8,8)]
    66       4.987876       4.987876       4.987876    6[1-(0),6-(6,6),6-(6,7)]
    67       4.962268       4.962268       4.962268    6[6-(6,6),8-(0),8-(29)]
    68       4.890564       4.890564       4.890564    6[6-(6,6),8-(0),8-(29)]
    69       3.764435       3.764435       3.764435    7[6-(7,7),7-(7,29),29-(7,8,8)]
    70       4.234989       4.234989       4.234989    7[7-(6,29),7-(7,29),29-(7,8,8)]
    71       5.523092       5.523092       5.523092    7[7-(6,29),7-(7,29),29-(7,8,8)]
    72       5.979561       5.979561       5.979561    7[6-(7,7),7-(7,29),29-(7,8,8)]
    73       4.871358       4.871358       4.871358    7[1-(0),1-(0),6-(7,7)]
    74       1.785546       1.785546       1.785546    7[6-(6,6),8-(0),8-(0)]
    75       5.838715       5.838715       5.838715    7[6-(7,7),7-(7,29),29-(7,8,8)]
    76       5.368161       5.368161       5.368161    7[7-(6,29),7-(7,29),29-(7,8,8)]
    77       4.080058       4.080058       4.080058    7[7-(6,29),7-(7,29),29-(7,8,8)]
    78       3.623589       3.623589       3.623589    7[6-(7,7),7-(7,29),29-(7,8,8)]
    79       4.731792       4.731792       4.731792    7[1-(0),1-(0),6-(7,7)]
    80       1.415504       1.415504       1.415504    7[6-(6,6),8-(0),8-(0)]
    81       2.637665       2.637665       2.637665    7[6-(7,7),7-(7,29),29-(7,8,8)]
    82       2.167111       2.167111       2.167111    7[7-(6,29),7-(7,29),29-(7,8,8)]
    83       0.879008       0.879008       0.879008    7[7-(6,29),7-(7,29),29-(7,8,8)]
    84       0.422539       0.422539       0.422539    7[6-(7,7),7-(7,29),29-(7,8,8)]
    85       1.530742       1.530742       1.530742    7[1-(0),1-(0),6-(7,7)]
    86       4.616554       4.616554       4.616554    7[6-(6,6),8-(0),8-(0)]
    87       0.563385       0.563385       0.563385    7[6-(7,7),7-(7,29),29-(7,8,8)]
    88       1.033939       1.033939       1.033939    7[7-(6,29),7-(7,29),29-(7,8,8)]
    89       2.322042       2.322042       2.322042    7[7-(6,29),7-(7,29),29-(7,8,8)]
    90       2.778511       2.778511       2.778511    7[6-(7,7),7-(7,29),29-(7,8,8)]
    91       1.670308       1.670308       1.670308    7[1-(0),1-(0),6-(7,7)]
    92       4.986596       4.986596       4.986596    7[6-(6,6),8-(0),8-(0)]
    93       1.726646       1.726646       1.726646    8[6-(6,8),29-(7,7,8)]
    94       1.803472       1.803472       1.803472    8[6-(6,8)]
    95       1.540985       1.540985       1.540985    8[6-(6,8),29-(7,7,8)]
    96       1.789387       1.789387       1.789387    8[6-(6,8)]
    97        1.73817        1.73817        1.73817    8[7-(6,8)]
    98       1.833561       1.833561       1.833561    8[7-(6,8)]
    99       1.669668       1.669668       1.669668    8[1-(0),29-(7,7,8),29-(7,7,8)]
   100       1.474404       1.474404       1.474404    8[6-(6,8),29-(7,7,8)]
   101       1.397578       1.397578       1.397578    8[6-(6,8)]
   102       1.660065       1.660065       1.660065    8[6-(6,8),29-(7,7,8)]
   103       1.411663       1.411663       1.411663    8[6-(6,8)]
   104        1.46288        1.46288        1.46288    8[7-(6,8)]
   105       1.367489       1.367489       1.367489    8[7-(6,8)]
   106       1.531382       1.531382       1.531382    8[1-(0),29-(7,7,8),29-(7,7,8)]
   107       4.675454       4.675454       4.675454    8[6-(6,8),29-(7,7,8)]
   108       4.598628       4.598628       4.598628    8[6-(6,8)]
   109       4.861115       4.861115       4.861115    8[6-(6,8),29-(7,7,8)]
   110       4.612713       4.612713       4.612713    8[6-(6,8)]
   111        4.66393        4.66393        4.66393    8[7-(6,8)]
   112       4.568539       4.568539       4.568539    8[7-(6,8)]
   113       4.732432       4.732432       4.732432    8[1-(0),29-(7,7,8),29-(7,7,8)]
   114       4.927696       4.927696       4.927696    8[6-(6,8),29-(7,7,8)]
   115       5.004522       5.004522       5.004522    8[6-(6,8)]
   116       4.742035       4.742035       4.742035    8[6-(6,8),29-(7,7,8)]
   117       4.990437       4.990437       4.990437    8[6-(6,8)]
   118        4.93922        4.93922        4.93922    8[7-(6,8)]
   119       5.034611       5.034611       5.034611    8[7-(6,8)]
   120       4.870718       4.870718       4.870718    8[1-(0),29-(7,7,8),29-(7,7,8)]
