# Supplementary material for: A collection of forcefield precursors for metal–organic frameworks
Source: RSC Adv. 2019 Nov 13;9(63):36492–507. doi: 10.1039/c9ra07327b (PMC9075174; doi:10.1039/c9ra07327b)
Supplement: RA-009-C9RA07327B-s2505 [file RA-009-C9RA07327B-s2505.txt]

UTUMAY_clean

12.034000    0.000000    0.000000
0.000000    19.803000    0.000000
0.000000    0.000000    16.389000

     1       7.013175       7.013175       7.013175    30[7-(6,6),7-(6,6),8-(6),8-(6)]
     2      11.037825      11.037825      11.037825    30[7-(6,6),7-(6,6),8-(6),8-(6)]
     3       0.996175       0.996175       0.996175    30[7-(6,6),7-(6,6),8-(6),8-(6)]
     4       5.020825       5.020825       5.020825    30[7-(6,6),7-(6,6),8-(6),8-(6)]
     5       5.020825       5.020825       5.020825    30[7-(6,6),7-(6,6),8-(6),8-(6)]
     6       0.996175       0.996175       0.996175    30[7-(6,6),7-(6,6),8-(6),8-(6)]
     7      11.037825      11.037825      11.037825    30[7-(6,6),7-(6,6),8-(6),8-(6)]
     8       7.013175       7.013175       7.013175    30[7-(6,6),7-(6,6),8-(6),8-(6)]
     9       4.497106       4.497106       4.497106    1[6-(6,7)]
    10       2.518716       2.518716       2.518716    1[6-(6,6)]
    11       3.649912       3.649912       3.649912    1[6-(6,6)]
    12        5.60303        5.60303        5.60303    1[6-(6,7)]
    13       1.493419       1.493419       1.493419    1[6-(1,6,6)]
    14       1.823151       1.823151       1.823151    1[6-(1,6,6)]
    15      11.766845      11.766845      11.766845    1[6-(6,6,6)]
    16       10.89077       10.89077       10.89077    1[6-(6,6)]
    17      10.400986      10.400986      10.400986    1[6-(6,7)]
    18         1.2034         1.2034         1.2034    1[6-(6,6)]
    19       0.708803       0.708803       0.708803    1[6-(6,7)]
    20       9.640437       9.640437       9.640437    1[6-(6,6)]
    21       7.262519       7.262519       7.262519    1[6-(6,6)]
    22       1.519894       1.519894       1.519894    1[6-(6,7)]
    23       3.498284       3.498284       3.498284    1[6-(6,6)]
    24       2.367088       2.367088       2.367088    1[6-(6,6)]
    25        0.41397        0.41397        0.41397    1[6-(6,7)]
    26       4.523581       4.523581       4.523581    1[6-(1,6,6)]
    27       4.193849       4.193849       4.193849    1[6-(1,6,6)]
    28       6.284155       6.284155       6.284155    1[6-(6,6,6)]
    29        7.16023        7.16023        7.16023    1[6-(6,6)]
    30       7.650014       7.650014       7.650014    1[6-(6,7)]
    31         4.8136         4.8136         4.8136    1[6-(6,6)]
    32       5.308197       5.308197       5.308197    1[6-(6,7)]
    33       8.410563       8.410563       8.410563    1[6-(6,6)]
    34      10.788481      10.788481      10.788481    1[6-(6,6)]
    35      10.514106      10.514106      10.514106    1[6-(6,7)]
    36       8.535716       8.535716       8.535716    1[6-(6,6)]
    37       9.666912       9.666912       9.666912    1[6-(6,6)]
    38       11.62003       11.62003       11.62003    1[6-(6,7)]
    39       7.510419       7.510419       7.510419    1[6-(1,6,6)]
    40       7.840151       7.840151       7.840151    1[6-(1,6,6)]
    41       5.749845       5.749845       5.749845    1[6-(6,6,6)]
    42        4.87377        4.87377        4.87377    1[6-(6,6)]
    43       4.383986       4.383986       4.383986    1[6-(6,7)]
    44         7.2204         7.2204         7.2204    1[6-(6,6)]
    45       6.725803       6.725803       6.725803    1[6-(6,7)]
    46       3.623437       3.623437       3.623437    1[6-(6,6)]
    47       1.245519       1.245519       1.245519    1[6-(6,6)]
    48       7.536894       7.536894       7.536894    1[6-(6,7)]
    49       9.515284       9.515284       9.515284    1[6-(6,6)]
    50       8.384088       8.384088       8.384088    1[6-(6,6)]
    51        6.43097        6.43097        6.43097    1[6-(6,7)]
    52      10.540581      10.540581      10.540581    1[6-(1,6,6)]
    53      10.210849      10.210849      10.210849    1[6-(1,6,6)]
    54       0.267155       0.267155       0.267155    1[6-(6,6,6)]
    55        1.14323        1.14323        1.14323    1[6-(6,6)]
    56       1.633014       1.633014       1.633014    1[6-(6,7)]
    57        10.8306        10.8306        10.8306    1[6-(6,6)]
    58      11.325197      11.325197      11.325197    1[6-(6,7)]
    59       2.393563       2.393563       2.393563    1[6-(6,6)]
    60       4.771481       4.771481       4.771481    1[6-(6,6)]
    61       7.536894       7.536894       7.536894    1[6-(6,7)]
    62       9.515284       9.515284       9.515284    1[6-(6,6)]
    63       8.384088       8.384088       8.384088    1[6-(6,6)]
    64        6.43097        6.43097        6.43097    1[6-(6,7)]
    65      10.540581      10.540581      10.540581    1[6-(1,6,6)]
    66      10.210849      10.210849      10.210849    1[6-(1,6,6)]
    67       0.267155       0.267155       0.267155    1[6-(6,6,6)]
    68        1.14323        1.14323        1.14323    1[6-(6,6)]
    69       1.633014       1.633014       1.633014    1[6-(6,7)]
    70        10.8306        10.8306        10.8306    1[6-(6,6)]
    71      11.325197      11.325197      11.325197    1[6-(6,7)]
    72       2.393563       2.393563       2.393563    1[6-(6,6)]
    73       4.771481       4.771481       4.771481    1[6-(6,6)]
    74      10.514106      10.514106      10.514106    1[6-(6,7)]
    75       8.535716       8.535716       8.535716    1[6-(6,6)]
    76       9.666912       9.666912       9.666912    1[6-(6,6)]
    77       11.62003       11.62003       11.62003    1[6-(6,7)]
    78       7.510419       7.510419       7.510419    1[6-(1,6,6)]
    79       7.840151       7.840151       7.840151    1[6-(1,6,6)]
    80       5.749845       5.749845       5.749845    1[6-(6,6,6)]
    81        4.87377        4.87377        4.87377    1[6-(6,6)]
    82       4.383986       4.383986       4.383986    1[6-(6,7)]
    83         7.2204         7.2204         7.2204    1[6-(6,6)]
    84       6.725803       6.725803       6.725803    1[6-(6,7)]
    85       3.623437       3.623437       3.623437    1[6-(6,6)]
    86       1.245519       1.245519       1.245519    1[6-(6,6)]
    87       1.519894       1.519894       1.519894    1[6-(6,7)]
    88       3.498284       3.498284       3.498284    1[6-(6,6)]
    89       2.367088       2.367088       2.367088    1[6-(6,6)]
    90        0.41397        0.41397        0.41397    1[6-(6,7)]
    91       4.523581       4.523581       4.523581    1[6-(1,6,6)]
    92       4.193849       4.193849       4.193849    1[6-(1,6,6)]
    93       6.284155       6.284155       6.284155    1[6-(6,6,6)]
    94        7.16023        7.16023        7.16023    1[6-(6,6)]
    95       7.650014       7.650014       7.650014    1[6-(6,7)]
    96         4.8136         4.8136         4.8136    1[6-(6,6)]
    97       5.308197       5.308197       5.308197    1[6-(6,7)]
    98       8.410563       8.410563       8.410563    1[6-(6,6)]
    99      10.788481      10.788481      10.788481    1[6-(6,6)]
   100       4.497106       4.497106       4.497106    1[6-(6,7)]
   101       2.518716       2.518716       2.518716    1[6-(6,6)]
   102       3.649912       3.649912       3.649912    1[6-(6,6)]
   103        5.60303        5.60303        5.60303    1[6-(6,7)]
   104       1.493419       1.493419       1.493419    1[6-(1,6,6)]
   105       1.823151       1.823151       1.823151    1[6-(1,6,6)]
   106      11.766845      11.766845      11.766845    1[6-(6,6,6)]
   107       10.89077       10.89077       10.89077    1[6-(6,6)]
   108      10.400986      10.400986      10.400986    1[6-(6,7)]
   109         1.2034         1.2034         1.2034    1[6-(6,6)]
   110       0.708803       0.708803       0.708803    1[6-(6,7)]
   111       9.640437       9.640437       9.640437    1[6-(6,6)]
   112       7.262519       7.262519       7.262519    1[6-(6,6)]
   113       4.327426       4.327426       4.327426    6[1-(0),6-(1,6),7-(6,30)]
   114       3.137264       3.137264       3.137264    6[1-(0),6-(1,7),6-(6,6)]
   115       2.872516       2.872516       2.872516    6[6-(1,1,6),6-(1,6),6-(1,6)]
   116       3.809964       3.809964       3.809964    6[1-(0),6-(1,7),6-(6,6)]
   117       4.991703       4.991703       4.991703    6[1-(0),6-(1,6),7-(6,30)]
   118       1.634217       1.634217       1.634217    6[1-(0),1-(0),6-(1,6,6),6-(6,6)]
   119       0.279189       0.279189       0.279189    6[1-(0),6-(1,1,6),6-(1,6,6),6-(6,6)]
   120       0.030085       0.030085       0.030085    6[6-(1,6),6-(1,6),6-(1,6,6)]
   121      11.249383      11.249383      11.249383    6[1-(0),6-(1,7),6-(6,6)]
   122      10.967788      10.967788      10.967788    6[1-(0),6-(1,6),7-(6,30)]
   123       0.631785       0.631785       0.631785    6[1-(0),6-(1,7),6-(6,6)]
   124       0.339359       0.339359       0.339359    6[1-(0),6-(1,6),7-(6,30)]
   125       7.883473       7.883473       7.883473    6[6-(1,6),8-(0),8-(30)]
   126       8.718633       8.718633       8.718633    6[1-(0),6-(1,6),6-(8,8)]
   127       8.180713       8.180713       8.180713    6[1-(0),6-(1,6),6-(8,8)]
   128       8.996618       8.996618       8.996618    6[6-(1,6),8-(0),8-(30)]
   129       1.689574       1.689574       1.689574    6[1-(0),6-(1,6),7-(6,30)]
   130       2.879736       2.879736       2.879736    6[1-(0),6-(1,7),6-(6,6)]
   131       3.144484       3.144484       3.144484    6[6-(1,1,6),6-(1,6),6-(1,6)]
   132       2.207036       2.207036       2.207036    6[1-(0),6-(1,7),6-(6,6)]
   133       1.025297       1.025297       1.025297    6[1-(0),6-(1,6),7-(6,30)]
   134       4.382783       4.382783       4.382783    6[1-(0),1-(0),6-(1,6,6),6-(6,6)]
   135       5.737811       5.737811       5.737811    6[1-(0),6-(1,1,6),6-(1,6,6),6-(6,6)]
   136       5.986915       5.986915       5.986915    6[6-(1,6),6-(1,6),6-(1,6,6)]
   137       6.801617       6.801617       6.801617    6[1-(0),6-(1,7),6-(6,6)]
   138       7.083212       7.083212       7.083212    6[1-(0),6-(1,6),7-(6,30)]
   139       5.385215       5.385215       5.385215    6[1-(0),6-(1,7),6-(6,6)]
   140       5.677641       5.677641       5.677641    6[1-(0),6-(1,6),7-(6,30)]
   141      10.167527      10.167527      10.167527    6[6-(1,6),8-(0),8-(30)]
   142       9.332367       9.332367       9.332367    6[1-(0),6-(1,6),6-(8,8)]
   143       9.870287       9.870287       9.870287    6[1-(0),6-(1,6),6-(8,8)]
   144       9.054382       9.054382       9.054382    6[6-(1,6),8-(0),8-(30)]
   145      10.344426      10.344426      10.344426    6[1-(0),6-(1,6),7-(6,30)]
   146       9.154264       9.154264       9.154264    6[1-(0),6-(1,7),6-(6,6)]
   147       8.889516       8.889516       8.889516    6[6-(1,1,6),6-(1,6),6-(1,6)]
   148       9.826964       9.826964       9.826964    6[1-(0),6-(1,7),6-(6,6)]
   149      11.008703      11.008703      11.008703    6[1-(0),6-(1,6),7-(6,30)]
   150       7.651217       7.651217       7.651217    6[1-(0),1-(0),6-(1,6,6),6-(6,6)]
   151       6.296189       6.296189       6.296189    6[1-(0),6-(1,1,6),6-(1,6,6),6-(6,6)]
   152       6.047085       6.047085       6.047085    6[6-(1,6),6-(1,6),6-(1,6,6)]
   153       5.232383       5.232383       5.232383    6[1-(0),6-(1,7),6-(6,6)]
   154       4.950788       4.950788       4.950788    6[1-(0),6-(1,6),7-(6,30)]
   155       6.648785       6.648785       6.648785    6[1-(0),6-(1,7),6-(6,6)]
   156       6.356359       6.356359       6.356359    6[1-(0),6-(1,6),7-(6,30)]
   157       1.866473       1.866473       1.866473    6[6-(1,6),8-(0),8-(30)]
   158       2.701633       2.701633       2.701633    6[1-(0),6-(1,6),6-(8,8)]
   159       2.163713       2.163713       2.163713    6[1-(0),6-(1,6),6-(8,8)]
   160       2.979618       2.979618       2.979618    6[6-(1,6),8-(0),8-(30)]
   161       7.706574       7.706574       7.706574    6[1-(0),6-(1,6),7-(6,30)]
   162       8.896736       8.896736       8.896736    6[1-(0),6-(1,7),6-(6,6)]
   163       9.161484       9.161484       9.161484    6[6-(1,1,6),6-(1,6),6-(1,6)]
   164       8.224036       8.224036       8.224036    6[1-(0),6-(1,7),6-(6,6)]
   165       7.042297       7.042297       7.042297    6[1-(0),6-(1,6),7-(6,30)]
   166      10.399783      10.399783      10.399783    6[1-(0),1-(0),6-(1,6,6),6-(6,6)]
   167      11.754811      11.754811      11.754811    6[1-(0),6-(1,1,6),6-(1,6,6),6-(6,6)]
   168      -0.030085      -0.030085      -0.030085    6[6-(1,6),6-(1,6),6-(1,6,6)]
   169       0.784617       0.784617       0.784617    6[1-(0),6-(1,7),6-(6,6)]
   170       1.066212       1.066212       1.066212    6[1-(0),6-(1,6),7-(6,30)]
   171      11.402215      11.402215      11.402215    6[1-(0),6-(1,7),6-(6,6)]
   172      11.694641      11.694641      11.694641    6[1-(0),6-(1,6),7-(6,30)]
   173       4.150527       4.150527       4.150527    6[6-(1,6),8-(0),8-(30)]
   174       3.315367       3.315367       3.315367    6[1-(0),6-(1,6),6-(8,8)]
   175       3.853287       3.853287       3.853287    6[1-(0),6-(1,6),6-(8,8)]
   176       3.037382       3.037382       3.037382    6[6-(1,6),8-(0),8-(30)]
   177       7.706574       7.706574       7.706574    6[1-(0),6-(1,6),7-(6,30)]
   178       8.896736       8.896736       8.896736    6[1-(0),6-(1,7),6-(6,6)]
   179       9.161484       9.161484       9.161484    6[6-(1,1,6),6-(1,6),6-(1,6)]
   180       8.224036       8.224036       8.224036    6[1-(0),6-(1,7),6-(6,6)]
   181       7.042297       7.042297       7.042297    6[1-(0),6-(1,6),7-(6,30)]
   182      10.399783      10.399783      10.399783    6[1-(0),1-(0),6-(1,6,6),6-(6,6)]
   183      11.754811      11.754811      11.754811    6[1-(0),6-(1,1,6),6-(1,6,6),6-(6,6)]
   184      -0.030085      -0.030085      -0.030085    6[6-(1,6),6-(1,6),6-(1,6,6)]
   185       0.784617       0.784617       0.784617    6[1-(0),6-(1,7),6-(6,6)]
   186       1.066212       1.066212       1.066212    6[1-(0),6-(1,6),7-(6,30)]
   187      11.402215      11.402215      11.402215    6[1-(0),6-(1,7),6-(6,6)]
   188      11.694641      11.694641      11.694641    6[1-(0),6-(1,6),7-(6,30)]
   189       4.150527       4.150527       4.150527    6[6-(1,6),8-(0),8-(30)]
   190       3.315367       3.315367       3.315367    6[1-(0),6-(1,6),6-(8,8)]
   191       3.853287       3.853287       3.853287    6[1-(0),6-(1,6),6-(8,8)]
   192       3.037382       3.037382       3.037382    6[6-(1,6),8-(0),8-(30)]
   193      10.344426      10.344426      10.344426    6[1-(0),6-(1,6),7-(6,30)]
   194       9.154264       9.154264       9.154264    6[1-(0),6-(1,7),6-(6,6)]
   195       8.889516       8.889516       8.889516    6[6-(1,1,6),6-(1,6),6-(1,6)]
   196       9.826964       9.826964       9.826964    6[1-(0),6-(1,7),6-(6,6)]
   197      11.008703      11.008703      11.008703    6[1-(0),6-(1,6),7-(6,30)]
   198       7.651217       7.651217       7.651217    6[1-(0),1-(0),6-(1,6,6),6-(6,6)]
   199       6.296189       6.296189       6.296189    6[1-(0),6-(1,1,6),6-(1,6,6),6-(6,6)]
   200       6.047085       6.047085       6.047085    6[6-(1,6),6-(1,6),6-(1,6,6)]
   201       5.232383       5.232383       5.232383    6[1-(0),6-(1,7),6-(6,6)]
   202       4.950788       4.950788       4.950788    6[1-(0),6-(1,6),7-(6,30)]
   203       6.648785       6.648785       6.648785    6[1-(0),6-(1,7),6-(6,6)]
   204       6.356359       6.356359       6.356359    6[1-(0),6-(1,6),7-(6,30)]
   205       1.866473       1.866473       1.866473    6[6-(1,6),8-(0),8-(30)]
   206       2.701633       2.701633       2.701633    6[1-(0),6-(1,6),6-(8,8)]
   207       2.163713       2.163713       2.163713    6[1-(0),6-(1,6),6-(8,8)]
   208       2.979618       2.979618       2.979618    6[6-(1,6),8-(0),8-(30)]
   209       1.689574       1.689574       1.689574    6[1-(0),6-(1,6),7-(6,30)]
   210       2.879736       2.879736       2.879736    6[1-(0),6-(1,7),6-(6,6)]
   211       3.144484       3.144484       3.144484    6[6-(1,1,6),6-(1,6),6-(1,6)]
   212       2.207036       2.207036       2.207036    6[1-(0),6-(1,7),6-(6,6)]
   213       1.025297       1.025297       1.025297    6[1-(0),6-(1,6),7-(6,30)]
   214       4.382783       4.382783       4.382783    6[1-(0),1-(0),6-(1,6,6),6-(6,6)]
   215       5.737811       5.737811       5.737811    6[1-(0),6-(1,1,6),6-(1,6,6),6-(6,6)]
   216       5.986915       5.986915       5.986915    6[6-(1,6),6-(1,6),6-(1,6,6)]
   217       6.801617       6.801617       6.801617    6[1-(0),6-(1,7),6-(6,6)]
   218       7.083212       7.083212       7.083212    6[1-(0),6-(1,6),7-(6,30)]
   219       5.385215       5.385215       5.385215    6[1-(0),6-(1,7),6-(6,6)]
   220       5.677641       5.677641       5.677641    6[1-(0),6-(1,6),7-(6,30)]
   221      10.167527      10.167527      10.167527    6[6-(1,6),8-(0),8-(30)]
   222       9.332367       9.332367       9.332367    6[1-(0),6-(1,6),6-(8,8)]
   223       9.870287       9.870287       9.870287    6[1-(0),6-(1,6),6-(8,8)]
   224       9.054382       9.054382       9.054382    6[6-(1,6),8-(0),8-(30)]
   225       4.327426       4.327426       4.327426    6[1-(0),6-(1,6),7-(6,30)]
   226       3.137264       3.137264       3.137264    6[1-(0),6-(1,7),6-(6,6)]
   227       2.872516       2.872516       2.872516    6[6-(1,1,6),6-(1,6),6-(1,6)]
   228       3.809964       3.809964       3.809964    6[1-(0),6-(1,7),6-(6,6)]
   229       4.991703       4.991703       4.991703    6[1-(0),6-(1,6),7-(6,30)]
   230       1.634217       1.634217       1.634217    6[1-(0),1-(0),6-(1,6,6),6-(6,6)]
   231       0.279189       0.279189       0.279189    6[1-(0),6-(1,1,6),6-(1,6,6),6-(6,6)]
   232       0.030085       0.030085       0.030085    6[6-(1,6),6-(1,6),6-(1,6,6)]
   233      11.249383      11.249383      11.249383    6[1-(0),6-(1,7),6-(6,6)]
   234      10.967788      10.967788      10.967788    6[1-(0),6-(1,6),7-(6,30)]
   235       0.631785       0.631785       0.631785    6[1-(0),6-(1,7),6-(6,6)]
   236       0.339359       0.339359       0.339359    6[1-(0),6-(1,6),7-(6,30)]
   237       7.883473       7.883473       7.883473    6[6-(1,6),8-(0),8-(30)]
   238       8.718633       8.718633       8.718633    6[1-(0),6-(1,6),6-(8,8)]
   239       8.180713       8.180713       8.180713    6[1-(0),6-(1,6),6-(8,8)]
   240       8.996618       8.996618       8.996618    6[6-(1,6),8-(0),8-(30)]
   241       5.261265       5.261265       5.261265    7[6-(1,6),6-(1,6),30-(7,8,8)]
   242       11.54542       11.54542       11.54542    7[6-(1,6),6-(1,6),30-(7,8,8)]
   243       0.755735       0.755735       0.755735    7[6-(1,6),6-(1,6),30-(7,8,8)]
   244        6.50558        6.50558        6.50558    7[6-(1,6),6-(1,6),30-(7,8,8)]
   245      11.278265      11.278265      11.278265    7[6-(1,6),6-(1,6),30-(7,8,8)]
   246        5.52842        5.52842        5.52842    7[6-(1,6),6-(1,6),30-(7,8,8)]
   247       6.772735       6.772735       6.772735    7[6-(1,6),6-(1,6),30-(7,8,8)]
   248        0.48858        0.48858        0.48858    7[6-(1,6),6-(1,6),30-(7,8,8)]
   249       6.772735       6.772735       6.772735    7[6-(1,6),6-(1,6),30-(7,8,8)]
   250        0.48858        0.48858        0.48858    7[6-(1,6),6-(1,6),30-(7,8,8)]
   251      11.278265      11.278265      11.278265    7[6-(1,6),6-(1,6),30-(7,8,8)]
   252        5.52842        5.52842        5.52842    7[6-(1,6),6-(1,6),30-(7,8,8)]
   253       0.755735       0.755735       0.755735    7[6-(1,6),6-(1,6),30-(7,8,8)]
   254        6.50558        6.50558        6.50558    7[6-(1,6),6-(1,6),30-(7,8,8)]
   255       5.261265       5.261265       5.261265    7[6-(1,6),6-(1,6),30-(7,8,8)]
   256       11.54542       11.54542       11.54542    7[6-(1,6),6-(1,6),30-(7,8,8)]
   257       8.128967       8.128967       8.128967    8[6-(6,8),30-(7,7,8)]
   258       6.879838       6.879838       6.879838    8[6-(6,8)]
   259       8.580242       8.580242       8.580242    8[6-(6,8)]
   260      10.163916      10.163916      10.163916    8[6-(6,8),30-(7,7,8)]
   261       9.922033       9.922033       9.922033    8[6-(6,8),30-(7,7,8)]
   262      11.171162      11.171162      11.171162    8[6-(6,8)]
   263       9.470758       9.470758       9.470758    8[6-(6,8)]
   264       7.887084       7.887084       7.887084    8[6-(6,8),30-(7,7,8)]
   265       2.111967       2.111967       2.111967    8[6-(6,8),30-(7,7,8)]
   266       0.862838       0.862838       0.862838    8[6-(6,8)]
   267       2.563242       2.563242       2.563242    8[6-(6,8)]
   268       4.146916       4.146916       4.146916    8[6-(6,8),30-(7,7,8)]
   269       3.905033       3.905033       3.905033    8[6-(6,8),30-(7,7,8)]
   270       5.154162       5.154162       5.154162    8[6-(6,8)]
   271       3.453758       3.453758       3.453758    8[6-(6,8)]
   272       1.870084       1.870084       1.870084    8[6-(6,8),30-(7,7,8)]
   273       3.905033       3.905033       3.905033    8[6-(6,8),30-(7,7,8)]
   274       5.154162       5.154162       5.154162    8[6-(6,8)]
   275       3.453758       3.453758       3.453758    8[6-(6,8)]
   276       1.870084       1.870084       1.870084    8[6-(6,8),30-(7,7,8)]
   277       2.111967       2.111967       2.111967    8[6-(6,8),30-(7,7,8)]
   278       0.862838       0.862838       0.862838    8[6-(6,8)]
   279       2.563242       2.563242       2.563242    8[6-(6,8)]
   280       4.146916       4.146916       4.146916    8[6-(6,8),30-(7,7,8)]
   281       9.922033       9.922033       9.922033    8[6-(6,8),30-(7,7,8)]
   282      11.171162      11.171162      11.171162    8[6-(6,8)]
   283       9.470758       9.470758       9.470758    8[6-(6,8)]
   284       7.887084       7.887084       7.887084    8[6-(6,8),30-(7,7,8)]
   285       8.128967       8.128967       8.128967    8[6-(6,8),30-(7,7,8)]
   286       6.879838       6.879838       6.879838    8[6-(6,8)]
   287       8.580242       8.580242       8.580242    8[6-(6,8)]
   288      10.163916      10.163916      10.163916    8[6-(6,8),30-(7,7,8)]
