# Supplementary material for: A collection of forcefield precursors for metal–organic frameworks
Source: RSC Adv. 2019 Nov 13;9(63):36492–507. doi: 10.1039/c9ra07327b (PMC9075174; doi:10.1039/c9ra07327b)
Supplement: RA-009-C9RA07327B-s2506 [file RA-009-C9RA07327B-s2506.txt]

UVARIT_clean

8.409000    0.000000    0.000000
2.090711    13.324979    0.000000
1.045348    6.662487    12.416967

     1       5.502656       5.502656       5.502656    30[7-(6,6),7-(6,6),8-(6),8-(6),8-(6)]
     2      10.752507      10.752507      10.752507    30[7-(6,6),7-(6,6),8-(6),8-(6),8-(6)]
     3       9.515273       9.515273       9.515273    1[6-(6,6)]
     4       2.950634       2.950634       2.950634    1[6-(6,6)]
     5       9.193059       9.193059       9.193059    1[6-(6,6)]
     6       7.326226       7.326226       7.326226    1[6-(6,6)]
     7       4.063564       4.063564       4.063564    1[6-(6,6)]
     8       2.592393       2.592393       2.592393    1[6-(6,6)]
     9       5.973735       5.973735       5.973735    1[6-(6,6)]
    10       7.906485       7.906485       7.906485    1[6-(6,7)]
    11       9.728886       9.728886       9.728886    1[6-(6,7)]
    12       5.773743       5.773743       5.773743    1[6-(6,6)]
    13       8.179368       8.179368       8.179368    1[6-(6,6)]
    14        7.09413        7.09413        7.09413    1[6-(6,6)]
    15       6.038051       6.038051       6.038051    1[6-(6,6)]
    16       7.117771       7.117771       7.117771    1[6-(6,6)]
    17       8.137949       8.137949       8.137949    1[6-(6,6)]
    18        6.94536        6.94536        6.94536    1[6-(6,6)]
    19       9.382402       9.382402       9.382402    1[6-(6,6)]
    20      10.358439      10.358439      10.358439    1[6-(6,7)]
    21       8.488892       8.488892       8.488892    1[6-(6,7)]
    22       7.612467       7.612467       7.612467    1[6-(6,6)]
    23       6.356124       6.356124       6.356124    1[6-(6,6)]
    24       8.200487       8.200487       8.200487    1[6-(6,6)]
    25       6.033916       6.033916       6.033916    1[6-(6,6)]
    26       4.167081       4.167081       4.167081    1[6-(6,6)]
    27       9.313419       9.313419       9.313419    1[6-(6,6)]
    28        7.84225        7.84225        7.84225    1[6-(6,6)]
    29       9.132884       9.132884       9.132884    1[6-(6,6)]
    30       2.656635       2.656635       2.656635    1[6-(6,7)]
    31       4.479032       4.479032       4.479032    1[6-(6,7)]
    32       2.614599       2.614599       2.614599    1[6-(6,6)]
    33       2.929519       2.929519       2.929519    1[6-(6,6)]
    34        1.84428        1.84428        1.84428    1[6-(6,6)]
    35       2.878902       2.878902       2.878902    1[6-(6,6)]
    36       1.867911       1.867911       1.867911    1[6-(6,6)]
    37         2.8881         2.8881         2.8881    1[6-(6,6)]
    38       3.786209       3.786209       3.786209    1[6-(6,6)]
    39       4.132552       4.132552       4.132552    1[6-(6,6)]
    40       5.108587       5.108587       5.108587    1[6-(6,7)]
    41        5.32974        5.32974        5.32974    1[6-(6,7)]
    42       4.453317       4.453317       4.453317    1[6-(6,6)]
    43       7.016109       7.016109       7.016109    6[6-(6,6),8-(0),8-(30)]
    44       8.230086       8.230086       8.230086    6[6-(1,6),6-(1,6),6-(8,8)]
    45       9.444574       9.444574       9.444574    6[1-(0),6-(1,6),6-(6,6)]
    46        2.13222        2.13222        2.13222    6[1-(0),6-(1,6),6-(6,6)]
    47       2.079346       2.079346       2.079346    6[6-(1,6),6-(1,6),6-(1,6)]
    48        9.25914        9.25914        9.25914    6[1-(0),6-(1,6),6-(6,6)]
    49       8.150099       8.150099       8.150099    6[1-(0),6-(1,6),6-(6,6)]
    50       3.282814       3.282814       3.282814    6[1-(0),6-(1,6),6-(6,6)]
    51       3.381524       3.381524       3.381524    6[1-(0),6-(1,6),6-(6,6)]
    52       4.600301       4.600301       4.600301    6[6-(1,6),6-(1,6),6-(1,6)]
    53       6.739265       6.739265       6.739265    6[1-(0),6-(1,7),6-(6,6)]
    54       7.896814       7.896814       7.896814    6[1-(0),6-(1,6),7-(6,30)]
    55       8.950943       8.950943       8.950943    6[1-(0),6-(1,6),7-(6,30)]
    56       5.756291       5.756291       5.756291    6[1-(0),6-(1,7),6-(6,6)]
    57       6.357622       6.357622       6.357622    6[6-(6,6),8-(30),8-(30)]
    58       7.007599       7.007599       7.007599    6[6-(1,6),6-(1,6),6-(8,8)]
    59       8.374688       8.374688       8.374688    6[1-(0),6-(1,6),6-(6,6)]
    60       6.902069       6.902069       6.902069    6[1-(0),6-(1,6),6-(6,6)]
    61       6.186949       6.186949       6.186949    6[6-(1,6),6-(1,6),6-(1,6)]
    62        5.84399        5.84399        5.84399    6[1-(0),6-(1,6),6-(6,6)]
    63       7.327081       7.327081       7.327081    6[1-(0),6-(1,6),6-(6,6)]
    64        7.90376        7.90376        7.90376    6[1-(0),6-(1,6),6-(6,6)]
    65       7.164831       7.164831       7.164831    6[1-(0),6-(1,6),6-(6,6)]
    66        8.86272        8.86272        8.86272    6[6-(1,6),6-(1,6),6-(1,6)]
    67       9.403596       9.403596       9.403596    6[1-(0),6-(1,7),6-(6,6)]
    68        9.98257        9.98257        9.98257    6[1-(0),6-(1,6),7-(6,30)]
    69       9.515996       9.515996       9.515996    6[1-(0),6-(1,6),7-(6,30)]
    70       7.922332       7.922332       7.922332    6[1-(0),6-(1,7),6-(6,6)]
    71       3.856962       3.856962       3.856962    6[6-(6,6),8-(0),8-(30)]
    72        5.07094        5.07094        5.07094    6[6-(1,6),6-(1,6),6-(8,8)]
    73       6.285427       6.285427       6.285427    6[1-(0),6-(1,6),6-(6,6)]
    74       7.382073       7.382073       7.382073    6[1-(0),6-(1,6),6-(6,6)]
    75       7.329201       7.329201       7.329201    6[6-(1,6),6-(1,6),6-(1,6)]
    76       6.099996       6.099996       6.099996    6[1-(0),6-(1,6),6-(6,6)]
    77       4.990954       4.990954       4.990954    6[1-(0),6-(1,6),6-(6,6)]
    78       8.532669       8.532669       8.532669    6[1-(0),6-(1,6),6-(6,6)]
    79       8.631382       8.631382       8.631382    6[1-(0),6-(1,6),6-(6,6)]
    80       9.850159       9.850159       9.850159    6[6-(1,6),6-(1,6),6-(1,6)]
    81       9.898414       9.898414       9.898414    6[1-(0),6-(1,7),6-(6,6)]
    82       2.646963       2.646963       2.646963    6[1-(0),6-(1,6),7-(6,30)]
    83       3.701089       3.701089       3.701089    6[1-(0),6-(1,6),7-(6,30)]
    84       2.597148       2.597148       2.597148    6[1-(0),6-(1,7),6-(6,6)]
    85       3.198472       3.198472       3.198472    6[6-(6,6),8-(30),8-(30)]
    86       1.757737       1.757737       1.757737    6[6-(1,6),6-(1,6),6-(8,8)]
    87        3.12484        3.12484        3.12484    6[1-(0),6-(1,6),6-(6,6)]
    88        1.65222        1.65222        1.65222    6[1-(0),6-(1,6),6-(6,6)]
    89       3.027797       3.027797       3.027797    6[6-(1,6),6-(1,6),6-(1,6)]
    90        2.68484        2.68484        2.68484    6[1-(0),6-(1,6),6-(6,6)]
    91       2.077221       2.077221       2.077221    6[1-(0),6-(1,6),6-(6,6)]
    92       2.653912       2.653912       2.653912    6[1-(0),6-(1,6),6-(6,6)]
    93       4.005679       4.005679       4.005679    6[1-(0),6-(1,6),6-(6,6)]
    94       3.612871       3.612871       3.612871    6[6-(1,6),6-(1,6),6-(1,6)]
    95       4.153746       4.153746       4.153746    6[1-(0),6-(1,7),6-(6,6)]
    96       4.732719       4.732719       4.732719    6[1-(0),6-(1,6),7-(6,30)]
    97       4.266148       4.266148       4.266148    6[1-(0),6-(1,6),7-(6,30)]
    98       4.763181       4.763181       4.763181    6[1-(0),6-(1,7),6-(6,6)]
    99       8.996246       8.996246       8.996246    7[6-(1,6),6-(1,6),30-(7,8,8,8)]
   100      10.023849      10.023849      10.023849    7[6-(1,6),6-(1,6),30-(7,8,8,8)]
   101       3.746394       3.746394       3.746394    7[6-(1,6),6-(1,6),30-(7,8,8,8)]
   102          4.774          4.774          4.774    7[6-(1,6),6-(1,6),30-(7,8,8,8)]
   103       7.152352       7.152352       7.152352    8[6-(6,8),30-(7,7,8,8)]
   104       5.944998       5.944998       5.944998    8[6-(6,8)]
   105       6.092938       6.092938       6.092938    8[6-(6,8),30-(7,7,8,8)]
   106       6.151243       6.151243       6.151243    8[6-(6,8),30-(7,7,8,8)]
   107       3.993204       3.993204       3.993204    8[6-(6,8),30-(7,7,8,8)]
   108       2.785851       2.785851       2.785851    8[6-(6,8)]
   109       2.933787       2.933787       2.933787    8[6-(6,8),30-(7,7,8,8)]
   110       2.992094       2.992094       2.992094    8[6-(6,8),30-(7,7,8,8)]
