# Supplementary material for: A collection of forcefield precursors for metal–organic frameworks
Source: RSC Adv. 2019 Nov 13;9(63):36492–507. doi: 10.1039/c9ra07327b (PMC9075174; doi:10.1039/c9ra07327b)
Supplement: RA-009-C9RA07327B-s2507 [file RA-009-C9RA07327B-s2507.txt]

UVAROZ_clean

8.666000    0.000000    0.000000
2.886515    12.867206    0.000000
1.443257    6.433596    12.444484

     1         8.3981         8.3981         8.3981    30[7-(6,6),7-(6,6),8-(6),8-(6),8-(6)]
     2       5.508358       5.508358       5.508358    30[7-(6,6),7-(6,6),8-(6),8-(6),8-(6)]
     3       1.560025       1.560025       1.560025    1[6-(6,6)]
     4        3.41993        3.41993        3.41993    1[6-(6,6)]
     5       8.408107       8.408107       8.408107    1[6-(6,6)]
     6       3.577935       3.577935       3.577935    1[6-(6,6)]
     7        9.55968        9.55968        9.55968    1[6-(6,6)]
     8       8.075357       8.075357       8.075357    1[6-(6,6)]
     9       6.401078       6.401078       6.401078    1[6-(6,6)]
    10      11.295069      11.295069      11.295069    1[6-(6,7)]
    11        4.59872        4.59872        4.59872    1[6-(6,7)]
    12      11.402816      11.402816      11.402816    1[6-(6,6)]
    13       5.984335       5.984335       5.984335    1[6-(6,6)]
    14       7.161152       7.161152       7.161152    1[6-(6,6)]
    15       5.788715       5.788715       5.788715    1[6-(6,6)]
    16       4.652329       4.652329       4.652329    1[6-(6,6)]
    17       8.253298       8.253298       8.253298    1[6-(6,6)]
    18        6.85609        6.85609        6.85609    1[6-(6,6)]
    19       9.559297       9.559297       9.559297    1[6-(6,6)]
    20      10.663889      10.663889      10.663889    1[6-(6,7)]
    21       8.596668       8.596668       8.596668    1[6-(6,7)]
    22       7.629583       7.629583       7.629583    1[6-(6,6)]
    23       7.336282       7.336282       7.336282    1[6-(6,6)]
    24       9.196187       9.196187       9.196187    1[6-(6,6)]
    25       2.631849       2.631849       2.631849    1[6-(6,6)]
    26       9.354193       9.354193       9.354193    1[6-(6,6)]
    27       3.783423       3.783423       3.783423    1[6-(6,6)]
    28         2.2991         2.2991         2.2991    1[6-(6,6)]
    29       3.511335       3.511335       3.511335    1[6-(6,6)]
    30       5.518811       5.518811       5.518811    1[6-(6,7)]
    31       7.488462       7.488462       7.488462    1[6-(6,7)]
    32       5.626558       5.626558       5.626558    1[6-(6,6)]
    33       8.874078       8.874078       8.874078    1[6-(6,6)]
    34       1.384895       1.384895       1.384895    1[6-(6,6)]
    35       2.898972       2.898972       2.898972    1[6-(6,6)]
    36      10.428586      10.428586      10.428586    1[6-(6,6)]
    37       2.477041       2.477041       2.477041    1[6-(6,6)]
    38       3.966347       3.966347       3.966347    1[6-(6,6)]
    39       3.783039       3.783039       3.783039    1[6-(6,6)]
    40       4.887632       4.887632       4.887632    1[6-(6,7)]
    41       5.706925       5.706925       5.706925    1[6-(6,7)]
    42        4.73984        4.73984        4.73984    1[6-(6,6)]
    43       1.208305       1.208305       1.208305    6[6-(6,6),8-(0),8-(30)]
    44       2.409519       2.409519       2.409519    6[6-(1,6),6-(1,6),6-(8,8)]
    45       2.358467       2.358467       2.358467    6[1-(0),6-(1,6),6-(6,6)]
    46       3.476194       3.476194       3.476194    6[1-(0),6-(1,6),6-(6,6)]
    47        4.67962        4.67962        4.67962    6[6-(1,6),6-(1,6),6-(1,6)]
    48       4.716512       4.716512       4.716512    6[1-(0),6-(1,6),6-(6,6)]
    49       3.552284       3.552284       3.552284    6[1-(0),6-(1,6),6-(6,6)]
    50       8.765895       8.765895       8.765895    6[1-(0),6-(1,6),6-(6,6)]
    51       8.877225       8.877225       8.877225    6[1-(0),6-(1,6),6-(6,6)]
    52      10.110199      10.110199      10.110199    6[6-(1,6),6-(1,6),6-(1,6)]
    53      10.089196      10.089196      10.089196    6[1-(0),6-(1,7),6-(6,6)]
    54      11.309454      11.309454      11.309454    6[1-(0),6-(1,6),7-(6,30)]
    55       3.790753       3.790753       3.790753    6[1-(0),6-(1,6),7-(6,30)]
    56      11.344527      11.344527      11.344527    6[1-(0),6-(1,7),6-(6,6)]
    57       3.740446       3.740446       3.740446    6[6-(6,6),8-(30),8-(30)]
    58       4.456057       4.456057       4.456057    6[6-(1,6),6-(1,6),6-(8,8)]
    59       6.234091       6.234091       6.234091    6[1-(0),6-(1,6),6-(6,6)]
    60       6.936138       6.936138       6.936138    6[1-(0),6-(1,6),6-(6,6)]
    61       5.862751       5.862751       5.862751    6[6-(1,6),6-(1,6),6-(1,6)]
    62       5.529715       5.529715       5.529715    6[1-(0),6-(1,6),6-(6,6)]
    63       4.855679       4.855679       4.855679    6[1-(0),6-(1,6),6-(6,6)]
    64       8.053114       8.053114       8.053114    6[1-(0),6-(1,6),6-(6,6)]
    65       7.032584       7.032584       7.032584    6[1-(0),6-(1,6),6-(6,6)]
    66       9.193765       9.193765       9.193765    6[6-(1,6),6-(1,6),6-(1,6)]
    67       9.666344       9.666344       9.666344    6[1-(0),6-(1,7),6-(6,6)]
    68      10.299633      10.299633      10.299633    6[1-(0),6-(1,6),7-(6,30)]
    69       8.525736       8.525736       8.525736    6[1-(0),6-(1,6),7-(6,30)]
    70       7.926822       7.926822       7.926822    6[1-(0),6-(1,7),6-(6,6)]
    71       6.984562       6.984562       6.984562    6[6-(6,6),8-(0),8-(30)]
    72       8.185776       8.185776       8.185776    6[6-(1,6),6-(1,6),6-(8,8)]
    73       8.134725       8.134725       8.134725    6[1-(0),6-(1,6),6-(6,6)]
    74       9.252452       9.252452       9.252452    6[1-(0),6-(1,6),6-(6,6)]
    75      10.455877      10.455877      10.455877    6[6-(1,6),6-(1,6),6-(1,6)]
    76       10.49277       10.49277       10.49277    6[1-(0),6-(1,6),6-(6,6)]
    77       9.328541       9.328541       9.328541    6[1-(0),6-(1,6),6-(6,6)]
    78       2.989637       2.989637       2.989637    6[1-(0),6-(1,6),6-(6,6)]
    79       3.100968       3.100968       3.100968    6[1-(0),6-(1,6),6-(6,6)]
    80       4.333941       4.333941       4.333941    6[6-(1,6),6-(1,6),6-(1,6)]
    81       4.312939       4.312939       4.312939    6[1-(0),6-(1,7),6-(6,6)]
    82       5.533196       5.533196       5.533196    6[1-(0),6-(1,6),7-(6,30)]
    83       6.680496       6.680496       6.680496    6[1-(0),6-(1,6),7-(6,30)]
    84       5.568269       5.568269       5.568269    6[1-(0),6-(1,7),6-(6,6)]
    85       9.516703       9.516703       9.516703    6[6-(6,6),8-(30),8-(30)]
    86      10.232314      10.232314      10.232314    6[6-(1,6),6-(1,6),6-(8,8)]
    87       9.123834       9.123834       9.123834    6[1-(0),6-(1,6),6-(6,6)]
    88        1.15988        1.15988        1.15988    6[1-(0),6-(1,6),6-(6,6)]
    89       2.973008       2.973008       2.973008    6[6-(1,6),6-(1,6),6-(1,6)]
    90      11.305972      11.305972      11.305972    6[1-(0),6-(1,6),6-(6,6)]
    91      10.631937      10.631937      10.631937    6[1-(0),6-(1,6),6-(6,6)]
    92       2.276857       2.276857       2.276857    6[1-(0),6-(1,6),6-(6,6)]
    93       4.142841       4.142841       4.142841    6[1-(0),6-(1,6),6-(6,6)]
    94       3.417508       3.417508       3.417508    6[6-(1,6),6-(1,6),6-(1,6)]
    95       3.890087       3.890087       3.890087    6[1-(0),6-(1,7),6-(6,6)]
    96       4.523376       4.523376       4.523376    6[1-(0),6-(1,6),7-(6,30)]
    97       4.192736       4.192736       4.192736    6[1-(0),6-(1,6),7-(6,30)]
    98       5.037079       5.037079       5.037079    6[1-(0),6-(1,7),6-(6,6)]
    99       3.774947       3.774947       3.774947    7[6-(1,6),6-(1,6),30-(7,8,8,8)]
   100      10.440133      10.440133      10.440133    7[6-(1,6),6-(1,6),30-(7,8,8,8)]
   101       6.664689       6.664689       6.664689    7[6-(1,6),6-(1,6),30-(7,8,8,8)]
   102       4.663876       4.663876       4.663876    7[6-(1,6),6-(1,6),30-(7,8,8,8)]
   103       1.327824       1.327824       1.327824    8[6-(6,8),30-(7,7,8,8)]
   104       8.775165       8.775165       8.775165    8[6-(6,8)]
   105       3.374318       3.374318       3.374318    8[6-(6,8),30-(7,7,8,8)]
   106        3.40507        3.40507        3.40507    8[6-(6,8),30-(7,7,8,8)]
   107       7.104082       7.104082       7.104082    8[6-(6,8),30-(7,7,8,8)]
   108       5.885423       5.885423       5.885423    8[6-(6,8)]
   109       9.150575       9.150575       9.150575    8[6-(6,8),30-(7,7,8,8)]
   110       9.181328       9.181328       9.181328    8[6-(6,8),30-(7,7,8,8)]
