# Supplementary material for: A collection of forcefield precursors for metal–organic frameworks
Source: RSC Adv. 2019 Nov 13;9(63):36492–507. doi: 10.1039/c9ra07327b (PMC9075174; doi:10.1039/c9ra07327b)
Supplement: RA-009-C9RA07327B-s2508 [file RA-009-C9RA07327B-s2508.txt]

UVARUF_clean

8.715000    0.000000    0.000000
3.092667    12.558812    0.000000
1.546334    6.279406    12.485014

     1       6.767301       6.767301       6.767301    30[7-(6,6),7-(6,6),8-(6),8-(6),8-(6)]
     2       9.578467       9.578467       9.578467    30[7-(6,6),7-(6,6),8-(6),8-(6),8-(6)]
     3       1.832622       1.832622       1.832622    1[6-(6,6)]
     4       8.634864       8.634864       8.634864    1[6-(6,6)]
     5        6.70181        6.70181        6.70181    1[6-(6,6)]
     6      11.650307      11.650307      11.650307    1[6-(6,6)]
     7       5.445264       5.445264       5.445264    1[6-(6,6)]
     8       6.938161       6.938161       6.938161    1[6-(6,6)]
     9       3.682125       3.682125       3.682125    1[6-(6,6)]
    10       1.759502       1.759502       1.759502    1[6-(6,7)]
    11       3.763799       3.763799       3.763799    1[6-(6,7)]
    12       5.710435       5.710435       5.710435    1[6-(6,6)]
    13        4.64038        4.64038        4.64038    1[6-(6,6)]
    14       3.412288       3.412288       3.412288    1[6-(6,6)]
    15        2.15993        2.15993        2.15993    1[6-(6,6)]
    16       3.473287       3.473287       3.473287    1[6-(6,6)]
    17       0.862284       0.862284       0.862284    1[6-(6,6)]
    18       2.411239       2.411239       2.411239    1[6-(6,6)]
    19       4.734581       4.734581       4.734581    1[6-(6,6)]
    20      12.223682      12.223682      12.223682    1[6-(6,7)]
    21      10.182148      10.182148      10.182148    1[6-(6,7)]
    22      11.290703      11.290703      11.290703    1[6-(6,6)]
    23       7.736455       7.736455       7.736455    1[6-(6,6)]
    24       5.823698       5.823698       5.823698    1[6-(6,6)]
    25       3.890644       3.890644       3.890644    1[6-(6,6)]
    26       5.746474       5.746474       5.746474    1[6-(6,6)]
    27      11.349098      11.349098      11.349098    1[6-(6,6)]
    28       4.126994       4.126994       4.126994    1[6-(6,6)]
    29       9.585959       9.585959       9.585959    1[6-(6,6)]
    30       7.663335       7.663335       7.663335    1[6-(6,7)]
    31       9.667633       9.667633       9.667633    1[6-(6,7)]
    32      11.614268      11.614268      11.614268    1[6-(6,6)]
    33       7.451546       7.451546       7.451546    1[6-(6,6)]
    34       6.223455       6.223455       6.223455    1[6-(6,6)]
    35       8.063764       8.063764       8.063764    1[6-(6,6)]
    36       9.377121       9.377121       9.377121    1[6-(6,6)]
    37       6.766118       6.766118       6.766118    1[6-(6,6)]
    38       5.222405       5.222405       5.222405    1[6-(6,6)]
    39       7.545747       7.545747       7.545747    1[6-(6,6)]
    40       6.319848       6.319848       6.319848    1[6-(6,7)]
    41       7.370982       7.370982       7.370982    1[6-(6,7)]
    42       5.386869       5.386869       5.386869    1[6-(6,6)]
    43       5.310304       5.310304       5.310304    6[6-(6,6),8-(0),8-(30)]
    44       4.168426       4.168426       4.168426    6[6-(1,6),6-(1,6),6-(8,8)]
    45       1.056341       1.056341       1.056341    6[1-(0),6-(1,6),6-(6,6)]
    46       8.623586       8.623586       8.623586    6[1-(0),6-(1,6),6-(6,6)]
    47        7.46126        7.46126        7.46126    6[6-(1,6),6-(1,6),6-(1,6)]
    48        7.48585        7.48585        7.48585    6[1-(0),6-(1,6),6-(6,6)]
    49      11.681349      11.681349      11.681349    6[1-(0),6-(1,6),6-(6,6)]
    50       6.229448       6.229448       6.229448    6[1-(0),6-(1,6),6-(6,6)]
    51       6.156395       6.156395       6.156395    6[1-(0),6-(1,6),6-(6,6)]
    52       4.911174       4.911174       4.911174    6[6-(1,6),6-(1,6),6-(1,6)]
    53       3.729868       3.729868       3.729868    6[1-(0),6-(1,7),6-(6,6)]
    54       2.560326       2.560326       2.560326    6[1-(0),6-(1,6),7-(6,30)]
    55       3.749343       3.749343       3.749343    6[1-(0),6-(1,6),7-(6,30)]
    56       4.926955       4.926955       4.926955    6[1-(0),6-(1,7),6-(6,6)]
    57       5.664769       5.664769       5.664769    6[6-(6,6),8-(30),8-(30)]
    58       4.890237       4.890237       4.890237    6[6-(1,6),6-(1,6),6-(8,8)]
    59       4.445668       4.445668       4.445668    6[1-(0),6-(1,6),6-(6,6)]
    60       3.710073       3.710073       3.710073    6[1-(0),6-(1,6),6-(6,6)]
    61       3.409628       3.409628       3.409628    6[6-(1,6),6-(1,6),6-(1,6)]
    62       2.345308       2.345308       2.345308    6[1-(0),6-(1,6),6-(6,6)]
    63        3.11849        3.11849        3.11849    6[1-(0),6-(1,6),6-(6,6)]
    64       1.092641       1.092641       1.092641    6[1-(0),6-(1,6),6-(6,6)]
    65        2.20877        2.20877        2.20877    6[1-(0),6-(1,6),6-(6,6)]
    66       3.011158       3.011158       3.011158    6[6-(1,6),6-(1,6),6-(1,6)]
    67       4.386375       4.386375       4.386375    6[1-(0),6-(1,7),6-(6,6)]
    68      10.842722      10.842722      10.842722    6[1-(0),6-(1,6),7-(6,30)]
    69      10.543876      10.543876      10.543876    6[1-(0),6-(1,6),7-(6,30)]
    70      11.190775      11.190775      11.190775    6[1-(0),6-(1,7),6-(6,6)]
    71        8.12147        8.12147        8.12147    6[6-(6,6),8-(0),8-(30)]
    72       6.979592       6.979592       6.979592    6[6-(1,6),6-(1,6),6-(8,8)]
    73       6.960175       6.960175       6.960175    6[1-(0),6-(1,6),6-(6,6)]
    74       5.812419       5.812419       5.812419    6[1-(0),6-(1,6),6-(6,6)]
    75       4.650093       4.650093       4.650093    6[6-(1,6),6-(1,6),6-(1,6)]
    76       4.674684       4.674684       4.674684    6[1-(0),6-(1,6),6-(6,6)]
    77       5.777515       5.777515       5.777515    6[1-(0),6-(1,6),6-(6,6)]
    78       3.418281       3.418281       3.418281    6[1-(0),6-(1,6),6-(6,6)]
    79       3.345229       3.345229       3.345229    6[1-(0),6-(1,6),6-(6,6)]
    80      10.815007      10.815007      10.815007    6[6-(1,6),6-(1,6),6-(1,6)]
    81       9.633702       9.633702       9.633702    6[1-(0),6-(1,7),6-(6,6)]
    82        8.46416        8.46416        8.46416    6[1-(0),6-(1,6),7-(6,30)]
    83       9.653177       9.653177       9.653177    6[1-(0),6-(1,6),7-(6,30)]
    84      10.830789      10.830789      10.830789    6[1-(0),6-(1,7),6-(6,6)]
    85       8.475935       8.475935       8.475935    6[6-(6,6),8-(30),8-(30)]
    86       7.701403       7.701403       7.701403    6[6-(1,6),6-(1,6),6-(8,8)]
    87       7.256834       7.256834       7.256834    6[1-(0),6-(1,6),6-(6,6)]
    88       6.521239       6.521239       6.521239    6[1-(0),6-(1,6),6-(6,6)]
    89       6.220794       6.220794       6.220794    6[6-(1,6),6-(1,6),6-(1,6)]
    90       8.249142       8.249142       8.249142    6[1-(0),6-(1,6),6-(6,6)]
    91       9.022324       9.022324       9.022324    6[1-(0),6-(1,6),6-(6,6)]
    92       6.996475       6.996475       6.996475    6[1-(0),6-(1,6),6-(6,6)]
    93       5.019936       5.019936       5.019936    6[1-(0),6-(1,6),6-(6,6)]
    94       8.914992       8.914992       8.914992    6[6-(1,6),6-(1,6),6-(1,6)]
    95       7.197541       7.197541       7.197541    6[1-(0),6-(1,7),6-(6,6)]
    96       6.485222       6.485222       6.485222    6[1-(0),6-(1,6),7-(6,30)]
    97        7.73271        7.73271        7.73271    6[1-(0),6-(1,6),7-(6,30)]
    98       5.286942       5.286942       5.286942    6[1-(0),6-(1,7),6-(6,6)]
    99       2.592835       2.592835       2.592835    7[6-(1,6),6-(1,6),30-(7,8,8,8)]
   100      10.389682      10.389682      10.389682    7[6-(1,6),6-(1,6),30-(7,8,8,8)]
   101       8.496669       8.496669       8.496669    7[6-(1,6),6-(1,6),30-(7,8,8,8)]
   102       7.578516       7.578516       7.578516    7[6-(1,6),6-(1,6),30-(7,8,8,8)]
   103       5.204058       5.204058       5.204058    8[6-(6,8),30-(7,7,8,8)]
   104       6.375416       6.375416       6.375416    8[6-(6,8)]
   105       6.040855       6.040855       6.040855    8[6-(6,8),30-(7,7,8,8)]
   106       5.945956       5.945956       5.945956    8[6-(6,8),30-(7,7,8,8)]
   107       8.015224       8.015224       8.015224    8[6-(6,8),30-(7,7,8,8)]
   108       9.186583       9.186583       9.186583    8[6-(6,8)]
   109       8.852021       8.852021       8.852021    8[6-(6,8),30-(7,7,8,8)]
   110       8.757122       8.757122       8.757122    8[6-(6,8),30-(7,7,8,8)]
