# Supplementary material for: A collection of forcefield precursors for metal–organic frameworks
Source: RSC Adv. 2019 Nov 13;9(63):36492–507. doi: 10.1039/c9ra07327b (PMC9075174; doi:10.1039/c9ra07327b)
Supplement: RA-009-C9RA07327B-s2509 [file RA-009-C9RA07327B-s2509.txt]

UVASAM_clean

8.406000    0.000000    0.000000
2.075908    13.346522    0.000000
1.037960    6.673270    12.418511

     1       9.107545       9.107545       9.107545    30[7-(6,6),7-(6,6),8-(6),8-(6),8-(6)]
     2       3.866594       3.866594       3.866594    30[7-(6,6),7-(6,6),8-(6),8-(6),8-(6)]
     3       7.879357       7.879357       7.879357    1[6-(6,6)]
     4       3.409466       3.409466       3.409466    1[6-(6,6)]
     5       7.581388       7.581388       7.581388    1[6-(6,6)]
     6        5.71162        5.71162        5.71162    1[6-(6,6)]
     7        4.49306        4.49306        4.49306    1[6-(6,6)]
     8       0.983877       0.983877       0.983877    1[6-(6,6)]
     9       6.202724       6.202724       6.202724    1[6-(6,6)]
    10       8.075442       8.075442       8.075442    1[6-(6,7)]
    11       6.276717       6.276717       6.276717    1[6-(6,7)]
    12       2.258267       2.258267       2.258267    1[6-(6,6)]
    13       4.398164       4.398164       4.398164    1[6-(6,6)]
    14       5.420852       5.420852       5.420852    1[6-(6,6)]
    15       6.523896       6.523896       6.523896    1[6-(6,6)]
    16       5.504955       5.504955       5.504955    1[6-(6,6)]
    17       6.467248       6.467248       6.467248    1[6-(6,6)]
    18       7.419089       7.419089       7.419089    1[6-(6,6)]
    19       8.065706       8.065706       8.065706    1[6-(6,6)]
    20       8.919103       8.919103       8.919103    1[6-(6,7)]
    21       8.727601       8.727601       8.727601    1[6-(6,7)]
    22       7.733347       7.733347       7.733347    1[6-(6,6)]
    23       4.714308       4.714308       4.714308    1[6-(6,6)]
    24        6.57451        6.57451        6.57451    1[6-(6,6)]
    25       4.416343       4.416343       4.416343    1[6-(6,6)]
    26       2.546574       2.546574       2.546574    1[6-(6,6)]
    27       7.658105       7.658105       7.658105    1[6-(6,6)]
    28       6.224833       6.224833       6.224833    1[6-(6,6)]
    29        9.36777        9.36777        9.36777    1[6-(6,6)]
    30       2.834489       2.834489       2.834489    1[6-(6,7)]
    31       9.441767       9.441767       9.441767    1[6-(6,7)]
    32       7.499225       7.499225       7.499225    1[6-(6,6)]
    33       9.639123       9.639123       9.639123    1[6-(6,6)]
    34        2.25581        2.25581        2.25581    1[6-(6,6)]
    35       1.282938       1.282938       1.282938    1[6-(6,6)]
    36       8.669998       8.669998       8.669998    1[6-(6,6)]
    37       3.302207       3.302207       3.302207    1[6-(6,6)]
    38        2.17813        2.17813        2.17813    1[6-(6,6)]
    39       2.824748       2.824748       2.824748    1[6-(6,6)]
    40       3.678144       3.678144       3.678144    1[6-(6,7)]
    41       5.562558       5.562558       5.562558    1[6-(6,7)]
    42       4.568305       4.568305       4.568305    1[6-(6,6)]
    43       5.405156       5.405156       5.405156    6[6-(6,6),8-(0),8-(30)]
    44       6.599808       6.599808       6.599808    6[6-(1,6),6-(1,6),6-(8,8)]
    45       7.818315       7.818315       7.818315    6[1-(0),6-(1,6),6-(6,6)]
    46       8.932187       8.932187       8.932187    6[1-(0),6-(1,6),6-(6,6)]
    47       8.854576       8.854576       8.854576    6[6-(1,6),6-(1,6),6-(1,6)]
    48       7.648066       7.648066       7.648066    6[1-(0),6-(1,6),6-(6,6)]
    49       6.515234       6.515234       6.515234    6[1-(0),6-(1,6),6-(6,6)]
    50       3.727977       3.727977       3.727977    6[1-(0),6-(1,6),6-(6,6)]
    51       3.829849       3.829849       3.829849    6[1-(0),6-(1,6),6-(6,6)]
    52       5.074035       5.074035       5.074035    6[6-(1,6),6-(1,6),6-(1,6)]
    53       6.196428       6.196428       6.196428    6[1-(0),6-(1,7),6-(6,6)]
    54       7.313176       7.313176       7.313176    6[1-(0),6-(1,6),7-(6,30)]
    55       6.250893       6.250893       6.250893    6[1-(0),6-(1,6),7-(6,30)]
    56       5.087765       5.087765       5.087765    6[1-(0),6-(1,7),6-(6,6)]
    57       4.733487       4.733487       4.733487    6[6-(6,6),8-(30),8-(30)]
    58       5.358013       5.358013       5.358013    6[6-(1,6),6-(1,6),6-(8,8)]
    59       4.617734       4.617734       4.617734    6[1-(0),6-(1,6),6-(6,6)]
    60       5.240722       5.240722       5.240722    6[1-(0),6-(1,6),6-(6,6)]
    61       6.626654       6.626654       6.626654    6[6-(1,6),6-(1,6),6-(1,6)]
    62       6.314424       6.314424       6.314424    6[1-(0),6-(1,6),6-(6,6)]
    63       5.700652       5.700652       5.700652    6[1-(0),6-(1,6),6-(6,6)]
    64        6.25607        6.25607        6.25607    6[1-(0),6-(1,6),6-(6,6)]
    65       7.620418       7.620418       7.620418    6[1-(0),6-(1,6),6-(6,6)]
    66       7.238138       7.238138       7.238138    6[6-(1,6),6-(1,6),6-(1,6)]
    67       8.363238       8.363238       8.363238    6[1-(0),6-(1,7),6-(6,6)]
    68       7.870226       7.870226       7.870226    6[1-(0),6-(1,6),7-(6,30)]
    69       8.343467       8.343467       8.343467    6[1-(0),6-(1,6),7-(6,30)]
    70       7.762591       7.762591       7.762591    6[1-(0),6-(1,7),6-(6,6)]
    71       2.240108       2.240108       2.240108    6[6-(6,6),8-(0),8-(30)]
    72       3.434761       3.434761       3.434761    6[6-(1,6),6-(1,6),6-(8,8)]
    73       4.653267       4.653267       4.653267    6[1-(0),6-(1,6),6-(6,6)]
    74        5.76714        5.76714        5.76714    6[1-(0),6-(1,6),6-(6,6)]
    75       5.689529       5.689529       5.689529    6[6-(1,6),6-(1,6),6-(1,6)]
    76        4.48302        4.48302        4.48302    6[1-(0),6-(1,6),6-(6,6)]
    77       3.350187       3.350187       3.350187    6[1-(0),6-(1,6),6-(6,6)]
    78       6.893024       6.893024       6.893024    6[1-(0),6-(1,6),6-(6,6)]
    79       6.994897       6.994897       6.994897    6[1-(0),6-(1,6),6-(6,6)]
    80       8.239083       8.239083       8.239083    6[6-(1,6),6-(1,6),6-(1,6)]
    81       9.361475       9.361475       9.361475    6[1-(0),6-(1,7),6-(6,6)]
    82       2.072224       2.072224       2.072224    6[1-(0),6-(1,6),7-(6,30)]
    83       9.415942       9.415942       9.415942    6[1-(0),6-(1,6),7-(6,30)]
    84       8.252814       8.252814       8.252814    6[1-(0),6-(1,7),6-(6,6)]
    85       7.898528       7.898528       7.898528    6[6-(6,6),8-(30),8-(30)]
    86       8.523054       8.523054       8.523054    6[6-(1,6),6-(1,6),6-(8,8)]
    87       9.858693       9.858693       9.858693    6[1-(0),6-(1,6),6-(6,6)]
    88       2.075681       2.075681       2.075681    6[1-(0),6-(1,6),6-(6,6)]
    89       1.385694       1.385694       1.385694    6[6-(1,6),6-(1,6),6-(1,6)]
    90       1.073465       1.073465       1.073465    6[1-(0),6-(1,6),6-(6,6)]
    91       8.865694       8.865694       8.865694    6[1-(0),6-(1,6),6-(6,6)]
    92       3.091029       3.091029       3.091029    6[1-(0),6-(1,6),6-(6,6)]
    93       2.379459       2.379459       2.379459    6[1-(0),6-(1,6),6-(6,6)]
    94       4.073097       4.073097       4.073097    6[6-(1,6),6-(1,6),6-(1,6)]
    95       3.122279       3.122279       3.122279    6[1-(0),6-(1,7),6-(6,6)]
    96       4.705186       4.705186       4.705186    6[1-(0),6-(1,6),7-(6,30)]
    97       5.178425       5.178425       5.178425    6[1-(0),6-(1,6),7-(6,30)]
    98       4.597549       4.597549       4.597549    6[1-(0),6-(1,7),6-(6,6)]
    99       7.345369       7.345369       7.345369    7[6-(1,6),6-(1,6),30-(7,8,8,8)]
   100       8.370955       8.370955       8.370955    7[6-(1,6),6-(1,6),30-(7,8,8,8)]
   101       2.104418       2.104418       2.104418    7[6-(1,6),6-(1,6),30-(7,8,8,8)]
   102       5.205914       5.205914       5.205914    7[6-(1,6),6-(1,6),30-(7,8,8,8)]
   103       5.531986       5.531986       5.531986    8[6-(6,8),30-(7,7,8,8)]
   104       4.319652       4.319652       4.319652    8[6-(6,8)]
   105       4.446391       4.446391       4.446391    8[6-(6,8),30-(7,7,8,8)]
   106       4.510942       4.510942       4.510942    8[6-(6,8),30-(7,7,8,8)]
   107       2.366937       2.366937       2.366937    8[6-(6,8),30-(7,7,8,8)]
   108       9.560605       9.560605       9.560605    8[6-(6,8)]
   109       7.611432       7.611432       7.611432    8[6-(6,8),30-(7,7,8,8)]
   110       7.675985       7.675985       7.675985    8[6-(6,8),30-(7,7,8,8)]
