# Supplementary material for: A collection of forcefield precursors for metal–organic frameworks
Source: RSC Adv. 2019 Nov 13;9(63):36492–507. doi: 10.1039/c9ra07327b (PMC9075174; doi:10.1039/c9ra07327b)
Supplement: RA-009-C9RA07327B-s2510 [file RA-009-C9RA07327B-s2510.txt]

UVEVAT_clean

12.286200    0.000000    0.000000
0.000000    14.947100    0.000000
0.000000    0.000000    20.895900

     1       11.25035       11.25035       11.25035    25[7-(6,7),8-(6),8-(6),8-(6),8-(6)]
     2        7.17895        7.17895        7.17895    25[7-(6,7),8-(6),8-(6),8-(6),8-(6)]
     3        1.03585        1.03585        1.03585    25[7-(6,7),8-(6),8-(6),8-(6),8-(6)]
     4        5.10725        5.10725        5.10725    25[7-(6,7),8-(6),8-(6),8-(6),8-(6)]
     5        1.03585        1.03585        1.03585    25[7-(6,7),8-(6),8-(6),8-(6),8-(6)]
     6        5.10725        5.10725        5.10725    25[7-(6,7),8-(6),8-(6),8-(6),8-(6)]
     7       11.25035       11.25035       11.25035    25[7-(6,7),8-(6),8-(6),8-(6),8-(6)]
     8        7.17895        7.17895        7.17895    25[7-(6,7),8-(6),8-(6),8-(6),8-(6)]
     9       7.370491       7.370491       7.370491    1[6-(7,7)]
    10      11.265217      11.265217      11.265217    1[6-(7,7)]
    11      10.666879      10.666879      10.666879    1[6-(6,6)]
    12       9.160591       9.160591       9.160591    1[6-(6,6)]
    13       7.869311       7.869311       7.869311    1[6-(6,6)]
    14      11.058809      11.058809      11.058809    1[6-(7,7)]
    15       7.164083       7.164083       7.164083    1[6-(7,7)]
    16       7.762421       7.762421       7.762421    1[6-(6,6)]
    17       9.268709       9.268709       9.268709    1[6-(6,6)]
    18      10.559989      10.559989      10.559989    1[6-(6,6)]
    19       4.915709       4.915709       4.915709    1[6-(7,7)]
    20       1.020983       1.020983       1.020983    1[6-(7,7)]
    21       1.619321       1.619321       1.619321    1[6-(6,6)]
    22       3.125609       3.125609       3.125609    1[6-(6,6)]
    23       4.416889       4.416889       4.416889    1[6-(6,6)]
    24       1.227391       1.227391       1.227391    1[6-(7,7)]
    25       5.122117       5.122117       5.122117    1[6-(7,7)]
    26       4.523779       4.523779       4.523779    1[6-(6,6)]
    27       3.017491       3.017491       3.017491    1[6-(6,6)]
    28       1.726211       1.726211       1.726211    1[6-(6,6)]
    29       4.915709       4.915709       4.915709    1[6-(7,7)]
    30       1.020983       1.020983       1.020983    1[6-(7,7)]
    31       1.619321       1.619321       1.619321    1[6-(6,6)]
    32       3.125609       3.125609       3.125609    1[6-(6,6)]
    33       4.416889       4.416889       4.416889    1[6-(6,6)]
    34       1.227391       1.227391       1.227391    1[6-(7,7)]
    35       5.122117       5.122117       5.122117    1[6-(7,7)]
    36       4.523779       4.523779       4.523779    1[6-(6,6)]
    37       3.017491       3.017491       3.017491    1[6-(6,6)]
    38       1.726211       1.726211       1.726211    1[6-(6,6)]
    39       7.370491       7.370491       7.370491    1[6-(7,7)]
    40      11.265217      11.265217      11.265217    1[6-(7,7)]
    41      10.666879      10.666879      10.666879    1[6-(6,6)]
    42       9.160591       9.160591       9.160591    1[6-(6,6)]
    43       7.869311       7.869311       7.869311    1[6-(6,6)]
    44      11.058809      11.058809      11.058809    1[6-(7,7)]
    45       7.164083       7.164083       7.164083    1[6-(7,7)]
    46       7.762421       7.762421       7.762421    1[6-(6,6)]
    47       9.268709       9.268709       9.268709    1[6-(6,6)]
    48      10.559989      10.559989      10.559989    1[6-(6,6)]
    49       8.263698       8.263698       8.263698    6[1-(0),7-(6,6),7-(7)]
    50      10.394125      10.394125      10.394125    6[1-(0),7-(6,6),7-(7,25)]
    51       9.260109       9.260109       9.260109    6[6-(1,6),6-(1,6),7-(6,6)]
    52      10.075913      10.075913      10.075913    6[1-(0),6-(6,6),6-(6,7)]
    53      10.013253      10.013253      10.013253    6[6-(1,6),6-(1,6),6-(8,8)]
    54       9.193763       9.193763       9.193763    6[1-(0),6-(6,6),6-(6,6)]
    55       8.406218       8.406218       8.406218    6[6-(1,6),6-(1,6),6-(8,8)]
    56       7.526526       7.526526       7.526526    6[6-(6,6),8-(25),8-(25)]
    57       8.411133       8.411133       8.411133    6[1-(0),6-(6,6),6-(6,7)]
    58      10.815542      10.815542      10.815542    6[6-(6,6),8-(25),8-(25)]
    59      10.165602      10.165602      10.165602    6[1-(0),7-(6,6),7-(7)]
    60       8.035175       8.035175       8.035175    6[1-(0),7-(6,6),7-(7,25)]
    61       9.169191       9.169191       9.169191    6[6-(1,6),6-(1,6),7-(6,6)]
    62       8.353387       8.353387       8.353387    6[1-(0),6-(6,6),6-(6,7)]
    63       8.416047       8.416047       8.416047    6[6-(1,6),6-(1,6),6-(8,8)]
    64       9.235537       9.235537       9.235537    6[1-(0),6-(6,6),6-(6,6)]
    65      10.023082      10.023082      10.023082    6[6-(1,6),6-(1,6),6-(8,8)]
    66      10.902774      10.902774      10.902774    6[6-(6,6),8-(25),8-(25)]
    67      10.018167      10.018167      10.018167    6[1-(0),6-(6,6),6-(6,7)]
    68       7.613758       7.613758       7.613758    6[6-(6,6),8-(25),8-(25)]
    69       4.022502       4.022502       4.022502    6[1-(0),7-(6,6),7-(7)]
    70       1.892075       1.892075       1.892075    6[1-(0),7-(6,6),7-(7,25)]
    71       3.026091       3.026091       3.026091    6[6-(1,6),6-(1,6),7-(6,6)]
    72       2.210287       2.210287       2.210287    6[1-(0),6-(6,6),6-(6,7)]
    73       2.272947       2.272947       2.272947    6[6-(1,6),6-(1,6),6-(8,8)]
    74       3.092437       3.092437       3.092437    6[1-(0),6-(6,6),6-(6,6)]
    75       3.879982       3.879982       3.879982    6[6-(1,6),6-(1,6),6-(8,8)]
    76       4.759674       4.759674       4.759674    6[6-(6,6),8-(25),8-(25)]
    77       3.875067       3.875067       3.875067    6[1-(0),6-(6,6),6-(6,7)]
    78       1.470658       1.470658       1.470658    6[6-(6,6),8-(25),8-(25)]
    79       2.120598       2.120598       2.120598    6[1-(0),7-(6,6),7-(7)]
    80       4.251025       4.251025       4.251025    6[1-(0),7-(6,6),7-(7,25)]
    81       3.117009       3.117009       3.117009    6[6-(1,6),6-(1,6),7-(6,6)]
    82       3.932813       3.932813       3.932813    6[1-(0),6-(6,6),6-(6,7)]
    83       3.870153       3.870153       3.870153    6[6-(1,6),6-(1,6),6-(8,8)]
    84       3.050663       3.050663       3.050663    6[1-(0),6-(6,6),6-(6,6)]
    85       2.263118       2.263118       2.263118    6[6-(1,6),6-(1,6),6-(8,8)]
    86       1.383426       1.383426       1.383426    6[6-(6,6),8-(25),8-(25)]
    87       2.268033       2.268033       2.268033    6[1-(0),6-(6,6),6-(6,7)]
    88       4.672442       4.672442       4.672442    6[6-(6,6),8-(25),8-(25)]
    89       4.022502       4.022502       4.022502    6[1-(0),7-(6,6),7-(7)]
    90       1.892075       1.892075       1.892075    6[1-(0),7-(6,6),7-(7,25)]
    91       3.026091       3.026091       3.026091    6[6-(1,6),6-(1,6),7-(6,6)]
    92       2.210287       2.210287       2.210287    6[1-(0),6-(6,6),6-(6,7)]
    93       2.272947       2.272947       2.272947    6[6-(1,6),6-(1,6),6-(8,8)]
    94       3.092437       3.092437       3.092437    6[1-(0),6-(6,6),6-(6,6)]
    95       3.879982       3.879982       3.879982    6[6-(1,6),6-(1,6),6-(8,8)]
    96       4.759674       4.759674       4.759674    6[6-(6,6),8-(25),8-(25)]
    97       3.875067       3.875067       3.875067    6[1-(0),6-(6,6),6-(6,7)]
    98       1.470658       1.470658       1.470658    6[6-(6,6),8-(25),8-(25)]
    99       2.120598       2.120598       2.120598    6[1-(0),7-(6,6),7-(7)]
   100       4.251025       4.251025       4.251025    6[1-(0),7-(6,6),7-(7,25)]
   101       3.117009       3.117009       3.117009    6[6-(1,6),6-(1,6),7-(6,6)]
   102       3.932813       3.932813       3.932813    6[1-(0),6-(6,6),6-(6,7)]
   103       3.870153       3.870153       3.870153    6[6-(1,6),6-(1,6),6-(8,8)]
   104       3.050663       3.050663       3.050663    6[1-(0),6-(6,6),6-(6,6)]
   105       2.263118       2.263118       2.263118    6[6-(1,6),6-(1,6),6-(8,8)]
   106       1.383426       1.383426       1.383426    6[6-(6,6),8-(25),8-(25)]
   107       2.268033       2.268033       2.268033    6[1-(0),6-(6,6),6-(6,7)]
   108       4.672442       4.672442       4.672442    6[6-(6,6),8-(25),8-(25)]
   109       8.263698       8.263698       8.263698    6[1-(0),7-(6,6),7-(7)]
   110      10.394125      10.394125      10.394125    6[1-(0),7-(6,6),7-(7,25)]
   111       9.260109       9.260109       9.260109    6[6-(1,6),6-(1,6),7-(6,6)]
   112      10.075913      10.075913      10.075913    6[1-(0),6-(6,6),6-(6,7)]
   113      10.013253      10.013253      10.013253    6[6-(1,6),6-(1,6),6-(8,8)]
   114       9.193763       9.193763       9.193763    6[1-(0),6-(6,6),6-(6,6)]
   115       8.406218       8.406218       8.406218    6[6-(1,6),6-(1,6),6-(8,8)]
   116       7.526526       7.526526       7.526526    6[6-(6,6),8-(25),8-(25)]
   117       8.411133       8.411133       8.411133    6[1-(0),6-(6,6),6-(6,7)]
   118      10.815542      10.815542      10.815542    6[6-(6,6),8-(25),8-(25)]
   119      10.165602      10.165602      10.165602    6[1-(0),7-(6,6),7-(7)]
   120       8.035175       8.035175       8.035175    6[1-(0),7-(6,6),7-(7,25)]
   121       9.169191       9.169191       9.169191    6[6-(1,6),6-(1,6),7-(6,6)]
   122       8.353387       8.353387       8.353387    6[1-(0),6-(6,6),6-(6,7)]
   123       8.416047       8.416047       8.416047    6[6-(1,6),6-(1,6),6-(8,8)]
   124       9.235537       9.235537       9.235537    6[1-(0),6-(6,6),6-(6,6)]
   125      10.023082      10.023082      10.023082    6[6-(1,6),6-(1,6),6-(8,8)]
   126      10.902774      10.902774      10.902774    6[6-(6,6),8-(25),8-(25)]
   127      10.018167      10.018167      10.018167    6[1-(0),6-(6,6),6-(6,7)]
   128       7.613758       7.613758       7.613758    6[6-(6,6),8-(25),8-(25)]
   129       9.301882       9.301882       9.301882    7[6-(1,7),6-(1,7),6-(6,6)]
   130       10.03414       10.03414       10.03414    7[6-(1,7),7-(6),25-(8,8,8,8)]
   131       8.656857       8.656857       8.656857    7[6-(1,7),7-(6,25)]
   132       9.127418       9.127418       9.127418    7[6-(1,7),6-(1,7),6-(6,6)]
   133        8.39516        8.39516        8.39516    7[6-(1,7),7-(6),25-(8,8,8,8)]
   134       9.772443       9.772443       9.772443    7[6-(1,7),7-(6,25)]
   135       2.984318       2.984318       2.984318    7[6-(1,7),6-(1,7),6-(6,6)]
   136        2.25206        2.25206        2.25206    7[6-(1,7),7-(6),25-(8,8,8,8)]
   137       3.629343       3.629343       3.629343    7[6-(1,7),7-(6,25)]
   138       3.158782       3.158782       3.158782    7[6-(1,7),6-(1,7),6-(6,6)]
   139        3.89104        3.89104        3.89104    7[6-(1,7),7-(6),25-(8,8,8,8)]
   140       2.513757       2.513757       2.513757    7[6-(1,7),7-(6,25)]
   141       2.984318       2.984318       2.984318    7[6-(1,7),6-(1,7),6-(6,6)]
   142        2.25206        2.25206        2.25206    7[6-(1,7),7-(6),25-(8,8,8,8)]
   143       3.629343       3.629343       3.629343    7[6-(1,7),7-(6,25)]
   144       3.158782       3.158782       3.158782    7[6-(1,7),6-(1,7),6-(6,6)]
   145        3.89104        3.89104        3.89104    7[6-(1,7),7-(6),25-(8,8,8,8)]
   146       2.513757       2.513757       2.513757    7[6-(1,7),7-(6,25)]
   147       9.301882       9.301882       9.301882    7[6-(1,7),6-(1,7),6-(6,6)]
   148       10.03414       10.03414       10.03414    7[6-(1,7),7-(6),25-(8,8,8,8)]
   149       8.656857       8.656857       8.656857    7[6-(1,7),7-(6,25)]
   150       9.127418       9.127418       9.127418    7[6-(1,7),6-(1,7),6-(6,6)]
   151        8.39516        8.39516        8.39516    7[6-(1,7),7-(6),25-(8,8,8,8)]
   152       9.772443       9.772443       9.772443    7[6-(1,7),7-(6,25)]
   153        7.90617        7.90617        7.90617    8[6-(6,8),25-(7,8,8,8)]
   154       6.517829       6.517829       6.517829    8[6-(6,8),25-(7,8,8,8)]
   155      10.433441      10.433441      10.433441    8[6-(6,8),25-(7,8,8,8)]
   156      11.829153      11.829153      11.829153    8[6-(6,8),25-(7,8,8,8)]
   157       10.52313       10.52313       10.52313    8[6-(6,8),25-(7,8,8,8)]
   158      11.911471      11.911471      11.911471    8[6-(6,8),25-(7,8,8,8)]
   159       7.995859       7.995859       7.995859    8[6-(6,8),25-(7,8,8,8)]
   160       6.600147       6.600147       6.600147    8[6-(6,8),25-(7,8,8,8)]
   161        4.38003        4.38003        4.38003    8[6-(6,8),25-(7,8,8,8)]
   162       5.768371       5.768371       5.768371    8[6-(6,8),25-(7,8,8,8)]
   163       1.852759       1.852759       1.852759    8[6-(6,8),25-(7,8,8,8)]
   164       0.457047       0.457047       0.457047    8[6-(6,8),25-(7,8,8,8)]
   165        1.76307        1.76307        1.76307    8[6-(6,8),25-(7,8,8,8)]
   166       0.374729       0.374729       0.374729    8[6-(6,8),25-(7,8,8,8)]
   167       4.290341       4.290341       4.290341    8[6-(6,8),25-(7,8,8,8)]
   168       5.686053       5.686053       5.686053    8[6-(6,8),25-(7,8,8,8)]
   169        4.38003        4.38003        4.38003    8[6-(6,8),25-(7,8,8,8)]
   170       5.768371       5.768371       5.768371    8[6-(6,8),25-(7,8,8,8)]
   171       1.852759       1.852759       1.852759    8[6-(6,8),25-(7,8,8,8)]
   172       0.457047       0.457047       0.457047    8[6-(6,8),25-(7,8,8,8)]
   173        1.76307        1.76307        1.76307    8[6-(6,8),25-(7,8,8,8)]
   174       0.374729       0.374729       0.374729    8[6-(6,8),25-(7,8,8,8)]
   175       4.290341       4.290341       4.290341    8[6-(6,8),25-(7,8,8,8)]
   176       5.686053       5.686053       5.686053    8[6-(6,8),25-(7,8,8,8)]
   177        7.90617        7.90617        7.90617    8[6-(6,8),25-(7,8,8,8)]
   178       6.517829       6.517829       6.517829    8[6-(6,8),25-(7,8,8,8)]
   179      10.433441      10.433441      10.433441    8[6-(6,8),25-(7,8,8,8)]
   180      11.829153      11.829153      11.829153    8[6-(6,8),25-(7,8,8,8)]
   181       10.52313       10.52313       10.52313    8[6-(6,8),25-(7,8,8,8)]
   182      11.911471      11.911471      11.911471    8[6-(6,8),25-(7,8,8,8)]
   183       7.995859       7.995859       7.995859    8[6-(6,8),25-(7,8,8,8)]
   184       6.600147       6.600147       6.600147    8[6-(6,8),25-(7,8,8,8)]
