# Supplementary material for: A collection of forcefield precursors for metal–organic frameworks
Source: RSC Adv. 2019 Nov 13;9(63):36492–507. doi: 10.1039/c9ra07327b (PMC9075174; doi:10.1039/c9ra07327b)
Supplement: RA-009-C9RA07327B-s2511 [file RA-009-C9RA07327B-s2511.txt]

UVEVEX_clean

11.214000    0.000000    0.000000
0.000000    12.585000    0.000000
-4.970771    0.000000    13.564927

     1       4.223949       4.223949       4.223949    25[7-(6,7),8-(6),8-(6),8-(6),8-(6)]
     2      -0.466106      -0.466106      -0.466106    25[7-(6,7),8-(6),8-(6),8-(6),8-(6)]
     3        2.01928        2.01928        2.01928    25[7-(6,7),8-(6),8-(6),8-(6),8-(6)]
     4       6.709335       6.709335       6.709335    25[7-(6,7),8-(6),8-(6),8-(6),8-(6)]
     5      -1.324376      -1.324376      -1.324376    1[6-(6,6)]
     6      -2.300071      -2.300071      -2.300071    1[6-(6,6)]
     7       1.480892       1.480892       1.480892    1[6-(6,6)]
     8       7.361438       7.361438       7.361438    1[6-(7,7)]
     9       7.315139       7.315139       7.315139    1[6-(7,7)]
    10        5.08222        5.08222        5.08222    1[6-(6,6)]
    11       6.057914       6.057914       6.057914    1[6-(6,6)]
    12       2.276951       2.276951       2.276951    1[6-(6,6)]
    13      -3.603595      -3.603595      -3.603595    1[6-(7,7)]
    14      -3.557295      -3.557295      -3.557295    1[6-(7,7)]
    15       7.567605       7.567605       7.567605    1[6-(6,6)]
    16         8.5433         8.5433         8.5433    1[6-(6,6)]
    17       4.762337       4.762337       4.762337    1[6-(6,6)]
    18      -1.118209      -1.118209      -1.118209    1[6-(7,7)]
    19       -1.07191       -1.07191       -1.07191    1[6-(7,7)]
    20       1.161009       1.161009       1.161009    1[6-(6,6)]
    21       0.185315       0.185315       0.185315    1[6-(6,6)]
    22       3.966278       3.966278       3.966278    1[6-(6,6)]
    23       9.846824       9.846824       9.846824    1[6-(7,7)]
    24       9.800524       9.800524       9.800524    1[6-(7,7)]
    25       1.302729       1.302729       1.302729    6[6-(6,6),8-(25),8-(25)]
    26       0.253638       0.253638       0.253638    6[6-(1,6),6-(1,6),6-(8,8)]
    27      -1.071904      -1.071904      -1.071904    6[1-(0),6-(6,6),6-(6,7)]
    28      -2.001227      -2.001227      -2.001227    6[6-(1,6),6-(1,6),7-(6,6)]
    29      -1.659727      -1.659727      -1.659727    6[1-(0),6-(6,6),6-(6,7)]
    30      -0.346358      -0.346358      -0.346358    6[6-(1,6),6-(1,6),6-(8,8)]
    31       0.605024       0.605024       0.605024    6[1-(0),6-(6,6),6-(6,6)]
    32       0.028764       0.028764       0.028764    6[6-(6,6),8-(25),8-(25)]
    33       7.085375       7.085375       7.085375    6[1-(0),7-(6,6),7-(7,25)]
    34       7.052254       7.052254       7.052254    6[1-(0),7-(6,6),7-(7)]
    35       2.455114       2.455114       2.455114    6[6-(6,6),8-(25),8-(25)]
    36       3.504205       3.504205       3.504205    6[6-(1,6),6-(1,6),6-(8,8)]
    37       4.829747       4.829747       4.829747    6[1-(0),6-(6,6),6-(6,7)]
    38       5.759071       5.759071       5.759071    6[6-(1,6),6-(1,6),7-(6,6)]
    39       5.417571       5.417571       5.417571    6[1-(0),6-(6,6),6-(6,7)]
    40       4.104201       4.104201       4.104201    6[6-(1,6),6-(1,6),6-(8,8)]
    41        3.15282        3.15282        3.15282    6[1-(0),6-(6,6),6-(6,6)]
    42       3.729079       3.729079       3.729079    6[6-(6,6),8-(25),8-(25)]
    43      -3.327532      -3.327532      -3.327532    6[1-(0),7-(6,6),7-(7,25)]
    44       -3.29441       -3.29441       -3.29441    6[1-(0),7-(6,6),7-(7)]
    45         4.9405         4.9405         4.9405    6[6-(6,6),8-(25),8-(25)]
    46       5.989591       5.989591       5.989591    6[6-(1,6),6-(1,6),6-(8,8)]
    47       7.315133       7.315133       7.315133    6[1-(0),6-(6,6),6-(6,7)]
    48       8.244456       8.244456       8.244456    6[6-(1,6),6-(1,6),7-(6,6)]
    49       7.902956       7.902956       7.902956    6[1-(0),6-(6,6),6-(6,7)]
    50       6.589587       6.589587       6.589587    6[6-(1,6),6-(1,6),6-(8,8)]
    51       5.638205       5.638205       5.638205    6[1-(0),6-(6,6),6-(6,6)]
    52       6.214465       6.214465       6.214465    6[6-(6,6),8-(25),8-(25)]
    53      -0.842146      -0.842146      -0.842146    6[1-(0),7-(6,6),7-(7,25)]
    54      -0.809025      -0.809025      -0.809025    6[1-(0),7-(6,6),7-(7)]
    55       3.788115       3.788115       3.788115    6[6-(6,6),8-(25),8-(25)]
    56       2.739024       2.739024       2.739024    6[6-(1,6),6-(1,6),6-(8,8)]
    57       1.413482       1.413482       1.413482    6[1-(0),6-(6,6),6-(6,7)]
    58       0.484158       0.484158       0.484158    6[6-(1,6),6-(1,6),7-(6,6)]
    59       0.825658       0.825658       0.825658    6[1-(0),6-(6,6),6-(6,7)]
    60       2.139028       2.139028       2.139028    6[6-(1,6),6-(1,6),6-(8,8)]
    61       3.090409       3.090409       3.090409    6[1-(0),6-(6,6),6-(6,6)]
    62        2.51415        2.51415        2.51415    6[6-(6,6),8-(25),8-(25)]
    63       9.570761       9.570761       9.570761    6[1-(0),7-(6,6),7-(7,25)]
    64       9.537639       9.537639       9.537639    6[1-(0),7-(6,6),7-(7)]
    65       7.843958       7.843958       7.843958    7[6-(1,7),6-(1,7),6-(6,6)]
    66       5.892045       5.892045       5.892045    7[6-(1,7),7-(6),25-(8,8,8,8)]
    67       5.875755       5.875755       5.875755    7[6-(1,7),7-(6,25)]
    68      -4.086114      -4.086114      -4.086114    7[6-(1,7),6-(1,7),6-(6,6)]
    69      -2.134202      -2.134202      -2.134202    7[6-(1,7),7-(6),25-(8,8,8,8)]
    70      -2.117912      -2.117912      -2.117912    7[6-(1,7),7-(6,25)]
    71      -1.600729      -1.600729      -1.600729    7[6-(1,7),6-(1,7),6-(6,6)]
    72       0.351184       0.351184       0.351184    7[6-(1,7),7-(6),25-(8,8,8,8)]
    73       0.367474       0.367474       0.367474    7[6-(1,7),7-(6,25)]
    74      10.329343      10.329343      10.329343    7[6-(1,7),6-(1,7),6-(6,6)]
    75       8.377431       8.377431       8.377431    7[6-(1,7),7-(6),25-(8,8,8,8)]
    76       8.361141       8.361141       8.361141    7[6-(1,7),7-(6,25)]
    77       0.987878       0.987878       0.987878    8[6-(6,8),25-(7,8,8,8)]
    78      -0.627402      -0.627402      -0.627402    8[6-(6,8),25-(7,8,8,8)]
    79       2.498773       2.498773       2.498773    8[6-(6,8),25-(7,8,8,8)]
    80       0.917482       0.917482       0.917482    8[6-(6,8),25-(7,8,8,8)]
    81       2.769965       2.769965       2.769965    8[6-(6,8),25-(7,8,8,8)]
    82       4.385246       4.385246       4.385246    8[6-(6,8),25-(7,8,8,8)]
    83        1.25907        1.25907        1.25907    8[6-(6,8),25-(7,8,8,8)]
    84       2.840362       2.840362       2.840362    8[6-(6,8),25-(7,8,8,8)]
    85       5.255351       5.255351       5.255351    8[6-(6,8),25-(7,8,8,8)]
    86       6.870631       6.870631       6.870631    8[6-(6,8),25-(7,8,8,8)]
    87       3.744456       3.744456       3.744456    8[6-(6,8),25-(7,8,8,8)]
    88       5.325747       5.325747       5.325747    8[6-(6,8),25-(7,8,8,8)]
    89       3.473264       3.473264       3.473264    8[6-(6,8),25-(7,8,8,8)]
    90       1.857983       1.857983       1.857983    8[6-(6,8),25-(7,8,8,8)]
    91       4.984159       4.984159       4.984159    8[6-(6,8),25-(7,8,8,8)]
    92       3.402867       3.402867       3.402867    8[6-(6,8),25-(7,8,8,8)]
