# Supplementary material for: A collection of forcefield precursors for metal–organic frameworks
Source: RSC Adv. 2019 Nov 13;9(63):36492–507. doi: 10.1039/c9ra07327b (PMC9075174; doi:10.1039/c9ra07327b)
Supplement: RA-009-C9RA07327B-s2512 [file RA-009-C9RA07327B-s2512.txt]

UVEVUN_clean

26.937700    0.000000    0.000000
-8.979136    25.397142    0.000000
-8.979136    -12.698363    21.994690

     1      20.452556      20.452556      20.452556    29[8-(6),8-(6),8-(6),8-(6)]
     2      -2.493992      -2.493992      -2.493992    29[8-(6),8-(6),8-(6),8-(6)]
     3       8.979375       8.979375       8.979375    29[8-(6),8-(6),8-(6),8-(6)]
     4        5.3e-05        5.3e-05        5.3e-05    29[8-(6),8-(6),8-(6),8-(6)]
     5       2.494231       2.494231       2.494231    29[8-(6),8-(6),8-(6),8-(6)]
     6       6.485197       6.485197       6.485197    29[8-(6),8-(6),8-(6),8-(6)]
     7      -8.979136      -8.979136      -8.979136    29[8-(6),8-(6),8-(6),8-(6)]
     8      -8.979136      -8.979136      -8.979136    29[8-(6),8-(6),8-(6),8-(6)]
     9      20.452556      20.452556      20.452556    29[8-(6),8-(6),8-(6),8-(6)]
    10      -2.493992      -2.493992      -2.493992    29[8-(6),8-(6),8-(6),8-(6)]
    11        5.3e-05        5.3e-05        5.3e-05    29[8-(6),8-(6),8-(6),8-(6)]
    12       8.979375       8.979375       8.979375    29[8-(6),8-(6),8-(6),8-(6)]
    13       8.638518       8.638518       8.638518    29[7-(6,6),8-(6),8-(6),8-(6),8-(6)]
    14      -8.979136      -8.979136      -8.979136    29[7-(6,6),8-(6),8-(6),8-(6),8-(6)]
    15      -8.979136      -8.979136      -8.979136    29[7-(6,6),8-(6),8-(6),8-(6),8-(6)]
    16        0.34091        0.34091        0.34091    29[7-(6,6),8-(6),8-(6),8-(6),8-(6)]
    17      -0.340688      -0.340688      -0.340688    29[7-(6,6),8-(6),8-(6),8-(6),8-(6)]
    18       8.979358       8.979358       8.979358    29[7-(6,6),8-(6),8-(6),8-(6),8-(6)]
    19          7e-05          7e-05          7e-05    29[7-(6,6),8-(6),8-(6),8-(6),8-(6)]
    20      18.299252      18.299252      18.299252    29[7-(6,6),8-(6),8-(6),8-(6),8-(6)]
    21      -0.340688      -0.340688      -0.340688    29[7-(6,6),8-(6),8-(6),8-(6),8-(6)]
    22          7e-05          7e-05          7e-05    29[7-(6,6),8-(6),8-(6),8-(6),8-(6)]
    23       8.979358       8.979358       8.979358    29[7-(6,6),8-(6),8-(6),8-(6),8-(6)]
    24      18.299252      18.299252      18.299252    29[7-(6,6),8-(6),8-(6),8-(6),8-(6)]
    25      16.297348      16.297348      16.297348    1[6-(6,6)]
    26     -10.370876     -10.370876     -10.370876    1[6-(6,6)]
    27      13.327099      13.327099      13.327099    1[6-(6,6)]
    28      -1.294715      -1.294715      -1.294715    1[6-(6,6)]
    29      -1.660996      -1.660996      -1.660996    1[6-(6,6)]
    30       7.587518       7.587518       7.587518    1[6-(6,6)]
    31      -4.631392      -4.631392      -4.631392    1[6-(6,6)]
    32      16.663727      16.663727      16.663727    1[6-(6,6)]
    33       7.318166       7.318166       7.318166    1[6-(6,6)]
    34      -1.391694      -1.391694      -1.391694    1[6-(6,6)]
    35        4.34782        4.34782        4.34782    1[6-(6,6)]
    36       7.684564       7.684564       7.684564    1[6-(6,6)]
    37      10.371122      10.371122      10.371122    1[6-(6,6)]
    38       1.661262       1.661262       1.661262    1[6-(6,6)]
    39       1.294864       1.294864       1.294864    1[6-(6,6)]
    40       4.631608       4.631608       4.631608    1[6-(6,6)]
    41      -4.347671      -4.347671      -4.347671    1[6-(6,6)]
    42      10.274143      10.274143      10.274143    1[6-(6,6)]
    43       -7.31792       -7.31792       -7.31792    1[6-(6,6)]
    44      19.350304      19.350304      19.350304    1[6-(6,6)]
    45      -7.684299      -7.684299      -7.684299    1[6-(6,6)]
    46       13.61082       13.61082       13.61082    1[6-(6,6)]
    47        1.39191        1.39191        1.39191    1[6-(6,6)]
    48      10.640424      10.640424      10.640424    1[6-(6,6)]
    49       -7.31792       -7.31792       -7.31792    1[6-(6,6)]
    50      19.350304      19.350304      19.350304    1[6-(6,6)]
    51      -4.347671      -4.347671      -4.347671    1[6-(6,6)]
    52      10.274143      10.274143      10.274143    1[6-(6,6)]
    53      10.640424      10.640424      10.640424    1[6-(6,6)]
    54        1.39191        1.39191        1.39191    1[6-(6,6)]
    55       13.61082       13.61082       13.61082    1[6-(6,6)]
    56      -7.684299      -7.684299      -7.684299    1[6-(6,6)]
    57       1.661262       1.661262       1.661262    1[6-(6,6)]
    58      10.371122      10.371122      10.371122    1[6-(6,6)]
    59       4.631608       4.631608       4.631608    1[6-(6,6)]
    60       1.294864       1.294864       1.294864    1[6-(6,6)]
    61      -1.391694      -1.391694      -1.391694    1[6-(6,6)]
    62       7.318166       7.318166       7.318166    1[6-(6,6)]
    63       7.684564       7.684564       7.684564    1[6-(6,6)]
    64        4.34782        4.34782        4.34782    1[6-(6,6)]
    65      13.327099      13.327099      13.327099    1[6-(6,6)]
    66      -1.294715      -1.294715      -1.294715    1[6-(6,6)]
    67      16.297348      16.297348      16.297348    1[6-(6,6)]
    68     -10.370876     -10.370876     -10.370876    1[6-(6,6)]
    69      16.663727      16.663727      16.663727    1[6-(6,6)]
    70      -4.631392      -4.631392      -4.631392    1[6-(6,6)]
    71       7.587518       7.587518       7.587518    1[6-(6,6)]
    72      -1.660996      -1.660996      -1.660996    1[6-(6,6)]
    73      13.397089      13.397089      13.397089    1[6-(6,6)]
    74      -8.979136      -8.979136      -8.979136    1[6-(6,6)]
    75      -8.979136      -8.979136      -8.979136    1[6-(6,6)]
    76      -4.417661      -4.417661      -4.417661    1[6-(6,6)]
    77       4.417844       4.417844       4.417844    1[6-(6,6)]
    78       8.979319       8.979319       8.979319    1[6-(6,6)]
    79       0.000109       0.000109       0.000109    1[6-(6,6)]
    80       13.54072       13.54072       13.54072    1[6-(6,6)]
    81       4.417844       4.417844       4.417844    1[6-(6,6)]
    82       0.000109       0.000109       0.000109    1[6-(6,6)]
    83       8.979319       8.979319       8.979319    1[6-(6,6)]
    84       13.54072       13.54072       13.54072    1[6-(6,6)]
    85      19.097057      19.097057      19.097057    1[6-(6,6)]
    86      11.696394      11.696394      11.696394    1[6-(6,7)]
    87     -13.910477     -13.910477     -13.910477    1[6-(6,6)]
    88     -10.112303     -10.112303     -10.112303    1[6-(6,7)]
    89     -13.910477     -13.910477     -13.910477    1[6-(6,6)]
    90     -10.112303     -10.112303     -10.112303    1[6-(6,7)]
    91      -0.254946      -0.254946      -0.254946    1[6-(6,6)]
    92      -0.450632      -0.450632      -0.450632    1[6-(6,7)]
    93      10.117886      10.117886      10.117886    1[6-(6,6)]
    94       2.717191       2.717191       2.717191    1[6-(6,7)]
    95       4.047891       4.047891       4.047891    1[6-(6,6)]
    96       7.846157       7.846157       7.846157    1[6-(6,7)]
    97      -4.931307      -4.931307      -4.931307    1[6-(6,6)]
    98        -1.1331        -1.1331        -1.1331    1[6-(6,7)]
    99      17.703522      17.703522      17.703522    1[6-(6,6)]
   100      17.507744      17.507744      17.507744    1[6-(6,7)]
   101      10.117886      10.117886      10.117886    1[6-(6,6)]
   102       2.717191       2.717191       2.717191    1[6-(6,7)]
   103      -4.931307      -4.931307      -4.931307    1[6-(6,6)]
   104        -1.1331        -1.1331        -1.1331    1[6-(6,7)]
   105       4.047891       4.047891       4.047891    1[6-(6,6)]
   106       7.846157       7.846157       7.846157    1[6-(6,7)]
   107      17.703522      17.703522      17.703522    1[6-(6,6)]
   108      17.507744      17.507744      17.507744    1[6-(6,7)]
   109      13.910735      13.910735      13.910735    1[6-(6,6)]
   110      10.112528      10.112528      10.112528    1[6-(6,7)]
   111       7.840678       7.840678       7.840678    1[6-(6,6)]
   112      15.241373      15.241373      15.241373    1[6-(6,7)]
   113       0.255042       0.255042       0.255042    1[6-(6,6)]
   114        0.45082        0.45082        0.45082    1[6-(6,7)]
   115       4.931537       4.931537       4.931537    1[6-(6,6)]
   116       1.133271       1.133271       1.133271    1[6-(6,7)]
   117      -4.047795      -4.047795      -4.047795    1[6-(6,6)]
   118      -7.845969      -7.845969      -7.845969    1[6-(6,7)]
   119       9.234374       9.234374       9.234374    1[6-(6,6)]
   120        9.43006        9.43006        9.43006    1[6-(6,7)]
   121     -10.117629     -10.117629     -10.117629    1[6-(6,6)]
   122      -2.716966      -2.716966      -2.716966    1[6-(6,7)]
   123      -4.047795      -4.047795      -4.047795    1[6-(6,6)]
   124      -7.845969      -7.845969      -7.845969    1[6-(6,7)]
   125       0.255042       0.255042       0.255042    1[6-(6,6)]
   126        0.45082        0.45082        0.45082    1[6-(6,7)]
   127      13.910735      13.910735      13.910735    1[6-(6,6)]
   128      10.112528      10.112528      10.112528    1[6-(6,7)]
   129       4.931537       4.931537       4.931537    1[6-(6,6)]
   130       1.133271       1.133271       1.133271    1[6-(6,7)]
   131       7.840678       7.840678       7.840678    1[6-(6,6)]
   132      15.241373      15.241373      15.241373    1[6-(6,7)]
   133      17.778733      17.778733      17.778733    6[6-(1,6),6-(1,6),6-(8,8)]
   134      16.656156      16.656156      16.656156    6[1-(0),6-(6,6),6-(6,6)]
   135      18.346037      18.346037      18.346037    6[6-(6,6),8-(29),8-(29)]
   136     -12.101167     -12.101167     -12.101167    6[6-(1,6),6-(1,6),6-(8,8)]
   137     -11.286399     -11.286399     -11.286399    6[1-(0),6-(6,6),6-(6,6)]
   138     -11.431844     -11.431844     -11.431844    6[6-(6,6),8-(29),8-(29)]
   139      12.995062      12.995062      12.995062    6[6-(1,6),6-(1,6),6-(8,8)]
   140      13.744101      13.744101      13.744101    6[1-(0),6-(6,6),6-(6,6)]
   141      11.483138      11.483138      11.483138    6[6-(6,6),8-(29),8-(29)]
   142      -0.713773      -0.713773      -0.713773    6[6-(1,6),6-(1,6),6-(8,8)]
   143      -1.155002      -1.155002      -1.155002    6[1-(0),6-(6,6),6-(6,6)]
   144      -0.438475      -0.438475      -0.438475    6[6-(6,6),8-(29),8-(29)]
   145      -0.179592      -0.179592      -0.179592    6[6-(1,6),6-(1,6),6-(8,8)]
   146       -1.30218       -1.30218       -1.30218    6[1-(0),6-(6,6),6-(6,6)]
   147       0.387709       0.387709       0.387709    6[6-(6,6),8-(29),8-(29)]
   148       5.857212       5.857212       5.857212    6[6-(1,6),6-(1,6),6-(8,8)]
   149       6.671995       6.671995       6.671995    6[1-(0),6-(6,6),6-(6,6)]
   150       6.526518       6.526518       6.526518    6[6-(6,6),8-(29),8-(29)]
   151      -4.963448      -4.963448      -4.963448    6[6-(1,6),6-(1,6),6-(8,8)]
   152      -4.214399      -4.214399      -4.214399    6[1-(0),6-(6,6),6-(6,6)]
   153       -6.47537       -6.47537       -6.47537    6[6-(6,6),8-(29),8-(29)]
   154      17.244684      17.244684      17.244684    6[6-(1,6),6-(1,6),6-(8,8)]
   155       16.80344       16.80344       16.80344    6[1-(0),6-(6,6),6-(6,6)]
   156      17.519999      17.519999      17.519999    6[6-(6,6),8-(29),8-(29)]
   157       8.799559       8.799559       8.799559    6[6-(1,6),6-(1,6),6-(8,8)]
   158       7.676972       7.676972       7.676972    6[1-(0),6-(6,6),6-(6,6)]
   159       9.366877       9.366877       9.366877    6[6-(6,6),8-(29),8-(29)]
   160      -3.121992      -3.121992      -3.121992    6[6-(1,6),6-(1,6),6-(8,8)]
   161      -2.307215      -2.307215      -2.307215    6[1-(0),6-(6,6),6-(6,6)]
   162      -2.452684      -2.452684      -2.452684    6[6-(6,6),8-(29),8-(29)]
   163       4.015756       4.015756       4.015756    6[6-(1,6),6-(1,6),6-(8,8)]
   164       4.764811       4.764811       4.764811    6[1-(0),6-(6,6),6-(6,6)]
   165       2.503832       2.503832       2.503832    6[6-(6,6),8-(29),8-(29)]
   166       8.265533       8.265533       8.265533    6[6-(1,6),6-(1,6),6-(8,8)]
   167       7.824288       7.824288       7.824288    6[1-(0),6-(6,6),6-(6,6)]
   168        8.54083        8.54083        8.54083    6[6-(6,6),8-(29),8-(29)]
   169       12.10142       12.10142       12.10142    6[6-(1,6),6-(1,6),6-(8,8)]
   170      11.286643      11.286643      11.286643    6[1-(0),6-(6,6),6-(6,6)]
   171      11.432112      11.432112      11.432112    6[6-(6,6),8-(29),8-(29)]
   172       0.179869       0.179869       0.179869    6[6-(1,6),6-(1,6),6-(8,8)]
   173       1.302456       1.302456       1.302456    6[1-(0),6-(6,6),6-(6,6)]
   174      -0.387449      -0.387449      -0.387449    6[6-(6,6),8-(29),8-(29)]
   175       0.713895       0.713895       0.713895    6[6-(1,6),6-(1,6),6-(8,8)]
   176        1.15514        1.15514        1.15514    6[1-(0),6-(6,6),6-(6,6)]
   177       0.438598       0.438598       0.438598    6[6-(6,6),8-(29),8-(29)]
   178       4.963672       4.963672       4.963672    6[6-(1,6),6-(1,6),6-(8,8)]
   179       4.214617       4.214617       4.214617    6[1-(0),6-(6,6),6-(6,6)]
   180       6.475596       6.475596       6.475596    6[6-(6,6),8-(29),8-(29)]
   181      -4.015634      -4.015634      -4.015634    6[6-(1,6),6-(1,6),6-(8,8)]
   182      -4.764673      -4.764673      -4.764673    6[1-(0),6-(6,6),6-(6,6)]
   183       -2.50371       -2.50371       -2.50371    6[6-(6,6),8-(29),8-(29)]
   184       9.693201       9.693201       9.693201    6[6-(1,6),6-(1,6),6-(8,8)]
   185       10.13443       10.13443       10.13443    6[1-(0),6-(6,6),6-(6,6)]
   186       9.417903       9.417903       9.417903    6[6-(6,6),8-(29),8-(29)]
   187      -8.799305      -8.799305      -8.799305    6[6-(1,6),6-(1,6),6-(8,8)]
   188      -7.676728      -7.676728      -7.676728    6[1-(0),6-(6,6),6-(6,6)]
   189      -9.366609      -9.366609      -9.366609    6[6-(6,6),8-(29),8-(29)]
   190      21.080595      21.080595      21.080595    6[6-(1,6),6-(1,6),6-(8,8)]
   191      20.265827      20.265827      20.265827    6[1-(0),6-(6,6),6-(6,6)]
   192      20.411272      20.411272      20.411272    6[6-(6,6),8-(29),8-(29)]
   193      -8.265256      -8.265256      -8.265256    6[6-(1,6),6-(1,6),6-(8,8)]
   194      -7.824012      -7.824012      -7.824012    6[1-(0),6-(6,6),6-(6,6)]
   195      -8.540571      -8.540571      -8.540571    6[6-(6,6),8-(29),8-(29)]
   196      13.942876      13.942876      13.942876    6[6-(1,6),6-(1,6),6-(8,8)]
   197      13.193827      13.193827      13.193827    6[1-(0),6-(6,6),6-(6,6)]
   198      15.454798      15.454798      15.454798    6[6-(6,6),8-(29),8-(29)]
   199       3.122216       3.122216       3.122216    6[6-(1,6),6-(1,6),6-(8,8)]
   200       2.307433       2.307433       2.307433    6[1-(0),6-(6,6),6-(6,6)]
   201        2.45291        2.45291        2.45291    6[6-(6,6),8-(29),8-(29)]
   202        9.15902        9.15902        9.15902    6[6-(1,6),6-(1,6),6-(8,8)]
   203      10.281608      10.281608      10.281608    6[1-(0),6-(6,6),6-(6,6)]
   204       8.591719       8.591719       8.591719    6[6-(6,6),8-(29),8-(29)]
   205      -8.799305      -8.799305      -8.799305    6[6-(1,6),6-(1,6),6-(8,8)]
   206      -7.676728      -7.676728      -7.676728    6[1-(0),6-(6,6),6-(6,6)]
   207      -9.366609      -9.366609      -9.366609    6[6-(6,6),8-(29),8-(29)]
   208      21.080595      21.080595      21.080595    6[6-(1,6),6-(1,6),6-(8,8)]
   209      20.265827      20.265827      20.265827    6[1-(0),6-(6,6),6-(6,6)]
   210      20.411272      20.411272      20.411272    6[6-(6,6),8-(29),8-(29)]
   211      -4.015634      -4.015634      -4.015634    6[6-(1,6),6-(1,6),6-(8,8)]
   212      -4.764673      -4.764673      -4.764673    6[1-(0),6-(6,6),6-(6,6)]
   213       -2.50371       -2.50371       -2.50371    6[6-(6,6),8-(29),8-(29)]
   214       9.693201       9.693201       9.693201    6[6-(1,6),6-(1,6),6-(8,8)]
   215       10.13443       10.13443       10.13443    6[1-(0),6-(6,6),6-(6,6)]
   216       9.417903       9.417903       9.417903    6[6-(6,6),8-(29),8-(29)]
   217        9.15902        9.15902        9.15902    6[6-(1,6),6-(1,6),6-(8,8)]
   218      10.281608      10.281608      10.281608    6[1-(0),6-(6,6),6-(6,6)]
   219       8.591719       8.591719       8.591719    6[6-(6,6),8-(29),8-(29)]
   220       3.122216       3.122216       3.122216    6[6-(1,6),6-(1,6),6-(8,8)]
   221       2.307433       2.307433       2.307433    6[1-(0),6-(6,6),6-(6,6)]
   222        2.45291        2.45291        2.45291    6[6-(6,6),8-(29),8-(29)]
   223      13.942876      13.942876      13.942876    6[6-(1,6),6-(1,6),6-(8,8)]
   224      13.193827      13.193827      13.193827    6[1-(0),6-(6,6),6-(6,6)]
   225      15.454798      15.454798      15.454798    6[6-(6,6),8-(29),8-(29)]
   226      -8.265256      -8.265256      -8.265256    6[6-(1,6),6-(1,6),6-(8,8)]
   227      -7.824012      -7.824012      -7.824012    6[1-(0),6-(6,6),6-(6,6)]
   228      -8.540571      -8.540571      -8.540571    6[6-(6,6),8-(29),8-(29)]
   229       0.179869       0.179869       0.179869    6[6-(1,6),6-(1,6),6-(8,8)]
   230       1.302456       1.302456       1.302456    6[1-(0),6-(6,6),6-(6,6)]
   231      -0.387449      -0.387449      -0.387449    6[6-(6,6),8-(29),8-(29)]
   232       12.10142       12.10142       12.10142    6[6-(1,6),6-(1,6),6-(8,8)]
   233      11.286643      11.286643      11.286643    6[1-(0),6-(6,6),6-(6,6)]
   234      11.432112      11.432112      11.432112    6[6-(6,6),8-(29),8-(29)]
   235       4.963672       4.963672       4.963672    6[6-(1,6),6-(1,6),6-(8,8)]
   236       4.214617       4.214617       4.214617    6[1-(0),6-(6,6),6-(6,6)]
   237       6.475596       6.475596       6.475596    6[6-(6,6),8-(29),8-(29)]
   238       0.713895       0.713895       0.713895    6[6-(1,6),6-(1,6),6-(8,8)]
   239        1.15514        1.15514        1.15514    6[1-(0),6-(6,6),6-(6,6)]
   240       0.438598       0.438598       0.438598    6[6-(6,6),8-(29),8-(29)]
   241      -3.121992      -3.121992      -3.121992    6[6-(1,6),6-(1,6),6-(8,8)]
   242      -2.307215      -2.307215      -2.307215    6[1-(0),6-(6,6),6-(6,6)]
   243      -2.452684      -2.452684      -2.452684    6[6-(6,6),8-(29),8-(29)]
   244       8.799559       8.799559       8.799559    6[6-(1,6),6-(1,6),6-(8,8)]
   245       7.676972       7.676972       7.676972    6[1-(0),6-(6,6),6-(6,6)]
   246       9.366877       9.366877       9.366877    6[6-(6,6),8-(29),8-(29)]
   247       8.265533       8.265533       8.265533    6[6-(1,6),6-(1,6),6-(8,8)]
   248       7.824288       7.824288       7.824288    6[1-(0),6-(6,6),6-(6,6)]
   249        8.54083        8.54083        8.54083    6[6-(6,6),8-(29),8-(29)]
   250       4.015756       4.015756       4.015756    6[6-(1,6),6-(1,6),6-(8,8)]
   251       4.764811       4.764811       4.764811    6[1-(0),6-(6,6),6-(6,6)]
   252       2.503832       2.503832       2.503832    6[6-(6,6),8-(29),8-(29)]
   253      12.995062      12.995062      12.995062    6[6-(1,6),6-(1,6),6-(8,8)]
   254      13.744101      13.744101      13.744101    6[1-(0),6-(6,6),6-(6,6)]
   255      11.483138      11.483138      11.483138    6[6-(6,6),8-(29),8-(29)]
   256      -0.713773      -0.713773      -0.713773    6[6-(1,6),6-(1,6),6-(8,8)]
   257      -1.155002      -1.155002      -1.155002    6[1-(0),6-(6,6),6-(6,6)]
   258      -0.438475      -0.438475      -0.438475    6[6-(6,6),8-(29),8-(29)]
   259      17.778733      17.778733      17.778733    6[6-(1,6),6-(1,6),6-(8,8)]
   260      16.656156      16.656156      16.656156    6[1-(0),6-(6,6),6-(6,6)]
   261      18.346037      18.346037      18.346037    6[6-(6,6),8-(29),8-(29)]
   262     -12.101167     -12.101167     -12.101167    6[6-(1,6),6-(1,6),6-(8,8)]
   263     -11.286399     -11.286399     -11.286399    6[1-(0),6-(6,6),6-(6,6)]
   264     -11.431844     -11.431844     -11.431844    6[6-(6,6),8-(29),8-(29)]
   265      17.244684      17.244684      17.244684    6[6-(1,6),6-(1,6),6-(8,8)]
   266       16.80344       16.80344       16.80344    6[1-(0),6-(6,6),6-(6,6)]
   267      17.519999      17.519999      17.519999    6[6-(6,6),8-(29),8-(29)]
   268      -4.963448      -4.963448      -4.963448    6[6-(1,6),6-(1,6),6-(8,8)]
   269      -4.214399      -4.214399      -4.214399    6[1-(0),6-(6,6),6-(6,6)]
   270       -6.47537       -6.47537       -6.47537    6[6-(6,6),8-(29),8-(29)]
   271       5.857212       5.857212       5.857212    6[6-(1,6),6-(1,6),6-(8,8)]
   272       6.671995       6.671995       6.671995    6[1-(0),6-(6,6),6-(6,6)]
   273       6.526518       6.526518       6.526518    6[6-(6,6),8-(29),8-(29)]
   274      -0.179592      -0.179592      -0.179592    6[6-(1,6),6-(1,6),6-(8,8)]
   275       -1.30218       -1.30218       -1.30218    6[1-(0),6-(6,6),6-(6,6)]
   276       0.387709       0.387709       0.387709    6[6-(6,6),8-(29),8-(29)]
   277      12.635646      12.635646      12.635646    6[1-(0),6-(6,6),6-(6,6)]
   278      -8.979136      -8.979136      -8.979136    6[1-(0),6-(6,6),6-(6,6)]
   279      -8.979136      -8.979136      -8.979136    6[1-(0),6-(6,6),6-(6,6)]
   280      -3.656218      -3.656218      -3.656218    6[1-(0),6-(6,6),6-(6,6)]
   281       3.656407       3.656407       3.656407    6[1-(0),6-(6,6),6-(6,6)]
   282       8.979325       8.979325       8.979325    6[1-(0),6-(6,6),6-(6,6)]
   283       0.000103       0.000103       0.000103    6[1-(0),6-(6,6),6-(6,6)]
   284      14.302157      14.302157      14.302157    6[1-(0),6-(6,6),6-(6,6)]
   285       3.656407       3.656407       3.656407    6[1-(0),6-(6,6),6-(6,6)]
   286       0.000103       0.000103       0.000103    6[1-(0),6-(6,6),6-(6,6)]
   287       8.979325       8.979325       8.979325    6[1-(0),6-(6,6),6-(6,6)]
   288      14.302157      14.302157      14.302157    6[1-(0),6-(6,6),6-(6,6)]
   289      16.117764      16.117764      16.117764    6[6-(1,6),6-(1,6),6-(6)]
   290      18.343883      18.343883      18.343883    6[1-(0),6-(6,6),6-(6,6)]
   291      12.740153      12.740153      12.740153    6[6-(1,6),6-(1,7),6-(6)]
   292      14.038186      14.038186      14.038186    6[6-(6),6-(6,6)]
   293      11.610919      11.610919      11.610919    6[1-(0),6-(6,6),7-(6,29)]
   294      14.973816      14.973816      14.973816    6[6-(6),6-(6,6)]
   295      -11.86503      -11.86503      -11.86503    6[6-(1,6),6-(1,6),6-(6)]
   296     -13.402258     -13.402258     -13.402258    6[1-(0),6-(6,6),6-(6,6)]
   297      -9.654367      -9.654367      -9.654367    6[6-(1,6),6-(1,7),6-(6)]
   298     -10.415798     -10.415798     -10.415798    6[6-(6),6-(6,6)]
   299      -9.647184      -9.647184      -9.647184    6[1-(0),6-(6,6),7-(6,29)]
   300     -11.083845     -11.083845     -11.083845    6[6-(6),6-(6,6)]
   301      -11.86503      -11.86503      -11.86503    6[6-(1,6),6-(1,6),6-(6)]
   302     -13.402258     -13.402258     -13.402258    6[1-(0),6-(6,6),6-(6,6)]
   303      -9.654367      -9.654367      -9.654367    6[6-(1,6),6-(1,7),6-(6)]
   304     -10.415798     -10.415798     -10.415798    6[6-(6),6-(6,6)]
   305      -9.647184      -9.647184      -9.647184    6[1-(0),6-(6,6),7-(6,29)]
   306     -11.083845     -11.083845     -11.083845    6[6-(6),6-(6,6)]
   307      -1.366548      -1.366548      -1.366548    6[6-(1,6),6-(1,6),6-(6)]
   308       -0.51821       -0.51821       -0.51821    6[1-(0),6-(6,6),6-(6,6)]
   309      -2.410263      -2.410263      -2.410263    6[6-(1,6),6-(1,7),6-(6)]
   310      -2.185435      -2.185435      -2.185435    6[6-(6),6-(6,6)]
   311      -1.295396      -1.295396      -1.295396    6[1-(0),6-(6,6),7-(6,29)]
   312      -1.784969      -1.784969      -1.784969    6[6-(6),6-(6,6)]
   313       7.138568       7.138568       7.138568    6[6-(1,6),6-(1,6),6-(6)]
   314       9.364706       9.364706       9.364706    6[1-(0),6-(6,6),6-(6,6)]
   315        3.76093        3.76093        3.76093    6[6-(1,6),6-(1,7),6-(6)]
   316       5.058971       5.058971       5.058971    6[6-(6),6-(6,6)]
   317       2.631705       2.631705       2.631705    6[1-(0),6-(6,6),7-(6,29)]
   318        5.99461        5.99461        5.99461    6[6-(6),6-(6,6)]
   319       6.093379       6.093379       6.093379    6[6-(1,6),6-(1,6),6-(6)]
   320       4.556121       4.556121       4.556121    6[1-(0),6-(6,6),6-(6,6)]
   321       8.304088       8.304088       8.304088    6[6-(1,6),6-(1,7),6-(6)]
   322        7.54264        7.54264        7.54264    6[6-(6),6-(6,6)]
   323        8.31128        8.31128        8.31128    6[1-(0),6-(6,6),7-(6,29)]
   324        6.87458        6.87458        6.87458    6[6-(6),6-(6,6)]
   325      -2.885834      -2.885834      -2.885834    6[6-(1,6),6-(1,6),6-(6)]
   326      -4.423081      -4.423081      -4.423081    6[1-(0),6-(6,6),6-(6,6)]
   327      -0.675144      -0.675144      -0.675144    6[6-(1,6),6-(1,7),6-(6)]
   328      -1.436583      -1.436583      -1.436583    6[6-(6),6-(6,6)]
   329       -0.66797       -0.66797       -0.66797    6[1-(0),6-(6,6),7-(6,29)]
   330      -2.104639      -2.104639      -2.104639    6[6-(6),6-(6,6)]
   331      16.591879      16.591879      16.591879    6[6-(1,6),6-(1,6),6-(6)]
   332      17.440247      17.440247      17.440247    6[1-(0),6-(6,6),6-(6,6)]
   333      15.548118      15.548118      15.548118    6[6-(1,6),6-(1,7),6-(6)]
   334      15.772963      15.772963      15.772963    6[6-(6),6-(6,6)]
   335      16.662976      16.662976      16.662976    6[1-(0),6-(6,6),7-(6,29)]
   336      16.173441      16.173441      16.173441    6[6-(6),6-(6,6)]
   337       7.138568       7.138568       7.138568    6[6-(1,6),6-(1,6),6-(6)]
   338       9.364706       9.364706       9.364706    6[1-(0),6-(6,6),6-(6,6)]
   339        3.76093        3.76093        3.76093    6[6-(1,6),6-(1,7),6-(6)]
   340       5.058971       5.058971       5.058971    6[6-(6),6-(6,6)]
   341       2.631705       2.631705       2.631705    6[1-(0),6-(6,6),7-(6,29)]
   342        5.99461        5.99461        5.99461    6[6-(6),6-(6,6)]
   343      -2.885834      -2.885834      -2.885834    6[6-(1,6),6-(1,6),6-(6)]
   344      -4.423081      -4.423081      -4.423081    6[1-(0),6-(6,6),6-(6,6)]
   345      -0.675144      -0.675144      -0.675144    6[6-(1,6),6-(1,7),6-(6)]
   346      -1.436583      -1.436583      -1.436583    6[6-(6),6-(6,6)]
   347       -0.66797       -0.66797       -0.66797    6[1-(0),6-(6,6),7-(6,29)]
   348      -2.104639      -2.104639      -2.104639    6[6-(6),6-(6,6)]
   349       6.093379       6.093379       6.093379    6[6-(1,6),6-(1,6),6-(6)]
   350       4.556121       4.556121       4.556121    6[1-(0),6-(6,6),6-(6,6)]
   351       8.304088       8.304088       8.304088    6[6-(1,6),6-(1,7),6-(6)]
   352        7.54264        7.54264        7.54264    6[6-(6),6-(6,6)]
   353        8.31128        8.31128        8.31128    6[1-(0),6-(6,6),7-(6,29)]
   354        6.87458        6.87458        6.87458    6[6-(6),6-(6,6)]
   355      16.591879      16.591879      16.591879    6[6-(1,6),6-(1,6),6-(6)]
   356      17.440247      17.440247      17.440247    6[1-(0),6-(6,6),6-(6,6)]
   357      15.548118      15.548118      15.548118    6[6-(1,6),6-(1,7),6-(6)]
   358      15.772963      15.772963      15.772963    6[6-(6),6-(6,6)]
   359      16.662976      16.662976      16.662976    6[1-(0),6-(6,6),7-(6,29)]
   360      16.173441      16.173441      16.173441    6[6-(6),6-(6,6)]
   361      11.865262      11.865262      11.865262    6[6-(1,6),6-(1,6),6-(6)]
   362      13.402509      13.402509      13.402509    6[1-(0),6-(6,6),6-(6,6)]
   363       9.654572       9.654572       9.654572    6[6-(1,6),6-(1,7),6-(6)]
   364      10.416011      10.416011      10.416011    6[6-(6),6-(6,6)]
   365       9.647398       9.647398       9.647398    6[1-(0),6-(6,6),7-(6,29)]
   366      11.084067      11.084067      11.084067    6[6-(6),6-(6,6)]
   367      10.819996      10.819996      10.819996    6[6-(1,6),6-(1,6),6-(6)]
   368       8.593858       8.593858       8.593858    6[1-(0),6-(6,6),6-(6,6)]
   369      14.197634      14.197634      14.197634    6[6-(1,6),6-(1,7),6-(6)]
   370      12.899593      12.899593      12.899593    6[6-(6),6-(6,6)]
   371      15.326859      15.326859      15.326859    6[1-(0),6-(6,6),7-(6,29)]
   372      11.963954      11.963954      11.963954    6[6-(6),6-(6,6)]
   373       1.366685       1.366685       1.366685    6[6-(1,6),6-(1,6),6-(6)]
   374       0.518317       0.518317       0.518317    6[1-(0),6-(6,6),6-(6,6)]
   375       2.410446       2.410446       2.410446    6[6-(1,6),6-(1,7),6-(6)]
   376       2.185601       2.185601       2.185601    6[6-(6),6-(6,6)]
   377       1.295588       1.295588       1.295588    6[1-(0),6-(6,6),7-(6,29)]
   378       1.785123       1.785123       1.785123    6[6-(6),6-(6,6)]
   379       2.886049       2.886049       2.886049    6[6-(1,6),6-(1,6),6-(6)]
   380       4.423307       4.423307       4.423307    6[1-(0),6-(6,6),6-(6,6)]
   381        0.67534        0.67534        0.67534    6[6-(1,6),6-(1,7),6-(6)]
   382       1.436788       1.436788       1.436788    6[6-(6),6-(6,6)]
   383       0.668148       0.668148       0.668148    6[1-(0),6-(6,6),7-(6,29)]
   384       2.104848       2.104848       2.104848    6[6-(6),6-(6,6)]
   385      -6.093242      -6.093242      -6.093242    6[6-(1,6),6-(1,6),6-(6)]
   386      -4.556014      -4.556014      -4.556014    6[1-(0),6-(6,6),6-(6,6)]
   387      -8.303905      -8.303905      -8.303905    6[6-(1,6),6-(1,7),6-(6)]
   388      -7.542474      -7.542474      -7.542474    6[6-(6),6-(6,6)]
   389      -8.311088      -8.311088      -8.311088    6[1-(0),6-(6,6),7-(6,29)]
   390      -6.874427      -6.874427      -6.874427    6[6-(6),6-(6,6)]
   391      10.345976      10.345976      10.345976    6[6-(1,6),6-(1,6),6-(6)]
   392       9.497638       9.497638       9.497638    6[1-(0),6-(6,6),6-(6,6)]
   393      11.389691      11.389691      11.389691    6[6-(1,6),6-(1,7),6-(6)]
   394      11.164863      11.164863      11.164863    6[6-(6),6-(6,6)]
   395      10.274824      10.274824      10.274824    6[1-(0),6-(6,6),7-(6,29)]
   396      10.764397      10.764397      10.764397    6[6-(6),6-(6,6)]
   397      -7.138336      -7.138336      -7.138336    6[6-(1,6),6-(1,6),6-(6)]
   398      -9.364455      -9.364455      -9.364455    6[1-(0),6-(6,6),6-(6,6)]
   399      -3.760725      -3.760725      -3.760725    6[6-(1,6),6-(1,7),6-(6)]
   400      -5.058758      -5.058758      -5.058758    6[6-(6),6-(6,6)]
   401      -2.631491      -2.631491      -2.631491    6[1-(0),6-(6,6),7-(6,29)]
   402      -5.994388      -5.994388      -5.994388    6[6-(6),6-(6,6)]
   403      -6.093242      -6.093242      -6.093242    6[6-(1,6),6-(1,6),6-(6)]
   404      -4.556014      -4.556014      -4.556014    6[1-(0),6-(6,6),6-(6,6)]
   405      -8.303905      -8.303905      -8.303905    6[6-(1,6),6-(1,7),6-(6)]
   406      -7.542474      -7.542474      -7.542474    6[6-(6),6-(6,6)]
   407      -8.311088      -8.311088      -8.311088    6[1-(0),6-(6,6),7-(6,29)]
   408      -6.874427      -6.874427      -6.874427    6[6-(6),6-(6,6)]
   409       1.366685       1.366685       1.366685    6[6-(1,6),6-(1,6),6-(6)]
   410       0.518317       0.518317       0.518317    6[1-(0),6-(6,6),6-(6,6)]
   411       2.410446       2.410446       2.410446    6[6-(1,6),6-(1,7),6-(6)]
   412       2.185601       2.185601       2.185601    6[6-(6),6-(6,6)]
   413       1.295588       1.295588       1.295588    6[1-(0),6-(6,6),7-(6,29)]
   414       1.785123       1.785123       1.785123    6[6-(6),6-(6,6)]
   415      11.865262      11.865262      11.865262    6[6-(1,6),6-(1,6),6-(6)]
   416      13.402509      13.402509      13.402509    6[1-(0),6-(6,6),6-(6,6)]
   417       9.654572       9.654572       9.654572    6[6-(1,6),6-(1,7),6-(6)]
   418      10.416011      10.416011      10.416011    6[6-(6),6-(6,6)]
   419       9.647398       9.647398       9.647398    6[1-(0),6-(6,6),7-(6,29)]
   420      11.084067      11.084067      11.084067    6[6-(6),6-(6,6)]
   421       2.886049       2.886049       2.886049    6[6-(1,6),6-(1,6),6-(6)]
   422       4.423307       4.423307       4.423307    6[1-(0),6-(6,6),6-(6,6)]
   423        0.67534        0.67534        0.67534    6[6-(1,6),6-(1,7),6-(6)]
   424       1.436788       1.436788       1.436788    6[6-(6),6-(6,6)]
   425       0.668148       0.668148       0.668148    6[1-(0),6-(6,6),7-(6,29)]
   426       2.104848       2.104848       2.104848    6[6-(6),6-(6,6)]
   427      10.819996      10.819996      10.819996    6[6-(1,6),6-(1,6),6-(6)]
   428       8.593858       8.593858       8.593858    6[1-(0),6-(6,6),6-(6,6)]
   429      14.197634      14.197634      14.197634    6[6-(1,6),6-(1,7),6-(6)]
   430      12.899593      12.899593      12.899593    6[6-(6),6-(6,6)]
   431      15.326859      15.326859      15.326859    6[1-(0),6-(6,6),7-(6,29)]
   432      11.963954      11.963954      11.963954    6[6-(6),6-(6,6)]
   433       10.38005       10.38005       10.38005    7[6-(1,6),6-(1,6),29-(8,8,8,8)]
   434      -8.979136      -8.979136      -8.979136    7[6-(1,6),6-(1,6),29-(8,8,8,8)]
   435      -8.979136      -8.979136      -8.979136    7[6-(1,6),6-(1,6),29-(8,8,8,8)]
   436      -1.400622      -1.400622      -1.400622    7[6-(1,6),6-(1,6),29-(8,8,8,8)]
   437        1.40083        1.40083        1.40083    7[6-(1,6),6-(1,6),29-(8,8,8,8)]
   438       8.979344       8.979344       8.979344    7[6-(1,6),6-(1,6),29-(8,8,8,8)]
   439        8.4e-05        8.4e-05        8.4e-05    7[6-(1,6),6-(1,6),29-(8,8,8,8)]
   440      16.557734      16.557734      16.557734    7[6-(1,6),6-(1,6),29-(8,8,8,8)]
   441        1.40083        1.40083        1.40083    7[6-(1,6),6-(1,6),29-(8,8,8,8)]
   442        8.4e-05        8.4e-05        8.4e-05    7[6-(1,6),6-(1,6),29-(8,8,8,8)]
   443       8.979344       8.979344       8.979344    7[6-(1,6),6-(1,6),29-(8,8,8,8)]
   444      16.557734      16.557734      16.557734    7[6-(1,6),6-(1,6),29-(8,8,8,8)]
   445      19.469695      19.469695      19.469695    8[6-(6,8),29-(8,8,8)]
   446      17.656254      17.656254      17.656254    8[6-(6,8),29-(7,8,8,8)]
   447      -12.08786      -12.08786      -12.08786    8[6-(6,8),29-(8,8,8)]
   448     -10.262567     -10.262567     -10.262567    8[6-(6,8),29-(7,8,8,8)]
   449      10.912604      10.912604      10.912604    8[6-(6,8),29-(8,8,8)]
   450      10.907561      10.907561      10.907561    8[6-(6,8),29-(7,8,8,8)]
   451      -0.335582      -0.335582      -0.335582    8[6-(6,8),29-(8,8,8)]
   452      -0.342392      -0.342392      -0.342392    8[6-(6,8),29-(7,8,8,8)]
   453       1.511372       1.511372       1.511372    8[6-(6,8),29-(8,8,8)]
   454      -0.302084      -0.302084      -0.302084    8[6-(6,8),29-(7,8,8,8)]
   455       5.870488       5.870488       5.870488    8[6-(6,8),29-(8,8,8)]
   456       7.695796       7.695796       7.695796    8[6-(6,8),29-(7,8,8,8)]
   457       -7.04591       -7.04591       -7.04591    8[6-(6,8),29-(8,8,8)]
   458      -7.050938      -7.050938      -7.050938    8[6-(6,8),29-(7,8,8,8)]
   459      17.622905      17.622905      17.622905    8[6-(6,8),29-(8,8,8)]
   460      17.616081      17.616081      17.616081    8[6-(6,8),29-(7,8,8,8)]
   461       10.49054       10.49054       10.49054    8[6-(6,8),29-(8,8,8)]
   462       8.677099       8.677099       8.677099    8[6-(6,8),29-(7,8,8,8)]
   463      -3.108706      -3.108706      -3.108706    8[6-(6,8),29-(8,8,8)]
   464      -1.283412      -1.283412      -1.283412    8[6-(6,8),29-(7,8,8,8)]
   465       1.933284       1.933284       1.933284    8[6-(6,8),29-(8,8,8)]
   466       1.928271       1.928271       1.928271    8[6-(6,8),29-(7,8,8,8)]
   467       8.643737       8.643737       8.643737    8[6-(6,8),29-(8,8,8)]
   468       8.636898       8.636898       8.636898    8[6-(6,8),29-(7,8,8,8)]
   469      12.088134      12.088134      12.088134    8[6-(6,8),29-(8,8,8)]
   470       10.26284       10.26284       10.26284    8[6-(6,8),29-(7,8,8,8)]
   471      -1.511112      -1.511112      -1.511112    8[6-(6,8),29-(8,8,8)]
   472       0.302329       0.302329       0.302329    8[6-(6,8),29-(7,8,8,8)]
   473       0.335691       0.335691       0.335691    8[6-(6,8),29-(8,8,8)]
   474        0.34253        0.34253        0.34253    8[6-(6,8),29-(7,8,8,8)]
   475       7.046144       7.046144       7.046144    8[6-(6,8),29-(8,8,8)]
   476       7.051157       7.051157       7.051157    8[6-(6,8),29-(7,8,8,8)]
   477      -1.933176      -1.933176      -1.933176    8[6-(6,8),29-(8,8,8)]
   478      -1.928133      -1.928133      -1.928133    8[6-(6,8),29-(7,8,8,8)]
   479        9.31501        9.31501        9.31501    8[6-(6,8),29-(8,8,8)]
   480        9.32182        9.32182        9.32182    8[6-(6,8),29-(7,8,8,8)]
   481     -10.490267     -10.490267     -10.490267    8[6-(6,8),29-(8,8,8)]
   482      -8.676826      -8.676826      -8.676826    8[6-(6,8),29-(7,8,8,8)]
   483      21.067288      21.067288      21.067288    8[6-(6,8),29-(8,8,8)]
   484      19.241995      19.241995      19.241995    8[6-(6,8),29-(7,8,8,8)]
   485      -8.643477      -8.643477      -8.643477    8[6-(6,8),29-(8,8,8)]
   486      -8.636653      -8.636653      -8.636653    8[6-(6,8),29-(7,8,8,8)]
   487      16.025338      16.025338      16.025338    8[6-(6,8),29-(8,8,8)]
   488      16.030366      16.030366      16.030366    8[6-(6,8),29-(7,8,8,8)]
   489        3.10894        3.10894        3.10894    8[6-(6,8),29-(8,8,8)]
   490       1.283632       1.283632       1.283632    8[6-(6,8),29-(7,8,8,8)]
   491       7.468056       7.468056       7.468056    8[6-(6,8),29-(8,8,8)]
   492       9.281512       9.281512       9.281512    8[6-(6,8),29-(7,8,8,8)]
   493     -10.490267     -10.490267     -10.490267    8[6-(6,8),29-(8,8,8)]
   494      -8.676826      -8.676826      -8.676826    8[6-(6,8),29-(7,8,8,8)]
   495      21.067288      21.067288      21.067288    8[6-(6,8),29-(8,8,8)]
   496      19.241995      19.241995      19.241995    8[6-(6,8),29-(7,8,8,8)]
   497      -1.933176      -1.933176      -1.933176    8[6-(6,8),29-(8,8,8)]
   498      -1.928133      -1.928133      -1.928133    8[6-(6,8),29-(7,8,8,8)]
   499        9.31501        9.31501        9.31501    8[6-(6,8),29-(8,8,8)]
   500        9.32182        9.32182        9.32182    8[6-(6,8),29-(7,8,8,8)]
   501       7.468056       7.468056       7.468056    8[6-(6,8),29-(8,8,8)]
   502       9.281512       9.281512       9.281512    8[6-(6,8),29-(7,8,8,8)]
   503        3.10894        3.10894        3.10894    8[6-(6,8),29-(8,8,8)]
   504       1.283632       1.283632       1.283632    8[6-(6,8),29-(7,8,8,8)]
   505      16.025338      16.025338      16.025338    8[6-(6,8),29-(8,8,8)]
   506      16.030366      16.030366      16.030366    8[6-(6,8),29-(7,8,8,8)]
   507      -8.643477      -8.643477      -8.643477    8[6-(6,8),29-(8,8,8)]
   508      -8.636653      -8.636653      -8.636653    8[6-(6,8),29-(7,8,8,8)]
   509      -1.511112      -1.511112      -1.511112    8[6-(6,8),29-(8,8,8)]
   510       0.302329       0.302329       0.302329    8[6-(6,8),29-(7,8,8,8)]
   511      12.088134      12.088134      12.088134    8[6-(6,8),29-(8,8,8)]
   512       10.26284       10.26284       10.26284    8[6-(6,8),29-(7,8,8,8)]
   513       7.046144       7.046144       7.046144    8[6-(6,8),29-(8,8,8)]
   514       7.051157       7.051157       7.051157    8[6-(6,8),29-(7,8,8,8)]
   515       0.335691       0.335691       0.335691    8[6-(6,8),29-(8,8,8)]
   516        0.34253        0.34253        0.34253    8[6-(6,8),29-(7,8,8,8)]
   517      -3.108706      -3.108706      -3.108706    8[6-(6,8),29-(8,8,8)]
   518      -1.283412      -1.283412      -1.283412    8[6-(6,8),29-(7,8,8,8)]
   519       10.49054       10.49054       10.49054    8[6-(6,8),29-(8,8,8)]
   520       8.677099       8.677099       8.677099    8[6-(6,8),29-(7,8,8,8)]
   521       8.643737       8.643737       8.643737    8[6-(6,8),29-(8,8,8)]
   522       8.636898       8.636898       8.636898    8[6-(6,8),29-(7,8,8,8)]
   523       1.933284       1.933284       1.933284    8[6-(6,8),29-(8,8,8)]
   524       1.928271       1.928271       1.928271    8[6-(6,8),29-(7,8,8,8)]
   525      10.912604      10.912604      10.912604    8[6-(6,8),29-(8,8,8)]
   526      10.907561      10.907561      10.907561    8[6-(6,8),29-(7,8,8,8)]
   527      -0.335582      -0.335582      -0.335582    8[6-(6,8),29-(8,8,8)]
   528      -0.342392      -0.342392      -0.342392    8[6-(6,8),29-(7,8,8,8)]
   529      19.469695      19.469695      19.469695    8[6-(6,8),29-(8,8,8)]
   530      17.656254      17.656254      17.656254    8[6-(6,8),29-(7,8,8,8)]
   531      -12.08786      -12.08786      -12.08786    8[6-(6,8),29-(8,8,8)]
   532     -10.262567     -10.262567     -10.262567    8[6-(6,8),29-(7,8,8,8)]
   533      17.622905      17.622905      17.622905    8[6-(6,8),29-(8,8,8)]
   534      17.616081      17.616081      17.616081    8[6-(6,8),29-(7,8,8,8)]
   535       -7.04591       -7.04591       -7.04591    8[6-(6,8),29-(8,8,8)]
   536      -7.050938      -7.050938      -7.050938    8[6-(6,8),29-(7,8,8,8)]
   537       5.870488       5.870488       5.870488    8[6-(6,8),29-(8,8,8)]
   538       7.695796       7.695796       7.695796    8[6-(6,8),29-(7,8,8,8)]
   539       1.511372       1.511372       1.511372    8[6-(6,8),29-(8,8,8)]
   540      -0.302084      -0.302084      -0.302084    8[6-(6,8),29-(7,8,8,8)]
