# Supplementary material for: A collection of forcefield precursors for metal–organic frameworks
Source: RSC Adv. 2019 Nov 13;9(63):36492–507. doi: 10.1039/c9ra07327b (PMC9075174; doi:10.1039/c9ra07327b)
Supplement: RA-009-C9RA07327B-s2513 [file RA-009-C9RA07327B-s2513.txt]

UVEWIC_clean

10.450000    0.000000    0.000000
0.000000    10.450000    0.000000
0.000000    0.000000    22.736000

     1       5.973324       5.973324       5.973324    25[7-(6),7-(6),7-(6)]
     2       0.768284       0.768284       0.768284    25[7-(6),7-(6),7-(6)]
     3       4.476675       4.476675       4.476675    25[7-(6),7-(6),7-(6)]
     4       9.681716       9.681716       9.681716    25[7-(6),7-(6),7-(6)]
     5       5.834966       5.834966       5.834966    25[7-(6),7-(6),7-(6)]
     6       0.628463       0.628463       0.628463    25[7-(6),7-(6),7-(6)]
     7       4.615033       4.615033       4.615033    25[7-(6),7-(6),7-(6)]
     8       9.821537       9.821537       9.821537    25[7-(6),7-(6),7-(6)]
     9       5.969144       5.969144       5.969144    41[6-(7),6-(7),6-(7),6-(7),6-(7),6-(7),6-(7),6-(7)]
    10       4.480855       4.480855       4.480855    41[6-(7),6-(7),6-(7),6-(7),6-(7),6-(7),6-(7),6-(7)]
    11       0.642152       0.642152       0.642152    41[6-(7),6-(7),6-(7),6-(7),6-(7),6-(7),6-(7),6-(7)]
    12       9.807847       9.807847       9.807847    41[6-(7),6-(7),6-(7),6-(7),6-(7),6-(7),6-(7),6-(7)]
    13         3.9083         3.9083         3.9083    6[7-(25),41-(6,6,6,6,6,6,6)]
    14        8.07785        8.07785        8.07785    6[7-(25),41-(6,6,6,6,6,6,6)]
    15       6.133105       6.133105       6.133105    6[7-(0),41-(6,6,6,6,6,6,6)]
    16       5.861405       5.861405       5.861405    6[7-(25),41-(6,6,6,6,6,6,6)]
    17        7.33381        7.33381        7.33381    6[7-(25),41-(6,6,6,6,6,6,6)]
    18        4.50395        4.50395        4.50395    6[7-(0),41-(6,6,6,6,6,6,6)]
    19       5.673305       5.673305       5.673305    6[7-(25),41-(6,6,6,6,6,6,6)]
    20         6.2491         6.2491         6.2491    6[7-(25),41-(6,6,6,6,6,6,6)]
    21         6.5417         6.5417         6.5417    6[7-(25),41-(6,6,6,6,6,6,6)]
    22        2.37215        2.37215        2.37215    6[7-(25),41-(6,6,6,6,6,6,6)]
    23       4.316895       4.316895       4.316895    6[7-(0),41-(6,6,6,6,6,6,6)]
    24       4.588595       4.588595       4.588595    6[7-(25),41-(6,6,6,6,6,6,6)]
    25        3.11619        3.11619        3.11619    6[7-(25),41-(6,6,6,6,6,6,6)]
    26        5.94605        5.94605        5.94605    6[7-(0),41-(6,6,6,6,6,6,6)]
    27       4.776695       4.776695       4.776695    6[7-(25),41-(6,6,6,6,6,6,6)]
    28         4.2009         4.2009         4.2009    6[7-(25),41-(6,6,6,6,6,6,6)]
    29        0.43263        0.43263        0.43263    6[7-(25),41-(6,6,6,6,6,6,6)]
    30        0.82973        0.82973        0.82973    6[7-(25),41-(6,6,6,6,6,6,6)]
    31       9.707005       9.707005       9.707005    6[7-(0),41-(6,6,6,6,6,6,6)]
    32       2.095225       2.095225       2.095225    6[7-(25),41-(6,6,6,6,6,6,6)]
    33       0.786885       0.786885       0.786885    6[7-(25),41-(6,6,6,6,6,6,6)]
    34       0.385605       0.385605       0.385605    6[7-(0),41-(6,6,6,6,6,6,6)]
    35        2.68147        2.68147        2.68147    6[7-(25),41-(6,6,6,6,6,6,6)]
    36       9.000585       9.000585       9.000585    6[7-(25),41-(6,6,6,6,6,6,6)]
    37       10.01737       10.01737       10.01737    6[7-(25),41-(6,6,6,6,6,6,6)]
    38        9.62027        9.62027        9.62027    6[7-(25),41-(6,6,6,6,6,6,6)]
    39       0.742995       0.742995       0.742995    6[7-(0),41-(6,6,6,6,6,6,6)]
    40       8.354775       8.354775       8.354775    6[7-(25),41-(6,6,6,6,6,6,6)]
    41       9.663115       9.663115       9.663115    6[7-(25),41-(6,6,6,6,6,6,6)]
    42      10.064395      10.064395      10.064395    6[7-(0),41-(6,6,6,6,6,6,6)]
    43        7.76853        7.76853        7.76853    6[7-(25),41-(6,6,6,6,6,6,6)]
    44       1.449415       1.449415       1.449415    6[7-(25),41-(6,6,6,6,6,6,6)]
    45        5.76631        5.76631        5.76631    7[6-(41),25-(7,7)]
    46        8.12174        8.12174        8.12174    7[6-(41),25-(7,7)]
    47        6.23447        6.23447        6.23447    7[6-(41)]
    48        9.12912        9.12912        9.12912    7[6-(41),25-(7,7)]
    49       3.641825       3.641825       3.641825    7[6-(41)]
    50        2.89047        2.89047        2.89047    7[6-(41),25-(7,7)]
    51       5.566715       5.566715       5.566715    7[6-(41),25-(7,7)]
    52        6.34942        6.34942        6.34942    7[6-(41),25-(7,7)]
    53        4.68369        4.68369        4.68369    7[6-(41),25-(7,7)]
    54        2.32826        2.32826        2.32826    7[6-(41),25-(7,7)]
    55        4.21553        4.21553        4.21553    7[6-(41)]
    56        1.32088        1.32088        1.32088    7[6-(41),25-(7,7)]
    57       6.808175       6.808175       6.808175    7[6-(41)]
    58        7.55953        7.55953        7.55953    7[6-(41),25-(7,7)]
    59       4.883285       4.883285       4.883285    7[6-(41),25-(7,7)]
    60        4.10058        4.10058        4.10058    7[6-(41),25-(7,7)]
    61       2.901965       2.901965       2.901965    7[6-(41),25-(7,7)]
    62        0.85899        0.85899        0.85899    7[6-(41),25-(7,7)]
    63        8.85951        8.85951        8.85951    7[6-(41)]
    64         0.8987         0.8987         0.8987    7[6-(41),25-(7,7)]
    65        0.30096        0.30096        0.30096    7[6-(41)]
    66        0.33649        0.33649        0.33649    7[6-(41),25-(7,7)]
    67       3.694075       3.694075       3.694075    7[6-(41),25-(7,7)]
    68       7.940955       7.940955       7.940955    7[6-(41),25-(7,7)]
    69       7.548035       7.548035       7.548035    7[6-(41),25-(7,7)]
    70        9.59101        9.59101        9.59101    7[6-(41),25-(7,7)]
    71        1.59049        1.59049        1.59049    7[6-(41)]
    72         9.5513         9.5513         9.5513    7[6-(41),25-(7,7)]
    73       10.14904       10.14904       10.14904    7[6-(41)]
    74       10.11351       10.11351       10.11351    7[6-(41),25-(7,7)]
    75       6.755925       6.755925       6.755925    7[6-(41),25-(7,7)]
    76       2.509045       2.509045       2.509045    7[6-(41),25-(7,7)]
