# Supplementary material for: A collection of forcefield precursors for metal–organic frameworks
Source: RSC Adv. 2019 Nov 13;9(63):36492–507. doi: 10.1039/c9ra07327b (PMC9075174; doi:10.1039/c9ra07327b)
Supplement: RA-009-C9RA07327B-s2514 [file RA-009-C9RA07327B-s2514.txt]

UVEWIC01_clean

10.459000    0.000000    0.000000
0.189123    10.458290    0.000000
1.582120    1.346196    11.351487

     1        4.16374        4.16374        4.16374    25[7-(6),7-(6),7-(6)]
     2       2.873838       2.873838       2.873838    25[7-(6),7-(6),7-(6)]
     3       8.066503       8.066503       8.066503    25[7-(6),7-(6),7-(6)]
     4       9.356405       9.356405       9.356405    25[7-(6),7-(6),7-(6)]
     5       2.796888       2.796888       2.796888    41[6-(7),6-(7),6-(7),6-(7),6-(7),6-(7),6-(7),6-(7)]
     6       9.433355       9.433355       9.433355    41[6-(7),6-(7),6-(7),6-(7),6-(7),6-(7),6-(7),6-(7)]
     7       3.035592       3.035592       3.035592    6[7-(0),41-(6,6,6,6,6,6,6)]
     8       1.337793       1.337793       1.337793    6[7-(25),41-(6,6,6,6,6,6,6)]
     9        2.65455        2.65455        2.65455    6[7-(25),41-(6,6,6,6,6,6,6)]
    10       2.948772       2.948772       2.948772    6[7-(25),41-(6,6,6,6,6,6,6)]
    11       4.905424       4.905424       4.905424    6[7-(25),41-(6,6,6,6,6,6,6)]
    12       0.754469       0.754469       0.754469    6[7-(25),41-(6,6,6,6,6,6,6)]
    13       2.638396       2.638396       2.638396    6[7-(25),41-(6,6,6,6,6,6,6)]
    14        4.18057        4.18057        4.18057    6[7-(0),41-(6,6,6,6,6,6,6)]
    15       9.194651       9.194651       9.194651    6[7-(0),41-(6,6,6,6,6,6,6)]
    16       10.89245       10.89245       10.89245    6[7-(25),41-(6,6,6,6,6,6,6)]
    17       9.575693       9.575693       9.575693    6[7-(25),41-(6,6,6,6,6,6,6)]
    18       9.281471       9.281471       9.281471    6[7-(25),41-(6,6,6,6,6,6,6)]
    19       7.324819       7.324819       7.324819    6[7-(25),41-(6,6,6,6,6,6,6)]
    20      11.475774      11.475774      11.475774    6[7-(25),41-(6,6,6,6,6,6,6)]
    21       9.591847       9.591847       9.591847    6[7-(25),41-(6,6,6,6,6,6,6)]
    22       8.049673       8.049673       8.049673    6[7-(0),41-(6,6,6,6,6,6,6)]
    23       4.992688       4.992688       4.992688    7[6-(41)]
    24      10.996144      10.996144      10.996144    7[6-(41),25-(7,7)]
    25       3.190574       3.190574       3.190574    7[6-(41),25-(7,7)]
    26       2.538758       2.538758       2.538758    7[6-(41),25-(7,7)]
    27      10.199297      10.199297      10.199297    7[6-(41),25-(7,7)]
    28       2.590403       2.590403       2.590403    7[6-(41),25-(7,7)]
    29       5.966553       5.966553       5.966553    7[6-(41),25-(7,7)]
    30       3.135041       3.135041       3.135041    7[6-(41)]
    31       7.237555       7.237555       7.237555    7[6-(41)]
    32       1.234099       1.234099       1.234099    7[6-(41),25-(7,7)]
    33       9.039669       9.039669       9.039669    7[6-(41),25-(7,7)]
    34       9.691485       9.691485       9.691485    7[6-(41),25-(7,7)]
    35       2.030946       2.030946       2.030946    7[6-(41),25-(7,7)]
    36        9.63984        9.63984        9.63984    7[6-(41),25-(7,7)]
    37        6.26369        6.26369        6.26369    7[6-(41),25-(7,7)]
    38       9.095202       9.095202       9.095202    7[6-(41)]
