# Supplementary material for: A collection of forcefield precursors for metal–organic frameworks
Source: RSC Adv. 2019 Nov 13;9(63):36492–507. doi: 10.1039/c9ra07327b (PMC9075174; doi:10.1039/c9ra07327b)
Supplement: RA-009-C9RA07327B-s2515 [file RA-009-C9RA07327B-s2515.txt]

UVEXAV_clean

7.233500    0.000000    0.000000
-0.934462    7.569841    0.000000
-3.149516    -3.784941    10.108193

     1          2e-06          2e-06          2e-06    31[8-(1,31),8-(1,31),8-(1,31),8-(1,31),8-(6),8-(6)]
     2        3.14952        3.14952        3.14952    31[8-(1,31),8-(1,31),8-(1,31),8-(1,31),8-(6),8-(6)]
     3      -2.041989      -2.041989      -2.041989    31[8-(1,31),8-(1,31),8-(1,31),8-(1,31),8-(6),8-(6)]
     4       2.041992       2.041992       2.041992    31[8-(1,31),8-(1,31),8-(1,31),8-(1,31),8-(6),8-(6)]
     5       4.849838       4.849838       4.849838    1[8-(31,31)]
     6      -1.387543      -1.387543      -1.387543    1[8-(31,31)]
     7       2.383666       2.383666       2.383666    1[8-(31,31)]
     8       0.453084       0.453084       0.453084    1[8-(31,31)]
     9      -1.700316      -1.700316      -1.700316    1[8-(31,31)]
    10       4.537065       4.537065       4.537065    1[8-(31,31)]
    11       0.765856       0.765856       0.765856    1[8-(31,31)]
    12       2.696438       2.696438       2.696438    1[8-(31,31)]
    13       3.692722       3.692722       3.692722    1[6-(6,6)]
    14       2.606316       2.606316       2.606316    1[6-(6,6)]
    15       0.643494       0.643494       0.643494    6[6-(6,6),8-(31),8-(31)]
    16       0.469858       0.469858       0.469858    6[6-(1,6),6-(6,6),6-(8,8)]
    17      -0.643489      -0.643489      -0.643489    6[6-(6,6),8-(31),8-(31)]
    18      -0.469853      -0.469853      -0.469853    6[6-(1,6),6-(6,6),6-(8,8)]
    19       2.506028       2.506028       2.506028    6[6-(6,6),8-(31),8-(31)]
    20       2.679664       2.679664       2.679664    6[6-(1,6),6-(6,6),6-(8,8)]
    21       3.793011       3.793011       3.793011    6[6-(6,6),8-(31),8-(31)]
    22       3.619375       3.619375       3.619375    6[6-(1,6),6-(6,6),6-(8,8)]
    23       3.637341       3.637341       3.637341    6[1-(0),6-(6,6),6-(6,6)]
    24       2.661697       2.661697       2.661697    6[1-(0),6-(6,6),6-(6,6)]
    25      -1.935124      -1.935124      -1.935124    8[1-(0),31-(8,8,8,8,8),31-(8,8,8,8,8)]
    26       0.182198       0.182198       0.182198    8[1-(0),31-(8,8,8,8,8),31-(8,8,8,8,8)]
    27       -0.10542       -0.10542       -0.10542    8[6-(6,8),31-(8,8,8,8,8)]
    28       0.618218       0.618218       0.618218    8[6-(6,8),31-(8,8,8,8,8)]
    29       1.935128       1.935128       1.935128    8[1-(0),31-(8,8,8,8,8),31-(8,8,8,8,8)]
    30      -0.182196      -0.182196      -0.182196    8[1-(0),31-(8,8,8,8,8),31-(8,8,8,8,8)]
    31       0.105424       0.105424       0.105424    8[6-(6,8),31-(8,8,8,8,8)]
    32      -1.552676      -1.552676      -1.552676    8[6-(6,8),31-(8,8,8,8,8)]
    33       5.084646       5.084646       5.084646    8[1-(0),31-(8,8,8,8,8),31-(8,8,8,8,8)]
    34       2.967324       2.967324       2.967324    8[1-(0),31-(8,8,8,8,8),31-(8,8,8,8,8)]
    35       3.254942       3.254942       3.254942    8[6-(6,8),31-(8,8,8,8,8)]
    36       2.531304       2.531304       2.531304    8[6-(6,8),31-(8,8,8,8,8)]
    37       1.214394       1.214394       1.214394    8[1-(0),31-(8,8,8,8,8),31-(8,8,8,8,8)]
    38       3.331718       3.331718       3.331718    8[1-(0),31-(8,8,8,8,8),31-(8,8,8,8,8)]
    39       3.044098       3.044098       3.044098    8[6-(6,8),31-(8,8,8,8,8)]
    40       4.702198       4.702198       4.702198    8[6-(6,8),31-(8,8,8,8,8)]
