# Supplementary material for: A collection of forcefield precursors for metal–organic frameworks
Source: RSC Adv. 2019 Nov 13;9(63):36492–507. doi: 10.1039/c9ra07327b (PMC9075174; doi:10.1039/c9ra07327b)
Supplement: RA-009-C9RA07327B-s2516 [file RA-009-C9RA07327B-s2516.txt]

UVUFUN_clean

22.399200    0.000000    0.000000
-7.466319    21.118197    0.000000
-7.466319    -10.558926    18.288995

     1       0.279213       0.279213       0.279213    30[7-(6,6,6),7-(6,6,6),7-(6,6,6),8-(6),8-(6),8-(6)]
     2       1.451425       1.451425       1.451425    30[8-(6),8-(6),8-(6)]
     3      21.561918      21.561918      21.561918    30[7-(6,6,6),7-(6,6,6),7-(6,6,6),8-(6),8-(6),8-(6)]
     4      18.045244      18.045244      18.045244    30[8-(6),8-(6),8-(6)]
     5       7.745541       7.745541       7.745541    30[7-(6,6,6),7-(6,6,6),7-(6,6,6),8-(6),8-(6),8-(6)]
     6       8.917791       8.917791       8.917791    30[8-(6),8-(6),8-(6)]
     7      -7.187228      -7.187228      -7.187228    30[7-(6,6,6),7-(6,6,6),7-(6,6,6),8-(6),8-(6),8-(6)]
     8      -6.015016      -6.015016      -6.015016    30[8-(6),8-(6),8-(6)]
     9       4.012372       4.012372       4.012372    30[7-(6,6,6),7-(6,6,6),7-(6,6,6),8-(6),8-(6),8-(6)]
    10       5.184584       5.184584       5.184584    30[8-(6),8-(6),8-(6)]
    11      10.362318      10.362318      10.362318    30[7-(6,6,6),7-(6,6,6),7-(6,6,6),8-(6),8-(6),8-(6)]
    12       6.845644       6.845644       6.845644    30[8-(6),8-(6),8-(6)]
    13     -10.920387     -10.920387     -10.920387    30[7-(6,6,6),7-(6,6,6),7-(6,6,6),8-(6),8-(6),8-(6)]
    14      -9.748175      -9.748175      -9.748175    30[8-(6),8-(6),8-(6)]
    15      -3.454059      -3.454059      -3.454059    30[7-(6,6,6),7-(6,6,6),7-(6,6,6),8-(6),8-(6),8-(6)]
    16      -2.281809      -2.281809      -2.281809    30[8-(6),8-(6),8-(6)]
    17       4.249993       4.249993       4.249993    1[6-(6,6)]
    18      13.823336      13.823336      13.823336    1[6-(6,6)]
    19       7.203712       7.203712       7.203712    1[6-(6,6)]
    20       5.139992       5.139992       5.139992    1[6-(6,6)]
    21      15.872125      15.872125      15.872125    1[6-(1,6,7)]
    22      16.209609      16.209609      16.209609    1[6-(1,6,7)]
    23        8.74476        8.74476        8.74476    1[6-(1,6,7)]
    24       9.622819       9.622819       9.622819    1[6-(1,6,7)]
    25       8.271393       8.271393       8.271393    1[6-(1,6,7)]
    26       9.268896       9.268896       9.268896    1[6-(1,6,7)]
    27      -1.096047      -1.096047      -1.096047    1[6-(6,6)]
    28      -0.963139      -0.963139      -0.963139    1[6-(6,6)]
    29      10.805464      10.805464      10.805464    1[6-(6,6)]
    30      10.656131      10.656131      10.656131    1[6-(6,6)]
    31      -9.032744      -9.032744      -9.032744    1[6-(1,6,7)]
    32      12.183771      12.183771      12.183771    1[6-(1,6,7)]
    33      17.474392      17.474392      17.474392    1[6-(1,6,7)]
    34       9.900552       9.900552       9.900552    1[6-(1,6,7)]
    35      -2.229428      -2.229428      -2.229428    1[6-(1,6,7)]
    36      -3.609213      -3.609213      -3.609213    1[6-(1,6,7)]
    37       5.345998       5.345998       5.345998    1[6-(6,6)]
    38       4.475417       4.475417       4.475417    1[6-(6,6)]
    39       7.690465       7.690465       7.690465    1[6-(6,6)]
    40        8.46697        8.46697        8.46697    1[6-(6,6)]
    41       4.806929       4.806929       4.806929    1[6-(1,6,7)]
    42       6.106088       6.106088       6.106088    1[6-(1,6,7)]
    43        5.48341        5.48341        5.48341    1[6-(1,6,7)]
    44       6.179278       6.179278       6.179278    1[6-(1,6,7)]
    45       3.394295       3.394295       3.394295    1[6-(1,6,7)]
    46       3.119544       3.119544       3.119544    1[6-(1,6,7)]
    47      13.899499      13.899499      13.899499    1[6-(6,6)]
    48      12.530148      12.530148      12.530148    1[6-(6,6)]
    49      11.632683      11.632683      11.632683    1[6-(6,6)]
    50      13.069231      13.069231      13.069231    1[6-(6,6)]
    51      10.753133      10.753133      10.753133    1[6-(1,6,7)]
    52      10.299175      10.299175      10.299175    1[6-(1,6,7)]
    53       13.09608       13.09608       13.09608    1[6-(1,6,7)]
    54      11.629676      11.629676      11.629676    1[6-(1,6,7)]
    55      12.963183      12.963183      12.963183    1[6-(1,6,7)]
    56      13.620216      13.620216      13.620216    1[6-(1,6,7)]
    57      11.716313      11.716313      11.716313    1[6-(6,6)]
    58       6.357005       6.357005       6.357005    1[6-(6,6)]
    59      14.670037      14.670037      14.670037    1[6-(6,6)]
    60      12.606331      12.606331      12.606331    1[6-(6,6)]
    61       8.405785       8.405785       8.405785    1[6-(1,6,7)]
    62       8.743275       8.743275       8.743275    1[6-(1,6,7)]
    63      16.211105      16.211105      16.211105    1[6-(1,6,7)]
    64      17.089152      17.089152      17.089152    1[6-(1,6,7)]
    65      15.737714      15.737714      15.737714    1[6-(1,6,7)]
    66      16.735234      16.735234      16.735234    1[6-(1,6,7)]
    67       6.370463       6.370463       6.370463    1[6-(6,6)]
    68       6.503347       6.503347       6.503347    1[6-(6,6)]
    69       3.339089       3.339089       3.339089    1[6-(6,6)]
    70       3.189778       3.189778       3.189778    1[6-(6,6)]
    71       5.900047       5.900047       5.900047    1[6-(1,6,7)]
    72        4.71737        4.71737        4.71737    1[6-(1,6,7)]
    73       2.541667       2.541667       2.541667    1[6-(1,6,7)]
    74       2.434144       2.434144       2.434144    1[6-(1,6,7)]
    75       5.237034       5.237034       5.237034    1[6-(1,6,7)]
    76       3.857239       3.857239       3.857239    1[6-(1,6,7)]
    77      12.812438      12.812438      12.812438    1[6-(6,6)]
    78      11.941869      11.941869      11.941869    1[6-(6,6)]
    79      -7.242301      -7.242301      -7.242301    1[6-(6,6)]
    80      -6.465809      -6.465809      -6.465809    1[6-(6,6)]
    81     -10.125809     -10.125809     -10.125809    1[6-(1,6,7)]
    82      -8.826656      -8.826656      -8.826656    1[6-(1,6,7)]
    83      12.949825      12.949825      12.949825    1[6-(1,6,7)]
    84      -8.753496      -8.753496      -8.753496    1[6-(1,6,7)]
    85      10.860734      10.860734      10.860734    1[6-(1,6,7)]
    86      10.585965      10.585965      10.585965    1[6-(1,6,7)]
    87       6.433111       6.433111       6.433111    1[6-(6,6)]
    88       5.063784       5.063784       5.063784    1[6-(6,6)]
    89       -3.30002       -3.30002       -3.30002    1[6-(6,6)]
    90      -1.863495      -1.863495      -1.863495    1[6-(6,6)]
    91       3.286783       3.286783       3.286783    1[6-(1,6,7)]
    92      -4.633503      -4.633503      -4.633503    1[6-(1,6,7)]
    93      -1.836592      -1.836592      -1.836592    1[6-(1,6,7)]
    94      -3.302994      -3.302994      -3.302994    1[6-(1,6,7)]
    95       5.496843       5.496843       5.496843    1[6-(1,6,7)]
    96       6.153886       6.153886       6.153886    1[6-(1,6,7)]
    97      -3.216438      -3.216438      -3.216438    1[6-(6,6)]
    98      -1.109419      -1.109419      -1.109419    1[6-(6,6)]
    99      -0.262758      -0.262758      -0.262758    1[6-(6,6)]
   100      -2.326471      -2.326471      -2.326471    1[6-(6,6)]
   101       0.939353       0.939353       0.939353    1[6-(1,6,7)]
   102       1.276823       1.276823       1.276823    1[6-(1,6,7)]
   103       1.278321       1.278321       1.278321    1[6-(1,6,7)]
   104       2.156362       2.156362       2.156362    1[6-(1,6,7)]
   105        0.80497        0.80497        0.80497    1[6-(1,6,7)]
   106        1.80248        1.80248        1.80248    1[6-(1,6,7)]
   107      13.836825      13.836825      13.836825    1[6-(6,6)]
   108      -8.429462      -8.429462      -8.429462    1[6-(6,6)]
   109      18.271812      18.271812      18.271812    1[6-(6,6)]
   110      18.122473      18.122473      18.122473    1[6-(6,6)]
   111      -1.566412      -1.566412      -1.566412    1[6-(1,6,7)]
   112      -2.749083      -2.749083      -2.749083    1[6-(1,6,7)]
   113      10.008072      10.008072      10.008072    1[6-(1,6,7)]
   114      17.366887      17.366887      17.366887    1[6-(1,6,7)]
   115      12.703436      12.703436      12.703436    1[6-(1,6,7)]
   116      11.323644      11.323644      11.323644    1[6-(1,6,7)]
   117      -2.120365      -2.120365      -2.120365    1[6-(6,6)]
   118      -2.990962      -2.990962      -2.990962    1[6-(6,6)]
   119       0.224054       0.224054       0.224054    1[6-(6,6)]
   120       1.000575       1.000575       1.000575    1[6-(6,6)]
   121      -2.659471      -2.659471      -2.659471    1[6-(1,6,7)]
   122      -1.360324      -1.360324      -1.360324    1[6-(1,6,7)]
   123       -1.98302       -1.98302       -1.98302    1[6-(1,6,7)]
   124      -1.287161      -1.287161      -1.287161    1[6-(1,6,7)]
   125      -4.072109      -4.072109      -4.072109    1[6-(1,6,7)]
   126       -4.34688       -4.34688       -4.34688    1[6-(1,6,7)]
   127      -1.033217      -1.033217      -1.033217    1[6-(6,6)]
   128      -2.402552      -2.402552      -2.402552    1[6-(6,6)]
   129       4.166334       4.166334       4.166334    1[6-(6,6)]
   130       5.602867       5.602867       5.602867    1[6-(6,6)]
   131      -4.179545      -4.179545      -4.179545    1[6-(1,6,7)]
   132       2.832828       2.832828       2.832828    1[6-(1,6,7)]
   133       5.629751       5.629751       5.629751    1[6-(1,6,7)]
   134       4.163355       4.163355       4.163355    1[6-(1,6,7)]
   135      -1.969491      -1.969491      -1.969491    1[6-(1,6,7)]
   136      -1.312439      -1.312439      -1.312439    1[6-(1,6,7)]
   137       7.983162       7.983162       7.983162    1[6-(6,6)]
   138      10.090181      10.090181      10.090181    1[6-(6,6)]
   139      10.936842      10.936842      10.936842    1[6-(6,6)]
   140       8.873129       8.873129       8.873129    1[6-(6,6)]
   141      12.138953      12.138953      12.138953    1[6-(1,6,7)]
   142      12.476423      12.476423      12.476423    1[6-(1,6,7)]
   143      12.477921      12.477921      12.477921    1[6-(1,6,7)]
   144      13.355962      13.355962      13.355962    1[6-(1,6,7)]
   145       12.00457       12.00457       12.00457    1[6-(1,6,7)]
   146       13.00208       13.00208       13.00208    1[6-(1,6,7)]
   147       2.637225       2.637225       2.637225    1[6-(6,6)]
   148       2.770138       2.770138       2.770138    1[6-(6,6)]
   149       7.072212       7.072212       7.072212    1[6-(6,6)]
   150       6.922873       6.922873       6.922873    1[6-(6,6)]
   151       9.633188       9.633188       9.633188    1[6-(1,6,7)]
   152       8.450517       8.450517       8.450517    1[6-(1,6,7)]
   153      -1.191528      -1.191528      -1.191528    1[6-(1,6,7)]
   154       6.167287       6.167287       6.167287    1[6-(1,6,7)]
   155       1.503836       1.503836       1.503836    1[6-(1,6,7)]
   156       0.124044       0.124044       0.124044    1[6-(1,6,7)]
   157       9.079235       9.079235       9.079235    1[6-(6,6)]
   158       8.208638       8.208638       8.208638    1[6-(6,6)]
   159      11.423654      11.423654      11.423654    1[6-(6,6)]
   160      12.200175      12.200175      12.200175    1[6-(6,6)]
   161       8.540129       8.540129       8.540129    1[6-(1,6,7)]
   162       9.839276       9.839276       9.839276    1[6-(1,6,7)]
   163        9.21658        9.21658        9.21658    1[6-(1,6,7)]
   164       9.912439       9.912439       9.912439    1[6-(1,6,7)]
   165       7.127491       7.127491       7.127491    1[6-(1,6,7)]
   166        6.85272        6.85272        6.85272    1[6-(1,6,7)]
   167     -12.232817     -12.232817     -12.232817    1[6-(6,6)]
   168       8.797048       8.797048       8.797048    1[6-(6,6)]
   169      -7.033266      -7.033266      -7.033266    1[6-(6,6)]
   170      -5.596733      -5.596733      -5.596733    1[6-(6,6)]
   171       7.020055       7.020055       7.020055    1[6-(1,6,7)]
   172      14.032428      14.032428      14.032428    1[6-(1,6,7)]
   173      -5.569849      -5.569849      -5.569849    1[6-(1,6,7)]
   174      -7.036245      -7.036245      -7.036245    1[6-(1,6,7)]
   175     -13.169091     -13.169091     -13.169091    1[6-(1,6,7)]
   176     -12.512039     -12.512039     -12.512039    1[6-(1,6,7)]
   177      -6.949607      -6.949607      -6.949607    1[6-(6,6)]
   178       2.623736       2.623736       2.623736    1[6-(6,6)]
   179      -3.995888      -3.995888      -3.995888    1[6-(6,6)]
   180      -6.059608      -6.059608      -6.059608    1[6-(6,6)]
   181       4.672525       4.672525       4.672525    1[6-(1,6,7)]
   182       5.010009       5.010009       5.010009    1[6-(1,6,7)]
   183       -2.45484       -2.45484       -2.45484    1[6-(1,6,7)]
   184      -1.576781      -1.576781      -1.576781    1[6-(1,6,7)]
   185      -2.928207      -2.928207      -2.928207    1[6-(1,6,7)]
   186      -1.930704      -1.930704      -1.930704    1[6-(1,6,7)]
   187      10.103553      10.103553      10.103553    1[6-(6,6)]
   188      10.236461      10.236461      10.236461    1[6-(6,6)]
   189      -0.394136      -0.394136      -0.394136    1[6-(6,6)]
   190      -0.543469      -0.543469      -0.543469    1[6-(6,6)]
   191       2.166856       2.166856       2.166856    1[6-(1,6,7)]
   192       0.984171       0.984171       0.984171    1[6-(1,6,7)]
   193       6.274792       6.274792       6.274792    1[6-(1,6,7)]
   194      -1.299048      -1.299048      -1.299048    1[6-(1,6,7)]
   195       8.970172       8.970172       8.970172    1[6-(1,6,7)]
   196       7.590387       7.590387       7.590387    1[6-(1,6,7)]
   197      16.545598      16.545598      16.545598    1[6-(6,6)]
   198      15.675017      15.675017      15.675017    1[6-(6,6)]
   199      -3.509135      -3.509135      -3.509135    1[6-(6,6)]
   200       -2.73263       -2.73263       -2.73263    1[6-(6,6)]
   201      16.006529      16.006529      16.006529    1[6-(1,6,7)]
   202      -5.093512      -5.093512      -5.093512    1[6-(1,6,7)]
   203       -5.71619       -5.71619       -5.71619    1[6-(1,6,7)]
   204      -5.020322      -5.020322      -5.020322    1[6-(1,6,7)]
   205      14.593895      14.593895      14.593895    1[6-(1,6,7)]
   206      14.319144      14.319144      14.319144    1[6-(1,6,7)]
   207       2.699899       2.699899       2.699899    1[6-(6,6)]
   208       1.330548       1.330548       1.330548    1[6-(6,6)]
   209       0.433083       0.433083       0.433083    1[6-(6,6)]
   210       1.869631       1.869631       1.869631    1[6-(6,6)]
   211      -0.446467      -0.446467      -0.446467    1[6-(1,6,7)]
   212      -0.900425      -0.900425      -0.900425    1[6-(1,6,7)]
   213        1.89648        1.89648        1.89648    1[6-(1,6,7)]
   214       0.430076       0.430076       0.430076    1[6-(1,6,7)]
   215       1.763583       1.763583       1.763583    1[6-(1,6,7)]
   216       2.420616       2.420616       2.420616    1[6-(1,6,7)]
   217       0.516713       0.516713       0.516713    1[6-(6,6)]
   218      -4.842595      -4.842595      -4.842595    1[6-(6,6)]
   219       3.470437       3.470437       3.470437    1[6-(6,6)]
   220       1.406731       1.406731       1.406731    1[6-(6,6)]
   221      -2.793815      -2.793815      -2.793815    1[6-(1,6,7)]
   222      -2.456325      -2.456325      -2.456325    1[6-(1,6,7)]
   223       5.011505       5.011505       5.011505    1[6-(1,6,7)]
   224       5.889552       5.889552       5.889552    1[6-(1,6,7)]
   225       4.538114       4.538114       4.538114    1[6-(1,6,7)]
   226       5.535634       5.535634       5.535634    1[6-(1,6,7)]
   227      -4.829137      -4.829137      -4.829137    1[6-(6,6)]
   228      -4.696253      -4.696253      -4.696253    1[6-(6,6)]
   229      -7.860511      -7.860511      -7.860511    1[6-(6,6)]
   230      -8.009822      -8.009822      -8.009822    1[6-(6,6)]
   231      -5.299553      -5.299553      -5.299553    1[6-(1,6,7)]
   232       -6.48223       -6.48223       -6.48223    1[6-(1,6,7)]
   233      -8.657933      -8.657933      -8.657933    1[6-(1,6,7)]
   234      -8.765456      -8.765456      -8.765456    1[6-(1,6,7)]
   235      -5.962566      -5.962566      -5.962566    1[6-(1,6,7)]
   236      -7.342361      -7.342361      -7.342361    1[6-(1,6,7)]
   237       1.612838       1.612838       1.612838    1[6-(6,6)]
   238       0.742269       0.742269       0.742269    1[6-(6,6)]
   239       3.957299       3.957299       3.957299    1[6-(6,6)]
   240       4.733791       4.733791       4.733791    1[6-(6,6)]
   241       1.073791       1.073791       1.073791    1[6-(1,6,7)]
   242       2.372944       2.372944       2.372944    1[6-(1,6,7)]
   243       1.750225       1.750225       1.750225    1[6-(1,6,7)]
   244       2.446104       2.446104       2.446104    1[6-(1,6,7)]
   245      -0.338866      -0.338866      -0.338866    1[6-(1,6,7)]
   246      -0.613635      -0.613635      -0.613635    1[6-(1,6,7)]
   247      -4.766489      -4.766489      -4.766489    1[6-(6,6)]
   248      -6.135816      -6.135816      -6.135816    1[6-(6,6)]
   249        7.89958        7.89958        7.89958    1[6-(6,6)]
   250       9.336105       9.336105       9.336105    1[6-(6,6)]
   251      14.486383      14.486383      14.486383    1[6-(1,6,7)]
   252       6.566097       6.566097       6.566097    1[6-(1,6,7)]
   253     -13.036192     -13.036192     -13.036192    1[6-(1,6,7)]
   254       7.896606       7.896606       7.896606    1[6-(1,6,7)]
   255      -5.702757      -5.702757      -5.702757    1[6-(1,6,7)]
   256      -5.045714      -5.045714      -5.045714    1[6-(1,6,7)]
   257       3.122564       3.122564       3.122564    6[6-(6,6),8-(30),8-(30)]
   258       4.497879       4.497879       4.497879    6[6-(1,6),6-(1,6),6-(8,8)]
   259       4.872693       4.872693       4.872693    6[1-(0),6-(1,6),6-(6,6)]
   260      13.584411      13.584411      13.584411    6[1-(0),6-(1,6),6-(6,6)]
   261      14.511741      14.511741      14.511741    6[6-(1,1,7),6-(1,6),6-(1,6)]
   262       6.619837       6.619837       6.619837    6[1-(0),6-(1,6),6-(6,6)]
   263       5.392357       5.392357       5.392357    6[1-(0),6-(1,6),6-(6,6)]
   264      15.907961      15.907961      15.907961    6[1-(0),1-(0),6-(6,6),7-(6,6,30)]
   265       9.563082       9.563082       9.563082    6[1-(0),1-(0),6-(1,1,7),7-(6,6,30)]
   266       9.198719       9.198719       9.198719    6[1-(0),1-(0),6-(1,1,7),7-(6,6,30)]
   267      12.138962      12.138962      12.138962    6[6-(6,6),8-(30),8-(30)]
   268      12.206163      12.206163      12.206163    6[6-(1,6),6-(1,6),6-(8,8)]
   269      20.662534      20.662534      20.662534    6[1-(0),6-(1,6),6-(6,6)]
   270      -9.116371      -9.116371      -9.116371    6[1-(0),6-(1,6),6-(6,6)]
   271      12.355499      12.355499      12.355499    6[6-(1,1,7),6-(1,6),6-(1,6)]
   272      11.410245      11.410245      11.410245    6[1-(0),6-(1,6),6-(6,6)]
   273      11.332591      11.332591      11.332591    6[1-(0),6-(1,6),6-(6,6)]
   274      12.431661      12.431661      12.431661    6[1-(0),1-(0),6-(6,6),7-(6,6,30)]
   275       10.13351       10.13351       10.13351    6[1-(0),1-(0),6-(1,1,7),7-(6,6,30)]
   276      -2.861083      -2.861083      -2.861083    6[1-(0),1-(0),6-(1,1,7),7-(6,6,30)]
   277       7.482889       7.482889       7.482889    6[6-(6,6),8-(30),8-(30)]
   278       6.967709       6.967709       6.967709    6[6-(1,6),6-(1,6),6-(8,8)]
   279       5.804438       5.804438       5.804438    6[1-(0),6-(1,6),6-(6,6)]
   280       5.290751       5.290751       5.290751    6[1-(0),6-(1,6),6-(6,6)]
   281       5.973186       5.973186       5.973186    6[6-(1,1,7),6-(1,6),6-(1,6)]
   282       7.181253       7.181253       7.181253    6[1-(0),6-(1,6),6-(6,6)]
   283       7.647156       7.647156       7.647156    6[1-(0),6-(1,6),6-(6,6)]
   284       5.374381       5.374381       5.374381    6[1-(0),1-(0),6-(6,6),7-(6,6,30)]
   285       5.307203       5.307203       5.307203    6[1-(0),1-(0),6-(1,1,7),7-(6,6,30)]
   286       3.288278       3.288278       3.288278    6[1-(0),1-(0),6-(1,1,7),7-(6,6,30)]
   287      14.587909      14.587909      14.587909    6[6-(6,6),8-(30),8-(30)]
   288      13.660573      13.660573      13.660573    6[6-(1,6),6-(1,6),6-(8,8)]
   289      13.458978      13.458978      13.458978    6[1-(0),6-(1,6),6-(6,6)]
   290      12.640653      12.640653      12.640653    6[1-(0),6-(1,6),6-(6,6)]
   291      11.958218      11.958218      11.958218    6[6-(1,1,7),6-(1,6),6-(1,6)]
   292      12.120989      12.120989      12.120989    6[1-(0),6-(1,6),6-(6,6)]
   293       12.96022       12.96022       12.96022    6[1-(0),6-(1,6),6-(6,6)]
   294       11.08464       11.08464       11.08464    6[1-(0),1-(0),6-(6,6),7-(6,6,30)]
   295       12.32853       12.32853       12.32853    6[1-(0),1-(0),6-(1,1,7),7-(6,6,30)]
   296      12.773529      12.773529      12.773529    6[1-(0),1-(0),6-(1,1,7),7-(6,6,30)]
   297      10.588903      10.588903      10.588903    6[6-(6,6),8-(30),8-(30)]
   298       11.96421       11.96421       11.96421    6[6-(1,6),6-(1,6),6-(8,8)]
   299      12.339014      12.339014      12.339014    6[1-(0),6-(1,6),6-(6,6)]
   300       6.118086       6.118086       6.118086    6[1-(0),6-(1,6),6-(6,6)]
   301       7.045418       7.045418       7.045418    6[6-(1,1,7),6-(1,6),6-(1,6)]
   302      14.086161      14.086161      14.086161    6[1-(0),6-(1,6),6-(6,6)]
   303      12.858689      12.858689      12.858689    6[1-(0),6-(1,6),6-(6,6)]
   304       8.441631       8.441631       8.441631    6[1-(0),1-(0),6-(6,6),7-(6,6,30)]
   305      17.029419      17.029419      17.029419    6[1-(0),1-(0),6-(1,1,7),7-(6,6,30)]
   306      16.665044      16.665044      16.665044    6[1-(0),1-(0),6-(1,1,7),7-(6,6,30)]
   307       4.672617       4.672617       4.672617    6[6-(6,6),8-(30),8-(30)]
   308       4.739804       4.739804       4.739804    6[6-(1,6),6-(1,6),6-(8,8)]
   309       5.729842       5.729842       5.729842    6[1-(0),6-(1,6),6-(6,6)]
   310       5.816442       5.816442       5.816442    6[1-(0),6-(1,6),6-(6,6)]
   311        4.88911        4.88911        4.88911    6[6-(1,1,7),6-(1,6),6-(1,6)]
   312        3.94387        3.94387        3.94387    6[1-(0),6-(1,6),6-(6,6)]
   313        3.86623        3.86623        3.86623    6[1-(0),6-(1,6),6-(6,6)]
   314       4.965256       4.965256       4.965256    6[1-(0),1-(0),6-(6,6),7-(6,6,30)]
   315       2.667095       2.667095       2.667095    6[1-(0),1-(0),6-(1,1,7),7-(6,6,30)]
   316        4.60537        4.60537        4.60537    6[1-(0),1-(0),6-(1,1,7),7-(6,6,30)]
   317       -7.44989       -7.44989       -7.44989    6[6-(6,6),8-(30),8-(30)]
   318      -7.965063      -7.965063      -7.965063    6[6-(1,6),6-(1,6),6-(8,8)]
   319      13.270877      13.270877      13.270877    6[1-(0),6-(1,6),6-(6,6)]
   320      -9.642003      -9.642003      -9.642003    6[1-(0),6-(1,6),6-(6,6)]
   321      -8.959571      -8.959571      -8.959571    6[6-(1,1,7),6-(1,6),6-(1,6)]
   322      -7.751512      -7.751512      -7.751512    6[1-(0),6-(1,6),6-(6,6)]
   323      -7.285617      -7.285617      -7.285617    6[1-(0),6-(1,6),6-(6,6)]
   324      -9.558367      -9.558367      -9.558367    6[1-(0),1-(0),6-(6,6),7-(6,6,30)]
   325      -9.625575      -9.625575      -9.625575    6[1-(0),1-(0),6-(1,1,7),7-(6,6,30)]
   326      10.754712      10.754712      10.754712    6[1-(0),1-(0),6-(1,1,7),7-(6,6,30)]
   327      -0.344825      -0.344825      -0.344825    6[6-(6,6),8-(30),8-(30)]
   328      -1.272146      -1.272146      -1.272146    6[6-(1,6),6-(1,6),6-(8,8)]
   329      -1.473728      -1.473728      -1.473728    6[1-(0),6-(1,6),6-(6,6)]
   330        5.17428        5.17428        5.17428    6[1-(0),6-(1,6),6-(6,6)]
   331      -2.974472      -2.974472      -2.974472    6[6-(1,1,7),6-(1,6),6-(1,6)]
   332      -2.811715      -2.811715      -2.811715    6[1-(0),6-(1,6),6-(6,6)]
   333      -1.972498      -1.972498      -1.972498    6[1-(0),6-(1,6),6-(6,6)]
   334      -3.848034      -3.848034      -3.848034    6[1-(0),1-(0),6-(6,6),7-(6,6,30)]
   335      -2.604134      -2.604134      -2.604134    6[1-(0),1-(0),6-(1,1,7),7-(6,6,30)]
   336       5.307197       5.307197       5.307197    6[1-(0),1-(0),6-(1,1,7),7-(6,6,30)]
   337      -4.343879      -4.343879      -4.343879    6[6-(6,6),8-(30),8-(30)]
   338      -2.968568      -2.968568      -2.968568    6[6-(1,6),6-(1,6),6-(8,8)]
   339      -2.593746      -2.593746      -2.593746    6[1-(0),6-(1,6),6-(6,6)]
   340       -1.34835       -1.34835       -1.34835    6[1-(0),6-(1,6),6-(6,6)]
   341      -0.421031      -0.421031      -0.421031    6[6-(1,1,7),6-(1,6),6-(1,6)]
   342      -0.846624      -0.846624      -0.846624    6[1-(0),6-(1,6),6-(6,6)]
   343      -2.074101      -2.074101      -2.074101    6[1-(0),6-(1,6),6-(6,6)]
   344       0.975187       0.975187       0.975187    6[1-(0),1-(0),6-(6,6),7-(6,6,30)]
   345       2.096638       2.096638       2.096638    6[1-(0),1-(0),6-(1,1,7),7-(6,6,30)]
   346       1.732295       1.732295       1.732295    6[1-(0),1-(0),6-(1,1,7),7-(6,6,30)]
   347      19.605284      19.605284      19.605284    6[6-(6,6),8-(30),8-(30)]
   348      19.672488      19.672488      19.672488    6[6-(1,6),6-(1,6),6-(8,8)]
   349      13.196213      13.196213      13.196213    6[1-(0),6-(1,6),6-(6,6)]
   350      -1.650051      -1.650051      -1.650051    6[1-(0),6-(1,6),6-(6,6)]
   351       -2.57737       -2.57737       -2.57737    6[6-(1,1,7),6-(1,6),6-(1,6)]
   352      18.876585      18.876585      18.876585    6[1-(0),6-(1,6),6-(6,6)]
   353      18.798928      18.798928      18.798928    6[1-(0),6-(1,6),6-(6,6)]
   354      -2.501206      -2.501206      -2.501206    6[1-(0),1-(0),6-(6,6),7-(6,6,30)]
   355      17.599832      17.599832      17.599832    6[1-(0),1-(0),6-(1,1,7),7-(6,6,30)]
   356      12.071782      12.071782      12.071782    6[1-(0),1-(0),6-(1,1,7),7-(6,6,30)]
   357       0.016522       0.016522       0.016522    6[6-(6,6),8-(30),8-(30)]
   358      -0.498669      -0.498669      -0.498669    6[6-(1,6),6-(1,6),6-(8,8)]
   359      -1.661934      -1.661934      -1.661934    6[1-(0),6-(1,6),6-(6,6)]
   360      -2.175631      -2.175631      -2.175631    6[1-(0),6-(1,6),6-(6,6)]
   361      -1.493212      -1.493212      -1.493212    6[6-(1,1,7),6-(1,6),6-(1,6)]
   362      -0.285148      -0.285148      -0.285148    6[1-(0),6-(1,6),6-(6,6)]
   363       0.180764       0.180764       0.180764    6[1-(0),6-(1,6),6-(6,6)]
   364      -2.092027      -2.092027      -2.092027    6[1-(0),1-(0),6-(6,6),7-(6,6,30)]
   365      -2.159233      -2.159233      -2.159233    6[1-(0),1-(0),6-(1,1,7),7-(6,6,30)]
   366      -4.178139      -4.178139      -4.178139    6[1-(0),1-(0),6-(1,1,7),7-(6,6,30)]
   367       7.121516       7.121516       7.121516    6[6-(6,6),8-(30),8-(30)]
   368       6.194192       6.194192       6.194192    6[6-(1,6),6-(1,6),6-(8,8)]
   369       5.992591       5.992591       5.992591    6[1-(0),6-(1,6),6-(6,6)]
   370      -2.292044      -2.292044      -2.292044    6[1-(0),6-(1,6),6-(6,6)]
   371       4.491856       4.491856       4.491856    6[6-(1,1,7),6-(1,6),6-(1,6)]
   372       4.654631       4.654631       4.654631    6[1-(0),6-(1,6),6-(6,6)]
   373       5.493852       5.493852       5.493852    6[1-(0),6-(1,6),6-(6,6)]
   374       3.618289       3.618289       3.618289    6[1-(0),1-(0),6-(6,6),7-(6,6,30)]
   375       4.862206       4.862206       4.862206    6[1-(0),1-(0),6-(1,1,7),7-(6,6,30)]
   376      -2.159132      -2.159132      -2.159132    6[1-(0),1-(0),6-(1,1,7),7-(6,6,30)]
   377       6.855721       6.855721       6.855721    6[6-(6,6),8-(30),8-(30)]
   378       8.231032       8.231032       8.231032    6[6-(1,6),6-(1,6),6-(8,8)]
   379       8.605854       8.605854       8.605854    6[1-(0),6-(1,6),6-(6,6)]
   380        9.85125        9.85125        9.85125    6[1-(0),6-(1,6),6-(6,6)]
   381      10.778569      10.778569      10.778569    6[6-(1,1,7),6-(1,6),6-(1,6)]
   382      10.352976      10.352976      10.352976    6[1-(0),6-(1,6),6-(6,6)]
   383       9.125499       9.125499       9.125499    6[1-(0),6-(1,6),6-(6,6)]
   384      12.174787      12.174787      12.174787    6[1-(0),1-(0),6-(6,6),7-(6,6,30)]
   385      13.296238      13.296238      13.296238    6[1-(0),1-(0),6-(1,1,7),7-(6,6,30)]
   386      12.931895      12.931895      12.931895    6[1-(0),1-(0),6-(1,1,7),7-(6,6,30)]
   387       8.405684       8.405684       8.405684    6[6-(6,6),8-(30),8-(30)]
   388       8.472888       8.472888       8.472888    6[6-(1,6),6-(1,6),6-(8,8)]
   389       1.996613       1.996613       1.996613    6[1-(0),6-(1,6),6-(6,6)]
   390       9.549549       9.549549       9.549549    6[1-(0),6-(1,6),6-(6,6)]
   391        8.62223        8.62223        8.62223    6[6-(1,1,7),6-(1,6),6-(1,6)]
   392       7.676985       7.676985       7.676985    6[1-(0),6-(1,6),6-(6,6)]
   393       7.599328       7.599328       7.599328    6[1-(0),6-(1,6),6-(6,6)]
   394       8.698394       8.698394       8.698394    6[1-(0),1-(0),6-(6,6),7-(6,6,30)]
   395       6.400232       6.400232       6.400232    6[1-(0),1-(0),6-(1,1,7),7-(6,6,30)]
   396       0.872182       0.872182       0.872182    6[1-(0),1-(0),6-(1,1,7),7-(6,6,30)]
   397      11.216122      11.216122      11.216122    6[6-(6,6),8-(30),8-(30)]
   398      10.700931      10.700931      10.700931    6[6-(1,6),6-(1,6),6-(8,8)]
   399       9.537666       9.537666       9.537666    6[1-(0),6-(1,6),6-(6,6)]
   400       9.023969       9.023969       9.023969    6[1-(0),6-(1,6),6-(6,6)]
   401       9.706388       9.706388       9.706388    6[6-(1,1,7),6-(1,6),6-(1,6)]
   402      10.914452      10.914452      10.914452    6[1-(0),6-(1,6),6-(6,6)]
   403      11.380364      11.380364      11.380364    6[1-(0),6-(1,6),6-(6,6)]
   404       9.107573       9.107573       9.107573    6[1-(0),1-(0),6-(6,6),7-(6,6,30)]
   405       9.040367       9.040367       9.040367    6[1-(0),1-(0),6-(1,1,7),7-(6,6,30)]
   406       7.021461       7.021461       7.021461    6[1-(0),1-(0),6-(1,1,7),7-(6,6,30)]
   407      -4.078084      -4.078084      -4.078084    6[6-(6,6),8-(30),8-(30)]
   408      -5.005408      -5.005408      -5.005408    6[6-(1,6),6-(1,6),6-(8,8)]
   409      -5.207009      -5.207009      -5.207009    6[1-(0),6-(1,6),6-(6,6)]
   410       8.907556       8.907556       8.907556    6[1-(0),6-(1,6),6-(6,6)]
   411      15.691456      15.691456      15.691456    6[6-(1,1,7),6-(1,6),6-(1,6)]
   412      -6.544969      -6.544969      -6.544969    6[1-(0),6-(1,6),6-(6,6)]
   413      -5.705748      -5.705748      -5.705748    6[1-(0),6-(1,6),6-(6,6)]
   414      14.817889      14.817889      14.817889    6[1-(0),1-(0),6-(6,6),7-(6,6,30)]
   415      -6.337394      -6.337394      -6.337394    6[1-(0),1-(0),6-(1,1,7),7-(6,6,30)]
   416     -13.358732     -13.358732     -13.358732    6[1-(0),1-(0),6-(1,1,7),7-(6,6,30)]
   417      -8.077036      -8.077036      -8.077036    6[6-(6,6),8-(30),8-(30)]
   418      -6.701721      -6.701721      -6.701721    6[6-(1,6),6-(1,6),6-(8,8)]
   419      -6.326907      -6.326907      -6.326907    6[1-(0),6-(1,6),6-(6,6)]
   420       2.384811       2.384811       2.384811    6[1-(0),6-(1,6),6-(6,6)]
   421       3.312141       3.312141       3.312141    6[6-(1,1,7),6-(1,6),6-(1,6)]
   422      -4.579763      -4.579763      -4.579763    6[1-(0),6-(1,6),6-(6,6)]
   423      -5.807243      -5.807243      -5.807243    6[1-(0),6-(1,6),6-(6,6)]
   424       4.708361       4.708361       4.708361    6[1-(0),1-(0),6-(6,6),7-(6,6,30)]
   425      -1.636518      -1.636518      -1.636518    6[1-(0),1-(0),6-(1,1,7),7-(6,6,30)]
   426      -2.000881      -2.000881      -2.000881    6[1-(0),1-(0),6-(1,1,7),7-(6,6,30)]
   427       0.939362       0.939362       0.939362    6[6-(6,6),8-(30),8-(30)]
   428       1.006563       1.006563       1.006563    6[6-(1,6),6-(1,6),6-(8,8)]
   429       9.462934       9.462934       9.462934    6[1-(0),6-(1,6),6-(6,6)]
   430       2.083229       2.083229       2.083229    6[1-(0),6-(1,6),6-(6,6)]
   431       1.155899       1.155899       1.155899    6[6-(1,1,7),6-(1,6),6-(1,6)]
   432       0.210645       0.210645       0.210645    6[1-(0),6-(1,6),6-(6,6)]
   433       0.132991       0.132991       0.132991    6[1-(0),6-(1,6),6-(6,6)]
   434       1.232061       1.232061       1.232061    6[1-(0),1-(0),6-(6,6),7-(6,6,30)]
   435       -1.06609       -1.06609       -1.06609    6[1-(0),1-(0),6-(1,1,7),7-(6,6,30)]
   436       8.338517       8.338517       8.338517    6[1-(0),1-(0),6-(1,1,7),7-(6,6,30)]
   437      -3.716711      -3.716711      -3.716711    6[6-(6,6),8-(30),8-(30)]
   438      -4.231891      -4.231891      -4.231891    6[6-(1,6),6-(1,6),6-(8,8)]
   439      -5.395162      -5.395162      -5.395162    6[1-(0),6-(1,6),6-(6,6)]
   440      16.490351      16.490351      16.490351    6[1-(0),6-(1,6),6-(6,6)]
   441      -5.226414      -5.226414      -5.226414    6[6-(1,1,7),6-(1,6),6-(1,6)]
   442      -4.018347      -4.018347      -4.018347    6[1-(0),6-(1,6),6-(6,6)]
   443      -3.552444      -3.552444      -3.552444    6[1-(0),6-(1,6),6-(6,6)]
   444      -5.825219      -5.825219      -5.825219    6[1-(0),1-(0),6-(6,6),7-(6,6,30)]
   445      -5.892397      -5.892397      -5.892397    6[1-(0),1-(0),6-(1,1,7),7-(6,6,30)]
   446      14.487878      14.487878      14.487878    6[1-(0),1-(0),6-(1,1,7),7-(6,6,30)]
   447       3.388309       3.388309       3.388309    6[6-(6,6),8-(30),8-(30)]
   448       2.460973       2.460973       2.460973    6[6-(1,6),6-(1,6),6-(8,8)]
   449       2.259378       2.259378       2.259378    6[1-(0),6-(1,6),6-(6,6)]
   450       1.441053       1.441053       1.441053    6[1-(0),6-(1,6),6-(6,6)]
   451       0.758618       0.758618       0.758618    6[6-(1,1,7),6-(1,6),6-(1,6)]
   452       0.921389       0.921389       0.921389    6[1-(0),6-(1,6),6-(6,6)]
   453        1.76062        1.76062        1.76062    6[1-(0),6-(1,6),6-(6,6)]
   454       -0.11496       -0.11496       -0.11496    6[1-(0),1-(0),6-(6,6),7-(6,6,30)]
   455        1.12893        1.12893        1.12893    6[1-(0),1-(0),6-(1,1,7),7-(6,6,30)]
   456       1.573929       1.573929       1.573929    6[1-(0),1-(0),6-(1,1,7),7-(6,6,30)]
   457      -0.610697      -0.610697      -0.610697    6[6-(6,6),8-(30),8-(30)]
   458        0.76461        0.76461        0.76461    6[6-(1,6),6-(1,6),6-(8,8)]
   459       1.139414       1.139414       1.139414    6[1-(0),6-(1,6),6-(6,6)]
   460      -5.081514      -5.081514      -5.081514    6[1-(0),6-(1,6),6-(6,6)]
   461      -4.154182      -4.154182      -4.154182    6[6-(1,1,7),6-(1,6),6-(1,6)]
   462       2.886561       2.886561       2.886561    6[1-(0),6-(1,6),6-(6,6)]
   463       1.659089       1.659089       1.659089    6[1-(0),6-(1,6),6-(6,6)]
   464      -2.757969      -2.757969      -2.757969    6[1-(0),1-(0),6-(6,6),7-(6,6,30)]
   465       5.829819       5.829819       5.829819    6[1-(0),1-(0),6-(1,1,7),7-(6,6,30)]
   466       5.465444       5.465444       5.465444    6[1-(0),1-(0),6-(1,1,7),7-(6,6,30)]
   467      -6.526983      -6.526983      -6.526983    6[6-(6,6),8-(30),8-(30)]
   468      -6.459796      -6.459796      -6.459796    6[6-(1,6),6-(1,6),6-(8,8)]
   469      -5.469758      -5.469758      -5.469758    6[1-(0),6-(1,6),6-(6,6)]
   470      -5.383158      -5.383158      -5.383158    6[1-(0),6-(1,6),6-(6,6)]
   471       -6.31049       -6.31049       -6.31049    6[6-(1,1,7),6-(1,6),6-(1,6)]
   472       -7.25573       -7.25573       -7.25573    6[1-(0),6-(1,6),6-(6,6)]
   473       -7.33337       -7.33337       -7.33337    6[1-(0),6-(1,6),6-(6,6)]
   474      -6.234344      -6.234344      -6.234344    6[1-(0),1-(0),6-(6,6),7-(6,6,30)]
   475      -8.532505      -8.532505      -8.532505    6[1-(0),1-(0),6-(1,1,7),7-(6,6,30)]
   476       -6.59423       -6.59423       -6.59423    6[1-(0),1-(0),6-(1,1,7),7-(6,6,30)]
   477        3.74971        3.74971        3.74971    6[6-(6,6),8-(30),8-(30)]
   478       3.234537       3.234537       3.234537    6[6-(1,6),6-(1,6),6-(8,8)]
   479       2.071277       2.071277       2.071277    6[1-(0),6-(1,6),6-(6,6)]
   480       1.557597       1.557597       1.557597    6[1-(0),6-(1,6),6-(6,6)]
   481       2.240029       2.240029       2.240029    6[6-(1,1,7),6-(1,6),6-(1,6)]
   482       3.448088       3.448088       3.448088    6[1-(0),6-(1,6),6-(6,6)]
   483       3.913983       3.913983       3.913983    6[1-(0),6-(1,6),6-(6,6)]
   484       1.641233       1.641233       1.641233    6[1-(0),1-(0),6-(6,6),7-(6,6,30)]
   485       1.574025       1.574025       1.574025    6[1-(0),1-(0),6-(1,1,7),7-(6,6,30)]
   486      -0.444888      -0.444888      -0.444888    6[1-(0),1-(0),6-(1,1,7),7-(6,6,30)]
   487      10.854775      10.854775      10.854775    6[6-(6,6),8-(30),8-(30)]
   488       9.927454       9.927454       9.927454    6[6-(1,6),6-(1,6),6-(8,8)]
   489     -12.673328     -12.673328     -12.673328    6[1-(0),6-(1,6),6-(6,6)]
   490       16.37388       16.37388       16.37388    6[1-(0),6-(1,6),6-(6,6)]
   491       8.225128       8.225128       8.225128    6[6-(1,1,7),6-(1,6),6-(1,6)]
   492       8.387885       8.387885       8.387885    6[1-(0),6-(1,6),6-(6,6)]
   493       9.227102       9.227102       9.227102    6[1-(0),6-(1,6),6-(6,6)]
   494       7.351566       7.351566       7.351566    6[1-(0),1-(0),6-(6,6),7-(6,6,30)]
   495       8.595466       8.595466       8.595466    6[1-(0),1-(0),6-(1,1,7),7-(6,6,30)]
   496      -5.892403      -5.892403      -5.892403    6[1-(0),1-(0),6-(1,1,7),7-(6,6,30)]
   497        9.45109        9.45109        9.45109    7[6-(1,1,6),6-(1,1,6),6-(1,1,6),30-(7,7,8,8,8)]
   498      11.535702      11.535702      11.535702    7[6-(1,1,6),6-(1,1,6),6-(1,1,6),30-(7,7,8,8,8)]
   499       4.547114       4.547114       4.547114    7[6-(1,1,6),6-(1,1,6),6-(1,1,6),30-(7,7,8,8,8)]
   500      11.798418      11.798418      11.798418    7[6-(1,1,6),6-(1,1,6),6-(1,1,6),30-(7,7,8,8,8)]
   501      16.917412      16.917412      16.917412    7[6-(1,1,6),6-(1,1,6),6-(1,1,6),30-(7,7,8,8,8)]
   502       4.069282       4.069282       4.069282    7[6-(1,1,6),6-(1,1,6),6-(1,1,6),30-(7,7,8,8,8)]
   503     -10.385648     -10.385648     -10.385648    7[6-(1,1,6),6-(1,1,6),6-(1,1,6),30-(7,7,8,8,8)]
   504      -3.134241      -3.134241      -3.134241    7[6-(1,1,6),6-(1,1,6),6-(1,1,6),30-(7,7,8,8,8)]
   505       1.984648       1.984648       1.984648    7[6-(1,1,6),6-(1,1,6),6-(1,1,6),30-(7,7,8,8,8)]
   506      19.002023      19.002023      19.002023    7[6-(1,1,6),6-(1,1,6),6-(1,1,6),30-(7,7,8,8,8)]
   507       -2.91931       -2.91931       -2.91931    7[6-(1,1,6),6-(1,1,6),6-(1,1,6),30-(7,7,8,8,8)]
   508       4.332082       4.332082       4.332082    7[6-(1,1,6),6-(1,1,6),6-(1,1,6),30-(7,7,8,8,8)]
   509      13.184248      13.184248      13.184248    7[6-(1,1,6),6-(1,1,6),6-(1,1,6),30-(7,7,8,8,8)]
   510       7.802423       7.802423       7.802423    7[6-(1,1,6),6-(1,1,6),6-(1,1,6),30-(7,7,8,8,8)]
   511        8.28029        8.28029        8.28029    7[6-(1,1,6),6-(1,1,6),6-(1,1,6),30-(7,7,8,8,8)]
   512      -6.867518      -6.867518      -6.867518    7[6-(1,1,6),6-(1,1,6),6-(1,1,6),30-(7,7,8,8,8)]
   513       -1.74851       -1.74851       -1.74851    7[6-(1,1,6),6-(1,1,6),6-(1,1,6),30-(7,7,8,8,8)]
   514       0.336102       0.336102       0.336102    7[6-(1,1,6),6-(1,1,6),6-(1,1,6),30-(7,7,8,8,8)]
   515      -6.652486      -6.652486      -6.652486    7[6-(1,1,6),6-(1,1,6),6-(1,1,6),30-(7,7,8,8,8)]
   516       0.598818       0.598818       0.598818    7[6-(1,1,6),6-(1,1,6),6-(1,1,6),30-(7,7,8,8,8)]
   517       5.717812       5.717812       5.717812    7[6-(1,1,6),6-(1,1,6),6-(1,1,6),30-(7,7,8,8,8)]
   518      -7.130318      -7.130318      -7.130318    7[6-(1,1,6),6-(1,1,6),6-(1,1,6),30-(7,7,8,8,8)]
   519       0.813952       0.813952       0.813952    7[6-(1,1,6),6-(1,1,6),6-(1,1,6),30-(7,7,8,8,8)]
   520       8.065359       8.065359       8.065359    7[6-(1,1,6),6-(1,1,6),6-(1,1,6),30-(7,7,8,8,8)]
   521       2.289761       2.289761       2.289761    8[6-(6,8),30-(7,7,7,8,8)]
   522       2.959048       2.959048       2.959048    8[6-(6,8),30-(8,8)]
   523       20.50797       20.50797       20.50797    8[6-(6,8),30-(7,7,7,8,8)]
   524      11.045129      11.045129      11.045129    8[6-(6,8),30-(8,8)]
   525       7.007871       7.007871       7.007871    8[6-(6,8),30-(7,7,7,8,8)]
   526       8.430382       8.430382       8.430382    8[6-(6,8),30-(8,8)]
   527      14.993041      14.993041      14.993041    8[6-(6,8),30-(7,7,7,8,8)]
   528      14.897765      14.897765      14.897765    8[6-(6,8),30-(8,8)]
   529       9.756096       9.756096       9.756096    8[6-(6,8),30-(7,7,7,8,8)]
   530      10.425398      10.425398      10.425398    8[6-(6,8),30-(8,8)]
   531       5.575309       5.575309       5.575309    8[6-(6,8),30-(7,7,7,8,8)]
   532       3.578794       3.578794       3.578794    8[6-(6,8),30-(8,8)]
   533      14.474295      14.474295      14.474295    8[6-(6,8),30-(7,7,7,8,8)]
   534      -6.502409      -6.502409      -6.502409    8[6-(6,8),30-(8,8)]
   535       0.060304       0.060304       0.060304    8[6-(6,8),30-(7,7,7,8,8)]
   536      -0.034978      -0.034978      -0.034978    8[6-(6,8),30-(8,8)]
   537      -5.176675      -5.176675      -5.176675    8[6-(6,8),30-(7,7,7,8,8)]
   538      -4.507401      -4.507401      -4.507401    8[6-(6,8),30-(8,8)]
   539      13.041647      13.041647      13.041647    8[6-(6,8),30-(7,7,7,8,8)]
   540      18.511456      18.511456      18.511456    8[6-(6,8),30-(8,8)]
   541      -0.458482      -0.458482      -0.458482    8[6-(6,8),30-(7,7,7,8,8)]
   542       0.964007       0.964007       0.964007    8[6-(6,8),30-(8,8)]
   543       7.526635       7.526635       7.526635    8[6-(6,8),30-(7,7,7,8,8)]
   544        7.43138        7.43138        7.43138    8[6-(6,8),30-(8,8)]
   545       6.022925       6.022925       6.022925    8[6-(6,8),30-(7,7,7,8,8)]
   546       6.692199       6.692199       6.692199    8[6-(6,8),30-(8,8)]
   547       1.842047       1.842047       1.842047    8[6-(6,8),30-(7,7,7,8,8)]
   548       7.311856       7.311856       7.311856    8[6-(6,8),30-(8,8)]
   549      10.741118      10.741118      10.741118    8[6-(6,8),30-(7,7,7,8,8)]
   550      12.163607      12.163607      12.163607    8[6-(6,8),30-(8,8)]
   551      -3.672965      -3.672965      -3.672965    8[6-(6,8),30-(7,7,7,8,8)]
   552       -3.76822       -3.76822       -3.76822    8[6-(6,8),30-(8,8)]
   553      -8.909839      -8.909839      -8.909839    8[6-(6,8),30-(7,7,7,8,8)]
   554      -8.240552      -8.240552      -8.240552    8[6-(6,8),30-(8,8)]
   555        9.30837        9.30837        9.30837    8[6-(6,8),30-(7,7,7,8,8)]
   556      -0.154471      -0.154471      -0.154471    8[6-(6,8),30-(8,8)]
   557      -4.191729      -4.191729      -4.191729    8[6-(6,8),30-(7,7,7,8,8)]
   558      -2.769218      -2.769218      -2.769218    8[6-(6,8),30-(8,8)]
   559       3.793441       3.793441       3.793441    8[6-(6,8),30-(7,7,7,8,8)]
   560       3.698165       3.698165       3.698165    8[6-(6,8),30-(8,8)]
   561      -1.443504      -1.443504      -1.443504    8[6-(6,8),30-(7,7,7,8,8)]
   562      -0.774202      -0.774202      -0.774202    8[6-(6,8),30-(8,8)]
   563      -5.624291      -5.624291      -5.624291    8[6-(6,8),30-(7,7,7,8,8)]
   564      -7.620806      -7.620806      -7.620806    8[6-(6,8),30-(8,8)]
   565       3.274695       3.274695       3.274695    8[6-(6,8),30-(7,7,7,8,8)]
   566       4.697191       4.697191       4.697191    8[6-(6,8),30-(8,8)]
   567     -11.139296     -11.139296     -11.139296    8[6-(6,8),30-(7,7,7,8,8)]
   568      11.164622      11.164622      11.164622    8[6-(6,8),30-(8,8)]
