# Supplementary material for: A collection of forcefield precursors for metal–organic frameworks
Source: RSC Adv. 2019 Nov 13;9(63):36492–507. doi: 10.1039/c9ra07327b (PMC9075174; doi:10.1039/c9ra07327b)
Supplement: RA-009-C9RA07327B-s2517 [file RA-009-C9RA07327B-s2517.txt]

UVUPOR_clean

15.224000    0.000000    0.000000
-2.197461    15.099942    0.000000
-2.103826    -0.892121    17.913836

     1      -0.016357      -0.016357      -0.016357    30[7-(6,6),8-(6),8-(6),8-(6),8-(6)]
     2       10.93907       10.93907       10.93907    30[7-(6,6),8-(6),8-(6),8-(6),8-(6)]
     3       8.700881       8.700881       8.700881    30[7-(6,6),8-(6),8-(6),8-(6),8-(6)]
     4       8.728885       8.728885       8.728885    30[7-(6,6),8-(6),8-(6),8-(6),8-(6)]
     5       2.221832       2.221832       2.221832    30[7-(6,6),8-(6),8-(6),8-(6),8-(6)]
     6       2.193828       2.193828       2.193828    30[7-(6,6),8-(6),8-(6),8-(6),8-(6)]
     7      -0.673377      -0.673377      -0.673377    1[6-(6,6)]
     8      -0.981571      -0.981571      -0.981571    1[6-(6,6)]
     9      12.204493      12.204493      12.204493    1[6-(6,6)]
    10      12.546878      12.546878      12.546878    1[6-(6,6)]
    11       4.437353       4.437353       4.437353    1[6-(6,6)]
    12       6.667979       6.667979       6.667979    1[6-(6,6)]
    13       4.424695       4.424695       4.424695    1[6-(6,6)]
    14       2.183407       2.183407       2.183407    1[6-(6,6)]
    15      -0.311882      -0.311882      -0.311882    1[6-(6,7)]
    16      -0.672423      -0.672423      -0.672423    1[6-(6,6)]
    17      12.228525      12.228525      12.228525    1[6-(6,6)]
    18       12.53801       12.53801       12.53801    1[6-(6,7)]
    19       11.59609       11.59609       11.59609    1[6-(6,6)]
    20      11.904284      11.904284      11.904284    1[6-(6,6)]
    21       -1.28178       -1.28178       -1.28178    1[6-(6,6)]
    22      -1.624165      -1.624165      -1.624165    1[6-(6,6)]
    23        6.48536        6.48536        6.48536    1[6-(6,6)]
    24       6.452195       6.452195       6.452195    1[6-(6,6)]
    25       6.498018       6.498018       6.498018    1[6-(6,6)]
    26       8.739306       8.739306       8.739306    1[6-(6,6)]
    27      11.234595      11.234595      11.234595    1[6-(6,7)]
    28      11.595136      11.595136      11.595136    1[6-(6,6)]
    29      -1.305812      -1.305812      -1.305812    1[6-(6,6)]
    30      -1.615297      -1.615297      -1.615297    1[6-(6,7)]
    31       4.350127       4.350127       4.350127    1[6-(6,6)]
    32       2.070853       2.070853       2.070853    1[6-(6,6)]
    33       2.218452       2.218452       2.218452    1[6-(6,6)]
    34       4.430722       4.430722       4.430722    1[6-(6,6)]
    35      -2.094746      -2.094746      -2.094746    1[6-(6,6)]
    36       0.151365       0.151365       0.151365    1[6-(6,6)]
    37       0.056315       0.056315       0.056315    1[6-(6,6)]
    38      -2.229481      -2.229481      -2.229481    1[6-(6,6)]
    39       9.873371       9.873371       9.873371    1[6-(6,6)]
    40      10.265721      10.265721      10.265721    1[6-(6,6)]
    41        8.94208        8.94208        8.94208    1[6-(6,6)]
    42       8.650078       8.650078       8.650078    1[6-(6,6)]
    43        8.28275        8.28275        8.28275    1[6-(6,6)]
    44      10.165806      10.165806      10.165806    1[6-(6,6)]
    45       9.910328       9.910328       9.910328    1[6-(6,6)]
    46       8.026442       8.026442       8.026442    1[6-(6,6)]
    47       8.414195       8.414195       8.414195    1[6-(6,7)]
    48      10.272219      10.272219      10.272219    1[6-(6,6)]
    49      10.257968      10.257968      10.257968    1[6-(6,6)]
    50       8.378686       8.378686       8.378686    1[6-(6,7)]
    51       9.341007       9.341007       9.341007    1[6-(6,7)]
    52       9.694233       9.694233       9.694233    1[6-(6,6)]
    53       9.299336       9.299336       9.299336    1[6-(6,6)]
    54       8.906379       8.906379       8.906379    1[6-(6,7)]
    55       6.572586       6.572586       6.572586    1[6-(6,6)]
    56        8.85186        8.85186        8.85186    1[6-(6,6)]
    57       8.704261       8.704261       8.704261    1[6-(6,6)]
    58       6.491991       6.491991       6.491991    1[6-(6,6)]
    59      13.017459      13.017459      13.017459    1[6-(6,6)]
    60      10.771348      10.771348      10.771348    1[6-(6,6)]
    61      10.866398      10.866398      10.866398    1[6-(6,6)]
    62      13.152194      13.152194      13.152194    1[6-(6,6)]
    63       1.049342       1.049342       1.049342    1[6-(6,6)]
    64       0.656992       0.656992       0.656992    1[6-(6,6)]
    65       1.980633       1.980633       1.980633    1[6-(6,6)]
    66       2.272635       2.272635       2.272635    1[6-(6,6)]
    67       2.639963       2.639963       2.639963    1[6-(6,6)]
    68       0.756907       0.756907       0.756907    1[6-(6,6)]
    69       1.012385       1.012385       1.012385    1[6-(6,6)]
    70       2.896271       2.896271       2.896271    1[6-(6,6)]
    71       2.508518       2.508518       2.508518    1[6-(6,7)]
    72        2.75432        2.75432        2.75432    1[6-(6,6)]
    73       0.664745       0.664745       0.664745    1[6-(6,6)]
    74       2.544027       2.544027       2.544027    1[6-(6,7)]
    75       1.581706       1.581706       1.581706    1[6-(6,7)]
    76        1.22848        1.22848        1.22848    1[6-(6,6)]
    77       1.623377       1.623377       1.623377    1[6-(6,6)]
    78       2.016334       2.016334       2.016334    1[6-(6,7)]
    79      -0.609679      -0.609679      -0.609679    6[6-(1,6),6-(1,6),6-(8,8)]
    80      -0.722874      -0.722874      -0.722874    6[1-(0),6-(1,6),6-(6,6)]
    81      -0.910357      -0.910357      -0.910357    6[1-(0),6-(1,6),6-(6,6)]
    82      -0.991551      -0.991551      -0.991551    6[6-(1,6),6-(1,6),6-(6,6)]
    83      12.254864      12.254864      12.254864    6[1-(0),6-(1,6),6-(6,6)]
    84      12.451067      12.451067      12.451067    6[1-(0),6-(1,6),6-(6,6)]
    85      -0.380128      -0.380128      -0.380128    6[6-(6,6),8-(30),8-(30)]
    86        4.08946        4.08946        4.08946    6[6-(1,6),6-(1,6),6-(8,8)]
    87       4.844957       4.844957       4.844957    6[1-(0),6-(1,6),6-(6,6)]
    88       6.183224       6.183224       6.183224    6[1-(0),6-(1,6),6-(6,6)]
    89       6.859239       6.859239       6.859239    6[6-(1,6),6-(1,6),6-(6,6)]
    90       4.011606       4.011606       4.011606    6[1-(0),6-(1,6),6-(6,6)]
    91       2.665599       2.665599       2.665599    6[1-(0),6-(1,6),6-(6,6)]
    92       2.577737       2.577737       2.577737    6[6-(6,6),8-(30),8-(30)]
    93      -0.417172      -0.417172      -0.417172    6[1-(0),6-(1,6),7-(6,30)]
    94      -0.619467      -0.619467      -0.619467    6[1-(0),6-(1,7),6-(6,6)]
    95       -0.74353       -0.74353       -0.74353    6[6-(1,6),6-(1,6),6-(7,7)]
    96      12.325387      12.325387      12.325387    6[1-(0),6-(1,7),6-(6,6)]
    97        12.5117        12.5117        12.5117    6[1-(0),6-(1,6),7-(6,30)]
    98      -0.903622      -0.903622      -0.903622    6[6-(6,6),7-(7),7-(7)]
    99      -1.587782      -1.587782      -1.587782    6[6-(1,6),6-(1,6),6-(8,8)]
   100      11.645587      11.645587      11.645587    6[1-(0),6-(1,6),6-(6,6)]
   101       11.83307       11.83307       11.83307    6[1-(0),6-(1,6),6-(6,6)]
   102       -1.20591       -1.20591       -1.20591    6[6-(1,6),6-(1,6),6-(6,6)]
   103      -1.332151      -1.332151      -1.332151    6[1-(0),6-(1,6),6-(6,6)]
   104      -1.528354      -1.528354      -1.528354    6[1-(0),6-(1,6),6-(6,6)]
   105      -1.817333      -1.817333      -1.817333    6[6-(6,6),8-(30),8-(30)]
   106       6.833253       6.833253       6.833253    6[6-(1,6),6-(1,6),6-(8,8)]
   107       6.077756       6.077756       6.077756    6[1-(0),6-(1,6),6-(6,6)]
   108       4.739489       4.739489       4.739489    6[1-(0),6-(1,6),6-(6,6)]
   109         6.1673         6.1673         6.1673    6[6-(1,6),6-(1,6),6-(6,6)]
   110       6.911107       6.911107       6.911107    6[1-(0),6-(1,6),6-(6,6)]
   111       8.257114       8.257114       8.257114    6[1-(0),6-(1,6),6-(6,6)]
   112       8.344976       8.344976       8.344976    6[6-(6,6),8-(30),8-(30)]
   113      11.339885      11.339885      11.339885    6[1-(0),6-(1,6),7-(6,30)]
   114       11.54218       11.54218       11.54218    6[1-(0),6-(1,7),6-(6,6)]
   115      -3.557757      -3.557757      -3.557757    6[6-(1,6),6-(1,6),6-(7,7)]
   116      -1.402674      -1.402674      -1.402674    6[1-(0),6-(1,7),6-(6,6)]
   117      -1.588987      -1.588987      -1.588987    6[1-(0),6-(1,6),7-(6,30)]
   118      -1.200204      -1.200204      -1.200204    6[6-(6,6),7-(7),7-(7)]
   119       4.669123       4.669123       4.669123    6[6-(1,6),6-(1,6),6-(8,8)]
   120       3.924363       3.924363       3.924363    6[1-(0),6-(1,6),6-(6,6)]
   121       2.548821       2.548821       2.548821    6[1-(0),6-(1,6),6-(6,6)]
   122       1.890607       1.890607       1.890607    6[6-(1,6),6-(1,6),6-(6,6)]
   123       2.637541       2.637541       2.637541    6[1-(0),6-(1,6),6-(6,6)]
   124       3.962834       3.962834       3.962834    6[1-(0),6-(1,6),6-(6,6)]
   125       6.159366       6.159366       6.159366    6[6-(6,6),8-(30),8-(30)]
   126      -2.451618      -2.451618      -2.451618    6[6-(1,6),6-(1,6),6-(8,8)]
   127      -1.680154      -1.680154      -1.680154    6[1-(0),6-(1,6),6-(6,6)]
   128      -0.317836      -0.317836      -0.317836    6[1-(0),6-(1,6),6-(6,6)]
   129       0.399882       0.399882       0.399882    6[6-(1,6),6-(1,6),6-(6,6)]
   130      -0.370445      -0.370445      -0.370445    6[1-(0),6-(1,6),6-(6,6)]
   131      -1.760066      -1.760066      -1.760066    6[1-(0),6-(1,6),6-(6,6)]
   132      11.295412      11.295412      11.295412    6[6-(6,6),8-(30),8-(30)]
   133       9.244403       9.244403       9.244403    6[6-(1,6),6-(1,6),6-(8,8)]
   134       9.708817       9.708817       9.708817    6[1-(0),6-(1,6),6-(6,6)]
   135       9.937414       9.937414       9.937414    6[1-(0),6-(1,6),6-(6,6)]
   136       9.693278       9.693278       9.693278    6[6-(1,6),6-(1,6),6-(6,6)]
   137       9.170689       9.170689       9.170689    6[1-(0),6-(1,6),6-(6,6)]
   138       8.976213       8.976213       8.976213    6[1-(0),6-(1,6),6-(6,6)]
   139       9.020217       9.020217       9.020217    6[6-(6,6),8-(30),8-(30)]
   140       8.187816       8.187816       8.187816    6[6-(1,6),6-(1,6),6-(8,8)]
   141       8.163001       8.163001       8.163001    6[1-(0),6-(1,6),6-(6,6)]
   142      10.158986      10.158986      10.158986    6[1-(0),6-(1,6),6-(6,6)]
   143        9.94478        9.94478        9.94478    6[6-(1,6),6-(1,6),6-(6,6)]
   144       10.00768       10.00768       10.00768    6[1-(0),6-(1,6),6-(6,6)]
   145       8.009553       8.009553       8.009553    6[1-(0),6-(1,6),6-(6,6)]
   146       8.406283       8.406283       8.406283    6[6-(6,6),8-(30),8-(30)]
   147       8.356555       8.356555       8.356555    6[1-(0),6-(1,6),7-(6,30)]
   148       8.211742       8.211742       8.211742    6[1-(0),6-(1,7),6-(6,6)]
   149       10.23367       10.23367       10.23367    6[6-(1,6),6-(1,6),6-(7,7)]
   150       8.199495       8.199495       8.199495    6[1-(0),6-(1,7),6-(6,6)]
   151         8.3385         8.3385         8.3385    6[1-(0),6-(1,6),7-(6,30)]
   152      10.054102      10.054102      10.054102    6[6-(6,6),7-(7),7-(7)]
   153       9.720549       9.720549       9.720549    6[6-(6,6),7-(7),7-(7)]
   154       9.302209       9.302209       9.302209    6[1-(0),6-(1,6),7-(6,30)]
   155       9.522056       9.522056       9.522056    6[1-(0),6-(1,7),6-(6,6)]
   156       9.481038       9.481038       9.481038    6[6-(1,6),6-(1,6),6-(7,7)]
   157       9.282918       9.282918       9.282918    6[1-(0),6-(1,7),6-(6,6)]
   158       9.054745       9.054745       9.054745    6[1-(0),6-(1,6),7-(6,30)]
   159        6.25359        6.25359        6.25359    6[6-(1,6),6-(1,6),6-(8,8)]
   160        6.99835        6.99835        6.99835    6[1-(0),6-(1,6),6-(6,6)]
   161       8.373892       8.373892       8.373892    6[1-(0),6-(1,6),6-(6,6)]
   162       9.032106       9.032106       9.032106    6[6-(1,6),6-(1,6),6-(6,6)]
   163       8.285172       8.285172       8.285172    6[1-(0),6-(1,6),6-(6,6)]
   164       6.959879       6.959879       6.959879    6[1-(0),6-(1,6),6-(6,6)]
   165       4.763347       4.763347       4.763347    6[6-(6,6),8-(30),8-(30)]
   166      13.374331      13.374331      13.374331    6[6-(1,6),6-(1,6),6-(8,8)]
   167      12.602867      12.602867      12.602867    6[1-(0),6-(1,6),6-(6,6)]
   168      11.240549      11.240549      11.240549    6[1-(0),6-(1,6),6-(6,6)]
   169      10.522831      10.522831      10.522831    6[6-(1,6),6-(1,6),6-(6,6)]
   170      11.293158      11.293158      11.293158    6[1-(0),6-(1,6),6-(6,6)]
   171      12.682779      12.682779      12.682779    6[1-(0),6-(1,6),6-(6,6)]
   172      -0.372699      -0.372699      -0.372699    6[6-(6,6),8-(30),8-(30)]
   173        1.67831        1.67831        1.67831    6[6-(1,6),6-(1,6),6-(8,8)]
   174       1.213896       1.213896       1.213896    6[1-(0),6-(1,6),6-(6,6)]
   175       0.985299       0.985299       0.985299    6[1-(0),6-(1,6),6-(6,6)]
   176       1.229435       1.229435       1.229435    6[6-(1,6),6-(1,6),6-(6,6)]
   177       1.752024       1.752024       1.752024    6[1-(0),6-(1,6),6-(6,6)]
   178         1.9465         1.9465         1.9465    6[1-(0),6-(1,6),6-(6,6)]
   179       1.902496       1.902496       1.902496    6[6-(6,6),8-(30),8-(30)]
   180       2.734897       2.734897       2.734897    6[6-(1,6),6-(1,6),6-(8,8)]
   181       2.759712       2.759712       2.759712    6[1-(0),6-(1,6),6-(6,6)]
   182       0.763727       0.763727       0.763727    6[1-(0),6-(1,6),6-(6,6)]
   183       0.977933       0.977933       0.977933    6[6-(1,6),6-(1,6),6-(6,6)]
   184       0.915033       0.915033       0.915033    6[1-(0),6-(1,6),6-(6,6)]
   185        2.91316        2.91316        2.91316    6[1-(0),6-(1,6),6-(6,6)]
   186        2.51643        2.51643        2.51643    6[6-(6,6),8-(30),8-(30)]
   187       2.566158       2.566158       2.566158    6[1-(0),6-(1,6),7-(6,30)]
   188       2.710971       2.710971       2.710971    6[1-(0),6-(1,7),6-(6,6)]
   189       0.689043       0.689043       0.689043    6[6-(1,6),6-(1,6),6-(7,7)]
   190       2.723218       2.723218       2.723218    6[1-(0),6-(1,7),6-(6,6)]
   191       2.584213       2.584213       2.584213    6[1-(0),6-(1,6),7-(6,30)]
   192       0.868611       0.868611       0.868611    6[6-(6,6),7-(7),7-(7)]
   193       1.202164       1.202164       1.202164    6[6-(6,6),7-(7),7-(7)]
   194       1.620504       1.620504       1.620504    6[1-(0),6-(1,6),7-(6,30)]
   195       1.400657       1.400657       1.400657    6[1-(0),6-(1,7),6-(6,6)]
   196       1.441675       1.441675       1.441675    6[6-(1,6),6-(1,6),6-(7,7)]
   197       1.639795       1.639795       1.639795    6[1-(0),6-(1,7),6-(6,6)]
   198       1.867968       1.867968       1.867968    6[1-(0),6-(1,6),7-(6,30)]
   199      -0.367202      -0.367202      -0.367202    7[6-(1,6),6-(1,6),30-(8,8,8,8)]
   200      -0.932838      -0.932838      -0.932838    7[6-(6,7),7-(6)]
   201      12.006226      12.006226      12.006226    7[6-(6,7),7-(6)]
   202      11.289915      11.289915      11.289915    7[6-(1,6),6-(1,6),30-(8,8,8,8)]
   203      11.855551      11.855551      11.855551    7[6-(6,7),7-(6)]
   204      -1.083513      -1.083513      -1.083513    7[6-(6,7),7-(6)]
   205        8.41618        8.41618        8.41618    7[6-(1,6),6-(1,6),30-(8,8,8,8)]
   206      10.034367      10.034367      10.034367    7[6-(6,7),7-(6)]
   207       9.835502       9.835502       9.835502    7[6-(6,7),7-(6)]
   208       9.824296       9.824296       9.824296    7[6-(6,7),7-(6)]
   209      10.002632      10.002632      10.002632    7[6-(6,7),7-(6)]
   210       9.040174       9.040174       9.040174    7[6-(1,6),6-(1,6),30-(8,8,8,8)]
   211       2.506533       2.506533       2.506533    7[6-(1,6),6-(1,6),30-(8,8,8,8)]
   212       0.888346       0.888346       0.888346    7[6-(6,7),7-(6)]
   213       1.087211       1.087211       1.087211    7[6-(6,7),7-(6)]
   214       1.098417       1.098417       1.098417    7[6-(6,7),7-(6)]
   215       0.920081       0.920081       0.920081    7[6-(6,7),7-(6)]
   216       1.882539       1.882539       1.882539    7[6-(1,6),6-(1,6),30-(8,8,8,8)]
   217      -0.265098      -0.265098      -0.265098    8[6-(6,8),30-(7,8,8,8)]
   218       12.82081       12.82081       12.82081    8[6-(6,8),30-(7,8,8,8)]
   219       2.020104       2.020104       2.020104    8[6-(6,8),30-(7,8,8,8)]
   220      -0.128942      -0.128942      -0.128942    8[6-(6,8),30-(7,8,8,8)]
   221      11.187811      11.187811      11.187811    8[6-(6,8),30-(7,8,8,8)]
   222      -1.898097      -1.898097      -1.898097    8[6-(6,8),30-(7,8,8,8)]
   223       8.902609       8.902609       8.902609    8[6-(6,8),30-(7,8,8,8)]
   224      11.051655      11.051655      11.051655    8[6-(6,8),30-(7,8,8,8)]
   225         6.7571         6.7571         6.7571    8[6-(6,8),30-(7,8,8,8)]
   226       6.721458       6.721458       6.721458    8[6-(6,8),30-(7,8,8,8)]
   227      10.736437      10.736437      10.736437    8[6-(6,8),30-(7,8,8,8)]
   228      10.691014      10.691014      10.691014    8[6-(6,8),30-(7,8,8,8)]
   229       9.041165       9.041165       9.041165    8[6-(6,8),30-(7,8,8,8)]
   230        8.85918        8.85918        8.85918    8[6-(6,8),30-(7,8,8,8)]
   231       8.422681       8.422681       8.422681    8[6-(6,8),30-(7,8,8,8)]
   232       8.564072       8.564072       8.564072    8[6-(6,8),30-(7,8,8,8)]
   233       4.165613       4.165613       4.165613    8[6-(6,8),30-(7,8,8,8)]
   234       4.201255       4.201255       4.201255    8[6-(6,8),30-(7,8,8,8)]
   235       0.186276       0.186276       0.186276    8[6-(6,8),30-(7,8,8,8)]
   236       0.231699       0.231699       0.231699    8[6-(6,8),30-(7,8,8,8)]
   237       1.881548       1.881548       1.881548    8[6-(6,8),30-(7,8,8,8)]
   238       2.063533       2.063533       2.063533    8[6-(6,8),30-(7,8,8,8)]
   239       2.500032       2.500032       2.500032    8[6-(6,8),30-(7,8,8,8)]
   240       2.358641       2.358641       2.358641    8[6-(6,8),30-(7,8,8,8)]
