# Supplementary material for: A collection of forcefield precursors for metal–organic frameworks
Source: RSC Adv. 2019 Nov 13;9(63):36492–507. doi: 10.1039/c9ra07327b (PMC9075174; doi:10.1039/c9ra07327b)
Supplement: RA-009-C9RA07327B-s2518 [file RA-009-C9RA07327B-s2518.txt]

UVUQAE_clean

15.085500    0.000000    0.000000
6.242531    13.733285    0.000000
2.298518    1.480034    21.340608

     1       1.792163       1.792163       1.792163    30[8-(6),8-(6),8-(6),8-(6)]
     2      17.072024      17.072024      17.072024    30[7-(6,6),8-(6),8-(6),8-(6),8-(6)]
     3      22.955348      22.955348      22.955348    30[8-(6),8-(6),8-(6),8-(6)]
     4       9.999012       9.999012       9.999012    30[7-(6,6),8-(6),8-(6),8-(6),8-(6)]
     5      21.834386      21.834386      21.834386    30[8-(6),8-(6),8-(6),8-(6)]
     6       6.554525       6.554525       6.554525    30[7-(6,6),8-(6),8-(6),8-(6),8-(6)]
     7       0.671201       0.671201       0.671201    30[8-(6),8-(6),8-(6),8-(6)]
     8      13.627537      13.627537      13.627537    30[7-(6,6),8-(6),8-(6),8-(6),8-(6)]
     9      12.789723      12.789723      12.789723    1[6-(6,6)]
    10      10.604574      10.604574      10.604574    1[6-(6,6)]
    11      10.251439      10.251439      10.251439    1[6-(6,6)]
    12      12.449697      12.449697      12.449697    1[6-(6,6)]
    13       8.509523       8.509523       8.509523    1[6-(6,6)]
    14       9.700089       9.700089       9.700089    1[6-(6,6)]
    15         6.6063         6.6063         6.6063    1[6-(6,6)]
    16       5.399074       5.399074       5.399074    1[6-(6,6)]
    17       6.605218       6.605218       6.605218    1[6-(6,6)]
    18       7.252689       7.252689       7.252689    1[6-(6,6)]
    19        6.70975        6.70975        6.70975    1[6-(6,6)]
    20       6.143669       6.143669       6.143669    1[6-(6,6)]
    21       5.543691       5.543691       5.543691    1[6-(6,6)]
    22       4.737558       4.737558       4.737558    1[6-(6,6)]
    23        8.20059        8.20059        8.20059    1[6-(6,6)]
    24       8.967855       8.967855       8.967855    1[6-(6,6)]
    25      15.913355      15.913355      15.913355    1[6-(6,7)]
    26      13.886278      13.886278      13.886278    1[6-(6,6)]
    27      11.947131      11.947131      11.947131    1[6-(6,6)]
    28      16.518238      16.518238      16.518238    1[6-(6,7)]
    29      17.069023      17.069023      17.069023    1[6-(6,6)]
    30      17.356471      17.356471      17.356471    1[6-(6,6)]
    31      18.243722      18.243722      18.243722    1[6-(6,6)]
    32      17.960851      17.960851      17.960851    1[6-(6,6)]
    33      14.973443      14.973443      14.973443    1[6-(6,6)]
    34       15.75309       15.75309       15.75309    1[6-(6,6)]
    35      19.345623      19.345623      19.345623    1[6-(6,6)]
    36      18.534883      18.534883      18.534883    1[6-(6,6)]
    37      14.219552      14.219552      14.219552    1[6-(6,6)]
    38      11.941437      11.941437      11.941437    1[6-(6,6)]
    39      12.381797      12.381797      12.381797    1[6-(6,6)]
    40      14.636886      14.636886      14.636886    1[6-(6,6)]
    41      19.748546      19.748546      19.748546    1[6-(6,6)]
    42      18.416449      18.416449      18.416449    1[6-(6,6)]
    43      15.232855      15.232855      15.232855    1[6-(6,6)]
    44      16.586134      16.586134      16.586134    1[6-(6,6)]
    45      12.637286      12.637286      12.637286    1[6-(6,7)]
    46      14.218677      14.218677      14.218677    1[6-(6,6)]
    47      13.984223      13.984223      13.984223    1[6-(6,6)]
    48      10.590345      10.590345      10.590345    1[6-(6,7)]
    49      10.836826      10.836826      10.836826    1[6-(6,6)]
    50      13.021975      13.021975      13.021975    1[6-(6,6)]
    51       13.37511       13.37511       13.37511    1[6-(6,6)]
    52      11.176852      11.176852      11.176852    1[6-(6,6)]
    53      15.117026      15.117026      15.117026    1[6-(6,6)]
    54       13.92646       13.92646       13.92646    1[6-(6,6)]
    55      17.020249      17.020249      17.020249    1[6-(6,6)]
    56      18.227475      18.227475      18.227475    1[6-(6,6)]
    57      17.021331      17.021331      17.021331    1[6-(6,6)]
    58       16.37386       16.37386       16.37386    1[6-(6,6)]
    59      16.916799      16.916799      16.916799    1[6-(6,6)]
    60       17.48288       17.48288       17.48288    1[6-(6,6)]
    61      18.082858      18.082858      18.082858    1[6-(6,6)]
    62      18.888991      18.888991      18.888991    1[6-(6,6)]
    63      15.425959      15.425959      15.425959    1[6-(6,6)]
    64      14.658694      14.658694      14.658694    1[6-(6,6)]
    65       7.713194       7.713194       7.713194    1[6-(6,7)]
    66       9.740271       9.740271       9.740271    1[6-(6,6)]
    67      11.679418      11.679418      11.679418    1[6-(6,6)]
    68       7.108311       7.108311       7.108311    1[6-(6,7)]
    69       6.557526       6.557526       6.557526    1[6-(6,6)]
    70       6.270078       6.270078       6.270078    1[6-(6,6)]
    71       5.382827       5.382827       5.382827    1[6-(6,6)]
    72       5.665698       5.665698       5.665698    1[6-(6,6)]
    73       8.653106       8.653106       8.653106    1[6-(6,6)]
    74       7.873459       7.873459       7.873459    1[6-(6,6)]
    75       4.280926       4.280926       4.280926    1[6-(6,6)]
    76       5.091666       5.091666       5.091666    1[6-(6,6)]
    77       9.406997       9.406997       9.406997    1[6-(6,6)]
    78      11.685112      11.685112      11.685112    1[6-(6,6)]
    79      11.244752      11.244752      11.244752    1[6-(6,6)]
    80       8.989663       8.989663       8.989663    1[6-(6,6)]
    81       3.878003       3.878003       3.878003    1[6-(6,6)]
    82         5.2101         5.2101         5.2101    1[6-(6,6)]
    83       8.393694       8.393694       8.393694    1[6-(6,6)]
    84       7.040415       7.040415       7.040415    1[6-(6,6)]
    85      10.989263      10.989263      10.989263    1[6-(6,7)]
    86       9.407872       9.407872       9.407872    1[6-(6,6)]
    87       9.642326       9.642326       9.642326    1[6-(6,6)]
    88      13.036204      13.036204      13.036204    1[6-(6,7)]
    89      12.868839      12.868839      12.868839    6[6-(1,6),6-(1,6),6-(8,8)]
    90      12.281699      12.281699      12.281699    6[1-(0),6-(1,6),6-(6,6)]
    91      10.976056      10.976056      10.976056    6[1-(0),6-(1,6),6-(6,8)]
    92       10.21324       10.21324       10.21324    6[6-(1,6),6-(1,6),8-(6)]
    93      10.768333      10.768333      10.768333    6[1-(0),6-(1,6),6-(6,8)]
    94      12.086141      12.086141      12.086141    6[1-(0),6-(1,6),6-(6,6)]
    95      14.304111      14.304111      14.304111    6[6-(6,6),8-(30),8-(30)]
    96       6.844442       6.844442       6.844442    6[6-(1,6),6-(1,6),6-(8,8)]
    97       8.124302       8.124302       8.124302    6[1-(0),6-(1,6),6-(6,6)]
    98       8.837797       8.837797       8.837797    6[1-(0),6-(1,6),6-(6,8)]
    99       8.262289       8.262289       8.262289    6[6-(1,6),6-(1,6),8-(6)]
   100       6.988456       6.988456       6.988456    6[1-(0),6-(1,6),6-(6,8)]
   101       6.271748       6.271748       6.271748    6[1-(0),6-(1,6),6-(6,6)]
   102       6.118521       6.118521       6.118521    6[6-(6,6),8-(30),8-(30)]
   103        6.33522        6.33522        6.33522    6[6-(1,6),6-(1,6),8-(6)]
   104        6.64615        6.64615        6.64615    6[1-(0),6-(1,6),6-(6,8)]
   105       7.015904       7.015904       7.015904    6[1-(0),6-(1,6),6-(6,6)]
   106       7.041748       7.041748       7.041748    6[6-(1,6),6-(1,6),6-(8,8)]
   107       6.702613       6.702613       6.702613    6[1-(0),6-(1,6),6-(6,6)]
   108       6.358683       6.358683       6.358683    6[1-(0),6-(1,6),6-(6,8)]
   109       7.404637       7.404637       7.404637    6[6-(6,6),8-(30),8-(30)]
   110       7.320467       7.320467       7.320467    6[6-(1,6),6-(1,6),6-(8,8)]
   111       6.071772       6.071772       6.071772    6[1-(0),6-(1,6),6-(6,6)]
   112       5.590366       5.590366       5.590366    6[1-(0),6-(1,6),6-(6,8)]
   113       6.401082       6.401082       6.401082    6[6-(1,6),6-(1,6),8-(6)]
   114       7.662052       7.662052       7.662052    6[1-(0),6-(1,6),6-(6,8)]
   115       8.116525       8.116525       8.116525    6[1-(0),6-(1,6),6-(6,6)]
   116       7.823736       7.823736       7.823736    6[6-(6,6),8-(30),8-(30)]
   117      11.688446      11.688446      11.688446    6[6-(6,6),7-(7),7-(7)]
   118      15.141574      15.141574      15.141574    6[1-(0),6-(1,6),7-(6,30)]
   119       13.93217       13.93217       13.93217    6[1-(0),6-(1,6),6-(1,7)]
   120      12.781431      12.781431      12.781431    6[1-(0),6-(1,6),6-(6,6)]
   121      12.883312      12.883312      12.883312    6[6-(1,6),6-(1,7),6-(7,7)]
   122       14.14299       14.14299       14.14299    6[1-(0),6-(6,6),7-(6,30)]
   123      17.447974      17.447974      17.447974    6[6-(1,6),6-(1,6),6-(8,8)]
   124      17.295841      17.295841      17.295841    6[1-(0),6-(1,6),6-(6,6)]
   125       17.47489       17.47489       17.47489    6[1-(0),6-(1,6),6-(6,8)]
   126      17.834467      17.834467      17.834467    6[6-(1,6),6-(1,6),8-(6)]
   127      18.006265      18.006265      18.006265    6[1-(0),6-(1,6),6-(6,8)]
   128      17.825664      17.825664      17.825664    6[1-(0),6-(1,6),6-(6,6)]
   129      17.277245      17.277245      17.277245    6[6-(6,6),8-(30),8-(30)]
   130      16.690874      16.690874      16.690874    6[6-(1,6),6-(1,6),6-(8,8)]
   131      15.852102      15.852102      15.852102    6[1-(0),6-(1,6),6-(6,6)]
   132      16.318259      16.318259      16.318259    6[1-(0),6-(1,6),6-(6,8)]
   133      17.620659      17.620659      17.620659    6[6-(1,6),6-(1,6),8-(6)]
   134      18.466492      18.466492      18.466492    6[1-(0),6-(1,6),6-(6,8)]
   135      17.978787      17.978787      17.978787    6[1-(0),6-(1,6),6-(6,6)]
   136      16.178249      16.178249      16.178249    6[6-(6,6),8-(30),8-(30)]
   137      14.639879      14.639879      14.639879    6[6-(1,6),6-(1,6),8-(6)]
   138      13.842586      13.842586      13.842586    6[1-(0),6-(1,6),6-(6,8)]
   139      12.487726      12.487726      12.487726    6[1-(0),6-(1,6),6-(6,6)]
   140      11.925821      11.925821      11.925821    6[6-(1,6),6-(1,6),6-(8,8)]
   141      12.751496      12.751496      12.751496    6[1-(0),6-(1,6),6-(6,6)]
   142      14.098219      14.098219      14.098219    6[1-(0),6-(1,6),6-(6,8)]
   143      10.448895      10.448895      10.448895    6[6-(6,6),8-(30),8-(30)]
   144      18.303028      18.303028      18.303028    6[6-(1,6),6-(1,6),6-(8,8)]
   145      18.838449      18.838449      18.838449    6[1-(0),6-(1,6),6-(6,6)]
   146      18.048236      18.048236      18.048236    6[1-(0),6-(1,6),6-(6,8)]
   147      16.694562      16.694562      16.694562    6[6-(1,6),6-(1,6),8-(6)]
   148      16.141029      16.141029      16.141029    6[1-(0),6-(1,6),6-(6,8)]
   149      16.951101      16.951101      16.951101    6[1-(0),6-(1,6),6-(6,6)]
   150      19.178024      19.178024      19.178024    6[6-(6,6),8-(30),8-(30)]
   151      12.007405      12.007405      12.007405    6[6-(6,6),7-(7),7-(7)]
   152      12.538918      12.538918      12.538918    6[1-(0),6-(1,6),7-(6,30)]
   153      13.488339      13.488339      13.488339    6[1-(0),6-(1,6),6-(1,7)]
   154      13.344468      13.344468      13.344468    6[1-(0),6-(1,6),6-(6,6)]
   155      12.229183      12.229183      12.229183    6[6-(1,6),6-(1,7),6-(7,7)]
   156      11.327999      11.327999      11.327999    6[1-(0),6-(6,6),7-(6,30)]
   157       10.75771       10.75771       10.75771    6[6-(1,6),6-(1,6),6-(8,8)]
   158       11.34485       11.34485       11.34485    6[1-(0),6-(1,6),6-(6,6)]
   159      12.650493      12.650493      12.650493    6[1-(0),6-(1,6),6-(6,8)]
   160      13.413309      13.413309      13.413309    6[6-(1,6),6-(1,6),8-(6)]
   161      12.858216      12.858216      12.858216    6[1-(0),6-(1,6),6-(6,8)]
   162      11.540408      11.540408      11.540408    6[1-(0),6-(1,6),6-(6,6)]
   163       9.322438       9.322438       9.322438    6[6-(6,6),8-(30),8-(30)]
   164      16.782107      16.782107      16.782107    6[6-(1,6),6-(1,6),6-(8,8)]
   165      15.502247      15.502247      15.502247    6[1-(0),6-(1,6),6-(6,6)]
   166      14.788752      14.788752      14.788752    6[1-(0),6-(1,6),6-(6,8)]
   167       15.36426       15.36426       15.36426    6[6-(1,6),6-(1,6),8-(6)]
   168      16.638093      16.638093      16.638093    6[1-(0),6-(1,6),6-(6,8)]
   169      17.354801      17.354801      17.354801    6[1-(0),6-(1,6),6-(6,6)]
   170      17.508028      17.508028      17.508028    6[6-(6,6),8-(30),8-(30)]
   171      17.291329      17.291329      17.291329    6[6-(1,6),6-(1,6),8-(6)]
   172      16.980399      16.980399      16.980399    6[1-(0),6-(1,6),6-(6,8)]
   173      16.610645      16.610645      16.610645    6[1-(0),6-(1,6),6-(6,6)]
   174      16.584801      16.584801      16.584801    6[6-(1,6),6-(1,6),6-(8,8)]
   175      16.923936      16.923936      16.923936    6[1-(0),6-(1,6),6-(6,6)]
   176      17.267866      17.267866      17.267866    6[1-(0),6-(1,6),6-(6,8)]
   177      16.221912      16.221912      16.221912    6[6-(6,6),8-(30),8-(30)]
   178      16.306082      16.306082      16.306082    6[6-(1,6),6-(1,6),6-(8,8)]
   179      17.554777      17.554777      17.554777    6[1-(0),6-(1,6),6-(6,6)]
   180      18.036183      18.036183      18.036183    6[1-(0),6-(1,6),6-(6,8)]
   181      17.225467      17.225467      17.225467    6[6-(1,6),6-(1,6),8-(6)]
   182      15.964497      15.964497      15.964497    6[1-(0),6-(1,6),6-(6,8)]
   183      15.510024      15.510024      15.510024    6[1-(0),6-(1,6),6-(6,6)]
   184      15.802813      15.802813      15.802813    6[6-(6,6),8-(30),8-(30)]
   185      11.938103      11.938103      11.938103    6[6-(6,6),7-(7),7-(7)]
   186       8.484975       8.484975       8.484975    6[1-(0),6-(1,6),7-(6,30)]
   187       9.694379       9.694379       9.694379    6[1-(0),6-(1,6),6-(1,7)]
   188      10.845118      10.845118      10.845118    6[1-(0),6-(1,6),6-(6,6)]
   189      10.743237      10.743237      10.743237    6[6-(1,6),6-(1,7),6-(7,7)]
   190       9.483559       9.483559       9.483559    6[1-(0),6-(6,6),7-(6,30)]
   191       6.178575       6.178575       6.178575    6[6-(1,6),6-(1,6),6-(8,8)]
   192       6.330708       6.330708       6.330708    6[1-(0),6-(1,6),6-(6,6)]
   193       6.151659       6.151659       6.151659    6[1-(0),6-(1,6),6-(6,8)]
   194       5.792082       5.792082       5.792082    6[6-(1,6),6-(1,6),8-(6)]
   195       5.620284       5.620284       5.620284    6[1-(0),6-(1,6),6-(6,8)]
   196       5.800885       5.800885       5.800885    6[1-(0),6-(1,6),6-(6,6)]
   197       6.349304       6.349304       6.349304    6[6-(6,6),8-(30),8-(30)]
   198       6.935675       6.935675       6.935675    6[6-(1,6),6-(1,6),6-(8,8)]
   199       7.774447       7.774447       7.774447    6[1-(0),6-(1,6),6-(6,6)]
   200        7.30829        7.30829        7.30829    6[1-(0),6-(1,6),6-(6,8)]
   201        6.00589        6.00589        6.00589    6[6-(1,6),6-(1,6),8-(6)]
   202       5.160057       5.160057       5.160057    6[1-(0),6-(1,6),6-(6,8)]
   203       5.647762       5.647762       5.647762    6[1-(0),6-(1,6),6-(6,6)]
   204         7.4483         7.4483         7.4483    6[6-(6,6),8-(30),8-(30)]
   205        8.98667        8.98667        8.98667    6[6-(1,6),6-(1,6),8-(6)]
   206       9.783963       9.783963       9.783963    6[1-(0),6-(1,6),6-(6,8)]
   207      11.138823      11.138823      11.138823    6[1-(0),6-(1,6),6-(6,6)]
   208      11.700728      11.700728      11.700728    6[6-(1,6),6-(1,6),6-(8,8)]
   209      10.875053      10.875053      10.875053    6[1-(0),6-(1,6),6-(6,6)]
   210        9.52833        9.52833        9.52833    6[1-(0),6-(1,6),6-(6,8)]
   211      13.177654      13.177654      13.177654    6[6-(6,6),8-(30),8-(30)]
   212       5.323521       5.323521       5.323521    6[6-(1,6),6-(1,6),6-(8,8)]
   213         4.7881         4.7881         4.7881    6[1-(0),6-(1,6),6-(6,6)]
   214       5.578313       5.578313       5.578313    6[1-(0),6-(1,6),6-(6,8)]
   215       6.931987       6.931987       6.931987    6[6-(1,6),6-(1,6),8-(6)]
   216        7.48552        7.48552        7.48552    6[1-(0),6-(1,6),6-(6,8)]
   217       6.675448       6.675448       6.675448    6[1-(0),6-(1,6),6-(6,6)]
   218       4.448525       4.448525       4.448525    6[6-(6,6),8-(30),8-(30)]
   219      11.619144      11.619144      11.619144    6[6-(6,6),7-(7),7-(7)]
   220      11.087631      11.087631      11.087631    6[1-(0),6-(1,6),7-(6,30)]
   221       10.13821       10.13821       10.13821    6[1-(0),6-(1,6),6-(1,7)]
   222      10.282081      10.282081      10.282081    6[1-(0),6-(1,6),6-(6,6)]
   223      11.397366      11.397366      11.397366    6[6-(1,6),6-(1,7),6-(7,7)]
   224       12.29855       12.29855       12.29855    6[1-(0),6-(6,6),7-(6,30)]
   225      10.511827      10.511827      10.511827    7[6-(6,7),7-(6)]
   226      14.165198      14.165198      14.165198    7[6-(6,7),7-(6)]
   227      15.261565      15.261565      15.261565    7[6-(1,6),6-(1,6),30-(8,8,8,8)]
   228      12.834727      12.834727      12.834727    7[6-(6,7),7-(6)]
   229       11.00147       11.00147       11.00147    7[6-(6,7),7-(6)]
   230      11.479805      11.479805      11.479805    7[6-(1,6),6-(1,6),30-(8,8,8,8)]
   231      13.114722      13.114722      13.114722    7[6-(6,7),7-(6)]
   232       9.461351       9.461351       9.461351    7[6-(6,7),7-(6)]
   233       8.364984       8.364984       8.364984    7[6-(1,6),6-(1,6),30-(8,8,8,8)]
   234      10.791822      10.791822      10.791822    7[6-(6,7),7-(6)]
   235      12.625079      12.625079      12.625079    7[6-(6,7),7-(6)]
   236      12.146744      12.146744      12.146744    7[6-(1,6),6-(1,6),30-(8,8,8,8)]
   237       8.866448       8.866448       8.866448    8[6-(6,6),6-(6,6)]
   238      14.844761      14.844761      14.844761    8[6-(6,8),30-(8,8,8)]
   239      14.862362      14.862362      14.862362    8[6-(6,8),30-(8,8,8)]
   240       4.997453       4.997453       4.997453    8[6-(6,8),30-(7,8,8,8)]
   241       6.659889       6.659889       6.659889    8[6-(6,8),30-(7,8,8,8)]
   242       5.860806       5.860806       5.860806    8[6-(6,6),6-(6,6)]
   243       7.704585       7.704585       7.704585    8[6-(6,8),30-(8,8,8)]
   244       7.389589       7.389589       7.389589    8[6-(6,8),30-(8,8,8)]
   245       7.000383       7.000383       7.000383    8[6-(6,8),30-(7,8,8,8)]
   246       9.023814       9.023814       9.023814    8[6-(6,8),30-(7,8,8,8)]
   247      18.143978      18.143978      18.143978    8[6-(6,6),6-(6,6)]
   248      17.271242      17.271242      17.271242    8[6-(6,8),30-(8,8,8)]
   249      17.131962      17.131962      17.131962    8[6-(6,8),30-(8,8,8)]
   250      17.010152      17.010152      17.010152    8[6-(6,8),30-(7,8,8,8)]
   251      14.975603      14.975603      14.975603    8[6-(6,8),30-(7,8,8,8)]
   252      16.016454      16.016454      16.016454    8[6-(6,6),6-(6,6)]
   253        9.78161        9.78161        9.78161    8[6-(6,8),30-(8,8,8)]
   254       9.982178       9.982178       9.982178    8[6-(6,8),30-(8,8,8)]
   255      20.379502      20.379502      20.379502    8[6-(6,8),30-(7,8,8,8)]
   256      18.669467      18.669467      18.669467    8[6-(6,8),30-(7,8,8,8)]
   257      14.760101      14.760101      14.760101    8[6-(6,6),6-(6,6)]
   258       8.781788       8.781788       8.781788    8[6-(6,8),30-(8,8,8)]
   259       8.764187       8.764187       8.764187    8[6-(6,8),30-(8,8,8)]
   260      18.629096      18.629096      18.629096    8[6-(6,8),30-(7,8,8,8)]
   261       16.96666       16.96666       16.96666    8[6-(6,8),30-(7,8,8,8)]
   262      17.765743      17.765743      17.765743    8[6-(6,6),6-(6,6)]
   263      15.921964      15.921964      15.921964    8[6-(6,8),30-(8,8,8)]
   264       16.23696       16.23696       16.23696    8[6-(6,8),30-(8,8,8)]
   265      16.626166      16.626166      16.626166    8[6-(6,8),30-(7,8,8,8)]
   266      14.602735      14.602735      14.602735    8[6-(6,8),30-(7,8,8,8)]
   267       5.482571       5.482571       5.482571    8[6-(6,6),6-(6,6)]
   268       6.355307       6.355307       6.355307    8[6-(6,8),30-(8,8,8)]
   269       6.494587       6.494587       6.494587    8[6-(6,8),30-(8,8,8)]
   270       6.616397       6.616397       6.616397    8[6-(6,8),30-(7,8,8,8)]
   271       8.650946       8.650946       8.650946    8[6-(6,8),30-(7,8,8,8)]
   272       7.610095       7.610095       7.610095    8[6-(6,6),6-(6,6)]
   273      13.844939      13.844939      13.844939    8[6-(6,8),30-(8,8,8)]
   274      13.644371      13.644371      13.644371    8[6-(6,8),30-(8,8,8)]
   275       3.247047       3.247047       3.247047    8[6-(6,8),30-(7,8,8,8)]
   276       4.957082       4.957082       4.957082    8[6-(6,8),30-(7,8,8,8)]
