# Supplementary material for: A collection of forcefield precursors for metal–organic frameworks
Source: RSC Adv. 2019 Nov 13;9(63):36492–507. doi: 10.1039/c9ra07327b (PMC9075174; doi:10.1039/c9ra07327b)
Supplement: RA-009-C9RA07327B-s2519 [file RA-009-C9RA07327B-s2519.txt]

UWAFOO_clean

32.657000    0.000000    0.000000
0.000000    32.657000    0.000000
0.000000    0.000000    32.657000

     1       6.504621       6.504621       6.504621    30[8-(30,30,30),8-(6),8-(6),8-(6)]
     2       9.823879       9.823879       9.823879    30[8-(30,30,30),8-(6),8-(6),8-(6)]
     3      26.152379      26.152379      26.152379    30[8-(30,30,30),8-(6),8-(6),8-(6)]
     4      22.833121      22.833121      22.833121    30[8-(30,30,30),8-(6),8-(6),8-(6)]
     5       9.065583       9.065583       9.065583    30[8-(30,30,30),8-(6),8-(6),8-(6)]
     6      25.394083      25.394083      25.394083    30[8-(30,30,30),8-(6),8-(6),8-(6)]
     7       7.262917       7.262917       7.262917    30[8-(30,30,30),8-(6),8-(6),8-(6)]
     8      23.591417      23.591417      23.591417    30[8-(30,30,30),8-(6),8-(6),8-(6)]
     9       7.599937       7.599937       7.599937    30[8-(30,30,30),8-(6),8-(6),8-(6)]
    10      25.057063      25.057063      25.057063    30[8-(30,30,30),8-(6),8-(6),8-(6)]
    11      23.928437      23.928437      23.928437    30[8-(30,30,30),8-(6),8-(6),8-(6)]
    12       8.728563       8.728563       8.728563    30[8-(30,30,30),8-(6),8-(6),8-(6)]
    13       9.261525       9.261525       9.261525    30[8-(30,30,30),8-(6),8-(6),8-(6)]
    14       7.066975       7.066975       7.066975    30[8-(30,30,30),8-(6),8-(6),8-(6)]
    15      23.395475      23.395475      23.395475    30[8-(30,30,30),8-(6),8-(6),8-(6)]
    16      25.590025      25.590025      25.590025    30[8-(30,30,30),8-(6),8-(6),8-(6)]
    17      26.152379      26.152379      26.152379    30[8-(30,30,30),8-(6),8-(6),8-(6)]
    18      22.833121      22.833121      22.833121    30[8-(30,30,30),8-(6),8-(6),8-(6)]
    19       6.504621       6.504621       6.504621    30[8-(30,30,30),8-(6),8-(6),8-(6)]
    20       9.823879       9.823879       9.823879    30[8-(30,30,30),8-(6),8-(6),8-(6)]
    21      23.591417      23.591417      23.591417    30[8-(30,30,30),8-(6),8-(6),8-(6)]
    22       7.262917       7.262917       7.262917    30[8-(30,30,30),8-(6),8-(6),8-(6)]
    23      25.394083      25.394083      25.394083    30[8-(30,30,30),8-(6),8-(6),8-(6)]
    24       9.065583       9.065583       9.065583    30[8-(30,30,30),8-(6),8-(6),8-(6)]
    25      25.057063      25.057063      25.057063    30[8-(30,30,30),8-(6),8-(6),8-(6)]
    26       7.599937       7.599937       7.599937    30[8-(30,30,30),8-(6),8-(6),8-(6)]
    27       8.728563       8.728563       8.728563    30[8-(30,30,30),8-(6),8-(6),8-(6)]
    28      23.928437      23.928437      23.928437    30[8-(30,30,30),8-(6),8-(6),8-(6)]
    29      23.395475      23.395475      23.395475    30[8-(30,30,30),8-(6),8-(6),8-(6)]
    30      25.590025      25.590025      25.590025    30[8-(30,30,30),8-(6),8-(6),8-(6)]
    31       9.261525       9.261525       9.261525    30[8-(30,30,30),8-(6),8-(6),8-(6)]
    32       7.066975       7.066975       7.066975    30[8-(30,30,30),8-(6),8-(6),8-(6)]
    33       8.386318       8.386318       8.386318    1[6-(6,6)]
    34        4.96713        4.96713        4.96713    1[6-(6,6)]
    35       8.454897       8.454897       8.454897    1[6-(6,6)]
    36       5.117352       5.117352       5.117352    1[6-(6,6)]
    37       6.482414       6.482414       6.482414    1[6-(6,6)]
    38        2.93913        2.93913        2.93913    1[6-(6,6)]
    39       6.717545       6.717545       6.717545    1[6-(6,6)]
    40        7.41967        7.41967        7.41967    1[6-(6,6)]
    41       7.805023       7.805023       7.805023    1[6-(6,6)]
    42       7.703786       7.703786       7.703786    1[6-(6,6)]
    43       7.217197       7.217197       7.217197    1[6-(6,6)]
    44       4.385835       4.385835       4.385835    1[6-(6,6)]
    45        2.61256        2.61256        2.61256    1[6-(6,6)]
    46       3.631458       3.631458       3.631458    1[6-(6,6)]
    47       3.504096       3.504096       3.504096    1[6-(6,6)]
    48       4.487072       4.487072       4.487072    1[6-(6,6)]
    49       7.942182       7.942182       7.942182    1[6-(6,6)]
    50       11.36137       11.36137       11.36137    1[6-(6,6)]
    51       7.873603       7.873603       7.873603    1[6-(6,6)]
    52      11.211148      11.211148      11.211148    1[6-(6,6)]
    53       9.846085       9.846085       9.846085    1[6-(6,6)]
    54       13.38937       13.38937       13.38937    1[6-(6,6)]
    55       9.610955       9.610955       9.610955    1[6-(6,6)]
    56        8.90883        8.90883        8.90883    1[6-(6,6)]
    57       8.523477       8.523477       8.523477    1[6-(6,6)]
    58       8.624714       8.624714       8.624714    1[6-(6,6)]
    59       9.111303       9.111303       9.111303    1[6-(6,6)]
    60      11.942665      11.942665      11.942665    1[6-(6,6)]
    61       13.71594       13.71594       13.71594    1[6-(6,6)]
    62      12.697042      12.697042      12.697042    1[6-(6,6)]
    63      12.824404      12.824404      12.824404    1[6-(6,6)]
    64      11.841428      11.841428      11.841428    1[6-(6,6)]
    65      24.270682      24.270682      24.270682    1[6-(6,6)]
    66       27.68987       27.68987       27.68987    1[6-(6,6)]
    67      24.202103      24.202103      24.202103    1[6-(6,6)]
    68      27.539648      27.539648      27.539648    1[6-(6,6)]
    69      26.174585      26.174585      26.174585    1[6-(6,6)]
    70       29.71787       29.71787       29.71787    1[6-(6,6)]
    71      25.939455      25.939455      25.939455    1[6-(6,6)]
    72       25.23733       25.23733       25.23733    1[6-(6,6)]
    73      24.851977      24.851977      24.851977    1[6-(6,6)]
    74      24.953214      24.953214      24.953214    1[6-(6,6)]
    75      25.439803      25.439803      25.439803    1[6-(6,6)]
    76      28.271165      28.271165      28.271165    1[6-(6,6)]
    77       30.04444       30.04444       30.04444    1[6-(6,6)]
    78      29.025542      29.025542      29.025542    1[6-(6,6)]
    79      29.152904      29.152904      29.152904    1[6-(6,6)]
    80      28.169928      28.169928      28.169928    1[6-(6,6)]
    81      24.714818      24.714818      24.714818    1[6-(6,6)]
    82       21.29563       21.29563       21.29563    1[6-(6,6)]
    83      24.783397      24.783397      24.783397    1[6-(6,6)]
    84      21.445852      21.445852      21.445852    1[6-(6,6)]
    85      22.810914      22.810914      22.810914    1[6-(6,6)]
    86       19.26763       19.26763       19.26763    1[6-(6,6)]
    87      23.046045      23.046045      23.046045    1[6-(6,6)]
    88       23.74817       23.74817       23.74817    1[6-(6,6)]
    89      24.133523      24.133523      24.133523    1[6-(6,6)]
    90      24.032286      24.032286      24.032286    1[6-(6,6)]
    91      23.545697      23.545697      23.545697    1[6-(6,6)]
    92      20.714335      20.714335      20.714335    1[6-(6,6)]
    93       18.94106       18.94106       18.94106    1[6-(6,6)]
    94      19.959958      19.959958      19.959958    1[6-(6,6)]
    95      19.832596      19.832596      19.832596    1[6-(6,6)]
    96      20.815572      20.815572      20.815572    1[6-(6,6)]
    97      13.115051      13.115051      13.115051    1[6-(6,6)]
    98       10.03223       10.03223       10.03223    1[6-(6,6)]
    99       8.732482       8.732482       8.732482    1[6-(6,6)]
   100      12.716636      12.716636      12.716636    1[6-(6,6)]
   101      19.574606      19.574606      19.574606    1[6-(6,6)]
   102      11.181757      11.181757      11.181757    1[6-(6,6)]
   103      11.596501      11.596501      11.596501    1[6-(6,6)]
   104      10.835593      10.835593      10.835593    1[6-(6,6)]
   105       9.392153       9.392153       9.392153    1[6-(6,6)]
   106      15.227959      15.227959      15.227959    1[6-(6,6)]
   107      17.504152      17.504152      17.504152    1[6-(6,6)]
   108      10.793139      10.793139      10.793139    1[6-(6,6)]
   109       18.28792       18.28792       18.28792    1[6-(6,6)]
   110      10.476366      10.476366      10.476366    1[6-(6,6)]
   111      16.171746      16.171746      16.171746    1[6-(6,6)]
   112      14.878529      14.878529      14.878529    1[6-(6,6)]
   113      29.443551      29.443551      29.443551    1[6-(6,6)]
   114       26.36073       26.36073       26.36073    1[6-(6,6)]
   115      25.060982      25.060982      25.060982    1[6-(6,6)]
   116      29.045136      29.045136      29.045136    1[6-(6,6)]
   117       3.246106       3.246106       3.246106    1[6-(6,6)]
   118      27.510257      27.510257      27.510257    1[6-(6,6)]
   119      27.925001      27.925001      27.925001    1[6-(6,6)]
   120      27.164093      27.164093      27.164093    1[6-(6,6)]
   121      25.720653      25.720653      25.720653    1[6-(6,6)]
   122      31.556459      31.556459      31.556459    1[6-(6,6)]
   123       1.175652       1.175652       1.175652    1[6-(6,6)]
   124      27.121638      27.121638      27.121638    1[6-(6,6)]
   125        1.95942        1.95942        1.95942    1[6-(6,6)]
   126      26.804866      26.804866      26.804866    1[6-(6,6)]
   127      32.500246      32.500246      32.500246    1[6-(6,6)]
   128      31.207029      31.207029      31.207029    1[6-(6,6)]
   129       3.213449       3.213449       3.213449    1[6-(6,6)]
   130        6.29627        6.29627        6.29627    1[6-(6,6)]
   131       7.596018       7.596018       7.596018    1[6-(6,6)]
   132       3.611864       3.611864       3.611864    1[6-(6,6)]
   133      29.410894      29.410894      29.410894    1[6-(6,6)]
   134       5.146743       5.146743       5.146743    1[6-(6,6)]
   135       4.731999       4.731999       4.731999    1[6-(6,6)]
   136       5.492907       5.492907       5.492907    1[6-(6,6)]
   137       6.936347       6.936347       6.936347    1[6-(6,6)]
   138       1.100541       1.100541       1.100541    1[6-(6,6)]
   139      31.481348      31.481348      31.481348    1[6-(6,6)]
   140       5.535361       5.535361       5.535361    1[6-(6,6)]
   141       30.69758       30.69758       30.69758    1[6-(6,6)]
   142       5.852134       5.852134       5.852134    1[6-(6,6)]
   143       0.156754       0.156754       0.156754    1[6-(6,6)]
   144       1.449971       1.449971       1.449971    1[6-(6,6)]
   145      19.541949      19.541949      19.541949    1[6-(6,6)]
   146       22.62477       22.62477       22.62477    1[6-(6,6)]
   147      23.924518      23.924518      23.924518    1[6-(6,6)]
   148      19.940364      19.940364      19.940364    1[6-(6,6)]
   149      13.082394      13.082394      13.082394    1[6-(6,6)]
   150      21.475243      21.475243      21.475243    1[6-(6,6)]
   151      21.060499      21.060499      21.060499    1[6-(6,6)]
   152      21.821407      21.821407      21.821407    1[6-(6,6)]
   153      23.264847      23.264847      23.264847    1[6-(6,6)]
   154      17.429041      17.429041      17.429041    1[6-(6,6)]
   155      15.152848      15.152848      15.152848    1[6-(6,6)]
   156      21.863861      21.863861      21.863861    1[6-(6,6)]
   157       14.36908       14.36908       14.36908    1[6-(6,6)]
   158      22.180634      22.180634      22.180634    1[6-(6,6)]
   159      16.485254      16.485254      16.485254    1[6-(6,6)]
   160      17.778471      17.778471      17.778471    1[6-(6,6)]
   161      10.891109      10.891109      10.891109    1[6-(6,6)]
   162       3.863323       3.863323       3.863323    1[6-(6,6)]
   163       2.446009       2.446009       2.446009    1[6-(6,6)]
   164       8.650839       8.650839       8.650839    1[6-(6,6)]
   165      11.900211      11.900211      11.900211    1[6-(6,6)]
   166       30.37101       30.37101       30.37101    1[6-(6,6)]
   167      29.224749      29.224749      29.224749    1[6-(6,6)]
   168      31.311532      31.311532      31.311532    1[6-(6,6)]
   169        0.32657        0.32657        0.32657    1[6-(6,6)]
   170      11.554047      11.554047      11.554047    1[6-(6,6)]
   171      11.234008      11.234008      11.234008    1[6-(6,6)]
   172       1.779806       1.779806       1.779806    1[6-(6,6)]
   173      11.619361      11.619361      11.619361    1[6-(6,6)]
   174       32.37615       32.37615       32.37615    1[6-(6,6)]
   175      10.871515      10.871515      10.871515    1[6-(6,6)]
   176       9.225602       9.225602       9.225602    1[6-(6,6)]
   177      21.765891      21.765891      21.765891    1[6-(6,6)]
   178      28.793677      28.793677      28.793677    1[6-(6,6)]
   179      30.210991      30.210991      30.210991    1[6-(6,6)]
   180      24.006161      24.006161      24.006161    1[6-(6,6)]
   181      20.756789      20.756789      20.756789    1[6-(6,6)]
   182        2.28599        2.28599        2.28599    1[6-(6,6)]
   183       3.432251       3.432251       3.432251    1[6-(6,6)]
   184       1.345468       1.345468       1.345468    1[6-(6,6)]
   185       32.33043       32.33043       32.33043    1[6-(6,6)]
   186      21.102953      21.102953      21.102953    1[6-(6,6)]
   187      21.422992      21.422992      21.422992    1[6-(6,6)]
   188      30.877193      30.877193      30.877193    1[6-(6,6)]
   189      21.037639      21.037639      21.037639    1[6-(6,6)]
   190        0.28085        0.28085        0.28085    1[6-(6,6)]
   191      21.785485      21.785485      21.785485    1[6-(6,6)]
   192      23.431397      23.431397      23.431397    1[6-(6,6)]
   193      27.219609      27.219609      27.219609    1[6-(6,6)]
   194      20.191823      20.191823      20.191823    1[6-(6,6)]
   195      18.774509      18.774509      18.774509    1[6-(6,6)]
   196      24.979339      24.979339      24.979339    1[6-(6,6)]
   197      28.228711      28.228711      28.228711    1[6-(6,6)]
   198       14.04251       14.04251       14.04251    1[6-(6,6)]
   199      12.896249      12.896249      12.896249    1[6-(6,6)]
   200      14.983032      14.983032      14.983032    1[6-(6,6)]
   201       16.65507       16.65507       16.65507    1[6-(6,6)]
   202      27.882547      27.882547      27.882547    1[6-(6,6)]
   203      27.562508      27.562508      27.562508    1[6-(6,6)]
   204      18.108306      18.108306      18.108306    1[6-(6,6)]
   205      27.947861      27.947861      27.947861    1[6-(6,6)]
   206       16.04765       16.04765       16.04765    1[6-(6,6)]
   207      27.200015      27.200015      27.200015    1[6-(6,6)]
   208      25.554102      25.554102      25.554102    1[6-(6,6)]
   209       5.437391       5.437391       5.437391    1[6-(6,6)]
   210      12.465177      12.465177      12.465177    1[6-(6,6)]
   211      13.882491      13.882491      13.882491    1[6-(6,6)]
   212       7.677661       7.677661       7.677661    1[6-(6,6)]
   213       4.428289       4.428289       4.428289    1[6-(6,6)]
   214       18.61449       18.61449       18.61449    1[6-(6,6)]
   215      19.760751      19.760751      19.760751    1[6-(6,6)]
   216      17.673968      17.673968      17.673968    1[6-(6,6)]
   217       16.00193       16.00193       16.00193    1[6-(6,6)]
   218       4.774453       4.774453       4.774453    1[6-(6,6)]
   219       5.094492       5.094492       5.094492    1[6-(6,6)]
   220      14.548693      14.548693      14.548693    1[6-(6,6)]
   221       4.709139       4.709139       4.709139    1[6-(6,6)]
   222       16.60935       16.60935       16.60935    1[6-(6,6)]
   223       5.456985       5.456985       5.456985    1[6-(6,6)]
   224       7.102897       7.102897       7.102897    1[6-(6,6)]
   225      24.270682      24.270682      24.270682    1[6-(6,6)]
   226       27.68987       27.68987       27.68987    1[6-(6,6)]
   227      24.202103      24.202103      24.202103    1[6-(6,6)]
   228      27.539648      27.539648      27.539648    1[6-(6,6)]
   229      26.174585      26.174585      26.174585    1[6-(6,6)]
   230       29.71787       29.71787       29.71787    1[6-(6,6)]
   231      25.939455      25.939455      25.939455    1[6-(6,6)]
   232       25.23733       25.23733       25.23733    1[6-(6,6)]
   233      24.851977      24.851977      24.851977    1[6-(6,6)]
   234      24.953214      24.953214      24.953214    1[6-(6,6)]
   235      25.439803      25.439803      25.439803    1[6-(6,6)]
   236      28.271165      28.271165      28.271165    1[6-(6,6)]
   237       30.04444       30.04444       30.04444    1[6-(6,6)]
   238      29.025542      29.025542      29.025542    1[6-(6,6)]
   239      29.152904      29.152904      29.152904    1[6-(6,6)]
   240      28.169928      28.169928      28.169928    1[6-(6,6)]
   241      24.714818      24.714818      24.714818    1[6-(6,6)]
   242       21.29563       21.29563       21.29563    1[6-(6,6)]
   243      24.783397      24.783397      24.783397    1[6-(6,6)]
   244      21.445852      21.445852      21.445852    1[6-(6,6)]
   245      22.810914      22.810914      22.810914    1[6-(6,6)]
   246       19.26763       19.26763       19.26763    1[6-(6,6)]
   247      23.046045      23.046045      23.046045    1[6-(6,6)]
   248       23.74817       23.74817       23.74817    1[6-(6,6)]
   249      24.133523      24.133523      24.133523    1[6-(6,6)]
   250      24.032286      24.032286      24.032286    1[6-(6,6)]
   251      23.545697      23.545697      23.545697    1[6-(6,6)]
   252      20.714335      20.714335      20.714335    1[6-(6,6)]
   253       18.94106       18.94106       18.94106    1[6-(6,6)]
   254      19.959958      19.959958      19.959958    1[6-(6,6)]
   255      19.832596      19.832596      19.832596    1[6-(6,6)]
   256      20.815572      20.815572      20.815572    1[6-(6,6)]
   257       8.386318       8.386318       8.386318    1[6-(6,6)]
   258        4.96713        4.96713        4.96713    1[6-(6,6)]
   259       8.454897       8.454897       8.454897    1[6-(6,6)]
   260       5.117352       5.117352       5.117352    1[6-(6,6)]
   261       6.482414       6.482414       6.482414    1[6-(6,6)]
   262        2.93913        2.93913        2.93913    1[6-(6,6)]
   263       6.717545       6.717545       6.717545    1[6-(6,6)]
   264        7.41967        7.41967        7.41967    1[6-(6,6)]
   265       7.805023       7.805023       7.805023    1[6-(6,6)]
   266       7.703786       7.703786       7.703786    1[6-(6,6)]
   267       7.217197       7.217197       7.217197    1[6-(6,6)]
   268       4.385835       4.385835       4.385835    1[6-(6,6)]
   269        2.61256        2.61256        2.61256    1[6-(6,6)]
   270       3.631458       3.631458       3.631458    1[6-(6,6)]
   271       3.504096       3.504096       3.504096    1[6-(6,6)]
   272       4.487072       4.487072       4.487072    1[6-(6,6)]
   273       7.942182       7.942182       7.942182    1[6-(6,6)]
   274       11.36137       11.36137       11.36137    1[6-(6,6)]
   275       7.873603       7.873603       7.873603    1[6-(6,6)]
   276      11.211148      11.211148      11.211148    1[6-(6,6)]
   277       9.846085       9.846085       9.846085    1[6-(6,6)]
   278       13.38937       13.38937       13.38937    1[6-(6,6)]
   279       9.610955       9.610955       9.610955    1[6-(6,6)]
   280        8.90883        8.90883        8.90883    1[6-(6,6)]
   281       8.523477       8.523477       8.523477    1[6-(6,6)]
   282       8.624714       8.624714       8.624714    1[6-(6,6)]
   283       9.111303       9.111303       9.111303    1[6-(6,6)]
   284      11.942665      11.942665      11.942665    1[6-(6,6)]
   285       13.71594       13.71594       13.71594    1[6-(6,6)]
   286      12.697042      12.697042      12.697042    1[6-(6,6)]
   287      12.824404      12.824404      12.824404    1[6-(6,6)]
   288      11.841428      11.841428      11.841428    1[6-(6,6)]
   289      19.541949      19.541949      19.541949    1[6-(6,6)]
   290       22.62477       22.62477       22.62477    1[6-(6,6)]
   291      23.924518      23.924518      23.924518    1[6-(6,6)]
   292      19.940364      19.940364      19.940364    1[6-(6,6)]
   293      13.082394      13.082394      13.082394    1[6-(6,6)]
   294      21.475243      21.475243      21.475243    1[6-(6,6)]
   295      21.060499      21.060499      21.060499    1[6-(6,6)]
   296      21.821407      21.821407      21.821407    1[6-(6,6)]
   297      23.264847      23.264847      23.264847    1[6-(6,6)]
   298      17.429041      17.429041      17.429041    1[6-(6,6)]
   299      15.152848      15.152848      15.152848    1[6-(6,6)]
   300      21.863861      21.863861      21.863861    1[6-(6,6)]
   301       14.36908       14.36908       14.36908    1[6-(6,6)]
   302      22.180634      22.180634      22.180634    1[6-(6,6)]
   303      16.485254      16.485254      16.485254    1[6-(6,6)]
   304      17.778471      17.778471      17.778471    1[6-(6,6)]
   305       3.213449       3.213449       3.213449    1[6-(6,6)]
   306        6.29627        6.29627        6.29627    1[6-(6,6)]
   307       7.596018       7.596018       7.596018    1[6-(6,6)]
   308       3.611864       3.611864       3.611864    1[6-(6,6)]
   309      29.410894      29.410894      29.410894    1[6-(6,6)]
   310       5.146743       5.146743       5.146743    1[6-(6,6)]
   311       4.731999       4.731999       4.731999    1[6-(6,6)]
   312       5.492907       5.492907       5.492907    1[6-(6,6)]
   313       6.936347       6.936347       6.936347    1[6-(6,6)]
   314       1.100541       1.100541       1.100541    1[6-(6,6)]
   315      31.481348      31.481348      31.481348    1[6-(6,6)]
   316       5.535361       5.535361       5.535361    1[6-(6,6)]
   317       30.69758       30.69758       30.69758    1[6-(6,6)]
   318       5.852134       5.852134       5.852134    1[6-(6,6)]
   319       0.156754       0.156754       0.156754    1[6-(6,6)]
   320       1.449971       1.449971       1.449971    1[6-(6,6)]
   321      29.443551      29.443551      29.443551    1[6-(6,6)]
   322       26.36073       26.36073       26.36073    1[6-(6,6)]
   323      25.060982      25.060982      25.060982    1[6-(6,6)]
   324      29.045136      29.045136      29.045136    1[6-(6,6)]
   325       3.246106       3.246106       3.246106    1[6-(6,6)]
   326      27.510257      27.510257      27.510257    1[6-(6,6)]
   327      27.925001      27.925001      27.925001    1[6-(6,6)]
   328      27.164093      27.164093      27.164093    1[6-(6,6)]
   329      25.720653      25.720653      25.720653    1[6-(6,6)]
   330      31.556459      31.556459      31.556459    1[6-(6,6)]
   331       1.175652       1.175652       1.175652    1[6-(6,6)]
   332      27.121638      27.121638      27.121638    1[6-(6,6)]
   333        1.95942        1.95942        1.95942    1[6-(6,6)]
   334      26.804866      26.804866      26.804866    1[6-(6,6)]
   335      32.500246      32.500246      32.500246    1[6-(6,6)]
   336      31.207029      31.207029      31.207029    1[6-(6,6)]
   337      13.115051      13.115051      13.115051    1[6-(6,6)]
   338       10.03223       10.03223       10.03223    1[6-(6,6)]
   339       8.732482       8.732482       8.732482    1[6-(6,6)]
   340      12.716636      12.716636      12.716636    1[6-(6,6)]
   341      19.574606      19.574606      19.574606    1[6-(6,6)]
   342      11.181757      11.181757      11.181757    1[6-(6,6)]
   343      11.596501      11.596501      11.596501    1[6-(6,6)]
   344      10.835593      10.835593      10.835593    1[6-(6,6)]
   345       9.392153       9.392153       9.392153    1[6-(6,6)]
   346      15.227959      15.227959      15.227959    1[6-(6,6)]
   347      17.504152      17.504152      17.504152    1[6-(6,6)]
   348      10.793139      10.793139      10.793139    1[6-(6,6)]
   349       18.28792       18.28792       18.28792    1[6-(6,6)]
   350      10.476366      10.476366      10.476366    1[6-(6,6)]
   351      16.171746      16.171746      16.171746    1[6-(6,6)]
   352      14.878529      14.878529      14.878529    1[6-(6,6)]
   353      21.765891      21.765891      21.765891    1[6-(6,6)]
   354      28.793677      28.793677      28.793677    1[6-(6,6)]
   355      30.210991      30.210991      30.210991    1[6-(6,6)]
   356      24.006161      24.006161      24.006161    1[6-(6,6)]
   357      20.756789      20.756789      20.756789    1[6-(6,6)]
   358        2.28599        2.28599        2.28599    1[6-(6,6)]
   359       3.432251       3.432251       3.432251    1[6-(6,6)]
   360       1.345468       1.345468       1.345468    1[6-(6,6)]
   361       32.33043       32.33043       32.33043    1[6-(6,6)]
   362      21.102953      21.102953      21.102953    1[6-(6,6)]
   363      21.422992      21.422992      21.422992    1[6-(6,6)]
   364      30.877193      30.877193      30.877193    1[6-(6,6)]
   365      21.037639      21.037639      21.037639    1[6-(6,6)]
   366        0.28085        0.28085        0.28085    1[6-(6,6)]
   367      21.785485      21.785485      21.785485    1[6-(6,6)]
   368      23.431397      23.431397      23.431397    1[6-(6,6)]
   369      10.891109      10.891109      10.891109    1[6-(6,6)]
   370       3.863323       3.863323       3.863323    1[6-(6,6)]
   371       2.446009       2.446009       2.446009    1[6-(6,6)]
   372       8.650839       8.650839       8.650839    1[6-(6,6)]
   373      11.900211      11.900211      11.900211    1[6-(6,6)]
   374       30.37101       30.37101       30.37101    1[6-(6,6)]
   375      29.224749      29.224749      29.224749    1[6-(6,6)]
   376      31.311532      31.311532      31.311532    1[6-(6,6)]
   377        0.32657        0.32657        0.32657    1[6-(6,6)]
   378      11.554047      11.554047      11.554047    1[6-(6,6)]
   379      11.234008      11.234008      11.234008    1[6-(6,6)]
   380       1.779806       1.779806       1.779806    1[6-(6,6)]
   381      11.619361      11.619361      11.619361    1[6-(6,6)]
   382       32.37615       32.37615       32.37615    1[6-(6,6)]
   383      10.871515      10.871515      10.871515    1[6-(6,6)]
   384       9.225602       9.225602       9.225602    1[6-(6,6)]
   385       5.437391       5.437391       5.437391    1[6-(6,6)]
   386      12.465177      12.465177      12.465177    1[6-(6,6)]
   387      13.882491      13.882491      13.882491    1[6-(6,6)]
   388       7.677661       7.677661       7.677661    1[6-(6,6)]
   389       4.428289       4.428289       4.428289    1[6-(6,6)]
   390       18.61449       18.61449       18.61449    1[6-(6,6)]
   391      19.760751      19.760751      19.760751    1[6-(6,6)]
   392      17.673968      17.673968      17.673968    1[6-(6,6)]
   393       16.00193       16.00193       16.00193    1[6-(6,6)]
   394       4.774453       4.774453       4.774453    1[6-(6,6)]
   395       5.094492       5.094492       5.094492    1[6-(6,6)]
   396      14.548693      14.548693      14.548693    1[6-(6,6)]
   397       4.709139       4.709139       4.709139    1[6-(6,6)]
   398       16.60935       16.60935       16.60935    1[6-(6,6)]
   399       5.456985       5.456985       5.456985    1[6-(6,6)]
   400       7.102897       7.102897       7.102897    1[6-(6,6)]
   401      27.219609      27.219609      27.219609    1[6-(6,6)]
   402      20.191823      20.191823      20.191823    1[6-(6,6)]
   403      18.774509      18.774509      18.774509    1[6-(6,6)]
   404      24.979339      24.979339      24.979339    1[6-(6,6)]
   405      28.228711      28.228711      28.228711    1[6-(6,6)]
   406       14.04251       14.04251       14.04251    1[6-(6,6)]
   407      12.896249      12.896249      12.896249    1[6-(6,6)]
   408      14.983032      14.983032      14.983032    1[6-(6,6)]
   409       16.65507       16.65507       16.65507    1[6-(6,6)]
   410      27.882547      27.882547      27.882547    1[6-(6,6)]
   411      27.562508      27.562508      27.562508    1[6-(6,6)]
   412      18.108306      18.108306      18.108306    1[6-(6,6)]
   413      27.947861      27.947861      27.947861    1[6-(6,6)]
   414       16.04765       16.04765       16.04765    1[6-(6,6)]
   415      27.200015      27.200015      27.200015    1[6-(6,6)]
   416      25.554102      25.554102      25.554102    1[6-(6,6)]
   417       7.426202       7.426202       7.426202    6[6-(6,6),8-(30),8-(30)]
   418       7.582955       7.582955       7.582955    6[1-(0),6-(1,6),6-(6,6)]
   419       5.554956       5.554956       5.554956    6[1-(0),6-(1,6),6-(6,6)]
   420       6.815516       6.815516       6.815516    6[6-(1,6),6-(1,6),6-(8,8)]
   421       6.861236       6.861236       6.861236    6[6-(1,6),6-(1,6),6-(8,8)]
   422       7.628675       7.628675       7.628675    6[1-(0),6-(1,6),6-(6,6)]
   423       7.233525       7.233525       7.233525    6[6-(6,6),8-(30),8-(30)]
   424        5.64313        5.64313        5.64313    6[1-(0),6-(1,6),6-(6,6)]
   425        4.52626        4.52626        4.52626    6[6-(1,6),6-(1,6),7-(6,6)]
   426       5.963168       5.963168       5.963168    6[6-(1,6),6-(1,6),6-(6,6)]
   427       5.871729       5.871729       5.871729    6[1-(0),6-(1,6),6-(6,7)]
   428        3.85026        3.85026        3.85026    6[1-(0),6-(1,6),6-(6,7)]
   429       5.456985       5.456985       5.456985    6[6-(1,6),6-(1,6),6-(6,6)]
   430       6.077468       6.077468       6.077468    6[1-(0),6-(1,6),6-(6,7)]
   431       6.511806       6.511806       6.511806    6[1-(0),6-(1,6),6-(6,6)]
   432       7.236791       7.236791       7.236791    6[1-(0),6-(1,6),6-(6,6)]
   433        7.16168        7.16168        7.16168    6[1-(0),6-(1,6),6-(6,6)]
   434       6.309332       6.309332       6.309332    6[1-(0),6-(1,6),6-(6,6)]
   435        5.20226        5.20226        5.20226    6[1-(0),6-(1,6),6-(6,6)]
   436       3.667381       3.667381       3.667381    6[1-(0),6-(1,6),6-(6,7)]
   437       5.587613       5.587613       5.587613    6[6-(1,6),6-(1,6),6-(6,6)]
   438       4.274801       4.274801       4.274801    6[1-(0),6-(1,6),6-(6,6)]
   439       4.751593       4.751593       4.751593    6[6-(1,6),6-(1,6),7-(6,6)]
   440       4.124579       4.124579       4.124579    6[1-(0),6-(1,6),6-(6,6)]
   441       6.025216       6.025216       6.025216    6[6-(1,6),6-(1,6),6-(6,6)]
   442       5.244714       5.244714       5.244714    6[1-(0),6-(1,6),6-(6,6)]
   443       8.902298       8.902298       8.902298    6[6-(6,6),8-(30),8-(30)]
   444       8.745545       8.745545       8.745545    6[1-(0),6-(1,6),6-(6,6)]
   445      10.773544      10.773544      10.773544    6[1-(0),6-(1,6),6-(6,6)]
   446       9.512984       9.512984       9.512984    6[6-(1,6),6-(1,6),6-(8,8)]
   447       9.467264       9.467264       9.467264    6[6-(1,6),6-(1,6),6-(8,8)]
   448       8.699825       8.699825       8.699825    6[1-(0),6-(1,6),6-(6,6)]
   449       9.094974       9.094974       9.094974    6[6-(6,6),8-(30),8-(30)]
   450       10.68537       10.68537       10.68537    6[1-(0),6-(1,6),6-(6,6)]
   451       11.80224       11.80224       11.80224    6[6-(1,6),6-(1,6),7-(6,6)]
   452      10.365332      10.365332      10.365332    6[6-(1,6),6-(1,6),6-(6,6)]
   453      10.456771      10.456771      10.456771    6[1-(0),6-(1,6),6-(6,7)]
   454       12.47824       12.47824       12.47824    6[1-(0),6-(1,6),6-(6,7)]
   455      10.871515      10.871515      10.871515    6[6-(1,6),6-(1,6),6-(6,6)]
   456      10.251032      10.251032      10.251032    6[1-(0),6-(1,6),6-(6,7)]
   457       9.816694       9.816694       9.816694    6[1-(0),6-(1,6),6-(6,6)]
   458       9.091709       9.091709       9.091709    6[1-(0),6-(1,6),6-(6,6)]
   459        9.16682        9.16682        9.16682    6[1-(0),6-(1,6),6-(6,6)]
   460      10.019168      10.019168      10.019168    6[1-(0),6-(1,6),6-(6,6)]
   461       11.12624       11.12624       11.12624    6[1-(0),6-(1,6),6-(6,6)]
   462      12.661119      12.661119      12.661119    6[1-(0),6-(1,6),6-(6,7)]
   463      10.740887      10.740887      10.740887    6[6-(1,6),6-(1,6),6-(6,6)]
   464      12.053699      12.053699      12.053699    6[1-(0),6-(1,6),6-(6,6)]
   465      11.576906      11.576906      11.576906    6[6-(1,6),6-(1,6),7-(6,6)]
   466      12.203921      12.203921      12.203921    6[1-(0),6-(1,6),6-(6,6)]
   467      10.303283      10.303283      10.303283    6[6-(1,6),6-(1,6),6-(6,6)]
   468      11.083786      11.083786      11.083786    6[1-(0),6-(1,6),6-(6,6)]
   469      25.230798      25.230798      25.230798    6[6-(6,6),8-(30),8-(30)]
   470      25.074045      25.074045      25.074045    6[1-(0),6-(1,6),6-(6,6)]
   471      27.102044      27.102044      27.102044    6[1-(0),6-(1,6),6-(6,6)]
   472      25.841484      25.841484      25.841484    6[6-(1,6),6-(1,6),6-(8,8)]
   473      25.795764      25.795764      25.795764    6[6-(1,6),6-(1,6),6-(8,8)]
   474      25.028325      25.028325      25.028325    6[1-(0),6-(1,6),6-(6,6)]
   475      25.423474      25.423474      25.423474    6[6-(6,6),8-(30),8-(30)]
   476       27.01387       27.01387       27.01387    6[1-(0),6-(1,6),6-(6,6)]
   477       28.13074       28.13074       28.13074    6[6-(1,6),6-(1,6),7-(6,6)]
   478      26.693832      26.693832      26.693832    6[6-(1,6),6-(1,6),6-(6,6)]
   479      26.785271      26.785271      26.785271    6[1-(0),6-(1,6),6-(6,7)]
   480       28.80674       28.80674       28.80674    6[1-(0),6-(1,6),6-(6,7)]
   481      27.200015      27.200015      27.200015    6[6-(1,6),6-(1,6),6-(6,6)]
   482      26.579532      26.579532      26.579532    6[1-(0),6-(1,6),6-(6,7)]
   483      26.145194      26.145194      26.145194    6[1-(0),6-(1,6),6-(6,6)]
   484      25.420209      25.420209      25.420209    6[1-(0),6-(1,6),6-(6,6)]
   485       25.49532       25.49532       25.49532    6[1-(0),6-(1,6),6-(6,6)]
   486      26.347668      26.347668      26.347668    6[1-(0),6-(1,6),6-(6,6)]
   487       27.45474       27.45474       27.45474    6[1-(0),6-(1,6),6-(6,6)]
   488      28.989619      28.989619      28.989619    6[1-(0),6-(1,6),6-(6,7)]
   489      27.069387      27.069387      27.069387    6[6-(1,6),6-(1,6),6-(6,6)]
   490      28.382199      28.382199      28.382199    6[1-(0),6-(1,6),6-(6,6)]
   491      27.905406      27.905406      27.905406    6[6-(1,6),6-(1,6),7-(6,6)]
   492      28.532421      28.532421      28.532421    6[1-(0),6-(1,6),6-(6,6)]
   493      26.631783      26.631783      26.631783    6[6-(1,6),6-(1,6),6-(6,6)]
   494      27.412286      27.412286      27.412286    6[1-(0),6-(1,6),6-(6,6)]
   495      23.754702      23.754702      23.754702    6[6-(6,6),8-(30),8-(30)]
   496      23.911455      23.911455      23.911455    6[1-(0),6-(1,6),6-(6,6)]
   497      21.883456      21.883456      21.883456    6[1-(0),6-(1,6),6-(6,6)]
   498      23.144016      23.144016      23.144016    6[6-(1,6),6-(1,6),6-(8,8)]
   499      23.189736      23.189736      23.189736    6[6-(1,6),6-(1,6),6-(8,8)]
   500      23.957175      23.957175      23.957175    6[1-(0),6-(1,6),6-(6,6)]
   501      23.562025      23.562025      23.562025    6[6-(6,6),8-(30),8-(30)]
   502       21.97163       21.97163       21.97163    6[1-(0),6-(1,6),6-(6,6)]
   503       20.85476       20.85476       20.85476    6[6-(1,6),6-(1,6),7-(6,6)]
   504      22.291668      22.291668      22.291668    6[6-(1,6),6-(1,6),6-(6,6)]
   505      22.200229      22.200229      22.200229    6[1-(0),6-(1,6),6-(6,7)]
   506       20.17876       20.17876       20.17876    6[1-(0),6-(1,6),6-(6,7)]
   507      21.785485      21.785485      21.785485    6[6-(1,6),6-(1,6),6-(6,6)]
   508      22.405968      22.405968      22.405968    6[1-(0),6-(1,6),6-(6,7)]
   509      22.840306      22.840306      22.840306    6[1-(0),6-(1,6),6-(6,6)]
   510      23.565291      23.565291      23.565291    6[1-(0),6-(1,6),6-(6,6)]
   511       23.49018       23.49018       23.49018    6[1-(0),6-(1,6),6-(6,6)]
   512      22.637832      22.637832      22.637832    6[1-(0),6-(1,6),6-(6,6)]
   513       21.53076       21.53076       21.53076    6[1-(0),6-(1,6),6-(6,6)]
   514      19.995881      19.995881      19.995881    6[1-(0),6-(1,6),6-(6,7)]
   515      21.916113      21.916113      21.916113    6[6-(1,6),6-(1,6),6-(6,6)]
   516      20.603301      20.603301      20.603301    6[1-(0),6-(1,6),6-(6,6)]
   517      21.080093      21.080093      21.080093    6[6-(1,6),6-(1,6),7-(6,6)]
   518      20.453079      20.453079      20.453079    6[1-(0),6-(1,6),6-(6,6)]
   519      22.353716      22.353716      22.353716    6[6-(1,6),6-(1,6),6-(6,6)]
   520      21.573214      21.573214      21.573214    6[1-(0),6-(1,6),6-(6,6)]
   521      11.367902      11.367902      11.367902    6[6-(6,6),8-(30),8-(30)]
   522       13.45795       13.45795       13.45795    6[1-(0),6-(1,6),6-(6,6)]
   523       9.934259       9.934259       9.934259    6[1-(0),6-(1,6),6-(6,6)]
   524       9.343168       9.343168       9.343168    6[6-(1,6),6-(1,6),6-(8,8)]
   525      12.723167      12.723167      12.723167    6[6-(1,6),6-(1,6),6-(8,8)]
   526       9.140694       9.140694       9.140694    6[1-(0),6-(1,6),6-(6,6)]
   527       8.876173       8.876173       8.876173    6[6-(6,6),8-(30),8-(30)]
   528      13.226085      13.226085      13.226085    6[1-(0),6-(1,6),6-(6,6)]
   529      19.104345      19.104345      19.104345    6[6-(1,6),6-(1,6),7-(6,6)]
   530      15.237756      15.237756      15.237756    6[6-(1,6),6-(1,6),6-(6,6)]
   531       18.89534       18.89534       18.89534    6[1-(0),6-(1,6),6-(6,7)]
   532      11.136037      11.136037      11.136037    6[1-(0),6-(1,6),6-(6,7)]
   533      16.566896      16.566896      16.566896    6[6-(1,6),6-(1,6),6-(6,6)]
   534      11.371167      11.371167      11.371167    6[1-(0),6-(1,6),6-(6,7)]
   535      10.917235      10.917235      10.917235    6[1-(0),6-(1,6),6-(6,6)]
   536       9.548907       9.548907       9.548907    6[1-(0),6-(1,6),6-(6,6)]
   537      14.728307      14.728307      14.728307    6[1-(0),6-(1,6),6-(6,6)]
   538      17.641311      17.641311      17.641311    6[1-(0),6-(1,6),6-(6,6)]
   539      10.365332      10.365332      10.365332    6[1-(0),6-(1,6),6-(6,6)]
   540      18.127901      18.127901      18.127901    6[1-(0),6-(1,6),6-(6,7)]
   541      10.603728      10.603728      10.603728    6[6-(1,6),6-(1,6),6-(6,6)]
   542       10.70823       10.70823       10.70823    6[1-(0),6-(1,6),6-(6,6)]
   543      11.485467      11.485467      11.485467    6[6-(1,6),6-(1,6),7-(6,6)]
   544      16.831418      16.831418      16.831418    6[1-(0),6-(1,6),6-(6,6)]
   545      10.179187      10.179187      10.179187    6[6-(1,6),6-(1,6),6-(6,6)]
   546      14.502974      14.502974      14.502974    6[1-(0),6-(1,6),6-(6,6)]
   547      27.696402      27.696402      27.696402    6[6-(6,6),8-(30),8-(30)]
   548       29.78645       29.78645       29.78645    6[1-(0),6-(1,6),6-(6,6)]
   549      26.262759      26.262759      26.262759    6[1-(0),6-(1,6),6-(6,6)]
   550      25.671668      25.671668      25.671668    6[6-(1,6),6-(1,6),6-(8,8)]
   551      29.051667      29.051667      29.051667    6[6-(1,6),6-(1,6),6-(8,8)]
   552      25.469194      25.469194      25.469194    6[1-(0),6-(1,6),6-(6,6)]
   553      25.204673      25.204673      25.204673    6[6-(6,6),8-(30),8-(30)]
   554      29.554585      29.554585      29.554585    6[1-(0),6-(1,6),6-(6,6)]
   555       2.775845       2.775845       2.775845    6[6-(1,6),6-(1,6),7-(6,6)]
   556      31.566256      31.566256      31.566256    6[6-(1,6),6-(1,6),6-(6,6)]
   557        2.56684        2.56684        2.56684    6[1-(0),6-(1,6),6-(6,7)]
   558      27.464537      27.464537      27.464537    6[1-(0),6-(1,6),6-(6,7)]
   559       0.238396       0.238396       0.238396    6[6-(1,6),6-(1,6),6-(6,6)]
   560      27.699667      27.699667      27.699667    6[1-(0),6-(1,6),6-(6,7)]
   561      27.245735      27.245735      27.245735    6[1-(0),6-(1,6),6-(6,6)]
   562      25.877407      25.877407      25.877407    6[1-(0),6-(1,6),6-(6,6)]
   563      31.056807      31.056807      31.056807    6[1-(0),6-(1,6),6-(6,6)]
   564       1.312811       1.312811       1.312811    6[1-(0),6-(1,6),6-(6,6)]
   565      26.693832      26.693832      26.693832    6[1-(0),6-(1,6),6-(6,6)]
   566       1.799401       1.799401       1.799401    6[1-(0),6-(1,6),6-(6,7)]
   567      26.932228      26.932228      26.932228    6[6-(1,6),6-(1,6),6-(6,6)]
   568       27.03673       27.03673       27.03673    6[1-(0),6-(1,6),6-(6,6)]
   569      27.813967      27.813967      27.813967    6[6-(1,6),6-(1,6),7-(6,6)]
   570       0.502918       0.502918       0.502918    6[1-(0),6-(1,6),6-(6,6)]
   571      26.507687      26.507687      26.507687    6[6-(1,6),6-(1,6),6-(6,6)]
   572      30.831474      30.831474      30.831474    6[1-(0),6-(1,6),6-(6,6)]
   573       4.960598       4.960598       4.960598    6[6-(6,6),8-(30),8-(30)]
   574        2.87055        2.87055        2.87055    6[1-(0),6-(1,6),6-(6,6)]
   575       6.394241       6.394241       6.394241    6[1-(0),6-(1,6),6-(6,6)]
   576       6.985332       6.985332       6.985332    6[6-(1,6),6-(1,6),6-(8,8)]
   577       3.605333       3.605333       3.605333    6[6-(1,6),6-(1,6),6-(8,8)]
   578       7.187806       7.187806       7.187806    6[1-(0),6-(1,6),6-(6,6)]
   579       7.452327       7.452327       7.452327    6[6-(6,6),8-(30),8-(30)]
   580       3.102415       3.102415       3.102415    6[1-(0),6-(1,6),6-(6,6)]
   581      29.881155      29.881155      29.881155    6[6-(1,6),6-(1,6),7-(6,6)]
   582       1.090744       1.090744       1.090744    6[6-(1,6),6-(1,6),6-(6,6)]
   583       30.09016       30.09016       30.09016    6[1-(0),6-(1,6),6-(6,7)]
   584       5.192463       5.192463       5.192463    6[1-(0),6-(1,6),6-(6,7)]
   585      32.418604      32.418604      32.418604    6[6-(1,6),6-(1,6),6-(6,6)]
   586       4.957333       4.957333       4.957333    6[1-(0),6-(1,6),6-(6,7)]
   587       5.411265       5.411265       5.411265    6[1-(0),6-(1,6),6-(6,6)]
   588       6.779593       6.779593       6.779593    6[1-(0),6-(1,6),6-(6,6)]
   589       1.600193       1.600193       1.600193    6[1-(0),6-(1,6),6-(6,6)]
   590      31.344189      31.344189      31.344189    6[1-(0),6-(1,6),6-(6,6)]
   591       5.963168       5.963168       5.963168    6[1-(0),6-(1,6),6-(6,6)]
   592      30.857599      30.857599      30.857599    6[1-(0),6-(1,6),6-(6,7)]
   593       5.724772       5.724772       5.724772    6[6-(1,6),6-(1,6),6-(6,6)]
   594        5.62027        5.62027        5.62027    6[1-(0),6-(1,6),6-(6,6)]
   595       4.843033       4.843033       4.843033    6[6-(1,6),6-(1,6),7-(6,6)]
   596      32.154082      32.154082      32.154082    6[1-(0),6-(1,6),6-(6,6)]
   597       6.149313       6.149313       6.149313    6[6-(1,6),6-(1,6),6-(6,6)]
   598       1.825526       1.825526       1.825526    6[1-(0),6-(1,6),6-(6,6)]
   599      21.289098      21.289098      21.289098    6[6-(6,6),8-(30),8-(30)]
   600       19.19905       19.19905       19.19905    6[1-(0),6-(1,6),6-(6,6)]
   601      22.722741      22.722741      22.722741    6[1-(0),6-(1,6),6-(6,6)]
   602      23.313832      23.313832      23.313832    6[6-(1,6),6-(1,6),6-(8,8)]
   603      19.933833      19.933833      19.933833    6[6-(1,6),6-(1,6),6-(8,8)]
   604      23.516306      23.516306      23.516306    6[1-(0),6-(1,6),6-(6,6)]
   605      23.780827      23.780827      23.780827    6[6-(6,6),8-(30),8-(30)]
   606      19.430915      19.430915      19.430915    6[1-(0),6-(1,6),6-(6,6)]
   607      13.552655      13.552655      13.552655    6[6-(1,6),6-(1,6),7-(6,6)]
   608      17.419244      17.419244      17.419244    6[6-(1,6),6-(1,6),6-(6,6)]
   609       13.76166       13.76166       13.76166    6[1-(0),6-(1,6),6-(6,7)]
   610      21.520963      21.520963      21.520963    6[1-(0),6-(1,6),6-(6,7)]
   611      16.090104      16.090104      16.090104    6[6-(1,6),6-(1,6),6-(6,6)]
   612      21.285833      21.285833      21.285833    6[1-(0),6-(1,6),6-(6,7)]
   613      21.739765      21.739765      21.739765    6[1-(0),6-(1,6),6-(6,6)]
   614      23.108093      23.108093      23.108093    6[1-(0),6-(1,6),6-(6,6)]
   615      17.928693      17.928693      17.928693    6[1-(0),6-(1,6),6-(6,6)]
   616      15.015689      15.015689      15.015689    6[1-(0),6-(1,6),6-(6,6)]
   617      22.291668      22.291668      22.291668    6[1-(0),6-(1,6),6-(6,6)]
   618      14.529099      14.529099      14.529099    6[1-(0),6-(1,6),6-(6,7)]
   619      22.053272      22.053272      22.053272    6[6-(1,6),6-(1,6),6-(6,6)]
   620       21.94877       21.94877       21.94877    6[1-(0),6-(1,6),6-(6,6)]
   621      21.171533      21.171533      21.171533    6[6-(1,6),6-(1,6),7-(6,6)]
   622      15.825582      15.825582      15.825582    6[1-(0),6-(1,6),6-(6,6)]
   623      22.477813      22.477813      22.477813    6[6-(1,6),6-(1,6),6-(6,6)]
   624      18.154026      18.154026      18.154026    6[1-(0),6-(1,6),6-(6,6)]
   625       9.333371       9.333371       9.333371    6[6-(6,6),8-(30),8-(30)]
   626      10.567805      10.567805      10.567805    6[1-(0),6-(1,6),6-(6,6)]
   627         3.1514         3.1514         3.1514    6[1-(0),6-(1,6),6-(6,6)]
   628       3.347342       3.347342       3.347342    6[6-(1,6),6-(1,6),6-(8,8)]
   629       9.715457       9.715457       9.715457    6[6-(1,6),6-(1,6),6-(8,8)]
   630       2.318647       2.318647       2.318647    6[1-(0),6-(1,6),6-(6,6)]
   631       4.673217       4.673217       4.673217    6[6-(6,6),8-(30),8-(30)]
   632       9.222337       9.222337       9.222337    6[1-(0),6-(1,6),6-(6,6)]
   633      11.861022      11.861022      11.861022    6[6-(1,6),6-(1,6),7-(6,6)]
   634      10.574337      10.574337      10.574337    6[6-(1,6),6-(1,6),6-(6,6)]
   635      11.720597      11.720597      11.720597    6[1-(0),6-(1,6),6-(6,7)]
   636      30.495107      30.495107      30.495107    6[1-(0),6-(1,6),6-(6,7)]
   637      10.985815      10.985815      10.985815    6[6-(1,6),6-(1,6),6-(6,6)]
   638      29.858295      29.858295      29.858295    6[1-(0),6-(1,6),6-(6,7)]
   639      31.131918      31.131918      31.131918    6[1-(0),6-(1,6),6-(6,6)]
   640       1.035227       1.035227       1.035227    6[1-(0),6-(1,6),6-(6,6)]
   641       10.98908       10.98908       10.98908    6[1-(0),6-(1,6),6-(6,6)]
   642      11.305853      11.305853      11.305853    6[1-(0),6-(1,6),6-(6,6)]
   643       1.897372       1.897372       1.897372    6[1-(0),6-(1,6),6-(6,6)]
   644      11.547515      11.547515      11.547515    6[1-(0),6-(1,6),6-(6,7)]
   645      32.101831      32.101831      32.101831    6[6-(1,6),6-(1,6),6-(6,6)]
   646      31.749135      31.749135      31.749135    6[1-(0),6-(1,6),6-(6,6)]
   647      29.531725      29.531725      29.531725    6[6-(1,6),6-(1,6),7-(6,6)]
   648      11.090317      11.090317      11.090317    6[1-(0),6-(1,6),6-(6,6)]
   649       0.816425       0.816425       0.816425    6[6-(1,6),6-(1,6),6-(6,6)]
   650       9.610955       9.610955       9.610955    6[1-(0),6-(1,6),6-(6,6)]
   651      23.323629      23.323629      23.323629    6[6-(6,6),8-(30),8-(30)]
   652      22.089195      22.089195      22.089195    6[1-(0),6-(1,6),6-(6,6)]
   653      29.505599      29.505599      29.505599    6[1-(0),6-(1,6),6-(6,6)]
   654      29.309657      29.309657      29.309657    6[6-(1,6),6-(1,6),6-(8,8)]
   655      22.941542      22.941542      22.941542    6[6-(1,6),6-(1,6),6-(8,8)]
   656      30.338353      30.338353      30.338353    6[1-(0),6-(1,6),6-(6,6)]
   657      27.983783      27.983783      27.983783    6[6-(6,6),8-(30),8-(30)]
   658      23.434663      23.434663      23.434663    6[1-(0),6-(1,6),6-(6,6)]
   659      20.795978      20.795978      20.795978    6[6-(1,6),6-(1,6),7-(6,6)]
   660      22.082663      22.082663      22.082663    6[6-(1,6),6-(1,6),6-(6,6)]
   661      20.936403      20.936403      20.936403    6[1-(0),6-(1,6),6-(6,7)]
   662       2.161893       2.161893       2.161893    6[1-(0),6-(1,6),6-(6,7)]
   663      21.671185      21.671185      21.671185    6[6-(1,6),6-(1,6),6-(6,6)]
   664       2.798705       2.798705       2.798705    6[1-(0),6-(1,6),6-(6,7)]
   665       1.525082       1.525082       1.525082    6[1-(0),6-(1,6),6-(6,6)]
   666      31.621773      31.621773      31.621773    6[1-(0),6-(1,6),6-(6,6)]
   667      21.667919      21.667919      21.667919    6[1-(0),6-(1,6),6-(6,6)]
   668      21.351147      21.351147      21.351147    6[1-(0),6-(1,6),6-(6,6)]
   669      30.759628      30.759628      30.759628    6[1-(0),6-(1,6),6-(6,6)]
   670      21.109485      21.109485      21.109485    6[1-(0),6-(1,6),6-(6,7)]
   671       0.555169       0.555169       0.555169    6[6-(1,6),6-(1,6),6-(6,6)]
   672       0.907865       0.907865       0.907865    6[1-(0),6-(1,6),6-(6,6)]
   673       3.125275       3.125275       3.125275    6[6-(1,6),6-(1,6),7-(6,6)]
   674      21.566683      21.566683      21.566683    6[1-(0),6-(1,6),6-(6,6)]
   675      31.840575      31.840575      31.840575    6[6-(1,6),6-(1,6),6-(6,6)]
   676      23.046045      23.046045      23.046045    6[1-(0),6-(1,6),6-(6,6)]
   677      25.661871      25.661871      25.661871    6[6-(6,6),8-(30),8-(30)]
   678      26.896305      26.896305      26.896305    6[1-(0),6-(1,6),6-(6,6)]
   679        19.4799        19.4799        19.4799    6[1-(0),6-(1,6),6-(6,6)]
   680      19.675842      19.675842      19.675842    6[6-(1,6),6-(1,6),6-(8,8)]
   681      26.043957      26.043957      26.043957    6[6-(1,6),6-(1,6),6-(8,8)]
   682      18.647147      18.647147      18.647147    6[1-(0),6-(1,6),6-(6,6)]
   683      21.001717      21.001717      21.001717    6[6-(6,6),8-(30),8-(30)]
   684      25.550837      25.550837      25.550837    6[1-(0),6-(1,6),6-(6,6)]
   685      28.189522      28.189522      28.189522    6[6-(1,6),6-(1,6),7-(6,6)]
   686      26.902837      26.902837      26.902837    6[6-(1,6),6-(1,6),6-(6,6)]
   687      28.049097      28.049097      28.049097    6[1-(0),6-(1,6),6-(6,7)]
   688      14.166607      14.166607      14.166607    6[1-(0),6-(1,6),6-(6,7)]
   689      27.314315      27.314315      27.314315    6[6-(1,6),6-(1,6),6-(6,6)]
   690      13.529795      13.529795      13.529795    6[1-(0),6-(1,6),6-(6,7)]
   691      14.803418      14.803418      14.803418    6[1-(0),6-(1,6),6-(6,6)]
   692      17.363727      17.363727      17.363727    6[1-(0),6-(1,6),6-(6,6)]
   693       27.31758       27.31758       27.31758    6[1-(0),6-(1,6),6-(6,6)]
   694      27.634353      27.634353      27.634353    6[1-(0),6-(1,6),6-(6,6)]
   695      18.225872      18.225872      18.225872    6[1-(0),6-(1,6),6-(6,6)]
   696      27.876015      27.876015      27.876015    6[1-(0),6-(1,6),6-(6,7)]
   697      15.773331      15.773331      15.773331    6[6-(1,6),6-(1,6),6-(6,6)]
   698      15.420635      15.420635      15.420635    6[1-(0),6-(1,6),6-(6,6)]
   699      13.203225      13.203225      13.203225    6[6-(1,6),6-(1,6),7-(6,6)]
   700      27.418817      27.418817      27.418817    6[1-(0),6-(1,6),6-(6,6)]
   701      17.144925      17.144925      17.144925    6[6-(1,6),6-(1,6),6-(6,6)]
   702      25.939455      25.939455      25.939455    6[1-(0),6-(1,6),6-(6,6)]
   703       6.995129       6.995129       6.995129    6[6-(6,6),8-(30),8-(30)]
   704       5.760695       5.760695       5.760695    6[1-(0),6-(1,6),6-(6,6)]
   705      13.177099      13.177099      13.177099    6[1-(0),6-(1,6),6-(6,6)]
   706      12.981158      12.981158      12.981158    6[6-(1,6),6-(1,6),6-(8,8)]
   707       6.613043       6.613043       6.613043    6[6-(1,6),6-(1,6),6-(8,8)]
   708      14.009853      14.009853      14.009853    6[1-(0),6-(1,6),6-(6,6)]
   709      11.655283      11.655283      11.655283    6[6-(6,6),8-(30),8-(30)]
   710       7.106163       7.106163       7.106163    6[1-(0),6-(1,6),6-(6,6)]
   711       4.467478       4.467478       4.467478    6[6-(1,6),6-(1,6),7-(6,6)]
   712       5.754163       5.754163       5.754163    6[6-(1,6),6-(1,6),6-(6,6)]
   713       4.607903       4.607903       4.607903    6[1-(0),6-(1,6),6-(6,7)]
   714      18.490393      18.490393      18.490393    6[1-(0),6-(1,6),6-(6,7)]
   715       5.342685       5.342685       5.342685    6[6-(1,6),6-(1,6),6-(6,6)]
   716      19.127205      19.127205      19.127205    6[1-(0),6-(1,6),6-(6,7)]
   717      17.853582      17.853582      17.853582    6[1-(0),6-(1,6),6-(6,6)]
   718      15.293273      15.293273      15.293273    6[1-(0),6-(1,6),6-(6,6)]
   719       5.339419       5.339419       5.339419    6[1-(0),6-(1,6),6-(6,6)]
   720       5.022647       5.022647       5.022647    6[1-(0),6-(1,6),6-(6,6)]
   721      14.431128      14.431128      14.431128    6[1-(0),6-(1,6),6-(6,6)]
   722       4.780985       4.780985       4.780985    6[1-(0),6-(1,6),6-(6,7)]
   723      16.883669      16.883669      16.883669    6[6-(1,6),6-(1,6),6-(6,6)]
   724      17.236365      17.236365      17.236365    6[1-(0),6-(1,6),6-(6,6)]
   725      19.453775      19.453775      19.453775    6[6-(1,6),6-(1,6),7-(6,6)]
   726       5.238183       5.238183       5.238183    6[1-(0),6-(1,6),6-(6,6)]
   727      15.512075      15.512075      15.512075    6[6-(1,6),6-(1,6),6-(6,6)]
   728       6.717545       6.717545       6.717545    6[1-(0),6-(1,6),6-(6,6)]
   729      25.230798      25.230798      25.230798    6[6-(6,6),8-(30),8-(30)]
   730      25.074045      25.074045      25.074045    6[1-(0),6-(1,6),6-(6,6)]
   731      27.102044      27.102044      27.102044    6[1-(0),6-(1,6),6-(6,6)]
   732      25.841484      25.841484      25.841484    6[6-(1,6),6-(1,6),6-(8,8)]
   733      25.795764      25.795764      25.795764    6[6-(1,6),6-(1,6),6-(8,8)]
   734      25.028325      25.028325      25.028325    6[1-(0),6-(1,6),6-(6,6)]
   735      25.423474      25.423474      25.423474    6[6-(6,6),8-(30),8-(30)]
   736       27.01387       27.01387       27.01387    6[1-(0),6-(1,6),6-(6,6)]
   737       28.13074       28.13074       28.13074    6[6-(1,6),6-(1,6),7-(6,6)]
   738      26.693832      26.693832      26.693832    6[6-(1,6),6-(1,6),6-(6,6)]
   739      26.785271      26.785271      26.785271    6[1-(0),6-(1,6),6-(6,7)]
   740       28.80674       28.80674       28.80674    6[1-(0),6-(1,6),6-(6,7)]
   741      27.200015      27.200015      27.200015    6[6-(1,6),6-(1,6),6-(6,6)]
   742      26.579532      26.579532      26.579532    6[1-(0),6-(1,6),6-(6,7)]
   743      26.145194      26.145194      26.145194    6[1-(0),6-(1,6),6-(6,6)]
   744      25.420209      25.420209      25.420209    6[1-(0),6-(1,6),6-(6,6)]
   745       25.49532       25.49532       25.49532    6[1-(0),6-(1,6),6-(6,6)]
   746      26.347668      26.347668      26.347668    6[1-(0),6-(1,6),6-(6,6)]
   747       27.45474       27.45474       27.45474    6[1-(0),6-(1,6),6-(6,6)]
   748      28.989619      28.989619      28.989619    6[1-(0),6-(1,6),6-(6,7)]
   749      27.069387      27.069387      27.069387    6[6-(1,6),6-(1,6),6-(6,6)]
   750      28.382199      28.382199      28.382199    6[1-(0),6-(1,6),6-(6,6)]
   751      27.905406      27.905406      27.905406    6[6-(1,6),6-(1,6),7-(6,6)]
   752      28.532421      28.532421      28.532421    6[1-(0),6-(1,6),6-(6,6)]
   753      26.631783      26.631783      26.631783    6[6-(1,6),6-(1,6),6-(6,6)]
   754      27.412286      27.412286      27.412286    6[1-(0),6-(1,6),6-(6,6)]
   755      23.754702      23.754702      23.754702    6[6-(6,6),8-(30),8-(30)]
   756      23.911455      23.911455      23.911455    6[1-(0),6-(1,6),6-(6,6)]
   757      21.883456      21.883456      21.883456    6[1-(0),6-(1,6),6-(6,6)]
   758      23.144016      23.144016      23.144016    6[6-(1,6),6-(1,6),6-(8,8)]
   759      23.189736      23.189736      23.189736    6[6-(1,6),6-(1,6),6-(8,8)]
   760      23.957175      23.957175      23.957175    6[1-(0),6-(1,6),6-(6,6)]
   761      23.562025      23.562025      23.562025    6[6-(6,6),8-(30),8-(30)]
   762       21.97163       21.97163       21.97163    6[1-(0),6-(1,6),6-(6,6)]
   763       20.85476       20.85476       20.85476    6[6-(1,6),6-(1,6),7-(6,6)]
   764      22.291668      22.291668      22.291668    6[6-(1,6),6-(1,6),6-(6,6)]
   765      22.200229      22.200229      22.200229    6[1-(0),6-(1,6),6-(6,7)]
   766       20.17876       20.17876       20.17876    6[1-(0),6-(1,6),6-(6,7)]
   767      21.785485      21.785485      21.785485    6[6-(1,6),6-(1,6),6-(6,6)]
   768      22.405968      22.405968      22.405968    6[1-(0),6-(1,6),6-(6,7)]
   769      22.840306      22.840306      22.840306    6[1-(0),6-(1,6),6-(6,6)]
   770      23.565291      23.565291      23.565291    6[1-(0),6-(1,6),6-(6,6)]
   771       23.49018       23.49018       23.49018    6[1-(0),6-(1,6),6-(6,6)]
   772      22.637832      22.637832      22.637832    6[1-(0),6-(1,6),6-(6,6)]
   773       21.53076       21.53076       21.53076    6[1-(0),6-(1,6),6-(6,6)]
   774      19.995881      19.995881      19.995881    6[1-(0),6-(1,6),6-(6,7)]
   775      21.916113      21.916113      21.916113    6[6-(1,6),6-(1,6),6-(6,6)]
   776      20.603301      20.603301      20.603301    6[1-(0),6-(1,6),6-(6,6)]
   777      21.080093      21.080093      21.080093    6[6-(1,6),6-(1,6),7-(6,6)]
   778      20.453079      20.453079      20.453079    6[1-(0),6-(1,6),6-(6,6)]
   779      22.353716      22.353716      22.353716    6[6-(1,6),6-(1,6),6-(6,6)]
   780      21.573214      21.573214      21.573214    6[1-(0),6-(1,6),6-(6,6)]
   781       7.426202       7.426202       7.426202    6[6-(6,6),8-(30),8-(30)]
   782       7.582955       7.582955       7.582955    6[1-(0),6-(1,6),6-(6,6)]
   783       5.554956       5.554956       5.554956    6[1-(0),6-(1,6),6-(6,6)]
   784       6.815516       6.815516       6.815516    6[6-(1,6),6-(1,6),6-(8,8)]
   785       6.861236       6.861236       6.861236    6[6-(1,6),6-(1,6),6-(8,8)]
   786       7.628675       7.628675       7.628675    6[1-(0),6-(1,6),6-(6,6)]
   787       7.233525       7.233525       7.233525    6[6-(6,6),8-(30),8-(30)]
   788        5.64313        5.64313        5.64313    6[1-(0),6-(1,6),6-(6,6)]
   789        4.52626        4.52626        4.52626    6[6-(1,6),6-(1,6),7-(6,6)]
   790       5.963168       5.963168       5.963168    6[6-(1,6),6-(1,6),6-(6,6)]
   791       5.871729       5.871729       5.871729    6[1-(0),6-(1,6),6-(6,7)]
   792        3.85026        3.85026        3.85026    6[1-(0),6-(1,6),6-(6,7)]
   793       5.456985       5.456985       5.456985    6[6-(1,6),6-(1,6),6-(6,6)]
   794       6.077468       6.077468       6.077468    6[1-(0),6-(1,6),6-(6,7)]
   795       6.511806       6.511806       6.511806    6[1-(0),6-(1,6),6-(6,6)]
   796       7.236791       7.236791       7.236791    6[1-(0),6-(1,6),6-(6,6)]
   797        7.16168        7.16168        7.16168    6[1-(0),6-(1,6),6-(6,6)]
   798       6.309332       6.309332       6.309332    6[1-(0),6-(1,6),6-(6,6)]
   799        5.20226        5.20226        5.20226    6[1-(0),6-(1,6),6-(6,6)]
   800       3.667381       3.667381       3.667381    6[1-(0),6-(1,6),6-(6,7)]
   801       5.587613       5.587613       5.587613    6[6-(1,6),6-(1,6),6-(6,6)]
   802       4.274801       4.274801       4.274801    6[1-(0),6-(1,6),6-(6,6)]
   803       4.751593       4.751593       4.751593    6[6-(1,6),6-(1,6),7-(6,6)]
   804       4.124579       4.124579       4.124579    6[1-(0),6-(1,6),6-(6,6)]
   805       6.025216       6.025216       6.025216    6[6-(1,6),6-(1,6),6-(6,6)]
   806       5.244714       5.244714       5.244714    6[1-(0),6-(1,6),6-(6,6)]
   807       8.902298       8.902298       8.902298    6[6-(6,6),8-(30),8-(30)]
   808       8.745545       8.745545       8.745545    6[1-(0),6-(1,6),6-(6,6)]
   809      10.773544      10.773544      10.773544    6[1-(0),6-(1,6),6-(6,6)]
   810       9.512984       9.512984       9.512984    6[6-(1,6),6-(1,6),6-(8,8)]
   811       9.467264       9.467264       9.467264    6[6-(1,6),6-(1,6),6-(8,8)]
   812       8.699825       8.699825       8.699825    6[1-(0),6-(1,6),6-(6,6)]
   813       9.094974       9.094974       9.094974    6[6-(6,6),8-(30),8-(30)]
   814       10.68537       10.68537       10.68537    6[1-(0),6-(1,6),6-(6,6)]
   815       11.80224       11.80224       11.80224    6[6-(1,6),6-(1,6),7-(6,6)]
   816      10.365332      10.365332      10.365332    6[6-(1,6),6-(1,6),6-(6,6)]
   817      10.456771      10.456771      10.456771    6[1-(0),6-(1,6),6-(6,7)]
   818       12.47824       12.47824       12.47824    6[1-(0),6-(1,6),6-(6,7)]
   819      10.871515      10.871515      10.871515    6[6-(1,6),6-(1,6),6-(6,6)]
   820      10.251032      10.251032      10.251032    6[1-(0),6-(1,6),6-(6,7)]
   821       9.816694       9.816694       9.816694    6[1-(0),6-(1,6),6-(6,6)]
   822       9.091709       9.091709       9.091709    6[1-(0),6-(1,6),6-(6,6)]
   823        9.16682        9.16682        9.16682    6[1-(0),6-(1,6),6-(6,6)]
   824      10.019168      10.019168      10.019168    6[1-(0),6-(1,6),6-(6,6)]
   825       11.12624       11.12624       11.12624    6[1-(0),6-(1,6),6-(6,6)]
   826      12.661119      12.661119      12.661119    6[1-(0),6-(1,6),6-(6,7)]
   827      10.740887      10.740887      10.740887    6[6-(1,6),6-(1,6),6-(6,6)]
   828      12.053699      12.053699      12.053699    6[1-(0),6-(1,6),6-(6,6)]
   829      11.576906      11.576906      11.576906    6[6-(1,6),6-(1,6),7-(6,6)]
   830      12.203921      12.203921      12.203921    6[1-(0),6-(1,6),6-(6,6)]
   831      10.303283      10.303283      10.303283    6[6-(1,6),6-(1,6),6-(6,6)]
   832      11.083786      11.083786      11.083786    6[1-(0),6-(1,6),6-(6,6)]
   833      21.289098      21.289098      21.289098    6[6-(6,6),8-(30),8-(30)]
   834       19.19905       19.19905       19.19905    6[1-(0),6-(1,6),6-(6,6)]
   835      22.722741      22.722741      22.722741    6[1-(0),6-(1,6),6-(6,6)]
   836      23.313832      23.313832      23.313832    6[6-(1,6),6-(1,6),6-(8,8)]
   837      19.933833      19.933833      19.933833    6[6-(1,6),6-(1,6),6-(8,8)]
   838      23.516306      23.516306      23.516306    6[1-(0),6-(1,6),6-(6,6)]
   839      23.780827      23.780827      23.780827    6[6-(6,6),8-(30),8-(30)]
   840      19.430915      19.430915      19.430915    6[1-(0),6-(1,6),6-(6,6)]
   841      13.552655      13.552655      13.552655    6[6-(1,6),6-(1,6),7-(6,6)]
   842      17.419244      17.419244      17.419244    6[6-(1,6),6-(1,6),6-(6,6)]
   843       13.76166       13.76166       13.76166    6[1-(0),6-(1,6),6-(6,7)]
   844      21.520963      21.520963      21.520963    6[1-(0),6-(1,6),6-(6,7)]
   845      16.090104      16.090104      16.090104    6[6-(1,6),6-(1,6),6-(6,6)]
   846      21.285833      21.285833      21.285833    6[1-(0),6-(1,6),6-(6,7)]
   847      21.739765      21.739765      21.739765    6[1-(0),6-(1,6),6-(6,6)]
   848      23.108093      23.108093      23.108093    6[1-(0),6-(1,6),6-(6,6)]
   849      17.928693      17.928693      17.928693    6[1-(0),6-(1,6),6-(6,6)]
   850      15.015689      15.015689      15.015689    6[1-(0),6-(1,6),6-(6,6)]
   851      22.291668      22.291668      22.291668    6[1-(0),6-(1,6),6-(6,6)]
   852      14.529099      14.529099      14.529099    6[1-(0),6-(1,6),6-(6,7)]
   853      22.053272      22.053272      22.053272    6[6-(1,6),6-(1,6),6-(6,6)]
   854       21.94877       21.94877       21.94877    6[1-(0),6-(1,6),6-(6,6)]
   855      21.171533      21.171533      21.171533    6[6-(1,6),6-(1,6),7-(6,6)]
   856      15.825582      15.825582      15.825582    6[1-(0),6-(1,6),6-(6,6)]
   857      22.477813      22.477813      22.477813    6[6-(1,6),6-(1,6),6-(6,6)]
   858      18.154026      18.154026      18.154026    6[1-(0),6-(1,6),6-(6,6)]
   859       4.960598       4.960598       4.960598    6[6-(6,6),8-(30),8-(30)]
   860        2.87055        2.87055        2.87055    6[1-(0),6-(1,6),6-(6,6)]
   861       6.394241       6.394241       6.394241    6[1-(0),6-(1,6),6-(6,6)]
   862       6.985332       6.985332       6.985332    6[6-(1,6),6-(1,6),6-(8,8)]
   863       3.605333       3.605333       3.605333    6[6-(1,6),6-(1,6),6-(8,8)]
   864       7.187806       7.187806       7.187806    6[1-(0),6-(1,6),6-(6,6)]
   865       7.452327       7.452327       7.452327    6[6-(6,6),8-(30),8-(30)]
   866       3.102415       3.102415       3.102415    6[1-(0),6-(1,6),6-(6,6)]
   867      29.881155      29.881155      29.881155    6[6-(1,6),6-(1,6),7-(6,6)]
   868       1.090744       1.090744       1.090744    6[6-(1,6),6-(1,6),6-(6,6)]
   869       30.09016       30.09016       30.09016    6[1-(0),6-(1,6),6-(6,7)]
   870       5.192463       5.192463       5.192463    6[1-(0),6-(1,6),6-(6,7)]
   871      32.418604      32.418604      32.418604    6[6-(1,6),6-(1,6),6-(6,6)]
   872       4.957333       4.957333       4.957333    6[1-(0),6-(1,6),6-(6,7)]
   873       5.411265       5.411265       5.411265    6[1-(0),6-(1,6),6-(6,6)]
   874       6.779593       6.779593       6.779593    6[1-(0),6-(1,6),6-(6,6)]
   875       1.600193       1.600193       1.600193    6[1-(0),6-(1,6),6-(6,6)]
   876      31.344189      31.344189      31.344189    6[1-(0),6-(1,6),6-(6,6)]
   877       5.963168       5.963168       5.963168    6[1-(0),6-(1,6),6-(6,6)]
   878      30.857599      30.857599      30.857599    6[1-(0),6-(1,6),6-(6,7)]
   879       5.724772       5.724772       5.724772    6[6-(1,6),6-(1,6),6-(6,6)]
   880        5.62027        5.62027        5.62027    6[1-(0),6-(1,6),6-(6,6)]
   881       4.843033       4.843033       4.843033    6[6-(1,6),6-(1,6),7-(6,6)]
   882      32.154082      32.154082      32.154082    6[1-(0),6-(1,6),6-(6,6)]
   883       6.149313       6.149313       6.149313    6[6-(1,6),6-(1,6),6-(6,6)]
   884       1.825526       1.825526       1.825526    6[1-(0),6-(1,6),6-(6,6)]
   885      27.696402      27.696402      27.696402    6[6-(6,6),8-(30),8-(30)]
   886       29.78645       29.78645       29.78645    6[1-(0),6-(1,6),6-(6,6)]
   887      26.262759      26.262759      26.262759    6[1-(0),6-(1,6),6-(6,6)]
   888      25.671668      25.671668      25.671668    6[6-(1,6),6-(1,6),6-(8,8)]
   889      29.051667      29.051667      29.051667    6[6-(1,6),6-(1,6),6-(8,8)]
   890      25.469194      25.469194      25.469194    6[1-(0),6-(1,6),6-(6,6)]
   891      25.204673      25.204673      25.204673    6[6-(6,6),8-(30),8-(30)]
   892      29.554585      29.554585      29.554585    6[1-(0),6-(1,6),6-(6,6)]
   893       2.775845       2.775845       2.775845    6[6-(1,6),6-(1,6),7-(6,6)]
   894      31.566256      31.566256      31.566256    6[6-(1,6),6-(1,6),6-(6,6)]
   895        2.56684        2.56684        2.56684    6[1-(0),6-(1,6),6-(6,7)]
   896      27.464537      27.464537      27.464537    6[1-(0),6-(1,6),6-(6,7)]
   897       0.238396       0.238396       0.238396    6[6-(1,6),6-(1,6),6-(6,6)]
   898      27.699667      27.699667      27.699667    6[1-(0),6-(1,6),6-(6,7)]
   899      27.245735      27.245735      27.245735    6[1-(0),6-(1,6),6-(6,6)]
   900      25.877407      25.877407      25.877407    6[1-(0),6-(1,6),6-(6,6)]
   901      31.056807      31.056807      31.056807    6[1-(0),6-(1,6),6-(6,6)]
   902       1.312811       1.312811       1.312811    6[1-(0),6-(1,6),6-(6,6)]
   903      26.693832      26.693832      26.693832    6[1-(0),6-(1,6),6-(6,6)]
   904       1.799401       1.799401       1.799401    6[1-(0),6-(1,6),6-(6,7)]
   905      26.932228      26.932228      26.932228    6[6-(1,6),6-(1,6),6-(6,6)]
   906       27.03673       27.03673       27.03673    6[1-(0),6-(1,6),6-(6,6)]
   907      27.813967      27.813967      27.813967    6[6-(1,6),6-(1,6),7-(6,6)]
   908       0.502918       0.502918       0.502918    6[1-(0),6-(1,6),6-(6,6)]
   909      26.507687      26.507687      26.507687    6[6-(1,6),6-(1,6),6-(6,6)]
   910      30.831474      30.831474      30.831474    6[1-(0),6-(1,6),6-(6,6)]
   911      11.367902      11.367902      11.367902    6[6-(6,6),8-(30),8-(30)]
   912       13.45795       13.45795       13.45795    6[1-(0),6-(1,6),6-(6,6)]
   913       9.934259       9.934259       9.934259    6[1-(0),6-(1,6),6-(6,6)]
   914       9.343168       9.343168       9.343168    6[6-(1,6),6-(1,6),6-(8,8)]
   915      12.723167      12.723167      12.723167    6[6-(1,6),6-(1,6),6-(8,8)]
   916       9.140694       9.140694       9.140694    6[1-(0),6-(1,6),6-(6,6)]
   917       8.876173       8.876173       8.876173    6[6-(6,6),8-(30),8-(30)]
   918      13.226085      13.226085      13.226085    6[1-(0),6-(1,6),6-(6,6)]
   919      19.104345      19.104345      19.104345    6[6-(1,6),6-(1,6),7-(6,6)]
   920      15.237756      15.237756      15.237756    6[6-(1,6),6-(1,6),6-(6,6)]
   921       18.89534       18.89534       18.89534    6[1-(0),6-(1,6),6-(6,7)]
   922      11.136037      11.136037      11.136037    6[1-(0),6-(1,6),6-(6,7)]
   923      16.566896      16.566896      16.566896    6[6-(1,6),6-(1,6),6-(6,6)]
   924      11.371167      11.371167      11.371167    6[1-(0),6-(1,6),6-(6,7)]
   925      10.917235      10.917235      10.917235    6[1-(0),6-(1,6),6-(6,6)]
   926       9.548907       9.548907       9.548907    6[1-(0),6-(1,6),6-(6,6)]
   927      14.728307      14.728307      14.728307    6[1-(0),6-(1,6),6-(6,6)]
   928      17.641311      17.641311      17.641311    6[1-(0),6-(1,6),6-(6,6)]
   929      10.365332      10.365332      10.365332    6[1-(0),6-(1,6),6-(6,6)]
   930      18.127901      18.127901      18.127901    6[1-(0),6-(1,6),6-(6,7)]
   931      10.603728      10.603728      10.603728    6[6-(1,6),6-(1,6),6-(6,6)]
   932       10.70823       10.70823       10.70823    6[1-(0),6-(1,6),6-(6,6)]
   933      11.485467      11.485467      11.485467    6[6-(1,6),6-(1,6),7-(6,6)]
   934      16.831418      16.831418      16.831418    6[1-(0),6-(1,6),6-(6,6)]
   935      10.179187      10.179187      10.179187    6[6-(1,6),6-(1,6),6-(6,6)]
   936      14.502974      14.502974      14.502974    6[1-(0),6-(1,6),6-(6,6)]
   937      23.323629      23.323629      23.323629    6[6-(6,6),8-(30),8-(30)]
   938      22.089195      22.089195      22.089195    6[1-(0),6-(1,6),6-(6,6)]
   939      29.505599      29.505599      29.505599    6[1-(0),6-(1,6),6-(6,6)]
   940      29.309657      29.309657      29.309657    6[6-(1,6),6-(1,6),6-(8,8)]
   941      22.941542      22.941542      22.941542    6[6-(1,6),6-(1,6),6-(8,8)]
   942      30.338353      30.338353      30.338353    6[1-(0),6-(1,6),6-(6,6)]
   943      27.983783      27.983783      27.983783    6[6-(6,6),8-(30),8-(30)]
   944      23.434663      23.434663      23.434663    6[1-(0),6-(1,6),6-(6,6)]
   945      20.795978      20.795978      20.795978    6[6-(1,6),6-(1,6),7-(6,6)]
   946      22.082663      22.082663      22.082663    6[6-(1,6),6-(1,6),6-(6,6)]
   947      20.936403      20.936403      20.936403    6[1-(0),6-(1,6),6-(6,7)]
   948       2.161893       2.161893       2.161893    6[1-(0),6-(1,6),6-(6,7)]
   949      21.671185      21.671185      21.671185    6[6-(1,6),6-(1,6),6-(6,6)]
   950       2.798705       2.798705       2.798705    6[1-(0),6-(1,6),6-(6,7)]
   951       1.525082       1.525082       1.525082    6[1-(0),6-(1,6),6-(6,6)]
   952      31.621773      31.621773      31.621773    6[1-(0),6-(1,6),6-(6,6)]
   953      21.667919      21.667919      21.667919    6[1-(0),6-(1,6),6-(6,6)]
   954      21.351147      21.351147      21.351147    6[1-(0),6-(1,6),6-(6,6)]
   955      30.759628      30.759628      30.759628    6[1-(0),6-(1,6),6-(6,6)]
   956      21.109485      21.109485      21.109485    6[1-(0),6-(1,6),6-(6,7)]
   957       0.555169       0.555169       0.555169    6[6-(1,6),6-(1,6),6-(6,6)]
   958       0.907865       0.907865       0.907865    6[1-(0),6-(1,6),6-(6,6)]
   959       3.125275       3.125275       3.125275    6[6-(1,6),6-(1,6),7-(6,6)]
   960      21.566683      21.566683      21.566683    6[1-(0),6-(1,6),6-(6,6)]
   961      31.840575      31.840575      31.840575    6[6-(1,6),6-(1,6),6-(6,6)]
   962      23.046045      23.046045      23.046045    6[1-(0),6-(1,6),6-(6,6)]
   963       9.333371       9.333371       9.333371    6[6-(6,6),8-(30),8-(30)]
   964      10.567805      10.567805      10.567805    6[1-(0),6-(1,6),6-(6,6)]
   965         3.1514         3.1514         3.1514    6[1-(0),6-(1,6),6-(6,6)]
   966       3.347342       3.347342       3.347342    6[6-(1,6),6-(1,6),6-(8,8)]
   967       9.715457       9.715457       9.715457    6[6-(1,6),6-(1,6),6-(8,8)]
   968       2.318647       2.318647       2.318647    6[1-(0),6-(1,6),6-(6,6)]
   969       4.673217       4.673217       4.673217    6[6-(6,6),8-(30),8-(30)]
   970       9.222337       9.222337       9.222337    6[1-(0),6-(1,6),6-(6,6)]
   971      11.861022      11.861022      11.861022    6[6-(1,6),6-(1,6),7-(6,6)]
   972      10.574337      10.574337      10.574337    6[6-(1,6),6-(1,6),6-(6,6)]
   973      11.720597      11.720597      11.720597    6[1-(0),6-(1,6),6-(6,7)]
   974      30.495107      30.495107      30.495107    6[1-(0),6-(1,6),6-(6,7)]
   975      10.985815      10.985815      10.985815    6[6-(1,6),6-(1,6),6-(6,6)]
   976      29.858295      29.858295      29.858295    6[1-(0),6-(1,6),6-(6,7)]
   977      31.131918      31.131918      31.131918    6[1-(0),6-(1,6),6-(6,6)]
   978       1.035227       1.035227       1.035227    6[1-(0),6-(1,6),6-(6,6)]
   979       10.98908       10.98908       10.98908    6[1-(0),6-(1,6),6-(6,6)]
   980      11.305853      11.305853      11.305853    6[1-(0),6-(1,6),6-(6,6)]
   981       1.897372       1.897372       1.897372    6[1-(0),6-(1,6),6-(6,6)]
   982      11.547515      11.547515      11.547515    6[1-(0),6-(1,6),6-(6,7)]
   983      32.101831      32.101831      32.101831    6[6-(1,6),6-(1,6),6-(6,6)]
   984      31.749135      31.749135      31.749135    6[1-(0),6-(1,6),6-(6,6)]
   985      29.531725      29.531725      29.531725    6[6-(1,6),6-(1,6),7-(6,6)]
   986      11.090317      11.090317      11.090317    6[1-(0),6-(1,6),6-(6,6)]
   987       0.816425       0.816425       0.816425    6[6-(1,6),6-(1,6),6-(6,6)]
   988       9.610955       9.610955       9.610955    6[1-(0),6-(1,6),6-(6,6)]
   989       6.995129       6.995129       6.995129    6[6-(6,6),8-(30),8-(30)]
   990       5.760695       5.760695       5.760695    6[1-(0),6-(1,6),6-(6,6)]
   991      13.177099      13.177099      13.177099    6[1-(0),6-(1,6),6-(6,6)]
   992      12.981158      12.981158      12.981158    6[6-(1,6),6-(1,6),6-(8,8)]
   993       6.613043       6.613043       6.613043    6[6-(1,6),6-(1,6),6-(8,8)]
   994      14.009853      14.009853      14.009853    6[1-(0),6-(1,6),6-(6,6)]
   995      11.655283      11.655283      11.655283    6[6-(6,6),8-(30),8-(30)]
   996       7.106163       7.106163       7.106163    6[1-(0),6-(1,6),6-(6,6)]
   997       4.467478       4.467478       4.467478    6[6-(1,6),6-(1,6),7-(6,6)]
   998       5.754163       5.754163       5.754163    6[6-(1,6),6-(1,6),6-(6,6)]
   999       4.607903       4.607903       4.607903    6[1-(0),6-(1,6),6-(6,7)]
  1000      18.490393      18.490393      18.490393    6[1-(0),6-(1,6),6-(6,7)]
  1001       5.342685       5.342685       5.342685    6[6-(1,6),6-(1,6),6-(6,6)]
  1002      19.127205      19.127205      19.127205    6[1-(0),6-(1,6),6-(6,7)]
  1003      17.853582      17.853582      17.853582    6[1-(0),6-(1,6),6-(6,6)]
  1004      15.293273      15.293273      15.293273    6[1-(0),6-(1,6),6-(6,6)]
  1005       5.339419       5.339419       5.339419    6[1-(0),6-(1,6),6-(6,6)]
  1006       5.022647       5.022647       5.022647    6[1-(0),6-(1,6),6-(6,6)]
  1007      14.431128      14.431128      14.431128    6[1-(0),6-(1,6),6-(6,6)]
  1008       4.780985       4.780985       4.780985    6[1-(0),6-(1,6),6-(6,7)]
  1009      16.883669      16.883669      16.883669    6[6-(1,6),6-(1,6),6-(6,6)]
  1010      17.236365      17.236365      17.236365    6[1-(0),6-(1,6),6-(6,6)]
  1011      19.453775      19.453775      19.453775    6[6-(1,6),6-(1,6),7-(6,6)]
  1012       5.238183       5.238183       5.238183    6[1-(0),6-(1,6),6-(6,6)]
  1013      15.512075      15.512075      15.512075    6[6-(1,6),6-(1,6),6-(6,6)]
  1014       6.717545       6.717545       6.717545    6[1-(0),6-(1,6),6-(6,6)]
  1015      25.661871      25.661871      25.661871    6[6-(6,6),8-(30),8-(30)]
  1016      26.896305      26.896305      26.896305    6[1-(0),6-(1,6),6-(6,6)]
  1017        19.4799        19.4799        19.4799    6[1-(0),6-(1,6),6-(6,6)]
  1018      19.675842      19.675842      19.675842    6[6-(1,6),6-(1,6),6-(8,8)]
  1019      26.043957      26.043957      26.043957    6[6-(1,6),6-(1,6),6-(8,8)]
  1020      18.647147      18.647147      18.647147    6[1-(0),6-(1,6),6-(6,6)]
  1021      21.001717      21.001717      21.001717    6[6-(6,6),8-(30),8-(30)]
  1022      25.550837      25.550837      25.550837    6[1-(0),6-(1,6),6-(6,6)]
  1023      28.189522      28.189522      28.189522    6[6-(1,6),6-(1,6),7-(6,6)]
  1024      26.902837      26.902837      26.902837    6[6-(1,6),6-(1,6),6-(6,6)]
  1025      28.049097      28.049097      28.049097    6[1-(0),6-(1,6),6-(6,7)]
  1026      14.166607      14.166607      14.166607    6[1-(0),6-(1,6),6-(6,7)]
  1027      27.314315      27.314315      27.314315    6[6-(1,6),6-(1,6),6-(6,6)]
  1028      13.529795      13.529795      13.529795    6[1-(0),6-(1,6),6-(6,7)]
  1029      14.803418      14.803418      14.803418    6[1-(0),6-(1,6),6-(6,6)]
  1030      17.363727      17.363727      17.363727    6[1-(0),6-(1,6),6-(6,6)]
  1031       27.31758       27.31758       27.31758    6[1-(0),6-(1,6),6-(6,6)]
  1032      27.634353      27.634353      27.634353    6[1-(0),6-(1,6),6-(6,6)]
  1033      18.225872      18.225872      18.225872    6[1-(0),6-(1,6),6-(6,6)]
  1034      27.876015      27.876015      27.876015    6[1-(0),6-(1,6),6-(6,7)]
  1035      15.773331      15.773331      15.773331    6[6-(1,6),6-(1,6),6-(6,6)]
  1036      15.420635      15.420635      15.420635    6[1-(0),6-(1,6),6-(6,6)]
  1037      13.203225      13.203225      13.203225    6[6-(1,6),6-(1,6),7-(6,6)]
  1038      27.418817      27.418817      27.418817    6[1-(0),6-(1,6),6-(6,6)]
  1039      17.144925      17.144925      17.144925    6[6-(1,6),6-(1,6),6-(6,6)]
  1040      25.939455      25.939455      25.939455    6[1-(0),6-(1,6),6-(6,6)]
  1041       4.042937       4.042937       4.042937    7[6-(6,6),6-(6,6),6-(6,6)]
  1042      12.285563      12.285563      12.285563    7[6-(6,6),6-(6,6),6-(6,6)]
  1043      28.614063      28.614063      28.614063    7[6-(6,6),6-(6,6),6-(6,6)]
  1044      20.371437      20.371437      20.371437    7[6-(6,6),6-(6,6),6-(6,6)]
  1045       4.395306       4.395306       4.395306    7[6-(6,6),6-(6,6),6-(6,6)]
  1046      11.933194      11.933194      11.933194    7[6-(6,6),6-(6,6),6-(6,6)]
  1047      28.261694      28.261694      28.261694    7[6-(6,6),6-(6,6),6-(6,6)]
  1048      20.723806      20.723806      20.723806    7[6-(6,6),6-(6,6),6-(6,6)]
  1049      28.614063      28.614063      28.614063    7[6-(6,6),6-(6,6),6-(6,6)]
  1050      20.371437      20.371437      20.371437    7[6-(6,6),6-(6,6),6-(6,6)]
  1051       4.042937       4.042937       4.042937    7[6-(6,6),6-(6,6),6-(6,6)]
  1052      12.285563      12.285563      12.285563    7[6-(6,6),6-(6,6),6-(6,6)]
  1053      28.261694      28.261694      28.261694    7[6-(6,6),6-(6,6),6-(6,6)]
  1054      20.723806      20.723806      20.723806    7[6-(6,6),6-(6,6),6-(6,6)]
  1055       4.395306       4.395306       4.395306    7[6-(6,6),6-(6,6),6-(6,6)]
  1056      11.933194      11.933194      11.933194    7[6-(6,6),6-(6,6),6-(6,6)]
  1057       6.608797       6.608797       6.608797    8[6-(6,8),30-(8,8,8)]
  1058       8.461102       8.461102       8.461102    8[6-(6,8),30-(8,8,8)]
  1059       6.394894       6.394894       6.394894    8[6-(6,8),30-(8,8,8)]
  1060       8.304675       8.304675       8.304675    8[6-(6,8),30-(8,8,8)]
  1061       9.719703       9.719703       9.719703    8[6-(6,8),30-(8,8,8)]
  1062       7.867398       7.867398       7.867398    8[6-(6,8),30-(8,8,8)]
  1063       9.933606       9.933606       9.933606    8[6-(6,8),30-(8,8,8)]
  1064       8.023825       8.023825       8.023825    8[6-(6,8),30-(8,8,8)]
  1065      26.048203      26.048203      26.048203    8[6-(6,8),30-(8,8,8)]
  1066      24.195898      24.195898      24.195898    8[6-(6,8),30-(8,8,8)]
  1067      26.262106      26.262106      26.262106    8[6-(6,8),30-(8,8,8)]
  1068      24.352325      24.352325      24.352325    8[6-(6,8),30-(8,8,8)]
  1069      22.937297      22.937297      22.937297    8[6-(6,8),30-(8,8,8)]
  1070      24.789602      24.789602      24.789602    8[6-(6,8),30-(8,8,8)]
  1071      22.723394      22.723394      22.723394    8[6-(6,8),30-(8,8,8)]
  1072      24.633175      24.633175      24.633175    8[6-(6,8),30-(8,8,8)]
  1073      10.803262      10.803262      10.803262    8[6-(6,8),30-(8,8,8)]
  1074      10.957077      10.957077      10.957077    8[6-(6,8),30-(8,8,8)]
  1075       9.166493       9.166493       9.166493    8[6-(6,8),30-(8,8,8)]
  1076       8.307941       8.307941       8.307941    8[6-(6,8),30-(8,8,8)]
  1077      27.131762      27.131762      27.131762    8[6-(6,8),30-(8,8,8)]
  1078      27.285577      27.285577      27.285577    8[6-(6,8),30-(8,8,8)]
  1079      25.494993      25.494993      25.494993    8[6-(6,8),30-(8,8,8)]
  1080      24.636441      24.636441      24.636441    8[6-(6,8),30-(8,8,8)]
  1081       5.525238       5.525238       5.525238    8[6-(6,8),30-(8,8,8)]
  1082       5.371423       5.371423       5.371423    8[6-(6,8),30-(8,8,8)]
  1083       7.162007       7.162007       7.162007    8[6-(6,8),30-(8,8,8)]
  1084       8.020559       8.020559       8.020559    8[6-(6,8),30-(8,8,8)]
  1085      21.853738      21.853738      21.853738    8[6-(6,8),30-(8,8,8)]
  1086      21.699923      21.699923      21.699923    8[6-(6,8),30-(8,8,8)]
  1087      23.490507      23.490507      23.490507    8[6-(6,8),30-(8,8,8)]
  1088      24.349059      24.349059      24.349059    8[6-(6,8),30-(8,8,8)]
  1089       8.443141       8.443141       8.443141    8[6-(6,8),30-(8,8,8)]
  1090       9.734399       9.734399       9.734399    8[6-(6,8),30-(8,8,8)]
  1091       5.672194       5.672194       5.672194    8[6-(6,8),30-(8,8,8)]
  1092       4.849564       4.849564       4.849564    8[6-(6,8),30-(8,8,8)]
  1093      24.213859      24.213859      24.213859    8[6-(6,8),30-(8,8,8)]
  1094      22.922601      22.922601      22.922601    8[6-(6,8),30-(8,8,8)]
  1095      26.984806      26.984806      26.984806    8[6-(6,8),30-(8,8,8)]
  1096      27.807435      27.807435      27.807435    8[6-(6,8),30-(8,8,8)]
  1097      24.771641      24.771641      24.771641    8[6-(6,8),30-(8,8,8)]
  1098      26.062899      26.062899      26.062899    8[6-(6,8),30-(8,8,8)]
  1099      22.000694      22.000694      22.000694    8[6-(6,8),30-(8,8,8)]
  1100      21.178064      21.178064      21.178064    8[6-(6,8),30-(8,8,8)]
  1101       7.885359       7.885359       7.885359    8[6-(6,8),30-(8,8,8)]
  1102       6.594101       6.594101       6.594101    8[6-(6,8),30-(8,8,8)]
  1103      10.656306      10.656306      10.656306    8[6-(6,8),30-(8,8,8)]
  1104      11.478935      11.478935      11.478935    8[6-(6,8),30-(8,8,8)]
  1105        8.14041        8.14041        8.14041    8[30-(8,8,8),30-(8,8,8),30-(8,8,8),30-(8,8,8)]
  1106        8.18809        8.18809        8.18809    8[30-(8,8,8),30-(8,8,8),30-(8,8,8),30-(8,8,8)]
  1107       24.51659       24.51659       24.51659    8[30-(8,8,8),30-(8,8,8),30-(8,8,8),30-(8,8,8)]
  1108       24.46891       24.46891       24.46891    8[30-(8,8,8),30-(8,8,8),30-(8,8,8),30-(8,8,8)]
  1109      26.048203      26.048203      26.048203    8[6-(6,8),30-(8,8,8)]
  1110      24.195898      24.195898      24.195898    8[6-(6,8),30-(8,8,8)]
  1111      26.262106      26.262106      26.262106    8[6-(6,8),30-(8,8,8)]
  1112      24.352325      24.352325      24.352325    8[6-(6,8),30-(8,8,8)]
  1113      22.937297      22.937297      22.937297    8[6-(6,8),30-(8,8,8)]
  1114      24.789602      24.789602      24.789602    8[6-(6,8),30-(8,8,8)]
  1115      22.723394      22.723394      22.723394    8[6-(6,8),30-(8,8,8)]
  1116      24.633175      24.633175      24.633175    8[6-(6,8),30-(8,8,8)]
  1117       6.608797       6.608797       6.608797    8[6-(6,8),30-(8,8,8)]
  1118       8.461102       8.461102       8.461102    8[6-(6,8),30-(8,8,8)]
  1119       6.394894       6.394894       6.394894    8[6-(6,8),30-(8,8,8)]
  1120       8.304675       8.304675       8.304675    8[6-(6,8),30-(8,8,8)]
  1121       9.719703       9.719703       9.719703    8[6-(6,8),30-(8,8,8)]
  1122       7.867398       7.867398       7.867398    8[6-(6,8),30-(8,8,8)]
  1123       9.933606       9.933606       9.933606    8[6-(6,8),30-(8,8,8)]
  1124       8.023825       8.023825       8.023825    8[6-(6,8),30-(8,8,8)]
  1125      21.853738      21.853738      21.853738    8[6-(6,8),30-(8,8,8)]
  1126      21.699923      21.699923      21.699923    8[6-(6,8),30-(8,8,8)]
  1127      23.490507      23.490507      23.490507    8[6-(6,8),30-(8,8,8)]
  1128      24.349059      24.349059      24.349059    8[6-(6,8),30-(8,8,8)]
  1129       5.525238       5.525238       5.525238    8[6-(6,8),30-(8,8,8)]
  1130       5.371423       5.371423       5.371423    8[6-(6,8),30-(8,8,8)]
  1131       7.162007       7.162007       7.162007    8[6-(6,8),30-(8,8,8)]
  1132       8.020559       8.020559       8.020559    8[6-(6,8),30-(8,8,8)]
  1133      27.131762      27.131762      27.131762    8[6-(6,8),30-(8,8,8)]
  1134      27.285577      27.285577      27.285577    8[6-(6,8),30-(8,8,8)]
  1135      25.494993      25.494993      25.494993    8[6-(6,8),30-(8,8,8)]
  1136      24.636441      24.636441      24.636441    8[6-(6,8),30-(8,8,8)]
  1137      10.803262      10.803262      10.803262    8[6-(6,8),30-(8,8,8)]
  1138      10.957077      10.957077      10.957077    8[6-(6,8),30-(8,8,8)]
  1139       9.166493       9.166493       9.166493    8[6-(6,8),30-(8,8,8)]
  1140       8.307941       8.307941       8.307941    8[6-(6,8),30-(8,8,8)]
  1141      24.213859      24.213859      24.213859    8[6-(6,8),30-(8,8,8)]
  1142      22.922601      22.922601      22.922601    8[6-(6,8),30-(8,8,8)]
  1143      26.984806      26.984806      26.984806    8[6-(6,8),30-(8,8,8)]
  1144      27.807435      27.807435      27.807435    8[6-(6,8),30-(8,8,8)]
  1145       8.443141       8.443141       8.443141    8[6-(6,8),30-(8,8,8)]
  1146       9.734399       9.734399       9.734399    8[6-(6,8),30-(8,8,8)]
  1147       5.672194       5.672194       5.672194    8[6-(6,8),30-(8,8,8)]
  1148       4.849564       4.849564       4.849564    8[6-(6,8),30-(8,8,8)]
  1149       7.885359       7.885359       7.885359    8[6-(6,8),30-(8,8,8)]
  1150       6.594101       6.594101       6.594101    8[6-(6,8),30-(8,8,8)]
  1151      10.656306      10.656306      10.656306    8[6-(6,8),30-(8,8,8)]
  1152      11.478935      11.478935      11.478935    8[6-(6,8),30-(8,8,8)]
  1153      24.771641      24.771641      24.771641    8[6-(6,8),30-(8,8,8)]
  1154      26.062899      26.062899      26.062899    8[6-(6,8),30-(8,8,8)]
  1155      22.000694      22.000694      22.000694    8[6-(6,8),30-(8,8,8)]
  1156      21.178064      21.178064      21.178064    8[6-(6,8),30-(8,8,8)]
  1157       24.51659       24.51659       24.51659    8[30-(8,8,8),30-(8,8,8),30-(8,8,8),30-(8,8,8)]
  1158       24.46891       24.46891       24.46891    8[30-(8,8,8),30-(8,8,8),30-(8,8,8),30-(8,8,8)]
  1159        8.14041        8.14041        8.14041    8[30-(8,8,8),30-(8,8,8),30-(8,8,8),30-(8,8,8)]
  1160        8.18809        8.18809        8.18809    8[30-(8,8,8),30-(8,8,8),30-(8,8,8),30-(8,8,8)]
