# Supplementary material for: A collection of forcefield precursors for metal–organic frameworks
Source: RSC Adv. 2019 Nov 13;9(63):36492–507. doi: 10.1039/c9ra07327b (PMC9075174; doi:10.1039/c9ra07327b)
Supplement: RA-009-C9RA07327B-s2520 [file RA-009-C9RA07327B-s2520.txt]

UWAFUU_clean

32.592600    0.000000    0.000000
0.000000    32.592600    0.000000
0.000000    0.000000    32.592600

     1       6.482668       6.482668       6.482668    30[8-(30,30,30),8-(6),8-(6),8-(6)]
     2       9.813632       9.813632       9.813632    30[8-(30,30,30),8-(6),8-(6),8-(6)]
     3      26.109932      26.109932      26.109932    30[8-(30,30,30),8-(6),8-(6),8-(6)]
     4      22.778968      22.778968      22.778968    30[8-(30,30,30),8-(6),8-(6),8-(6)]
     5      25.334554      25.334554      25.334554    30[8-(30,30,30),8-(6),8-(6),8-(6)]
     6       9.038254       9.038254       9.038254    30[8-(30,30,30),8-(6),8-(6),8-(6)]
     7      23.554346      23.554346      23.554346    30[8-(30,30,30),8-(6),8-(6),8-(6)]
     8       7.258372       7.258372       7.258372    30[8-(30,30,30),8-(6),8-(6),8-(6)]
     9       8.758609       8.758609       8.758609    30[8-(30,30,30),8-(6),8-(6),8-(6)]
    10      23.833991      23.833991      23.833991    30[8-(30,30,30),8-(6),8-(6),8-(6)]
    11      25.054909      25.054909      25.054909    30[8-(30,30,30),8-(6),8-(6),8-(6)]
    12       7.537691       7.537691       7.537691    30[8-(30,30,30),8-(6),8-(6),8-(6)]
    13       9.217839       9.217839       9.217839    30[8-(30,30,30),8-(6),8-(6),8-(6)]
    14       7.078461       7.078461       7.078461    30[8-(30,30,30),8-(6),8-(6),8-(6)]
    15      23.374761      23.374761      23.374761    30[8-(30,30,30),8-(6),8-(6),8-(6)]
    16      25.514139      25.514139      25.514139    30[8-(30,30,30),8-(6),8-(6),8-(6)]
    17      26.109932      26.109932      26.109932    30[8-(30,30,30),8-(6),8-(6),8-(6)]
    18      22.778968      22.778968      22.778968    30[8-(30,30,30),8-(6),8-(6),8-(6)]
    19       6.482668       6.482668       6.482668    30[8-(30,30,30),8-(6),8-(6),8-(6)]
    20       9.813632       9.813632       9.813632    30[8-(30,30,30),8-(6),8-(6),8-(6)]
    21       7.258372       7.258372       7.258372    30[8-(30,30,30),8-(6),8-(6),8-(6)]
    22      23.554346      23.554346      23.554346    30[8-(30,30,30),8-(6),8-(6),8-(6)]
    23       9.038254       9.038254       9.038254    30[8-(30,30,30),8-(6),8-(6),8-(6)]
    24      25.334554      25.334554      25.334554    30[8-(30,30,30),8-(6),8-(6),8-(6)]
    25      23.833991      23.833991      23.833991    30[8-(30,30,30),8-(6),8-(6),8-(6)]
    26       8.758609       8.758609       8.758609    30[8-(30,30,30),8-(6),8-(6),8-(6)]
    27       7.537691       7.537691       7.537691    30[8-(30,30,30),8-(6),8-(6),8-(6)]
    28      25.054909      25.054909      25.054909    30[8-(30,30,30),8-(6),8-(6),8-(6)]
    29      23.374761      23.374761      23.374761    30[8-(30,30,30),8-(6),8-(6),8-(6)]
    30      25.514139      25.514139      25.514139    30[8-(30,30,30),8-(6),8-(6),8-(6)]
    31       9.217839       9.217839       9.217839    30[8-(30,30,30),8-(6),8-(6),8-(6)]
    32       7.078461       7.078461       7.078461    30[8-(30,30,30),8-(6),8-(6),8-(6)]
    33       29.02371       29.02371       29.02371    1[6-(6,6)]
    34       7.587557       7.587557       7.587557    1[6-(6,6)]
    35      31.125933      31.125933      31.125933    1[6-(6,6)]
    36      32.217785      32.217785      32.217785    1[6-(6,6)]
    37       7.212742       7.212742       7.212742    1[6-(6,6)]
    38       5.244149       5.244149       5.244149    1[6-(6,6)]
    39       2.711704       2.711704       2.711704    1[6-(6,6)]
    40       2.366223       2.366223       2.366223    1[6-(6,6)]
    41       6.437039       6.437039       6.437039    1[6-(6,6)]
    42       0.247704       0.247704       0.247704    1[6-(6,6)]
    43       8.268743       8.268743       8.268743    1[6-(6,6)]
    44       4.488001       4.488001       4.488001    1[6-(6,6)]
    45       3.770964       3.770964       3.770964    1[6-(6,6)]
    46       3.500445       3.500445       3.500445    1[6-(6,6)]
    47      30.118822      30.118822      30.118822    1[6-(6,6)]
    48        1.62963        1.62963        1.62963    1[6-(6,6)]
    49       19.86519       19.86519       19.86519    1[6-(6,6)]
    50       8.708743       8.708743       8.708743    1[6-(6,6)]
    51      17.762967      17.762967      17.762967    1[6-(6,6)]
    52      16.671115      16.671115      16.671115    1[6-(6,6)]
    53       9.083558       9.083558       9.083558    1[6-(6,6)]
    54      11.052151      11.052151      11.052151    1[6-(6,6)]
    55      13.584596      13.584596      13.584596    1[6-(6,6)]
    56      13.930077      13.930077      13.930077    1[6-(6,6)]
    57       9.859261       9.859261       9.859261    1[6-(6,6)]
    58      16.048596      16.048596      16.048596    1[6-(6,6)]
    59       8.027557       8.027557       8.027557    1[6-(6,6)]
    60      11.808299      11.808299      11.808299    1[6-(6,6)]
    61      12.525336      12.525336      12.525336    1[6-(6,6)]
    62      12.795855      12.795855      12.795855    1[6-(6,6)]
    63      18.770078      18.770078      18.770078    1[6-(6,6)]
    64       14.66667       14.66667       14.66667    1[6-(6,6)]
    65        3.56889        3.56889        3.56889    1[6-(6,6)]
    66      25.005043      25.005043      25.005043    1[6-(6,6)]
    67       1.466667       1.466667       1.466667    1[6-(6,6)]
    68       0.374815       0.374815       0.374815    1[6-(6,6)]
    69      25.379858      25.379858      25.379858    1[6-(6,6)]
    70      27.348451      27.348451      27.348451    1[6-(6,6)]
    71      29.880896      29.880896      29.880896    1[6-(6,6)]
    72      30.226377      30.226377      30.226377    1[6-(6,6)]
    73      26.155561      26.155561      26.155561    1[6-(6,6)]
    74      32.344896      32.344896      32.344896    1[6-(6,6)]
    75      24.323857      24.323857      24.323857    1[6-(6,6)]
    76      28.104599      28.104599      28.104599    1[6-(6,6)]
    77      28.821636      28.821636      28.821636    1[6-(6,6)]
    78      29.092155      29.092155      29.092155    1[6-(6,6)]
    79       2.473778       2.473778       2.473778    1[6-(6,6)]
    80       30.96297       30.96297       30.96297    1[6-(6,6)]
    81       12.72741       12.72741       12.72741    1[6-(6,6)]
    82      23.883857      23.883857      23.883857    1[6-(6,6)]
    83      14.829633      14.829633      14.829633    1[6-(6,6)]
    84      15.921485      15.921485      15.921485    1[6-(6,6)]
    85      23.509042      23.509042      23.509042    1[6-(6,6)]
    86      21.540449      21.540449      21.540449    1[6-(6,6)]
    87      19.008004      19.008004      19.008004    1[6-(6,6)]
    88      18.662523      18.662523      18.662523    1[6-(6,6)]
    89      22.733338      22.733338      22.733338    1[6-(6,6)]
    90      16.544004      16.544004      16.544004    1[6-(6,6)]
    91      24.565043      24.565043      24.565043    1[6-(6,6)]
    92      20.784301      20.784301      20.784301    1[6-(6,6)]
    93      20.067264      20.067264      20.067264    1[6-(6,6)]
    94      19.796745      19.796745      19.796745    1[6-(6,6)]
    95      13.822522      13.822522      13.822522    1[6-(6,6)]
    96       17.92593       17.92593       17.92593    1[6-(6,6)]
    97      23.183116      23.183116      23.183116    1[6-(6,6)]
    98        31.4486        31.4486        31.4486    1[6-(6,6)]
    99      23.825191      23.825191      23.825191    1[6-(6,6)]
   100      20.018375      20.018375      20.018375    1[6-(6,6)]
   101       1.179852       1.179852       1.179852    1[6-(6,6)]
   102      29.137784      29.137784      29.137784    1[6-(6,6)]
   103        1.93926        1.93926        1.93926    1[6-(6,6)]
   104       24.66282       24.66282       24.66282    1[6-(6,6)]
   105       3.220149       3.220149       3.220149    1[6-(6,6)]
   106      24.095709      24.095709      24.095709    1[6-(6,6)]
   107      29.382229      29.382229      29.382229    1[6-(6,6)]
   108      31.210674      31.210674      31.210674    1[6-(6,6)]
   109      21.341634      21.341634      21.341634    1[6-(6,6)]
   110      32.491563      32.491563      32.491563    1[6-(6,6)]
   111      19.346967      19.346967      19.346967    1[6-(6,6)]
   112      20.794079      20.794079      20.794079    1[6-(6,6)]
   113       6.886816       6.886816       6.886816    1[6-(6,6)]
   114        15.1523        15.1523        15.1523    1[6-(6,6)]
   115       7.528891       7.528891       7.528891    1[6-(6,6)]
   116       3.722075       3.722075       3.722075    1[6-(6,6)]
   117      17.476152      17.476152      17.476152    1[6-(6,6)]
   118      12.841484      12.841484      12.841484    1[6-(6,6)]
   119       18.23556       18.23556       18.23556    1[6-(6,6)]
   120        8.36652        8.36652        8.36652    1[6-(6,6)]
   121      19.516449      19.516449      19.516449    1[6-(6,6)]
   122       7.799409       7.799409       7.799409    1[6-(6,6)]
   123      13.085929      13.085929      13.085929    1[6-(6,6)]
   124      14.914374      14.914374      14.914374    1[6-(6,6)]
   125       5.045334       5.045334       5.045334    1[6-(6,6)]
   126      16.195263      16.195263      16.195263    1[6-(6,6)]
   127       3.050667       3.050667       3.050667    1[6-(6,6)]
   128       4.497779       4.497779       4.497779    1[6-(6,6)]
   129      25.705784      25.705784      25.705784    1[6-(6,6)]
   130        17.4403        17.4403        17.4403    1[6-(6,6)]
   131      25.063709      25.063709      25.063709    1[6-(6,6)]
   132      28.870525      28.870525      28.870525    1[6-(6,6)]
   133      15.116448      15.116448      15.116448    1[6-(6,6)]
   134      19.751116      19.751116      19.751116    1[6-(6,6)]
   135       14.35704       14.35704       14.35704    1[6-(6,6)]
   136       24.22608       24.22608       24.22608    1[6-(6,6)]
   137      13.076151      13.076151      13.076151    1[6-(6,6)]
   138      24.793191      24.793191      24.793191    1[6-(6,6)]
   139      19.506671      19.506671      19.506671    1[6-(6,6)]
   140      17.678226      17.678226      17.678226    1[6-(6,6)]
   141      27.547266      27.547266      27.547266    1[6-(6,6)]
   142      16.397337      16.397337      16.397337    1[6-(6,6)]
   143      29.541933      29.541933      29.541933    1[6-(6,6)]
   144      28.094821      28.094821      28.094821    1[6-(6,6)]
   145       9.409484       9.409484       9.409484    1[6-(6,6)]
   146          1.144          1.144          1.144    1[6-(6,6)]
   147       8.767409       8.767409       8.767409    1[6-(6,6)]
   148      12.574225      12.574225      12.574225    1[6-(6,6)]
   149      31.412748      31.412748      31.412748    1[6-(6,6)]
   150       3.454816       3.454816       3.454816    1[6-(6,6)]
   151       30.65334       30.65334       30.65334    1[6-(6,6)]
   152        7.92978        7.92978        7.92978    1[6-(6,6)]
   153      29.372451      29.372451      29.372451    1[6-(6,6)]
   154       8.496891       8.496891       8.496891    1[6-(6,6)]
   155       3.210371       3.210371       3.210371    1[6-(6,6)]
   156       1.381926       1.381926       1.381926    1[6-(6,6)]
   157      11.250966      11.250966      11.250966    1[6-(6,6)]
   158       0.101037       0.101037       0.101037    1[6-(6,6)]
   159      13.245633      13.245633      13.245633    1[6-(6,6)]
   160      11.798521      11.798521      11.798521    1[6-(6,6)]
   161       4.989927       4.989927       4.989927    1[6-(6,6)]
   162       4.745483       4.745483       4.745483    1[6-(6,6)]
   163        5.63852        5.63852        5.63852    1[6-(6,6)]
   164       5.938372       5.938372       5.938372    1[6-(6,6)]
   165       5.130075       5.130075       5.130075    1[6-(6,6)]
   166       7.939557       7.939557       7.939557    1[6-(6,6)]
   167       4.807408       4.807408       4.807408    1[6-(6,6)]
   168       7.818965       7.818965       7.818965    1[6-(6,6)]
   169       4.413038       4.413038       4.413038    1[6-(6,6)]
   170       7.193187       7.193187       7.193187    1[6-(6,6)]
   171       5.400594       5.400594       5.400594    1[6-(6,6)]
   172       7.229039       7.229039       7.229039    1[6-(6,6)]
   173        6.20889        6.20889        6.20889    1[6-(6,6)]
   174       5.602668       5.602668       5.602668    1[6-(6,6)]
   175       5.266964       5.266964       5.266964    1[6-(6,6)]
   176       5.527705       5.527705       5.527705    1[6-(6,6)]
   177      27.602673      27.602673      27.602673    1[6-(6,6)]
   178      27.847117      27.847117      27.847117    1[6-(6,6)]
   179       26.95408       26.95408       26.95408    1[6-(6,6)]
   180      26.654228      26.654228      26.654228    1[6-(6,6)]
   181      27.462525      27.462525      27.462525    1[6-(6,6)]
   182      24.653043      24.653043      24.653043    1[6-(6,6)]
   183      27.785191      27.785191      27.785191    1[6-(6,6)]
   184      24.773635      24.773635      24.773635    1[6-(6,6)]
   185      28.179562      28.179562      28.179562    1[6-(6,6)]
   186      25.399413      25.399413      25.399413    1[6-(6,6)]
   187      27.192006      27.192006      27.192006    1[6-(6,6)]
   188      25.363561      25.363561      25.363561    1[6-(6,6)]
   189       26.38371       26.38371       26.38371    1[6-(6,6)]
   190      26.989932      26.989932      26.989932    1[6-(6,6)]
   191      27.325636      27.325636      27.325636    1[6-(6,6)]
   192      27.064895      27.064895      27.064895    1[6-(6,6)]
   193      21.286227      21.286227      21.286227    1[6-(6,6)]
   194      21.041783      21.041783      21.041783    1[6-(6,6)]
   195       21.93482       21.93482       21.93482    1[6-(6,6)]
   196      22.234672      22.234672      22.234672    1[6-(6,6)]
   197      21.426375      21.426375      21.426375    1[6-(6,6)]
   198      24.235857      24.235857      24.235857    1[6-(6,6)]
   199      21.103708      21.103708      21.103708    1[6-(6,6)]
   200      24.115265      24.115265      24.115265    1[6-(6,6)]
   201      20.709338      20.709338      20.709338    1[6-(6,6)]
   202      23.489487      23.489487      23.489487    1[6-(6,6)]
   203      21.696894      21.696894      21.696894    1[6-(6,6)]
   204      23.525339      23.525339      23.525339    1[6-(6,6)]
   205       22.50519       22.50519       22.50519    1[6-(6,6)]
   206      21.898968      21.898968      21.898968    1[6-(6,6)]
   207      21.563264      21.563264      21.563264    1[6-(6,6)]
   208      21.824005      21.824005      21.824005    1[6-(6,6)]
   209      11.306373      11.306373      11.306373    1[6-(6,6)]
   210      11.550817      11.550817      11.550817    1[6-(6,6)]
   211       10.65778       10.65778       10.65778    1[6-(6,6)]
   212      10.357928      10.357928      10.357928    1[6-(6,6)]
   213      11.166225      11.166225      11.166225    1[6-(6,6)]
   214       8.356743       8.356743       8.356743    1[6-(6,6)]
   215      11.488891      11.488891      11.488891    1[6-(6,6)]
   216       8.477335       8.477335       8.477335    1[6-(6,6)]
   217      11.883262      11.883262      11.883262    1[6-(6,6)]
   218       9.103113       9.103113       9.103113    1[6-(6,6)]
   219      10.895706      10.895706      10.895706    1[6-(6,6)]
   220       9.067261       9.067261       9.067261    1[6-(6,6)]
   221       10.08741       10.08741       10.08741    1[6-(6,6)]
   222      10.693632      10.693632      10.693632    1[6-(6,6)]
   223      11.029336      11.029336      11.029336    1[6-(6,6)]
   224      10.768595      10.768595      10.768595    1[6-(6,6)]
   225        3.56889        3.56889        3.56889    1[6-(6,6)]
   226      25.005043      25.005043      25.005043    1[6-(6,6)]
   227       1.466667       1.466667       1.466667    1[6-(6,6)]
   228       0.374815       0.374815       0.374815    1[6-(6,6)]
   229      25.379858      25.379858      25.379858    1[6-(6,6)]
   230      27.348451      27.348451      27.348451    1[6-(6,6)]
   231      29.880896      29.880896      29.880896    1[6-(6,6)]
   232      30.226377      30.226377      30.226377    1[6-(6,6)]
   233      26.155561      26.155561      26.155561    1[6-(6,6)]
   234      32.344896      32.344896      32.344896    1[6-(6,6)]
   235      24.323857      24.323857      24.323857    1[6-(6,6)]
   236      28.104599      28.104599      28.104599    1[6-(6,6)]
   237      28.821636      28.821636      28.821636    1[6-(6,6)]
   238      29.092155      29.092155      29.092155    1[6-(6,6)]
   239       2.473778       2.473778       2.473778    1[6-(6,6)]
   240       30.96297       30.96297       30.96297    1[6-(6,6)]
   241       12.72741       12.72741       12.72741    1[6-(6,6)]
   242      23.883857      23.883857      23.883857    1[6-(6,6)]
   243      14.829633      14.829633      14.829633    1[6-(6,6)]
   244      15.921485      15.921485      15.921485    1[6-(6,6)]
   245      23.509042      23.509042      23.509042    1[6-(6,6)]
   246      21.540449      21.540449      21.540449    1[6-(6,6)]
   247      19.008004      19.008004      19.008004    1[6-(6,6)]
   248      18.662523      18.662523      18.662523    1[6-(6,6)]
   249      22.733338      22.733338      22.733338    1[6-(6,6)]
   250      16.544004      16.544004      16.544004    1[6-(6,6)]
   251      24.565043      24.565043      24.565043    1[6-(6,6)]
   252      20.784301      20.784301      20.784301    1[6-(6,6)]
   253      20.067264      20.067264      20.067264    1[6-(6,6)]
   254      19.796745      19.796745      19.796745    1[6-(6,6)]
   255      13.822522      13.822522      13.822522    1[6-(6,6)]
   256       17.92593       17.92593       17.92593    1[6-(6,6)]
   257       29.02371       29.02371       29.02371    1[6-(6,6)]
   258       7.587557       7.587557       7.587557    1[6-(6,6)]
   259      31.125933      31.125933      31.125933    1[6-(6,6)]
   260      32.217785      32.217785      32.217785    1[6-(6,6)]
   261       7.212742       7.212742       7.212742    1[6-(6,6)]
   262       5.244149       5.244149       5.244149    1[6-(6,6)]
   263       2.711704       2.711704       2.711704    1[6-(6,6)]
   264       2.366223       2.366223       2.366223    1[6-(6,6)]
   265       6.437039       6.437039       6.437039    1[6-(6,6)]
   266       0.247704       0.247704       0.247704    1[6-(6,6)]
   267       8.268743       8.268743       8.268743    1[6-(6,6)]
   268       4.488001       4.488001       4.488001    1[6-(6,6)]
   269       3.770964       3.770964       3.770964    1[6-(6,6)]
   270       3.500445       3.500445       3.500445    1[6-(6,6)]
   271      30.118822      30.118822      30.118822    1[6-(6,6)]
   272        1.62963        1.62963        1.62963    1[6-(6,6)]
   273       19.86519       19.86519       19.86519    1[6-(6,6)]
   274       8.708743       8.708743       8.708743    1[6-(6,6)]
   275      17.762967      17.762967      17.762967    1[6-(6,6)]
   276      16.671115      16.671115      16.671115    1[6-(6,6)]
   277       9.083558       9.083558       9.083558    1[6-(6,6)]
   278      11.052151      11.052151      11.052151    1[6-(6,6)]
   279      13.584596      13.584596      13.584596    1[6-(6,6)]
   280      13.930077      13.930077      13.930077    1[6-(6,6)]
   281       9.859261       9.859261       9.859261    1[6-(6,6)]
   282      16.048596      16.048596      16.048596    1[6-(6,6)]
   283       8.027557       8.027557       8.027557    1[6-(6,6)]
   284      11.808299      11.808299      11.808299    1[6-(6,6)]
   285      12.525336      12.525336      12.525336    1[6-(6,6)]
   286      12.795855      12.795855      12.795855    1[6-(6,6)]
   287      18.770078      18.770078      18.770078    1[6-(6,6)]
   288       14.66667       14.66667       14.66667    1[6-(6,6)]
   289       9.409484       9.409484       9.409484    1[6-(6,6)]
   290          1.144          1.144          1.144    1[6-(6,6)]
   291       8.767409       8.767409       8.767409    1[6-(6,6)]
   292      12.574225      12.574225      12.574225    1[6-(6,6)]
   293      31.412748      31.412748      31.412748    1[6-(6,6)]
   294       3.454816       3.454816       3.454816    1[6-(6,6)]
   295       30.65334       30.65334       30.65334    1[6-(6,6)]
   296        7.92978        7.92978        7.92978    1[6-(6,6)]
   297      29.372451      29.372451      29.372451    1[6-(6,6)]
   298       8.496891       8.496891       8.496891    1[6-(6,6)]
   299       3.210371       3.210371       3.210371    1[6-(6,6)]
   300       1.381926       1.381926       1.381926    1[6-(6,6)]
   301      11.250966      11.250966      11.250966    1[6-(6,6)]
   302       0.101037       0.101037       0.101037    1[6-(6,6)]
   303      13.245633      13.245633      13.245633    1[6-(6,6)]
   304      11.798521      11.798521      11.798521    1[6-(6,6)]
   305      25.705784      25.705784      25.705784    1[6-(6,6)]
   306        17.4403        17.4403        17.4403    1[6-(6,6)]
   307      25.063709      25.063709      25.063709    1[6-(6,6)]
   308      28.870525      28.870525      28.870525    1[6-(6,6)]
   309      15.116448      15.116448      15.116448    1[6-(6,6)]
   310      19.751116      19.751116      19.751116    1[6-(6,6)]
   311       14.35704       14.35704       14.35704    1[6-(6,6)]
   312       24.22608       24.22608       24.22608    1[6-(6,6)]
   313      13.076151      13.076151      13.076151    1[6-(6,6)]
   314      24.793191      24.793191      24.793191    1[6-(6,6)]
   315      19.506671      19.506671      19.506671    1[6-(6,6)]
   316      17.678226      17.678226      17.678226    1[6-(6,6)]
   317      27.547266      27.547266      27.547266    1[6-(6,6)]
   318      16.397337      16.397337      16.397337    1[6-(6,6)]
   319      29.541933      29.541933      29.541933    1[6-(6,6)]
   320      28.094821      28.094821      28.094821    1[6-(6,6)]
   321       6.886816       6.886816       6.886816    1[6-(6,6)]
   322        15.1523        15.1523        15.1523    1[6-(6,6)]
   323       7.528891       7.528891       7.528891    1[6-(6,6)]
   324       3.722075       3.722075       3.722075    1[6-(6,6)]
   325      17.476152      17.476152      17.476152    1[6-(6,6)]
   326      12.841484      12.841484      12.841484    1[6-(6,6)]
   327       18.23556       18.23556       18.23556    1[6-(6,6)]
   328        8.36652        8.36652        8.36652    1[6-(6,6)]
   329      19.516449      19.516449      19.516449    1[6-(6,6)]
   330       7.799409       7.799409       7.799409    1[6-(6,6)]
   331      13.085929      13.085929      13.085929    1[6-(6,6)]
   332      14.914374      14.914374      14.914374    1[6-(6,6)]
   333       5.045334       5.045334       5.045334    1[6-(6,6)]
   334      16.195263      16.195263      16.195263    1[6-(6,6)]
   335       3.050667       3.050667       3.050667    1[6-(6,6)]
   336       4.497779       4.497779       4.497779    1[6-(6,6)]
   337      23.183116      23.183116      23.183116    1[6-(6,6)]
   338        31.4486        31.4486        31.4486    1[6-(6,6)]
   339      23.825191      23.825191      23.825191    1[6-(6,6)]
   340      20.018375      20.018375      20.018375    1[6-(6,6)]
   341       1.179852       1.179852       1.179852    1[6-(6,6)]
   342      29.137784      29.137784      29.137784    1[6-(6,6)]
   343        1.93926        1.93926        1.93926    1[6-(6,6)]
   344       24.66282       24.66282       24.66282    1[6-(6,6)]
   345       3.220149       3.220149       3.220149    1[6-(6,6)]
   346      24.095709      24.095709      24.095709    1[6-(6,6)]
   347      29.382229      29.382229      29.382229    1[6-(6,6)]
   348      31.210674      31.210674      31.210674    1[6-(6,6)]
   349      21.341634      21.341634      21.341634    1[6-(6,6)]
   350      32.491563      32.491563      32.491563    1[6-(6,6)]
   351      19.346967      19.346967      19.346967    1[6-(6,6)]
   352      20.794079      20.794079      20.794079    1[6-(6,6)]
   353      27.602673      27.602673      27.602673    1[6-(6,6)]
   354      27.847117      27.847117      27.847117    1[6-(6,6)]
   355       26.95408       26.95408       26.95408    1[6-(6,6)]
   356      26.654228      26.654228      26.654228    1[6-(6,6)]
   357      27.462525      27.462525      27.462525    1[6-(6,6)]
   358      24.653043      24.653043      24.653043    1[6-(6,6)]
   359      27.785191      27.785191      27.785191    1[6-(6,6)]
   360      24.773635      24.773635      24.773635    1[6-(6,6)]
   361      28.179562      28.179562      28.179562    1[6-(6,6)]
   362      25.399413      25.399413      25.399413    1[6-(6,6)]
   363      27.192006      27.192006      27.192006    1[6-(6,6)]
   364      25.363561      25.363561      25.363561    1[6-(6,6)]
   365       26.38371       26.38371       26.38371    1[6-(6,6)]
   366      26.989932      26.989932      26.989932    1[6-(6,6)]
   367      27.325636      27.325636      27.325636    1[6-(6,6)]
   368      27.064895      27.064895      27.064895    1[6-(6,6)]
   369       4.989927       4.989927       4.989927    1[6-(6,6)]
   370       4.745483       4.745483       4.745483    1[6-(6,6)]
   371        5.63852        5.63852        5.63852    1[6-(6,6)]
   372       5.938372       5.938372       5.938372    1[6-(6,6)]
   373       5.130075       5.130075       5.130075    1[6-(6,6)]
   374       7.939557       7.939557       7.939557    1[6-(6,6)]
   375       4.807408       4.807408       4.807408    1[6-(6,6)]
   376       7.818965       7.818965       7.818965    1[6-(6,6)]
   377       4.413038       4.413038       4.413038    1[6-(6,6)]
   378       7.193187       7.193187       7.193187    1[6-(6,6)]
   379       5.400594       5.400594       5.400594    1[6-(6,6)]
   380       7.229039       7.229039       7.229039    1[6-(6,6)]
   381        6.20889        6.20889        6.20889    1[6-(6,6)]
   382       5.602668       5.602668       5.602668    1[6-(6,6)]
   383       5.266964       5.266964       5.266964    1[6-(6,6)]
   384       5.527705       5.527705       5.527705    1[6-(6,6)]
   385      11.306373      11.306373      11.306373    1[6-(6,6)]
   386      11.550817      11.550817      11.550817    1[6-(6,6)]
   387       10.65778       10.65778       10.65778    1[6-(6,6)]
   388      10.357928      10.357928      10.357928    1[6-(6,6)]
   389      11.166225      11.166225      11.166225    1[6-(6,6)]
   390       8.356743       8.356743       8.356743    1[6-(6,6)]
   391      11.488891      11.488891      11.488891    1[6-(6,6)]
   392       8.477335       8.477335       8.477335    1[6-(6,6)]
   393      11.883262      11.883262      11.883262    1[6-(6,6)]
   394       9.103113       9.103113       9.103113    1[6-(6,6)]
   395      10.895706      10.895706      10.895706    1[6-(6,6)]
   396       9.067261       9.067261       9.067261    1[6-(6,6)]
   397       10.08741       10.08741       10.08741    1[6-(6,6)]
   398      10.693632      10.693632      10.693632    1[6-(6,6)]
   399      11.029336      11.029336      11.029336    1[6-(6,6)]
   400      10.768595      10.768595      10.768595    1[6-(6,6)]
   401      21.286227      21.286227      21.286227    1[6-(6,6)]
   402      21.041783      21.041783      21.041783    1[6-(6,6)]
   403       21.93482       21.93482       21.93482    1[6-(6,6)]
   404      22.234672      22.234672      22.234672    1[6-(6,6)]
   405      21.426375      21.426375      21.426375    1[6-(6,6)]
   406      24.235857      24.235857      24.235857    1[6-(6,6)]
   407      21.103708      21.103708      21.103708    1[6-(6,6)]
   408      24.115265      24.115265      24.115265    1[6-(6,6)]
   409      20.709338      20.709338      20.709338    1[6-(6,6)]
   410      23.489487      23.489487      23.489487    1[6-(6,6)]
   411      21.696894      21.696894      21.696894    1[6-(6,6)]
   412      23.525339      23.525339      23.525339    1[6-(6,6)]
   413       22.50519       22.50519       22.50519    1[6-(6,6)]
   414      21.898968      21.898968      21.898968    1[6-(6,6)]
   415      21.563264      21.563264      21.563264    1[6-(6,6)]
   416      21.824005      21.824005      21.824005    1[6-(6,6)]
   417       7.282165       7.282165       7.282165    6[6-(6,6),8-(30),8-(30)]
   418       4.681275       4.681275       4.681275    6[6-(6,6),8-(30),8-(30)]
   419      29.365607      29.365607      29.365607    6[6-(1,6),6-(1,6),7-(6,6)]
   420      29.672629      29.672629      29.672629    6[1-(0),6-(1,6),6-(6,7)]
   421       7.080416       7.080416       7.080416    6[1-(0),6-(1,6),6-(6,6)]
   422       30.93657       30.93657       30.93657    6[1-(0),6-(1,6),6-(6,6)]
   423       5.429275       5.429275       5.429275    6[6-(1,6),6-(1,6),6-(6,6)]
   424       6.842165       6.842165       6.842165    6[6-(1,6),6-(1,6),6-(8,8)]
   425       0.709867       0.709867       0.709867    6[6-(1,6),6-(1,6),6-(6,6)]
   426      31.585489      31.585489      31.585489    6[1-(0),6-(1,6),6-(6,6)]
   427        6.29689        6.29689        6.29689    6[1-(0),6-(1,6),6-(6,6)]
   428       5.931527       5.931527       5.931527    6[6-(1,6),6-(1,6),6-(6,6)]
   429       5.707616       5.707616       5.707616    6[1-(0),6-(1,6),6-(6,6)]
   430       3.628208       3.628208       3.628208    6[1-(0),6-(1,6),6-(6,7)]
   431       2.229986       2.229986       2.229986    6[1-(0),6-(1,6),6-(6,6)]
   432       5.832446       5.832446       5.832446    6[1-(0),6-(1,6),6-(6,7)]
   433      31.935207      31.935207      31.935207    6[6-(1,6),6-(1,6),6-(6,6)]
   434       3.299349       3.299349       3.299349    6[6-(1,6),6-(1,6),6-(8,8)]
   435        4.49289        4.49289        4.49289    6[6-(1,6),6-(1,6),7-(6,6)]
   436       0.954637       0.954637       0.954637    6[1-(0),6-(1,6),6-(6,6)]
   437       7.500209       7.500209       7.500209    6[1-(0),6-(1,6),6-(6,6)]
   438       5.253927       5.253927       5.253927    6[1-(0),6-(1,6),6-(6,6)]
   439       3.065008       3.065008       3.065008    6[1-(0),6-(1,6),6-(6,6)]
   440       4.108297       4.108297       4.108297    6[1-(0),6-(1,6),6-(6,6)]
   441       30.31894       30.31894       30.31894    6[1-(0),6-(1,6),6-(6,7)]
   442       1.777274       1.777274       1.777274    6[1-(0),6-(1,6),6-(6,6)]
   443       9.014135       9.014135       9.014135    6[6-(6,6),8-(30),8-(30)]
   444      11.615025      11.615025      11.615025    6[6-(6,6),8-(30),8-(30)]
   445      19.523293      19.523293      19.523293    6[6-(1,6),6-(1,6),7-(6,6)]
   446      19.216271      19.216271      19.216271    6[1-(0),6-(1,6),6-(6,7)]
   447       9.215884       9.215884       9.215884    6[1-(0),6-(1,6),6-(6,6)]
   448       17.95233       17.95233       17.95233    6[1-(0),6-(1,6),6-(6,6)]
   449      10.867025      10.867025      10.867025    6[6-(1,6),6-(1,6),6-(6,6)]
   450       9.454135       9.454135       9.454135    6[6-(1,6),6-(1,6),6-(8,8)]
   451      15.586433      15.586433      15.586433    6[6-(1,6),6-(1,6),6-(6,6)]
   452      17.303411      17.303411      17.303411    6[1-(0),6-(1,6),6-(6,6)]
   453        9.99941        9.99941        9.99941    6[1-(0),6-(1,6),6-(6,6)]
   454      10.364773      10.364773      10.364773    6[6-(1,6),6-(1,6),6-(6,6)]
   455      10.588684      10.588684      10.588684    6[1-(0),6-(1,6),6-(6,6)]
   456      12.668092      12.668092      12.668092    6[1-(0),6-(1,6),6-(6,7)]
   457      14.066314      14.066314      14.066314    6[1-(0),6-(1,6),6-(6,6)]
   458      10.463854      10.463854      10.463854    6[1-(0),6-(1,6),6-(6,7)]
   459      16.953693      16.953693      16.953693    6[6-(1,6),6-(1,6),6-(6,6)]
   460      12.996951      12.996951      12.996951    6[6-(1,6),6-(1,6),6-(8,8)]
   461       11.80341       11.80341       11.80341    6[6-(1,6),6-(1,6),7-(6,6)]
   462      15.341663      15.341663      15.341663    6[1-(0),6-(1,6),6-(6,6)]
   463       8.796091       8.796091       8.796091    6[1-(0),6-(1,6),6-(6,6)]
   464      11.042373      11.042373      11.042373    6[1-(0),6-(1,6),6-(6,6)]
   465      13.231292      13.231292      13.231292    6[1-(0),6-(1,6),6-(6,6)]
   466      12.188003      12.188003      12.188003    6[1-(0),6-(1,6),6-(6,6)]
   467       18.56996       18.56996       18.56996    6[1-(0),6-(1,6),6-(6,7)]
   468      14.519026      14.519026      14.519026    6[1-(0),6-(1,6),6-(6,6)]
   469      25.310435      25.310435      25.310435    6[6-(6,6),8-(30),8-(30)]
   470      27.911325      27.911325      27.911325    6[6-(6,6),8-(30),8-(30)]
   471       3.226993       3.226993       3.226993    6[6-(1,6),6-(1,6),7-(6,6)]
   472       2.919971       2.919971       2.919971    6[1-(0),6-(1,6),6-(6,7)]
   473      25.512184      25.512184      25.512184    6[1-(0),6-(1,6),6-(6,6)]
   474        1.65603        1.65603        1.65603    6[1-(0),6-(1,6),6-(6,6)]
   475      27.163325      27.163325      27.163325    6[6-(1,6),6-(1,6),6-(6,6)]
   476      25.750435      25.750435      25.750435    6[6-(1,6),6-(1,6),6-(8,8)]
   477      31.882733      31.882733      31.882733    6[6-(1,6),6-(1,6),6-(6,6)]
   478       1.007111       1.007111       1.007111    6[1-(0),6-(1,6),6-(6,6)]
   479       26.29571       26.29571       26.29571    6[1-(0),6-(1,6),6-(6,6)]
   480      26.661073      26.661073      26.661073    6[6-(1,6),6-(1,6),6-(6,6)]
   481      26.884984      26.884984      26.884984    6[1-(0),6-(1,6),6-(6,6)]
   482      28.964392      28.964392      28.964392    6[1-(0),6-(1,6),6-(6,7)]
   483      30.362614      30.362614      30.362614    6[1-(0),6-(1,6),6-(6,6)]
   484      26.760154      26.760154      26.760154    6[1-(0),6-(1,6),6-(6,7)]
   485       0.657393       0.657393       0.657393    6[6-(1,6),6-(1,6),6-(6,6)]
   486      29.293251      29.293251      29.293251    6[6-(1,6),6-(1,6),6-(8,8)]
   487       28.09971       28.09971       28.09971    6[6-(1,6),6-(1,6),7-(6,6)]
   488      31.637963      31.637963      31.637963    6[1-(0),6-(1,6),6-(6,6)]
   489      25.092391      25.092391      25.092391    6[1-(0),6-(1,6),6-(6,6)]
   490      27.338673      27.338673      27.338673    6[1-(0),6-(1,6),6-(6,6)]
   491      29.527592      29.527592      29.527592    6[1-(0),6-(1,6),6-(6,6)]
   492      28.484303      28.484303      28.484303    6[1-(0),6-(1,6),6-(6,6)]
   493        2.27366        2.27366        2.27366    6[1-(0),6-(1,6),6-(6,7)]
   494      30.815326      30.815326      30.815326    6[1-(0),6-(1,6),6-(6,6)]
   495      23.578465      23.578465      23.578465    6[6-(6,6),8-(30),8-(30)]
   496      20.977575      20.977575      20.977575    6[6-(6,6),8-(30),8-(30)]
   497      13.069307      13.069307      13.069307    6[6-(1,6),6-(1,6),7-(6,6)]
   498      13.376329      13.376329      13.376329    6[1-(0),6-(1,6),6-(6,7)]
   499      23.376716      23.376716      23.376716    6[1-(0),6-(1,6),6-(6,6)]
   500       14.64027       14.64027       14.64027    6[1-(0),6-(1,6),6-(6,6)]
   501      21.725575      21.725575      21.725575    6[6-(1,6),6-(1,6),6-(6,6)]
   502      23.138465      23.138465      23.138465    6[6-(1,6),6-(1,6),6-(8,8)]
   503      17.006167      17.006167      17.006167    6[6-(1,6),6-(1,6),6-(6,6)]
   504      15.289189      15.289189      15.289189    6[1-(0),6-(1,6),6-(6,6)]
   505       22.59319       22.59319       22.59319    6[1-(0),6-(1,6),6-(6,6)]
   506      22.227827      22.227827      22.227827    6[6-(1,6),6-(1,6),6-(6,6)]
   507      22.003916      22.003916      22.003916    6[1-(0),6-(1,6),6-(6,6)]
   508      19.924508      19.924508      19.924508    6[1-(0),6-(1,6),6-(6,7)]
   509      18.526286      18.526286      18.526286    6[1-(0),6-(1,6),6-(6,6)]
   510      22.128746      22.128746      22.128746    6[1-(0),6-(1,6),6-(6,7)]
   511      15.638907      15.638907      15.638907    6[6-(1,6),6-(1,6),6-(6,6)]
   512      19.595649      19.595649      19.595649    6[6-(1,6),6-(1,6),6-(8,8)]
   513       20.78919       20.78919       20.78919    6[6-(1,6),6-(1,6),7-(6,6)]
   514      17.250937      17.250937      17.250937    6[1-(0),6-(1,6),6-(6,6)]
   515      23.796509      23.796509      23.796509    6[1-(0),6-(1,6),6-(6,6)]
   516      21.550227      21.550227      21.550227    6[1-(0),6-(1,6),6-(6,6)]
   517      19.361308      19.361308      19.361308    6[1-(0),6-(1,6),6-(6,6)]
   518      20.404597      20.404597      20.404597    6[1-(0),6-(1,6),6-(6,6)]
   519       14.02264       14.02264       14.02264    6[1-(0),6-(1,6),6-(6,7)]
   520      18.073574      18.073574      18.073574    6[1-(0),6-(1,6),6-(6,6)]
   521      27.672095      27.672095      27.672095    6[6-(6,6),8-(30),8-(30)]
   522      23.440272      23.440272      23.440272    6[6-(6,6),8-(30),8-(30)]
   523      21.187797      21.187797      21.187797    6[6-(1,6),6-(1,6),7-(6,6)]
   524      22.537131      22.537131      22.537131    6[1-(0),6-(1,6),6-(6,7)]
   525      30.981222      30.981222      30.981222    6[1-(0),6-(1,6),6-(6,6)]
   526       22.91879       22.91879       22.91879    6[1-(0),6-(1,6),6-(6,6)]
   527        0.29757        0.29757        0.29757    6[6-(1,6),6-(1,6),6-(6,6)]
   528      29.026318      29.026318      29.026318    6[6-(1,6),6-(1,6),6-(8,8)]
   529      22.389487      22.389487      22.389487    6[6-(1,6),6-(1,6),6-(6,6)]
   530       20.66599       20.66599       20.66599    6[1-(0),6-(1,6),6-(6,6)]
   531       1.322282       1.322282       1.322282    6[1-(0),6-(1,6),6-(6,6)]
   532      31.547681      31.547681      31.547681    6[6-(1,6),6-(1,6),6-(6,6)]
   533      29.595059      29.595059      29.595059    6[1-(0),6-(1,6),6-(6,6)]
   534       1.793897       1.793897       1.793897    6[1-(0),6-(1,6),6-(6,7)]
   535      23.873102      23.873102      23.873102    6[1-(0),6-(1,6),6-(6,6)]
   536       2.549719       2.549719       2.549719    6[1-(0),6-(1,6),6-(6,7)]
   537      21.989901      21.989901      21.989901    6[6-(1,6),6-(1,6),6-(6,6)]
   538      23.093487      23.093487      23.093487    6[6-(1,6),6-(1,6),6-(8,8)]
   539       2.777541       2.777541       2.777541    6[6-(1,6),6-(1,6),7-(6,6)]
   540       23.53805       23.53805       23.53805    6[1-(0),6-(1,6),6-(6,6)]
   541      29.743029      29.743029      29.743029    6[1-(0),6-(1,6),6-(6,6)]
   542      30.845637      30.845637      30.845637    6[1-(0),6-(1,6),6-(6,6)]
   543      21.921457      21.921457      21.921457    6[1-(0),6-(1,6),6-(6,6)]
   544       0.554726       0.554726       0.554726    6[1-(0),6-(1,6),6-(6,6)]
   545      20.254997      20.254997      20.254997    6[1-(0),6-(1,6),6-(6,7)]
   546      21.588686      21.588686      21.588686    6[1-(0),6-(1,6),6-(6,6)]
   547      11.375795      11.375795      11.375795    6[6-(6,6),8-(30),8-(30)]
   548       7.143972       7.143972       7.143972    6[6-(6,6),8-(30),8-(30)]
   549       4.891497       4.891497       4.891497    6[6-(1,6),6-(1,6),7-(6,6)]
   550       6.240831       6.240831       6.240831    6[1-(0),6-(1,6),6-(6,7)]
   551      14.684922      14.684922      14.684922    6[1-(0),6-(1,6),6-(6,6)]
   552        6.62249        6.62249        6.62249    6[1-(0),6-(1,6),6-(6,6)]
   553       16.59387       16.59387       16.59387    6[6-(1,6),6-(1,6),6-(6,6)]
   554      12.730018      12.730018      12.730018    6[6-(1,6),6-(1,6),6-(8,8)]
   555       6.093187       6.093187       6.093187    6[6-(1,6),6-(1,6),6-(6,6)]
   556        4.36969        4.36969        4.36969    6[1-(0),6-(1,6),6-(6,6)]
   557      17.618582      17.618582      17.618582    6[1-(0),6-(1,6),6-(6,6)]
   558      15.251381      15.251381      15.251381    6[6-(1,6),6-(1,6),6-(6,6)]
   559      13.298759      13.298759      13.298759    6[1-(0),6-(1,6),6-(6,6)]
   560      18.090197      18.090197      18.090197    6[1-(0),6-(1,6),6-(6,7)]
   561       7.576802       7.576802       7.576802    6[1-(0),6-(1,6),6-(6,6)]
   562      18.846019      18.846019      18.846019    6[1-(0),6-(1,6),6-(6,7)]
   563       5.693601       5.693601       5.693601    6[6-(1,6),6-(1,6),6-(6,6)]
   564       6.797187       6.797187       6.797187    6[6-(1,6),6-(1,6),6-(8,8)]
   565      19.073841      19.073841      19.073841    6[6-(1,6),6-(1,6),7-(6,6)]
   566        7.24175        7.24175        7.24175    6[1-(0),6-(1,6),6-(6,6)]
   567      13.446729      13.446729      13.446729    6[1-(0),6-(1,6),6-(6,6)]
   568      14.549337      14.549337      14.549337    6[1-(0),6-(1,6),6-(6,6)]
   569       5.625157       5.625157       5.625157    6[1-(0),6-(1,6),6-(6,6)]
   570      16.851026      16.851026      16.851026    6[1-(0),6-(1,6),6-(6,6)]
   571       3.958697       3.958697       3.958697    6[1-(0),6-(1,6),6-(6,7)]
   572       5.292386       5.292386       5.292386    6[1-(0),6-(1,6),6-(6,6)]
   573      21.216805      21.216805      21.216805    6[6-(6,6),8-(30),8-(30)]
   574      25.448628      25.448628      25.448628    6[6-(6,6),8-(30),8-(30)]
   575      27.701103      27.701103      27.701103    6[6-(1,6),6-(1,6),7-(6,6)]
   576      26.351769      26.351769      26.351769    6[1-(0),6-(1,6),6-(6,7)]
   577      17.907678      17.907678      17.907678    6[1-(0),6-(1,6),6-(6,6)]
   578       25.97011       25.97011       25.97011    6[1-(0),6-(1,6),6-(6,6)]
   579       15.99873       15.99873       15.99873    6[6-(1,6),6-(1,6),6-(6,6)]
   580      19.862582      19.862582      19.862582    6[6-(1,6),6-(1,6),6-(8,8)]
   581      26.499413      26.499413      26.499413    6[6-(1,6),6-(1,6),6-(6,6)]
   582       28.22291       28.22291       28.22291    6[1-(0),6-(1,6),6-(6,6)]
   583      14.974018      14.974018      14.974018    6[1-(0),6-(1,6),6-(6,6)]
   584      17.341219      17.341219      17.341219    6[6-(1,6),6-(1,6),6-(6,6)]
   585      19.293841      19.293841      19.293841    6[1-(0),6-(1,6),6-(6,6)]
   586      14.502403      14.502403      14.502403    6[1-(0),6-(1,6),6-(6,7)]
   587      25.015798      25.015798      25.015798    6[1-(0),6-(1,6),6-(6,6)]
   588      13.746581      13.746581      13.746581    6[1-(0),6-(1,6),6-(6,7)]
   589      26.898999      26.898999      26.898999    6[6-(1,6),6-(1,6),6-(6,6)]
   590      25.795413      25.795413      25.795413    6[6-(1,6),6-(1,6),6-(8,8)]
   591      13.518759      13.518759      13.518759    6[6-(1,6),6-(1,6),7-(6,6)]
   592       25.35085       25.35085       25.35085    6[1-(0),6-(1,6),6-(6,6)]
   593      19.145871      19.145871      19.145871    6[1-(0),6-(1,6),6-(6,6)]
   594      18.043263      18.043263      18.043263    6[1-(0),6-(1,6),6-(6,6)]
   595      26.967443      26.967443      26.967443    6[1-(0),6-(1,6),6-(6,6)]
   596      15.741574      15.741574      15.741574    6[1-(0),6-(1,6),6-(6,6)]
   597      28.633903      28.633903      28.633903    6[1-(0),6-(1,6),6-(6,7)]
   598      27.300214      27.300214      27.300214    6[1-(0),6-(1,6),6-(6,6)]
   599       4.920505       4.920505       4.920505    6[6-(6,6),8-(30),8-(30)]
   600       9.152328       9.152328       9.152328    6[6-(6,6),8-(30),8-(30)]
   601      11.404803      11.404803      11.404803    6[6-(1,6),6-(1,6),7-(6,6)]
   602      10.055469      10.055469      10.055469    6[1-(0),6-(1,6),6-(6,7)]
   603       1.611378       1.611378       1.611378    6[1-(0),6-(1,6),6-(6,6)]
   604        9.67381        9.67381        9.67381    6[1-(0),6-(1,6),6-(6,6)]
   605       32.29503       32.29503       32.29503    6[6-(1,6),6-(1,6),6-(6,6)]
   606       3.566282       3.566282       3.566282    6[6-(1,6),6-(1,6),6-(8,8)]
   607      10.203113      10.203113      10.203113    6[6-(1,6),6-(1,6),6-(6,6)]
   608       11.92661       11.92661       11.92661    6[1-(0),6-(1,6),6-(6,6)]
   609      31.270318      31.270318      31.270318    6[1-(0),6-(1,6),6-(6,6)]
   610       1.044919       1.044919       1.044919    6[6-(1,6),6-(1,6),6-(6,6)]
   611       2.997541       2.997541       2.997541    6[1-(0),6-(1,6),6-(6,6)]
   612      30.798703      30.798703      30.798703    6[1-(0),6-(1,6),6-(6,7)]
   613       8.719498       8.719498       8.719498    6[1-(0),6-(1,6),6-(6,6)]
   614      30.042881      30.042881      30.042881    6[1-(0),6-(1,6),6-(6,7)]
   615      10.602699      10.602699      10.602699    6[6-(1,6),6-(1,6),6-(6,6)]
   616       9.499113       9.499113       9.499113    6[6-(1,6),6-(1,6),6-(8,8)]
   617      29.815059      29.815059      29.815059    6[6-(1,6),6-(1,6),7-(6,6)]
   618        9.05455        9.05455        9.05455    6[1-(0),6-(1,6),6-(6,6)]
   619       2.849571       2.849571       2.849571    6[1-(0),6-(1,6),6-(6,6)]
   620       1.746963       1.746963       1.746963    6[1-(0),6-(1,6),6-(6,6)]
   621      10.671143      10.671143      10.671143    6[1-(0),6-(1,6),6-(6,6)]
   622      32.037874      32.037874      32.037874    6[1-(0),6-(1,6),6-(6,6)]
   623      12.337603      12.337603      12.337603    6[1-(0),6-(1,6),6-(6,7)]
   624      11.003914      11.003914      11.003914    6[1-(0),6-(1,6),6-(6,6)]
   625       7.177542       7.177542       7.177542    6[6-(6,6),8-(30),8-(30)]
   626       7.468268       7.468268       7.468268    6[6-(6,6),8-(30),8-(30)]
   627        4.99612        4.99612        4.99612    6[6-(1,6),6-(1,6),7-(6,6)]
   628       5.153868       5.153868       5.153868    6[1-(0),6-(1,6),6-(6,7)]
   629       5.371586       5.371586       5.371586    6[1-(0),6-(1,6),6-(6,6)]
   630       5.550194       5.550194       5.550194    6[1-(0),6-(1,6),6-(6,6)]
   631       5.417868       5.417868       5.417868    6[6-(1,6),6-(1,6),6-(6,6)]
   632       6.716031       6.716031       6.716031    6[6-(1,6),6-(1,6),6-(8,8)]
   633       6.253542       6.253542       6.253542    6[6-(1,6),6-(1,6),6-(6,6)]
   634       5.723586       5.723586       5.723586    6[1-(0),6-(1,6),6-(6,6)]
   635       5.068801       5.068801       5.068801    6[1-(0),6-(1,6),6-(6,6)]
   636       5.861453       5.861453       5.861453    6[6-(1,6),6-(1,6),6-(6,6)]
   637       7.274342       7.274342       7.274342    6[1-(0),6-(1,6),6-(6,6)]
   638       4.877483       4.877483       4.877483    6[1-(0),6-(1,6),6-(6,7)]
   639       7.343439       7.343439       7.343439    6[1-(0),6-(1,6),6-(6,6)]
   640       4.634668       4.634668       4.634668    6[1-(0),6-(1,6),6-(6,7)]
   641       5.818757       5.818757       5.818757    6[6-(1,6),6-(1,6),6-(6,6)]
   642       7.049128       7.049128       7.049128    6[6-(1,6),6-(1,6),6-(8,8)]
   643       4.532001       4.532001       4.532001    6[6-(1,6),6-(1,6),7-(6,6)]
   644       6.965365       6.965365       6.965365    6[1-(0),6-(1,6),6-(6,6)]
   645       5.782253       5.782253       5.782253    6[1-(0),6-(1,6),6-(6,6)]
   646       6.848357       6.848357       6.848357    6[1-(0),6-(1,6),6-(6,6)]
   647       6.390431       6.390431       6.390431    6[1-(0),6-(1,6),6-(6,6)]
   648       5.342253       5.342253       5.342253    6[1-(0),6-(1,6),6-(6,6)]
   649       5.318786       5.318786       5.318786    6[1-(0),6-(1,6),6-(6,7)]
   650       5.990194       5.990194       5.990194    6[1-(0),6-(1,6),6-(6,6)]
   651      25.415058      25.415058      25.415058    6[6-(6,6),8-(30),8-(30)]
   652      25.124332      25.124332      25.124332    6[6-(6,6),8-(30),8-(30)]
   653       27.59648       27.59648       27.59648    6[6-(1,6),6-(1,6),7-(6,6)]
   654      27.438732      27.438732      27.438732    6[1-(0),6-(1,6),6-(6,7)]
   655      27.221014      27.221014      27.221014    6[1-(0),6-(1,6),6-(6,6)]
   656      27.042406      27.042406      27.042406    6[1-(0),6-(1,6),6-(6,6)]
   657      27.174732      27.174732      27.174732    6[6-(1,6),6-(1,6),6-(6,6)]
   658      25.876569      25.876569      25.876569    6[6-(1,6),6-(1,6),6-(8,8)]
   659      26.339058      26.339058      26.339058    6[6-(1,6),6-(1,6),6-(6,6)]
   660      26.869014      26.869014      26.869014    6[1-(0),6-(1,6),6-(6,6)]
   661      27.523799      27.523799      27.523799    6[1-(0),6-(1,6),6-(6,6)]
   662      26.731147      26.731147      26.731147    6[6-(1,6),6-(1,6),6-(6,6)]
   663      25.318258      25.318258      25.318258    6[1-(0),6-(1,6),6-(6,6)]
   664      27.715117      27.715117      27.715117    6[1-(0),6-(1,6),6-(6,7)]
   665      25.249161      25.249161      25.249161    6[1-(0),6-(1,6),6-(6,6)]
   666      27.957932      27.957932      27.957932    6[1-(0),6-(1,6),6-(6,7)]
   667      26.773843      26.773843      26.773843    6[6-(1,6),6-(1,6),6-(6,6)]
   668      25.543472      25.543472      25.543472    6[6-(1,6),6-(1,6),6-(8,8)]
   669      28.060599      28.060599      28.060599    6[6-(1,6),6-(1,6),7-(6,6)]
   670      25.627235      25.627235      25.627235    6[1-(0),6-(1,6),6-(6,6)]
   671      26.810347      26.810347      26.810347    6[1-(0),6-(1,6),6-(6,6)]
   672      25.744243      25.744243      25.744243    6[1-(0),6-(1,6),6-(6,6)]
   673      26.202169      26.202169      26.202169    6[1-(0),6-(1,6),6-(6,6)]
   674      27.250347      27.250347      27.250347    6[1-(0),6-(1,6),6-(6,6)]
   675      27.273814      27.273814      27.273814    6[1-(0),6-(1,6),6-(6,7)]
   676      26.602406      26.602406      26.602406    6[1-(0),6-(1,6),6-(6,6)]
   677      23.473842      23.473842      23.473842    6[6-(6,6),8-(30),8-(30)]
   678      23.764568      23.764568      23.764568    6[6-(6,6),8-(30),8-(30)]
   679       21.29242       21.29242       21.29242    6[6-(1,6),6-(1,6),7-(6,6)]
   680      21.450168      21.450168      21.450168    6[1-(0),6-(1,6),6-(6,7)]
   681      21.667886      21.667886      21.667886    6[1-(0),6-(1,6),6-(6,6)]
   682      21.846494      21.846494      21.846494    6[1-(0),6-(1,6),6-(6,6)]
   683      21.714168      21.714168      21.714168    6[6-(1,6),6-(1,6),6-(6,6)]
   684      23.012331      23.012331      23.012331    6[6-(1,6),6-(1,6),6-(8,8)]
   685      22.549842      22.549842      22.549842    6[6-(1,6),6-(1,6),6-(6,6)]
   686      22.019886      22.019886      22.019886    6[1-(0),6-(1,6),6-(6,6)]
   687      21.365101      21.365101      21.365101    6[1-(0),6-(1,6),6-(6,6)]
   688      22.157753      22.157753      22.157753    6[6-(1,6),6-(1,6),6-(6,6)]
   689      23.570642      23.570642      23.570642    6[1-(0),6-(1,6),6-(6,6)]
   690      21.173783      21.173783      21.173783    6[1-(0),6-(1,6),6-(6,7)]
   691      23.639739      23.639739      23.639739    6[1-(0),6-(1,6),6-(6,6)]
   692      20.930968      20.930968      20.930968    6[1-(0),6-(1,6),6-(6,7)]
   693      22.115057      22.115057      22.115057    6[6-(1,6),6-(1,6),6-(6,6)]
   694      23.345428      23.345428      23.345428    6[6-(1,6),6-(1,6),6-(8,8)]
   695      20.828301      20.828301      20.828301    6[6-(1,6),6-(1,6),7-(6,6)]
   696      23.261665      23.261665      23.261665    6[1-(0),6-(1,6),6-(6,6)]
   697      22.078553      22.078553      22.078553    6[1-(0),6-(1,6),6-(6,6)]
   698      23.144657      23.144657      23.144657    6[1-(0),6-(1,6),6-(6,6)]
   699      22.686731      22.686731      22.686731    6[1-(0),6-(1,6),6-(6,6)]
   700      21.638553      21.638553      21.638553    6[1-(0),6-(1,6),6-(6,6)]
   701      21.615086      21.615086      21.615086    6[1-(0),6-(1,6),6-(6,7)]
   702      22.286494      22.286494      22.286494    6[1-(0),6-(1,6),6-(6,6)]
   703       9.118758       9.118758       9.118758    6[6-(6,6),8-(30),8-(30)]
   704       8.828032       8.828032       8.828032    6[6-(6,6),8-(30),8-(30)]
   705       11.30018       11.30018       11.30018    6[6-(1,6),6-(1,6),7-(6,6)]
   706      11.142432      11.142432      11.142432    6[1-(0),6-(1,6),6-(6,7)]
   707      10.924714      10.924714      10.924714    6[1-(0),6-(1,6),6-(6,6)]
   708      10.746106      10.746106      10.746106    6[1-(0),6-(1,6),6-(6,6)]
   709      10.878432      10.878432      10.878432    6[6-(1,6),6-(1,6),6-(6,6)]
   710       9.580269       9.580269       9.580269    6[6-(1,6),6-(1,6),6-(8,8)]
   711      10.042758      10.042758      10.042758    6[6-(1,6),6-(1,6),6-(6,6)]
   712      10.572714      10.572714      10.572714    6[1-(0),6-(1,6),6-(6,6)]
   713      11.227499      11.227499      11.227499    6[1-(0),6-(1,6),6-(6,6)]
   714      10.434847      10.434847      10.434847    6[6-(1,6),6-(1,6),6-(6,6)]
   715       9.021958       9.021958       9.021958    6[1-(0),6-(1,6),6-(6,6)]
   716      11.418817      11.418817      11.418817    6[1-(0),6-(1,6),6-(6,7)]
   717       8.952861       8.952861       8.952861    6[1-(0),6-(1,6),6-(6,6)]
   718      11.661632      11.661632      11.661632    6[1-(0),6-(1,6),6-(6,7)]
   719      10.477543      10.477543      10.477543    6[6-(1,6),6-(1,6),6-(6,6)]
   720       9.247172       9.247172       9.247172    6[6-(1,6),6-(1,6),6-(8,8)]
   721      11.764299      11.764299      11.764299    6[6-(1,6),6-(1,6),7-(6,6)]
   722       9.330935       9.330935       9.330935    6[1-(0),6-(1,6),6-(6,6)]
   723      10.514047      10.514047      10.514047    6[1-(0),6-(1,6),6-(6,6)]
   724       9.447943       9.447943       9.447943    6[1-(0),6-(1,6),6-(6,6)]
   725       9.905869       9.905869       9.905869    6[1-(0),6-(1,6),6-(6,6)]
   726      10.954047      10.954047      10.954047    6[1-(0),6-(1,6),6-(6,6)]
   727      10.977514      10.977514      10.977514    6[1-(0),6-(1,6),6-(6,7)]
   728      10.306106      10.306106      10.306106    6[1-(0),6-(1,6),6-(6,6)]
   729      25.310435      25.310435      25.310435    6[6-(6,6),8-(30),8-(30)]
   730      27.911325      27.911325      27.911325    6[6-(6,6),8-(30),8-(30)]
   731       3.226993       3.226993       3.226993    6[6-(1,6),6-(1,6),7-(6,6)]
   732       2.919971       2.919971       2.919971    6[1-(0),6-(1,6),6-(6,7)]
   733      25.512184      25.512184      25.512184    6[1-(0),6-(1,6),6-(6,6)]
   734        1.65603        1.65603        1.65603    6[1-(0),6-(1,6),6-(6,6)]
   735      27.163325      27.163325      27.163325    6[6-(1,6),6-(1,6),6-(6,6)]
   736      25.750435      25.750435      25.750435    6[6-(1,6),6-(1,6),6-(8,8)]
   737      31.882733      31.882733      31.882733    6[6-(1,6),6-(1,6),6-(6,6)]
   738       1.007111       1.007111       1.007111    6[1-(0),6-(1,6),6-(6,6)]
   739       26.29571       26.29571       26.29571    6[1-(0),6-(1,6),6-(6,6)]
   740      26.661073      26.661073      26.661073    6[6-(1,6),6-(1,6),6-(6,6)]
   741      26.884984      26.884984      26.884984    6[1-(0),6-(1,6),6-(6,6)]
   742      28.964392      28.964392      28.964392    6[1-(0),6-(1,6),6-(6,7)]
   743      30.362614      30.362614      30.362614    6[1-(0),6-(1,6),6-(6,6)]
   744      26.760154      26.760154      26.760154    6[1-(0),6-(1,6),6-(6,7)]
   745       0.657393       0.657393       0.657393    6[6-(1,6),6-(1,6),6-(6,6)]
   746      29.293251      29.293251      29.293251    6[6-(1,6),6-(1,6),6-(8,8)]
   747       28.09971       28.09971       28.09971    6[6-(1,6),6-(1,6),7-(6,6)]
   748      31.637963      31.637963      31.637963    6[1-(0),6-(1,6),6-(6,6)]
   749      25.092391      25.092391      25.092391    6[1-(0),6-(1,6),6-(6,6)]
   750      27.338673      27.338673      27.338673    6[1-(0),6-(1,6),6-(6,6)]
   751      29.527592      29.527592      29.527592    6[1-(0),6-(1,6),6-(6,6)]
   752      28.484303      28.484303      28.484303    6[1-(0),6-(1,6),6-(6,6)]
   753        2.27366        2.27366        2.27366    6[1-(0),6-(1,6),6-(6,7)]
   754      30.815326      30.815326      30.815326    6[1-(0),6-(1,6),6-(6,6)]
   755      23.578465      23.578465      23.578465    6[6-(6,6),8-(30),8-(30)]
   756      20.977575      20.977575      20.977575    6[6-(6,6),8-(30),8-(30)]
   757      13.069307      13.069307      13.069307    6[6-(1,6),6-(1,6),7-(6,6)]
   758      13.376329      13.376329      13.376329    6[1-(0),6-(1,6),6-(6,7)]
   759      23.376716      23.376716      23.376716    6[1-(0),6-(1,6),6-(6,6)]
   760       14.64027       14.64027       14.64027    6[1-(0),6-(1,6),6-(6,6)]
   761      21.725575      21.725575      21.725575    6[6-(1,6),6-(1,6),6-(6,6)]
   762      23.138465      23.138465      23.138465    6[6-(1,6),6-(1,6),6-(8,8)]
   763      17.006167      17.006167      17.006167    6[6-(1,6),6-(1,6),6-(6,6)]
   764      15.289189      15.289189      15.289189    6[1-(0),6-(1,6),6-(6,6)]
   765       22.59319       22.59319       22.59319    6[1-(0),6-(1,6),6-(6,6)]
   766      22.227827      22.227827      22.227827    6[6-(1,6),6-(1,6),6-(6,6)]
   767      22.003916      22.003916      22.003916    6[1-(0),6-(1,6),6-(6,6)]
   768      19.924508      19.924508      19.924508    6[1-(0),6-(1,6),6-(6,7)]
   769      18.526286      18.526286      18.526286    6[1-(0),6-(1,6),6-(6,6)]
   770      22.128746      22.128746      22.128746    6[1-(0),6-(1,6),6-(6,7)]
   771      15.638907      15.638907      15.638907    6[6-(1,6),6-(1,6),6-(6,6)]
   772      19.595649      19.595649      19.595649    6[6-(1,6),6-(1,6),6-(8,8)]
   773       20.78919       20.78919       20.78919    6[6-(1,6),6-(1,6),7-(6,6)]
   774      17.250937      17.250937      17.250937    6[1-(0),6-(1,6),6-(6,6)]
   775      23.796509      23.796509      23.796509    6[1-(0),6-(1,6),6-(6,6)]
   776      21.550227      21.550227      21.550227    6[1-(0),6-(1,6),6-(6,6)]
   777      19.361308      19.361308      19.361308    6[1-(0),6-(1,6),6-(6,6)]
   778      20.404597      20.404597      20.404597    6[1-(0),6-(1,6),6-(6,6)]
   779       14.02264       14.02264       14.02264    6[1-(0),6-(1,6),6-(6,7)]
   780      18.073574      18.073574      18.073574    6[1-(0),6-(1,6),6-(6,6)]
   781       7.282165       7.282165       7.282165    6[6-(6,6),8-(30),8-(30)]
   782       4.681275       4.681275       4.681275    6[6-(6,6),8-(30),8-(30)]
   783      29.365607      29.365607      29.365607    6[6-(1,6),6-(1,6),7-(6,6)]
   784      29.672629      29.672629      29.672629    6[1-(0),6-(1,6),6-(6,7)]
   785       7.080416       7.080416       7.080416    6[1-(0),6-(1,6),6-(6,6)]
   786       30.93657       30.93657       30.93657    6[1-(0),6-(1,6),6-(6,6)]
   787       5.429275       5.429275       5.429275    6[6-(1,6),6-(1,6),6-(6,6)]
   788       6.842165       6.842165       6.842165    6[6-(1,6),6-(1,6),6-(8,8)]
   789       0.709867       0.709867       0.709867    6[6-(1,6),6-(1,6),6-(6,6)]
   790      31.585489      31.585489      31.585489    6[1-(0),6-(1,6),6-(6,6)]
   791        6.29689        6.29689        6.29689    6[1-(0),6-(1,6),6-(6,6)]
   792       5.931527       5.931527       5.931527    6[6-(1,6),6-(1,6),6-(6,6)]
   793       5.707616       5.707616       5.707616    6[1-(0),6-(1,6),6-(6,6)]
   794       3.628208       3.628208       3.628208    6[1-(0),6-(1,6),6-(6,7)]
   795       2.229986       2.229986       2.229986    6[1-(0),6-(1,6),6-(6,6)]
   796       5.832446       5.832446       5.832446    6[1-(0),6-(1,6),6-(6,7)]
   797      31.935207      31.935207      31.935207    6[6-(1,6),6-(1,6),6-(6,6)]
   798       3.299349       3.299349       3.299349    6[6-(1,6),6-(1,6),6-(8,8)]
   799        4.49289        4.49289        4.49289    6[6-(1,6),6-(1,6),7-(6,6)]
   800       0.954637       0.954637       0.954637    6[1-(0),6-(1,6),6-(6,6)]
   801       7.500209       7.500209       7.500209    6[1-(0),6-(1,6),6-(6,6)]
   802       5.253927       5.253927       5.253927    6[1-(0),6-(1,6),6-(6,6)]
   803       3.065008       3.065008       3.065008    6[1-(0),6-(1,6),6-(6,6)]
   804       4.108297       4.108297       4.108297    6[1-(0),6-(1,6),6-(6,6)]
   805       30.31894       30.31894       30.31894    6[1-(0),6-(1,6),6-(6,7)]
   806       1.777274       1.777274       1.777274    6[1-(0),6-(1,6),6-(6,6)]
   807       9.014135       9.014135       9.014135    6[6-(6,6),8-(30),8-(30)]
   808      11.615025      11.615025      11.615025    6[6-(6,6),8-(30),8-(30)]
   809      19.523293      19.523293      19.523293    6[6-(1,6),6-(1,6),7-(6,6)]
   810      19.216271      19.216271      19.216271    6[1-(0),6-(1,6),6-(6,7)]
   811       9.215884       9.215884       9.215884    6[1-(0),6-(1,6),6-(6,6)]
   812       17.95233       17.95233       17.95233    6[1-(0),6-(1,6),6-(6,6)]
   813      10.867025      10.867025      10.867025    6[6-(1,6),6-(1,6),6-(6,6)]
   814       9.454135       9.454135       9.454135    6[6-(1,6),6-(1,6),6-(8,8)]
   815      15.586433      15.586433      15.586433    6[6-(1,6),6-(1,6),6-(6,6)]
   816      17.303411      17.303411      17.303411    6[1-(0),6-(1,6),6-(6,6)]
   817        9.99941        9.99941        9.99941    6[1-(0),6-(1,6),6-(6,6)]
   818      10.364773      10.364773      10.364773    6[6-(1,6),6-(1,6),6-(6,6)]
   819      10.588684      10.588684      10.588684    6[1-(0),6-(1,6),6-(6,6)]
   820      12.668092      12.668092      12.668092    6[1-(0),6-(1,6),6-(6,7)]
   821      14.066314      14.066314      14.066314    6[1-(0),6-(1,6),6-(6,6)]
   822      10.463854      10.463854      10.463854    6[1-(0),6-(1,6),6-(6,7)]
   823      16.953693      16.953693      16.953693    6[6-(1,6),6-(1,6),6-(6,6)]
   824      12.996951      12.996951      12.996951    6[6-(1,6),6-(1,6),6-(8,8)]
   825       11.80341       11.80341       11.80341    6[6-(1,6),6-(1,6),7-(6,6)]
   826      15.341663      15.341663      15.341663    6[1-(0),6-(1,6),6-(6,6)]
   827       8.796091       8.796091       8.796091    6[1-(0),6-(1,6),6-(6,6)]
   828      11.042373      11.042373      11.042373    6[1-(0),6-(1,6),6-(6,6)]
   829      13.231292      13.231292      13.231292    6[1-(0),6-(1,6),6-(6,6)]
   830      12.188003      12.188003      12.188003    6[1-(0),6-(1,6),6-(6,6)]
   831       18.56996       18.56996       18.56996    6[1-(0),6-(1,6),6-(6,7)]
   832      14.519026      14.519026      14.519026    6[1-(0),6-(1,6),6-(6,6)]
   833       4.920505       4.920505       4.920505    6[6-(6,6),8-(30),8-(30)]
   834       9.152328       9.152328       9.152328    6[6-(6,6),8-(30),8-(30)]
   835      11.404803      11.404803      11.404803    6[6-(1,6),6-(1,6),7-(6,6)]
   836      10.055469      10.055469      10.055469    6[1-(0),6-(1,6),6-(6,7)]
   837       1.611378       1.611378       1.611378    6[1-(0),6-(1,6),6-(6,6)]
   838        9.67381        9.67381        9.67381    6[1-(0),6-(1,6),6-(6,6)]
   839       32.29503       32.29503       32.29503    6[6-(1,6),6-(1,6),6-(6,6)]
   840       3.566282       3.566282       3.566282    6[6-(1,6),6-(1,6),6-(8,8)]
   841      10.203113      10.203113      10.203113    6[6-(1,6),6-(1,6),6-(6,6)]
   842       11.92661       11.92661       11.92661    6[1-(0),6-(1,6),6-(6,6)]
   843      31.270318      31.270318      31.270318    6[1-(0),6-(1,6),6-(6,6)]
   844       1.044919       1.044919       1.044919    6[6-(1,6),6-(1,6),6-(6,6)]
   845       2.997541       2.997541       2.997541    6[1-(0),6-(1,6),6-(6,6)]
   846      30.798703      30.798703      30.798703    6[1-(0),6-(1,6),6-(6,7)]
   847       8.719498       8.719498       8.719498    6[1-(0),6-(1,6),6-(6,6)]
   848      30.042881      30.042881      30.042881    6[1-(0),6-(1,6),6-(6,7)]
   849      10.602699      10.602699      10.602699    6[6-(1,6),6-(1,6),6-(6,6)]
   850       9.499113       9.499113       9.499113    6[6-(1,6),6-(1,6),6-(8,8)]
   851      29.815059      29.815059      29.815059    6[6-(1,6),6-(1,6),7-(6,6)]
   852        9.05455        9.05455        9.05455    6[1-(0),6-(1,6),6-(6,6)]
   853       2.849571       2.849571       2.849571    6[1-(0),6-(1,6),6-(6,6)]
   854       1.746963       1.746963       1.746963    6[1-(0),6-(1,6),6-(6,6)]
   855      10.671143      10.671143      10.671143    6[1-(0),6-(1,6),6-(6,6)]
   856      32.037874      32.037874      32.037874    6[1-(0),6-(1,6),6-(6,6)]
   857      12.337603      12.337603      12.337603    6[1-(0),6-(1,6),6-(6,7)]
   858      11.003914      11.003914      11.003914    6[1-(0),6-(1,6),6-(6,6)]
   859      21.216805      21.216805      21.216805    6[6-(6,6),8-(30),8-(30)]
   860      25.448628      25.448628      25.448628    6[6-(6,6),8-(30),8-(30)]
   861      27.701103      27.701103      27.701103    6[6-(1,6),6-(1,6),7-(6,6)]
   862      26.351769      26.351769      26.351769    6[1-(0),6-(1,6),6-(6,7)]
   863      17.907678      17.907678      17.907678    6[1-(0),6-(1,6),6-(6,6)]
   864       25.97011       25.97011       25.97011    6[1-(0),6-(1,6),6-(6,6)]
   865       15.99873       15.99873       15.99873    6[6-(1,6),6-(1,6),6-(6,6)]
   866      19.862582      19.862582      19.862582    6[6-(1,6),6-(1,6),6-(8,8)]
   867      26.499413      26.499413      26.499413    6[6-(1,6),6-(1,6),6-(6,6)]
   868       28.22291       28.22291       28.22291    6[1-(0),6-(1,6),6-(6,6)]
   869      14.974018      14.974018      14.974018    6[1-(0),6-(1,6),6-(6,6)]
   870      17.341219      17.341219      17.341219    6[6-(1,6),6-(1,6),6-(6,6)]
   871      19.293841      19.293841      19.293841    6[1-(0),6-(1,6),6-(6,6)]
   872      14.502403      14.502403      14.502403    6[1-(0),6-(1,6),6-(6,7)]
   873      25.015798      25.015798      25.015798    6[1-(0),6-(1,6),6-(6,6)]
   874      13.746581      13.746581      13.746581    6[1-(0),6-(1,6),6-(6,7)]
   875      26.898999      26.898999      26.898999    6[6-(1,6),6-(1,6),6-(6,6)]
   876      25.795413      25.795413      25.795413    6[6-(1,6),6-(1,6),6-(8,8)]
   877      13.518759      13.518759      13.518759    6[6-(1,6),6-(1,6),7-(6,6)]
   878       25.35085       25.35085       25.35085    6[1-(0),6-(1,6),6-(6,6)]
   879      19.145871      19.145871      19.145871    6[1-(0),6-(1,6),6-(6,6)]
   880      18.043263      18.043263      18.043263    6[1-(0),6-(1,6),6-(6,6)]
   881      26.967443      26.967443      26.967443    6[1-(0),6-(1,6),6-(6,6)]
   882      15.741574      15.741574      15.741574    6[1-(0),6-(1,6),6-(6,6)]
   883      28.633903      28.633903      28.633903    6[1-(0),6-(1,6),6-(6,7)]
   884      27.300214      27.300214      27.300214    6[1-(0),6-(1,6),6-(6,6)]
   885      11.375795      11.375795      11.375795    6[6-(6,6),8-(30),8-(30)]
   886       7.143972       7.143972       7.143972    6[6-(6,6),8-(30),8-(30)]
   887       4.891497       4.891497       4.891497    6[6-(1,6),6-(1,6),7-(6,6)]
   888       6.240831       6.240831       6.240831    6[1-(0),6-(1,6),6-(6,7)]
   889      14.684922      14.684922      14.684922    6[1-(0),6-(1,6),6-(6,6)]
   890        6.62249        6.62249        6.62249    6[1-(0),6-(1,6),6-(6,6)]
   891       16.59387       16.59387       16.59387    6[6-(1,6),6-(1,6),6-(6,6)]
   892      12.730018      12.730018      12.730018    6[6-(1,6),6-(1,6),6-(8,8)]
   893       6.093187       6.093187       6.093187    6[6-(1,6),6-(1,6),6-(6,6)]
   894        4.36969        4.36969        4.36969    6[1-(0),6-(1,6),6-(6,6)]
   895      17.618582      17.618582      17.618582    6[1-(0),6-(1,6),6-(6,6)]
   896      15.251381      15.251381      15.251381    6[6-(1,6),6-(1,6),6-(6,6)]
   897      13.298759      13.298759      13.298759    6[1-(0),6-(1,6),6-(6,6)]
   898      18.090197      18.090197      18.090197    6[1-(0),6-(1,6),6-(6,7)]
   899       7.576802       7.576802       7.576802    6[1-(0),6-(1,6),6-(6,6)]
   900      18.846019      18.846019      18.846019    6[1-(0),6-(1,6),6-(6,7)]
   901       5.693601       5.693601       5.693601    6[6-(1,6),6-(1,6),6-(6,6)]
   902       6.797187       6.797187       6.797187    6[6-(1,6),6-(1,6),6-(8,8)]
   903      19.073841      19.073841      19.073841    6[6-(1,6),6-(1,6),7-(6,6)]
   904        7.24175        7.24175        7.24175    6[1-(0),6-(1,6),6-(6,6)]
   905      13.446729      13.446729      13.446729    6[1-(0),6-(1,6),6-(6,6)]
   906      14.549337      14.549337      14.549337    6[1-(0),6-(1,6),6-(6,6)]
   907       5.625157       5.625157       5.625157    6[1-(0),6-(1,6),6-(6,6)]
   908      16.851026      16.851026      16.851026    6[1-(0),6-(1,6),6-(6,6)]
   909       3.958697       3.958697       3.958697    6[1-(0),6-(1,6),6-(6,7)]
   910       5.292386       5.292386       5.292386    6[1-(0),6-(1,6),6-(6,6)]
   911      27.672095      27.672095      27.672095    6[6-(6,6),8-(30),8-(30)]
   912      23.440272      23.440272      23.440272    6[6-(6,6),8-(30),8-(30)]
   913      21.187797      21.187797      21.187797    6[6-(1,6),6-(1,6),7-(6,6)]
   914      22.537131      22.537131      22.537131    6[1-(0),6-(1,6),6-(6,7)]
   915      30.981222      30.981222      30.981222    6[1-(0),6-(1,6),6-(6,6)]
   916       22.91879       22.91879       22.91879    6[1-(0),6-(1,6),6-(6,6)]
   917        0.29757        0.29757        0.29757    6[6-(1,6),6-(1,6),6-(6,6)]
   918      29.026318      29.026318      29.026318    6[6-(1,6),6-(1,6),6-(8,8)]
   919      22.389487      22.389487      22.389487    6[6-(1,6),6-(1,6),6-(6,6)]
   920       20.66599       20.66599       20.66599    6[1-(0),6-(1,6),6-(6,6)]
   921       1.322282       1.322282       1.322282    6[1-(0),6-(1,6),6-(6,6)]
   922      31.547681      31.547681      31.547681    6[6-(1,6),6-(1,6),6-(6,6)]
   923      29.595059      29.595059      29.595059    6[1-(0),6-(1,6),6-(6,6)]
   924       1.793897       1.793897       1.793897    6[1-(0),6-(1,6),6-(6,7)]
   925      23.873102      23.873102      23.873102    6[1-(0),6-(1,6),6-(6,6)]
   926       2.549719       2.549719       2.549719    6[1-(0),6-(1,6),6-(6,7)]
   927      21.989901      21.989901      21.989901    6[6-(1,6),6-(1,6),6-(6,6)]
   928      23.093487      23.093487      23.093487    6[6-(1,6),6-(1,6),6-(8,8)]
   929       2.777541       2.777541       2.777541    6[6-(1,6),6-(1,6),7-(6,6)]
   930       23.53805       23.53805       23.53805    6[1-(0),6-(1,6),6-(6,6)]
   931      29.743029      29.743029      29.743029    6[1-(0),6-(1,6),6-(6,6)]
   932      30.845637      30.845637      30.845637    6[1-(0),6-(1,6),6-(6,6)]
   933      21.921457      21.921457      21.921457    6[1-(0),6-(1,6),6-(6,6)]
   934       0.554726       0.554726       0.554726    6[1-(0),6-(1,6),6-(6,6)]
   935      20.254997      20.254997      20.254997    6[1-(0),6-(1,6),6-(6,7)]
   936      21.588686      21.588686      21.588686    6[1-(0),6-(1,6),6-(6,6)]
   937      25.415058      25.415058      25.415058    6[6-(6,6),8-(30),8-(30)]
   938      25.124332      25.124332      25.124332    6[6-(6,6),8-(30),8-(30)]
   939       27.59648       27.59648       27.59648    6[6-(1,6),6-(1,6),7-(6,6)]
   940      27.438732      27.438732      27.438732    6[1-(0),6-(1,6),6-(6,7)]
   941      27.221014      27.221014      27.221014    6[1-(0),6-(1,6),6-(6,6)]
   942      27.042406      27.042406      27.042406    6[1-(0),6-(1,6),6-(6,6)]
   943      27.174732      27.174732      27.174732    6[6-(1,6),6-(1,6),6-(6,6)]
   944      25.876569      25.876569      25.876569    6[6-(1,6),6-(1,6),6-(8,8)]
   945      26.339058      26.339058      26.339058    6[6-(1,6),6-(1,6),6-(6,6)]
   946      26.869014      26.869014      26.869014    6[1-(0),6-(1,6),6-(6,6)]
   947      27.523799      27.523799      27.523799    6[1-(0),6-(1,6),6-(6,6)]
   948      26.731147      26.731147      26.731147    6[6-(1,6),6-(1,6),6-(6,6)]
   949      25.318258      25.318258      25.318258    6[1-(0),6-(1,6),6-(6,6)]
   950      27.715117      27.715117      27.715117    6[1-(0),6-(1,6),6-(6,7)]
   951      25.249161      25.249161      25.249161    6[1-(0),6-(1,6),6-(6,6)]
   952      27.957932      27.957932      27.957932    6[1-(0),6-(1,6),6-(6,7)]
   953      26.773843      26.773843      26.773843    6[6-(1,6),6-(1,6),6-(6,6)]
   954      25.543472      25.543472      25.543472    6[6-(1,6),6-(1,6),6-(8,8)]
   955      28.060599      28.060599      28.060599    6[6-(1,6),6-(1,6),7-(6,6)]
   956      25.627235      25.627235      25.627235    6[1-(0),6-(1,6),6-(6,6)]
   957      26.810347      26.810347      26.810347    6[1-(0),6-(1,6),6-(6,6)]
   958      25.744243      25.744243      25.744243    6[1-(0),6-(1,6),6-(6,6)]
   959      26.202169      26.202169      26.202169    6[1-(0),6-(1,6),6-(6,6)]
   960      27.250347      27.250347      27.250347    6[1-(0),6-(1,6),6-(6,6)]
   961      27.273814      27.273814      27.273814    6[1-(0),6-(1,6),6-(6,7)]
   962      26.602406      26.602406      26.602406    6[1-(0),6-(1,6),6-(6,6)]
   963       7.177542       7.177542       7.177542    6[6-(6,6),8-(30),8-(30)]
   964       7.468268       7.468268       7.468268    6[6-(6,6),8-(30),8-(30)]
   965        4.99612        4.99612        4.99612    6[6-(1,6),6-(1,6),7-(6,6)]
   966       5.153868       5.153868       5.153868    6[1-(0),6-(1,6),6-(6,7)]
   967       5.371586       5.371586       5.371586    6[1-(0),6-(1,6),6-(6,6)]
   968       5.550194       5.550194       5.550194    6[1-(0),6-(1,6),6-(6,6)]
   969       5.417868       5.417868       5.417868    6[6-(1,6),6-(1,6),6-(6,6)]
   970       6.716031       6.716031       6.716031    6[6-(1,6),6-(1,6),6-(8,8)]
   971       6.253542       6.253542       6.253542    6[6-(1,6),6-(1,6),6-(6,6)]
   972       5.723586       5.723586       5.723586    6[1-(0),6-(1,6),6-(6,6)]
   973       5.068801       5.068801       5.068801    6[1-(0),6-(1,6),6-(6,6)]
   974       5.861453       5.861453       5.861453    6[6-(1,6),6-(1,6),6-(6,6)]
   975       7.274342       7.274342       7.274342    6[1-(0),6-(1,6),6-(6,6)]
   976       4.877483       4.877483       4.877483    6[1-(0),6-(1,6),6-(6,7)]
   977       7.343439       7.343439       7.343439    6[1-(0),6-(1,6),6-(6,6)]
   978       4.634668       4.634668       4.634668    6[1-(0),6-(1,6),6-(6,7)]
   979       5.818757       5.818757       5.818757    6[6-(1,6),6-(1,6),6-(6,6)]
   980       7.049128       7.049128       7.049128    6[6-(1,6),6-(1,6),6-(8,8)]
   981       4.532001       4.532001       4.532001    6[6-(1,6),6-(1,6),7-(6,6)]
   982       6.965365       6.965365       6.965365    6[1-(0),6-(1,6),6-(6,6)]
   983       5.782253       5.782253       5.782253    6[1-(0),6-(1,6),6-(6,6)]
   984       6.848357       6.848357       6.848357    6[1-(0),6-(1,6),6-(6,6)]
   985       6.390431       6.390431       6.390431    6[1-(0),6-(1,6),6-(6,6)]
   986       5.342253       5.342253       5.342253    6[1-(0),6-(1,6),6-(6,6)]
   987       5.318786       5.318786       5.318786    6[1-(0),6-(1,6),6-(6,7)]
   988       5.990194       5.990194       5.990194    6[1-(0),6-(1,6),6-(6,6)]
   989       9.118758       9.118758       9.118758    6[6-(6,6),8-(30),8-(30)]
   990       8.828032       8.828032       8.828032    6[6-(6,6),8-(30),8-(30)]
   991       11.30018       11.30018       11.30018    6[6-(1,6),6-(1,6),7-(6,6)]
   992      11.142432      11.142432      11.142432    6[1-(0),6-(1,6),6-(6,7)]
   993      10.924714      10.924714      10.924714    6[1-(0),6-(1,6),6-(6,6)]
   994      10.746106      10.746106      10.746106    6[1-(0),6-(1,6),6-(6,6)]
   995      10.878432      10.878432      10.878432    6[6-(1,6),6-(1,6),6-(6,6)]
   996       9.580269       9.580269       9.580269    6[6-(1,6),6-(1,6),6-(8,8)]
   997      10.042758      10.042758      10.042758    6[6-(1,6),6-(1,6),6-(6,6)]
   998      10.572714      10.572714      10.572714    6[1-(0),6-(1,6),6-(6,6)]
   999      11.227499      11.227499      11.227499    6[1-(0),6-(1,6),6-(6,6)]
  1000      10.434847      10.434847      10.434847    6[6-(1,6),6-(1,6),6-(6,6)]
  1001       9.021958       9.021958       9.021958    6[1-(0),6-(1,6),6-(6,6)]
  1002      11.418817      11.418817      11.418817    6[1-(0),6-(1,6),6-(6,7)]
  1003       8.952861       8.952861       8.952861    6[1-(0),6-(1,6),6-(6,6)]
  1004      11.661632      11.661632      11.661632    6[1-(0),6-(1,6),6-(6,7)]
  1005      10.477543      10.477543      10.477543    6[6-(1,6),6-(1,6),6-(6,6)]
  1006       9.247172       9.247172       9.247172    6[6-(1,6),6-(1,6),6-(8,8)]
  1007      11.764299      11.764299      11.764299    6[6-(1,6),6-(1,6),7-(6,6)]
  1008       9.330935       9.330935       9.330935    6[1-(0),6-(1,6),6-(6,6)]
  1009      10.514047      10.514047      10.514047    6[1-(0),6-(1,6),6-(6,6)]
  1010       9.447943       9.447943       9.447943    6[1-(0),6-(1,6),6-(6,6)]
  1011       9.905869       9.905869       9.905869    6[1-(0),6-(1,6),6-(6,6)]
  1012      10.954047      10.954047      10.954047    6[1-(0),6-(1,6),6-(6,6)]
  1013      10.977514      10.977514      10.977514    6[1-(0),6-(1,6),6-(6,7)]
  1014      10.306106      10.306106      10.306106    6[1-(0),6-(1,6),6-(6,6)]
  1015      23.473842      23.473842      23.473842    6[6-(6,6),8-(30),8-(30)]
  1016      23.764568      23.764568      23.764568    6[6-(6,6),8-(30),8-(30)]
  1017       21.29242       21.29242       21.29242    6[6-(1,6),6-(1,6),7-(6,6)]
  1018      21.450168      21.450168      21.450168    6[1-(0),6-(1,6),6-(6,7)]
  1019      21.667886      21.667886      21.667886    6[1-(0),6-(1,6),6-(6,6)]
  1020      21.846494      21.846494      21.846494    6[1-(0),6-(1,6),6-(6,6)]
  1021      21.714168      21.714168      21.714168    6[6-(1,6),6-(1,6),6-(6,6)]
  1022      23.012331      23.012331      23.012331    6[6-(1,6),6-(1,6),6-(8,8)]
  1023      22.549842      22.549842      22.549842    6[6-(1,6),6-(1,6),6-(6,6)]
  1024      22.019886      22.019886      22.019886    6[1-(0),6-(1,6),6-(6,6)]
  1025      21.365101      21.365101      21.365101    6[1-(0),6-(1,6),6-(6,6)]
  1026      22.157753      22.157753      22.157753    6[6-(1,6),6-(1,6),6-(6,6)]
  1027      23.570642      23.570642      23.570642    6[1-(0),6-(1,6),6-(6,6)]
  1028      21.173783      21.173783      21.173783    6[1-(0),6-(1,6),6-(6,7)]
  1029      23.639739      23.639739      23.639739    6[1-(0),6-(1,6),6-(6,6)]
  1030      20.930968      20.930968      20.930968    6[1-(0),6-(1,6),6-(6,7)]
  1031      22.115057      22.115057      22.115057    6[6-(1,6),6-(1,6),6-(6,6)]
  1032      23.345428      23.345428      23.345428    6[6-(1,6),6-(1,6),6-(8,8)]
  1033      20.828301      20.828301      20.828301    6[6-(1,6),6-(1,6),7-(6,6)]
  1034      23.261665      23.261665      23.261665    6[1-(0),6-(1,6),6-(6,6)]
  1035      22.078553      22.078553      22.078553    6[1-(0),6-(1,6),6-(6,6)]
  1036      23.144657      23.144657      23.144657    6[1-(0),6-(1,6),6-(6,6)]
  1037      22.686731      22.686731      22.686731    6[1-(0),6-(1,6),6-(6,6)]
  1038      21.638553      21.638553      21.638553    6[1-(0),6-(1,6),6-(6,6)]
  1039      21.615086      21.615086      21.615086    6[1-(0),6-(1,6),6-(6,7)]
  1040      22.286494      22.286494      22.286494    6[1-(0),6-(1,6),6-(6,6)]
  1041      28.070703      28.070703      28.070703    7[6-(6,6),6-(6,6),6-(6,6)]
  1042      20.818197      20.818197      20.818197    7[6-(6,6),6-(6,6),6-(6,6)]
  1043       4.521897       4.521897       4.521897    7[6-(6,6),6-(6,6),6-(6,6)]
  1044      11.774403      11.774403      11.774403    7[6-(6,6),6-(6,6),6-(6,6)]
  1045       4.028119       4.028119       4.028119    7[6-(6,6),6-(6,6),6-(6,6)]
  1046      12.268181      12.268181      12.268181    7[6-(6,6),6-(6,6),6-(6,6)]
  1047      28.564481      28.564481      28.564481    7[6-(6,6),6-(6,6),6-(6,6)]
  1048      20.324419      20.324419      20.324419    7[6-(6,6),6-(6,6),6-(6,6)]
  1049       4.521897       4.521897       4.521897    7[6-(6,6),6-(6,6),6-(6,6)]
  1050      11.774403      11.774403      11.774403    7[6-(6,6),6-(6,6),6-(6,6)]
  1051      28.070703      28.070703      28.070703    7[6-(6,6),6-(6,6),6-(6,6)]
  1052      20.818197      20.818197      20.818197    7[6-(6,6),6-(6,6),6-(6,6)]
  1053      28.564481      28.564481      28.564481    7[6-(6,6),6-(6,6),6-(6,6)]
  1054      20.324419      20.324419      20.324419    7[6-(6,6),6-(6,6),6-(6,6)]
  1055       4.028119       4.028119       4.028119    7[6-(6,6),6-(6,6),6-(6,6)]
  1056      12.268181      12.268181      12.268181    7[6-(6,6),6-(6,6),6-(6,6)]
  1057       8.317957       8.317957       8.317957    8[6-(6,8),30-(8,8,8)]
  1058       4.841631       4.841631       4.841631    8[6-(6,8),30-(8,8,8)]
  1059       6.536446       6.536446       6.536446    8[6-(6,8),30-(8,8,8)]
  1060       5.606579       5.606579       5.606579    8[6-(6,8),30-(8,8,8)]
  1061       7.978343       7.978343       7.978343    8[6-(6,8),30-(8,8,8)]
  1062      11.454669      11.454669      11.454669    8[6-(6,8),30-(8,8,8)]
  1063       9.759854       9.759854       9.759854    8[6-(6,8),30-(8,8,8)]
  1064      10.689721      10.689721      10.689721    8[6-(6,8),30-(8,8,8)]
  1065      24.274643      24.274643      24.274643    8[6-(6,8),30-(8,8,8)]
  1066      27.750969      27.750969      27.750969    8[6-(6,8),30-(8,8,8)]
  1067      26.056154      26.056154      26.056154    8[6-(6,8),30-(8,8,8)]
  1068      26.986021      26.986021      26.986021    8[6-(6,8),30-(8,8,8)]
  1069      24.614257      24.614257      24.614257    8[6-(6,8),30-(8,8,8)]
  1070      21.137931      21.137931      21.137931    8[6-(6,8),30-(8,8,8)]
  1071      22.832746      22.832746      22.832746    8[6-(6,8),30-(8,8,8)]
  1072      21.902879      21.902879      21.902879    8[6-(6,8),30-(8,8,8)]
  1073      27.199828      27.199828      27.199828    8[6-(6,8),30-(8,8,8)]
  1074      24.520391      24.520391      24.520391    8[6-(6,8),30-(8,8,8)]
  1075      27.112154      27.112154      27.112154    8[6-(6,8),30-(8,8,8)]
  1076       22.67402       22.67402       22.67402    8[6-(6,8),30-(8,8,8)]
  1077      10.903528      10.903528      10.903528    8[6-(6,8),30-(8,8,8)]
  1078       8.224091       8.224091       8.224091    8[6-(6,8),30-(8,8,8)]
  1079      10.815854      10.815854      10.815854    8[6-(6,8),30-(8,8,8)]
  1080        6.37772        6.37772        6.37772    8[6-(6,8),30-(8,8,8)]
  1081      21.689072      21.689072      21.689072    8[6-(6,8),30-(8,8,8)]
  1082      24.368509      24.368509      24.368509    8[6-(6,8),30-(8,8,8)]
  1083      21.776746      21.776746      21.776746    8[6-(6,8),30-(8,8,8)]
  1084       26.21488       26.21488       26.21488    8[6-(6,8),30-(8,8,8)]
  1085       5.392772       5.392772       5.392772    8[6-(6,8),30-(8,8,8)]
  1086       8.072209       8.072209       8.072209    8[6-(6,8),30-(8,8,8)]
  1087       5.480446       5.480446       5.480446    8[6-(6,8),30-(8,8,8)]
  1088        9.91858        9.91858        9.91858    8[6-(6,8),30-(8,8,8)]
  1089       6.681809       6.681809       6.681809    8[6-(6,8),30-(8,8,8)]
  1090       8.113276       8.113276       8.113276    8[6-(6,8),30-(8,8,8)]
  1091       8.033098       8.033098       8.033098    8[6-(6,8),30-(8,8,8)]
  1092       7.128328       7.128328       7.128328    8[6-(6,8),30-(8,8,8)]
  1093      25.910791      25.910791      25.910791    8[6-(6,8),30-(8,8,8)]
  1094      24.479324      24.479324      24.479324    8[6-(6,8),30-(8,8,8)]
  1095      24.559502      24.559502      24.559502    8[6-(6,8),30-(8,8,8)]
  1096      25.464272      25.464272      25.464272    8[6-(6,8),30-(8,8,8)]
  1097      22.978109      22.978109      22.978109    8[6-(6,8),30-(8,8,8)]
  1098      24.409576      24.409576      24.409576    8[6-(6,8),30-(8,8,8)]
  1099      24.329398      24.329398      24.329398    8[6-(6,8),30-(8,8,8)]
  1100      23.424628      23.424628      23.424628    8[6-(6,8),30-(8,8,8)]
  1101       9.614491       9.614491       9.614491    8[6-(6,8),30-(8,8,8)]
  1102       8.183024       8.183024       8.183024    8[6-(6,8),30-(8,8,8)]
  1103       8.263202       8.263202       8.263202    8[6-(6,8),30-(8,8,8)]
  1104       9.167972       9.167972       9.167972    8[6-(6,8),30-(8,8,8)]
  1105       8.074165       8.074165       8.074165    8[30-(8,8,8),30-(8,8,8),30-(8,8,8),30-(8,8,8)]
  1106       8.222135       8.222135       8.222135    8[30-(8,8,8),30-(8,8,8),30-(8,8,8),30-(8,8,8)]
  1107      24.518435      24.518435      24.518435    8[30-(8,8,8),30-(8,8,8),30-(8,8,8),30-(8,8,8)]
  1108      24.370465      24.370465      24.370465    8[30-(8,8,8),30-(8,8,8),30-(8,8,8),30-(8,8,8)]
  1109      24.274643      24.274643      24.274643    8[6-(6,8),30-(8,8,8)]
  1110      27.750969      27.750969      27.750969    8[6-(6,8),30-(8,8,8)]
  1111      26.056154      26.056154      26.056154    8[6-(6,8),30-(8,8,8)]
  1112      26.986021      26.986021      26.986021    8[6-(6,8),30-(8,8,8)]
  1113      24.614257      24.614257      24.614257    8[6-(6,8),30-(8,8,8)]
  1114      21.137931      21.137931      21.137931    8[6-(6,8),30-(8,8,8)]
  1115      22.832746      22.832746      22.832746    8[6-(6,8),30-(8,8,8)]
  1116      21.902879      21.902879      21.902879    8[6-(6,8),30-(8,8,8)]
  1117       8.317957       8.317957       8.317957    8[6-(6,8),30-(8,8,8)]
  1118       4.841631       4.841631       4.841631    8[6-(6,8),30-(8,8,8)]
  1119       6.536446       6.536446       6.536446    8[6-(6,8),30-(8,8,8)]
  1120       5.606579       5.606579       5.606579    8[6-(6,8),30-(8,8,8)]
  1121       7.978343       7.978343       7.978343    8[6-(6,8),30-(8,8,8)]
  1122      11.454669      11.454669      11.454669    8[6-(6,8),30-(8,8,8)]
  1123       9.759854       9.759854       9.759854    8[6-(6,8),30-(8,8,8)]
  1124      10.689721      10.689721      10.689721    8[6-(6,8),30-(8,8,8)]
  1125       5.392772       5.392772       5.392772    8[6-(6,8),30-(8,8,8)]
  1126       8.072209       8.072209       8.072209    8[6-(6,8),30-(8,8,8)]
  1127       5.480446       5.480446       5.480446    8[6-(6,8),30-(8,8,8)]
  1128        9.91858        9.91858        9.91858    8[6-(6,8),30-(8,8,8)]
  1129      21.689072      21.689072      21.689072    8[6-(6,8),30-(8,8,8)]
  1130      24.368509      24.368509      24.368509    8[6-(6,8),30-(8,8,8)]
  1131      21.776746      21.776746      21.776746    8[6-(6,8),30-(8,8,8)]
  1132       26.21488       26.21488       26.21488    8[6-(6,8),30-(8,8,8)]
  1133      10.903528      10.903528      10.903528    8[6-(6,8),30-(8,8,8)]
  1134       8.224091       8.224091       8.224091    8[6-(6,8),30-(8,8,8)]
  1135      10.815854      10.815854      10.815854    8[6-(6,8),30-(8,8,8)]
  1136        6.37772        6.37772        6.37772    8[6-(6,8),30-(8,8,8)]
  1137      27.199828      27.199828      27.199828    8[6-(6,8),30-(8,8,8)]
  1138      24.520391      24.520391      24.520391    8[6-(6,8),30-(8,8,8)]
  1139      27.112154      27.112154      27.112154    8[6-(6,8),30-(8,8,8)]
  1140       22.67402       22.67402       22.67402    8[6-(6,8),30-(8,8,8)]
  1141      25.910791      25.910791      25.910791    8[6-(6,8),30-(8,8,8)]
  1142      24.479324      24.479324      24.479324    8[6-(6,8),30-(8,8,8)]
  1143      24.559502      24.559502      24.559502    8[6-(6,8),30-(8,8,8)]
  1144      25.464272      25.464272      25.464272    8[6-(6,8),30-(8,8,8)]
  1145       6.681809       6.681809       6.681809    8[6-(6,8),30-(8,8,8)]
  1146       8.113276       8.113276       8.113276    8[6-(6,8),30-(8,8,8)]
  1147       8.033098       8.033098       8.033098    8[6-(6,8),30-(8,8,8)]
  1148       7.128328       7.128328       7.128328    8[6-(6,8),30-(8,8,8)]
  1149       9.614491       9.614491       9.614491    8[6-(6,8),30-(8,8,8)]
  1150       8.183024       8.183024       8.183024    8[6-(6,8),30-(8,8,8)]
  1151       8.263202       8.263202       8.263202    8[6-(6,8),30-(8,8,8)]
  1152       9.167972       9.167972       9.167972    8[6-(6,8),30-(8,8,8)]
  1153      22.978109      22.978109      22.978109    8[6-(6,8),30-(8,8,8)]
  1154      24.409576      24.409576      24.409576    8[6-(6,8),30-(8,8,8)]
  1155      24.329398      24.329398      24.329398    8[6-(6,8),30-(8,8,8)]
  1156      23.424628      23.424628      23.424628    8[6-(6,8),30-(8,8,8)]
  1157      24.518435      24.518435      24.518435    8[30-(8,8,8),30-(8,8,8),30-(8,8,8),30-(8,8,8)]
  1158      24.370465      24.370465      24.370465    8[30-(8,8,8),30-(8,8,8),30-(8,8,8),30-(8,8,8)]
  1159       8.074165       8.074165       8.074165    8[30-(8,8,8),30-(8,8,8),30-(8,8,8),30-(8,8,8)]
  1160       8.222135       8.222135       8.222135    8[30-(8,8,8),30-(8,8,8),30-(8,8,8),30-(8,8,8)]
