# Supplementary material for: A collection of forcefield precursors for metal–organic frameworks
Source: RSC Adv. 2019 Nov 13;9(63):36492–507. doi: 10.1039/c9ra07327b (PMC9075174; doi:10.1039/c9ra07327b)
Supplement: RA-009-C9RA07327B-s2521 [file RA-009-C9RA07327B-s2521.txt]

UWAGAB01_clean

32.407000    0.000000    0.000000
0.000000    32.407000    0.000000
0.000000    0.000000    32.407000

     1       22.67453       22.67453       22.67453    30[8-(30,30,30),8-(6),8-(6),8-(6)]
     2       25.93597       25.93597       25.93597    30[8-(30,30,30),8-(6),8-(6),8-(6)]
     3        9.73247        9.73247        9.73247    30[8-(30,30,30),8-(6),8-(6),8-(6)]
     4        6.47103        6.47103        6.47103    30[8-(30,30,30),8-(6),8-(6),8-(6)]
     5      25.225933      25.225933      25.225933    30[8-(30,30,30),8-(6),8-(6),8-(6)]
     6       9.022433       9.022433       9.022433    30[8-(30,30,30),8-(6),8-(6),8-(6)]
     7      23.384567      23.384567      23.384567    30[8-(30,30,30),8-(6),8-(6),8-(6)]
     8       7.181067       7.181067       7.181067    30[8-(30,30,30),8-(6),8-(6),8-(6)]
     9      23.674286      23.674286      23.674286    30[8-(30,30,30),8-(6),8-(6),8-(6)]
    10       8.732714       8.732714       8.732714    30[8-(30,30,30),8-(6),8-(6),8-(6)]
    11       7.470786       7.470786       7.470786    30[8-(30,30,30),8-(6),8-(6),8-(6)]
    12      24.936214      24.936214      24.936214    30[8-(30,30,30),8-(6),8-(6),8-(6)]
    13      25.379218      25.379218      25.379218    30[8-(30,30,30),8-(6),8-(6),8-(6)]
    14      23.231282      23.231282      23.231282    30[8-(30,30,30),8-(6),8-(6),8-(6)]
    15       7.027782       7.027782       7.027782    30[8-(30,30,30),8-(6),8-(6),8-(6)]
    16       9.175718       9.175718       9.175718    30[8-(30,30,30),8-(6),8-(6),8-(6)]
    17        9.73247        9.73247        9.73247    30[8-(30,30,30),8-(6),8-(6),8-(6)]
    18        6.47103        6.47103        6.47103    30[8-(30,30,30),8-(6),8-(6),8-(6)]
    19       22.67453       22.67453       22.67453    30[8-(30,30,30),8-(6),8-(6),8-(6)]
    20       25.93597       25.93597       25.93597    30[8-(30,30,30),8-(6),8-(6),8-(6)]
    21       7.181067       7.181067       7.181067    30[8-(30,30,30),8-(6),8-(6),8-(6)]
    22      23.384567      23.384567      23.384567    30[8-(30,30,30),8-(6),8-(6),8-(6)]
    23       9.022433       9.022433       9.022433    30[8-(30,30,30),8-(6),8-(6),8-(6)]
    24      25.225933      25.225933      25.225933    30[8-(30,30,30),8-(6),8-(6),8-(6)]
    25       8.732714       8.732714       8.732714    30[8-(30,30,30),8-(6),8-(6),8-(6)]
    26      23.674286      23.674286      23.674286    30[8-(30,30,30),8-(6),8-(6),8-(6)]
    27      24.936214      24.936214      24.936214    30[8-(30,30,30),8-(6),8-(6),8-(6)]
    28       7.470786       7.470786       7.470786    30[8-(30,30,30),8-(6),8-(6),8-(6)]
    29       7.027782       7.027782       7.027782    30[8-(30,30,30),8-(6),8-(6),8-(6)]
    30       9.175718       9.175718       9.175718    30[8-(30,30,30),8-(6),8-(6),8-(6)]
    31      25.379218      25.379218      25.379218    30[8-(30,30,30),8-(6),8-(6),8-(6)]
    32      23.231282      23.231282      23.231282    30[8-(30,30,30),8-(6),8-(6),8-(6)]
    33      12.583638      12.583638      12.583638    1[6-(6,6)]
    34      23.559889      23.559889      23.559889    1[6-(6,6)]
    35      15.766005      15.766005      15.766005    1[6-(6,6)]
    36      24.263121      24.263121      24.263121    1[6-(6,6)]
    37      16.372016      16.372016      16.372016    1[6-(6,6)]
    38      19.914102      19.914102      19.914102    1[6-(6,6)]
    39      14.664168      14.664168      14.664168    1[6-(6,6)]
    40      18.536804      18.536804      18.536804    1[6-(6,6)]
    41      17.820609      17.820609      17.820609    1[6-(6,6)]
    42      21.129364      21.129364      21.129364    1[6-(6,6)]
    43      13.678995      13.678995      13.678995    1[6-(6,6)]
    44      21.725653      21.725653      21.725653    1[6-(6,6)]
    45      21.680283      21.680283      21.680283    1[6-(6,6)]
    46       22.54555       22.54555       22.54555    1[6-(6,6)]
    47      20.876589      20.876589      20.876589    1[6-(6,6)]
    48      21.417786      21.417786      21.417786    1[6-(6,6)]
    49       3.619862       3.619862       3.619862    1[6-(6,6)]
    50      25.050611      25.050611      25.050611    1[6-(6,6)]
    51       0.437495       0.437495       0.437495    1[6-(6,6)]
    52      24.347379      24.347379      24.347379    1[6-(6,6)]
    53      32.238484      32.238484      32.238484    1[6-(6,6)]
    54      28.696398      28.696398      28.696398    1[6-(6,6)]
    55       1.539333       1.539333       1.539333    1[6-(6,6)]
    56      30.073696      30.073696      30.073696    1[6-(6,6)]
    57      30.789891      30.789891      30.789891    1[6-(6,6)]
    58      27.481136      27.481136      27.481136    1[6-(6,6)]
    59       2.524505       2.524505       2.524505    1[6-(6,6)]
    60      26.884847      26.884847      26.884847    1[6-(6,6)]
    61      26.930217      26.930217      26.930217    1[6-(6,6)]
    62       26.06495       26.06495       26.06495    1[6-(6,6)]
    63      27.733911      27.733911      27.733911    1[6-(6,6)]
    64      27.192714      27.192714      27.192714    1[6-(6,6)]
    65      19.823362      19.823362      19.823362    1[6-(6,6)]
    66       8.847111       8.847111       8.847111    1[6-(6,6)]
    67      16.640994      16.640994      16.640994    1[6-(6,6)]
    68       8.143879       8.143879       8.143879    1[6-(6,6)]
    69      16.034984      16.034984      16.034984    1[6-(6,6)]
    70      12.492899      12.492899      12.492899    1[6-(6,6)]
    71      17.742832      17.742832      17.742832    1[6-(6,6)]
    72      13.870196      13.870196      13.870196    1[6-(6,6)]
    73      14.586391      14.586391      14.586391    1[6-(6,6)]
    74      11.277636      11.277636      11.277636    1[6-(6,6)]
    75      18.728005      18.728005      18.728005    1[6-(6,6)]
    76      10.681347      10.681347      10.681347    1[6-(6,6)]
    77      10.726717      10.726717      10.726717    1[6-(6,6)]
    78        9.86145        9.86145        9.86145    1[6-(6,6)]
    79      11.530411      11.530411      11.530411    1[6-(6,6)]
    80      10.989214      10.989214      10.989214    1[6-(6,6)]
    81      28.787138      28.787138      28.787138    1[6-(6,6)]
    82       7.356389       7.356389       7.356389    1[6-(6,6)]
    83      31.969506      31.969506      31.969506    1[6-(6,6)]
    84       8.059621       8.059621       8.059621    1[6-(6,6)]
    85       0.168516       0.168516       0.168516    1[6-(6,6)]
    86       3.710602       3.710602       3.710602    1[6-(6,6)]
    87      30.867668      30.867668      30.867668    1[6-(6,6)]
    88       2.333304       2.333304       2.333304    1[6-(6,6)]
    89       1.617109       1.617109       1.617109    1[6-(6,6)]
    90       4.925864       4.925864       4.925864    1[6-(6,6)]
    91      29.882495      29.882495      29.882495    1[6-(6,6)]
    92       5.522153       5.522153       5.522153    1[6-(6,6)]
    93       5.476783       5.476783       5.476783    1[6-(6,6)]
    94        6.34205        6.34205        6.34205    1[6-(6,6)]
    95       4.673089       4.673089       4.673089    1[6-(6,6)]
    96       5.214286       5.214286       5.214286    1[6-(6,6)]
    97      23.164524      23.164524      23.164524    1[6-(6,6)]
    98      31.175534      31.175534      31.175534    1[6-(6,6)]
    99      19.995119      19.995119      19.995119    1[6-(6,6)]
   100      29.117689      29.117689      29.117689    1[6-(6,6)]
   101      24.049235      24.049235      24.049235    1[6-(6,6)]
   102      21.359454      21.359454      21.359454    1[6-(6,6)]
   103      23.783497      23.783497      23.783497    1[6-(6,6)]
   104      24.606635      24.606635      24.606635    1[6-(6,6)]
   105      20.805294      20.805294      20.805294    1[6-(6,6)]
   106       31.38942       31.38942       31.38942    1[6-(6,6)]
   107      19.308091      19.308091      19.308091    1[6-(6,6)]
   108      29.247317      29.247317      29.247317    1[6-(6,6)]
   109       2.414321       2.414321       2.414321    1[6-(6,6)]
   110       0.492586       0.492586       0.492586    1[6-(6,6)]
   111       3.376809       3.376809       3.376809    1[6-(6,6)]
   112       1.247669       1.247669       1.247669    1[6-(6,6)]
   113       6.961024       6.961024       6.961024    1[6-(6,6)]
   114      14.972034      14.972034      14.972034    1[6-(6,6)]
   115       3.791619       3.791619       3.791619    1[6-(6,6)]
   116      12.914189      12.914189      12.914189    1[6-(6,6)]
   117       7.845735       7.845735       7.845735    1[6-(6,6)]
   118       5.155954       5.155954       5.155954    1[6-(6,6)]
   119       7.579997       7.579997       7.579997    1[6-(6,6)]
   120       8.403135       8.403135       8.403135    1[6-(6,6)]
   121       4.601794       4.601794       4.601794    1[6-(6,6)]
   122       15.18592       15.18592       15.18592    1[6-(6,6)]
   123       3.104591       3.104591       3.104591    1[6-(6,6)]
   124      13.043818      13.043818      13.043818    1[6-(6,6)]
   125      18.617821      18.617821      18.617821    1[6-(6,6)]
   126      16.696086      16.696086      16.696086    1[6-(6,6)]
   127      19.580309      19.580309      19.580309    1[6-(6,6)]
   128      17.451169      17.451169      17.451169    1[6-(6,6)]
   129      25.445976      25.445976      25.445976    1[6-(6,6)]
   130      17.434966      17.434966      17.434966    1[6-(6,6)]
   131      28.615381      28.615381      28.615381    1[6-(6,6)]
   132      19.492811      19.492811      19.492811    1[6-(6,6)]
   133      24.561265      24.561265      24.561265    1[6-(6,6)]
   134      27.251046      27.251046      27.251046    1[6-(6,6)]
   135      24.827003      24.827003      24.827003    1[6-(6,6)]
   136      24.003865      24.003865      24.003865    1[6-(6,6)]
   137      27.805206      27.805206      27.805206    1[6-(6,6)]
   138       17.22108       17.22108       17.22108    1[6-(6,6)]
   139      29.302409      29.302409      29.302409    1[6-(6,6)]
   140      19.363183      19.363183      19.363183    1[6-(6,6)]
   141      13.789179      13.789179      13.789179    1[6-(6,6)]
   142      15.710914      15.710914      15.710914    1[6-(6,6)]
   143      12.826691      12.826691      12.826691    1[6-(6,6)]
   144      14.955831      14.955831      14.955831    1[6-(6,6)]
   145       9.242476       9.242476       9.242476    1[6-(6,6)]
   146       1.231466       1.231466       1.231466    1[6-(6,6)]
   147      12.411881      12.411881      12.411881    1[6-(6,6)]
   148       3.289311       3.289311       3.289311    1[6-(6,6)]
   149       8.357765       8.357765       8.357765    1[6-(6,6)]
   150      11.047546      11.047546      11.047546    1[6-(6,6)]
   151       8.623503       8.623503       8.623503    1[6-(6,6)]
   152       7.800365       7.800365       7.800365    1[6-(6,6)]
   153      11.601706      11.601706      11.601706    1[6-(6,6)]
   154        1.01758        1.01758        1.01758    1[6-(6,6)]
   155      13.098909      13.098909      13.098909    1[6-(6,6)]
   156       3.159683       3.159683       3.159683    1[6-(6,6)]
   157      29.992679      29.992679      29.992679    1[6-(6,6)]
   158      31.914414      31.914414      31.914414    1[6-(6,6)]
   159      29.030191      29.030191      29.030191    1[6-(6,6)]
   160      31.159331      31.159331      31.159331    1[6-(6,6)]
   161      27.335304      27.335304      27.335304    1[6-(6,6)]
   162       27.91539       27.91539       27.91539    1[6-(6,6)]
   163      26.508926      26.508926      26.508926    1[6-(6,6)]
   164       27.26725       27.26725       27.26725    1[6-(6,6)]
   165      25.134869      25.134869      25.134869    1[6-(6,6)]
   166      26.311243      26.311243      26.311243    1[6-(6,6)]
   167      26.700127      26.700127      26.700127    1[6-(6,6)]
   168      24.532099      24.532099      24.532099    1[6-(6,6)]
   169      26.962624      26.962624      26.962624    1[6-(6,6)]
   170      24.817281      24.817281      24.817281    1[6-(6,6)]
   171      27.163547      27.163547      27.163547    1[6-(6,6)]
   172      24.220992      24.220992      24.220992    1[6-(6,6)]
   173       29.30565       29.30565       29.30565    1[6-(6,6)]
   174      28.667232      28.667232      28.667232    1[6-(6,6)]
   175      25.653381      25.653381      25.653381    1[6-(6,6)]
   176      25.034408      25.034408      25.034408    1[6-(6,6)]
   177       5.071695       5.071695       5.071695    1[6-(6,6)]
   178        4.49161        4.49161        4.49161    1[6-(6,6)]
   179       5.898074       5.898074       5.898074    1[6-(6,6)]
   180        5.13975        5.13975        5.13975    1[6-(6,6)]
   181       7.272131       7.272131       7.272131    1[6-(6,6)]
   182       6.095757       6.095757       6.095757    1[6-(6,6)]
   183       5.706873       5.706873       5.706873    1[6-(6,6)]
   184       7.874901       7.874901       7.874901    1[6-(6,6)]
   185       5.444376       5.444376       5.444376    1[6-(6,6)]
   186       7.589719       7.589719       7.589719    1[6-(6,6)]
   187       5.243453       5.243453       5.243453    1[6-(6,6)]
   188       8.186008       8.186008       8.186008    1[6-(6,6)]
   189        3.10135        3.10135        3.10135    1[6-(6,6)]
   190       3.739768       3.739768       3.739768    1[6-(6,6)]
   191       6.753619       6.753619       6.753619    1[6-(6,6)]
   192       7.372592       7.372592       7.372592    1[6-(6,6)]
   193      11.131804      11.131804      11.131804    1[6-(6,6)]
   194       11.71189       11.71189       11.71189    1[6-(6,6)]
   195      10.305426      10.305426      10.305426    1[6-(6,6)]
   196       11.06375       11.06375       11.06375    1[6-(6,6)]
   197       8.931369       8.931369       8.931369    1[6-(6,6)]
   198      10.107743      10.107743      10.107743    1[6-(6,6)]
   199      10.496627      10.496627      10.496627    1[6-(6,6)]
   200       8.328599       8.328599       8.328599    1[6-(6,6)]
   201      10.759124      10.759124      10.759124    1[6-(6,6)]
   202       8.613781       8.613781       8.613781    1[6-(6,6)]
   203      10.960047      10.960047      10.960047    1[6-(6,6)]
   204       8.017492       8.017492       8.017492    1[6-(6,6)]
   205       13.10215       13.10215       13.10215    1[6-(6,6)]
   206      12.463732      12.463732      12.463732    1[6-(6,6)]
   207       9.449881       9.449881       9.449881    1[6-(6,6)]
   208       8.830908       8.830908       8.830908    1[6-(6,6)]
   209      21.275195      21.275195      21.275195    1[6-(6,6)]
   210       20.69511       20.69511       20.69511    1[6-(6,6)]
   211      22.101574      22.101574      22.101574    1[6-(6,6)]
   212       21.34325       21.34325       21.34325    1[6-(6,6)]
   213      23.475631      23.475631      23.475631    1[6-(6,6)]
   214      22.299257      22.299257      22.299257    1[6-(6,6)]
   215      21.910373      21.910373      21.910373    1[6-(6,6)]
   216      24.078401      24.078401      24.078401    1[6-(6,6)]
   217      21.647876      21.647876      21.647876    1[6-(6,6)]
   218      23.793219      23.793219      23.793219    1[6-(6,6)]
   219      21.446953      21.446953      21.446953    1[6-(6,6)]
   220      24.389508      24.389508      24.389508    1[6-(6,6)]
   221       19.30485       19.30485       19.30485    1[6-(6,6)]
   222      19.943268      19.943268      19.943268    1[6-(6,6)]
   223      22.957119      22.957119      22.957119    1[6-(6,6)]
   224      23.576092      23.576092      23.576092    1[6-(6,6)]
   225      19.823362      19.823362      19.823362    1[6-(6,6)]
   226       8.847111       8.847111       8.847111    1[6-(6,6)]
   227      16.640994      16.640994      16.640994    1[6-(6,6)]
   228       8.143879       8.143879       8.143879    1[6-(6,6)]
   229      16.034984      16.034984      16.034984    1[6-(6,6)]
   230      12.492899      12.492899      12.492899    1[6-(6,6)]
   231      17.742832      17.742832      17.742832    1[6-(6,6)]
   232      13.870196      13.870196      13.870196    1[6-(6,6)]
   233      14.586391      14.586391      14.586391    1[6-(6,6)]
   234      11.277636      11.277636      11.277636    1[6-(6,6)]
   235      18.728005      18.728005      18.728005    1[6-(6,6)]
   236      10.681347      10.681347      10.681347    1[6-(6,6)]
   237      10.726717      10.726717      10.726717    1[6-(6,6)]
   238        9.86145        9.86145        9.86145    1[6-(6,6)]
   239      11.530411      11.530411      11.530411    1[6-(6,6)]
   240      10.989214      10.989214      10.989214    1[6-(6,6)]
   241      28.787138      28.787138      28.787138    1[6-(6,6)]
   242       7.356389       7.356389       7.356389    1[6-(6,6)]
   243      31.969506      31.969506      31.969506    1[6-(6,6)]
   244       8.059621       8.059621       8.059621    1[6-(6,6)]
   245       0.168516       0.168516       0.168516    1[6-(6,6)]
   246       3.710602       3.710602       3.710602    1[6-(6,6)]
   247      30.867668      30.867668      30.867668    1[6-(6,6)]
   248       2.333304       2.333304       2.333304    1[6-(6,6)]
   249       1.617109       1.617109       1.617109    1[6-(6,6)]
   250       4.925864       4.925864       4.925864    1[6-(6,6)]
   251      29.882495      29.882495      29.882495    1[6-(6,6)]
   252       5.522153       5.522153       5.522153    1[6-(6,6)]
   253       5.476783       5.476783       5.476783    1[6-(6,6)]
   254        6.34205        6.34205        6.34205    1[6-(6,6)]
   255       4.673089       4.673089       4.673089    1[6-(6,6)]
   256       5.214286       5.214286       5.214286    1[6-(6,6)]
   257      12.583638      12.583638      12.583638    1[6-(6,6)]
   258      23.559889      23.559889      23.559889    1[6-(6,6)]
   259      15.766005      15.766005      15.766005    1[6-(6,6)]
   260      24.263121      24.263121      24.263121    1[6-(6,6)]
   261      16.372016      16.372016      16.372016    1[6-(6,6)]
   262      19.914102      19.914102      19.914102    1[6-(6,6)]
   263      14.664168      14.664168      14.664168    1[6-(6,6)]
   264      18.536804      18.536804      18.536804    1[6-(6,6)]
   265      17.820609      17.820609      17.820609    1[6-(6,6)]
   266      21.129364      21.129364      21.129364    1[6-(6,6)]
   267      13.678995      13.678995      13.678995    1[6-(6,6)]
   268      21.725653      21.725653      21.725653    1[6-(6,6)]
   269      21.680283      21.680283      21.680283    1[6-(6,6)]
   270       22.54555       22.54555       22.54555    1[6-(6,6)]
   271      20.876589      20.876589      20.876589    1[6-(6,6)]
   272      21.417786      21.417786      21.417786    1[6-(6,6)]
   273       3.619862       3.619862       3.619862    1[6-(6,6)]
   274      25.050611      25.050611      25.050611    1[6-(6,6)]
   275       0.437495       0.437495       0.437495    1[6-(6,6)]
   276      24.347379      24.347379      24.347379    1[6-(6,6)]
   277      32.238484      32.238484      32.238484    1[6-(6,6)]
   278      28.696398      28.696398      28.696398    1[6-(6,6)]
   279       1.539333       1.539333       1.539333    1[6-(6,6)]
   280      30.073696      30.073696      30.073696    1[6-(6,6)]
   281      30.789891      30.789891      30.789891    1[6-(6,6)]
   282      27.481136      27.481136      27.481136    1[6-(6,6)]
   283       2.524505       2.524505       2.524505    1[6-(6,6)]
   284      26.884847      26.884847      26.884847    1[6-(6,6)]
   285      26.930217      26.930217      26.930217    1[6-(6,6)]
   286       26.06495       26.06495       26.06495    1[6-(6,6)]
   287      27.733911      27.733911      27.733911    1[6-(6,6)]
   288      27.192714      27.192714      27.192714    1[6-(6,6)]
   289       9.242476       9.242476       9.242476    1[6-(6,6)]
   290       1.231466       1.231466       1.231466    1[6-(6,6)]
   291      12.411881      12.411881      12.411881    1[6-(6,6)]
   292       3.289311       3.289311       3.289311    1[6-(6,6)]
   293       8.357765       8.357765       8.357765    1[6-(6,6)]
   294      11.047546      11.047546      11.047546    1[6-(6,6)]
   295       8.623503       8.623503       8.623503    1[6-(6,6)]
   296       7.800365       7.800365       7.800365    1[6-(6,6)]
   297      11.601706      11.601706      11.601706    1[6-(6,6)]
   298        1.01758        1.01758        1.01758    1[6-(6,6)]
   299      13.098909      13.098909      13.098909    1[6-(6,6)]
   300       3.159683       3.159683       3.159683    1[6-(6,6)]
   301      29.992679      29.992679      29.992679    1[6-(6,6)]
   302      31.914414      31.914414      31.914414    1[6-(6,6)]
   303      29.030191      29.030191      29.030191    1[6-(6,6)]
   304      31.159331      31.159331      31.159331    1[6-(6,6)]
   305      25.445976      25.445976      25.445976    1[6-(6,6)]
   306      17.434966      17.434966      17.434966    1[6-(6,6)]
   307      28.615381      28.615381      28.615381    1[6-(6,6)]
   308      19.492811      19.492811      19.492811    1[6-(6,6)]
   309      24.561265      24.561265      24.561265    1[6-(6,6)]
   310      27.251046      27.251046      27.251046    1[6-(6,6)]
   311      24.827003      24.827003      24.827003    1[6-(6,6)]
   312      24.003865      24.003865      24.003865    1[6-(6,6)]
   313      27.805206      27.805206      27.805206    1[6-(6,6)]
   314       17.22108       17.22108       17.22108    1[6-(6,6)]
   315      29.302409      29.302409      29.302409    1[6-(6,6)]
   316      19.363183      19.363183      19.363183    1[6-(6,6)]
   317      13.789179      13.789179      13.789179    1[6-(6,6)]
   318      15.710914      15.710914      15.710914    1[6-(6,6)]
   319      12.826691      12.826691      12.826691    1[6-(6,6)]
   320      14.955831      14.955831      14.955831    1[6-(6,6)]
   321       6.961024       6.961024       6.961024    1[6-(6,6)]
   322      14.972034      14.972034      14.972034    1[6-(6,6)]
   323       3.791619       3.791619       3.791619    1[6-(6,6)]
   324      12.914189      12.914189      12.914189    1[6-(6,6)]
   325       7.845735       7.845735       7.845735    1[6-(6,6)]
   326       5.155954       5.155954       5.155954    1[6-(6,6)]
   327       7.579997       7.579997       7.579997    1[6-(6,6)]
   328       8.403135       8.403135       8.403135    1[6-(6,6)]
   329       4.601794       4.601794       4.601794    1[6-(6,6)]
   330       15.18592       15.18592       15.18592    1[6-(6,6)]
   331       3.104591       3.104591       3.104591    1[6-(6,6)]
   332      13.043818      13.043818      13.043818    1[6-(6,6)]
   333      18.617821      18.617821      18.617821    1[6-(6,6)]
   334      16.696086      16.696086      16.696086    1[6-(6,6)]
   335      19.580309      19.580309      19.580309    1[6-(6,6)]
   336      17.451169      17.451169      17.451169    1[6-(6,6)]
   337      23.164524      23.164524      23.164524    1[6-(6,6)]
   338      31.175534      31.175534      31.175534    1[6-(6,6)]
   339      19.995119      19.995119      19.995119    1[6-(6,6)]
   340      29.117689      29.117689      29.117689    1[6-(6,6)]
   341      24.049235      24.049235      24.049235    1[6-(6,6)]
   342      21.359454      21.359454      21.359454    1[6-(6,6)]
   343      23.783497      23.783497      23.783497    1[6-(6,6)]
   344      24.606635      24.606635      24.606635    1[6-(6,6)]
   345      20.805294      20.805294      20.805294    1[6-(6,6)]
   346       31.38942       31.38942       31.38942    1[6-(6,6)]
   347      19.308091      19.308091      19.308091    1[6-(6,6)]
   348      29.247317      29.247317      29.247317    1[6-(6,6)]
   349       2.414321       2.414321       2.414321    1[6-(6,6)]
   350       0.492586       0.492586       0.492586    1[6-(6,6)]
   351       3.376809       3.376809       3.376809    1[6-(6,6)]
   352       1.247669       1.247669       1.247669    1[6-(6,6)]
   353       5.071695       5.071695       5.071695    1[6-(6,6)]
   354        4.49161        4.49161        4.49161    1[6-(6,6)]
   355       5.898074       5.898074       5.898074    1[6-(6,6)]
   356        5.13975        5.13975        5.13975    1[6-(6,6)]
   357       7.272131       7.272131       7.272131    1[6-(6,6)]
   358       6.095757       6.095757       6.095757    1[6-(6,6)]
   359       5.706873       5.706873       5.706873    1[6-(6,6)]
   360       7.874901       7.874901       7.874901    1[6-(6,6)]
   361       5.444376       5.444376       5.444376    1[6-(6,6)]
   362       7.589719       7.589719       7.589719    1[6-(6,6)]
   363       5.243453       5.243453       5.243453    1[6-(6,6)]
   364       8.186008       8.186008       8.186008    1[6-(6,6)]
   365        3.10135        3.10135        3.10135    1[6-(6,6)]
   366       3.739768       3.739768       3.739768    1[6-(6,6)]
   367       6.753619       6.753619       6.753619    1[6-(6,6)]
   368       7.372592       7.372592       7.372592    1[6-(6,6)]
   369      27.335304      27.335304      27.335304    1[6-(6,6)]
   370       27.91539       27.91539       27.91539    1[6-(6,6)]
   371      26.508926      26.508926      26.508926    1[6-(6,6)]
   372       27.26725       27.26725       27.26725    1[6-(6,6)]
   373      25.134869      25.134869      25.134869    1[6-(6,6)]
   374      26.311243      26.311243      26.311243    1[6-(6,6)]
   375      26.700127      26.700127      26.700127    1[6-(6,6)]
   376      24.532099      24.532099      24.532099    1[6-(6,6)]
   377      26.962624      26.962624      26.962624    1[6-(6,6)]
   378      24.817281      24.817281      24.817281    1[6-(6,6)]
   379      27.163547      27.163547      27.163547    1[6-(6,6)]
   380      24.220992      24.220992      24.220992    1[6-(6,6)]
   381       29.30565       29.30565       29.30565    1[6-(6,6)]
   382      28.667232      28.667232      28.667232    1[6-(6,6)]
   383      25.653381      25.653381      25.653381    1[6-(6,6)]
   384      25.034408      25.034408      25.034408    1[6-(6,6)]
   385      21.275195      21.275195      21.275195    1[6-(6,6)]
   386       20.69511       20.69511       20.69511    1[6-(6,6)]
   387      22.101574      22.101574      22.101574    1[6-(6,6)]
   388       21.34325       21.34325       21.34325    1[6-(6,6)]
   389      23.475631      23.475631      23.475631    1[6-(6,6)]
   390      22.299257      22.299257      22.299257    1[6-(6,6)]
   391      21.910373      21.910373      21.910373    1[6-(6,6)]
   392      24.078401      24.078401      24.078401    1[6-(6,6)]
   393      21.647876      21.647876      21.647876    1[6-(6,6)]
   394      23.793219      23.793219      23.793219    1[6-(6,6)]
   395      21.446953      21.446953      21.446953    1[6-(6,6)]
   396      24.389508      24.389508      24.389508    1[6-(6,6)]
   397       19.30485       19.30485       19.30485    1[6-(6,6)]
   398      19.943268      19.943268      19.943268    1[6-(6,6)]
   399      22.957119      22.957119      22.957119    1[6-(6,6)]
   400      23.576092      23.576092      23.576092    1[6-(6,6)]
   401      11.131804      11.131804      11.131804    1[6-(6,6)]
   402       11.71189       11.71189       11.71189    1[6-(6,6)]
   403      10.305426      10.305426      10.305426    1[6-(6,6)]
   404       11.06375       11.06375       11.06375    1[6-(6,6)]
   405       8.931369       8.931369       8.931369    1[6-(6,6)]
   406      10.107743      10.107743      10.107743    1[6-(6,6)]
   407      10.496627      10.496627      10.496627    1[6-(6,6)]
   408       8.328599       8.328599       8.328599    1[6-(6,6)]
   409      10.759124      10.759124      10.759124    1[6-(6,6)]
   410       8.613781       8.613781       8.613781    1[6-(6,6)]
   411      10.960047      10.960047      10.960047    1[6-(6,6)]
   412       8.017492       8.017492       8.017492    1[6-(6,6)]
   413       13.10215       13.10215       13.10215    1[6-(6,6)]
   414      12.463732      12.463732      12.463732    1[6-(6,6)]
   415       9.449881       9.449881       9.449881    1[6-(6,6)]
   416       8.830908       8.830908       8.830908    1[6-(6,6)]
   417      12.894745      12.894745      12.894745    6[6-(1,6),6-(1,6),7-(6,6)]
   418      13.225297      13.225297      13.225297    6[1-(0),6-(1,6),6-(6,7)]
   419      23.073784      23.073784      23.073784    6[6-(1,6),6-(1,6),6-(8,8)]
   420      15.471102      15.471102      15.471102    6[6-(1,6),6-(1,6),6-(6,6)]
   421       23.19369       23.19369       23.19369    6[1-(0),6-(1,6),6-(6,6)]
   422      20.844182      20.844182      20.844182    6[6-(6,6),8-(30),8-(30)]
   423      15.121106      15.121106      15.121106    6[1-(0),6-(1,6),6-(6,6)]
   424        23.6085        23.6085        23.6085    6[1-(0),6-(1,6),6-(6,6)]
   425       17.08173       17.08173       17.08173    6[1-(0),6-(1,6),6-(6,6)]
   426      16.854881      16.854881      16.854881    6[6-(1,6),6-(1,6),6-(6,6)]
   427      22.257128      22.257128      22.257128    6[6-(1,6),6-(1,6),6-(6,6)]
   428      19.453922      19.453922      19.453922    6[6-(1,6),6-(1,6),6-(8,8)]
   429      19.204388      19.204388      19.204388    6[1-(0),6-(1,6),6-(6,6)]
   430      14.476207      14.476207      14.476207    6[1-(0),6-(1,6),6-(6,6)]
   431      18.384491      18.384491      18.384491    6[1-(0),6-(1,6),6-(6,6)]
   432      23.495075      23.495075      23.495075    6[6-(6,6),8-(30),8-(30)]
   433      17.950237      17.950237      17.950237    6[1-(0),6-(1,6),6-(6,6)]
   434      21.741856      21.741856      21.741856    6[1-(0),6-(1,6),6-(6,6)]
   435      13.870196      13.870196      13.870196    6[1-(0),6-(1,6),6-(6,7)]
   436      22.121018      22.121018      22.121018    6[1-(0),6-(1,6),6-(6,6)]
   437       21.85204       21.85204       21.85204    6[6-(1,6),6-(1,6),6-(6,6)]
   438      21.077513      21.077513      21.077513    6[6-(1,6),6-(1,6),7-(6,6)]
   439      21.612228      21.612228      21.612228    6[1-(0),6-(1,6),6-(6,7)]
   440      22.062686      22.062686      22.062686    6[1-(0),6-(1,6),6-(6,6)]
   441      21.100198      21.100198      21.100198    6[1-(0),6-(1,6),6-(6,7)]
   442      21.450193      21.450193      21.450193    6[1-(0),6-(1,6),6-(6,6)]
   443       3.308755       3.308755       3.308755    6[6-(1,6),6-(1,6),7-(6,6)]
   444       2.978203       2.978203       2.978203    6[1-(0),6-(1,6),6-(6,7)]
   445      25.536716      25.536716      25.536716    6[6-(1,6),6-(1,6),6-(8,8)]
   446       0.732398       0.732398       0.732398    6[6-(1,6),6-(1,6),6-(6,6)]
   447       25.41681       25.41681       25.41681    6[1-(0),6-(1,6),6-(6,6)]
   448      27.766318      27.766318      27.766318    6[6-(6,6),8-(30),8-(30)]
   449       1.082394       1.082394       1.082394    6[1-(0),6-(1,6),6-(6,6)]
   450      25.002001      25.002001      25.002001    6[1-(0),6-(1,6),6-(6,6)]
   451       31.52877       31.52877       31.52877    6[1-(0),6-(1,6),6-(6,6)]
   452      31.755619      31.755619      31.755619    6[6-(1,6),6-(1,6),6-(6,6)]
   453      26.353372      26.353372      26.353372    6[6-(1,6),6-(1,6),6-(6,6)]
   454      29.156578      29.156578      29.156578    6[6-(1,6),6-(1,6),6-(8,8)]
   455      29.406112      29.406112      29.406112    6[1-(0),6-(1,6),6-(6,6)]
   456       1.727293       1.727293       1.727293    6[1-(0),6-(1,6),6-(6,6)]
   457      30.226009      30.226009      30.226009    6[1-(0),6-(1,6),6-(6,6)]
   458      25.115425      25.115425      25.115425    6[6-(6,6),8-(30),8-(30)]
   459      30.660263      30.660263      30.660263    6[1-(0),6-(1,6),6-(6,6)]
   460      26.868644      26.868644      26.868644    6[1-(0),6-(1,6),6-(6,6)]
   461       2.333304       2.333304       2.333304    6[1-(0),6-(1,6),6-(6,7)]
   462      26.489482      26.489482      26.489482    6[1-(0),6-(1,6),6-(6,6)]
   463       26.75846       26.75846       26.75846    6[6-(1,6),6-(1,6),6-(6,6)]
   464      27.532987      27.532987      27.532987    6[6-(1,6),6-(1,6),7-(6,6)]
   465      26.998272      26.998272      26.998272    6[1-(0),6-(1,6),6-(6,7)]
   466      26.547814      26.547814      26.547814    6[1-(0),6-(1,6),6-(6,6)]
   467      27.510302      27.510302      27.510302    6[1-(0),6-(1,6),6-(6,7)]
   468      27.160307      27.160307      27.160307    6[1-(0),6-(1,6),6-(6,6)]
   469      19.512255      19.512255      19.512255    6[6-(1,6),6-(1,6),7-(6,6)]
   470      19.181703      19.181703      19.181703    6[1-(0),6-(1,6),6-(6,7)]
   471       9.333216       9.333216       9.333216    6[6-(1,6),6-(1,6),6-(8,8)]
   472      16.935898      16.935898      16.935898    6[6-(1,6),6-(1,6),6-(6,6)]
   473        9.21331        9.21331        9.21331    6[1-(0),6-(1,6),6-(6,6)]
   474      11.562818      11.562818      11.562818    6[6-(6,6),8-(30),8-(30)]
   475      17.285894      17.285894      17.285894    6[1-(0),6-(1,6),6-(6,6)]
   476         8.7985         8.7985         8.7985    6[1-(0),6-(1,6),6-(6,6)]
   477       15.32527       15.32527       15.32527    6[1-(0),6-(1,6),6-(6,6)]
   478      15.552119      15.552119      15.552119    6[6-(1,6),6-(1,6),6-(6,6)]
   479      10.149872      10.149872      10.149872    6[6-(1,6),6-(1,6),6-(6,6)]
   480      12.953078      12.953078      12.953078    6[6-(1,6),6-(1,6),6-(8,8)]
   481      13.202612      13.202612      13.202612    6[1-(0),6-(1,6),6-(6,6)]
   482      17.930793      17.930793      17.930793    6[1-(0),6-(1,6),6-(6,6)]
   483      14.022509      14.022509      14.022509    6[1-(0),6-(1,6),6-(6,6)]
   484       8.911925       8.911925       8.911925    6[6-(6,6),8-(30),8-(30)]
   485      14.456763      14.456763      14.456763    6[1-(0),6-(1,6),6-(6,6)]
   486      10.665144      10.665144      10.665144    6[1-(0),6-(1,6),6-(6,6)]
   487      18.536804      18.536804      18.536804    6[1-(0),6-(1,6),6-(6,7)]
   488      10.285982      10.285982      10.285982    6[1-(0),6-(1,6),6-(6,6)]
   489       10.55496       10.55496       10.55496    6[6-(1,6),6-(1,6),6-(6,6)]
   490      11.329487      11.329487      11.329487    6[6-(1,6),6-(1,6),7-(6,6)]
   491      10.794772      10.794772      10.794772    6[1-(0),6-(1,6),6-(6,7)]
   492      10.344314      10.344314      10.344314    6[1-(0),6-(1,6),6-(6,6)]
   493      11.306802      11.306802      11.306802    6[1-(0),6-(1,6),6-(6,7)]
   494      10.956807      10.956807      10.956807    6[1-(0),6-(1,6),6-(6,6)]
   495      29.098245      29.098245      29.098245    6[6-(1,6),6-(1,6),7-(6,6)]
   496      29.428797      29.428797      29.428797    6[1-(0),6-(1,6),6-(6,7)]
   497       6.870284       6.870284       6.870284    6[6-(1,6),6-(1,6),6-(8,8)]
   498      31.674602      31.674602      31.674602    6[6-(1,6),6-(1,6),6-(6,6)]
   499        6.99019        6.99019        6.99019    6[1-(0),6-(1,6),6-(6,6)]
   500       4.640682       4.640682       4.640682    6[6-(6,6),8-(30),8-(30)]
   501      31.324606      31.324606      31.324606    6[1-(0),6-(1,6),6-(6,6)]
   502       7.404999       7.404999       7.404999    6[1-(0),6-(1,6),6-(6,6)]
   503        0.87823        0.87823        0.87823    6[1-(0),6-(1,6),6-(6,6)]
   504       0.651381       0.651381       0.651381    6[6-(1,6),6-(1,6),6-(6,6)]
   505       6.053628       6.053628       6.053628    6[6-(1,6),6-(1,6),6-(6,6)]
   506       3.250422       3.250422       3.250422    6[6-(1,6),6-(1,6),6-(8,8)]
   507       3.000888       3.000888       3.000888    6[1-(0),6-(1,6),6-(6,6)]
   508      30.679707      30.679707      30.679707    6[1-(0),6-(1,6),6-(6,6)]
   509       2.180991       2.180991       2.180991    6[1-(0),6-(1,6),6-(6,6)]
   510       7.291575       7.291575       7.291575    6[6-(6,6),8-(30),8-(30)]
   511       1.746737       1.746737       1.746737    6[1-(0),6-(1,6),6-(6,6)]
   512       5.538356       5.538356       5.538356    6[1-(0),6-(1,6),6-(6,6)]
   513      30.073696      30.073696      30.073696    6[1-(0),6-(1,6),6-(6,7)]
   514       5.917518       5.917518       5.917518    6[1-(0),6-(1,6),6-(6,6)]
   515        5.64854        5.64854        5.64854    6[6-(1,6),6-(1,6),6-(6,6)]
   516       4.874013       4.874013       4.874013    6[6-(1,6),6-(1,6),7-(6,6)]
   517       5.408728       5.408728       5.408728    6[1-(0),6-(1,6),6-(6,7)]
   518       5.859186       5.859186       5.859186    6[1-(0),6-(1,6),6-(6,6)]
   519       4.896698       4.896698       4.896698    6[1-(0),6-(1,6),6-(6,7)]
   520       5.246693       5.246693       5.246693    6[1-(0),6-(1,6),6-(6,6)]
   521      21.177975      21.177975      21.177975    6[6-(1,6),6-(1,6),7-(6,6)]
   522      22.513143      22.513143      22.513143    6[1-(0),6-(1,6),6-(6,7)]
   523      28.949173      28.949173      28.949173    6[6-(1,6),6-(1,6),6-(8,8)]
   524      21.971946      21.971946      21.971946    6[6-(1,6),6-(1,6),6-(6,6)]
   525      30.793131      30.793131      30.793131    6[1-(0),6-(1,6),6-(6,6)]
   526      23.397854      23.397854      23.397854    6[6-(6,6),8-(30),8-(30)]
   527      20.630296      20.630296      20.630296    6[1-(0),6-(1,6),6-(6,6)]
   528      29.555184      29.555184      29.555184    6[1-(0),6-(1,6),6-(6,6)]
   529      23.501556      23.501556      23.501556    6[1-(0),6-(1,6),6-(6,6)]
   530      22.357589      22.357589      22.357589    6[6-(1,6),6-(1,6),6-(6,6)]
   531      31.496363      31.496363      31.496363    6[6-(1,6),6-(1,6),6-(6,6)]
   532      23.025174      23.025174      23.025174    6[6-(1,6),6-(1,6),6-(8,8)]
   533      21.913613      21.913613      21.913613    6[1-(0),6-(1,6),6-(6,6)]
   534      22.879342      22.879342      22.879342    6[1-(0),6-(1,6),6-(6,6)]
   535      23.832108      23.832108      23.832108    6[1-(0),6-(1,6),6-(6,6)]
   536      27.594561      27.594561      27.594561    6[6-(6,6),8-(30),8-(30)]
   537      21.583062      21.583062      21.583062    6[1-(0),6-(1,6),6-(6,6)]
   538      30.922759      30.922759      30.922759    6[1-(0),6-(1,6),6-(6,6)]
   539      20.212246      20.212246      20.212246    6[1-(0),6-(1,6),6-(6,7)]
   540      29.642683      29.642683      29.642683    6[1-(0),6-(1,6),6-(6,6)]
   541       0.469901       0.469901       0.469901    6[6-(1,6),6-(1,6),6-(6,6)]
   542       3.127276       3.127276       3.127276    6[6-(1,6),6-(1,6),7-(6,6)]
   543       2.197195       2.197195       2.197195    6[1-(0),6-(1,6),6-(6,7)]
   544       0.988413       0.988413       0.988413    6[1-(0),6-(1,6),6-(6,6)]
   545       2.757836       2.757836       2.757836    6[1-(0),6-(1,6),6-(6,7)]
   546       1.468037       1.468037       1.468037    6[1-(0),6-(1,6),6-(6,6)]
   547       4.974474       4.974474       4.974474    6[6-(1,6),6-(1,6),7-(6,6)]
   548       6.309643       6.309643       6.309643    6[1-(0),6-(1,6),6-(6,7)]
   549      12.745673      12.745673      12.745673    6[6-(1,6),6-(1,6),6-(8,8)]
   550       5.768446       5.768446       5.768446    6[6-(1,6),6-(1,6),6-(6,6)]
   551      14.589631      14.589631      14.589631    6[1-(0),6-(1,6),6-(6,6)]
   552       7.194354       7.194354       7.194354    6[6-(6,6),8-(30),8-(30)]
   553       4.426796       4.426796       4.426796    6[1-(0),6-(1,6),6-(6,6)]
   554      13.351684      13.351684      13.351684    6[1-(0),6-(1,6),6-(6,6)]
   555       7.298056       7.298056       7.298056    6[1-(0),6-(1,6),6-(6,6)]
   556       6.154089       6.154089       6.154089    6[6-(1,6),6-(1,6),6-(6,6)]
   557      15.292863      15.292863      15.292863    6[6-(1,6),6-(1,6),6-(6,6)]
   558       6.821673       6.821673       6.821673    6[6-(1,6),6-(1,6),6-(8,8)]
   559       5.710113       5.710113       5.710113    6[1-(0),6-(1,6),6-(6,6)]
   560       6.675842       6.675842       6.675842    6[1-(0),6-(1,6),6-(6,6)]
   561       7.628608       7.628608       7.628608    6[1-(0),6-(1,6),6-(6,6)]
   562       11.39106       11.39106       11.39106    6[6-(6,6),8-(30),8-(30)]
   563       5.379562       5.379562       5.379562    6[1-(0),6-(1,6),6-(6,6)]
   564      14.719259      14.719259      14.719259    6[1-(0),6-(1,6),6-(6,6)]
   565       4.008746       4.008746       4.008746    6[1-(0),6-(1,6),6-(6,7)]
   566      13.439183      13.439183      13.439183    6[1-(0),6-(1,6),6-(6,6)]
   567      16.673401      16.673401      16.673401    6[6-(1,6),6-(1,6),6-(6,6)]
   568      19.330776      19.330776      19.330776    6[6-(1,6),6-(1,6),7-(6,6)]
   569      18.400695      18.400695      18.400695    6[1-(0),6-(1,6),6-(6,7)]
   570      17.191913      17.191913      17.191913    6[1-(0),6-(1,6),6-(6,6)]
   571      18.961336      18.961336      18.961336    6[1-(0),6-(1,6),6-(6,7)]
   572      17.671537      17.671537      17.671537    6[1-(0),6-(1,6),6-(6,6)]
   573      27.432525      27.432525      27.432525    6[6-(1,6),6-(1,6),7-(6,6)]
   574      26.097357      26.097357      26.097357    6[1-(0),6-(1,6),6-(6,7)]
   575      19.661327      19.661327      19.661327    6[6-(1,6),6-(1,6),6-(8,8)]
   576      26.638554      26.638554      26.638554    6[6-(1,6),6-(1,6),6-(6,6)]
   577      17.817369      17.817369      17.817369    6[1-(0),6-(1,6),6-(6,6)]
   578      25.212646      25.212646      25.212646    6[6-(6,6),8-(30),8-(30)]
   579      27.980204      27.980204      27.980204    6[1-(0),6-(1,6),6-(6,6)]
   580      19.055316      19.055316      19.055316    6[1-(0),6-(1,6),6-(6,6)]
   581      25.108944      25.108944      25.108944    6[1-(0),6-(1,6),6-(6,6)]
   582      26.252911      26.252911      26.252911    6[6-(1,6),6-(1,6),6-(6,6)]
   583      17.114137      17.114137      17.114137    6[6-(1,6),6-(1,6),6-(6,6)]
   584      25.585327      25.585327      25.585327    6[6-(1,6),6-(1,6),6-(8,8)]
   585      26.696887      26.696887      26.696887    6[1-(0),6-(1,6),6-(6,6)]
   586      25.731158      25.731158      25.731158    6[1-(0),6-(1,6),6-(6,6)]
   587      24.778392      24.778392      24.778392    6[1-(0),6-(1,6),6-(6,6)]
   588      21.015939      21.015939      21.015939    6[6-(6,6),8-(30),8-(30)]
   589      27.027438      27.027438      27.027438    6[1-(0),6-(1,6),6-(6,6)]
   590      17.687741      17.687741      17.687741    6[1-(0),6-(1,6),6-(6,6)]
   591      28.398254      28.398254      28.398254    6[1-(0),6-(1,6),6-(6,7)]
   592      18.967817      18.967817      18.967817    6[1-(0),6-(1,6),6-(6,6)]
   593      15.733599      15.733599      15.733599    6[6-(1,6),6-(1,6),6-(6,6)]
   594      13.076225      13.076225      13.076225    6[6-(1,6),6-(1,6),7-(6,6)]
   595      14.006305      14.006305      14.006305    6[1-(0),6-(1,6),6-(6,7)]
   596      15.215086      15.215086      15.215086    6[1-(0),6-(1,6),6-(6,6)]
   597      13.445664      13.445664      13.445664    6[1-(0),6-(1,6),6-(6,7)]
   598      14.735463      14.735463      14.735463    6[1-(0),6-(1,6),6-(6,6)]
   599      11.229025      11.229025      11.229025    6[6-(1,6),6-(1,6),7-(6,6)]
   600       9.893857       9.893857       9.893857    6[1-(0),6-(1,6),6-(6,7)]
   601       3.457827       3.457827       3.457827    6[6-(1,6),6-(1,6),6-(8,8)]
   602      10.435054      10.435054      10.435054    6[6-(1,6),6-(1,6),6-(6,6)]
   603       1.613869       1.613869       1.613869    6[1-(0),6-(1,6),6-(6,6)]
   604       9.009146       9.009146       9.009146    6[6-(6,6),8-(30),8-(30)]
   605      11.776704      11.776704      11.776704    6[1-(0),6-(1,6),6-(6,6)]
   606       2.851816       2.851816       2.851816    6[1-(0),6-(1,6),6-(6,6)]
   607       8.905444       8.905444       8.905444    6[1-(0),6-(1,6),6-(6,6)]
   608      10.049411      10.049411      10.049411    6[6-(1,6),6-(1,6),6-(6,6)]
   609       0.910637       0.910637       0.910637    6[6-(1,6),6-(1,6),6-(6,6)]
   610       9.381827       9.381827       9.381827    6[6-(1,6),6-(1,6),6-(8,8)]
   611      10.493387      10.493387      10.493387    6[1-(0),6-(1,6),6-(6,6)]
   612       9.527658       9.527658       9.527658    6[1-(0),6-(1,6),6-(6,6)]
   613       8.574892       8.574892       8.574892    6[1-(0),6-(1,6),6-(6,6)]
   614       4.812439       4.812439       4.812439    6[6-(6,6),8-(30),8-(30)]
   615      10.823938      10.823938      10.823938    6[1-(0),6-(1,6),6-(6,6)]
   616       1.484241       1.484241       1.484241    6[1-(0),6-(1,6),6-(6,6)]
   617      12.194754      12.194754      12.194754    6[1-(0),6-(1,6),6-(6,7)]
   618       2.764317       2.764317       2.764317    6[1-(0),6-(1,6),6-(6,6)]
   619      31.937099      31.937099      31.937099    6[6-(1,6),6-(1,6),6-(6,6)]
   620      29.279725      29.279725      29.279725    6[6-(1,6),6-(1,6),7-(6,6)]
   621      30.209805      30.209805      30.209805    6[1-(0),6-(1,6),6-(6,7)]
   622      31.418587      31.418587      31.418587    6[1-(0),6-(1,6),6-(6,6)]
   623      29.649164      29.649164      29.649164    6[1-(0),6-(1,6),6-(6,7)]
   624      30.938963      30.938963      30.938963    6[1-(0),6-(1,6),6-(6,6)]
   625      27.332064      27.332064      27.332064    6[6-(1,6),6-(1,6),7-(6,6)]
   626      27.179751      27.179751      27.179751    6[1-(0),6-(1,6),6-(6,7)]
   627      25.676066      25.676066      25.676066    6[6-(1,6),6-(1,6),6-(8,8)]
   628      26.554296      26.554296      26.554296    6[6-(1,6),6-(1,6),6-(6,6)]
   629      27.150585      27.150585      27.150585    6[1-(0),6-(1,6),6-(6,6)]
   630      24.956631      24.956631      24.956631    6[6-(6,6),8-(30),8-(30)]
   631      26.687164      26.687164      26.687164    6[1-(0),6-(1,6),6-(6,6)]
   632      26.774663      26.774663      26.774663    6[1-(0),6-(1,6),6-(6,6)]
   633      25.384403      25.384403      25.384403    6[1-(0),6-(1,6),6-(6,6)]
   634      26.129764      26.129764      26.129764    6[6-(1,6),6-(1,6),6-(6,6)]
   635      26.450593      26.450593      26.450593    6[6-(1,6),6-(1,6),6-(6,6)]
   636      25.358478      25.358478      25.358478    6[6-(1,6),6-(1,6),6-(8,8)]
   637      26.074672      26.074672      26.074672    6[1-(0),6-(1,6),6-(6,6)]
   638      26.797348      26.797348      26.797348    6[1-(0),6-(1,6),6-(6,6)]
   639      25.014963      25.014963      25.014963    6[1-(0),6-(1,6),6-(6,6)]
   640      25.235331      25.235331      25.235331    6[6-(6,6),8-(30),8-(30)]
   641      26.460315      26.460315      26.460315    6[1-(0),6-(1,6),6-(6,6)]
   642      25.335793      25.335793      25.335793    6[1-(0),6-(1,6),6-(6,6)]
   643      27.076048      27.076048      27.076048    6[1-(0),6-(1,6),6-(6,7)]
   644      24.963112      24.963112      24.963112    6[1-(0),6-(1,6),6-(6,6)]
   645      26.845959      26.845959      26.845959    6[6-(1,6),6-(1,6),6-(6,6)]
   646      27.607523      27.607523      27.607523    6[6-(1,6),6-(1,6),7-(6,6)]
   647      28.404736      28.404736      28.404736    6[1-(0),6-(1,6),6-(6,7)]
   648      28.048259      28.048259      28.048259    6[1-(0),6-(1,6),6-(6,6)]
   649      26.308003      26.308003      26.308003    6[1-(0),6-(1,6),6-(6,7)]
   650      25.938563      25.938563      25.938563    6[1-(0),6-(1,6),6-(6,6)]
   651       5.074936       5.074936       5.074936    6[6-(1,6),6-(1,6),7-(6,6)]
   652       5.227249       5.227249       5.227249    6[1-(0),6-(1,6),6-(6,7)]
   653       6.730934       6.730934       6.730934    6[6-(1,6),6-(1,6),6-(8,8)]
   654       5.852704       5.852704       5.852704    6[6-(1,6),6-(1,6),6-(6,6)]
   655       5.256415       5.256415       5.256415    6[1-(0),6-(1,6),6-(6,6)]
   656       7.450369       7.450369       7.450369    6[6-(6,6),8-(30),8-(30)]
   657       5.719836       5.719836       5.719836    6[1-(0),6-(1,6),6-(6,6)]
   658       5.632337       5.632337       5.632337    6[1-(0),6-(1,6),6-(6,6)]
   659       7.022597       7.022597       7.022597    6[1-(0),6-(1,6),6-(6,6)]
   660       6.277236       6.277236       6.277236    6[6-(1,6),6-(1,6),6-(6,6)]
   661       5.956407       5.956407       5.956407    6[6-(1,6),6-(1,6),6-(6,6)]
   662       7.048523       7.048523       7.048523    6[6-(1,6),6-(1,6),6-(8,8)]
   663       6.332328       6.332328       6.332328    6[1-(0),6-(1,6),6-(6,6)]
   664       5.609652       5.609652       5.609652    6[1-(0),6-(1,6),6-(6,6)]
   665       7.392037       7.392037       7.392037    6[1-(0),6-(1,6),6-(6,6)]
   666       7.171669       7.171669       7.171669    6[6-(6,6),8-(30),8-(30)]
   667       5.946684       5.946684       5.946684    6[1-(0),6-(1,6),6-(6,6)]
   668       7.071207       7.071207       7.071207    6[1-(0),6-(1,6),6-(6,6)]
   669       5.330952       5.330952       5.330952    6[1-(0),6-(1,6),6-(6,7)]
   670       7.443888       7.443888       7.443888    6[1-(0),6-(1,6),6-(6,6)]
   671       5.561041       5.561041       5.561041    6[6-(1,6),6-(1,6),6-(6,6)]
   672       4.799477       4.799477       4.799477    6[6-(1,6),6-(1,6),7-(6,6)]
   673       4.002264       4.002264       4.002264    6[1-(0),6-(1,6),6-(6,7)]
   674       4.358741       4.358741       4.358741    6[1-(0),6-(1,6),6-(6,6)]
   675       6.098997       6.098997       6.098997    6[1-(0),6-(1,6),6-(6,7)]
   676       6.468437       6.468437       6.468437    6[1-(0),6-(1,6),6-(6,6)]
   677      11.128564      11.128564      11.128564    6[6-(1,6),6-(1,6),7-(6,6)]
   678      10.976251      10.976251      10.976251    6[1-(0),6-(1,6),6-(6,7)]
   679       9.472566       9.472566       9.472566    6[6-(1,6),6-(1,6),6-(8,8)]
   680      10.350796      10.350796      10.350796    6[6-(1,6),6-(1,6),6-(6,6)]
   681      10.947085      10.947085      10.947085    6[1-(0),6-(1,6),6-(6,6)]
   682       8.753131       8.753131       8.753131    6[6-(6,6),8-(30),8-(30)]
   683      10.483664      10.483664      10.483664    6[1-(0),6-(1,6),6-(6,6)]
   684      10.571163      10.571163      10.571163    6[1-(0),6-(1,6),6-(6,6)]
   685       9.180903       9.180903       9.180903    6[1-(0),6-(1,6),6-(6,6)]
   686       9.926264       9.926264       9.926264    6[6-(1,6),6-(1,6),6-(6,6)]
   687      10.247093      10.247093      10.247093    6[6-(1,6),6-(1,6),6-(6,6)]
   688       9.154978       9.154978       9.154978    6[6-(1,6),6-(1,6),6-(8,8)]
   689       9.871172       9.871172       9.871172    6[1-(0),6-(1,6),6-(6,6)]
   690      10.593848      10.593848      10.593848    6[1-(0),6-(1,6),6-(6,6)]
   691       8.811463       8.811463       8.811463    6[1-(0),6-(1,6),6-(6,6)]
   692       9.031831       9.031831       9.031831    6[6-(6,6),8-(30),8-(30)]
   693      10.256815      10.256815      10.256815    6[1-(0),6-(1,6),6-(6,6)]
   694       9.132293       9.132293       9.132293    6[1-(0),6-(1,6),6-(6,6)]
   695      10.872549      10.872549      10.872549    6[1-(0),6-(1,6),6-(6,7)]
   696       8.759612       8.759612       8.759612    6[1-(0),6-(1,6),6-(6,6)]
   697      10.642459      10.642459      10.642459    6[6-(1,6),6-(1,6),6-(6,6)]
   698      11.404023      11.404023      11.404023    6[6-(1,6),6-(1,6),7-(6,6)]
   699      12.201236      12.201236      12.201236    6[1-(0),6-(1,6),6-(6,7)]
   700      11.844758      11.844758      11.844758    6[1-(0),6-(1,6),6-(6,6)]
   701      10.104503      10.104503      10.104503    6[1-(0),6-(1,6),6-(6,7)]
   702       9.735063       9.735063       9.735063    6[1-(0),6-(1,6),6-(6,6)]
   703      21.278436      21.278436      21.278436    6[6-(1,6),6-(1,6),7-(6,6)]
   704      21.430749      21.430749      21.430749    6[1-(0),6-(1,6),6-(6,7)]
   705      22.934434      22.934434      22.934434    6[6-(1,6),6-(1,6),6-(8,8)]
   706      22.056204      22.056204      22.056204    6[6-(1,6),6-(1,6),6-(6,6)]
   707      21.459915      21.459915      21.459915    6[1-(0),6-(1,6),6-(6,6)]
   708      23.653869      23.653869      23.653869    6[6-(6,6),8-(30),8-(30)]
   709      21.923336      21.923336      21.923336    6[1-(0),6-(1,6),6-(6,6)]
   710      21.835837      21.835837      21.835837    6[1-(0),6-(1,6),6-(6,6)]
   711      23.226097      23.226097      23.226097    6[1-(0),6-(1,6),6-(6,6)]
   712      22.480736      22.480736      22.480736    6[6-(1,6),6-(1,6),6-(6,6)]
   713      22.159907      22.159907      22.159907    6[6-(1,6),6-(1,6),6-(6,6)]
   714      23.252022      23.252022      23.252022    6[6-(1,6),6-(1,6),6-(8,8)]
   715      22.535828      22.535828      22.535828    6[1-(0),6-(1,6),6-(6,6)]
   716      21.813152      21.813152      21.813152    6[1-(0),6-(1,6),6-(6,6)]
   717      23.595537      23.595537      23.595537    6[1-(0),6-(1,6),6-(6,6)]
   718      23.375169      23.375169      23.375169    6[6-(6,6),8-(30),8-(30)]
   719      22.150185      22.150185      22.150185    6[1-(0),6-(1,6),6-(6,6)]
   720      23.274707      23.274707      23.274707    6[1-(0),6-(1,6),6-(6,6)]
   721      21.534452      21.534452      21.534452    6[1-(0),6-(1,6),6-(6,7)]
   722      23.647388      23.647388      23.647388    6[1-(0),6-(1,6),6-(6,6)]
   723      21.764541      21.764541      21.764541    6[6-(1,6),6-(1,6),6-(6,6)]
   724      21.002977      21.002977      21.002977    6[6-(1,6),6-(1,6),7-(6,6)]
   725      20.205765      20.205765      20.205765    6[1-(0),6-(1,6),6-(6,7)]
   726      20.562241      20.562241      20.562241    6[1-(0),6-(1,6),6-(6,6)]
   727      22.302497      22.302497      22.302497    6[1-(0),6-(1,6),6-(6,7)]
   728      22.671937      22.671937      22.671937    6[1-(0),6-(1,6),6-(6,6)]
   729      19.512255      19.512255      19.512255    6[6-(1,6),6-(1,6),7-(6,6)]
   730      19.181703      19.181703      19.181703    6[1-(0),6-(1,6),6-(6,7)]
   731       9.333216       9.333216       9.333216    6[6-(1,6),6-(1,6),6-(8,8)]
   732      16.935898      16.935898      16.935898    6[6-(1,6),6-(1,6),6-(6,6)]
   733        9.21331        9.21331        9.21331    6[1-(0),6-(1,6),6-(6,6)]
   734      11.562818      11.562818      11.562818    6[6-(6,6),8-(30),8-(30)]
   735      17.285894      17.285894      17.285894    6[1-(0),6-(1,6),6-(6,6)]
   736         8.7985         8.7985         8.7985    6[1-(0),6-(1,6),6-(6,6)]
   737       15.32527       15.32527       15.32527    6[1-(0),6-(1,6),6-(6,6)]
   738      15.552119      15.552119      15.552119    6[6-(1,6),6-(1,6),6-(6,6)]
   739      10.149872      10.149872      10.149872    6[6-(1,6),6-(1,6),6-(6,6)]
   740      12.953078      12.953078      12.953078    6[6-(1,6),6-(1,6),6-(8,8)]
   741      13.202612      13.202612      13.202612    6[1-(0),6-(1,6),6-(6,6)]
   742      17.930793      17.930793      17.930793    6[1-(0),6-(1,6),6-(6,6)]
   743      14.022509      14.022509      14.022509    6[1-(0),6-(1,6),6-(6,6)]
   744       8.911925       8.911925       8.911925    6[6-(6,6),8-(30),8-(30)]
   745      14.456763      14.456763      14.456763    6[1-(0),6-(1,6),6-(6,6)]
   746      10.665144      10.665144      10.665144    6[1-(0),6-(1,6),6-(6,6)]
   747      18.536804      18.536804      18.536804    6[1-(0),6-(1,6),6-(6,7)]
   748      10.285982      10.285982      10.285982    6[1-(0),6-(1,6),6-(6,6)]
   749       10.55496       10.55496       10.55496    6[6-(1,6),6-(1,6),6-(6,6)]
   750      11.329487      11.329487      11.329487    6[6-(1,6),6-(1,6),7-(6,6)]
   751      10.794772      10.794772      10.794772    6[1-(0),6-(1,6),6-(6,7)]
   752      10.344314      10.344314      10.344314    6[1-(0),6-(1,6),6-(6,6)]
   753      11.306802      11.306802      11.306802    6[1-(0),6-(1,6),6-(6,7)]
   754      10.956807      10.956807      10.956807    6[1-(0),6-(1,6),6-(6,6)]
   755      29.098245      29.098245      29.098245    6[6-(1,6),6-(1,6),7-(6,6)]
   756      29.428797      29.428797      29.428797    6[1-(0),6-(1,6),6-(6,7)]
   757       6.870284       6.870284       6.870284    6[6-(1,6),6-(1,6),6-(8,8)]
   758      31.674602      31.674602      31.674602    6[6-(1,6),6-(1,6),6-(6,6)]
   759        6.99019        6.99019        6.99019    6[1-(0),6-(1,6),6-(6,6)]
   760       4.640682       4.640682       4.640682    6[6-(6,6),8-(30),8-(30)]
   761      31.324606      31.324606      31.324606    6[1-(0),6-(1,6),6-(6,6)]
   762       7.404999       7.404999       7.404999    6[1-(0),6-(1,6),6-(6,6)]
   763        0.87823        0.87823        0.87823    6[1-(0),6-(1,6),6-(6,6)]
   764       0.651381       0.651381       0.651381    6[6-(1,6),6-(1,6),6-(6,6)]
   765       6.053628       6.053628       6.053628    6[6-(1,6),6-(1,6),6-(6,6)]
   766       3.250422       3.250422       3.250422    6[6-(1,6),6-(1,6),6-(8,8)]
   767       3.000888       3.000888       3.000888    6[1-(0),6-(1,6),6-(6,6)]
   768      30.679707      30.679707      30.679707    6[1-(0),6-(1,6),6-(6,6)]
   769       2.180991       2.180991       2.180991    6[1-(0),6-(1,6),6-(6,6)]
   770       7.291575       7.291575       7.291575    6[6-(6,6),8-(30),8-(30)]
   771       1.746737       1.746737       1.746737    6[1-(0),6-(1,6),6-(6,6)]
   772       5.538356       5.538356       5.538356    6[1-(0),6-(1,6),6-(6,6)]
   773      30.073696      30.073696      30.073696    6[1-(0),6-(1,6),6-(6,7)]
   774       5.917518       5.917518       5.917518    6[1-(0),6-(1,6),6-(6,6)]
   775        5.64854        5.64854        5.64854    6[6-(1,6),6-(1,6),6-(6,6)]
   776       4.874013       4.874013       4.874013    6[6-(1,6),6-(1,6),7-(6,6)]
   777       5.408728       5.408728       5.408728    6[1-(0),6-(1,6),6-(6,7)]
   778       5.859186       5.859186       5.859186    6[1-(0),6-(1,6),6-(6,6)]
   779       4.896698       4.896698       4.896698    6[1-(0),6-(1,6),6-(6,7)]
   780       5.246693       5.246693       5.246693    6[1-(0),6-(1,6),6-(6,6)]
   781      12.894745      12.894745      12.894745    6[6-(1,6),6-(1,6),7-(6,6)]
   782      13.225297      13.225297      13.225297    6[1-(0),6-(1,6),6-(6,7)]
   783      23.073784      23.073784      23.073784    6[6-(1,6),6-(1,6),6-(8,8)]
   784      15.471102      15.471102      15.471102    6[6-(1,6),6-(1,6),6-(6,6)]
   785       23.19369       23.19369       23.19369    6[1-(0),6-(1,6),6-(6,6)]
   786      20.844182      20.844182      20.844182    6[6-(6,6),8-(30),8-(30)]
   787      15.121106      15.121106      15.121106    6[1-(0),6-(1,6),6-(6,6)]
   788        23.6085        23.6085        23.6085    6[1-(0),6-(1,6),6-(6,6)]
   789       17.08173       17.08173       17.08173    6[1-(0),6-(1,6),6-(6,6)]
   790      16.854881      16.854881      16.854881    6[6-(1,6),6-(1,6),6-(6,6)]
   791      22.257128      22.257128      22.257128    6[6-(1,6),6-(1,6),6-(6,6)]
   792      19.453922      19.453922      19.453922    6[6-(1,6),6-(1,6),6-(8,8)]
   793      19.204388      19.204388      19.204388    6[1-(0),6-(1,6),6-(6,6)]
   794      14.476207      14.476207      14.476207    6[1-(0),6-(1,6),6-(6,6)]
   795      18.384491      18.384491      18.384491    6[1-(0),6-(1,6),6-(6,6)]
   796      23.495075      23.495075      23.495075    6[6-(6,6),8-(30),8-(30)]
   797      17.950237      17.950237      17.950237    6[1-(0),6-(1,6),6-(6,6)]
   798      21.741856      21.741856      21.741856    6[1-(0),6-(1,6),6-(6,6)]
   799      13.870196      13.870196      13.870196    6[1-(0),6-(1,6),6-(6,7)]
   800      22.121018      22.121018      22.121018    6[1-(0),6-(1,6),6-(6,6)]
   801       21.85204       21.85204       21.85204    6[6-(1,6),6-(1,6),6-(6,6)]
   802      21.077513      21.077513      21.077513    6[6-(1,6),6-(1,6),7-(6,6)]
   803      21.612228      21.612228      21.612228    6[1-(0),6-(1,6),6-(6,7)]
   804      22.062686      22.062686      22.062686    6[1-(0),6-(1,6),6-(6,6)]
   805      21.100198      21.100198      21.100198    6[1-(0),6-(1,6),6-(6,7)]
   806      21.450193      21.450193      21.450193    6[1-(0),6-(1,6),6-(6,6)]
   807       3.308755       3.308755       3.308755    6[6-(1,6),6-(1,6),7-(6,6)]
   808       2.978203       2.978203       2.978203    6[1-(0),6-(1,6),6-(6,7)]
   809      25.536716      25.536716      25.536716    6[6-(1,6),6-(1,6),6-(8,8)]
   810       0.732398       0.732398       0.732398    6[6-(1,6),6-(1,6),6-(6,6)]
   811       25.41681       25.41681       25.41681    6[1-(0),6-(1,6),6-(6,6)]
   812      27.766318      27.766318      27.766318    6[6-(6,6),8-(30),8-(30)]
   813       1.082394       1.082394       1.082394    6[1-(0),6-(1,6),6-(6,6)]
   814      25.002001      25.002001      25.002001    6[1-(0),6-(1,6),6-(6,6)]
   815       31.52877       31.52877       31.52877    6[1-(0),6-(1,6),6-(6,6)]
   816      31.755619      31.755619      31.755619    6[6-(1,6),6-(1,6),6-(6,6)]
   817      26.353372      26.353372      26.353372    6[6-(1,6),6-(1,6),6-(6,6)]
   818      29.156578      29.156578      29.156578    6[6-(1,6),6-(1,6),6-(8,8)]
   819      29.406112      29.406112      29.406112    6[1-(0),6-(1,6),6-(6,6)]
   820       1.727293       1.727293       1.727293    6[1-(0),6-(1,6),6-(6,6)]
   821      30.226009      30.226009      30.226009    6[1-(0),6-(1,6),6-(6,6)]
   822      25.115425      25.115425      25.115425    6[6-(6,6),8-(30),8-(30)]
   823      30.660263      30.660263      30.660263    6[1-(0),6-(1,6),6-(6,6)]
   824      26.868644      26.868644      26.868644    6[1-(0),6-(1,6),6-(6,6)]
   825       2.333304       2.333304       2.333304    6[1-(0),6-(1,6),6-(6,7)]
   826      26.489482      26.489482      26.489482    6[1-(0),6-(1,6),6-(6,6)]
   827       26.75846       26.75846       26.75846    6[6-(1,6),6-(1,6),6-(6,6)]
   828      27.532987      27.532987      27.532987    6[6-(1,6),6-(1,6),7-(6,6)]
   829      26.998272      26.998272      26.998272    6[1-(0),6-(1,6),6-(6,7)]
   830      26.547814      26.547814      26.547814    6[1-(0),6-(1,6),6-(6,6)]
   831      27.510302      27.510302      27.510302    6[1-(0),6-(1,6),6-(6,7)]
   832      27.160307      27.160307      27.160307    6[1-(0),6-(1,6),6-(6,6)]
   833      11.229025      11.229025      11.229025    6[6-(1,6),6-(1,6),7-(6,6)]
   834       9.893857       9.893857       9.893857    6[1-(0),6-(1,6),6-(6,7)]
   835       3.457827       3.457827       3.457827    6[6-(1,6),6-(1,6),6-(8,8)]
   836      10.435054      10.435054      10.435054    6[6-(1,6),6-(1,6),6-(6,6)]
   837       1.613869       1.613869       1.613869    6[1-(0),6-(1,6),6-(6,6)]
   838       9.009146       9.009146       9.009146    6[6-(6,6),8-(30),8-(30)]
   839      11.776704      11.776704      11.776704    6[1-(0),6-(1,6),6-(6,6)]
   840       2.851816       2.851816       2.851816    6[1-(0),6-(1,6),6-(6,6)]
   841       8.905444       8.905444       8.905444    6[1-(0),6-(1,6),6-(6,6)]
   842      10.049411      10.049411      10.049411    6[6-(1,6),6-(1,6),6-(6,6)]
   843       0.910637       0.910637       0.910637    6[6-(1,6),6-(1,6),6-(6,6)]
   844       9.381827       9.381827       9.381827    6[6-(1,6),6-(1,6),6-(8,8)]
   845      10.493387      10.493387      10.493387    6[1-(0),6-(1,6),6-(6,6)]
   846       9.527658       9.527658       9.527658    6[1-(0),6-(1,6),6-(6,6)]
   847       8.574892       8.574892       8.574892    6[1-(0),6-(1,6),6-(6,6)]
   848       4.812439       4.812439       4.812439    6[6-(6,6),8-(30),8-(30)]
   849      10.823938      10.823938      10.823938    6[1-(0),6-(1,6),6-(6,6)]
   850       1.484241       1.484241       1.484241    6[1-(0),6-(1,6),6-(6,6)]
   851      12.194754      12.194754      12.194754    6[1-(0),6-(1,6),6-(6,7)]
   852       2.764317       2.764317       2.764317    6[1-(0),6-(1,6),6-(6,6)]
   853      31.937099      31.937099      31.937099    6[6-(1,6),6-(1,6),6-(6,6)]
   854      29.279725      29.279725      29.279725    6[6-(1,6),6-(1,6),7-(6,6)]
   855      30.209805      30.209805      30.209805    6[1-(0),6-(1,6),6-(6,7)]
   856      31.418587      31.418587      31.418587    6[1-(0),6-(1,6),6-(6,6)]
   857      29.649164      29.649164      29.649164    6[1-(0),6-(1,6),6-(6,7)]
   858      30.938963      30.938963      30.938963    6[1-(0),6-(1,6),6-(6,6)]
   859      27.432525      27.432525      27.432525    6[6-(1,6),6-(1,6),7-(6,6)]
   860      26.097357      26.097357      26.097357    6[1-(0),6-(1,6),6-(6,7)]
   861      19.661327      19.661327      19.661327    6[6-(1,6),6-(1,6),6-(8,8)]
   862      26.638554      26.638554      26.638554    6[6-(1,6),6-(1,6),6-(6,6)]
   863      17.817369      17.817369      17.817369    6[1-(0),6-(1,6),6-(6,6)]
   864      25.212646      25.212646      25.212646    6[6-(6,6),8-(30),8-(30)]
   865      27.980204      27.980204      27.980204    6[1-(0),6-(1,6),6-(6,6)]
   866      19.055316      19.055316      19.055316    6[1-(0),6-(1,6),6-(6,6)]
   867      25.108944      25.108944      25.108944    6[1-(0),6-(1,6),6-(6,6)]
   868      26.252911      26.252911      26.252911    6[6-(1,6),6-(1,6),6-(6,6)]
   869      17.114137      17.114137      17.114137    6[6-(1,6),6-(1,6),6-(6,6)]
   870      25.585327      25.585327      25.585327    6[6-(1,6),6-(1,6),6-(8,8)]
   871      26.696887      26.696887      26.696887    6[1-(0),6-(1,6),6-(6,6)]
   872      25.731158      25.731158      25.731158    6[1-(0),6-(1,6),6-(6,6)]
   873      24.778392      24.778392      24.778392    6[1-(0),6-(1,6),6-(6,6)]
   874      21.015939      21.015939      21.015939    6[6-(6,6),8-(30),8-(30)]
   875      27.027438      27.027438      27.027438    6[1-(0),6-(1,6),6-(6,6)]
   876      17.687741      17.687741      17.687741    6[1-(0),6-(1,6),6-(6,6)]
   877      28.398254      28.398254      28.398254    6[1-(0),6-(1,6),6-(6,7)]
   878      18.967817      18.967817      18.967817    6[1-(0),6-(1,6),6-(6,6)]
   879      15.733599      15.733599      15.733599    6[6-(1,6),6-(1,6),6-(6,6)]
   880      13.076225      13.076225      13.076225    6[6-(1,6),6-(1,6),7-(6,6)]
   881      14.006305      14.006305      14.006305    6[1-(0),6-(1,6),6-(6,7)]
   882      15.215086      15.215086      15.215086    6[1-(0),6-(1,6),6-(6,6)]
   883      13.445664      13.445664      13.445664    6[1-(0),6-(1,6),6-(6,7)]
   884      14.735463      14.735463      14.735463    6[1-(0),6-(1,6),6-(6,6)]
   885       4.974474       4.974474       4.974474    6[6-(1,6),6-(1,6),7-(6,6)]
   886       6.309643       6.309643       6.309643    6[1-(0),6-(1,6),6-(6,7)]
   887      12.745673      12.745673      12.745673    6[6-(1,6),6-(1,6),6-(8,8)]
   888       5.768446       5.768446       5.768446    6[6-(1,6),6-(1,6),6-(6,6)]
   889      14.589631      14.589631      14.589631    6[1-(0),6-(1,6),6-(6,6)]
   890       7.194354       7.194354       7.194354    6[6-(6,6),8-(30),8-(30)]
   891       4.426796       4.426796       4.426796    6[1-(0),6-(1,6),6-(6,6)]
   892      13.351684      13.351684      13.351684    6[1-(0),6-(1,6),6-(6,6)]
   893       7.298056       7.298056       7.298056    6[1-(0),6-(1,6),6-(6,6)]
   894       6.154089       6.154089       6.154089    6[6-(1,6),6-(1,6),6-(6,6)]
   895      15.292863      15.292863      15.292863    6[6-(1,6),6-(1,6),6-(6,6)]
   896       6.821673       6.821673       6.821673    6[6-(1,6),6-(1,6),6-(8,8)]
   897       5.710113       5.710113       5.710113    6[1-(0),6-(1,6),6-(6,6)]
   898       6.675842       6.675842       6.675842    6[1-(0),6-(1,6),6-(6,6)]
   899       7.628608       7.628608       7.628608    6[1-(0),6-(1,6),6-(6,6)]
   900       11.39106       11.39106       11.39106    6[6-(6,6),8-(30),8-(30)]
   901       5.379562       5.379562       5.379562    6[1-(0),6-(1,6),6-(6,6)]
   902      14.719259      14.719259      14.719259    6[1-(0),6-(1,6),6-(6,6)]
   903       4.008746       4.008746       4.008746    6[1-(0),6-(1,6),6-(6,7)]
   904      13.439183      13.439183      13.439183    6[1-(0),6-(1,6),6-(6,6)]
   905      16.673401      16.673401      16.673401    6[6-(1,6),6-(1,6),6-(6,6)]
   906      19.330776      19.330776      19.330776    6[6-(1,6),6-(1,6),7-(6,6)]
   907      18.400695      18.400695      18.400695    6[1-(0),6-(1,6),6-(6,7)]
   908      17.191913      17.191913      17.191913    6[1-(0),6-(1,6),6-(6,6)]
   909      18.961336      18.961336      18.961336    6[1-(0),6-(1,6),6-(6,7)]
   910      17.671537      17.671537      17.671537    6[1-(0),6-(1,6),6-(6,6)]
   911      21.177975      21.177975      21.177975    6[6-(1,6),6-(1,6),7-(6,6)]
   912      22.513143      22.513143      22.513143    6[1-(0),6-(1,6),6-(6,7)]
   913      28.949173      28.949173      28.949173    6[6-(1,6),6-(1,6),6-(8,8)]
   914      21.971946      21.971946      21.971946    6[6-(1,6),6-(1,6),6-(6,6)]
   915      30.793131      30.793131      30.793131    6[1-(0),6-(1,6),6-(6,6)]
   916      23.397854      23.397854      23.397854    6[6-(6,6),8-(30),8-(30)]
   917      20.630296      20.630296      20.630296    6[1-(0),6-(1,6),6-(6,6)]
   918      29.555184      29.555184      29.555184    6[1-(0),6-(1,6),6-(6,6)]
   919      23.501556      23.501556      23.501556    6[1-(0),6-(1,6),6-(6,6)]
   920      22.357589      22.357589      22.357589    6[6-(1,6),6-(1,6),6-(6,6)]
   921      31.496363      31.496363      31.496363    6[6-(1,6),6-(1,6),6-(6,6)]
   922      23.025174      23.025174      23.025174    6[6-(1,6),6-(1,6),6-(8,8)]
   923      21.913613      21.913613      21.913613    6[1-(0),6-(1,6),6-(6,6)]
   924      22.879342      22.879342      22.879342    6[1-(0),6-(1,6),6-(6,6)]
   925      23.832108      23.832108      23.832108    6[1-(0),6-(1,6),6-(6,6)]
   926      27.594561      27.594561      27.594561    6[6-(6,6),8-(30),8-(30)]
   927      21.583062      21.583062      21.583062    6[1-(0),6-(1,6),6-(6,6)]
   928      30.922759      30.922759      30.922759    6[1-(0),6-(1,6),6-(6,6)]
   929      20.212246      20.212246      20.212246    6[1-(0),6-(1,6),6-(6,7)]
   930      29.642683      29.642683      29.642683    6[1-(0),6-(1,6),6-(6,6)]
   931       0.469901       0.469901       0.469901    6[6-(1,6),6-(1,6),6-(6,6)]
   932       3.127276       3.127276       3.127276    6[6-(1,6),6-(1,6),7-(6,6)]
   933       2.197195       2.197195       2.197195    6[1-(0),6-(1,6),6-(6,7)]
   934       0.988413       0.988413       0.988413    6[1-(0),6-(1,6),6-(6,6)]
   935       2.757836       2.757836       2.757836    6[1-(0),6-(1,6),6-(6,7)]
   936       1.468037       1.468037       1.468037    6[1-(0),6-(1,6),6-(6,6)]
   937       5.074936       5.074936       5.074936    6[6-(1,6),6-(1,6),7-(6,6)]
   938       5.227249       5.227249       5.227249    6[1-(0),6-(1,6),6-(6,7)]
   939       6.730934       6.730934       6.730934    6[6-(1,6),6-(1,6),6-(8,8)]
   940       5.852704       5.852704       5.852704    6[6-(1,6),6-(1,6),6-(6,6)]
   941       5.256415       5.256415       5.256415    6[1-(0),6-(1,6),6-(6,6)]
   942       7.450369       7.450369       7.450369    6[6-(6,6),8-(30),8-(30)]
   943       5.719836       5.719836       5.719836    6[1-(0),6-(1,6),6-(6,6)]
   944       5.632337       5.632337       5.632337    6[1-(0),6-(1,6),6-(6,6)]
   945       7.022597       7.022597       7.022597    6[1-(0),6-(1,6),6-(6,6)]
   946       6.277236       6.277236       6.277236    6[6-(1,6),6-(1,6),6-(6,6)]
   947       5.956407       5.956407       5.956407    6[6-(1,6),6-(1,6),6-(6,6)]
   948       7.048523       7.048523       7.048523    6[6-(1,6),6-(1,6),6-(8,8)]
   949       6.332328       6.332328       6.332328    6[1-(0),6-(1,6),6-(6,6)]
   950       5.609652       5.609652       5.609652    6[1-(0),6-(1,6),6-(6,6)]
   951       7.392037       7.392037       7.392037    6[1-(0),6-(1,6),6-(6,6)]
   952       7.171669       7.171669       7.171669    6[6-(6,6),8-(30),8-(30)]
   953       5.946684       5.946684       5.946684    6[1-(0),6-(1,6),6-(6,6)]
   954       7.071207       7.071207       7.071207    6[1-(0),6-(1,6),6-(6,6)]
   955       5.330952       5.330952       5.330952    6[1-(0),6-(1,6),6-(6,7)]
   956       7.443888       7.443888       7.443888    6[1-(0),6-(1,6),6-(6,6)]
   957       5.561041       5.561041       5.561041    6[6-(1,6),6-(1,6),6-(6,6)]
   958       4.799477       4.799477       4.799477    6[6-(1,6),6-(1,6),7-(6,6)]
   959       4.002264       4.002264       4.002264    6[1-(0),6-(1,6),6-(6,7)]
   960       4.358741       4.358741       4.358741    6[1-(0),6-(1,6),6-(6,6)]
   961       6.098997       6.098997       6.098997    6[1-(0),6-(1,6),6-(6,7)]
   962       6.468437       6.468437       6.468437    6[1-(0),6-(1,6),6-(6,6)]
   963      27.332064      27.332064      27.332064    6[6-(1,6),6-(1,6),7-(6,6)]
   964      27.179751      27.179751      27.179751    6[1-(0),6-(1,6),6-(6,7)]
   965      25.676066      25.676066      25.676066    6[6-(1,6),6-(1,6),6-(8,8)]
   966      26.554296      26.554296      26.554296    6[6-(1,6),6-(1,6),6-(6,6)]
   967      27.150585      27.150585      27.150585    6[1-(0),6-(1,6),6-(6,6)]
   968      24.956631      24.956631      24.956631    6[6-(6,6),8-(30),8-(30)]
   969      26.687164      26.687164      26.687164    6[1-(0),6-(1,6),6-(6,6)]
   970      26.774663      26.774663      26.774663    6[1-(0),6-(1,6),6-(6,6)]
   971      25.384403      25.384403      25.384403    6[1-(0),6-(1,6),6-(6,6)]
   972      26.129764      26.129764      26.129764    6[6-(1,6),6-(1,6),6-(6,6)]
   973      26.450593      26.450593      26.450593    6[6-(1,6),6-(1,6),6-(6,6)]
   974      25.358478      25.358478      25.358478    6[6-(1,6),6-(1,6),6-(8,8)]
   975      26.074672      26.074672      26.074672    6[1-(0),6-(1,6),6-(6,6)]
   976      26.797348      26.797348      26.797348    6[1-(0),6-(1,6),6-(6,6)]
   977      25.014963      25.014963      25.014963    6[1-(0),6-(1,6),6-(6,6)]
   978      25.235331      25.235331      25.235331    6[6-(6,6),8-(30),8-(30)]
   979      26.460315      26.460315      26.460315    6[1-(0),6-(1,6),6-(6,6)]
   980      25.335793      25.335793      25.335793    6[1-(0),6-(1,6),6-(6,6)]
   981      27.076048      27.076048      27.076048    6[1-(0),6-(1,6),6-(6,7)]
   982      24.963112      24.963112      24.963112    6[1-(0),6-(1,6),6-(6,6)]
   983      26.845959      26.845959      26.845959    6[6-(1,6),6-(1,6),6-(6,6)]
   984      27.607523      27.607523      27.607523    6[6-(1,6),6-(1,6),7-(6,6)]
   985      28.404736      28.404736      28.404736    6[1-(0),6-(1,6),6-(6,7)]
   986      28.048259      28.048259      28.048259    6[1-(0),6-(1,6),6-(6,6)]
   987      26.308003      26.308003      26.308003    6[1-(0),6-(1,6),6-(6,7)]
   988      25.938563      25.938563      25.938563    6[1-(0),6-(1,6),6-(6,6)]
   989      21.278436      21.278436      21.278436    6[6-(1,6),6-(1,6),7-(6,6)]
   990      21.430749      21.430749      21.430749    6[1-(0),6-(1,6),6-(6,7)]
   991      22.934434      22.934434      22.934434    6[6-(1,6),6-(1,6),6-(8,8)]
   992      22.056204      22.056204      22.056204    6[6-(1,6),6-(1,6),6-(6,6)]
   993      21.459915      21.459915      21.459915    6[1-(0),6-(1,6),6-(6,6)]
   994      23.653869      23.653869      23.653869    6[6-(6,6),8-(30),8-(30)]
   995      21.923336      21.923336      21.923336    6[1-(0),6-(1,6),6-(6,6)]
   996      21.835837      21.835837      21.835837    6[1-(0),6-(1,6),6-(6,6)]
   997      23.226097      23.226097      23.226097    6[1-(0),6-(1,6),6-(6,6)]
   998      22.480736      22.480736      22.480736    6[6-(1,6),6-(1,6),6-(6,6)]
   999      22.159907      22.159907      22.159907    6[6-(1,6),6-(1,6),6-(6,6)]
  1000      23.252022      23.252022      23.252022    6[6-(1,6),6-(1,6),6-(8,8)]
  1001      22.535828      22.535828      22.535828    6[1-(0),6-(1,6),6-(6,6)]
  1002      21.813152      21.813152      21.813152    6[1-(0),6-(1,6),6-(6,6)]
  1003      23.595537      23.595537      23.595537    6[1-(0),6-(1,6),6-(6,6)]
  1004      23.375169      23.375169      23.375169    6[6-(6,6),8-(30),8-(30)]
  1005      22.150185      22.150185      22.150185    6[1-(0),6-(1,6),6-(6,6)]
  1006      23.274707      23.274707      23.274707    6[1-(0),6-(1,6),6-(6,6)]
  1007      21.534452      21.534452      21.534452    6[1-(0),6-(1,6),6-(6,7)]
  1008      23.647388      23.647388      23.647388    6[1-(0),6-(1,6),6-(6,6)]
  1009      21.764541      21.764541      21.764541    6[6-(1,6),6-(1,6),6-(6,6)]
  1010      21.002977      21.002977      21.002977    6[6-(1,6),6-(1,6),7-(6,6)]
  1011      20.205765      20.205765      20.205765    6[1-(0),6-(1,6),6-(6,7)]
  1012      20.562241      20.562241      20.562241    6[1-(0),6-(1,6),6-(6,6)]
  1013      22.302497      22.302497      22.302497    6[1-(0),6-(1,6),6-(6,7)]
  1014      22.671937      22.671937      22.671937    6[1-(0),6-(1,6),6-(6,6)]
  1015      11.128564      11.128564      11.128564    6[6-(1,6),6-(1,6),7-(6,6)]
  1016      10.976251      10.976251      10.976251    6[1-(0),6-(1,6),6-(6,7)]
  1017       9.472566       9.472566       9.472566    6[6-(1,6),6-(1,6),6-(8,8)]
  1018      10.350796      10.350796      10.350796    6[6-(1,6),6-(1,6),6-(6,6)]
  1019      10.947085      10.947085      10.947085    6[1-(0),6-(1,6),6-(6,6)]
  1020       8.753131       8.753131       8.753131    6[6-(6,6),8-(30),8-(30)]
  1021      10.483664      10.483664      10.483664    6[1-(0),6-(1,6),6-(6,6)]
  1022      10.571163      10.571163      10.571163    6[1-(0),6-(1,6),6-(6,6)]
  1023       9.180903       9.180903       9.180903    6[1-(0),6-(1,6),6-(6,6)]
  1024       9.926264       9.926264       9.926264    6[6-(1,6),6-(1,6),6-(6,6)]
  1025      10.247093      10.247093      10.247093    6[6-(1,6),6-(1,6),6-(6,6)]
  1026       9.154978       9.154978       9.154978    6[6-(1,6),6-(1,6),6-(8,8)]
  1027       9.871172       9.871172       9.871172    6[1-(0),6-(1,6),6-(6,6)]
  1028      10.593848      10.593848      10.593848    6[1-(0),6-(1,6),6-(6,6)]
  1029       8.811463       8.811463       8.811463    6[1-(0),6-(1,6),6-(6,6)]
  1030       9.031831       9.031831       9.031831    6[6-(6,6),8-(30),8-(30)]
  1031      10.256815      10.256815      10.256815    6[1-(0),6-(1,6),6-(6,6)]
  1032       9.132293       9.132293       9.132293    6[1-(0),6-(1,6),6-(6,6)]
  1033      10.872549      10.872549      10.872549    6[1-(0),6-(1,6),6-(6,7)]
  1034       8.759612       8.759612       8.759612    6[1-(0),6-(1,6),6-(6,6)]
  1035      10.642459      10.642459      10.642459    6[6-(1,6),6-(1,6),6-(6,6)]
  1036      11.404023      11.404023      11.404023    6[6-(1,6),6-(1,6),7-(6,6)]
  1037      12.201236      12.201236      12.201236    6[1-(0),6-(1,6),6-(6,7)]
  1038      11.844758      11.844758      11.844758    6[1-(0),6-(1,6),6-(6,6)]
  1039      10.104503      10.104503      10.104503    6[1-(0),6-(1,6),6-(6,7)]
  1040       9.735063       9.735063       9.735063    6[1-(0),6-(1,6),6-(6,6)]
  1041      11.601706      11.601706      11.601706    7[6-(6,6),6-(6,6),6-(6,6)]
  1042       4.601794       4.601794       4.601794    7[6-(6,6),6-(6,6),6-(6,6)]
  1043      20.805294      20.805294      20.805294    7[6-(6,6),6-(6,6),6-(6,6)]
  1044      27.805206      27.805206      27.805206    7[6-(6,6),6-(6,6),6-(6,6)]
  1045      20.468261      20.468261      20.468261    7[6-(6,6),6-(6,6),6-(6,6)]
  1046      28.142239      28.142239      28.142239    7[6-(6,6),6-(6,6),6-(6,6)]
  1047      11.938739      11.938739      11.938739    7[6-(6,6),6-(6,6),6-(6,6)]
  1048       4.264761       4.264761       4.264761    7[6-(6,6),6-(6,6),6-(6,6)]
  1049      20.805294      20.805294      20.805294    7[6-(6,6),6-(6,6),6-(6,6)]
  1050      27.805206      27.805206      27.805206    7[6-(6,6),6-(6,6),6-(6,6)]
  1051      11.601706      11.601706      11.601706    7[6-(6,6),6-(6,6),6-(6,6)]
  1052       4.601794       4.601794       4.601794    7[6-(6,6),6-(6,6),6-(6,6)]
  1053      11.938739      11.938739      11.938739    7[6-(6,6),6-(6,6),6-(6,6)]
  1054       4.264761       4.264761       4.264761    7[6-(6,6),6-(6,6),6-(6,6)]
  1055      20.468261      20.468261      20.468261    7[6-(6,6),6-(6,6),6-(6,6)]
  1056      28.142239      28.142239      28.142239    7[6-(6,6),6-(6,6),6-(6,6)]
  1057      21.014967      21.014967      21.014967    8[6-(6,8),30-(8,8,8)]
  1058      22.795084      22.795084      22.795084    8[6-(6,8),30-(8,8,8)]
  1059      24.434554      24.434554      24.434554    8[6-(6,8),30-(8,8,8)]
  1060      21.738292      21.738292      21.738292    8[6-(6,8),30-(8,8,8)]
  1061      27.595533      27.595533      27.595533    8[6-(6,8),30-(8,8,8)]
  1062      25.815416      25.815416      25.815416    8[6-(6,8),30-(8,8,8)]
  1063      24.175946      24.175946      24.175946    8[6-(6,8),30-(8,8,8)]
  1064      26.872208      26.872208      26.872208    8[6-(6,8),30-(8,8,8)]
  1065      11.392033      11.392033      11.392033    8[6-(6,8),30-(8,8,8)]
  1066       9.611916       9.611916       9.611916    8[6-(6,8),30-(8,8,8)]
  1067       7.972446       7.972446       7.972446    8[6-(6,8),30-(8,8,8)]
  1068      10.668708      10.668708      10.668708    8[6-(6,8),30-(8,8,8)]
  1069       4.811467       4.811467       4.811467    8[6-(6,8),30-(8,8,8)]
  1070       6.591584       6.591584       6.591584    8[6-(6,8),30-(8,8,8)]
  1071       8.231054       8.231054       8.231054    8[6-(6,8),30-(8,8,8)]
  1072       5.534792       5.534792       5.534792    8[6-(6,8),30-(8,8,8)]
  1073      24.439091      24.439091      24.439091    8[6-(6,8),30-(8,8,8)]
  1074      27.038132      27.038132      27.038132    8[6-(6,8),30-(8,8,8)]
  1075      27.036188      27.036188      27.036188    8[6-(6,8),30-(8,8,8)]
  1076      22.579901      22.579901      22.579901    8[6-(6,8),30-(8,8,8)]
  1077       8.235591       8.235591       8.235591    8[6-(6,8),30-(8,8,8)]
  1078      10.834632      10.834632      10.834632    8[6-(6,8),30-(8,8,8)]
  1079      10.832688      10.832688      10.832688    8[6-(6,8),30-(8,8,8)]
  1080       6.376401       6.376401       6.376401    8[6-(6,8),30-(8,8,8)]
  1081      24.171409      24.171409      24.171409    8[6-(6,8),30-(8,8,8)]
  1082      21.572368      21.572368      21.572368    8[6-(6,8),30-(8,8,8)]
  1083      21.574312      21.574312      21.574312    8[6-(6,8),30-(8,8,8)]
  1084      26.030599      26.030599      26.030599    8[6-(6,8),30-(8,8,8)]
  1085       7.967909       7.967909       7.967909    8[6-(6,8),30-(8,8,8)]
  1086       5.368868       5.368868       5.368868    8[6-(6,8),30-(8,8,8)]
  1087       5.370812       5.370812       5.370812    8[6-(6,8),30-(8,8,8)]
  1088       9.827099       9.827099       9.827099    8[6-(6,8),30-(8,8,8)]
  1089      24.326315      24.326315      24.326315    8[6-(6,8),30-(8,8,8)]
  1090      24.308491      24.308491      24.308491    8[6-(6,8),30-(8,8,8)]
  1091      25.832592      25.832592      25.832592    8[6-(6,8),30-(8,8,8)]
  1092      25.275192      25.275192      25.275192    8[6-(6,8),30-(8,8,8)]
  1093       8.080685       8.080685       8.080685    8[6-(6,8),30-(8,8,8)]
  1094       8.098509       8.098509       8.098509    8[6-(6,8),30-(8,8,8)]
  1095       6.574408       6.574408       6.574408    8[6-(6,8),30-(8,8,8)]
  1096       7.131808       7.131808       7.131808    8[6-(6,8),30-(8,8,8)]
  1097       8.122815       8.122815       8.122815    8[6-(6,8),30-(8,8,8)]
  1098       8.104991       8.104991       8.104991    8[6-(6,8),30-(8,8,8)]
  1099       9.629092       9.629092       9.629092    8[6-(6,8),30-(8,8,8)]
  1100       9.071692       9.071692       9.071692    8[6-(6,8),30-(8,8,8)]
  1101      24.284185      24.284185      24.284185    8[6-(6,8),30-(8,8,8)]
  1102      24.302009      24.302009      24.302009    8[6-(6,8),30-(8,8,8)]
  1103      22.777908      22.777908      22.777908    8[6-(6,8),30-(8,8,8)]
  1104      23.335308      23.335308      23.335308    8[6-(6,8),30-(8,8,8)]
  1105       24.25826       24.25826       24.25826    8[30-(8,8,8),30-(8,8,8),30-(8,8,8),30-(8,8,8)]
  1106       24.35224       24.35224       24.35224    8[30-(8,8,8),30-(8,8,8),30-(8,8,8),30-(8,8,8)]
  1107        8.14874        8.14874        8.14874    8[30-(8,8,8),30-(8,8,8),30-(8,8,8),30-(8,8,8)]
  1108        8.05476        8.05476        8.05476    8[30-(8,8,8),30-(8,8,8),30-(8,8,8),30-(8,8,8)]
  1109      11.392033      11.392033      11.392033    8[6-(6,8),30-(8,8,8)]
  1110       9.611916       9.611916       9.611916    8[6-(6,8),30-(8,8,8)]
  1111       7.972446       7.972446       7.972446    8[6-(6,8),30-(8,8,8)]
  1112      10.668708      10.668708      10.668708    8[6-(6,8),30-(8,8,8)]
  1113       4.811467       4.811467       4.811467    8[6-(6,8),30-(8,8,8)]
  1114       6.591584       6.591584       6.591584    8[6-(6,8),30-(8,8,8)]
  1115       8.231054       8.231054       8.231054    8[6-(6,8),30-(8,8,8)]
  1116       5.534792       5.534792       5.534792    8[6-(6,8),30-(8,8,8)]
  1117      21.014967      21.014967      21.014967    8[6-(6,8),30-(8,8,8)]
  1118      22.795084      22.795084      22.795084    8[6-(6,8),30-(8,8,8)]
  1119      24.434554      24.434554      24.434554    8[6-(6,8),30-(8,8,8)]
  1120      21.738292      21.738292      21.738292    8[6-(6,8),30-(8,8,8)]
  1121      27.595533      27.595533      27.595533    8[6-(6,8),30-(8,8,8)]
  1122      25.815416      25.815416      25.815416    8[6-(6,8),30-(8,8,8)]
  1123      24.175946      24.175946      24.175946    8[6-(6,8),30-(8,8,8)]
  1124      26.872208      26.872208      26.872208    8[6-(6,8),30-(8,8,8)]
  1125       7.967909       7.967909       7.967909    8[6-(6,8),30-(8,8,8)]
  1126       5.368868       5.368868       5.368868    8[6-(6,8),30-(8,8,8)]
  1127       5.370812       5.370812       5.370812    8[6-(6,8),30-(8,8,8)]
  1128       9.827099       9.827099       9.827099    8[6-(6,8),30-(8,8,8)]
  1129      24.171409      24.171409      24.171409    8[6-(6,8),30-(8,8,8)]
  1130      21.572368      21.572368      21.572368    8[6-(6,8),30-(8,8,8)]
  1131      21.574312      21.574312      21.574312    8[6-(6,8),30-(8,8,8)]
  1132      26.030599      26.030599      26.030599    8[6-(6,8),30-(8,8,8)]
  1133       8.235591       8.235591       8.235591    8[6-(6,8),30-(8,8,8)]
  1134      10.834632      10.834632      10.834632    8[6-(6,8),30-(8,8,8)]
  1135      10.832688      10.832688      10.832688    8[6-(6,8),30-(8,8,8)]
  1136       6.376401       6.376401       6.376401    8[6-(6,8),30-(8,8,8)]
  1137      24.439091      24.439091      24.439091    8[6-(6,8),30-(8,8,8)]
  1138      27.038132      27.038132      27.038132    8[6-(6,8),30-(8,8,8)]
  1139      27.036188      27.036188      27.036188    8[6-(6,8),30-(8,8,8)]
  1140      22.579901      22.579901      22.579901    8[6-(6,8),30-(8,8,8)]
  1141       8.080685       8.080685       8.080685    8[6-(6,8),30-(8,8,8)]
  1142       8.098509       8.098509       8.098509    8[6-(6,8),30-(8,8,8)]
  1143       6.574408       6.574408       6.574408    8[6-(6,8),30-(8,8,8)]
  1144       7.131808       7.131808       7.131808    8[6-(6,8),30-(8,8,8)]
  1145      24.326315      24.326315      24.326315    8[6-(6,8),30-(8,8,8)]
  1146      24.308491      24.308491      24.308491    8[6-(6,8),30-(8,8,8)]
  1147      25.832592      25.832592      25.832592    8[6-(6,8),30-(8,8,8)]
  1148      25.275192      25.275192      25.275192    8[6-(6,8),30-(8,8,8)]
  1149      24.284185      24.284185      24.284185    8[6-(6,8),30-(8,8,8)]
  1150      24.302009      24.302009      24.302009    8[6-(6,8),30-(8,8,8)]
  1151      22.777908      22.777908      22.777908    8[6-(6,8),30-(8,8,8)]
  1152      23.335308      23.335308      23.335308    8[6-(6,8),30-(8,8,8)]
  1153       8.122815       8.122815       8.122815    8[6-(6,8),30-(8,8,8)]
  1154       8.104991       8.104991       8.104991    8[6-(6,8),30-(8,8,8)]
  1155       9.629092       9.629092       9.629092    8[6-(6,8),30-(8,8,8)]
  1156       9.071692       9.071692       9.071692    8[6-(6,8),30-(8,8,8)]
  1157        8.14874        8.14874        8.14874    8[30-(8,8,8),30-(8,8,8),30-(8,8,8),30-(8,8,8)]
  1158        8.05476        8.05476        8.05476    8[30-(8,8,8),30-(8,8,8),30-(8,8,8),30-(8,8,8)]
  1159       24.25826       24.25826       24.25826    8[30-(8,8,8),30-(8,8,8),30-(8,8,8),30-(8,8,8)]
  1160       24.35224       24.35224       24.35224    8[30-(8,8,8),30-(8,8,8),30-(8,8,8),30-(8,8,8)]
