# Supplementary material for: A collection of forcefield precursors for metal–organic frameworks
Source: RSC Adv. 2019 Nov 13;9(63):36492–507. doi: 10.1039/c9ra07327b (PMC9075174; doi:10.1039/c9ra07327b)
Supplement: RA-009-C9RA07327B-s2522 [file RA-009-C9RA07327B-s2522.txt]

UWAGAB02_clean

32.405300    0.000000    0.000000
0.000000    32.405300    0.000000
0.000000    0.000000    32.405300

     1       8.730312       8.730312       8.730312    30[8-(30,30,30),8-(6),8-(6),8-(6)]
     2       7.472338       7.472338       7.472338    30[8-(30,30,30),8-(6),8-(6),8-(6)]
     3      23.674988      23.674988      23.674988    30[8-(30,30,30),8-(6),8-(6),8-(6)]
     4      24.932962      24.932962      24.932962    30[8-(30,30,30),8-(6),8-(6),8-(6)]
     5      25.933962      25.933962      25.933962    30[8-(30,30,30),8-(6),8-(6),8-(6)]
     6       9.731312       9.731312       9.731312    30[8-(30,30,30),8-(6),8-(6),8-(6)]
     7      22.673988      22.673988      22.673988    30[8-(30,30,30),8-(6),8-(6),8-(6)]
     8       6.471338       6.471338       6.471338    30[8-(30,30,30),8-(6),8-(6),8-(6)]
     9       9.022284       9.022284       9.022284    30[8-(30,30,30),8-(6),8-(6),8-(6)]
    10      23.383016      23.383016      23.383016    30[8-(30,30,30),8-(6),8-(6),8-(6)]
    11      25.224934      25.224934      25.224934    30[8-(30,30,30),8-(6),8-(6),8-(6)]
    12       7.180366       7.180366       7.180366    30[8-(30,30,30),8-(6),8-(6),8-(6)]
    13       7.026117       7.026117       7.026117    30[8-(30,30,30),8-(6),8-(6),8-(6)]
    14       9.176533       9.176533       9.176533    30[8-(30,30,30),8-(6),8-(6),8-(6)]
    15      25.379183      25.379183      25.379183    30[8-(30,30,30),8-(6),8-(6),8-(6)]
    16      23.228767      23.228767      23.228767    30[8-(30,30,30),8-(6),8-(6),8-(6)]
    17      23.674988      23.674988      23.674988    30[8-(30,30,30),8-(6),8-(6),8-(6)]
    18      24.932962      24.932962      24.932962    30[8-(30,30,30),8-(6),8-(6),8-(6)]
    19       8.730312       8.730312       8.730312    30[8-(30,30,30),8-(6),8-(6),8-(6)]
    20       7.472338       7.472338       7.472338    30[8-(30,30,30),8-(6),8-(6),8-(6)]
    21       6.471338       6.471338       6.471338    30[8-(30,30,30),8-(6),8-(6),8-(6)]
    22      22.673988      22.673988      22.673988    30[8-(30,30,30),8-(6),8-(6),8-(6)]
    23       9.731312       9.731312       9.731312    30[8-(30,30,30),8-(6),8-(6),8-(6)]
    24      25.933962      25.933962      25.933962    30[8-(30,30,30),8-(6),8-(6),8-(6)]
    25      23.383016      23.383016      23.383016    30[8-(30,30,30),8-(6),8-(6),8-(6)]
    26       9.022284       9.022284       9.022284    30[8-(30,30,30),8-(6),8-(6),8-(6)]
    27       7.180366       7.180366       7.180366    30[8-(30,30,30),8-(6),8-(6),8-(6)]
    28      25.224934      25.224934      25.224934    30[8-(30,30,30),8-(6),8-(6),8-(6)]
    29      25.379183      25.379183      25.379183    30[8-(30,30,30),8-(6),8-(6),8-(6)]
    30      23.228767      23.228767      23.228767    30[8-(30,30,30),8-(6),8-(6),8-(6)]
    31       7.026117       7.026117       7.026117    30[8-(30,30,30),8-(6),8-(6),8-(6)]
    32       9.176533       9.176533       9.176533    30[8-(30,30,30),8-(6),8-(6),8-(6)]
    33       7.320357       7.320357       7.320357    1[6-(6,6)]
    34       6.720859       6.720859       6.720859    1[6-(6,6)]
    35       3.684483       3.684483       3.684483    1[6-(6,6)]
    36        3.24053        3.24053        3.24053    1[6-(6,6)]
    37      19.822322      19.822322      19.822322    1[6-(6,6)]
    38       4.478412       4.478412       4.478412    1[6-(6,6)]
    39      16.050345      16.050345      16.050345    1[6-(6,6)]
    40      16.614197      16.614197      16.614197    1[6-(6,6)]
    41      17.748383      17.748383      17.748383    1[6-(6,6)]
    42      14.585626      14.585626      14.585626    1[6-(6,6)]
    43      13.901874      13.901874      13.901874    1[6-(6,6)]
    44      18.723782      18.723782      18.723782    1[6-(6,6)]
    45      12.501965      12.501965      12.501965    1[6-(6,6)]
    46       8.179098       8.179098       8.179098    1[6-(6,6)]
    47       5.171886       5.171886       5.171886    1[6-(6,6)]
    48       7.560156       7.560156       7.560156    1[6-(6,6)]
    49       8.882293       8.882293       8.882293    1[6-(6,6)]
    50       9.481791       9.481791       9.481791    1[6-(6,6)]
    51      12.518167      12.518167      12.518167    1[6-(6,6)]
    52       12.96212       12.96212       12.96212    1[6-(6,6)]
    53      28.785628      28.785628      28.785628    1[6-(6,6)]
    54      11.724238      11.724238      11.724238    1[6-(6,6)]
    55       0.152305       0.152305       0.152305    1[6-(6,6)]
    56      31.993753      31.993753      31.993753    1[6-(6,6)]
    57      30.859567      30.859567      30.859567    1[6-(6,6)]
    58       1.617024       1.617024       1.617024    1[6-(6,6)]
    59       2.300776       2.300776       2.300776    1[6-(6,6)]
    60      29.884168      29.884168      29.884168    1[6-(6,6)]
    61       3.700685       3.700685       3.700685    1[6-(6,6)]
    62       8.023552       8.023552       8.023552    1[6-(6,6)]
    63      11.030764      11.030764      11.030764    1[6-(6,6)]
    64       8.642494       8.642494       8.642494    1[6-(6,6)]
    65      25.084943      25.084943      25.084943    1[6-(6,6)]
    66      25.684441      25.684441      25.684441    1[6-(6,6)]
    67      28.720817      28.720817      28.720817    1[6-(6,6)]
    68       29.16477       29.16477       29.16477    1[6-(6,6)]
    69      12.582978      12.582978      12.582978    1[6-(6,6)]
    70      27.926888      27.926888      27.926888    1[6-(6,6)]
    71      16.354955      16.354955      16.354955    1[6-(6,6)]
    72      15.791103      15.791103      15.791103    1[6-(6,6)]
    73      14.656917      14.656917      14.656917    1[6-(6,6)]
    74      17.819674      17.819674      17.819674    1[6-(6,6)]
    75      18.503426      18.503426      18.503426    1[6-(6,6)]
    76      13.681518      13.681518      13.681518    1[6-(6,6)]
    77      19.903335      19.903335      19.903335    1[6-(6,6)]
    78      24.226202      24.226202      24.226202    1[6-(6,6)]
    79      27.233414      27.233414      27.233414    1[6-(6,6)]
    80      24.845144      24.845144      24.845144    1[6-(6,6)]
    81      23.523007      23.523007      23.523007    1[6-(6,6)]
    82      22.923509      22.923509      22.923509    1[6-(6,6)]
    83      19.887133      19.887133      19.887133    1[6-(6,6)]
    84       19.44318       19.44318       19.44318    1[6-(6,6)]
    85       3.619672       3.619672       3.619672    1[6-(6,6)]
    86      20.681062      20.681062      20.681062    1[6-(6,6)]
    87      32.252995      32.252995      32.252995    1[6-(6,6)]
    88       0.411547       0.411547       0.411547    1[6-(6,6)]
    89       1.545733       1.545733       1.545733    1[6-(6,6)]
    90      30.788276      30.788276      30.788276    1[6-(6,6)]
    91      30.104524      30.104524      30.104524    1[6-(6,6)]
    92       2.521132       2.521132       2.521132    1[6-(6,6)]
    93      28.704615      28.704615      28.704615    1[6-(6,6)]
    94      24.381748      24.381748      24.381748    1[6-(6,6)]
    95      21.374536      21.374536      21.374536    1[6-(6,6)]
    96      23.762806      23.762806      23.762806    1[6-(6,6)]
    97       27.21073       27.21073       27.21073    1[6-(6,6)]
    98      27.654683      27.654683      27.654683    1[6-(6,6)]
    99      26.138115      26.138115      26.138115    1[6-(6,6)]
   100      26.578827      26.578827      26.578827    1[6-(6,6)]
   101      25.447882      25.447882      25.447882    1[6-(6,6)]
   102      25.055778      25.055778      25.055778    1[6-(6,6)]
   103       24.57942       24.57942       24.57942    1[6-(6,6)]
   104      28.626842      28.626842      28.626842    1[6-(6,6)]
   105      24.809498      24.809498      24.809498    1[6-(6,6)]
   106       27.81995       27.81995       27.81995    1[6-(6,6)]
   107      24.002606      24.002606      24.002606    1[6-(6,6)]
   108      29.297632      29.297632      29.297632    1[6-(6,6)]
   109       27.26906       27.26906       27.26906    1[6-(6,6)]
   110      26.915842      26.915842      26.915842    1[6-(6,6)]
   111      24.339621      24.339621      24.339621    1[6-(6,6)]
   112       27.51534       27.51534       27.51534    1[6-(6,6)]
   113       11.00808       11.00808       11.00808    1[6-(6,6)]
   114      11.452033      11.452033      11.452033    1[6-(6,6)]
   115       9.935465       9.935465       9.935465    1[6-(6,6)]
   116      10.376177      10.376177      10.376177    1[6-(6,6)]
   117       9.245232       9.245232       9.245232    1[6-(6,6)]
   118       8.853128       8.853128       8.853128    1[6-(6,6)]
   119        8.37677        8.37677        8.37677    1[6-(6,6)]
   120      12.424192      12.424192      12.424192    1[6-(6,6)]
   121       8.606848       8.606848       8.606848    1[6-(6,6)]
   122        11.6173        11.6173        11.6173    1[6-(6,6)]
   123       7.799956       7.799956       7.799956    1[6-(6,6)]
   124      13.094982      13.094982      13.094982    1[6-(6,6)]
   125       11.06641       11.06641       11.06641    1[6-(6,6)]
   126      10.713192      10.713192      10.713192    1[6-(6,6)]
   127       8.136971       8.136971       8.136971    1[6-(6,6)]
   128       11.31269       11.31269       11.31269    1[6-(6,6)]
   129       21.39722       21.39722       21.39722    1[6-(6,6)]
   130      20.953267      20.953267      20.953267    1[6-(6,6)]
   131      22.469835      22.469835      22.469835    1[6-(6,6)]
   132      22.029123      22.029123      22.029123    1[6-(6,6)]
   133      23.160068      23.160068      23.160068    1[6-(6,6)]
   134      23.552172      23.552172      23.552172    1[6-(6,6)]
   135       24.02853       24.02853       24.02853    1[6-(6,6)]
   136      19.981108      19.981108      19.981108    1[6-(6,6)]
   137      23.798452      23.798452      23.798452    1[6-(6,6)]
   138         20.788         20.788         20.788    1[6-(6,6)]
   139      24.605344      24.605344      24.605344    1[6-(6,6)]
   140      19.310318      19.310318      19.310318    1[6-(6,6)]
   141       21.33889       21.33889       21.33889    1[6-(6,6)]
   142      21.692108      21.692108      21.692108    1[6-(6,6)]
   143      24.268329      24.268329      24.268329    1[6-(6,6)]
   144       21.09261       21.09261       21.09261    1[6-(6,6)]
   145        5.19457        5.19457        5.19457    1[6-(6,6)]
   146       4.750617       4.750617       4.750617    1[6-(6,6)]
   147       6.267185       6.267185       6.267185    1[6-(6,6)]
   148       5.826473       5.826473       5.826473    1[6-(6,6)]
   149       6.957418       6.957418       6.957418    1[6-(6,6)]
   150       7.349522       7.349522       7.349522    1[6-(6,6)]
   151        7.82588        7.82588        7.82588    1[6-(6,6)]
   152       3.778458       3.778458       3.778458    1[6-(6,6)]
   153       7.595802       7.595802       7.595802    1[6-(6,6)]
   154        4.58535        4.58535        4.58535    1[6-(6,6)]
   155       8.402694       8.402694       8.402694    1[6-(6,6)]
   156       3.107668       3.107668       3.107668    1[6-(6,6)]
   157        5.13624        5.13624        5.13624    1[6-(6,6)]
   158       5.489458       5.489458       5.489458    1[6-(6,6)]
   159       8.065679       8.065679       8.065679    1[6-(6,6)]
   160        4.88996        4.88996        4.88996    1[6-(6,6)]
   161      17.417849      17.417849      17.417849    1[6-(6,6)]
   162      19.601966      19.601966      19.601966    1[6-(6,6)]
   163      16.708173      16.708173      16.708173    1[6-(6,6)]
   164      18.749707      18.749707      18.749707    1[6-(6,6)]
   165      11.137702      11.137702      11.137702    1[6-(6,6)]
   166      14.945324      14.945324      14.945324    1[6-(6,6)]
   167       8.982749       8.982749       8.982749    1[6-(6,6)]
   168      10.343772      10.343772      10.343772    1[6-(6,6)]
   169      10.486355      10.486355      10.486355    1[6-(6,6)]
   170      10.729395      10.729395      10.729395    1[6-(6,6)]
   171       8.321681       8.321681       8.321681    1[6-(6,6)]
   172      10.962713      10.962713      10.962713    1[6-(6,6)]
   173      10.113694      10.113694      10.113694    1[6-(6,6)]
   174      13.013968      13.013968      13.013968    1[6-(6,6)]
   175      12.897309      12.897309      12.897309    1[6-(6,6)]
   176      15.149478      15.149478      15.149478    1[6-(6,6)]
   177      14.987451      14.987451      14.987451    1[6-(6,6)]
   178      12.803334      12.803334      12.803334    1[6-(6,6)]
   179      15.697127      15.697127      15.697127    1[6-(6,6)]
   180      13.655593      13.655593      13.655593    1[6-(6,6)]
   181      21.267598      21.267598      21.267598    1[6-(6,6)]
   182      17.459976      17.459976      17.459976    1[6-(6,6)]
   183      23.422551      23.422551      23.422551    1[6-(6,6)]
   184      22.061528      22.061528      22.061528    1[6-(6,6)]
   185      21.918945      21.918945      21.918945    1[6-(6,6)]
   186      21.675905      21.675905      21.675905    1[6-(6,6)]
   187      24.083619      24.083619      24.083619    1[6-(6,6)]
   188      21.442587      21.442587      21.442587    1[6-(6,6)]
   189      22.291606      22.291606      22.291606    1[6-(6,6)]
   190      19.391332      19.391332      19.391332    1[6-(6,6)]
   191      19.507991      19.507991      19.507991    1[6-(6,6)]
   192      17.255822      17.255822      17.255822    1[6-(6,6)]
   193       1.215199       1.215199       1.215199    1[6-(6,6)]
   194       3.399316       3.399316       3.399316    1[6-(6,6)]
   195       0.505523       0.505523       0.505523    1[6-(6,6)]
   196       2.547057       2.547057       2.547057    1[6-(6,6)]
   197      27.340352      27.340352      27.340352    1[6-(6,6)]
   198      31.147974      31.147974      31.147974    1[6-(6,6)]
   199      25.185399      25.185399      25.185399    1[6-(6,6)]
   200      26.546422      26.546422      26.546422    1[6-(6,6)]
   201      26.689005      26.689005      26.689005    1[6-(6,6)]
   202      26.932045      26.932045      26.932045    1[6-(6,6)]
   203      24.524331      24.524331      24.524331    1[6-(6,6)]
   204      27.165363      27.165363      27.165363    1[6-(6,6)]
   205      26.316344      26.316344      26.316344    1[6-(6,6)]
   206      29.216618      29.216618      29.216618    1[6-(6,6)]
   207      29.099959      29.099959      29.099959    1[6-(6,6)]
   208      31.352128      31.352128      31.352128    1[6-(6,6)]
   209      31.190101      31.190101      31.190101    1[6-(6,6)]
   210      29.005984      29.005984      29.005984    1[6-(6,6)]
   211      31.899777      31.899777      31.899777    1[6-(6,6)]
   212      29.858243      29.858243      29.858243    1[6-(6,6)]
   213       5.064948       5.064948       5.064948    1[6-(6,6)]
   214       1.257326       1.257326       1.257326    1[6-(6,6)]
   215       7.219901       7.219901       7.219901    1[6-(6,6)]
   216       5.858878       5.858878       5.858878    1[6-(6,6)]
   217       5.716295       5.716295       5.716295    1[6-(6,6)]
   218       5.473255       5.473255       5.473255    1[6-(6,6)]
   219       7.880969       7.880969       7.880969    1[6-(6,6)]
   220       5.239937       5.239937       5.239937    1[6-(6,6)]
   221       6.088956       6.088956       6.088956    1[6-(6,6)]
   222       3.188682       3.188682       3.188682    1[6-(6,6)]
   223       3.305341       3.305341       3.305341    1[6-(6,6)]
   224       1.053172       1.053172       1.053172    1[6-(6,6)]
   225      25.084943      25.084943      25.084943    1[6-(6,6)]
   226      25.684441      25.684441      25.684441    1[6-(6,6)]
   227      28.720817      28.720817      28.720817    1[6-(6,6)]
   228       29.16477       29.16477       29.16477    1[6-(6,6)]
   229      12.582978      12.582978      12.582978    1[6-(6,6)]
   230      27.926888      27.926888      27.926888    1[6-(6,6)]
   231      16.354955      16.354955      16.354955    1[6-(6,6)]
   232      15.791103      15.791103      15.791103    1[6-(6,6)]
   233      14.656917      14.656917      14.656917    1[6-(6,6)]
   234      17.819674      17.819674      17.819674    1[6-(6,6)]
   235      18.503426      18.503426      18.503426    1[6-(6,6)]
   236      13.681518      13.681518      13.681518    1[6-(6,6)]
   237      19.903335      19.903335      19.903335    1[6-(6,6)]
   238      24.226202      24.226202      24.226202    1[6-(6,6)]
   239      27.233414      27.233414      27.233414    1[6-(6,6)]
   240      24.845144      24.845144      24.845144    1[6-(6,6)]
   241      23.523007      23.523007      23.523007    1[6-(6,6)]
   242      22.923509      22.923509      22.923509    1[6-(6,6)]
   243      19.887133      19.887133      19.887133    1[6-(6,6)]
   244       19.44318       19.44318       19.44318    1[6-(6,6)]
   245       3.619672       3.619672       3.619672    1[6-(6,6)]
   246      20.681062      20.681062      20.681062    1[6-(6,6)]
   247      32.252995      32.252995      32.252995    1[6-(6,6)]
   248       0.411547       0.411547       0.411547    1[6-(6,6)]
   249       1.545733       1.545733       1.545733    1[6-(6,6)]
   250      30.788276      30.788276      30.788276    1[6-(6,6)]
   251      30.104524      30.104524      30.104524    1[6-(6,6)]
   252       2.521132       2.521132       2.521132    1[6-(6,6)]
   253      28.704615      28.704615      28.704615    1[6-(6,6)]
   254      24.381748      24.381748      24.381748    1[6-(6,6)]
   255      21.374536      21.374536      21.374536    1[6-(6,6)]
   256      23.762806      23.762806      23.762806    1[6-(6,6)]
   257       7.320357       7.320357       7.320357    1[6-(6,6)]
   258       6.720859       6.720859       6.720859    1[6-(6,6)]
   259       3.684483       3.684483       3.684483    1[6-(6,6)]
   260        3.24053        3.24053        3.24053    1[6-(6,6)]
   261      19.822322      19.822322      19.822322    1[6-(6,6)]
   262       4.478412       4.478412       4.478412    1[6-(6,6)]
   263      16.050345      16.050345      16.050345    1[6-(6,6)]
   264      16.614197      16.614197      16.614197    1[6-(6,6)]
   265      17.748383      17.748383      17.748383    1[6-(6,6)]
   266      14.585626      14.585626      14.585626    1[6-(6,6)]
   267      13.901874      13.901874      13.901874    1[6-(6,6)]
   268      18.723782      18.723782      18.723782    1[6-(6,6)]
   269      12.501965      12.501965      12.501965    1[6-(6,6)]
   270       8.179098       8.179098       8.179098    1[6-(6,6)]
   271       5.171886       5.171886       5.171886    1[6-(6,6)]
   272       7.560156       7.560156       7.560156    1[6-(6,6)]
   273       8.882293       8.882293       8.882293    1[6-(6,6)]
   274       9.481791       9.481791       9.481791    1[6-(6,6)]
   275      12.518167      12.518167      12.518167    1[6-(6,6)]
   276       12.96212       12.96212       12.96212    1[6-(6,6)]
   277      28.785628      28.785628      28.785628    1[6-(6,6)]
   278      11.724238      11.724238      11.724238    1[6-(6,6)]
   279       0.152305       0.152305       0.152305    1[6-(6,6)]
   280      31.993753      31.993753      31.993753    1[6-(6,6)]
   281      30.859567      30.859567      30.859567    1[6-(6,6)]
   282       1.617024       1.617024       1.617024    1[6-(6,6)]
   283       2.300776       2.300776       2.300776    1[6-(6,6)]
   284      29.884168      29.884168      29.884168    1[6-(6,6)]
   285       3.700685       3.700685       3.700685    1[6-(6,6)]
   286       8.023552       8.023552       8.023552    1[6-(6,6)]
   287      11.030764      11.030764      11.030764    1[6-(6,6)]
   288       8.642494       8.642494       8.642494    1[6-(6,6)]
   289        5.19457        5.19457        5.19457    1[6-(6,6)]
   290       4.750617       4.750617       4.750617    1[6-(6,6)]
   291       6.267185       6.267185       6.267185    1[6-(6,6)]
   292       5.826473       5.826473       5.826473    1[6-(6,6)]
   293       6.957418       6.957418       6.957418    1[6-(6,6)]
   294       7.349522       7.349522       7.349522    1[6-(6,6)]
   295        7.82588        7.82588        7.82588    1[6-(6,6)]
   296       3.778458       3.778458       3.778458    1[6-(6,6)]
   297       7.595802       7.595802       7.595802    1[6-(6,6)]
   298        4.58535        4.58535        4.58535    1[6-(6,6)]
   299       8.402694       8.402694       8.402694    1[6-(6,6)]
   300       3.107668       3.107668       3.107668    1[6-(6,6)]
   301        5.13624        5.13624        5.13624    1[6-(6,6)]
   302       5.489458       5.489458       5.489458    1[6-(6,6)]
   303       8.065679       8.065679       8.065679    1[6-(6,6)]
   304        4.88996        4.88996        4.88996    1[6-(6,6)]
   305       21.39722       21.39722       21.39722    1[6-(6,6)]
   306      20.953267      20.953267      20.953267    1[6-(6,6)]
   307      22.469835      22.469835      22.469835    1[6-(6,6)]
   308      22.029123      22.029123      22.029123    1[6-(6,6)]
   309      23.160068      23.160068      23.160068    1[6-(6,6)]
   310      23.552172      23.552172      23.552172    1[6-(6,6)]
   311       24.02853       24.02853       24.02853    1[6-(6,6)]
   312      19.981108      19.981108      19.981108    1[6-(6,6)]
   313      23.798452      23.798452      23.798452    1[6-(6,6)]
   314         20.788         20.788         20.788    1[6-(6,6)]
   315      24.605344      24.605344      24.605344    1[6-(6,6)]
   316      19.310318      19.310318      19.310318    1[6-(6,6)]
   317       21.33889       21.33889       21.33889    1[6-(6,6)]
   318      21.692108      21.692108      21.692108    1[6-(6,6)]
   319      24.268329      24.268329      24.268329    1[6-(6,6)]
   320       21.09261       21.09261       21.09261    1[6-(6,6)]
   321       11.00808       11.00808       11.00808    1[6-(6,6)]
   322      11.452033      11.452033      11.452033    1[6-(6,6)]
   323       9.935465       9.935465       9.935465    1[6-(6,6)]
   324      10.376177      10.376177      10.376177    1[6-(6,6)]
   325       9.245232       9.245232       9.245232    1[6-(6,6)]
   326       8.853128       8.853128       8.853128    1[6-(6,6)]
   327        8.37677        8.37677        8.37677    1[6-(6,6)]
   328      12.424192      12.424192      12.424192    1[6-(6,6)]
   329       8.606848       8.606848       8.606848    1[6-(6,6)]
   330        11.6173        11.6173        11.6173    1[6-(6,6)]
   331       7.799956       7.799956       7.799956    1[6-(6,6)]
   332      13.094982      13.094982      13.094982    1[6-(6,6)]
   333       11.06641       11.06641       11.06641    1[6-(6,6)]
   334      10.713192      10.713192      10.713192    1[6-(6,6)]
   335       8.136971       8.136971       8.136971    1[6-(6,6)]
   336       11.31269       11.31269       11.31269    1[6-(6,6)]
   337       27.21073       27.21073       27.21073    1[6-(6,6)]
   338      27.654683      27.654683      27.654683    1[6-(6,6)]
   339      26.138115      26.138115      26.138115    1[6-(6,6)]
   340      26.578827      26.578827      26.578827    1[6-(6,6)]
   341      25.447882      25.447882      25.447882    1[6-(6,6)]
   342      25.055778      25.055778      25.055778    1[6-(6,6)]
   343       24.57942       24.57942       24.57942    1[6-(6,6)]
   344      28.626842      28.626842      28.626842    1[6-(6,6)]
   345      24.809498      24.809498      24.809498    1[6-(6,6)]
   346       27.81995       27.81995       27.81995    1[6-(6,6)]
   347      24.002606      24.002606      24.002606    1[6-(6,6)]
   348      29.297632      29.297632      29.297632    1[6-(6,6)]
   349       27.26906       27.26906       27.26906    1[6-(6,6)]
   350      26.915842      26.915842      26.915842    1[6-(6,6)]
   351      24.339621      24.339621      24.339621    1[6-(6,6)]
   352       27.51534       27.51534       27.51534    1[6-(6,6)]
   353      14.987451      14.987451      14.987451    1[6-(6,6)]
   354      12.803334      12.803334      12.803334    1[6-(6,6)]
   355      15.697127      15.697127      15.697127    1[6-(6,6)]
   356      13.655593      13.655593      13.655593    1[6-(6,6)]
   357      21.267598      21.267598      21.267598    1[6-(6,6)]
   358      17.459976      17.459976      17.459976    1[6-(6,6)]
   359      23.422551      23.422551      23.422551    1[6-(6,6)]
   360      22.061528      22.061528      22.061528    1[6-(6,6)]
   361      21.918945      21.918945      21.918945    1[6-(6,6)]
   362      21.675905      21.675905      21.675905    1[6-(6,6)]
   363      24.083619      24.083619      24.083619    1[6-(6,6)]
   364      21.442587      21.442587      21.442587    1[6-(6,6)]
   365      22.291606      22.291606      22.291606    1[6-(6,6)]
   366      19.391332      19.391332      19.391332    1[6-(6,6)]
   367      19.507991      19.507991      19.507991    1[6-(6,6)]
   368      17.255822      17.255822      17.255822    1[6-(6,6)]
   369      17.417849      17.417849      17.417849    1[6-(6,6)]
   370      19.601966      19.601966      19.601966    1[6-(6,6)]
   371      16.708173      16.708173      16.708173    1[6-(6,6)]
   372      18.749707      18.749707      18.749707    1[6-(6,6)]
   373      11.137702      11.137702      11.137702    1[6-(6,6)]
   374      14.945324      14.945324      14.945324    1[6-(6,6)]
   375       8.982749       8.982749       8.982749    1[6-(6,6)]
   376      10.343772      10.343772      10.343772    1[6-(6,6)]
   377      10.486355      10.486355      10.486355    1[6-(6,6)]
   378      10.729395      10.729395      10.729395    1[6-(6,6)]
   379       8.321681       8.321681       8.321681    1[6-(6,6)]
   380      10.962713      10.962713      10.962713    1[6-(6,6)]
   381      10.113694      10.113694      10.113694    1[6-(6,6)]
   382      13.013968      13.013968      13.013968    1[6-(6,6)]
   383      12.897309      12.897309      12.897309    1[6-(6,6)]
   384      15.149478      15.149478      15.149478    1[6-(6,6)]
   385      31.190101      31.190101      31.190101    1[6-(6,6)]
   386      29.005984      29.005984      29.005984    1[6-(6,6)]
   387      31.899777      31.899777      31.899777    1[6-(6,6)]
   388      29.858243      29.858243      29.858243    1[6-(6,6)]
   389       5.064948       5.064948       5.064948    1[6-(6,6)]
   390       1.257326       1.257326       1.257326    1[6-(6,6)]
   391       7.219901       7.219901       7.219901    1[6-(6,6)]
   392       5.858878       5.858878       5.858878    1[6-(6,6)]
   393       5.716295       5.716295       5.716295    1[6-(6,6)]
   394       5.473255       5.473255       5.473255    1[6-(6,6)]
   395       7.880969       7.880969       7.880969    1[6-(6,6)]
   396       5.239937       5.239937       5.239937    1[6-(6,6)]
   397       6.088956       6.088956       6.088956    1[6-(6,6)]
   398       3.188682       3.188682       3.188682    1[6-(6,6)]
   399       3.305341       3.305341       3.305341    1[6-(6,6)]
   400       1.053172       1.053172       1.053172    1[6-(6,6)]
   401       1.215199       1.215199       1.215199    1[6-(6,6)]
   402       3.399316       3.399316       3.399316    1[6-(6,6)]
   403       0.505523       0.505523       0.505523    1[6-(6,6)]
   404       2.547057       2.547057       2.547057    1[6-(6,6)]
   405      27.340352      27.340352      27.340352    1[6-(6,6)]
   406      31.147974      31.147974      31.147974    1[6-(6,6)]
   407      25.185399      25.185399      25.185399    1[6-(6,6)]
   408      26.546422      26.546422      26.546422    1[6-(6,6)]
   409      26.689005      26.689005      26.689005    1[6-(6,6)]
   410      26.932045      26.932045      26.932045    1[6-(6,6)]
   411      24.524331      24.524331      24.524331    1[6-(6,6)]
   412      27.165363      27.165363      27.165363    1[6-(6,6)]
   413      26.316344      26.316344      26.316344    1[6-(6,6)]
   414      29.216618      29.216618      29.216618    1[6-(6,6)]
   415      29.099959      29.099959      29.099959    1[6-(6,6)]
   416      31.352128      31.352128      31.352128    1[6-(6,6)]
   417      11.588135      11.588135      11.588135    6[6-(6,6),8-(30),8-(30)]
   418       7.168052       7.168052       7.168052    6[6-(6,6),8-(30),8-(30)]
   419       5.534825       5.534825       5.534825    6[6-(1,6),6-(1,6),6-(6,6)]
   420        4.76682        4.76682        4.76682    6[6-(1,6),6-(1,6),7-(6,6)]
   421        6.42273        6.42273        6.42273    6[1-(0),6-(1,6),6-(6,6)]
   422       6.066272       6.066272       6.066272    6[1-(0),6-(1,6),6-(6,7)]
   423        4.34231        4.34231        4.34231    6[1-(0),6-(1,6),6-(6,6)]
   424       4.060384       4.060384       4.060384    6[1-(0),6-(1,6),6-(6,7)]
   425      12.971842      12.971842      12.971842    6[6-(1,6),6-(1,6),6-(8,8)]
   426      19.174216      19.174216      19.174216    6[1-(0),6-(1,6),6-(6,7)]
   427      19.498269      19.498269      19.498269    6[6-(1,6),6-(1,6),7-(6,6)]
   428        5.25614        5.25614        5.25614    6[1-(0),6-(1,6),6-(6,6)]
   429      15.330947      15.330947      15.330947    6[1-(0),6-(1,6),6-(6,6)]
   430      16.918807      16.918807      16.918807    6[6-(1,6),6-(1,6),6-(6,6)]
   431      17.262303      17.262303      17.262303    6[1-(0),6-(1,6),6-(6,6)]
   432      17.929852      17.929852      17.929852    6[1-(0),6-(1,6),6-(6,6)]
   433      14.452764      14.452764      14.452764    6[1-(0),6-(1,6),6-(6,6)]
   434      15.538341      15.538341      15.538341    6[6-(1,6),6-(1,6),6-(6,6)]
   435      14.041216      14.041216      14.041216    6[1-(0),6-(1,6),6-(6,6)]
   436       6.730581       6.730581       6.730581    6[6-(1,6),6-(1,6),6-(8,8)]
   437       5.952854       5.952854       5.952854    6[6-(1,6),6-(1,6),6-(6,6)]
   438      18.529351      18.529351      18.529351    6[1-(0),6-(1,6),6-(6,7)]
   439      13.211641      13.211641      13.211641    6[1-(0),6-(1,6),6-(6,6)]
   440       7.443497       7.443497       7.443497    6[1-(0),6-(1,6),6-(6,6)]
   441       5.657965       5.657965       5.657965    6[1-(0),6-(1,6),6-(6,6)]
   442       7.054634       7.054634       7.054634    6[1-(0),6-(1,6),6-(6,6)]
   443       4.614515       4.614515       4.614515    6[6-(6,6),8-(30),8-(30)]
   444       9.034598       9.034598       9.034598    6[6-(6,6),8-(30),8-(30)]
   445      10.667825      10.667825      10.667825    6[6-(1,6),6-(1,6),6-(6,6)]
   446       11.43583       11.43583       11.43583    6[6-(1,6),6-(1,6),7-(6,6)]
   447        9.77992        9.77992        9.77992    6[1-(0),6-(1,6),6-(6,6)]
   448      10.136378      10.136378      10.136378    6[1-(0),6-(1,6),6-(6,7)]
   449       11.86034       11.86034       11.86034    6[1-(0),6-(1,6),6-(6,6)]
   450      12.142266      12.142266      12.142266    6[1-(0),6-(1,6),6-(6,7)]
   451       3.230808       3.230808       3.230808    6[6-(1,6),6-(1,6),6-(8,8)]
   452      29.433734      29.433734      29.433734    6[1-(0),6-(1,6),6-(6,7)]
   453      29.109681      29.109681      29.109681    6[6-(1,6),6-(1,6),7-(6,6)]
   454       10.94651       10.94651       10.94651    6[1-(0),6-(1,6),6-(6,6)]
   455       0.871703       0.871703       0.871703    6[1-(0),6-(1,6),6-(6,6)]
   456      31.689143      31.689143      31.689143    6[6-(1,6),6-(1,6),6-(6,6)]
   457      31.345647      31.345647      31.345647    6[1-(0),6-(1,6),6-(6,6)]
   458      30.678098      30.678098      30.678098    6[1-(0),6-(1,6),6-(6,6)]
   459       1.749886       1.749886       1.749886    6[1-(0),6-(1,6),6-(6,6)]
   460       0.664309       0.664309       0.664309    6[6-(1,6),6-(1,6),6-(6,6)]
   461       2.161434       2.161434       2.161434    6[1-(0),6-(1,6),6-(6,6)]
   462       9.472069       9.472069       9.472069    6[6-(1,6),6-(1,6),6-(8,8)]
   463      10.249796      10.249796      10.249796    6[6-(1,6),6-(1,6),6-(6,6)]
   464      30.078599      30.078599      30.078599    6[1-(0),6-(1,6),6-(6,7)]
   465       2.991009       2.991009       2.991009    6[1-(0),6-(1,6),6-(6,6)]
   466       8.759153       8.759153       8.759153    6[1-(0),6-(1,6),6-(6,6)]
   467      10.544685      10.544685      10.544685    6[1-(0),6-(1,6),6-(6,6)]
   468       9.148016       9.148016       9.148016    6[1-(0),6-(1,6),6-(6,6)]
   469      20.817165      20.817165      20.817165    6[6-(6,6),8-(30),8-(30)]
   470      25.237248      25.237248      25.237248    6[6-(6,6),8-(30),8-(30)]
   471      26.870475      26.870475      26.870475    6[6-(1,6),6-(1,6),6-(6,6)]
   472       27.63848       27.63848       27.63848    6[6-(1,6),6-(1,6),7-(6,6)]
   473       25.98257       25.98257       25.98257    6[1-(0),6-(1,6),6-(6,6)]
   474      26.339028      26.339028      26.339028    6[1-(0),6-(1,6),6-(6,7)]
   475       28.06299       28.06299       28.06299    6[1-(0),6-(1,6),6-(6,6)]
   476      28.344916      28.344916      28.344916    6[1-(0),6-(1,6),6-(6,7)]
   477      19.433458      19.433458      19.433458    6[6-(1,6),6-(1,6),6-(8,8)]
   478      13.231084      13.231084      13.231084    6[1-(0),6-(1,6),6-(6,7)]
   479      12.907031      12.907031      12.907031    6[6-(1,6),6-(1,6),7-(6,6)]
   480       27.14916       27.14916       27.14916    6[1-(0),6-(1,6),6-(6,6)]
   481      17.074353      17.074353      17.074353    6[1-(0),6-(1,6),6-(6,6)]
   482      15.486493      15.486493      15.486493    6[6-(1,6),6-(1,6),6-(6,6)]
   483      15.142997      15.142997      15.142997    6[1-(0),6-(1,6),6-(6,6)]
   484      14.475448      14.475448      14.475448    6[1-(0),6-(1,6),6-(6,6)]
   485      17.952536      17.952536      17.952536    6[1-(0),6-(1,6),6-(6,6)]
   486      16.866959      16.866959      16.866959    6[6-(1,6),6-(1,6),6-(6,6)]
   487      18.364084      18.364084      18.364084    6[1-(0),6-(1,6),6-(6,6)]
   488      25.674719      25.674719      25.674719    6[6-(1,6),6-(1,6),6-(8,8)]
   489      26.452446      26.452446      26.452446    6[6-(1,6),6-(1,6),6-(6,6)]
   490      13.875949      13.875949      13.875949    6[1-(0),6-(1,6),6-(6,7)]
   491      19.193659      19.193659      19.193659    6[1-(0),6-(1,6),6-(6,6)]
   492      24.961803      24.961803      24.961803    6[1-(0),6-(1,6),6-(6,6)]
   493      26.747335      26.747335      26.747335    6[1-(0),6-(1,6),6-(6,6)]
   494      25.350666      25.350666      25.350666    6[1-(0),6-(1,6),6-(6,6)]
   495      27.790785      27.790785      27.790785    6[6-(6,6),8-(30),8-(30)]
   496      23.370702      23.370702      23.370702    6[6-(6,6),8-(30),8-(30)]
   497      21.737475      21.737475      21.737475    6[6-(1,6),6-(1,6),6-(6,6)]
   498       20.96947       20.96947       20.96947    6[6-(1,6),6-(1,6),7-(6,6)]
   499       22.62538       22.62538       22.62538    6[1-(0),6-(1,6),6-(6,6)]
   500      22.268922      22.268922      22.268922    6[1-(0),6-(1,6),6-(6,7)]
   501       20.54496       20.54496       20.54496    6[1-(0),6-(1,6),6-(6,6)]
   502      20.263034      20.263034      20.263034    6[1-(0),6-(1,6),6-(6,7)]
   503      29.174492      29.174492      29.174492    6[6-(1,6),6-(1,6),6-(8,8)]
   504       2.971566       2.971566       2.971566    6[1-(0),6-(1,6),6-(6,7)]
   505       3.295619       3.295619       3.295619    6[6-(1,6),6-(1,6),7-(6,6)]
   506       21.45879       21.45879       21.45879    6[1-(0),6-(1,6),6-(6,6)]
   507      31.533597      31.533597      31.533597    6[1-(0),6-(1,6),6-(6,6)]
   508       0.716157       0.716157       0.716157    6[6-(1,6),6-(1,6),6-(6,6)]
   509       1.059653       1.059653       1.059653    6[1-(0),6-(1,6),6-(6,6)]
   510       1.727202       1.727202       1.727202    6[1-(0),6-(1,6),6-(6,6)]
   511      30.655414      30.655414      30.655414    6[1-(0),6-(1,6),6-(6,6)]
   512      31.740991      31.740991      31.740991    6[6-(1,6),6-(1,6),6-(6,6)]
   513      30.243866      30.243866      30.243866    6[1-(0),6-(1,6),6-(6,6)]
   514      22.933231      22.933231      22.933231    6[6-(1,6),6-(1,6),6-(8,8)]
   515      22.155504      22.155504      22.155504    6[6-(1,6),6-(1,6),6-(6,6)]
   516       2.326701       2.326701       2.326701    6[1-(0),6-(1,6),6-(6,7)]
   517      29.414291      29.414291      29.414291    6[1-(0),6-(1,6),6-(6,6)]
   518      23.646147      23.646147      23.646147    6[1-(0),6-(1,6),6-(6,6)]
   519      21.860615      21.860615      21.860615    6[1-(0),6-(1,6),6-(6,6)]
   520      23.257284      23.257284      23.257284    6[1-(0),6-(1,6),6-(6,6)]
   521      25.230767      25.230767      25.230767    6[6-(6,6),8-(30),8-(30)]
   522      25.117348      25.117348      25.117348    6[6-(6,6),8-(30),8-(30)]
   523      26.740854      26.740854      26.740854    6[6-(1,6),6-(1,6),6-(6,6)]
   524      27.583391      27.583391      27.583391    6[6-(1,6),6-(1,6),7-(6,6)]
   525      27.152401      27.152401      27.152401    6[1-(0),6-(1,6),6-(6,6)]
   526      27.492657      27.492657      27.492657    6[1-(0),6-(1,6),6-(6,7)]
   527      26.539941      26.539941      26.539941    6[1-(0),6-(1,6),6-(6,6)]
   528      26.876956      26.876956      26.876956    6[1-(0),6-(1,6),6-(6,7)]
   529      25.571022      25.571022      25.571022    6[6-(1,6),6-(1,6),6-(8,8)]
   530      26.095988      26.095988      26.095988    6[1-(0),6-(1,6),6-(6,7)]
   531      27.440808      27.440808      27.440808    6[6-(1,6),6-(1,6),7-(6,6)]
   532      25.418717      25.418717      25.418717    6[1-(0),6-(1,6),6-(6,6)]
   533      25.123829      25.123829      25.123829    6[1-(0),6-(1,6),6-(6,6)]
   534      26.630676      26.630676      26.630676    6[6-(1,6),6-(1,6),6-(6,6)]
   535      27.981977      27.981977      27.981977    6[1-(0),6-(1,6),6-(6,6)]
   536      25.713606      25.713606      25.713606    6[1-(0),6-(1,6),6-(6,6)]
   537      27.038982      27.038982      27.038982    6[1-(0),6-(1,6),6-(6,6)]
   538      26.267736      26.267736      26.267736    6[6-(1,6),6-(1,6),6-(6,6)]
   539      24.777092      24.777092      24.777092    6[1-(0),6-(1,6),6-(6,6)]
   540      25.525655      25.525655      25.525655    6[6-(1,6),6-(1,6),6-(8,8)]
   541      26.348749      26.348749      26.348749    6[6-(1,6),6-(1,6),6-(6,6)]
   542      28.393524      28.393524      28.393524    6[1-(0),6-(1,6),6-(6,7)]
   543       26.71817       26.71817       26.71817    6[1-(0),6-(1,6),6-(6,6)]
   544      26.507535      26.507535      26.507535    6[1-(0),6-(1,6),6-(6,6)]
   545      25.003929      25.003929      25.003929    6[1-(0),6-(1,6),6-(6,6)]
   546      26.880196      26.880196      26.880196    6[1-(0),6-(1,6),6-(6,6)]
   547       9.028117       9.028117       9.028117    6[6-(6,6),8-(30),8-(30)]
   548       8.914698       8.914698       8.914698    6[6-(6,6),8-(30),8-(30)]
   549      10.538204      10.538204      10.538204    6[6-(1,6),6-(1,6),6-(6,6)]
   550      11.380741      11.380741      11.380741    6[6-(1,6),6-(1,6),7-(6,6)]
   551      10.949751      10.949751      10.949751    6[1-(0),6-(1,6),6-(6,6)]
   552      11.290007      11.290007      11.290007    6[1-(0),6-(1,6),6-(6,7)]
   553      10.337291      10.337291      10.337291    6[1-(0),6-(1,6),6-(6,6)]
   554      10.674306      10.674306      10.674306    6[1-(0),6-(1,6),6-(6,7)]
   555       9.368372       9.368372       9.368372    6[6-(1,6),6-(1,6),6-(8,8)]
   556       9.893338       9.893338       9.893338    6[1-(0),6-(1,6),6-(6,7)]
   557      11.238158      11.238158      11.238158    6[6-(1,6),6-(1,6),7-(6,6)]
   558       9.216067       9.216067       9.216067    6[1-(0),6-(1,6),6-(6,6)]
   559       8.921179       8.921179       8.921179    6[1-(0),6-(1,6),6-(6,6)]
   560      10.428026      10.428026      10.428026    6[6-(1,6),6-(1,6),6-(6,6)]
   561      11.779327      11.779327      11.779327    6[1-(0),6-(1,6),6-(6,6)]
   562       9.510956       9.510956       9.510956    6[1-(0),6-(1,6),6-(6,6)]
   563      10.836332      10.836332      10.836332    6[1-(0),6-(1,6),6-(6,6)]
   564      10.065086      10.065086      10.065086    6[6-(1,6),6-(1,6),6-(6,6)]
   565       8.574442       8.574442       8.574442    6[1-(0),6-(1,6),6-(6,6)]
   566       9.323005       9.323005       9.323005    6[6-(1,6),6-(1,6),6-(8,8)]
   567      10.146099      10.146099      10.146099    6[6-(1,6),6-(1,6),6-(6,6)]
   568      12.190874      12.190874      12.190874    6[1-(0),6-(1,6),6-(6,7)]
   569       10.51552       10.51552       10.51552    6[1-(0),6-(1,6),6-(6,6)]
   570      10.304885      10.304885      10.304885    6[1-(0),6-(1,6),6-(6,6)]
   571       8.801279       8.801279       8.801279    6[1-(0),6-(1,6),6-(6,6)]
   572      10.677546      10.677546      10.677546    6[1-(0),6-(1,6),6-(6,6)]
   573      23.377183      23.377183      23.377183    6[6-(6,6),8-(30),8-(30)]
   574      23.490602      23.490602      23.490602    6[6-(6,6),8-(30),8-(30)]
   575      21.867096      21.867096      21.867096    6[6-(1,6),6-(1,6),6-(6,6)]
   576      21.024559      21.024559      21.024559    6[6-(1,6),6-(1,6),7-(6,6)]
   577      21.455549      21.455549      21.455549    6[1-(0),6-(1,6),6-(6,6)]
   578      21.115293      21.115293      21.115293    6[1-(0),6-(1,6),6-(6,7)]
   579      22.068009      22.068009      22.068009    6[1-(0),6-(1,6),6-(6,6)]
   580      21.730994      21.730994      21.730994    6[1-(0),6-(1,6),6-(6,7)]
   581      23.036928      23.036928      23.036928    6[6-(1,6),6-(1,6),6-(8,8)]
   582      22.511962      22.511962      22.511962    6[1-(0),6-(1,6),6-(6,7)]
   583      21.167142      21.167142      21.167142    6[6-(1,6),6-(1,6),7-(6,6)]
   584      23.189233      23.189233      23.189233    6[1-(0),6-(1,6),6-(6,6)]
   585      23.484121      23.484121      23.484121    6[1-(0),6-(1,6),6-(6,6)]
   586      21.977274      21.977274      21.977274    6[6-(1,6),6-(1,6),6-(6,6)]
   587      20.625973      20.625973      20.625973    6[1-(0),6-(1,6),6-(6,6)]
   588      22.894344      22.894344      22.894344    6[1-(0),6-(1,6),6-(6,6)]
   589      21.568968      21.568968      21.568968    6[1-(0),6-(1,6),6-(6,6)]
   590      22.340214      22.340214      22.340214    6[6-(1,6),6-(1,6),6-(6,6)]
   591      23.830858      23.830858      23.830858    6[1-(0),6-(1,6),6-(6,6)]
   592      23.082295      23.082295      23.082295    6[6-(1,6),6-(1,6),6-(8,8)]
   593      22.259201      22.259201      22.259201    6[6-(1,6),6-(1,6),6-(6,6)]
   594      20.214426      20.214426      20.214426    6[1-(0),6-(1,6),6-(6,7)]
   595       21.88978       21.88978       21.88978    6[1-(0),6-(1,6),6-(6,6)]
   596      22.100415      22.100415      22.100415    6[1-(0),6-(1,6),6-(6,6)]
   597      23.604021      23.604021      23.604021    6[1-(0),6-(1,6),6-(6,6)]
   598      21.727754      21.727754      21.727754    6[1-(0),6-(1,6),6-(6,6)]
   599       7.174533       7.174533       7.174533    6[6-(6,6),8-(30),8-(30)]
   600       7.287952       7.287952       7.287952    6[6-(6,6),8-(30),8-(30)]
   601       5.664446       5.664446       5.664446    6[6-(1,6),6-(1,6),6-(6,6)]
   602       4.821909       4.821909       4.821909    6[6-(1,6),6-(1,6),7-(6,6)]
   603       5.252899       5.252899       5.252899    6[1-(0),6-(1,6),6-(6,6)]
   604       4.912643       4.912643       4.912643    6[1-(0),6-(1,6),6-(6,7)]
   605       5.865359       5.865359       5.865359    6[1-(0),6-(1,6),6-(6,6)]
   606       5.528344       5.528344       5.528344    6[1-(0),6-(1,6),6-(6,7)]
   607       6.834278       6.834278       6.834278    6[6-(1,6),6-(1,6),6-(8,8)]
   608       6.309312       6.309312       6.309312    6[1-(0),6-(1,6),6-(6,7)]
   609       4.964492       4.964492       4.964492    6[6-(1,6),6-(1,6),7-(6,6)]
   610       6.986583       6.986583       6.986583    6[1-(0),6-(1,6),6-(6,6)]
   611       7.281471       7.281471       7.281471    6[1-(0),6-(1,6),6-(6,6)]
   612       5.774624       5.774624       5.774624    6[6-(1,6),6-(1,6),6-(6,6)]
   613       4.423323       4.423323       4.423323    6[1-(0),6-(1,6),6-(6,6)]
   614       6.691694       6.691694       6.691694    6[1-(0),6-(1,6),6-(6,6)]
   615       5.366318       5.366318       5.366318    6[1-(0),6-(1,6),6-(6,6)]
   616       6.137564       6.137564       6.137564    6[6-(1,6),6-(1,6),6-(6,6)]
   617       7.628208       7.628208       7.628208    6[1-(0),6-(1,6),6-(6,6)]
   618       6.879645       6.879645       6.879645    6[6-(1,6),6-(1,6),6-(8,8)]
   619       6.056551       6.056551       6.056551    6[6-(1,6),6-(1,6),6-(6,6)]
   620       4.011776       4.011776       4.011776    6[1-(0),6-(1,6),6-(6,7)]
   621        5.68713        5.68713        5.68713    6[1-(0),6-(1,6),6-(6,6)]
   622       5.897765       5.897765       5.897765    6[1-(0),6-(1,6),6-(6,6)]
   623       7.401371       7.401371       7.401371    6[1-(0),6-(1,6),6-(6,6)]
   624       5.525104       5.525104       5.525104    6[1-(0),6-(1,6),6-(6,6)]
   625       8.759153       8.759153       8.759153    6[6-(6,6),8-(30),8-(30)]
   626       11.37102       11.37102       11.37102    6[6-(6,6),8-(30),8-(30)]
   627      16.714654      16.714654      16.714654    6[6-(1,6),6-(1,6),6-(6,6)]
   628      19.281153      19.281153      19.281153    6[6-(1,6),6-(1,6),7-(6,6)]
   629      17.654407      17.654407      17.654407    6[1-(0),6-(1,6),6-(6,6)]
   630      18.963582      18.963582      18.963582    6[1-(0),6-(1,6),6-(6,7)]
   631      17.229898      17.229898      17.229898    6[1-(0),6-(1,6),6-(6,6)]
   632      18.432135      18.432135      18.432135    6[1-(0),6-(1,6),6-(6,7)]
   633       9.154497       9.154497       9.154497    6[6-(1,6),6-(1,6),6-(8,8)]
   634      10.975675      10.975675      10.975675    6[1-(0),6-(1,6),6-(6,7)]
   635      11.137702      11.137702      11.137702    6[6-(1,6),6-(1,6),7-(6,6)]
   636      14.582385      14.582385      14.582385    6[1-(0),6-(1,6),6-(6,6)]
   637       9.209586       9.209586       9.209586    6[1-(0),6-(1,6),6-(6,6)]
   638      10.337291      10.337291      10.337291    6[6-(1,6),6-(1,6),6-(6,6)]
   639      10.499317      10.499317      10.499317    6[1-(0),6-(1,6),6-(6,6)]
   640      10.590052      10.590052      10.590052    6[1-(0),6-(1,6),6-(6,6)]
   641      10.243315      10.243315      10.243315    6[1-(0),6-(1,6),6-(6,6)]
   642       9.932224       9.932224       9.932224    6[6-(1,6),6-(1,6),6-(6,6)]
   643       8.817482       8.817482       8.817482    6[1-(0),6-(1,6),6-(6,6)]
   644      12.725561      12.725561      12.725561    6[6-(1,6),6-(1,6),6-(8,8)]
   645      15.305023      15.305023      15.305023    6[6-(1,6),6-(1,6),6-(6,6)]
   646        10.8817        10.8817        10.8817    6[1-(0),6-(1,6),6-(6,7)]
   647       9.877135       9.877135       9.877135    6[1-(0),6-(1,6),6-(6,6)]
   648      13.412554      13.412554      13.412554    6[1-(0),6-(1,6),6-(6,6)]
   649       13.33154       13.33154       13.33154    6[1-(0),6-(1,6),6-(6,6)]
   650      14.692563      14.692563      14.692563    6[1-(0),6-(1,6),6-(6,6)]
   651      23.646147      23.646147      23.646147    6[6-(6,6),8-(30),8-(30)]
   652       21.03428       21.03428       21.03428    6[6-(6,6),8-(30),8-(30)]
   653      15.690646      15.690646      15.690646    6[6-(1,6),6-(1,6),6-(6,6)]
   654      13.124147      13.124147      13.124147    6[6-(1,6),6-(1,6),7-(6,6)]
   655      14.750893      14.750893      14.750893    6[1-(0),6-(1,6),6-(6,6)]
   656      13.441718      13.441718      13.441718    6[1-(0),6-(1,6),6-(6,7)]
   657      15.175402      15.175402      15.175402    6[1-(0),6-(1,6),6-(6,6)]
   658      13.973165      13.973165      13.973165    6[1-(0),6-(1,6),6-(6,7)]
   659      23.250803      23.250803      23.250803    6[6-(1,6),6-(1,6),6-(8,8)]
   660      21.429625      21.429625      21.429625    6[1-(0),6-(1,6),6-(6,7)]
   661      21.267598      21.267598      21.267598    6[6-(1,6),6-(1,6),7-(6,6)]
   662      17.822915      17.822915      17.822915    6[1-(0),6-(1,6),6-(6,6)]
   663      23.195714      23.195714      23.195714    6[1-(0),6-(1,6),6-(6,6)]
   664      22.068009      22.068009      22.068009    6[6-(1,6),6-(1,6),6-(6,6)]
   665      21.905983      21.905983      21.905983    6[1-(0),6-(1,6),6-(6,6)]
   666      21.815248      21.815248      21.815248    6[1-(0),6-(1,6),6-(6,6)]
   667      22.161985      22.161985      22.161985    6[1-(0),6-(1,6),6-(6,6)]
   668      22.473076      22.473076      22.473076    6[6-(1,6),6-(1,6),6-(6,6)]
   669      23.587818      23.587818      23.587818    6[1-(0),6-(1,6),6-(6,6)]
   670      19.679739      19.679739      19.679739    6[6-(1,6),6-(1,6),6-(8,8)]
   671      17.100277      17.100277      17.100277    6[6-(1,6),6-(1,6),6-(6,6)]
   672        21.5236        21.5236        21.5236    6[1-(0),6-(1,6),6-(6,7)]
   673      22.528165      22.528165      22.528165    6[1-(0),6-(1,6),6-(6,6)]
   674      18.992746      18.992746      18.992746    6[1-(0),6-(1,6),6-(6,6)]
   675       19.07376       19.07376       19.07376    6[1-(0),6-(1,6),6-(6,6)]
   676      17.712737      17.712737      17.712737    6[1-(0),6-(1,6),6-(6,6)]
   677      24.961803      24.961803      24.961803    6[6-(6,6),8-(30),8-(30)]
   678       27.57367       27.57367       27.57367    6[6-(6,6),8-(30),8-(30)]
   679       0.512004       0.512004       0.512004    6[6-(1,6),6-(1,6),6-(6,6)]
   680       3.078503       3.078503       3.078503    6[6-(1,6),6-(1,6),7-(6,6)]
   681       1.451757       1.451757       1.451757    6[1-(0),6-(1,6),6-(6,6)]
   682       2.760932       2.760932       2.760932    6[1-(0),6-(1,6),6-(6,7)]
   683       1.027248       1.027248       1.027248    6[1-(0),6-(1,6),6-(6,6)]
   684       2.229485       2.229485       2.229485    6[1-(0),6-(1,6),6-(6,7)]
   685      25.357147      25.357147      25.357147    6[6-(1,6),6-(1,6),6-(8,8)]
   686      27.178325      27.178325      27.178325    6[1-(0),6-(1,6),6-(6,7)]
   687      27.340352      27.340352      27.340352    6[6-(1,6),6-(1,6),7-(6,6)]
   688      30.785035      30.785035      30.785035    6[1-(0),6-(1,6),6-(6,6)]
   689      25.412236      25.412236      25.412236    6[1-(0),6-(1,6),6-(6,6)]
   690      26.539941      26.539941      26.539941    6[6-(1,6),6-(1,6),6-(6,6)]
   691      26.701967      26.701967      26.701967    6[1-(0),6-(1,6),6-(6,6)]
   692      26.792702      26.792702      26.792702    6[1-(0),6-(1,6),6-(6,6)]
   693      26.445965      26.445965      26.445965    6[1-(0),6-(1,6),6-(6,6)]
   694      26.134874      26.134874      26.134874    6[6-(1,6),6-(1,6),6-(6,6)]
   695      25.020132      25.020132      25.020132    6[1-(0),6-(1,6),6-(6,6)]
   696      28.928211      28.928211      28.928211    6[6-(1,6),6-(1,6),6-(8,8)]
   697      31.507673      31.507673      31.507673    6[6-(1,6),6-(1,6),6-(6,6)]
   698       27.08435       27.08435       27.08435    6[1-(0),6-(1,6),6-(6,7)]
   699      26.079785      26.079785      26.079785    6[1-(0),6-(1,6),6-(6,6)]
   700      29.615204      29.615204      29.615204    6[1-(0),6-(1,6),6-(6,6)]
   701       29.53419       29.53419       29.53419    6[1-(0),6-(1,6),6-(6,6)]
   702      30.895213      30.895213      30.895213    6[1-(0),6-(1,6),6-(6,6)]
   703       7.443497       7.443497       7.443497    6[6-(6,6),8-(30),8-(30)]
   704        4.83163        4.83163        4.83163    6[6-(6,6),8-(30),8-(30)]
   705      31.893296      31.893296      31.893296    6[6-(1,6),6-(1,6),6-(6,6)]
   706      29.326797      29.326797      29.326797    6[6-(1,6),6-(1,6),7-(6,6)]
   707      30.953543      30.953543      30.953543    6[1-(0),6-(1,6),6-(6,6)]
   708      29.644368      29.644368      29.644368    6[1-(0),6-(1,6),6-(6,7)]
   709      31.378052      31.378052      31.378052    6[1-(0),6-(1,6),6-(6,6)]
   710      30.175815      30.175815      30.175815    6[1-(0),6-(1,6),6-(6,7)]
   711       7.048153       7.048153       7.048153    6[6-(1,6),6-(1,6),6-(8,8)]
   712       5.226975       5.226975       5.226975    6[1-(0),6-(1,6),6-(6,7)]
   713       5.064948       5.064948       5.064948    6[6-(1,6),6-(1,6),7-(6,6)]
   714       1.620265       1.620265       1.620265    6[1-(0),6-(1,6),6-(6,6)]
   715       6.993064       6.993064       6.993064    6[1-(0),6-(1,6),6-(6,6)]
   716       5.865359       5.865359       5.865359    6[6-(1,6),6-(1,6),6-(6,6)]
   717       5.703333       5.703333       5.703333    6[1-(0),6-(1,6),6-(6,6)]
   718       5.612598       5.612598       5.612598    6[1-(0),6-(1,6),6-(6,6)]
   719       5.959335       5.959335       5.959335    6[1-(0),6-(1,6),6-(6,6)]
   720       6.270426       6.270426       6.270426    6[6-(1,6),6-(1,6),6-(6,6)]
   721       7.385168       7.385168       7.385168    6[1-(0),6-(1,6),6-(6,6)]
   722       3.477089       3.477089       3.477089    6[6-(1,6),6-(1,6),6-(8,8)]
   723       0.897627       0.897627       0.897627    6[6-(1,6),6-(1,6),6-(6,6)]
   724        5.32095        5.32095        5.32095    6[1-(0),6-(1,6),6-(6,7)]
   725       6.325515       6.325515       6.325515    6[1-(0),6-(1,6),6-(6,6)]
   726       2.790096       2.790096       2.790096    6[1-(0),6-(1,6),6-(6,6)]
   727        2.87111        2.87111        2.87111    6[1-(0),6-(1,6),6-(6,6)]
   728       1.510087       1.510087       1.510087    6[1-(0),6-(1,6),6-(6,6)]
   729      20.817165      20.817165      20.817165    6[6-(6,6),8-(30),8-(30)]
   730      25.237248      25.237248      25.237248    6[6-(6,6),8-(30),8-(30)]
   731      26.870475      26.870475      26.870475    6[6-(1,6),6-(1,6),6-(6,6)]
   732       27.63848       27.63848       27.63848    6[6-(1,6),6-(1,6),7-(6,6)]
   733       25.98257       25.98257       25.98257    6[1-(0),6-(1,6),6-(6,6)]
   734      26.339028      26.339028      26.339028    6[1-(0),6-(1,6),6-(6,7)]
   735       28.06299       28.06299       28.06299    6[1-(0),6-(1,6),6-(6,6)]
   736      28.344916      28.344916      28.344916    6[1-(0),6-(1,6),6-(6,7)]
   737      19.433458      19.433458      19.433458    6[6-(1,6),6-(1,6),6-(8,8)]
   738      13.231084      13.231084      13.231084    6[1-(0),6-(1,6),6-(6,7)]
   739      12.907031      12.907031      12.907031    6[6-(1,6),6-(1,6),7-(6,6)]
   740       27.14916       27.14916       27.14916    6[1-(0),6-(1,6),6-(6,6)]
   741      17.074353      17.074353      17.074353    6[1-(0),6-(1,6),6-(6,6)]
   742      15.486493      15.486493      15.486493    6[6-(1,6),6-(1,6),6-(6,6)]
   743      15.142997      15.142997      15.142997    6[1-(0),6-(1,6),6-(6,6)]
   744      14.475448      14.475448      14.475448    6[1-(0),6-(1,6),6-(6,6)]
   745      17.952536      17.952536      17.952536    6[1-(0),6-(1,6),6-(6,6)]
   746      16.866959      16.866959      16.866959    6[6-(1,6),6-(1,6),6-(6,6)]
   747      18.364084      18.364084      18.364084    6[1-(0),6-(1,6),6-(6,6)]
   748      25.674719      25.674719      25.674719    6[6-(1,6),6-(1,6),6-(8,8)]
   749      26.452446      26.452446      26.452446    6[6-(1,6),6-(1,6),6-(6,6)]
   750      13.875949      13.875949      13.875949    6[1-(0),6-(1,6),6-(6,7)]
   751      19.193659      19.193659      19.193659    6[1-(0),6-(1,6),6-(6,6)]
   752      24.961803      24.961803      24.961803    6[1-(0),6-(1,6),6-(6,6)]
   753      26.747335      26.747335      26.747335    6[1-(0),6-(1,6),6-(6,6)]
   754      25.350666      25.350666      25.350666    6[1-(0),6-(1,6),6-(6,6)]
   755      27.790785      27.790785      27.790785    6[6-(6,6),8-(30),8-(30)]
   756      23.370702      23.370702      23.370702    6[6-(6,6),8-(30),8-(30)]
   757      21.737475      21.737475      21.737475    6[6-(1,6),6-(1,6),6-(6,6)]
   758       20.96947       20.96947       20.96947    6[6-(1,6),6-(1,6),7-(6,6)]
   759       22.62538       22.62538       22.62538    6[1-(0),6-(1,6),6-(6,6)]
   760      22.268922      22.268922      22.268922    6[1-(0),6-(1,6),6-(6,7)]
   761       20.54496       20.54496       20.54496    6[1-(0),6-(1,6),6-(6,6)]
   762      20.263034      20.263034      20.263034    6[1-(0),6-(1,6),6-(6,7)]
   763      29.174492      29.174492      29.174492    6[6-(1,6),6-(1,6),6-(8,8)]
   764       2.971566       2.971566       2.971566    6[1-(0),6-(1,6),6-(6,7)]
   765       3.295619       3.295619       3.295619    6[6-(1,6),6-(1,6),7-(6,6)]
   766       21.45879       21.45879       21.45879    6[1-(0),6-(1,6),6-(6,6)]
   767      31.533597      31.533597      31.533597    6[1-(0),6-(1,6),6-(6,6)]
   768       0.716157       0.716157       0.716157    6[6-(1,6),6-(1,6),6-(6,6)]
   769       1.059653       1.059653       1.059653    6[1-(0),6-(1,6),6-(6,6)]
   770       1.727202       1.727202       1.727202    6[1-(0),6-(1,6),6-(6,6)]
   771      30.655414      30.655414      30.655414    6[1-(0),6-(1,6),6-(6,6)]
   772      31.740991      31.740991      31.740991    6[6-(1,6),6-(1,6),6-(6,6)]
   773      30.243866      30.243866      30.243866    6[1-(0),6-(1,6),6-(6,6)]
   774      22.933231      22.933231      22.933231    6[6-(1,6),6-(1,6),6-(8,8)]
   775      22.155504      22.155504      22.155504    6[6-(1,6),6-(1,6),6-(6,6)]
   776       2.326701       2.326701       2.326701    6[1-(0),6-(1,6),6-(6,7)]
   777      29.414291      29.414291      29.414291    6[1-(0),6-(1,6),6-(6,6)]
   778      23.646147      23.646147      23.646147    6[1-(0),6-(1,6),6-(6,6)]
   779      21.860615      21.860615      21.860615    6[1-(0),6-(1,6),6-(6,6)]
   780      23.257284      23.257284      23.257284    6[1-(0),6-(1,6),6-(6,6)]
   781      11.588135      11.588135      11.588135    6[6-(6,6),8-(30),8-(30)]
   782       7.168052       7.168052       7.168052    6[6-(6,6),8-(30),8-(30)]
   783       5.534825       5.534825       5.534825    6[6-(1,6),6-(1,6),6-(6,6)]
   784        4.76682        4.76682        4.76682    6[6-(1,6),6-(1,6),7-(6,6)]
   785        6.42273        6.42273        6.42273    6[1-(0),6-(1,6),6-(6,6)]
   786       6.066272       6.066272       6.066272    6[1-(0),6-(1,6),6-(6,7)]
   787        4.34231        4.34231        4.34231    6[1-(0),6-(1,6),6-(6,6)]
   788       4.060384       4.060384       4.060384    6[1-(0),6-(1,6),6-(6,7)]
   789      12.971842      12.971842      12.971842    6[6-(1,6),6-(1,6),6-(8,8)]
   790      19.174216      19.174216      19.174216    6[1-(0),6-(1,6),6-(6,7)]
   791      19.498269      19.498269      19.498269    6[6-(1,6),6-(1,6),7-(6,6)]
   792        5.25614        5.25614        5.25614    6[1-(0),6-(1,6),6-(6,6)]
   793      15.330947      15.330947      15.330947    6[1-(0),6-(1,6),6-(6,6)]
   794      16.918807      16.918807      16.918807    6[6-(1,6),6-(1,6),6-(6,6)]
   795      17.262303      17.262303      17.262303    6[1-(0),6-(1,6),6-(6,6)]
   796      17.929852      17.929852      17.929852    6[1-(0),6-(1,6),6-(6,6)]
   797      14.452764      14.452764      14.452764    6[1-(0),6-(1,6),6-(6,6)]
   798      15.538341      15.538341      15.538341    6[6-(1,6),6-(1,6),6-(6,6)]
   799      14.041216      14.041216      14.041216    6[1-(0),6-(1,6),6-(6,6)]
   800       6.730581       6.730581       6.730581    6[6-(1,6),6-(1,6),6-(8,8)]
   801       5.952854       5.952854       5.952854    6[6-(1,6),6-(1,6),6-(6,6)]
   802      18.529351      18.529351      18.529351    6[1-(0),6-(1,6),6-(6,7)]
   803      13.211641      13.211641      13.211641    6[1-(0),6-(1,6),6-(6,6)]
   804       7.443497       7.443497       7.443497    6[1-(0),6-(1,6),6-(6,6)]
   805       5.657965       5.657965       5.657965    6[1-(0),6-(1,6),6-(6,6)]
   806       7.054634       7.054634       7.054634    6[1-(0),6-(1,6),6-(6,6)]
   807       4.614515       4.614515       4.614515    6[6-(6,6),8-(30),8-(30)]
   808       9.034598       9.034598       9.034598    6[6-(6,6),8-(30),8-(30)]
   809      10.667825      10.667825      10.667825    6[6-(1,6),6-(1,6),6-(6,6)]
   810       11.43583       11.43583       11.43583    6[6-(1,6),6-(1,6),7-(6,6)]
   811        9.77992        9.77992        9.77992    6[1-(0),6-(1,6),6-(6,6)]
   812      10.136378      10.136378      10.136378    6[1-(0),6-(1,6),6-(6,7)]
   813       11.86034       11.86034       11.86034    6[1-(0),6-(1,6),6-(6,6)]
   814      12.142266      12.142266      12.142266    6[1-(0),6-(1,6),6-(6,7)]
   815       3.230808       3.230808       3.230808    6[6-(1,6),6-(1,6),6-(8,8)]
   816      29.433734      29.433734      29.433734    6[1-(0),6-(1,6),6-(6,7)]
   817      29.109681      29.109681      29.109681    6[6-(1,6),6-(1,6),7-(6,6)]
   818       10.94651       10.94651       10.94651    6[1-(0),6-(1,6),6-(6,6)]
   819       0.871703       0.871703       0.871703    6[1-(0),6-(1,6),6-(6,6)]
   820      31.689143      31.689143      31.689143    6[6-(1,6),6-(1,6),6-(6,6)]
   821      31.345647      31.345647      31.345647    6[1-(0),6-(1,6),6-(6,6)]
   822      30.678098      30.678098      30.678098    6[1-(0),6-(1,6),6-(6,6)]
   823       1.749886       1.749886       1.749886    6[1-(0),6-(1,6),6-(6,6)]
   824       0.664309       0.664309       0.664309    6[6-(1,6),6-(1,6),6-(6,6)]
   825       2.161434       2.161434       2.161434    6[1-(0),6-(1,6),6-(6,6)]
   826       9.472069       9.472069       9.472069    6[6-(1,6),6-(1,6),6-(8,8)]
   827      10.249796      10.249796      10.249796    6[6-(1,6),6-(1,6),6-(6,6)]
   828      30.078599      30.078599      30.078599    6[1-(0),6-(1,6),6-(6,7)]
   829       2.991009       2.991009       2.991009    6[1-(0),6-(1,6),6-(6,6)]
   830       8.759153       8.759153       8.759153    6[1-(0),6-(1,6),6-(6,6)]
   831      10.544685      10.544685      10.544685    6[1-(0),6-(1,6),6-(6,6)]
   832       9.148016       9.148016       9.148016    6[1-(0),6-(1,6),6-(6,6)]
   833       7.174533       7.174533       7.174533    6[6-(6,6),8-(30),8-(30)]
   834       7.287952       7.287952       7.287952    6[6-(6,6),8-(30),8-(30)]
   835       5.664446       5.664446       5.664446    6[6-(1,6),6-(1,6),6-(6,6)]
   836       4.821909       4.821909       4.821909    6[6-(1,6),6-(1,6),7-(6,6)]
   837       5.252899       5.252899       5.252899    6[1-(0),6-(1,6),6-(6,6)]
   838       4.912643       4.912643       4.912643    6[1-(0),6-(1,6),6-(6,7)]
   839       5.865359       5.865359       5.865359    6[1-(0),6-(1,6),6-(6,6)]
   840       5.528344       5.528344       5.528344    6[1-(0),6-(1,6),6-(6,7)]
   841       6.834278       6.834278       6.834278    6[6-(1,6),6-(1,6),6-(8,8)]
   842       6.309312       6.309312       6.309312    6[1-(0),6-(1,6),6-(6,7)]
   843       4.964492       4.964492       4.964492    6[6-(1,6),6-(1,6),7-(6,6)]
   844       6.986583       6.986583       6.986583    6[1-(0),6-(1,6),6-(6,6)]
   845       7.281471       7.281471       7.281471    6[1-(0),6-(1,6),6-(6,6)]
   846       5.774624       5.774624       5.774624    6[6-(1,6),6-(1,6),6-(6,6)]
   847       4.423323       4.423323       4.423323    6[1-(0),6-(1,6),6-(6,6)]
   848       6.691694       6.691694       6.691694    6[1-(0),6-(1,6),6-(6,6)]
   849       5.366318       5.366318       5.366318    6[1-(0),6-(1,6),6-(6,6)]
   850       6.137564       6.137564       6.137564    6[6-(1,6),6-(1,6),6-(6,6)]
   851       7.628208       7.628208       7.628208    6[1-(0),6-(1,6),6-(6,6)]
   852       6.879645       6.879645       6.879645    6[6-(1,6),6-(1,6),6-(8,8)]
   853       6.056551       6.056551       6.056551    6[6-(1,6),6-(1,6),6-(6,6)]
   854       4.011776       4.011776       4.011776    6[1-(0),6-(1,6),6-(6,7)]
   855        5.68713        5.68713        5.68713    6[1-(0),6-(1,6),6-(6,6)]
   856       5.897765       5.897765       5.897765    6[1-(0),6-(1,6),6-(6,6)]
   857       7.401371       7.401371       7.401371    6[1-(0),6-(1,6),6-(6,6)]
   858       5.525104       5.525104       5.525104    6[1-(0),6-(1,6),6-(6,6)]
   859      23.377183      23.377183      23.377183    6[6-(6,6),8-(30),8-(30)]
   860      23.490602      23.490602      23.490602    6[6-(6,6),8-(30),8-(30)]
   861      21.867096      21.867096      21.867096    6[6-(1,6),6-(1,6),6-(6,6)]
   862      21.024559      21.024559      21.024559    6[6-(1,6),6-(1,6),7-(6,6)]
   863      21.455549      21.455549      21.455549    6[1-(0),6-(1,6),6-(6,6)]
   864      21.115293      21.115293      21.115293    6[1-(0),6-(1,6),6-(6,7)]
   865      22.068009      22.068009      22.068009    6[1-(0),6-(1,6),6-(6,6)]
   866      21.730994      21.730994      21.730994    6[1-(0),6-(1,6),6-(6,7)]
   867      23.036928      23.036928      23.036928    6[6-(1,6),6-(1,6),6-(8,8)]
   868      22.511962      22.511962      22.511962    6[1-(0),6-(1,6),6-(6,7)]
   869      21.167142      21.167142      21.167142    6[6-(1,6),6-(1,6),7-(6,6)]
   870      23.189233      23.189233      23.189233    6[1-(0),6-(1,6),6-(6,6)]
   871      23.484121      23.484121      23.484121    6[1-(0),6-(1,6),6-(6,6)]
   872      21.977274      21.977274      21.977274    6[6-(1,6),6-(1,6),6-(6,6)]
   873      20.625973      20.625973      20.625973    6[1-(0),6-(1,6),6-(6,6)]
   874      22.894344      22.894344      22.894344    6[1-(0),6-(1,6),6-(6,6)]
   875      21.568968      21.568968      21.568968    6[1-(0),6-(1,6),6-(6,6)]
   876      22.340214      22.340214      22.340214    6[6-(1,6),6-(1,6),6-(6,6)]
   877      23.830858      23.830858      23.830858    6[1-(0),6-(1,6),6-(6,6)]
   878      23.082295      23.082295      23.082295    6[6-(1,6),6-(1,6),6-(8,8)]
   879      22.259201      22.259201      22.259201    6[6-(1,6),6-(1,6),6-(6,6)]
   880      20.214426      20.214426      20.214426    6[1-(0),6-(1,6),6-(6,7)]
   881       21.88978       21.88978       21.88978    6[1-(0),6-(1,6),6-(6,6)]
   882      22.100415      22.100415      22.100415    6[1-(0),6-(1,6),6-(6,6)]
   883      23.604021      23.604021      23.604021    6[1-(0),6-(1,6),6-(6,6)]
   884      21.727754      21.727754      21.727754    6[1-(0),6-(1,6),6-(6,6)]
   885       9.028117       9.028117       9.028117    6[6-(6,6),8-(30),8-(30)]
   886       8.914698       8.914698       8.914698    6[6-(6,6),8-(30),8-(30)]
   887      10.538204      10.538204      10.538204    6[6-(1,6),6-(1,6),6-(6,6)]
   888      11.380741      11.380741      11.380741    6[6-(1,6),6-(1,6),7-(6,6)]
   889      10.949751      10.949751      10.949751    6[1-(0),6-(1,6),6-(6,6)]
   890      11.290007      11.290007      11.290007    6[1-(0),6-(1,6),6-(6,7)]
   891      10.337291      10.337291      10.337291    6[1-(0),6-(1,6),6-(6,6)]
   892      10.674306      10.674306      10.674306    6[1-(0),6-(1,6),6-(6,7)]
   893       9.368372       9.368372       9.368372    6[6-(1,6),6-(1,6),6-(8,8)]
   894       9.893338       9.893338       9.893338    6[1-(0),6-(1,6),6-(6,7)]
   895      11.238158      11.238158      11.238158    6[6-(1,6),6-(1,6),7-(6,6)]
   896       9.216067       9.216067       9.216067    6[1-(0),6-(1,6),6-(6,6)]
   897       8.921179       8.921179       8.921179    6[1-(0),6-(1,6),6-(6,6)]
   898      10.428026      10.428026      10.428026    6[6-(1,6),6-(1,6),6-(6,6)]
   899      11.779327      11.779327      11.779327    6[1-(0),6-(1,6),6-(6,6)]
   900       9.510956       9.510956       9.510956    6[1-(0),6-(1,6),6-(6,6)]
   901      10.836332      10.836332      10.836332    6[1-(0),6-(1,6),6-(6,6)]
   902      10.065086      10.065086      10.065086    6[6-(1,6),6-(1,6),6-(6,6)]
   903       8.574442       8.574442       8.574442    6[1-(0),6-(1,6),6-(6,6)]
   904       9.323005       9.323005       9.323005    6[6-(1,6),6-(1,6),6-(8,8)]
   905      10.146099      10.146099      10.146099    6[6-(1,6),6-(1,6),6-(6,6)]
   906      12.190874      12.190874      12.190874    6[1-(0),6-(1,6),6-(6,7)]
   907       10.51552       10.51552       10.51552    6[1-(0),6-(1,6),6-(6,6)]
   908      10.304885      10.304885      10.304885    6[1-(0),6-(1,6),6-(6,6)]
   909       8.801279       8.801279       8.801279    6[1-(0),6-(1,6),6-(6,6)]
   910      10.677546      10.677546      10.677546    6[1-(0),6-(1,6),6-(6,6)]
   911      25.230767      25.230767      25.230767    6[6-(6,6),8-(30),8-(30)]
   912      25.117348      25.117348      25.117348    6[6-(6,6),8-(30),8-(30)]
   913      26.740854      26.740854      26.740854    6[6-(1,6),6-(1,6),6-(6,6)]
   914      27.583391      27.583391      27.583391    6[6-(1,6),6-(1,6),7-(6,6)]
   915      27.152401      27.152401      27.152401    6[1-(0),6-(1,6),6-(6,6)]
   916      27.492657      27.492657      27.492657    6[1-(0),6-(1,6),6-(6,7)]
   917      26.539941      26.539941      26.539941    6[1-(0),6-(1,6),6-(6,6)]
   918      26.876956      26.876956      26.876956    6[1-(0),6-(1,6),6-(6,7)]
   919      25.571022      25.571022      25.571022    6[6-(1,6),6-(1,6),6-(8,8)]
   920      26.095988      26.095988      26.095988    6[1-(0),6-(1,6),6-(6,7)]
   921      27.440808      27.440808      27.440808    6[6-(1,6),6-(1,6),7-(6,6)]
   922      25.418717      25.418717      25.418717    6[1-(0),6-(1,6),6-(6,6)]
   923      25.123829      25.123829      25.123829    6[1-(0),6-(1,6),6-(6,6)]
   924      26.630676      26.630676      26.630676    6[6-(1,6),6-(1,6),6-(6,6)]
   925      27.981977      27.981977      27.981977    6[1-(0),6-(1,6),6-(6,6)]
   926      25.713606      25.713606      25.713606    6[1-(0),6-(1,6),6-(6,6)]
   927      27.038982      27.038982      27.038982    6[1-(0),6-(1,6),6-(6,6)]
   928      26.267736      26.267736      26.267736    6[6-(1,6),6-(1,6),6-(6,6)]
   929      24.777092      24.777092      24.777092    6[1-(0),6-(1,6),6-(6,6)]
   930      25.525655      25.525655      25.525655    6[6-(1,6),6-(1,6),6-(8,8)]
   931      26.348749      26.348749      26.348749    6[6-(1,6),6-(1,6),6-(6,6)]
   932      28.393524      28.393524      28.393524    6[1-(0),6-(1,6),6-(6,7)]
   933       26.71817       26.71817       26.71817    6[1-(0),6-(1,6),6-(6,6)]
   934      26.507535      26.507535      26.507535    6[1-(0),6-(1,6),6-(6,6)]
   935      25.003929      25.003929      25.003929    6[1-(0),6-(1,6),6-(6,6)]
   936      26.880196      26.880196      26.880196    6[1-(0),6-(1,6),6-(6,6)]
   937      23.646147      23.646147      23.646147    6[6-(6,6),8-(30),8-(30)]
   938       21.03428       21.03428       21.03428    6[6-(6,6),8-(30),8-(30)]
   939      15.690646      15.690646      15.690646    6[6-(1,6),6-(1,6),6-(6,6)]
   940      13.124147      13.124147      13.124147    6[6-(1,6),6-(1,6),7-(6,6)]
   941      14.750893      14.750893      14.750893    6[1-(0),6-(1,6),6-(6,6)]
   942      13.441718      13.441718      13.441718    6[1-(0),6-(1,6),6-(6,7)]
   943      15.175402      15.175402      15.175402    6[1-(0),6-(1,6),6-(6,6)]
   944      13.973165      13.973165      13.973165    6[1-(0),6-(1,6),6-(6,7)]
   945      23.250803      23.250803      23.250803    6[6-(1,6),6-(1,6),6-(8,8)]
   946      21.429625      21.429625      21.429625    6[1-(0),6-(1,6),6-(6,7)]
   947      21.267598      21.267598      21.267598    6[6-(1,6),6-(1,6),7-(6,6)]
   948      17.822915      17.822915      17.822915    6[1-(0),6-(1,6),6-(6,6)]
   949      23.195714      23.195714      23.195714    6[1-(0),6-(1,6),6-(6,6)]
   950      22.068009      22.068009      22.068009    6[6-(1,6),6-(1,6),6-(6,6)]
   951      21.905983      21.905983      21.905983    6[1-(0),6-(1,6),6-(6,6)]
   952      21.815248      21.815248      21.815248    6[1-(0),6-(1,6),6-(6,6)]
   953      22.161985      22.161985      22.161985    6[1-(0),6-(1,6),6-(6,6)]
   954      22.473076      22.473076      22.473076    6[6-(1,6),6-(1,6),6-(6,6)]
   955      23.587818      23.587818      23.587818    6[1-(0),6-(1,6),6-(6,6)]
   956      19.679739      19.679739      19.679739    6[6-(1,6),6-(1,6),6-(8,8)]
   957      17.100277      17.100277      17.100277    6[6-(1,6),6-(1,6),6-(6,6)]
   958        21.5236        21.5236        21.5236    6[1-(0),6-(1,6),6-(6,7)]
   959      22.528165      22.528165      22.528165    6[1-(0),6-(1,6),6-(6,6)]
   960      18.992746      18.992746      18.992746    6[1-(0),6-(1,6),6-(6,6)]
   961       19.07376       19.07376       19.07376    6[1-(0),6-(1,6),6-(6,6)]
   962      17.712737      17.712737      17.712737    6[1-(0),6-(1,6),6-(6,6)]
   963       8.759153       8.759153       8.759153    6[6-(6,6),8-(30),8-(30)]
   964       11.37102       11.37102       11.37102    6[6-(6,6),8-(30),8-(30)]
   965      16.714654      16.714654      16.714654    6[6-(1,6),6-(1,6),6-(6,6)]
   966      19.281153      19.281153      19.281153    6[6-(1,6),6-(1,6),7-(6,6)]
   967      17.654407      17.654407      17.654407    6[1-(0),6-(1,6),6-(6,6)]
   968      18.963582      18.963582      18.963582    6[1-(0),6-(1,6),6-(6,7)]
   969      17.229898      17.229898      17.229898    6[1-(0),6-(1,6),6-(6,6)]
   970      18.432135      18.432135      18.432135    6[1-(0),6-(1,6),6-(6,7)]
   971       9.154497       9.154497       9.154497    6[6-(1,6),6-(1,6),6-(8,8)]
   972      10.975675      10.975675      10.975675    6[1-(0),6-(1,6),6-(6,7)]
   973      11.137702      11.137702      11.137702    6[6-(1,6),6-(1,6),7-(6,6)]
   974      14.582385      14.582385      14.582385    6[1-(0),6-(1,6),6-(6,6)]
   975       9.209586       9.209586       9.209586    6[1-(0),6-(1,6),6-(6,6)]
   976      10.337291      10.337291      10.337291    6[6-(1,6),6-(1,6),6-(6,6)]
   977      10.499317      10.499317      10.499317    6[1-(0),6-(1,6),6-(6,6)]
   978      10.590052      10.590052      10.590052    6[1-(0),6-(1,6),6-(6,6)]
   979      10.243315      10.243315      10.243315    6[1-(0),6-(1,6),6-(6,6)]
   980       9.932224       9.932224       9.932224    6[6-(1,6),6-(1,6),6-(6,6)]
   981       8.817482       8.817482       8.817482    6[1-(0),6-(1,6),6-(6,6)]
   982      12.725561      12.725561      12.725561    6[6-(1,6),6-(1,6),6-(8,8)]
   983      15.305023      15.305023      15.305023    6[6-(1,6),6-(1,6),6-(6,6)]
   984        10.8817        10.8817        10.8817    6[1-(0),6-(1,6),6-(6,7)]
   985       9.877135       9.877135       9.877135    6[1-(0),6-(1,6),6-(6,6)]
   986      13.412554      13.412554      13.412554    6[1-(0),6-(1,6),6-(6,6)]
   987       13.33154       13.33154       13.33154    6[1-(0),6-(1,6),6-(6,6)]
   988      14.692563      14.692563      14.692563    6[1-(0),6-(1,6),6-(6,6)]
   989       7.443497       7.443497       7.443497    6[6-(6,6),8-(30),8-(30)]
   990        4.83163        4.83163        4.83163    6[6-(6,6),8-(30),8-(30)]
   991      31.893296      31.893296      31.893296    6[6-(1,6),6-(1,6),6-(6,6)]
   992      29.326797      29.326797      29.326797    6[6-(1,6),6-(1,6),7-(6,6)]
   993      30.953543      30.953543      30.953543    6[1-(0),6-(1,6),6-(6,6)]
   994      29.644368      29.644368      29.644368    6[1-(0),6-(1,6),6-(6,7)]
   995      31.378052      31.378052      31.378052    6[1-(0),6-(1,6),6-(6,6)]
   996      30.175815      30.175815      30.175815    6[1-(0),6-(1,6),6-(6,7)]
   997       7.048153       7.048153       7.048153    6[6-(1,6),6-(1,6),6-(8,8)]
   998       5.226975       5.226975       5.226975    6[1-(0),6-(1,6),6-(6,7)]
   999       5.064948       5.064948       5.064948    6[6-(1,6),6-(1,6),7-(6,6)]
  1000       1.620265       1.620265       1.620265    6[1-(0),6-(1,6),6-(6,6)]
  1001       6.993064       6.993064       6.993064    6[1-(0),6-(1,6),6-(6,6)]
  1002       5.865359       5.865359       5.865359    6[6-(1,6),6-(1,6),6-(6,6)]
  1003       5.703333       5.703333       5.703333    6[1-(0),6-(1,6),6-(6,6)]
  1004       5.612598       5.612598       5.612598    6[1-(0),6-(1,6),6-(6,6)]
  1005       5.959335       5.959335       5.959335    6[1-(0),6-(1,6),6-(6,6)]
  1006       6.270426       6.270426       6.270426    6[6-(1,6),6-(1,6),6-(6,6)]
  1007       7.385168       7.385168       7.385168    6[1-(0),6-(1,6),6-(6,6)]
  1008       3.477089       3.477089       3.477089    6[6-(1,6),6-(1,6),6-(8,8)]
  1009       0.897627       0.897627       0.897627    6[6-(1,6),6-(1,6),6-(6,6)]
  1010        5.32095        5.32095        5.32095    6[1-(0),6-(1,6),6-(6,7)]
  1011       6.325515       6.325515       6.325515    6[1-(0),6-(1,6),6-(6,6)]
  1012       2.790096       2.790096       2.790096    6[1-(0),6-(1,6),6-(6,6)]
  1013        2.87111        2.87111        2.87111    6[1-(0),6-(1,6),6-(6,6)]
  1014       1.510087       1.510087       1.510087    6[1-(0),6-(1,6),6-(6,6)]
  1015      24.961803      24.961803      24.961803    6[6-(6,6),8-(30),8-(30)]
  1016       27.57367       27.57367       27.57367    6[6-(6,6),8-(30),8-(30)]
  1017       0.512004       0.512004       0.512004    6[6-(1,6),6-(1,6),6-(6,6)]
  1018       3.078503       3.078503       3.078503    6[6-(1,6),6-(1,6),7-(6,6)]
  1019       1.451757       1.451757       1.451757    6[1-(0),6-(1,6),6-(6,6)]
  1020       2.760932       2.760932       2.760932    6[1-(0),6-(1,6),6-(6,7)]
  1021       1.027248       1.027248       1.027248    6[1-(0),6-(1,6),6-(6,6)]
  1022       2.229485       2.229485       2.229485    6[1-(0),6-(1,6),6-(6,7)]
  1023      25.357147      25.357147      25.357147    6[6-(1,6),6-(1,6),6-(8,8)]
  1024      27.178325      27.178325      27.178325    6[1-(0),6-(1,6),6-(6,7)]
  1025      27.340352      27.340352      27.340352    6[6-(1,6),6-(1,6),7-(6,6)]
  1026      30.785035      30.785035      30.785035    6[1-(0),6-(1,6),6-(6,6)]
  1027      25.412236      25.412236      25.412236    6[1-(0),6-(1,6),6-(6,6)]
  1028      26.539941      26.539941      26.539941    6[6-(1,6),6-(1,6),6-(6,6)]
  1029      26.701967      26.701967      26.701967    6[1-(0),6-(1,6),6-(6,6)]
  1030      26.792702      26.792702      26.792702    6[1-(0),6-(1,6),6-(6,6)]
  1031      26.445965      26.445965      26.445965    6[1-(0),6-(1,6),6-(6,6)]
  1032      26.134874      26.134874      26.134874    6[6-(1,6),6-(1,6),6-(6,6)]
  1033      25.020132      25.020132      25.020132    6[1-(0),6-(1,6),6-(6,6)]
  1034      28.928211      28.928211      28.928211    6[6-(1,6),6-(1,6),6-(8,8)]
  1035      31.507673      31.507673      31.507673    6[6-(1,6),6-(1,6),6-(6,6)]
  1036       27.08435       27.08435       27.08435    6[1-(0),6-(1,6),6-(6,7)]
  1037      26.079785      26.079785      26.079785    6[1-(0),6-(1,6),6-(6,6)]
  1038      29.615204      29.615204      29.615204    6[1-(0),6-(1,6),6-(6,6)]
  1039       29.53419       29.53419       29.53419    6[1-(0),6-(1,6),6-(6,6)]
  1040      30.895213      30.895213      30.895213    6[1-(0),6-(1,6),6-(6,6)]
  1041      20.807443      20.807443      20.807443    7[6-(6,6),6-(6,6),6-(6,6)]
  1042      27.800507      27.800507      27.800507    7[6-(6,6),6-(6,6),6-(6,6)]
  1043      11.597857      11.597857      11.597857    7[6-(6,6),6-(6,6),6-(6,6)]
  1044       4.604793       4.604793       4.604793    7[6-(6,6),6-(6,6),6-(6,6)]
  1045       4.267778       4.267778       4.267778    7[6-(6,6),6-(6,6),6-(6,6)]
  1046      11.934872      11.934872      11.934872    7[6-(6,6),6-(6,6),6-(6,6)]
  1047      28.137522      28.137522      28.137522    7[6-(6,6),6-(6,6),6-(6,6)]
  1048      20.470428      20.470428      20.470428    7[6-(6,6),6-(6,6),6-(6,6)]
  1049      11.597857      11.597857      11.597857    7[6-(6,6),6-(6,6),6-(6,6)]
  1050       4.604793       4.604793       4.604793    7[6-(6,6),6-(6,6),6-(6,6)]
  1051      20.807443      20.807443      20.807443    7[6-(6,6),6-(6,6),6-(6,6)]
  1052      27.800507      27.800507      27.800507    7[6-(6,6),6-(6,6),6-(6,6)]
  1053      28.137522      28.137522      28.137522    7[6-(6,6),6-(6,6),6-(6,6)]
  1054      20.470428      20.470428      20.470428    7[6-(6,6),6-(6,6),6-(6,6)]
  1055       4.267778       4.267778       4.267778    7[6-(6,6),6-(6,6),6-(6,6)]
  1056      11.934872      11.934872      11.934872    7[6-(6,6),6-(6,6),6-(6,6)]
  1057       8.101325       8.101325       8.101325    8[6-(6,8),30-(8,8,8)]
  1058       6.579572       6.579572       6.579572    8[6-(6,8),30-(8,8,8)]
  1059      10.673982      10.673982      10.673982    8[6-(6,8),30-(8,8,8)]
  1060      11.397916      11.397916      11.397916    8[6-(6,8),30-(8,8,8)]
  1061       8.101325       8.101325       8.101325    8[6-(6,8),30-(8,8,8)]
  1062       9.623078       9.623078       9.623078    8[6-(6,8),30-(8,8,8)]
  1063       5.528668       5.528668       5.528668    8[6-(6,8),30-(8,8,8)]
  1064       4.804734       4.804734       4.804734    8[6-(6,8),30-(8,8,8)]
  1065      24.303975      24.303975      24.303975    8[6-(6,8),30-(8,8,8)]
  1066      25.825728      25.825728      25.825728    8[6-(6,8),30-(8,8,8)]
  1067      21.731318      21.731318      21.731318    8[6-(6,8),30-(8,8,8)]
  1068      21.007384      21.007384      21.007384    8[6-(6,8),30-(8,8,8)]
  1069      24.303975      24.303975      24.303975    8[6-(6,8),30-(8,8,8)]
  1070      22.782222      22.782222      22.782222    8[6-(6,8),30-(8,8,8)]
  1071      26.876632      26.876632      26.876632    8[6-(6,8),30-(8,8,8)]
  1072      27.600566      27.600566      27.600566    8[6-(6,8),30-(8,8,8)]
  1073      25.801748      25.801748      25.801748    8[6-(6,8),30-(8,8,8)]
  1074      24.170141      24.170141      24.170141    8[6-(6,8),30-(8,8,8)]
  1075      26.029557      26.029557      26.029557    8[6-(6,8),30-(8,8,8)]
  1076      24.166577      24.166577      24.166577    8[6-(6,8),30-(8,8,8)]
  1077       9.599098       9.599098       9.599098    8[6-(6,8),30-(8,8,8)]
  1078       7.967491       7.967491       7.967491    8[6-(6,8),30-(8,8,8)]
  1079       9.826907       9.826907       9.826907    8[6-(6,8),30-(8,8,8)]
  1080       7.963927       7.963927       7.963927    8[6-(6,8),30-(8,8,8)]
  1081      22.806202      22.806202      22.806202    8[6-(6,8),30-(8,8,8)]
  1082      24.437809      24.437809      24.437809    8[6-(6,8),30-(8,8,8)]
  1083      22.578393      22.578393      22.578393    8[6-(6,8),30-(8,8,8)]
  1084      24.441373      24.441373      24.441373    8[6-(6,8),30-(8,8,8)]
  1085       6.603552       6.603552       6.603552    8[6-(6,8),30-(8,8,8)]
  1086       8.235159       8.235159       8.235159    8[6-(6,8),30-(8,8,8)]
  1087       6.375743       6.375743       6.375743    8[6-(6,8),30-(8,8,8)]
  1088       8.238723       8.238723       8.238723    8[6-(6,8),30-(8,8,8)]
  1089      10.836008      10.836008      10.836008    8[6-(6,8),30-(8,8,8)]
  1090      10.832768      10.832768      10.832768    8[6-(6,8),30-(8,8,8)]
  1091       9.078021       9.078021       9.078021    8[6-(6,8),30-(8,8,8)]
  1092       8.120768       8.120768       8.120768    8[6-(6,8),30-(8,8,8)]
  1093      21.569292      21.569292      21.569292    8[6-(6,8),30-(8,8,8)]
  1094      21.572532      21.572532      21.572532    8[6-(6,8),30-(8,8,8)]
  1095      23.327279      23.327279      23.327279    8[6-(6,8),30-(8,8,8)]
  1096      24.284532      24.284532      24.284532    8[6-(6,8),30-(8,8,8)]
  1097      27.038658      27.038658      27.038658    8[6-(6,8),30-(8,8,8)]
  1098      27.035418      27.035418      27.035418    8[6-(6,8),30-(8,8,8)]
  1099      25.280671      25.280671      25.280671    8[6-(6,8),30-(8,8,8)]
  1100      24.323418      24.323418      24.323418    8[6-(6,8),30-(8,8,8)]
  1101       5.366642       5.366642       5.366642    8[6-(6,8),30-(8,8,8)]
  1102       5.369882       5.369882       5.369882    8[6-(6,8),30-(8,8,8)]
  1103       7.124629       7.124629       7.124629    8[6-(6,8),30-(8,8,8)]
  1104       8.081882       8.081882       8.081882    8[6-(6,8),30-(8,8,8)]
  1105       8.146044       8.146044       8.146044    8[30-(8,8,8),30-(8,8,8),30-(8,8,8),30-(8,8,8)]
  1106       8.056606       8.056606       8.056606    8[30-(8,8,8),30-(8,8,8),30-(8,8,8),30-(8,8,8)]
  1107      24.259256      24.259256      24.259256    8[30-(8,8,8),30-(8,8,8),30-(8,8,8),30-(8,8,8)]
  1108      24.348694      24.348694      24.348694    8[30-(8,8,8),30-(8,8,8),30-(8,8,8),30-(8,8,8)]
  1109      24.303975      24.303975      24.303975    8[6-(6,8),30-(8,8,8)]
  1110      25.825728      25.825728      25.825728    8[6-(6,8),30-(8,8,8)]
  1111      21.731318      21.731318      21.731318    8[6-(6,8),30-(8,8,8)]
  1112      21.007384      21.007384      21.007384    8[6-(6,8),30-(8,8,8)]
  1113      24.303975      24.303975      24.303975    8[6-(6,8),30-(8,8,8)]
  1114      22.782222      22.782222      22.782222    8[6-(6,8),30-(8,8,8)]
  1115      26.876632      26.876632      26.876632    8[6-(6,8),30-(8,8,8)]
  1116      27.600566      27.600566      27.600566    8[6-(6,8),30-(8,8,8)]
  1117       8.101325       8.101325       8.101325    8[6-(6,8),30-(8,8,8)]
  1118       6.579572       6.579572       6.579572    8[6-(6,8),30-(8,8,8)]
  1119      10.673982      10.673982      10.673982    8[6-(6,8),30-(8,8,8)]
  1120      11.397916      11.397916      11.397916    8[6-(6,8),30-(8,8,8)]
  1121       8.101325       8.101325       8.101325    8[6-(6,8),30-(8,8,8)]
  1122       9.623078       9.623078       9.623078    8[6-(6,8),30-(8,8,8)]
  1123       5.528668       5.528668       5.528668    8[6-(6,8),30-(8,8,8)]
  1124       4.804734       4.804734       4.804734    8[6-(6,8),30-(8,8,8)]
  1125       6.603552       6.603552       6.603552    8[6-(6,8),30-(8,8,8)]
  1126       8.235159       8.235159       8.235159    8[6-(6,8),30-(8,8,8)]
  1127       6.375743       6.375743       6.375743    8[6-(6,8),30-(8,8,8)]
  1128       8.238723       8.238723       8.238723    8[6-(6,8),30-(8,8,8)]
  1129      22.806202      22.806202      22.806202    8[6-(6,8),30-(8,8,8)]
  1130      24.437809      24.437809      24.437809    8[6-(6,8),30-(8,8,8)]
  1131      22.578393      22.578393      22.578393    8[6-(6,8),30-(8,8,8)]
  1132      24.441373      24.441373      24.441373    8[6-(6,8),30-(8,8,8)]
  1133       9.599098       9.599098       9.599098    8[6-(6,8),30-(8,8,8)]
  1134       7.967491       7.967491       7.967491    8[6-(6,8),30-(8,8,8)]
  1135       9.826907       9.826907       9.826907    8[6-(6,8),30-(8,8,8)]
  1136       7.963927       7.963927       7.963927    8[6-(6,8),30-(8,8,8)]
  1137      25.801748      25.801748      25.801748    8[6-(6,8),30-(8,8,8)]
  1138      24.170141      24.170141      24.170141    8[6-(6,8),30-(8,8,8)]
  1139      26.029557      26.029557      26.029557    8[6-(6,8),30-(8,8,8)]
  1140      24.166577      24.166577      24.166577    8[6-(6,8),30-(8,8,8)]
  1141      21.569292      21.569292      21.569292    8[6-(6,8),30-(8,8,8)]
  1142      21.572532      21.572532      21.572532    8[6-(6,8),30-(8,8,8)]
  1143      23.327279      23.327279      23.327279    8[6-(6,8),30-(8,8,8)]
  1144      24.284532      24.284532      24.284532    8[6-(6,8),30-(8,8,8)]
  1145      10.836008      10.836008      10.836008    8[6-(6,8),30-(8,8,8)]
  1146      10.832768      10.832768      10.832768    8[6-(6,8),30-(8,8,8)]
  1147       9.078021       9.078021       9.078021    8[6-(6,8),30-(8,8,8)]
  1148       8.120768       8.120768       8.120768    8[6-(6,8),30-(8,8,8)]
  1149       5.366642       5.366642       5.366642    8[6-(6,8),30-(8,8,8)]
  1150       5.369882       5.369882       5.369882    8[6-(6,8),30-(8,8,8)]
  1151       7.124629       7.124629       7.124629    8[6-(6,8),30-(8,8,8)]
  1152       8.081882       8.081882       8.081882    8[6-(6,8),30-(8,8,8)]
  1153      27.038658      27.038658      27.038658    8[6-(6,8),30-(8,8,8)]
  1154      27.035418      27.035418      27.035418    8[6-(6,8),30-(8,8,8)]
  1155      25.280671      25.280671      25.280671    8[6-(6,8),30-(8,8,8)]
  1156      24.323418      24.323418      24.323418    8[6-(6,8),30-(8,8,8)]
  1157      24.259256      24.259256      24.259256    8[30-(8,8,8),30-(8,8,8),30-(8,8,8),30-(8,8,8)]
  1158      24.348694      24.348694      24.348694    8[30-(8,8,8),30-(8,8,8),30-(8,8,8),30-(8,8,8)]
  1159       8.146044       8.146044       8.146044    8[30-(8,8,8),30-(8,8,8),30-(8,8,8),30-(8,8,8)]
  1160       8.056606       8.056606       8.056606    8[30-(8,8,8),30-(8,8,8),30-(8,8,8),30-(8,8,8)]
