# Supplementary material for: A collection of forcefield precursors for metal–organic frameworks
Source: RSC Adv. 2019 Nov 13;9(63):36492–507. doi: 10.1039/c9ra07327b (PMC9075174; doi:10.1039/c9ra07327b)
Supplement: RA-009-C9RA07327B-s2523 [file RA-009-C9RA07327B-s2523.txt]

UWAGAB04_clean

32.387000    0.000000    0.000000
0.000000    32.387000    0.000000
0.000000    0.000000    32.387000

     1       22.66086       22.66086       22.66086    30[8-(30,30,30),8-(6),8-(6),8-(6)]
     2       25.91964       25.91964       25.91964    30[8-(30,30,30),8-(6),8-(6),8-(6)]
     3        9.72614        9.72614        9.72614    30[8-(30,30,30),8-(6),8-(6),8-(6)]
     4        6.46736        6.46736        6.46736    30[8-(30,30,30),8-(6),8-(6),8-(6)]
     5      25.210689      25.210689      25.210689    30[8-(30,30,30),8-(6),8-(6),8-(6)]
     6       9.017189       9.017189       9.017189    30[8-(30,30,30),8-(6),8-(6),8-(6)]
     7      23.369811      23.369811      23.369811    30[8-(30,30,30),8-(6),8-(6),8-(6)]
     8       7.176311       7.176311       7.176311    30[8-(30,30,30),8-(6),8-(6),8-(6)]
     9      23.661942      23.661942      23.661942    30[8-(30,30,30),8-(6),8-(6),8-(6)]
    10       8.725058       8.725058       8.725058    30[8-(30,30,30),8-(6),8-(6),8-(6)]
    11       7.468442       7.468442       7.468442    30[8-(30,30,30),8-(6),8-(6),8-(6)]
    12      24.918558      24.918558      24.918558    30[8-(30,30,30),8-(6),8-(6),8-(6)]
    13      25.365175      25.365175      25.365175    30[8-(30,30,30),8-(6),8-(6),8-(6)]
    14      23.215325      23.215325      23.215325    30[8-(30,30,30),8-(6),8-(6),8-(6)]
    15       7.021825       7.021825       7.021825    30[8-(30,30,30),8-(6),8-(6),8-(6)]
    16       9.171675       9.171675       9.171675    30[8-(30,30,30),8-(6),8-(6),8-(6)]
    17        9.72614        9.72614        9.72614    30[8-(30,30,30),8-(6),8-(6),8-(6)]
    18        6.46736        6.46736        6.46736    30[8-(30,30,30),8-(6),8-(6),8-(6)]
    19       22.66086       22.66086       22.66086    30[8-(30,30,30),8-(6),8-(6),8-(6)]
    20       25.91964       25.91964       25.91964    30[8-(30,30,30),8-(6),8-(6),8-(6)]
    21       7.176311       7.176311       7.176311    30[8-(30,30,30),8-(6),8-(6),8-(6)]
    22      23.369811      23.369811      23.369811    30[8-(30,30,30),8-(6),8-(6),8-(6)]
    23       9.017189       9.017189       9.017189    30[8-(30,30,30),8-(6),8-(6),8-(6)]
    24      25.210689      25.210689      25.210689    30[8-(30,30,30),8-(6),8-(6),8-(6)]
    25       8.725058       8.725058       8.725058    30[8-(30,30,30),8-(6),8-(6),8-(6)]
    26      23.661942      23.661942      23.661942    30[8-(30,30,30),8-(6),8-(6),8-(6)]
    27      24.918558      24.918558      24.918558    30[8-(30,30,30),8-(6),8-(6),8-(6)]
    28       7.468442       7.468442       7.468442    30[8-(30,30,30),8-(6),8-(6),8-(6)]
    29       7.021825       7.021825       7.021825    30[8-(30,30,30),8-(6),8-(6),8-(6)]
    30       9.171675       9.171675       9.171675    30[8-(30,30,30),8-(6),8-(6),8-(6)]
    31      25.365175      25.365175      25.365175    30[8-(30,30,30),8-(6),8-(6),8-(6)]
    32      23.215325      23.215325      23.215325    30[8-(30,30,30),8-(6),8-(6),8-(6)]
    33      22.677377      22.677377      22.677377    1[6-(6,6)]
    34      22.029637      22.029637      22.029637    1[6-(6,6)]
    35      21.287975      21.287975      21.287975    1[6-(6,6)]
    36      21.896851      21.896851      21.896851    1[6-(6,6)]
    37       24.58821       24.58821       24.58821    1[6-(6,6)]
    38      24.270818      24.270818      24.270818    1[6-(6,6)]
    39       23.54211       23.54211       23.54211    1[6-(6,6)]
    40      21.083937      21.083937      21.083937    1[6-(6,6)]
    41      21.702529      21.702529      21.702529    1[6-(6,6)]
    42      21.313885      21.313885      21.313885    1[6-(6,6)]
    43      20.779499      20.779499      20.779499    1[6-(6,6)]
    44      24.044109      24.044109      24.044109    1[6-(6,6)]
    45      19.950392      19.950392      19.950392    1[6-(6,6)]
    46      19.299413      19.299413      19.299413    1[6-(6,6)]
    47      23.153466      23.153466      23.153466    1[6-(6,6)]
    48      23.781774      23.781774      23.781774    1[6-(6,6)]
    49      25.903123      25.903123      25.903123    1[6-(6,6)]
    50      26.550863      26.550863      26.550863    1[6-(6,6)]
    51      27.292525      27.292525      27.292525    1[6-(6,6)]
    52      26.683649      26.683649      26.683649    1[6-(6,6)]
    53       23.99229       23.99229       23.99229    1[6-(6,6)]
    54      24.309682      24.309682      24.309682    1[6-(6,6)]
    55       25.03839       25.03839       25.03839    1[6-(6,6)]
    56      27.496563      27.496563      27.496563    1[6-(6,6)]
    57      26.877971      26.877971      26.877971    1[6-(6,6)]
    58      27.266615      27.266615      27.266615    1[6-(6,6)]
    59      27.801001      27.801001      27.801001    1[6-(6,6)]
    60      24.536391      24.536391      24.536391    1[6-(6,6)]
    61      28.630108      28.630108      28.630108    1[6-(6,6)]
    62      29.281087      29.281087      29.281087    1[6-(6,6)]
    63      25.427034      25.427034      25.427034    1[6-(6,6)]
    64      24.798726      24.798726      24.798726    1[6-(6,6)]
    65       9.709623       9.709623       9.709623    1[6-(6,6)]
    66      10.357363      10.357363      10.357363    1[6-(6,6)]
    67      11.099025      11.099025      11.099025    1[6-(6,6)]
    68      10.490149      10.490149      10.490149    1[6-(6,6)]
    69        7.79879        7.79879        7.79879    1[6-(6,6)]
    70       8.116182       8.116182       8.116182    1[6-(6,6)]
    71        8.84489        8.84489        8.84489    1[6-(6,6)]
    72      11.303063      11.303063      11.303063    1[6-(6,6)]
    73      10.684471      10.684471      10.684471    1[6-(6,6)]
    74      11.073115      11.073115      11.073115    1[6-(6,6)]
    75      11.607501      11.607501      11.607501    1[6-(6,6)]
    76       8.342891       8.342891       8.342891    1[6-(6,6)]
    77      12.436608      12.436608      12.436608    1[6-(6,6)]
    78      13.087587      13.087587      13.087587    1[6-(6,6)]
    79       9.233534       9.233534       9.233534    1[6-(6,6)]
    80       8.605226       8.605226       8.605226    1[6-(6,6)]
    81       6.483877       6.483877       6.483877    1[6-(6,6)]
    82       5.836137       5.836137       5.836137    1[6-(6,6)]
    83       5.094475       5.094475       5.094475    1[6-(6,6)]
    84       5.703351       5.703351       5.703351    1[6-(6,6)]
    85        8.39471        8.39471        8.39471    1[6-(6,6)]
    86       8.077318       8.077318       8.077318    1[6-(6,6)]
    87        7.34861        7.34861        7.34861    1[6-(6,6)]
    88       4.890437       4.890437       4.890437    1[6-(6,6)]
    89       5.509029       5.509029       5.509029    1[6-(6,6)]
    90       5.120385       5.120385       5.120385    1[6-(6,6)]
    91       4.585999       4.585999       4.585999    1[6-(6,6)]
    92       7.850609       7.850609       7.850609    1[6-(6,6)]
    93       3.756892       3.756892       3.756892    1[6-(6,6)]
    94       3.105913       3.105913       3.105913    1[6-(6,6)]
    95       6.959966       6.959966       6.959966    1[6-(6,6)]
    96       7.588274       7.588274       7.588274    1[6-(6,6)]
    97       0.667172       0.667172       0.667172    1[6-(6,6)]
    98        2.59096        2.59096        2.59096    1[6-(6,6)]
    99       3.591718       3.591718       3.591718    1[6-(6,6)]
   100       1.392641       1.392641       1.392641    1[6-(6,6)]
   101      24.504004      24.504004      24.504004    1[6-(6,6)]
   102      29.102958      29.102958      29.102958    1[6-(6,6)]
   103      31.153055      31.153055      31.153055    1[6-(6,6)]
   104      31.350616      31.350616      31.350616    1[6-(6,6)]
   105      29.226029      29.226029      29.226029    1[6-(6,6)]
   106      26.317676      26.317676      26.317676    1[6-(6,6)]
   107      26.913597      26.913597      26.913597    1[6-(6,6)]
   108      25.180893      25.180893      25.180893    1[6-(6,6)]
   109       26.48285       26.48285       26.48285    1[6-(6,6)]
   110      27.137067      27.137067      27.137067    1[6-(6,6)]
   111       27.30548       27.30548       27.30548    1[6-(6,6)]
   112      26.677172      26.677172      26.677172    1[6-(6,6)]
   113      16.860672      16.860672      16.860672    1[6-(6,6)]
   114       18.78446       18.78446       18.78446    1[6-(6,6)]
   115      19.785218      19.785218      19.785218    1[6-(6,6)]
   116      17.586141      17.586141      17.586141    1[6-(6,6)]
   117       8.310504       8.310504       8.310504    1[6-(6,6)]
   118      12.909458      12.909458      12.909458    1[6-(6,6)]
   119      14.959555      14.959555      14.959555    1[6-(6,6)]
   120      15.157116      15.157116      15.157116    1[6-(6,6)]
   121      13.032529      13.032529      13.032529    1[6-(6,6)]
   122      10.124176      10.124176      10.124176    1[6-(6,6)]
   123      10.720097      10.720097      10.720097    1[6-(6,6)]
   124       8.987393       8.987393       8.987393    1[6-(6,6)]
   125       10.28935       10.28935       10.28935    1[6-(6,6)]
   126      10.943567      10.943567      10.943567    1[6-(6,6)]
   127       11.11198       11.11198       11.11198    1[6-(6,6)]
   128      10.483672      10.483672      10.483672    1[6-(6,6)]
   129      15.526328      15.526328      15.526328    1[6-(6,6)]
   130       13.60254       13.60254       13.60254    1[6-(6,6)]
   131      12.601782      12.601782      12.601782    1[6-(6,6)]
   132      14.800859      14.800859      14.800859    1[6-(6,6)]
   133      24.076496      24.076496      24.076496    1[6-(6,6)]
   134      19.477542      19.477542      19.477542    1[6-(6,6)]
   135      17.427445      17.427445      17.427445    1[6-(6,6)]
   136      17.229884      17.229884      17.229884    1[6-(6,6)]
   137      19.354471      19.354471      19.354471    1[6-(6,6)]
   138      22.262824      22.262824      22.262824    1[6-(6,6)]
   139      21.666903      21.666903      21.666903    1[6-(6,6)]
   140      23.399608      23.399608      23.399608    1[6-(6,6)]
   141       22.09765       22.09765       22.09765    1[6-(6,6)]
   142      21.443433      21.443433      21.443433    1[6-(6,6)]
   143       21.27502       21.27502       21.27502    1[6-(6,6)]
   144      21.903328      21.903328      21.903328    1[6-(6,6)]
   145      31.719828      31.719828      31.719828    1[6-(6,6)]
   146       29.79604       29.79604       29.79604    1[6-(6,6)]
   147      28.795282      28.795282      28.795282    1[6-(6,6)]
   148      30.994359      30.994359      30.994359    1[6-(6,6)]
   149       7.882996       7.882996       7.882996    1[6-(6,6)]
   150       3.284042       3.284042       3.284042    1[6-(6,6)]
   151       1.233945       1.233945       1.233945    1[6-(6,6)]
   152       1.036384       1.036384       1.036384    1[6-(6,6)]
   153       3.160971       3.160971       3.160971    1[6-(6,6)]
   154       6.069324       6.069324       6.069324    1[6-(6,6)]
   155       5.473403       5.473403       5.473403    1[6-(6,6)]
   156       7.206108       7.206108       7.206108    1[6-(6,6)]
   157        5.90415        5.90415        5.90415    1[6-(6,6)]
   158       5.249933       5.249933       5.249933    1[6-(6,6)]
   159        5.08152        5.08152        5.08152    1[6-(6,6)]
   160       5.709828       5.709828       5.709828    1[6-(6,6)]
   161      28.481128      28.481128      28.481128    1[6-(6,6)]
   162      29.083526      29.083526      29.083526    1[6-(6,6)]
   163      25.631072      25.631072      25.631072    1[6-(6,6)]
   164      24.902364      24.902364      24.902364    1[6-(6,6)]
   165      18.512409      18.512409      18.512409    1[6-(6,6)]
   166      27.218035      27.218035      27.218035    1[6-(6,6)]
   167      27.917594      27.917594      27.917594    1[6-(6,6)]
   168      24.801965      24.801965      24.801965    1[6-(6,6)]
   169      24.196328      24.196328      24.196328    1[6-(6,6)]
   170      19.898573      19.898573      19.898573    1[6-(6,6)]
   171      17.767508      17.767508      17.767508    1[6-(6,6)]
   172      16.378106      16.378106      16.378106    1[6-(6,6)]
   173      15.759514      15.759514      15.759514    1[6-(6,6)]
   174      13.670553      13.670553      13.670553    1[6-(6,6)]
   175      12.549963      12.549963      12.549963    1[6-(6,6)]
   176      14.668072      14.668072      14.668072    1[6-(6,6)]
   177       3.905872       3.905872       3.905872    1[6-(6,6)]
   178       3.303474       3.303474       3.303474    1[6-(6,6)]
   179       6.755928       6.755928       6.755928    1[6-(6,6)]
   180       7.484636       7.484636       7.484636    1[6-(6,6)]
   181      13.874591      13.874591      13.874591    1[6-(6,6)]
   182       5.168965       5.168965       5.168965    1[6-(6,6)]
   183       4.469406       4.469406       4.469406    1[6-(6,6)]
   184       7.585035       7.585035       7.585035    1[6-(6,6)]
   185       8.190672       8.190672       8.190672    1[6-(6,6)]
   186      12.488427      12.488427      12.488427    1[6-(6,6)]
   187      14.619492      14.619492      14.619492    1[6-(6,6)]
   188      16.008894      16.008894      16.008894    1[6-(6,6)]
   189      16.627486      16.627486      16.627486    1[6-(6,6)]
   190      18.716447      18.716447      18.716447    1[6-(6,6)]
   191      19.837038      19.837038      19.837038    1[6-(6,6)]
   192      17.718928      17.718928      17.718928    1[6-(6,6)]
   193      12.287628      12.287628      12.287628    1[6-(6,6)]
   194      12.890026      12.890026      12.890026    1[6-(6,6)]
   195       9.437572       9.437572       9.437572    1[6-(6,6)]
   196       8.708864       8.708864       8.708864    1[6-(6,6)]
   197       2.318909       2.318909       2.318909    1[6-(6,6)]
   198      11.024535      11.024535      11.024535    1[6-(6,6)]
   199      11.724094      11.724094      11.724094    1[6-(6,6)]
   200       8.608465       8.608465       8.608465    1[6-(6,6)]
   201       8.002828       8.002828       8.002828    1[6-(6,6)]
   202       3.705073       3.705073       3.705073    1[6-(6,6)]
   203       1.574008       1.574008       1.574008    1[6-(6,6)]
   204       0.184606       0.184606       0.184606    1[6-(6,6)]
   205      31.953014      31.953014      31.953014    1[6-(6,6)]
   206      29.864053      29.864053      29.864053    1[6-(6,6)]
   207      28.743463      28.743463      28.743463    1[6-(6,6)]
   208      30.861572      30.861572      30.861572    1[6-(6,6)]
   209      20.099372      20.099372      20.099372    1[6-(6,6)]
   210      19.496974      19.496974      19.496974    1[6-(6,6)]
   211      22.949428      22.949428      22.949428    1[6-(6,6)]
   212      23.678136      23.678136      23.678136    1[6-(6,6)]
   213      30.068091      30.068091      30.068091    1[6-(6,6)]
   214      21.362465      21.362465      21.362465    1[6-(6,6)]
   215      20.662906      20.662906      20.662906    1[6-(6,6)]
   216      23.778535      23.778535      23.778535    1[6-(6,6)]
   217      24.384172      24.384172      24.384172    1[6-(6,6)]
   218      28.681927      28.681927      28.681927    1[6-(6,6)]
   219      30.812992      30.812992      30.812992    1[6-(6,6)]
   220      32.202394      32.202394      32.202394    1[6-(6,6)]
   221       0.433986       0.433986       0.433986    1[6-(6,6)]
   222       2.522947       2.522947       2.522947    1[6-(6,6)]
   223       3.643538       3.643538       3.643538    1[6-(6,6)]
   224       1.525428       1.525428       1.525428    1[6-(6,6)]
   225       9.709623       9.709623       9.709623    1[6-(6,6)]
   226      10.357363      10.357363      10.357363    1[6-(6,6)]
   227      11.099025      11.099025      11.099025    1[6-(6,6)]
   228      10.490149      10.490149      10.490149    1[6-(6,6)]
   229        7.79879        7.79879        7.79879    1[6-(6,6)]
   230       8.116182       8.116182       8.116182    1[6-(6,6)]
   231        8.84489        8.84489        8.84489    1[6-(6,6)]
   232      11.303063      11.303063      11.303063    1[6-(6,6)]
   233      10.684471      10.684471      10.684471    1[6-(6,6)]
   234      11.073115      11.073115      11.073115    1[6-(6,6)]
   235      11.607501      11.607501      11.607501    1[6-(6,6)]
   236       8.342891       8.342891       8.342891    1[6-(6,6)]
   237      12.436608      12.436608      12.436608    1[6-(6,6)]
   238      13.087587      13.087587      13.087587    1[6-(6,6)]
   239       9.233534       9.233534       9.233534    1[6-(6,6)]
   240       8.605226       8.605226       8.605226    1[6-(6,6)]
   241       6.483877       6.483877       6.483877    1[6-(6,6)]
   242       5.836137       5.836137       5.836137    1[6-(6,6)]
   243       5.094475       5.094475       5.094475    1[6-(6,6)]
   244       5.703351       5.703351       5.703351    1[6-(6,6)]
   245        8.39471        8.39471        8.39471    1[6-(6,6)]
   246       8.077318       8.077318       8.077318    1[6-(6,6)]
   247        7.34861        7.34861        7.34861    1[6-(6,6)]
   248       4.890437       4.890437       4.890437    1[6-(6,6)]
   249       5.509029       5.509029       5.509029    1[6-(6,6)]
   250       5.120385       5.120385       5.120385    1[6-(6,6)]
   251       4.585999       4.585999       4.585999    1[6-(6,6)]
   252       7.850609       7.850609       7.850609    1[6-(6,6)]
   253       3.756892       3.756892       3.756892    1[6-(6,6)]
   254       3.105913       3.105913       3.105913    1[6-(6,6)]
   255       6.959966       6.959966       6.959966    1[6-(6,6)]
   256       7.588274       7.588274       7.588274    1[6-(6,6)]
   257      22.677377      22.677377      22.677377    1[6-(6,6)]
   258      22.029637      22.029637      22.029637    1[6-(6,6)]
   259      21.287975      21.287975      21.287975    1[6-(6,6)]
   260      21.896851      21.896851      21.896851    1[6-(6,6)]
   261       24.58821       24.58821       24.58821    1[6-(6,6)]
   262      24.270818      24.270818      24.270818    1[6-(6,6)]
   263       23.54211       23.54211       23.54211    1[6-(6,6)]
   264      21.083937      21.083937      21.083937    1[6-(6,6)]
   265      21.702529      21.702529      21.702529    1[6-(6,6)]
   266      21.313885      21.313885      21.313885    1[6-(6,6)]
   267      20.779499      20.779499      20.779499    1[6-(6,6)]
   268      24.044109      24.044109      24.044109    1[6-(6,6)]
   269      19.950392      19.950392      19.950392    1[6-(6,6)]
   270      19.299413      19.299413      19.299413    1[6-(6,6)]
   271      23.153466      23.153466      23.153466    1[6-(6,6)]
   272      23.781774      23.781774      23.781774    1[6-(6,6)]
   273      25.903123      25.903123      25.903123    1[6-(6,6)]
   274      26.550863      26.550863      26.550863    1[6-(6,6)]
   275      27.292525      27.292525      27.292525    1[6-(6,6)]
   276      26.683649      26.683649      26.683649    1[6-(6,6)]
   277       23.99229       23.99229       23.99229    1[6-(6,6)]
   278      24.309682      24.309682      24.309682    1[6-(6,6)]
   279       25.03839       25.03839       25.03839    1[6-(6,6)]
   280      27.496563      27.496563      27.496563    1[6-(6,6)]
   281      26.877971      26.877971      26.877971    1[6-(6,6)]
   282      27.266615      27.266615      27.266615    1[6-(6,6)]
   283      27.801001      27.801001      27.801001    1[6-(6,6)]
   284      24.536391      24.536391      24.536391    1[6-(6,6)]
   285      28.630108      28.630108      28.630108    1[6-(6,6)]
   286      29.281087      29.281087      29.281087    1[6-(6,6)]
   287      25.427034      25.427034      25.427034    1[6-(6,6)]
   288      24.798726      24.798726      24.798726    1[6-(6,6)]
   289      31.719828      31.719828      31.719828    1[6-(6,6)]
   290       29.79604       29.79604       29.79604    1[6-(6,6)]
   291      28.795282      28.795282      28.795282    1[6-(6,6)]
   292      30.994359      30.994359      30.994359    1[6-(6,6)]
   293       7.882996       7.882996       7.882996    1[6-(6,6)]
   294       3.284042       3.284042       3.284042    1[6-(6,6)]
   295       1.233945       1.233945       1.233945    1[6-(6,6)]
   296       1.036384       1.036384       1.036384    1[6-(6,6)]
   297       3.160971       3.160971       3.160971    1[6-(6,6)]
   298       6.069324       6.069324       6.069324    1[6-(6,6)]
   299       5.473403       5.473403       5.473403    1[6-(6,6)]
   300       7.206108       7.206108       7.206108    1[6-(6,6)]
   301        5.90415        5.90415        5.90415    1[6-(6,6)]
   302       5.249933       5.249933       5.249933    1[6-(6,6)]
   303        5.08152        5.08152        5.08152    1[6-(6,6)]
   304       5.709828       5.709828       5.709828    1[6-(6,6)]
   305      15.526328      15.526328      15.526328    1[6-(6,6)]
   306       13.60254       13.60254       13.60254    1[6-(6,6)]
   307      12.601782      12.601782      12.601782    1[6-(6,6)]
   308      14.800859      14.800859      14.800859    1[6-(6,6)]
   309      24.076496      24.076496      24.076496    1[6-(6,6)]
   310      19.477542      19.477542      19.477542    1[6-(6,6)]
   311      17.427445      17.427445      17.427445    1[6-(6,6)]
   312      17.229884      17.229884      17.229884    1[6-(6,6)]
   313      19.354471      19.354471      19.354471    1[6-(6,6)]
   314      22.262824      22.262824      22.262824    1[6-(6,6)]
   315      21.666903      21.666903      21.666903    1[6-(6,6)]
   316      23.399608      23.399608      23.399608    1[6-(6,6)]
   317       22.09765       22.09765       22.09765    1[6-(6,6)]
   318      21.443433      21.443433      21.443433    1[6-(6,6)]
   319       21.27502       21.27502       21.27502    1[6-(6,6)]
   320      21.903328      21.903328      21.903328    1[6-(6,6)]
   321      16.860672      16.860672      16.860672    1[6-(6,6)]
   322       18.78446       18.78446       18.78446    1[6-(6,6)]
   323      19.785218      19.785218      19.785218    1[6-(6,6)]
   324      17.586141      17.586141      17.586141    1[6-(6,6)]
   325       8.310504       8.310504       8.310504    1[6-(6,6)]
   326      12.909458      12.909458      12.909458    1[6-(6,6)]
   327      14.959555      14.959555      14.959555    1[6-(6,6)]
   328      15.157116      15.157116      15.157116    1[6-(6,6)]
   329      13.032529      13.032529      13.032529    1[6-(6,6)]
   330      10.124176      10.124176      10.124176    1[6-(6,6)]
   331      10.720097      10.720097      10.720097    1[6-(6,6)]
   332       8.987393       8.987393       8.987393    1[6-(6,6)]
   333       10.28935       10.28935       10.28935    1[6-(6,6)]
   334      10.943567      10.943567      10.943567    1[6-(6,6)]
   335       11.11198       11.11198       11.11198    1[6-(6,6)]
   336      10.483672      10.483672      10.483672    1[6-(6,6)]
   337       0.667172       0.667172       0.667172    1[6-(6,6)]
   338        2.59096        2.59096        2.59096    1[6-(6,6)]
   339       3.591718       3.591718       3.591718    1[6-(6,6)]
   340       1.392641       1.392641       1.392641    1[6-(6,6)]
   341      24.504004      24.504004      24.504004    1[6-(6,6)]
   342      29.102958      29.102958      29.102958    1[6-(6,6)]
   343      31.153055      31.153055      31.153055    1[6-(6,6)]
   344      31.350616      31.350616      31.350616    1[6-(6,6)]
   345      29.226029      29.226029      29.226029    1[6-(6,6)]
   346      26.317676      26.317676      26.317676    1[6-(6,6)]
   347      26.913597      26.913597      26.913597    1[6-(6,6)]
   348      25.180893      25.180893      25.180893    1[6-(6,6)]
   349       26.48285       26.48285       26.48285    1[6-(6,6)]
   350      27.137067      27.137067      27.137067    1[6-(6,6)]
   351       27.30548       27.30548       27.30548    1[6-(6,6)]
   352      26.677172      26.677172      26.677172    1[6-(6,6)]
   353       3.905872       3.905872       3.905872    1[6-(6,6)]
   354       3.303474       3.303474       3.303474    1[6-(6,6)]
   355       6.755928       6.755928       6.755928    1[6-(6,6)]
   356       7.484636       7.484636       7.484636    1[6-(6,6)]
   357      13.874591      13.874591      13.874591    1[6-(6,6)]
   358       5.168965       5.168965       5.168965    1[6-(6,6)]
   359       4.469406       4.469406       4.469406    1[6-(6,6)]
   360       7.585035       7.585035       7.585035    1[6-(6,6)]
   361       8.190672       8.190672       8.190672    1[6-(6,6)]
   362      12.488427      12.488427      12.488427    1[6-(6,6)]
   363      14.619492      14.619492      14.619492    1[6-(6,6)]
   364      16.008894      16.008894      16.008894    1[6-(6,6)]
   365      16.627486      16.627486      16.627486    1[6-(6,6)]
   366      18.716447      18.716447      18.716447    1[6-(6,6)]
   367      19.837038      19.837038      19.837038    1[6-(6,6)]
   368      17.718928      17.718928      17.718928    1[6-(6,6)]
   369      28.481128      28.481128      28.481128    1[6-(6,6)]
   370      29.083526      29.083526      29.083526    1[6-(6,6)]
   371      25.631072      25.631072      25.631072    1[6-(6,6)]
   372      24.902364      24.902364      24.902364    1[6-(6,6)]
   373      18.512409      18.512409      18.512409    1[6-(6,6)]
   374      27.218035      27.218035      27.218035    1[6-(6,6)]
   375      27.917594      27.917594      27.917594    1[6-(6,6)]
   376      24.801965      24.801965      24.801965    1[6-(6,6)]
   377      24.196328      24.196328      24.196328    1[6-(6,6)]
   378      19.898573      19.898573      19.898573    1[6-(6,6)]
   379      17.767508      17.767508      17.767508    1[6-(6,6)]
   380      16.378106      16.378106      16.378106    1[6-(6,6)]
   381      15.759514      15.759514      15.759514    1[6-(6,6)]
   382      13.670553      13.670553      13.670553    1[6-(6,6)]
   383      12.549963      12.549963      12.549963    1[6-(6,6)]
   384      14.668072      14.668072      14.668072    1[6-(6,6)]
   385      20.099372      20.099372      20.099372    1[6-(6,6)]
   386      19.496974      19.496974      19.496974    1[6-(6,6)]
   387      22.949428      22.949428      22.949428    1[6-(6,6)]
   388      23.678136      23.678136      23.678136    1[6-(6,6)]
   389      30.068091      30.068091      30.068091    1[6-(6,6)]
   390      21.362465      21.362465      21.362465    1[6-(6,6)]
   391      20.662906      20.662906      20.662906    1[6-(6,6)]
   392      23.778535      23.778535      23.778535    1[6-(6,6)]
   393      24.384172      24.384172      24.384172    1[6-(6,6)]
   394      28.681927      28.681927      28.681927    1[6-(6,6)]
   395      30.812992      30.812992      30.812992    1[6-(6,6)]
   396      32.202394      32.202394      32.202394    1[6-(6,6)]
   397       0.433986       0.433986       0.433986    1[6-(6,6)]
   398       2.522947       2.522947       2.522947    1[6-(6,6)]
   399       3.643538       3.643538       3.643538    1[6-(6,6)]
   400       1.525428       1.525428       1.525428    1[6-(6,6)]
   401      12.287628      12.287628      12.287628    1[6-(6,6)]
   402      12.890026      12.890026      12.890026    1[6-(6,6)]
   403       9.437572       9.437572       9.437572    1[6-(6,6)]
   404       8.708864       8.708864       8.708864    1[6-(6,6)]
   405       2.318909       2.318909       2.318909    1[6-(6,6)]
   406      11.024535      11.024535      11.024535    1[6-(6,6)]
   407      11.724094      11.724094      11.724094    1[6-(6,6)]
   408       8.608465       8.608465       8.608465    1[6-(6,6)]
   409       8.002828       8.002828       8.002828    1[6-(6,6)]
   410       3.705073       3.705073       3.705073    1[6-(6,6)]
   411       1.574008       1.574008       1.574008    1[6-(6,6)]
   412       0.184606       0.184606       0.184606    1[6-(6,6)]
   413      31.953014      31.953014      31.953014    1[6-(6,6)]
   414      29.864053      29.864053      29.864053    1[6-(6,6)]
   415      28.743463      28.743463      28.743463    1[6-(6,6)]
   416      30.861572      30.861572      30.861572    1[6-(6,6)]
   417      22.084695      22.084695      22.084695    6[1-(0),6-(1,6),6-(6,6)]
   418      21.679858      21.679858      21.679858    6[1-(0),6-(1,6),6-(6,7)]
   419       21.30093       21.30093       21.30093    6[1-(0),6-(1,6),6-(6,7)]
   420      21.696051      21.696051      21.696051    6[1-(0),6-(1,6),6-(6,6)]
   421      23.816104      23.816104      23.816104    6[1-(0),6-(1,6),6-(6,6)]
   422      23.453046      23.453046      23.453046    6[6-(6,6),8-(30),8-(30)]
   423       23.05501       23.05501       23.05501    6[6-(1,6),6-(1,6),6-(8,8)]
   424      23.601702      23.601702      23.601702    6[1-(0),6-(1,6),6-(6,6)]
   425      23.181643      23.181643      23.181643    6[1-(0),6-(1,6),6-(6,6)]
   426       22.24242       22.24242       22.24242    6[6-(1,6),6-(1,6),6-(6,6)]
   427      21.709006      21.709006      21.709006    6[1-(0),6-(1,6),6-(6,6)]
   428      22.094411      22.094411      22.094411    6[1-(0),6-(1,6),6-(6,6)]
   429      21.786411      21.786411      21.786411    6[6-(1,6),6-(1,6),6-(6,6)]
   430      20.896092      20.896092      20.896092    6[6-(1,6),6-(1,6),7-(6,6)]
   431      23.370783      23.370783      23.370783    6[6-(6,6),8-(30),8-(30)]
   432      23.019384      23.019384      23.019384    6[6-(1,6),6-(1,6),6-(8,8)]
   433      21.870617      21.870617      21.870617    6[1-(0),6-(1,6),6-(6,6)]
   434      21.563265      21.563265      21.563265    6[1-(0),6-(1,6),6-(6,6)]
   435      22.350269      22.350269      22.350269    6[6-(1,6),6-(1,6),6-(6,6)]
   436      23.483166      23.483166      23.483166    6[1-(0),6-(1,6),6-(6,6)]
   437      21.945431      21.945431      21.945431    6[6-(1,6),6-(1,6),6-(6,6)]
   438       20.60299       20.60299       20.60299    6[1-(0),6-(1,6),6-(6,6)]
   439      20.204954      20.204954      20.204954    6[1-(0),6-(1,6),6-(6,7)]
   440      21.162314      21.162314      21.162314    6[6-(1,6),6-(1,6),7-(6,6)]
   441      22.505402      22.505402      22.505402    6[1-(0),6-(1,6),6-(6,7)]
   442      22.877529      22.877529      22.877529    6[1-(0),6-(1,6),6-(6,6)]
   443      26.495805      26.495805      26.495805    6[1-(0),6-(1,6),6-(6,6)]
   444      26.900642      26.900642      26.900642    6[1-(0),6-(1,6),6-(6,7)]
   445       27.27957       27.27957       27.27957    6[1-(0),6-(1,6),6-(6,7)]
   446      26.884449      26.884449      26.884449    6[1-(0),6-(1,6),6-(6,6)]
   447      24.764396      24.764396      24.764396    6[1-(0),6-(1,6),6-(6,6)]
   448      25.127454      25.127454      25.127454    6[6-(6,6),8-(30),8-(30)]
   449       25.52549       25.52549       25.52549    6[6-(1,6),6-(1,6),6-(8,8)]
   450      24.978798      24.978798      24.978798    6[1-(0),6-(1,6),6-(6,6)]
   451      25.398857      25.398857      25.398857    6[1-(0),6-(1,6),6-(6,6)]
   452       26.33808       26.33808       26.33808    6[6-(1,6),6-(1,6),6-(6,6)]
   453      26.871494      26.871494      26.871494    6[1-(0),6-(1,6),6-(6,6)]
   454      26.486089      26.486089      26.486089    6[1-(0),6-(1,6),6-(6,6)]
   455      26.794089      26.794089      26.794089    6[6-(1,6),6-(1,6),6-(6,6)]
   456      27.684408      27.684408      27.684408    6[6-(1,6),6-(1,6),7-(6,6)]
   457      25.209717      25.209717      25.209717    6[6-(6,6),8-(30),8-(30)]
   458      25.561116      25.561116      25.561116    6[6-(1,6),6-(1,6),6-(8,8)]
   459      26.709883      26.709883      26.709883    6[1-(0),6-(1,6),6-(6,6)]
   460      27.017235      27.017235      27.017235    6[1-(0),6-(1,6),6-(6,6)]
   461      26.230231      26.230231      26.230231    6[6-(1,6),6-(1,6),6-(6,6)]
   462      25.097334      25.097334      25.097334    6[1-(0),6-(1,6),6-(6,6)]
   463      26.635069      26.635069      26.635069    6[6-(1,6),6-(1,6),6-(6,6)]
   464       27.97751       27.97751       27.97751    6[1-(0),6-(1,6),6-(6,6)]
   465      28.375546      28.375546      28.375546    6[1-(0),6-(1,6),6-(6,7)]
   466      27.418186      27.418186      27.418186    6[6-(1,6),6-(1,6),7-(6,6)]
   467      26.075098      26.075098      26.075098    6[1-(0),6-(1,6),6-(6,7)]
   468      25.702971      25.702971      25.702971    6[1-(0),6-(1,6),6-(6,6)]
   469      10.302305      10.302305      10.302305    6[1-(0),6-(1,6),6-(6,6)]
   470      10.707142      10.707142      10.707142    6[1-(0),6-(1,6),6-(6,7)]
   471       11.08607       11.08607       11.08607    6[1-(0),6-(1,6),6-(6,7)]
   472      10.690949      10.690949      10.690949    6[1-(0),6-(1,6),6-(6,6)]
   473       8.570896       8.570896       8.570896    6[1-(0),6-(1,6),6-(6,6)]
   474       8.933954       8.933954       8.933954    6[6-(6,6),8-(30),8-(30)]
   475        9.33199        9.33199        9.33199    6[6-(1,6),6-(1,6),6-(8,8)]
   476       8.785298       8.785298       8.785298    6[1-(0),6-(1,6),6-(6,6)]
   477       9.205357       9.205357       9.205357    6[1-(0),6-(1,6),6-(6,6)]
   478       10.14458       10.14458       10.14458    6[6-(1,6),6-(1,6),6-(6,6)]
   479      10.677994      10.677994      10.677994    6[1-(0),6-(1,6),6-(6,6)]
   480      10.292589      10.292589      10.292589    6[1-(0),6-(1,6),6-(6,6)]
   481      10.600589      10.600589      10.600589    6[6-(1,6),6-(1,6),6-(6,6)]
   482      11.490908      11.490908      11.490908    6[6-(1,6),6-(1,6),7-(6,6)]
   483       9.016217       9.016217       9.016217    6[6-(6,6),8-(30),8-(30)]
   484       9.367616       9.367616       9.367616    6[6-(1,6),6-(1,6),6-(8,8)]
   485      10.516383      10.516383      10.516383    6[1-(0),6-(1,6),6-(6,6)]
   486      10.823735      10.823735      10.823735    6[1-(0),6-(1,6),6-(6,6)]
   487      10.036731      10.036731      10.036731    6[6-(1,6),6-(1,6),6-(6,6)]
   488       8.903834       8.903834       8.903834    6[1-(0),6-(1,6),6-(6,6)]
   489      10.441569      10.441569      10.441569    6[6-(1,6),6-(1,6),6-(6,6)]
   490       11.78401       11.78401       11.78401    6[1-(0),6-(1,6),6-(6,6)]
   491      12.182046      12.182046      12.182046    6[1-(0),6-(1,6),6-(6,7)]
   492      11.224686      11.224686      11.224686    6[6-(1,6),6-(1,6),7-(6,6)]
   493       9.881598       9.881598       9.881598    6[1-(0),6-(1,6),6-(6,7)]
   494       9.509471       9.509471       9.509471    6[1-(0),6-(1,6),6-(6,6)]
   495       5.891195       5.891195       5.891195    6[1-(0),6-(1,6),6-(6,6)]
   496       5.486358       5.486358       5.486358    6[1-(0),6-(1,6),6-(6,7)]
   497        5.10743        5.10743        5.10743    6[1-(0),6-(1,6),6-(6,7)]
   498       5.502551       5.502551       5.502551    6[1-(0),6-(1,6),6-(6,6)]
   499       7.622604       7.622604       7.622604    6[1-(0),6-(1,6),6-(6,6)]
   500       7.259546       7.259546       7.259546    6[6-(6,6),8-(30),8-(30)]
   501        6.86151        6.86151        6.86151    6[6-(1,6),6-(1,6),6-(8,8)]
   502       7.408202       7.408202       7.408202    6[1-(0),6-(1,6),6-(6,6)]
   503       6.988143       6.988143       6.988143    6[1-(0),6-(1,6),6-(6,6)]
   504        6.04892        6.04892        6.04892    6[6-(1,6),6-(1,6),6-(6,6)]
   505       5.515506       5.515506       5.515506    6[1-(0),6-(1,6),6-(6,6)]
   506       5.900911       5.900911       5.900911    6[1-(0),6-(1,6),6-(6,6)]
   507       5.592911       5.592911       5.592911    6[6-(1,6),6-(1,6),6-(6,6)]
   508       4.702592       4.702592       4.702592    6[6-(1,6),6-(1,6),7-(6,6)]
   509       7.177283       7.177283       7.177283    6[6-(6,6),8-(30),8-(30)]
   510       6.825884       6.825884       6.825884    6[6-(1,6),6-(1,6),6-(8,8)]
   511       5.677117       5.677117       5.677117    6[1-(0),6-(1,6),6-(6,6)]
   512       5.369765       5.369765       5.369765    6[1-(0),6-(1,6),6-(6,6)]
   513       6.156769       6.156769       6.156769    6[6-(1,6),6-(1,6),6-(6,6)]
   514       7.289666       7.289666       7.289666    6[1-(0),6-(1,6),6-(6,6)]
   515       5.751931       5.751931       5.751931    6[6-(1,6),6-(1,6),6-(6,6)]
   516        4.40949        4.40949        4.40949    6[1-(0),6-(1,6),6-(6,6)]
   517       4.011454       4.011454       4.011454    6[1-(0),6-(1,6),6-(6,7)]
   518       4.968814       4.968814       4.968814    6[6-(1,6),6-(1,6),7-(6,6)]
   519       6.311902       6.311902       6.311902    6[1-(0),6-(1,6),6-(6,7)]
   520       6.684029       6.684029       6.684029    6[1-(0),6-(1,6),6-(6,6)]
   521       1.088203       1.088203       1.088203    6[1-(0),6-(1,6),6-(6,6)]
   522        2.26709        2.26709        2.26709    6[1-(0),6-(1,6),6-(6,7)]
   523       2.863011       2.863011       2.863011    6[1-(0),6-(1,6),6-(6,7)]
   524       1.564292       1.564292       1.564292    6[1-(0),6-(1,6),6-(6,6)]
   525      25.004383      25.004383      25.004383    6[1-(0),6-(1,6),6-(6,6)]
   526      27.566519      27.566519      27.566519    6[6-(6,6),8-(30),8-(30)]
   527      28.924506      28.924506      28.924506    6[6-(1,6),6-(1,6),6-(8,8)]
   528      29.535325      29.535325      29.535325    6[1-(0),6-(1,6),6-(6,6)]
   529      30.782224      30.782224      30.782224    6[1-(0),6-(1,6),6-(6,6)]
   530      31.487937      31.487937      31.487937    6[6-(1,6),6-(1,6),6-(6,6)]
   531      30.890721      30.890721      30.890721    6[1-(0),6-(1,6),6-(6,6)]
   532      29.620826      29.620826      29.620826    6[1-(0),6-(1,6),6-(6,6)]
   533       0.431395       0.431395       0.431395    6[6-(1,6),6-(1,6),6-(6,6)]
   534       2.976365       2.976365       2.976365    6[6-(1,6),6-(1,6),7-(6,6)]
   535      24.949002      24.949002      24.949002    6[6-(6,6),8-(30),8-(30)]
   536      25.336998      25.336998      25.336998    6[6-(1,6),6-(1,6),6-(8,8)]
   537      26.071535      26.071535      26.071535    6[1-(0),6-(1,6),6-(6,6)]
   538      26.434269      26.434269      26.434269    6[1-(0),6-(1,6),6-(6,6)]
   539      26.127888      26.127888      26.127888    6[6-(1,6),6-(1,6),6-(6,6)]
   540       25.40663       25.40663       25.40663    6[1-(0),6-(1,6),6-(6,6)]
   541      26.534021      26.534021      26.534021    6[6-(1,6),6-(1,6),6-(6,6)]
   542      26.665189      26.665189      26.665189    6[1-(0),6-(1,6),6-(6,6)]
   543      27.050918      27.050918      27.050918    6[1-(0),6-(1,6),6-(6,7)]
   544      27.315844      27.315844      27.315844    6[6-(1,6),6-(1,6),7-(6,6)]
   545        27.1565        27.1565        27.1565    6[1-(0),6-(1,6),6-(6,7)]
   546      26.776276      26.776276      26.776276    6[1-(0),6-(1,6),6-(6,6)]
   547      17.281703      17.281703      17.281703    6[1-(0),6-(1,6),6-(6,6)]
   548       18.46059       18.46059       18.46059    6[1-(0),6-(1,6),6-(6,7)]
   549      19.056511      19.056511      19.056511    6[1-(0),6-(1,6),6-(6,7)]
   550      17.757792      17.757792      17.757792    6[1-(0),6-(1,6),6-(6,6)]
   551       8.810883       8.810883       8.810883    6[1-(0),6-(1,6),6-(6,6)]
   552      11.373019      11.373019      11.373019    6[6-(6,6),8-(30),8-(30)]
   553      12.731006      12.731006      12.731006    6[6-(1,6),6-(1,6),6-(8,8)]
   554      13.341825      13.341825      13.341825    6[1-(0),6-(1,6),6-(6,6)]
   555      14.588724      14.588724      14.588724    6[1-(0),6-(1,6),6-(6,6)]
   556      15.294437      15.294437      15.294437    6[6-(1,6),6-(1,6),6-(6,6)]
   557      14.697221      14.697221      14.697221    6[1-(0),6-(1,6),6-(6,6)]
   558      13.427326      13.427326      13.427326    6[1-(0),6-(1,6),6-(6,6)]
   559      16.624895      16.624895      16.624895    6[6-(1,6),6-(1,6),6-(6,6)]
   560      19.169865      19.169865      19.169865    6[6-(1,6),6-(1,6),7-(6,6)]
   561       8.755502       8.755502       8.755502    6[6-(6,6),8-(30),8-(30)]
   562       9.143498       9.143498       9.143498    6[6-(1,6),6-(1,6),6-(8,8)]
   563       9.878035       9.878035       9.878035    6[1-(0),6-(1,6),6-(6,6)]
   564      10.240769      10.240769      10.240769    6[1-(0),6-(1,6),6-(6,6)]
   565       9.934388       9.934388       9.934388    6[6-(1,6),6-(1,6),6-(6,6)]
   566        9.21313        9.21313        9.21313    6[1-(0),6-(1,6),6-(6,6)]
   567      10.340521      10.340521      10.340521    6[6-(1,6),6-(1,6),6-(6,6)]
   568      10.471689      10.471689      10.471689    6[1-(0),6-(1,6),6-(6,6)]
   569      10.857418      10.857418      10.857418    6[1-(0),6-(1,6),6-(6,7)]
   570      11.122344      11.122344      11.122344    6[6-(1,6),6-(1,6),7-(6,6)]
   571         10.963         10.963         10.963    6[1-(0),6-(1,6),6-(6,7)]
   572      10.582776      10.582776      10.582776    6[1-(0),6-(1,6),6-(6,6)]
   573      15.105297      15.105297      15.105297    6[1-(0),6-(1,6),6-(6,6)]
   574       13.92641       13.92641       13.92641    6[1-(0),6-(1,6),6-(6,7)]
   575      13.330489      13.330489      13.330489    6[1-(0),6-(1,6),6-(6,7)]
   576      14.629208      14.629208      14.629208    6[1-(0),6-(1,6),6-(6,6)]
   577      23.576117      23.576117      23.576117    6[1-(0),6-(1,6),6-(6,6)]
   578      21.013981      21.013981      21.013981    6[6-(6,6),8-(30),8-(30)]
   579      19.655994      19.655994      19.655994    6[6-(1,6),6-(1,6),6-(8,8)]
   580      19.045175      19.045175      19.045175    6[1-(0),6-(1,6),6-(6,6)]
   581      17.798276      17.798276      17.798276    6[1-(0),6-(1,6),6-(6,6)]
   582      17.092563      17.092563      17.092563    6[6-(1,6),6-(1,6),6-(6,6)]
   583      17.689779      17.689779      17.689779    6[1-(0),6-(1,6),6-(6,6)]
   584      18.959674      18.959674      18.959674    6[1-(0),6-(1,6),6-(6,6)]
   585      15.762105      15.762105      15.762105    6[6-(1,6),6-(1,6),6-(6,6)]
   586      13.217135      13.217135      13.217135    6[6-(1,6),6-(1,6),7-(6,6)]
   587      23.631498      23.631498      23.631498    6[6-(6,6),8-(30),8-(30)]
   588      23.243502      23.243502      23.243502    6[6-(1,6),6-(1,6),6-(8,8)]
   589      22.508965      22.508965      22.508965    6[1-(0),6-(1,6),6-(6,6)]
   590      22.146231      22.146231      22.146231    6[1-(0),6-(1,6),6-(6,6)]
   591      22.452612      22.452612      22.452612    6[6-(1,6),6-(1,6),6-(6,6)]
   592       23.17387       23.17387       23.17387    6[1-(0),6-(1,6),6-(6,6)]
   593      22.046479      22.046479      22.046479    6[6-(1,6),6-(1,6),6-(6,6)]
   594      21.915311      21.915311      21.915311    6[1-(0),6-(1,6),6-(6,6)]
   595      21.529582      21.529582      21.529582    6[1-(0),6-(1,6),6-(6,7)]
   596      21.264656      21.264656      21.264656    6[6-(1,6),6-(1,6),7-(6,6)]
   597      21.424001      21.424001      21.424001    6[1-(0),6-(1,6),6-(6,7)]
   598      21.804224      21.804224      21.804224    6[1-(0),6-(1,6),6-(6,6)]
   599      31.298797      31.298797      31.298797    6[1-(0),6-(1,6),6-(6,6)]
   600       30.11991       30.11991       30.11991    6[1-(0),6-(1,6),6-(6,7)]
   601      29.523989      29.523989      29.523989    6[1-(0),6-(1,6),6-(6,7)]
   602      30.822708      30.822708      30.822708    6[1-(0),6-(1,6),6-(6,6)]
   603       7.382617       7.382617       7.382617    6[1-(0),6-(1,6),6-(6,6)]
   604       4.820481       4.820481       4.820481    6[6-(6,6),8-(30),8-(30)]
   605       3.462494       3.462494       3.462494    6[6-(1,6),6-(1,6),6-(8,8)]
   606       2.851675       2.851675       2.851675    6[1-(0),6-(1,6),6-(6,6)]
   607       1.604776       1.604776       1.604776    6[1-(0),6-(1,6),6-(6,6)]
   608       0.899063       0.899063       0.899063    6[6-(1,6),6-(1,6),6-(6,6)]
   609       1.496279       1.496279       1.496279    6[1-(0),6-(1,6),6-(6,6)]
   610       2.766174       2.766174       2.766174    6[1-(0),6-(1,6),6-(6,6)]
   611      31.955605      31.955605      31.955605    6[6-(1,6),6-(1,6),6-(6,6)]
   612      29.410635      29.410635      29.410635    6[6-(1,6),6-(1,6),7-(6,6)]
   613       7.437998       7.437998       7.437998    6[6-(6,6),8-(30),8-(30)]
   614       7.050002       7.050002       7.050002    6[6-(1,6),6-(1,6),6-(8,8)]
   615       6.315465       6.315465       6.315465    6[1-(0),6-(1,6),6-(6,6)]
   616       5.952731       5.952731       5.952731    6[1-(0),6-(1,6),6-(6,6)]
   617       6.259112       6.259112       6.259112    6[6-(1,6),6-(1,6),6-(6,6)]
   618        6.98037        6.98037        6.98037    6[1-(0),6-(1,6),6-(6,6)]
   619       5.852979       5.852979       5.852979    6[6-(1,6),6-(1,6),6-(6,6)]
   620       5.721811       5.721811       5.721811    6[1-(0),6-(1,6),6-(6,6)]
   621       5.336082       5.336082       5.336082    6[1-(0),6-(1,6),6-(6,7)]
   622       5.071156       5.071156       5.071156    6[6-(1,6),6-(1,6),7-(6,6)]
   623       5.230501       5.230501       5.230501    6[1-(0),6-(1,6),6-(6,7)]
   624       5.610724       5.610724       5.610724    6[1-(0),6-(1,6),6-(6,6)]
   625      27.901401      27.901401      27.901401    6[1-(0),6-(1,6),6-(6,6)]
   626      28.283567      28.283567      28.283567    6[1-(0),6-(1,6),6-(6,7)]
   627      26.210799      26.210799      26.210799    6[1-(0),6-(1,6),6-(6,7)]
   628      25.793007      25.793007      25.793007    6[1-(0),6-(1,6),6-(6,6)]
   629       18.37185       18.37185       18.37185    6[1-(0),6-(1,6),6-(6,6)]
   630      25.228178      25.228178      25.228178    6[6-(6,6),8-(30),8-(30)]
   631      25.652123      25.652123      25.652123    6[6-(1,6),6-(1,6),6-(8,8)]
   632      26.740003      26.740003      26.740003    6[1-(0),6-(1,6),6-(6,6)]
   633      27.145812      27.145812      27.145812    6[1-(0),6-(1,6),6-(6,6)]
   634      26.432326      26.432326      26.432326    6[6-(1,6),6-(1,6),6-(6,6)]
   635      25.313679      25.313679      25.313679    6[1-(0),6-(1,6),6-(6,6)]
   636      24.940581      24.940581      24.940581    6[1-(0),6-(1,6),6-(6,6)]
   637      26.859511      26.859511      26.859511    6[6-(1,6),6-(1,6),6-(6,6)]
   638      27.707079      27.707079      27.707079    6[6-(1,6),6-(1,6),7-(6,6)]
   639      20.835853      20.835853      20.835853    6[6-(6,6),8-(30),8-(30)]
   640       19.44224       19.44224       19.44224    6[6-(1,6),6-(1,6),6-(8,8)]
   641      19.196099      19.196099      19.196099    6[1-(0),6-(1,6),6-(6,6)]
   642      17.914869      17.914869      17.914869    6[1-(0),6-(1,6),6-(6,6)]
   643      16.840268      16.840268      16.840268    6[6-(1,6),6-(1,6),6-(6,6)]
   644      17.085762      17.085762      17.085762    6[1-(0),6-(1,6),6-(6,6)]
   645        15.4771        15.4771        15.4771    6[6-(1,6),6-(1,6),6-(6,6)]
   646      15.120195      15.120195      15.120195    6[1-(0),6-(1,6),6-(6,6)]
   647      13.868113      13.868113      13.868113    6[1-(0),6-(1,6),6-(6,7)]
   648       12.89035       12.89035       12.89035    6[6-(1,6),6-(1,6),7-(6,6)]
   649      13.199646      13.199646      13.199646    6[1-(0),6-(1,6),6-(6,7)]
   650      14.473103      14.473103      14.473103    6[1-(0),6-(1,6),6-(6,6)]
   651         4.4856         4.4856         4.4856    6[1-(0),6-(1,6),6-(6,6)]
   652       4.103433       4.103433       4.103433    6[1-(0),6-(1,6),6-(6,7)]
   653       6.176201       6.176201       6.176201    6[1-(0),6-(1,6),6-(6,7)]
   654       6.593993       6.593993       6.593993    6[1-(0),6-(1,6),6-(6,6)]
   655       14.01515       14.01515       14.01515    6[1-(0),6-(1,6),6-(6,6)]
   656       7.158822       7.158822       7.158822    6[6-(6,6),8-(30),8-(30)]
   657       6.734877       6.734877       6.734877    6[6-(1,6),6-(1,6),6-(8,8)]
   658       5.646997       5.646997       5.646997    6[1-(0),6-(1,6),6-(6,6)]
   659       5.241188       5.241188       5.241188    6[1-(0),6-(1,6),6-(6,6)]
   660       5.954674       5.954674       5.954674    6[6-(1,6),6-(1,6),6-(6,6)]
   661       7.073321       7.073321       7.073321    6[1-(0),6-(1,6),6-(6,6)]
   662       7.446419       7.446419       7.446419    6[1-(0),6-(1,6),6-(6,6)]
   663       5.527489       5.527489       5.527489    6[6-(1,6),6-(1,6),6-(6,6)]
   664       4.679921       4.679921       4.679921    6[6-(1,6),6-(1,6),7-(6,6)]
   665      11.551147      11.551147      11.551147    6[6-(6,6),8-(30),8-(30)]
   666       12.94476       12.94476       12.94476    6[6-(1,6),6-(1,6),6-(8,8)]
   667      13.190901      13.190901      13.190901    6[1-(0),6-(1,6),6-(6,6)]
   668      14.472131      14.472131      14.472131    6[1-(0),6-(1,6),6-(6,6)]
   669      15.546732      15.546732      15.546732    6[6-(1,6),6-(1,6),6-(6,6)]
   670      15.301238      15.301238      15.301238    6[1-(0),6-(1,6),6-(6,6)]
   671        16.9099        16.9099        16.9099    6[6-(1,6),6-(1,6),6-(6,6)]
   672      17.266805      17.266805      17.266805    6[1-(0),6-(1,6),6-(6,6)]
   673      18.518887      18.518887      18.518887    6[1-(0),6-(1,6),6-(6,7)]
   674       19.49665       19.49665       19.49665    6[6-(1,6),6-(1,6),7-(6,6)]
   675      19.187354      19.187354      19.187354    6[1-(0),6-(1,6),6-(6,7)]
   676      17.913897      17.913897      17.913897    6[1-(0),6-(1,6),6-(6,6)]
   677      11.707901      11.707901      11.707901    6[1-(0),6-(1,6),6-(6,6)]
   678      12.090067      12.090067      12.090067    6[1-(0),6-(1,6),6-(6,7)]
   679      10.017299      10.017299      10.017299    6[1-(0),6-(1,6),6-(6,7)]
   680       9.599507       9.599507       9.599507    6[1-(0),6-(1,6),6-(6,6)]
   681        2.17835        2.17835        2.17835    6[1-(0),6-(1,6),6-(6,6)]
   682       9.034678       9.034678       9.034678    6[6-(6,6),8-(30),8-(30)]
   683       9.458623       9.458623       9.458623    6[6-(1,6),6-(1,6),6-(8,8)]
   684      10.546503      10.546503      10.546503    6[1-(0),6-(1,6),6-(6,6)]
   685      10.952312      10.952312      10.952312    6[1-(0),6-(1,6),6-(6,6)]
   686      10.238826      10.238826      10.238826    6[6-(1,6),6-(1,6),6-(6,6)]
   687       9.120179       9.120179       9.120179    6[1-(0),6-(1,6),6-(6,6)]
   688       8.747081       8.747081       8.747081    6[1-(0),6-(1,6),6-(6,6)]
   689      10.666011      10.666011      10.666011    6[6-(1,6),6-(1,6),6-(6,6)]
   690      11.513579      11.513579      11.513579    6[6-(1,6),6-(1,6),7-(6,6)]
   691       4.642353       4.642353       4.642353    6[6-(6,6),8-(30),8-(30)]
   692        3.24874        3.24874        3.24874    6[6-(1,6),6-(1,6),6-(8,8)]
   693       3.002599       3.002599       3.002599    6[1-(0),6-(1,6),6-(6,6)]
   694       1.721369       1.721369       1.721369    6[1-(0),6-(1,6),6-(6,6)]
   695       0.646768       0.646768       0.646768    6[6-(1,6),6-(1,6),6-(6,6)]
   696       0.892262       0.892262       0.892262    6[1-(0),6-(1,6),6-(6,6)]
   697        31.6706        31.6706        31.6706    6[6-(1,6),6-(1,6),6-(6,6)]
   698      31.313695      31.313695      31.313695    6[1-(0),6-(1,6),6-(6,6)]
   699      30.061613      30.061613      30.061613    6[1-(0),6-(1,6),6-(6,7)]
   700       29.08385       29.08385       29.08385    6[6-(1,6),6-(1,6),7-(6,6)]
   701      29.393146      29.393146      29.393146    6[1-(0),6-(1,6),6-(6,7)]
   702      30.666603      30.666603      30.666603    6[1-(0),6-(1,6),6-(6,6)]
   703        20.6791        20.6791        20.6791    6[1-(0),6-(1,6),6-(6,6)]
   704      20.296933      20.296933      20.296933    6[1-(0),6-(1,6),6-(6,7)]
   705      22.369701      22.369701      22.369701    6[1-(0),6-(1,6),6-(6,7)]
   706      22.787493      22.787493      22.787493    6[1-(0),6-(1,6),6-(6,6)]
   707       30.20865       30.20865       30.20865    6[1-(0),6-(1,6),6-(6,6)]
   708      23.352322      23.352322      23.352322    6[6-(6,6),8-(30),8-(30)]
   709      22.928377      22.928377      22.928377    6[6-(1,6),6-(1,6),6-(8,8)]
   710      21.840497      21.840497      21.840497    6[1-(0),6-(1,6),6-(6,6)]
   711      21.434688      21.434688      21.434688    6[1-(0),6-(1,6),6-(6,6)]
   712      22.148174      22.148174      22.148174    6[6-(1,6),6-(1,6),6-(6,6)]
   713      23.266821      23.266821      23.266821    6[1-(0),6-(1,6),6-(6,6)]
   714      23.639919      23.639919      23.639919    6[1-(0),6-(1,6),6-(6,6)]
   715      21.720989      21.720989      21.720989    6[6-(1,6),6-(1,6),6-(6,6)]
   716      20.873422      20.873422      20.873422    6[6-(1,6),6-(1,6),7-(6,6)]
   717      27.744647      27.744647      27.744647    6[6-(6,6),8-(30),8-(30)]
   718       29.13826       29.13826       29.13826    6[6-(1,6),6-(1,6),6-(8,8)]
   719      29.384401      29.384401      29.384401    6[1-(0),6-(1,6),6-(6,6)]
   720      30.665631      30.665631      30.665631    6[1-(0),6-(1,6),6-(6,6)]
   721      31.740232      31.740232      31.740232    6[6-(1,6),6-(1,6),6-(6,6)]
   722      31.494738      31.494738      31.494738    6[1-(0),6-(1,6),6-(6,6)]
   723         0.7164         0.7164         0.7164    6[6-(1,6),6-(1,6),6-(6,6)]
   724       1.073305       1.073305       1.073305    6[1-(0),6-(1,6),6-(6,6)]
   725       2.325387       2.325387       2.325387    6[1-(0),6-(1,6),6-(6,7)]
   726        3.30315        3.30315        3.30315    6[6-(1,6),6-(1,6),7-(6,6)]
   727       2.993854       2.993854       2.993854    6[1-(0),6-(1,6),6-(6,7)]
   728       1.720397       1.720397       1.720397    6[1-(0),6-(1,6),6-(6,6)]
   729      10.302305      10.302305      10.302305    6[1-(0),6-(1,6),6-(6,6)]
   730      10.707142      10.707142      10.707142    6[1-(0),6-(1,6),6-(6,7)]
   731       11.08607       11.08607       11.08607    6[1-(0),6-(1,6),6-(6,7)]
   732      10.690949      10.690949      10.690949    6[1-(0),6-(1,6),6-(6,6)]
   733       8.570896       8.570896       8.570896    6[1-(0),6-(1,6),6-(6,6)]
   734       8.933954       8.933954       8.933954    6[6-(6,6),8-(30),8-(30)]
   735        9.33199        9.33199        9.33199    6[6-(1,6),6-(1,6),6-(8,8)]
   736       8.785298       8.785298       8.785298    6[1-(0),6-(1,6),6-(6,6)]
   737       9.205357       9.205357       9.205357    6[1-(0),6-(1,6),6-(6,6)]
   738       10.14458       10.14458       10.14458    6[6-(1,6),6-(1,6),6-(6,6)]
   739      10.677994      10.677994      10.677994    6[1-(0),6-(1,6),6-(6,6)]
   740      10.292589      10.292589      10.292589    6[1-(0),6-(1,6),6-(6,6)]
   741      10.600589      10.600589      10.600589    6[6-(1,6),6-(1,6),6-(6,6)]
   742      11.490908      11.490908      11.490908    6[6-(1,6),6-(1,6),7-(6,6)]
   743       9.016217       9.016217       9.016217    6[6-(6,6),8-(30),8-(30)]
   744       9.367616       9.367616       9.367616    6[6-(1,6),6-(1,6),6-(8,8)]
   745      10.516383      10.516383      10.516383    6[1-(0),6-(1,6),6-(6,6)]
   746      10.823735      10.823735      10.823735    6[1-(0),6-(1,6),6-(6,6)]
   747      10.036731      10.036731      10.036731    6[6-(1,6),6-(1,6),6-(6,6)]
   748       8.903834       8.903834       8.903834    6[1-(0),6-(1,6),6-(6,6)]
   749      10.441569      10.441569      10.441569    6[6-(1,6),6-(1,6),6-(6,6)]
   750       11.78401       11.78401       11.78401    6[1-(0),6-(1,6),6-(6,6)]
   751      12.182046      12.182046      12.182046    6[1-(0),6-(1,6),6-(6,7)]
   752      11.224686      11.224686      11.224686    6[6-(1,6),6-(1,6),7-(6,6)]
   753       9.881598       9.881598       9.881598    6[1-(0),6-(1,6),6-(6,7)]
   754       9.509471       9.509471       9.509471    6[1-(0),6-(1,6),6-(6,6)]
   755       5.891195       5.891195       5.891195    6[1-(0),6-(1,6),6-(6,6)]
   756       5.486358       5.486358       5.486358    6[1-(0),6-(1,6),6-(6,7)]
   757        5.10743        5.10743        5.10743    6[1-(0),6-(1,6),6-(6,7)]
   758       5.502551       5.502551       5.502551    6[1-(0),6-(1,6),6-(6,6)]
   759       7.622604       7.622604       7.622604    6[1-(0),6-(1,6),6-(6,6)]
   760       7.259546       7.259546       7.259546    6[6-(6,6),8-(30),8-(30)]
   761        6.86151        6.86151        6.86151    6[6-(1,6),6-(1,6),6-(8,8)]
   762       7.408202       7.408202       7.408202    6[1-(0),6-(1,6),6-(6,6)]
   763       6.988143       6.988143       6.988143    6[1-(0),6-(1,6),6-(6,6)]
   764        6.04892        6.04892        6.04892    6[6-(1,6),6-(1,6),6-(6,6)]
   765       5.515506       5.515506       5.515506    6[1-(0),6-(1,6),6-(6,6)]
   766       5.900911       5.900911       5.900911    6[1-(0),6-(1,6),6-(6,6)]
   767       5.592911       5.592911       5.592911    6[6-(1,6),6-(1,6),6-(6,6)]
   768       4.702592       4.702592       4.702592    6[6-(1,6),6-(1,6),7-(6,6)]
   769       7.177283       7.177283       7.177283    6[6-(6,6),8-(30),8-(30)]
   770       6.825884       6.825884       6.825884    6[6-(1,6),6-(1,6),6-(8,8)]
   771       5.677117       5.677117       5.677117    6[1-(0),6-(1,6),6-(6,6)]
   772       5.369765       5.369765       5.369765    6[1-(0),6-(1,6),6-(6,6)]
   773       6.156769       6.156769       6.156769    6[6-(1,6),6-(1,6),6-(6,6)]
   774       7.289666       7.289666       7.289666    6[1-(0),6-(1,6),6-(6,6)]
   775       5.751931       5.751931       5.751931    6[6-(1,6),6-(1,6),6-(6,6)]
   776        4.40949        4.40949        4.40949    6[1-(0),6-(1,6),6-(6,6)]
   777       4.011454       4.011454       4.011454    6[1-(0),6-(1,6),6-(6,7)]
   778       4.968814       4.968814       4.968814    6[6-(1,6),6-(1,6),7-(6,6)]
   779       6.311902       6.311902       6.311902    6[1-(0),6-(1,6),6-(6,7)]
   780       6.684029       6.684029       6.684029    6[1-(0),6-(1,6),6-(6,6)]
   781      22.084695      22.084695      22.084695    6[1-(0),6-(1,6),6-(6,6)]
   782      21.679858      21.679858      21.679858    6[1-(0),6-(1,6),6-(6,7)]
   783       21.30093       21.30093       21.30093    6[1-(0),6-(1,6),6-(6,7)]
   784      21.696051      21.696051      21.696051    6[1-(0),6-(1,6),6-(6,6)]
   785      23.816104      23.816104      23.816104    6[1-(0),6-(1,6),6-(6,6)]
   786      23.453046      23.453046      23.453046    6[6-(6,6),8-(30),8-(30)]
   787       23.05501       23.05501       23.05501    6[6-(1,6),6-(1,6),6-(8,8)]
   788      23.601702      23.601702      23.601702    6[1-(0),6-(1,6),6-(6,6)]
   789      23.181643      23.181643      23.181643    6[1-(0),6-(1,6),6-(6,6)]
   790       22.24242       22.24242       22.24242    6[6-(1,6),6-(1,6),6-(6,6)]
   791      21.709006      21.709006      21.709006    6[1-(0),6-(1,6),6-(6,6)]
   792      22.094411      22.094411      22.094411    6[1-(0),6-(1,6),6-(6,6)]
   793      21.786411      21.786411      21.786411    6[6-(1,6),6-(1,6),6-(6,6)]
   794      20.896092      20.896092      20.896092    6[6-(1,6),6-(1,6),7-(6,6)]
   795      23.370783      23.370783      23.370783    6[6-(6,6),8-(30),8-(30)]
   796      23.019384      23.019384      23.019384    6[6-(1,6),6-(1,6),6-(8,8)]
   797      21.870617      21.870617      21.870617    6[1-(0),6-(1,6),6-(6,6)]
   798      21.563265      21.563265      21.563265    6[1-(0),6-(1,6),6-(6,6)]
   799      22.350269      22.350269      22.350269    6[6-(1,6),6-(1,6),6-(6,6)]
   800      23.483166      23.483166      23.483166    6[1-(0),6-(1,6),6-(6,6)]
   801      21.945431      21.945431      21.945431    6[6-(1,6),6-(1,6),6-(6,6)]
   802       20.60299       20.60299       20.60299    6[1-(0),6-(1,6),6-(6,6)]
   803      20.204954      20.204954      20.204954    6[1-(0),6-(1,6),6-(6,7)]
   804      21.162314      21.162314      21.162314    6[6-(1,6),6-(1,6),7-(6,6)]
   805      22.505402      22.505402      22.505402    6[1-(0),6-(1,6),6-(6,7)]
   806      22.877529      22.877529      22.877529    6[1-(0),6-(1,6),6-(6,6)]
   807      26.495805      26.495805      26.495805    6[1-(0),6-(1,6),6-(6,6)]
   808      26.900642      26.900642      26.900642    6[1-(0),6-(1,6),6-(6,7)]
   809       27.27957       27.27957       27.27957    6[1-(0),6-(1,6),6-(6,7)]
   810      26.884449      26.884449      26.884449    6[1-(0),6-(1,6),6-(6,6)]
   811      24.764396      24.764396      24.764396    6[1-(0),6-(1,6),6-(6,6)]
   812      25.127454      25.127454      25.127454    6[6-(6,6),8-(30),8-(30)]
   813       25.52549       25.52549       25.52549    6[6-(1,6),6-(1,6),6-(8,8)]
   814      24.978798      24.978798      24.978798    6[1-(0),6-(1,6),6-(6,6)]
   815      25.398857      25.398857      25.398857    6[1-(0),6-(1,6),6-(6,6)]
   816       26.33808       26.33808       26.33808    6[6-(1,6),6-(1,6),6-(6,6)]
   817      26.871494      26.871494      26.871494    6[1-(0),6-(1,6),6-(6,6)]
   818      26.486089      26.486089      26.486089    6[1-(0),6-(1,6),6-(6,6)]
   819      26.794089      26.794089      26.794089    6[6-(1,6),6-(1,6),6-(6,6)]
   820      27.684408      27.684408      27.684408    6[6-(1,6),6-(1,6),7-(6,6)]
   821      25.209717      25.209717      25.209717    6[6-(6,6),8-(30),8-(30)]
   822      25.561116      25.561116      25.561116    6[6-(1,6),6-(1,6),6-(8,8)]
   823      26.709883      26.709883      26.709883    6[1-(0),6-(1,6),6-(6,6)]
   824      27.017235      27.017235      27.017235    6[1-(0),6-(1,6),6-(6,6)]
   825      26.230231      26.230231      26.230231    6[6-(1,6),6-(1,6),6-(6,6)]
   826      25.097334      25.097334      25.097334    6[1-(0),6-(1,6),6-(6,6)]
   827      26.635069      26.635069      26.635069    6[6-(1,6),6-(1,6),6-(6,6)]
   828       27.97751       27.97751       27.97751    6[1-(0),6-(1,6),6-(6,6)]
   829      28.375546      28.375546      28.375546    6[1-(0),6-(1,6),6-(6,7)]
   830      27.418186      27.418186      27.418186    6[6-(1,6),6-(1,6),7-(6,6)]
   831      26.075098      26.075098      26.075098    6[1-(0),6-(1,6),6-(6,7)]
   832      25.702971      25.702971      25.702971    6[1-(0),6-(1,6),6-(6,6)]
   833      31.298797      31.298797      31.298797    6[1-(0),6-(1,6),6-(6,6)]
   834       30.11991       30.11991       30.11991    6[1-(0),6-(1,6),6-(6,7)]
   835      29.523989      29.523989      29.523989    6[1-(0),6-(1,6),6-(6,7)]
   836      30.822708      30.822708      30.822708    6[1-(0),6-(1,6),6-(6,6)]
   837       7.382617       7.382617       7.382617    6[1-(0),6-(1,6),6-(6,6)]
   838       4.820481       4.820481       4.820481    6[6-(6,6),8-(30),8-(30)]
   839       3.462494       3.462494       3.462494    6[6-(1,6),6-(1,6),6-(8,8)]
   840       2.851675       2.851675       2.851675    6[1-(0),6-(1,6),6-(6,6)]
   841       1.604776       1.604776       1.604776    6[1-(0),6-(1,6),6-(6,6)]
   842       0.899063       0.899063       0.899063    6[6-(1,6),6-(1,6),6-(6,6)]
   843       1.496279       1.496279       1.496279    6[1-(0),6-(1,6),6-(6,6)]
   844       2.766174       2.766174       2.766174    6[1-(0),6-(1,6),6-(6,6)]
   845      31.955605      31.955605      31.955605    6[6-(1,6),6-(1,6),6-(6,6)]
   846      29.410635      29.410635      29.410635    6[6-(1,6),6-(1,6),7-(6,6)]
   847       7.437998       7.437998       7.437998    6[6-(6,6),8-(30),8-(30)]
   848       7.050002       7.050002       7.050002    6[6-(1,6),6-(1,6),6-(8,8)]
   849       6.315465       6.315465       6.315465    6[1-(0),6-(1,6),6-(6,6)]
   850       5.952731       5.952731       5.952731    6[1-(0),6-(1,6),6-(6,6)]
   851       6.259112       6.259112       6.259112    6[6-(1,6),6-(1,6),6-(6,6)]
   852        6.98037        6.98037        6.98037    6[1-(0),6-(1,6),6-(6,6)]
   853       5.852979       5.852979       5.852979    6[6-(1,6),6-(1,6),6-(6,6)]
   854       5.721811       5.721811       5.721811    6[1-(0),6-(1,6),6-(6,6)]
   855       5.336082       5.336082       5.336082    6[1-(0),6-(1,6),6-(6,7)]
   856       5.071156       5.071156       5.071156    6[6-(1,6),6-(1,6),7-(6,6)]
   857       5.230501       5.230501       5.230501    6[1-(0),6-(1,6),6-(6,7)]
   858       5.610724       5.610724       5.610724    6[1-(0),6-(1,6),6-(6,6)]
   859      15.105297      15.105297      15.105297    6[1-(0),6-(1,6),6-(6,6)]
   860       13.92641       13.92641       13.92641    6[1-(0),6-(1,6),6-(6,7)]
   861      13.330489      13.330489      13.330489    6[1-(0),6-(1,6),6-(6,7)]
   862      14.629208      14.629208      14.629208    6[1-(0),6-(1,6),6-(6,6)]
   863      23.576117      23.576117      23.576117    6[1-(0),6-(1,6),6-(6,6)]
   864      21.013981      21.013981      21.013981    6[6-(6,6),8-(30),8-(30)]
   865      19.655994      19.655994      19.655994    6[6-(1,6),6-(1,6),6-(8,8)]
   866      19.045175      19.045175      19.045175    6[1-(0),6-(1,6),6-(6,6)]
   867      17.798276      17.798276      17.798276    6[1-(0),6-(1,6),6-(6,6)]
   868      17.092563      17.092563      17.092563    6[6-(1,6),6-(1,6),6-(6,6)]
   869      17.689779      17.689779      17.689779    6[1-(0),6-(1,6),6-(6,6)]
   870      18.959674      18.959674      18.959674    6[1-(0),6-(1,6),6-(6,6)]
   871      15.762105      15.762105      15.762105    6[6-(1,6),6-(1,6),6-(6,6)]
   872      13.217135      13.217135      13.217135    6[6-(1,6),6-(1,6),7-(6,6)]
   873      23.631498      23.631498      23.631498    6[6-(6,6),8-(30),8-(30)]
   874      23.243502      23.243502      23.243502    6[6-(1,6),6-(1,6),6-(8,8)]
   875      22.508965      22.508965      22.508965    6[1-(0),6-(1,6),6-(6,6)]
   876      22.146231      22.146231      22.146231    6[1-(0),6-(1,6),6-(6,6)]
   877      22.452612      22.452612      22.452612    6[6-(1,6),6-(1,6),6-(6,6)]
   878       23.17387       23.17387       23.17387    6[1-(0),6-(1,6),6-(6,6)]
   879      22.046479      22.046479      22.046479    6[6-(1,6),6-(1,6),6-(6,6)]
   880      21.915311      21.915311      21.915311    6[1-(0),6-(1,6),6-(6,6)]
   881      21.529582      21.529582      21.529582    6[1-(0),6-(1,6),6-(6,7)]
   882      21.264656      21.264656      21.264656    6[6-(1,6),6-(1,6),7-(6,6)]
   883      21.424001      21.424001      21.424001    6[1-(0),6-(1,6),6-(6,7)]
   884      21.804224      21.804224      21.804224    6[1-(0),6-(1,6),6-(6,6)]
   885      17.281703      17.281703      17.281703    6[1-(0),6-(1,6),6-(6,6)]
   886       18.46059       18.46059       18.46059    6[1-(0),6-(1,6),6-(6,7)]
   887      19.056511      19.056511      19.056511    6[1-(0),6-(1,6),6-(6,7)]
   888      17.757792      17.757792      17.757792    6[1-(0),6-(1,6),6-(6,6)]
   889       8.810883       8.810883       8.810883    6[1-(0),6-(1,6),6-(6,6)]
   890      11.373019      11.373019      11.373019    6[6-(6,6),8-(30),8-(30)]
   891      12.731006      12.731006      12.731006    6[6-(1,6),6-(1,6),6-(8,8)]
   892      13.341825      13.341825      13.341825    6[1-(0),6-(1,6),6-(6,6)]
   893      14.588724      14.588724      14.588724    6[1-(0),6-(1,6),6-(6,6)]
   894      15.294437      15.294437      15.294437    6[6-(1,6),6-(1,6),6-(6,6)]
   895      14.697221      14.697221      14.697221    6[1-(0),6-(1,6),6-(6,6)]
   896      13.427326      13.427326      13.427326    6[1-(0),6-(1,6),6-(6,6)]
   897      16.624895      16.624895      16.624895    6[6-(1,6),6-(1,6),6-(6,6)]
   898      19.169865      19.169865      19.169865    6[6-(1,6),6-(1,6),7-(6,6)]
   899       8.755502       8.755502       8.755502    6[6-(6,6),8-(30),8-(30)]
   900       9.143498       9.143498       9.143498    6[6-(1,6),6-(1,6),6-(8,8)]
   901       9.878035       9.878035       9.878035    6[1-(0),6-(1,6),6-(6,6)]
   902      10.240769      10.240769      10.240769    6[1-(0),6-(1,6),6-(6,6)]
   903       9.934388       9.934388       9.934388    6[6-(1,6),6-(1,6),6-(6,6)]
   904        9.21313        9.21313        9.21313    6[1-(0),6-(1,6),6-(6,6)]
   905      10.340521      10.340521      10.340521    6[6-(1,6),6-(1,6),6-(6,6)]
   906      10.471689      10.471689      10.471689    6[1-(0),6-(1,6),6-(6,6)]
   907      10.857418      10.857418      10.857418    6[1-(0),6-(1,6),6-(6,7)]
   908      11.122344      11.122344      11.122344    6[6-(1,6),6-(1,6),7-(6,6)]
   909         10.963         10.963         10.963    6[1-(0),6-(1,6),6-(6,7)]
   910      10.582776      10.582776      10.582776    6[1-(0),6-(1,6),6-(6,6)]
   911       1.088203       1.088203       1.088203    6[1-(0),6-(1,6),6-(6,6)]
   912        2.26709        2.26709        2.26709    6[1-(0),6-(1,6),6-(6,7)]
   913       2.863011       2.863011       2.863011    6[1-(0),6-(1,6),6-(6,7)]
   914       1.564292       1.564292       1.564292    6[1-(0),6-(1,6),6-(6,6)]
   915      25.004383      25.004383      25.004383    6[1-(0),6-(1,6),6-(6,6)]
   916      27.566519      27.566519      27.566519    6[6-(6,6),8-(30),8-(30)]
   917      28.924506      28.924506      28.924506    6[6-(1,6),6-(1,6),6-(8,8)]
   918      29.535325      29.535325      29.535325    6[1-(0),6-(1,6),6-(6,6)]
   919      30.782224      30.782224      30.782224    6[1-(0),6-(1,6),6-(6,6)]
   920      31.487937      31.487937      31.487937    6[6-(1,6),6-(1,6),6-(6,6)]
   921      30.890721      30.890721      30.890721    6[1-(0),6-(1,6),6-(6,6)]
   922      29.620826      29.620826      29.620826    6[1-(0),6-(1,6),6-(6,6)]
   923       0.431395       0.431395       0.431395    6[6-(1,6),6-(1,6),6-(6,6)]
   924       2.976365       2.976365       2.976365    6[6-(1,6),6-(1,6),7-(6,6)]
   925      24.949002      24.949002      24.949002    6[6-(6,6),8-(30),8-(30)]
   926      25.336998      25.336998      25.336998    6[6-(1,6),6-(1,6),6-(8,8)]
   927      26.071535      26.071535      26.071535    6[1-(0),6-(1,6),6-(6,6)]
   928      26.434269      26.434269      26.434269    6[1-(0),6-(1,6),6-(6,6)]
   929      26.127888      26.127888      26.127888    6[6-(1,6),6-(1,6),6-(6,6)]
   930       25.40663       25.40663       25.40663    6[1-(0),6-(1,6),6-(6,6)]
   931      26.534021      26.534021      26.534021    6[6-(1,6),6-(1,6),6-(6,6)]
   932      26.665189      26.665189      26.665189    6[1-(0),6-(1,6),6-(6,6)]
   933      27.050918      27.050918      27.050918    6[1-(0),6-(1,6),6-(6,7)]
   934      27.315844      27.315844      27.315844    6[6-(1,6),6-(1,6),7-(6,6)]
   935        27.1565        27.1565        27.1565    6[1-(0),6-(1,6),6-(6,7)]
   936      26.776276      26.776276      26.776276    6[1-(0),6-(1,6),6-(6,6)]
   937         4.4856         4.4856         4.4856    6[1-(0),6-(1,6),6-(6,6)]
   938       4.103433       4.103433       4.103433    6[1-(0),6-(1,6),6-(6,7)]
   939       6.176201       6.176201       6.176201    6[1-(0),6-(1,6),6-(6,7)]
   940       6.593993       6.593993       6.593993    6[1-(0),6-(1,6),6-(6,6)]
   941       14.01515       14.01515       14.01515    6[1-(0),6-(1,6),6-(6,6)]
   942       7.158822       7.158822       7.158822    6[6-(6,6),8-(30),8-(30)]
   943       6.734877       6.734877       6.734877    6[6-(1,6),6-(1,6),6-(8,8)]
   944       5.646997       5.646997       5.646997    6[1-(0),6-(1,6),6-(6,6)]
   945       5.241188       5.241188       5.241188    6[1-(0),6-(1,6),6-(6,6)]
   946       5.954674       5.954674       5.954674    6[6-(1,6),6-(1,6),6-(6,6)]
   947       7.073321       7.073321       7.073321    6[1-(0),6-(1,6),6-(6,6)]
   948       7.446419       7.446419       7.446419    6[1-(0),6-(1,6),6-(6,6)]
   949       5.527489       5.527489       5.527489    6[6-(1,6),6-(1,6),6-(6,6)]
   950       4.679921       4.679921       4.679921    6[6-(1,6),6-(1,6),7-(6,6)]
   951      11.551147      11.551147      11.551147    6[6-(6,6),8-(30),8-(30)]
   952       12.94476       12.94476       12.94476    6[6-(1,6),6-(1,6),6-(8,8)]
   953      13.190901      13.190901      13.190901    6[1-(0),6-(1,6),6-(6,6)]
   954      14.472131      14.472131      14.472131    6[1-(0),6-(1,6),6-(6,6)]
   955      15.546732      15.546732      15.546732    6[6-(1,6),6-(1,6),6-(6,6)]
   956      15.301238      15.301238      15.301238    6[1-(0),6-(1,6),6-(6,6)]
   957        16.9099        16.9099        16.9099    6[6-(1,6),6-(1,6),6-(6,6)]
   958      17.266805      17.266805      17.266805    6[1-(0),6-(1,6),6-(6,6)]
   959      18.518887      18.518887      18.518887    6[1-(0),6-(1,6),6-(6,7)]
   960       19.49665       19.49665       19.49665    6[6-(1,6),6-(1,6),7-(6,6)]
   961      19.187354      19.187354      19.187354    6[1-(0),6-(1,6),6-(6,7)]
   962      17.913897      17.913897      17.913897    6[1-(0),6-(1,6),6-(6,6)]
   963      27.901401      27.901401      27.901401    6[1-(0),6-(1,6),6-(6,6)]
   964      28.283567      28.283567      28.283567    6[1-(0),6-(1,6),6-(6,7)]
   965      26.210799      26.210799      26.210799    6[1-(0),6-(1,6),6-(6,7)]
   966      25.793007      25.793007      25.793007    6[1-(0),6-(1,6),6-(6,6)]
   967       18.37185       18.37185       18.37185    6[1-(0),6-(1,6),6-(6,6)]
   968      25.228178      25.228178      25.228178    6[6-(6,6),8-(30),8-(30)]
   969      25.652123      25.652123      25.652123    6[6-(1,6),6-(1,6),6-(8,8)]
   970      26.740003      26.740003      26.740003    6[1-(0),6-(1,6),6-(6,6)]
   971      27.145812      27.145812      27.145812    6[1-(0),6-(1,6),6-(6,6)]
   972      26.432326      26.432326      26.432326    6[6-(1,6),6-(1,6),6-(6,6)]
   973      25.313679      25.313679      25.313679    6[1-(0),6-(1,6),6-(6,6)]
   974      24.940581      24.940581      24.940581    6[1-(0),6-(1,6),6-(6,6)]
   975      26.859511      26.859511      26.859511    6[6-(1,6),6-(1,6),6-(6,6)]
   976      27.707079      27.707079      27.707079    6[6-(1,6),6-(1,6),7-(6,6)]
   977      20.835853      20.835853      20.835853    6[6-(6,6),8-(30),8-(30)]
   978       19.44224       19.44224       19.44224    6[6-(1,6),6-(1,6),6-(8,8)]
   979      19.196099      19.196099      19.196099    6[1-(0),6-(1,6),6-(6,6)]
   980      17.914869      17.914869      17.914869    6[1-(0),6-(1,6),6-(6,6)]
   981      16.840268      16.840268      16.840268    6[6-(1,6),6-(1,6),6-(6,6)]
   982      17.085762      17.085762      17.085762    6[1-(0),6-(1,6),6-(6,6)]
   983        15.4771        15.4771        15.4771    6[6-(1,6),6-(1,6),6-(6,6)]
   984      15.120195      15.120195      15.120195    6[1-(0),6-(1,6),6-(6,6)]
   985      13.868113      13.868113      13.868113    6[1-(0),6-(1,6),6-(6,7)]
   986       12.89035       12.89035       12.89035    6[6-(1,6),6-(1,6),7-(6,6)]
   987      13.199646      13.199646      13.199646    6[1-(0),6-(1,6),6-(6,7)]
   988      14.473103      14.473103      14.473103    6[1-(0),6-(1,6),6-(6,6)]
   989        20.6791        20.6791        20.6791    6[1-(0),6-(1,6),6-(6,6)]
   990      20.296933      20.296933      20.296933    6[1-(0),6-(1,6),6-(6,7)]
   991      22.369701      22.369701      22.369701    6[1-(0),6-(1,6),6-(6,7)]
   992      22.787493      22.787493      22.787493    6[1-(0),6-(1,6),6-(6,6)]
   993       30.20865       30.20865       30.20865    6[1-(0),6-(1,6),6-(6,6)]
   994      23.352322      23.352322      23.352322    6[6-(6,6),8-(30),8-(30)]
   995      22.928377      22.928377      22.928377    6[6-(1,6),6-(1,6),6-(8,8)]
   996      21.840497      21.840497      21.840497    6[1-(0),6-(1,6),6-(6,6)]
   997      21.434688      21.434688      21.434688    6[1-(0),6-(1,6),6-(6,6)]
   998      22.148174      22.148174      22.148174    6[6-(1,6),6-(1,6),6-(6,6)]
   999      23.266821      23.266821      23.266821    6[1-(0),6-(1,6),6-(6,6)]
  1000      23.639919      23.639919      23.639919    6[1-(0),6-(1,6),6-(6,6)]
  1001      21.720989      21.720989      21.720989    6[6-(1,6),6-(1,6),6-(6,6)]
  1002      20.873422      20.873422      20.873422    6[6-(1,6),6-(1,6),7-(6,6)]
  1003      27.744647      27.744647      27.744647    6[6-(6,6),8-(30),8-(30)]
  1004       29.13826       29.13826       29.13826    6[6-(1,6),6-(1,6),6-(8,8)]
  1005      29.384401      29.384401      29.384401    6[1-(0),6-(1,6),6-(6,6)]
  1006      30.665631      30.665631      30.665631    6[1-(0),6-(1,6),6-(6,6)]
  1007      31.740232      31.740232      31.740232    6[6-(1,6),6-(1,6),6-(6,6)]
  1008      31.494738      31.494738      31.494738    6[1-(0),6-(1,6),6-(6,6)]
  1009         0.7164         0.7164         0.7164    6[6-(1,6),6-(1,6),6-(6,6)]
  1010       1.073305       1.073305       1.073305    6[1-(0),6-(1,6),6-(6,6)]
  1011       2.325387       2.325387       2.325387    6[1-(0),6-(1,6),6-(6,7)]
  1012        3.30315        3.30315        3.30315    6[6-(1,6),6-(1,6),7-(6,6)]
  1013       2.993854       2.993854       2.993854    6[1-(0),6-(1,6),6-(6,7)]
  1014       1.720397       1.720397       1.720397    6[1-(0),6-(1,6),6-(6,6)]
  1015      11.707901      11.707901      11.707901    6[1-(0),6-(1,6),6-(6,6)]
  1016      12.090067      12.090067      12.090067    6[1-(0),6-(1,6),6-(6,7)]
  1017      10.017299      10.017299      10.017299    6[1-(0),6-(1,6),6-(6,7)]
  1018       9.599507       9.599507       9.599507    6[1-(0),6-(1,6),6-(6,6)]
  1019        2.17835        2.17835        2.17835    6[1-(0),6-(1,6),6-(6,6)]
  1020       9.034678       9.034678       9.034678    6[6-(6,6),8-(30),8-(30)]
  1021       9.458623       9.458623       9.458623    6[6-(1,6),6-(1,6),6-(8,8)]
  1022      10.546503      10.546503      10.546503    6[1-(0),6-(1,6),6-(6,6)]
  1023      10.952312      10.952312      10.952312    6[1-(0),6-(1,6),6-(6,6)]
  1024      10.238826      10.238826      10.238826    6[6-(1,6),6-(1,6),6-(6,6)]
  1025       9.120179       9.120179       9.120179    6[1-(0),6-(1,6),6-(6,6)]
  1026       8.747081       8.747081       8.747081    6[1-(0),6-(1,6),6-(6,6)]
  1027      10.666011      10.666011      10.666011    6[6-(1,6),6-(1,6),6-(6,6)]
  1028      11.513579      11.513579      11.513579    6[6-(1,6),6-(1,6),7-(6,6)]
  1029       4.642353       4.642353       4.642353    6[6-(6,6),8-(30),8-(30)]
  1030        3.24874        3.24874        3.24874    6[6-(1,6),6-(1,6),6-(8,8)]
  1031       3.002599       3.002599       3.002599    6[1-(0),6-(1,6),6-(6,6)]
  1032       1.721369       1.721369       1.721369    6[1-(0),6-(1,6),6-(6,6)]
  1033       0.646768       0.646768       0.646768    6[6-(1,6),6-(1,6),6-(6,6)]
  1034       0.892262       0.892262       0.892262    6[1-(0),6-(1,6),6-(6,6)]
  1035        31.6706        31.6706        31.6706    6[6-(1,6),6-(1,6),6-(6,6)]
  1036      31.313695      31.313695      31.313695    6[1-(0),6-(1,6),6-(6,6)]
  1037      30.061613      30.061613      30.061613    6[1-(0),6-(1,6),6-(6,7)]
  1038       29.08385       29.08385       29.08385    6[6-(1,6),6-(1,6),7-(6,6)]
  1039      29.393146      29.393146      29.393146    6[1-(0),6-(1,6),6-(6,7)]
  1040      30.666603      30.666603      30.666603    6[1-(0),6-(1,6),6-(6,6)]
  1041      20.410287      20.410287      20.410287    7[6-(6,6),6-(6,6),6-(6,6)]
  1042      28.170213      28.170213      28.170213    7[6-(6,6),6-(6,6),6-(6,6)]
  1043      11.976713      11.976713      11.976713    7[6-(6,6),6-(6,6),6-(6,6)]
  1044       4.216787       4.216787       4.216787    7[6-(6,6),6-(6,6),6-(6,6)]
  1045      20.790835      20.790835      20.790835    7[6-(6,6),6-(6,6),6-(6,6)]
  1046      27.789665      27.789665      27.789665    7[6-(6,6),6-(6,6),6-(6,6)]
  1047      11.596165      11.596165      11.596165    7[6-(6,6),6-(6,6),6-(6,6)]
  1048       4.597335       4.597335       4.597335    7[6-(6,6),6-(6,6),6-(6,6)]
  1049      11.976713      11.976713      11.976713    7[6-(6,6),6-(6,6),6-(6,6)]
  1050       4.216787       4.216787       4.216787    7[6-(6,6),6-(6,6),6-(6,6)]
  1051      20.410287      20.410287      20.410287    7[6-(6,6),6-(6,6),6-(6,6)]
  1052      28.170213      28.170213      28.170213    7[6-(6,6),6-(6,6),6-(6,6)]
  1053      11.596165      11.596165      11.596165    7[6-(6,6),6-(6,6),6-(6,6)]
  1054       4.597335       4.597335       4.597335    7[6-(6,6),6-(6,6),6-(6,6)]
  1055      20.790835      20.790835      20.790835    7[6-(6,6),6-(6,6),6-(6,6)]
  1056      27.789665      27.789665      27.789665    7[6-(6,6),6-(6,6),6-(6,6)]
  1057      24.420446      24.420446      24.420446    8[6-(6,8),30-(8,8,8)]
  1058      22.785226      22.785226      22.785226    8[6-(6,8),30-(8,8,8)]
  1059      22.574711      22.574711      22.574711    8[6-(6,8),30-(8,8,8)]
  1060      24.435991      24.435991      24.435991    8[6-(6,8),30-(8,8,8)]
  1061      24.160054      24.160054      24.160054    8[6-(6,8),30-(8,8,8)]
  1062      25.795274      25.795274      25.795274    8[6-(6,8),30-(8,8,8)]
  1063      26.005789      26.005789      26.005789    8[6-(6,8),30-(8,8,8)]
  1064      24.144509      24.144509      24.144509    8[6-(6,8),30-(8,8,8)]
  1065       7.966554       7.966554       7.966554    8[6-(6,8),30-(8,8,8)]
  1066       9.601774       9.601774       9.601774    8[6-(6,8),30-(8,8,8)]
  1067       9.812289       9.812289       9.812289    8[6-(6,8),30-(8,8,8)]
  1068       7.951009       7.951009       7.951009    8[6-(6,8),30-(8,8,8)]
  1069       8.226946       8.226946       8.226946    8[6-(6,8),30-(8,8,8)]
  1070       6.591726       6.591726       6.591726    8[6-(6,8),30-(8,8,8)]
  1071       6.381211       6.381211       6.381211    8[6-(6,8),30-(8,8,8)]
  1072       8.242492       8.242492       8.242492    8[6-(6,8),30-(8,8,8)]
  1073      27.022093      27.022093      27.022093    8[6-(6,8),30-(8,8,8)]
  1074      27.034401      27.034401      27.034401    8[6-(6,8),30-(8,8,8)]
  1075      25.268337      25.268337      25.268337    8[6-(6,8),30-(8,8,8)]
  1076      24.324904      24.324904      24.324904    8[6-(6,8),30-(8,8,8)]
  1077      10.828593      10.828593      10.828593    8[6-(6,8),30-(8,8,8)]
  1078      10.840901      10.840901      10.840901    8[6-(6,8),30-(8,8,8)]
  1079       9.074837       9.074837       9.074837    8[6-(6,8),30-(8,8,8)]
  1080       8.131404       8.131404       8.131404    8[6-(6,8),30-(8,8,8)]
  1081      21.558407      21.558407      21.558407    8[6-(6,8),30-(8,8,8)]
  1082      21.546099      21.546099      21.546099    8[6-(6,8),30-(8,8,8)]
  1083      23.312163      23.312163      23.312163    8[6-(6,8),30-(8,8,8)]
  1084      24.255596      24.255596      24.255596    8[6-(6,8),30-(8,8,8)]
  1085       5.364907       5.364907       5.364907    8[6-(6,8),30-(8,8,8)]
  1086       5.352599       5.352599       5.352599    8[6-(6,8),30-(8,8,8)]
  1087       7.118663       7.118663       7.118663    8[6-(6,8),30-(8,8,8)]
  1088       8.062096       8.062096       8.062096    8[6-(6,8),30-(8,8,8)]
  1089      25.815678      25.815678      25.815678    8[6-(6,8),30-(8,8,8)]
  1090      24.298994      24.298994      24.298994    8[6-(6,8),30-(8,8,8)]
  1091      21.726819      21.726819      21.726819    8[6-(6,8),30-(8,8,8)]
  1092      21.009447      21.009447      21.009447    8[6-(6,8),30-(8,8,8)]
  1093       6.571322       6.571322       6.571322    8[6-(6,8),30-(8,8,8)]
  1094       8.088006       8.088006       8.088006    8[6-(6,8),30-(8,8,8)]
  1095      10.660181      10.660181      10.660181    8[6-(6,8),30-(8,8,8)]
  1096      11.377553      11.377553      11.377553    8[6-(6,8),30-(8,8,8)]
  1097       9.622178       9.622178       9.622178    8[6-(6,8),30-(8,8,8)]
  1098       8.105494       8.105494       8.105494    8[6-(6,8),30-(8,8,8)]
  1099       5.533319       5.533319       5.533319    8[6-(6,8),30-(8,8,8)]
  1100       4.815947       4.815947       4.815947    8[6-(6,8),30-(8,8,8)]
  1101      22.764822      22.764822      22.764822    8[6-(6,8),30-(8,8,8)]
  1102      24.281506      24.281506      24.281506    8[6-(6,8),30-(8,8,8)]
  1103      26.853681      26.853681      26.853681    8[6-(6,8),30-(8,8,8)]
  1104      27.571053      27.571053      27.571053    8[6-(6,8),30-(8,8,8)]
  1105      24.238755      24.238755      24.238755    8[30-(8,8,8),30-(8,8,8),30-(8,8,8),30-(8,8,8)]
  1106      24.341745      24.341745      24.341745    8[30-(8,8,8),30-(8,8,8),30-(8,8,8),30-(8,8,8)]
  1107       8.148245       8.148245       8.148245    8[30-(8,8,8),30-(8,8,8),30-(8,8,8),30-(8,8,8)]
  1108       8.045255       8.045255       8.045255    8[30-(8,8,8),30-(8,8,8),30-(8,8,8),30-(8,8,8)]
  1109       7.966554       7.966554       7.966554    8[6-(6,8),30-(8,8,8)]
  1110       9.601774       9.601774       9.601774    8[6-(6,8),30-(8,8,8)]
  1111       9.812289       9.812289       9.812289    8[6-(6,8),30-(8,8,8)]
  1112       7.951009       7.951009       7.951009    8[6-(6,8),30-(8,8,8)]
  1113       8.226946       8.226946       8.226946    8[6-(6,8),30-(8,8,8)]
  1114       6.591726       6.591726       6.591726    8[6-(6,8),30-(8,8,8)]
  1115       6.381211       6.381211       6.381211    8[6-(6,8),30-(8,8,8)]
  1116       8.242492       8.242492       8.242492    8[6-(6,8),30-(8,8,8)]
  1117      24.420446      24.420446      24.420446    8[6-(6,8),30-(8,8,8)]
  1118      22.785226      22.785226      22.785226    8[6-(6,8),30-(8,8,8)]
  1119      22.574711      22.574711      22.574711    8[6-(6,8),30-(8,8,8)]
  1120      24.435991      24.435991      24.435991    8[6-(6,8),30-(8,8,8)]
  1121      24.160054      24.160054      24.160054    8[6-(6,8),30-(8,8,8)]
  1122      25.795274      25.795274      25.795274    8[6-(6,8),30-(8,8,8)]
  1123      26.005789      26.005789      26.005789    8[6-(6,8),30-(8,8,8)]
  1124      24.144509      24.144509      24.144509    8[6-(6,8),30-(8,8,8)]
  1125       5.364907       5.364907       5.364907    8[6-(6,8),30-(8,8,8)]
  1126       5.352599       5.352599       5.352599    8[6-(6,8),30-(8,8,8)]
  1127       7.118663       7.118663       7.118663    8[6-(6,8),30-(8,8,8)]
  1128       8.062096       8.062096       8.062096    8[6-(6,8),30-(8,8,8)]
  1129      21.558407      21.558407      21.558407    8[6-(6,8),30-(8,8,8)]
  1130      21.546099      21.546099      21.546099    8[6-(6,8),30-(8,8,8)]
  1131      23.312163      23.312163      23.312163    8[6-(6,8),30-(8,8,8)]
  1132      24.255596      24.255596      24.255596    8[6-(6,8),30-(8,8,8)]
  1133      10.828593      10.828593      10.828593    8[6-(6,8),30-(8,8,8)]
  1134      10.840901      10.840901      10.840901    8[6-(6,8),30-(8,8,8)]
  1135       9.074837       9.074837       9.074837    8[6-(6,8),30-(8,8,8)]
  1136       8.131404       8.131404       8.131404    8[6-(6,8),30-(8,8,8)]
  1137      27.022093      27.022093      27.022093    8[6-(6,8),30-(8,8,8)]
  1138      27.034401      27.034401      27.034401    8[6-(6,8),30-(8,8,8)]
  1139      25.268337      25.268337      25.268337    8[6-(6,8),30-(8,8,8)]
  1140      24.324904      24.324904      24.324904    8[6-(6,8),30-(8,8,8)]
  1141       6.571322       6.571322       6.571322    8[6-(6,8),30-(8,8,8)]
  1142       8.088006       8.088006       8.088006    8[6-(6,8),30-(8,8,8)]
  1143      10.660181      10.660181      10.660181    8[6-(6,8),30-(8,8,8)]
  1144      11.377553      11.377553      11.377553    8[6-(6,8),30-(8,8,8)]
  1145      25.815678      25.815678      25.815678    8[6-(6,8),30-(8,8,8)]
  1146      24.298994      24.298994      24.298994    8[6-(6,8),30-(8,8,8)]
  1147      21.726819      21.726819      21.726819    8[6-(6,8),30-(8,8,8)]
  1148      21.009447      21.009447      21.009447    8[6-(6,8),30-(8,8,8)]
  1149      22.764822      22.764822      22.764822    8[6-(6,8),30-(8,8,8)]
  1150      24.281506      24.281506      24.281506    8[6-(6,8),30-(8,8,8)]
  1151      26.853681      26.853681      26.853681    8[6-(6,8),30-(8,8,8)]
  1152      27.571053      27.571053      27.571053    8[6-(6,8),30-(8,8,8)]
  1153       9.622178       9.622178       9.622178    8[6-(6,8),30-(8,8,8)]
  1154       8.105494       8.105494       8.105494    8[6-(6,8),30-(8,8,8)]
  1155       5.533319       5.533319       5.533319    8[6-(6,8),30-(8,8,8)]
  1156       4.815947       4.815947       4.815947    8[6-(6,8),30-(8,8,8)]
  1157       8.148245       8.148245       8.148245    8[30-(8,8,8),30-(8,8,8),30-(8,8,8),30-(8,8,8)]
  1158       8.045255       8.045255       8.045255    8[30-(8,8,8),30-(8,8,8),30-(8,8,8),30-(8,8,8)]
  1159      24.238755      24.238755      24.238755    8[30-(8,8,8),30-(8,8,8),30-(8,8,8),30-(8,8,8)]
  1160      24.341745      24.341745      24.341745    8[30-(8,8,8),30-(8,8,8),30-(8,8,8),30-(8,8,8)]
