# Supplementary material for: A collection of forcefield precursors for metal–organic frameworks
Source: RSC Adv. 2019 Nov 13;9(63):36492–507. doi: 10.1039/c9ra07327b (PMC9075174; doi:10.1039/c9ra07327b)
Supplement: RA-009-C9RA07327B-s2524 [file RA-009-C9RA07327B-s2524.txt]

UWELIS_clean

13.265000    0.000000    0.000000
0.000000    13.983000    0.000000
0.000000    -5.330444    13.149680

     1       7.337402       7.337402       7.337402    30[7-(6,6),8-(6),8-(6),8-(6),8-(6)]
     2       0.704902       0.704902       0.704902    30[7-(6,6),8-(6),8-(6),8-(6),8-(6)]
     3       5.927598       5.927598       5.927598    30[7-(6,6),8-(6),8-(6),8-(6),8-(6)]
     4      12.560098      12.560098      12.560098    30[7-(6,6),8-(6),8-(6),8-(6),8-(6)]
     5        3.41839        3.41839        3.41839    1[6-(6,7)]
     6       2.731263       2.731263       2.731263    1[6-(6,6)]
     7       6.542298       6.542298       6.542298    1[6-(6,6)]
     8       7.196262       7.196262       7.196262    1[6-(6,7)]
     9       5.835273       5.835273       5.835273    1[6-(6,6)]
    10       3.845523       3.845523       3.845523    1[6-(6,6)]
    11       3.159723       3.159723       3.159723    1[6-(6,6)]
    12       5.697317       5.697317       5.697317    1[7-(6,6)]
    13       10.05089       10.05089       10.05089    1[6-(6,7)]
    14       9.363763       9.363763       9.363763    1[6-(6,6)]
    15      13.174798      13.174798      13.174798    1[6-(6,6)]
    16       0.563763       0.563763       0.563763    1[6-(6,7)]
    17      12.467773      12.467773      12.467773    1[6-(6,6)]
    18      10.478024      10.478024      10.478024    1[6-(6,6)]
    19       9.792223       9.792223       9.792223    1[6-(6,6)]
    20      12.329817      12.329817      12.329817    1[7-(6,6)]
    21       9.846609       9.846609       9.846609    1[6-(6,7)]
    22      10.533736      10.533736      10.533736    1[6-(6,6)]
    23       6.722702       6.722702       6.722702    1[6-(6,6)]
    24       6.068738       6.068738       6.068738    1[6-(6,7)]
    25       7.429727       7.429727       7.429727    1[6-(6,6)]
    26       9.419476       9.419476       9.419476    1[6-(6,6)]
    27      10.105277      10.105277      10.105277    1[6-(6,6)]
    28       7.567682       7.567682       7.567682    1[7-(6,6)]
    29       3.214109       3.214109       3.214109    1[6-(6,7)]
    30       3.901236       3.901236       3.901236    1[6-(6,6)]
    31       0.090202       0.090202       0.090202    1[6-(6,6)]
    32      12.701237      12.701237      12.701237    1[6-(6,7)]
    33       0.797226       0.797226       0.797226    1[6-(6,6)]
    34       2.786976       2.786976       2.786976    1[6-(6,6)]
    35       3.472777       3.472777       3.472777    1[6-(6,6)]
    36       0.935182       0.935182       0.935182    1[7-(6,6)]
    37       4.041845       4.041845       4.041845    6[1-(0),6-(1,6),7-(6,30)]
    38       3.633283       3.633283       3.633283    6[1-(0),6-(1,7),6-(6,6)]
    39        4.56316        4.56316        4.56316    6[6-(1,6),6-(1,6),6-(7,8)]
    40       5.913537       5.913537       5.913537    6[1-(0),6-(1,7),6-(6,6)]
    41       6.298222       6.298222       6.298222    6[1-(0),6-(1,6),7-(6,30)]
    42       4.041845       4.041845       4.041845    6[6-(6,6),7-(1,6),8-(0)]
    43       4.569792       4.569792       4.569792    6[6-(1,6),6-(1,6),7-(1,6)]
    44       5.217124       5.217124       5.217124    6[1-(0),6-(6,6),6-(6,7)]
    45       4.971722       4.971722       4.971722    6[6-(1,6),6-(1,6),6-(8,8)]
    46       4.020621       4.020621       4.020621    6[1-(0),6-(6,6),6-(6,6)]
    47       3.341453       3.341453       3.341453    6[6-(1,6),6-(1,6),6-(8,8)]
    48       3.609406       3.609406       3.609406    6[1-(0),6-(6,6),6-(6,7)]
    49       5.620381       5.620381       5.620381    6[6-(6,6),8-(30),8-(30)]
    50       2.215255       2.215255       2.215255    6[6-(6,6),8-(30),8-(30)]
    51      10.674345      10.674345      10.674345    6[1-(0),6-(1,6),7-(6,30)]
    52      10.265783      10.265783      10.265783    6[1-(0),6-(1,7),6-(6,6)]
    53       11.19566       11.19566       11.19566    6[6-(1,6),6-(1,6),6-(7,8)]
    54      12.546037      12.546037      12.546037    6[1-(0),6-(1,7),6-(6,6)]
    55      12.930722      12.930722      12.930722    6[1-(0),6-(1,6),7-(6,30)]
    56      10.674345      10.674345      10.674345    6[6-(6,6),7-(1,6),8-(0)]
    57      11.202292      11.202292      11.202292    6[6-(1,6),6-(1,6),7-(1,6)]
    58      11.849624      11.849624      11.849624    6[1-(0),6-(6,6),6-(6,7)]
    59      11.604222      11.604222      11.604222    6[6-(1,6),6-(1,6),6-(8,8)]
    60      10.653121      10.653121      10.653121    6[1-(0),6-(6,6),6-(6,6)]
    61       9.973953       9.973953       9.973953    6[6-(1,6),6-(1,6),6-(8,8)]
    62      10.241906      10.241906      10.241906    6[1-(0),6-(6,6),6-(6,7)]
    63       12.25288       12.25288       12.25288    6[6-(6,6),8-(30),8-(30)]
    64       8.847755       8.847755       8.847755    6[6-(6,6),8-(30),8-(30)]
    65       9.223154       9.223154       9.223154    6[1-(0),6-(1,6),7-(6,30)]
    66       9.631716       9.631716       9.631716    6[1-(0),6-(1,7),6-(6,6)]
    67        8.70184        8.70184        8.70184    6[6-(1,6),6-(1,6),6-(7,8)]
    68       7.351463       7.351463       7.351463    6[1-(0),6-(1,7),6-(6,6)]
    69       6.966778       6.966778       6.966778    6[1-(0),6-(1,6),7-(6,30)]
    70       9.223154       9.223154       9.223154    6[6-(6,6),7-(1,6),8-(0)]
    71       8.695208       8.695208       8.695208    6[6-(1,6),6-(1,6),7-(1,6)]
    72       8.047875       8.047875       8.047875    6[1-(0),6-(6,6),6-(6,7)]
    73       8.293278       8.293278       8.293278    6[6-(1,6),6-(1,6),6-(8,8)]
    74       9.244378       9.244378       9.244378    6[1-(0),6-(6,6),6-(6,6)]
    75       9.923546       9.923546       9.923546    6[6-(1,6),6-(1,6),6-(8,8)]
    76       9.655593       9.655593       9.655593    6[1-(0),6-(6,6),6-(6,7)]
    77       7.644619       7.644619       7.644619    6[6-(6,6),8-(30),8-(30)]
    78      11.049745      11.049745      11.049745    6[6-(6,6),8-(30),8-(30)]
    79       2.590654       2.590654       2.590654    6[1-(0),6-(1,6),7-(6,30)]
    80       2.999216       2.999216       2.999216    6[1-(0),6-(1,7),6-(6,6)]
    81        2.06934        2.06934        2.06934    6[6-(1,6),6-(1,6),6-(7,8)]
    82       0.718963       0.718963       0.718963    6[1-(0),6-(1,7),6-(6,6)]
    83       0.334278       0.334278       0.334278    6[1-(0),6-(1,6),7-(6,30)]
    84       2.590654       2.590654       2.590654    6[6-(6,6),7-(1,6),8-(0)]
    85       2.062707       2.062707       2.062707    6[6-(1,6),6-(1,6),7-(1,6)]
    86       1.415376       1.415376       1.415376    6[1-(0),6-(6,6),6-(6,7)]
    87       1.660778       1.660778       1.660778    6[6-(1,6),6-(1,6),6-(8,8)]
    88       2.611878       2.611878       2.611878    6[1-(0),6-(6,6),6-(6,6)]
    89       3.291046       3.291046       3.291046    6[6-(1,6),6-(1,6),6-(8,8)]
    90       3.023093       3.023093       3.023093    6[1-(0),6-(6,6),6-(6,7)]
    91        1.01212        1.01212        1.01212    6[6-(6,6),8-(30),8-(30)]
    92       4.417245       4.417245       4.417245    6[6-(6,6),8-(30),8-(30)]
    93       5.384263       5.384263       5.384263    7[6-(1,6),6-(1,6),30-(8,8,8,8)]
    94       4.891601       4.891601       4.891601    7[1-(0),6-(6,6),6-(6,8)]
    95      12.016763      12.016763      12.016763    7[6-(1,6),6-(1,6),30-(8,8,8,8)]
    96      11.524101      11.524101      11.524101    7[1-(0),6-(6,6),6-(6,8)]
    97       7.880736       7.880736       7.880736    7[6-(1,6),6-(1,6),30-(8,8,8,8)]
    98       8.373399       8.373399       8.373399    7[1-(0),6-(6,6),6-(6,8)]
    99       1.248236       1.248236       1.248236    7[6-(1,6),6-(1,6),30-(8,8,8,8)]
   100       1.740899       1.740899       1.740899    7[1-(0),6-(6,6),6-(6,8)]
   101       2.874791       2.874791       2.874791    8[6-(6,7)]
   102       6.456341       6.456341       6.456341    8[6-(6,8),30-(7,8,8,8)]
   103       5.269389       5.269389       5.269389    8[6-(6,8),30-(7,8,8,8)]
   104        2.34167        2.34167        2.34167    8[6-(6,8),30-(7,8,8,8)]
   105       1.216931       1.216931       1.216931    8[6-(6,8),30-(7,8,8,8)]
   106       9.507291       9.507291       9.507291    8[6-(6,7)]
   107      13.088841      13.088841      13.088841    8[6-(6,8),30-(7,8,8,8)]
   108      11.901889      11.901889      11.901889    8[6-(6,8),30-(7,8,8,8)]
   109        8.97417        8.97417        8.97417    8[6-(6,8),30-(7,8,8,8)]
   110       7.849431       7.849431       7.849431    8[6-(6,8),30-(7,8,8,8)]
   111      10.390209      10.390209      10.390209    8[6-(6,7)]
   112       6.808659       6.808659       6.808659    8[6-(6,8),30-(7,8,8,8)]
   113       7.995611       7.995611       7.995611    8[6-(6,8),30-(7,8,8,8)]
   114       10.92333       10.92333       10.92333    8[6-(6,8),30-(7,8,8,8)]
   115      12.048069      12.048069      12.048069    8[6-(6,8),30-(7,8,8,8)]
   116       3.757709       3.757709       3.757709    8[6-(6,7)]
   117       0.176159       0.176159       0.176159    8[6-(6,8),30-(7,8,8,8)]
   118       1.363111       1.363111       1.363111    8[6-(6,8),30-(7,8,8,8)]
   119        4.29083        4.29083        4.29083    8[6-(6,8),30-(7,8,8,8)]
   120       5.415569       5.415569       5.415569    8[6-(6,8),30-(7,8,8,8)]
