# Supplementary material for: A collection of forcefield precursors for metal–organic frameworks
Source: RSC Adv. 2019 Nov 13;9(63):36492–507. doi: 10.1039/c9ra07327b (PMC9075174; doi:10.1039/c9ra07327b)
Supplement: RA-009-C9RA07327B-s2525 [file RA-009-C9RA07327B-s2525.txt]

UWUTIQ_clean

10.896000    0.000000    0.000000
0.000000    19.698000    0.000000
-3.920507    0.000000    21.194446

     1       4.541078       4.541078       4.541078    30[7-(6,6),8-(6),8-(6),8-(6),8-(6)]
     2       4.578182       4.578182       4.578182    30[7-(6,6),8-(6),8-(6),8-(6),8-(6)]
     3       6.501331       6.501331       6.501331    30[7-(6,6),8-(6),8-(6),8-(6),8-(6)]
     4       6.538435       6.538435       6.538435    30[7-(6,6),8-(6),8-(6),8-(6),8-(6)]
     5       0.474162       0.474162       0.474162    30[7-(6,6),8-(6),8-(6),8-(6),8-(6)]
     6       0.437058       0.437058       0.437058    30[7-(6,6),8-(6),8-(6),8-(6),8-(6)]
     7       2.434415       2.434415       2.434415    30[7-(6,6),8-(6),8-(6),8-(6),8-(6)]
     8       2.397311       2.397311       2.397311    30[7-(6,6),8-(6),8-(6),8-(6),8-(6)]
     9       5.031373       5.031373       5.031373    1[6-(6,6)]
    10       5.096186       5.096186       5.096186    1[6-(6,6)]
    11       5.365457       5.365457       5.365457    1[6-(6,6)]
    12      -1.947576      -1.947576      -1.947576    1[6-(6,6)]
    13       0.361092       0.361092       0.361092    1[6-(6,6)]
    14       6.753745       6.753745       6.753745    1[6-(6,7)]
    15       4.866448       4.866448       4.866448    1[6-(6,6)]
    16       3.626799       3.626799       3.626799    1[6-(6,6)]
    17       3.501529       3.501529       3.501529    1[6-(6,6)]
    18       7.133505       7.133505       7.133505    1[6-(6,6)]
    19       5.502489       5.502489       5.502489    1[6-(6,6)]
    20      -2.164358      -2.164358      -2.164358    1[6-(6,6)]
    21       3.100633       3.100633       3.100633    1[6-(6,6)]
    22        0.13511        0.13511        0.13511    1[6-(6,6)]
    23       6.908087       6.908087       6.908087    1[6-(6,6)]
    24        3.18982        3.18982        3.18982    1[6-(6,7)]
    25       4.510354       4.510354       4.510354    1[6-(6,6)]
    26       7.321263       7.321263       7.321263    1[6-(6,7)]
    27       4.967944       4.967944       4.967944    1[6-(6,7)]
    28        4.52181        4.52181        4.52181    1[6-(6,6)]
    29        3.07112        3.07112        3.07112    1[6-(6,6)]
    30        7.05644        7.05644        7.05644    1[6-(6,6)]
    31       3.405203       3.405203       3.405203    1[6-(6,6)]
    32       0.012677       0.012677       0.012677    1[6-(6,6)]
    33       2.321346       2.321346       2.321346    1[6-(6,6)]
    34       4.793491       4.793491       4.793491    1[6-(6,7)]
    35       6.826702       6.826702       6.826702    1[6-(6,6)]
    36       5.587053       5.587053       5.587053    1[6-(6,6)]
    37       5.461782       5.461782       5.461782    1[6-(6,6)]
    38       5.173251       5.173251       5.173251    1[6-(6,6)]
    39       7.462742       7.462742       7.462742    1[6-(6,6)]
    40      -0.204104      -0.204104      -0.204104    1[6-(6,6)]
    41       5.060887       5.060887       5.060887    1[6-(6,6)]
    42       2.095364       2.095364       2.095364    1[6-(6,6)]
    43       4.947833       4.947833       4.947833    1[6-(6,6)]
    44       5.150074       5.150074       5.150074    1[6-(6,7)]
    45       6.470607       6.470607       6.470607    1[6-(6,6)]
    46       5.361009       5.361009       5.361009    1[6-(6,7)]
    47        3.00769        3.00769        3.00769    1[6-(6,7)]
    48       2.561557       2.561557       2.561557    1[6-(6,6)]
    49       3.904373       3.904373       3.904373    1[6-(6,6)]
    50      -0.080947      -0.080947      -0.080947    1[6-(6,6)]
    51        3.57029        3.57029        3.57029    1[6-(6,6)]
    52       6.962816       6.962816       6.962816    1[6-(6,6)]
    53       4.654147       4.654147       4.654147    1[6-(6,6)]
    54       2.182002       2.182002       2.182002    1[6-(6,7)]
    55       0.148791       0.148791       0.148791    1[6-(6,6)]
    56        1.38844        1.38844        1.38844    1[6-(6,6)]
    57       1.513711       1.513711       1.513711    1[6-(6,6)]
    58       1.802242       1.802242       1.802242    1[6-(6,6)]
    59      -0.487249      -0.487249      -0.487249    1[6-(6,6)]
    60       7.179597       7.179597       7.179597    1[6-(6,6)]
    61       1.914606       1.914606       1.914606    1[6-(6,6)]
    62       4.880129       4.880129       4.880129    1[6-(6,6)]
    63        2.02766        2.02766        2.02766    1[6-(6,6)]
    64       1.825419       1.825419       1.825419    1[6-(6,7)]
    65       0.504886       0.504886       0.504886    1[6-(6,6)]
    66       1.614484       1.614484       1.614484    1[6-(6,7)]
    67       3.967803       3.967803       3.967803    1[6-(6,7)]
    68       4.413936       4.413936       4.413936    1[6-(6,6)]
    69        1.94412        1.94412        1.94412    1[6-(6,6)]
    70       1.879307       1.879307       1.879307    1[6-(6,6)]
    71       1.610036       1.610036       1.610036    1[6-(6,6)]
    72       8.923069       8.923069       8.923069    1[6-(6,6)]
    73       6.614401       6.614401       6.614401    1[6-(6,6)]
    74       0.221748       0.221748       0.221748    1[6-(6,7)]
    75       2.109045       2.109045       2.109045    1[6-(6,6)]
    76       3.348694       3.348694       3.348694    1[6-(6,6)]
    77       3.473964       3.473964       3.473964    1[6-(6,6)]
    78      -0.158012      -0.158012      -0.158012    1[6-(6,6)]
    79       1.473004       1.473004       1.473004    1[6-(6,6)]
    80       9.139851       9.139851       9.139851    1[6-(6,6)]
    81        3.87486        3.87486        3.87486    1[6-(6,6)]
    82       6.840383       6.840383       6.840383    1[6-(6,6)]
    83       0.067406       0.067406       0.067406    1[6-(6,6)]
    84       3.785673       3.785673       3.785673    1[6-(6,7)]
    85       2.465139       2.465139       2.465139    1[6-(6,6)]
    86       -0.34577       -0.34577       -0.34577    1[6-(6,7)]
    87       2.007549       2.007549       2.007549    1[6-(6,7)]
    88       2.453683       2.453683       2.453683    1[6-(6,6)]
    89       5.041023       5.041023       5.041023    6[6-(1,6),6-(1,6),6-(8,8)]
    90       5.486631       5.486631       5.486631    6[6-(1,6),6-(1,6),6-(6,6)]
    91       5.731087       5.731087       5.731087    6[6-(1,6),6-(1,6),6-(6,6)]
    92       4.146222       4.146222       4.146222    6[6-(1,6),6-(1,6),6-(8,8)]
    93      -2.290099      -2.290099      -2.290099    6[6-(1,6),6-(1,6),6-(8,8)]
    94       5.120114       5.120114       5.120114    6[1-(0),6-(1,6),6-(6,6)]
    95       1.987774       1.987774       1.987774    6[6-(6,6),8-(30),8-(30)]
    96       4.790611       4.790611       4.790611    6[6-(6,6),8-(30),8-(30)]
    97       5.168537       5.168537       5.168537    6[1-(0),6-(1,6),6-(6,6)]
    98       3.716666       3.716666       3.716666    6[6-(1,6),6-(1,6),6-(6,6)]
    99       3.472265       3.472265       3.472265    6[6-(1,6),6-(1,6),6-(6,6)]
   100       5.328906       5.328906       5.328906    6[1-(0),6-(1,6),6-(6,6)]
   101       4.334191       4.334191       4.334191    6[6-(6,6),8-(30),8-(30)]
   102      -1.529008      -1.529008      -1.529008    6[1-(0),6-(1,6),6-(6,6)]
   103       -0.14575       -0.14575       -0.14575    6[1-(0),6-(1,6),6-(6,6)]
   104       0.482256       0.482256       0.482256    6[6-(1,6),6-(1,6),6-(8,8)]
   105       7.104921       7.104921       7.104921    6[6-(6,6),8-(30),8-(30)]
   106        6.90638        6.90638        6.90638    6[1-(0),6-(1,6),7-(6,30)]
   107       4.492608       4.492608       4.492608    6[1-(0),6-(1,6),6-(6,6)]
   108       3.460173       3.460173       3.460173    6[1-(0),6-(1,7),6-(6,6)]
   109       3.671853       3.671853       3.671853    6[1-(0),6-(1,6),6-(6,6)]
   110       7.141157       7.141157       7.141157    6[1-(0),6-(1,7),6-(6,6)]
   111        5.40192        5.40192        5.40192    6[1-(0),6-(1,6),6-(6,6)]
   112      -1.659913      -1.659913      -1.659913    6[1-(0),6-(1,6),6-(6,6)]
   113       3.442875       3.442875       3.442875    6[1-(0),6-(1,6),6-(6,6)]
   114      -0.281539      -0.281539      -0.281539    6[1-(0),6-(1,6),6-(6,6)]
   115       6.527475       6.527475       6.527475    6[1-(0),6-(1,7),6-(6,6)]
   116       7.121623       7.121623       7.121623    6[1-(0),6-(1,6),7-(6,30)]
   117       4.275656       4.275656       4.275656    6[1-(0),6-(1,6),6-(6,6)]
   118       6.758408       6.758408       6.758408    6[1-(0),6-(1,6),7-(6,30)]
   119       5.384991       5.384991       5.384991    6[1-(0),6-(1,6),7-(6,30)]
   120       5.116788       5.116788       5.116788    6[1-(0),6-(1,7),6-(6,6)]
   121       7.001277       7.001277       7.001277    6[6-(1,6),6-(1,6),6-(8,8)]
   122       3.526378       3.526378       3.526378    6[6-(1,6),6-(1,6),6-(6,6)]
   123       3.770834       3.770834       3.770834    6[6-(1,6),6-(1,6),6-(6,6)]
   124       6.106476       6.106476       6.106476    6[6-(1,6),6-(1,6),6-(8,8)]
   125      -0.329845      -0.329845      -0.329845    6[6-(1,6),6-(1,6),6-(8,8)]
   126        3.15986        3.15986        3.15986    6[1-(0),6-(1,6),6-(6,6)]
   127       3.948027       3.948027       3.948027    6[6-(6,6),8-(30),8-(30)]
   128       6.750864       6.750864       6.750864    6[6-(6,6),8-(30),8-(30)]
   129       7.128791       7.128791       7.128791    6[1-(0),6-(1,6),6-(6,6)]
   130       5.676919       5.676919       5.676919    6[6-(1,6),6-(1,6),6-(6,6)]
   131       5.432519       5.432519       5.432519    6[6-(1,6),6-(1,6),6-(6,6)]
   132       3.368652       3.368652       3.368652    6[1-(0),6-(1,6),6-(6,6)]
   133       6.294444       6.294444       6.294444    6[6-(6,6),8-(30),8-(30)]
   134       0.431246       0.431246       0.431246    6[1-(0),6-(1,6),6-(6,6)]
   135       1.814503       1.814503       1.814503    6[1-(0),6-(1,6),6-(6,6)]
   136       2.442509       2.442509       2.442509    6[6-(1,6),6-(1,6),6-(8,8)]
   137       9.065175       9.065175       9.065175    6[6-(6,6),8-(30),8-(30)]
   138       4.946126       4.946126       4.946126    6[1-(0),6-(1,6),7-(6,30)]
   139       6.452862       6.452862       6.452862    6[1-(0),6-(1,6),6-(6,6)]
   140       5.420426       5.420426       5.420426    6[1-(0),6-(1,7),6-(6,6)]
   141       5.632107       5.632107       5.632107    6[1-(0),6-(1,6),6-(6,6)]
   142       5.180904       5.180904       5.180904    6[1-(0),6-(1,7),6-(6,6)]
   143       7.362173       7.362173       7.362173    6[1-(0),6-(1,6),6-(6,6)]
   144        0.30034        0.30034        0.30034    6[1-(0),6-(1,6),6-(6,6)]
   145       5.403128       5.403128       5.403128    6[1-(0),6-(1,6),6-(6,6)]
   146       1.678714       1.678714       1.678714    6[1-(0),6-(1,6),6-(6,6)]
   147       4.567221       4.567221       4.567221    6[1-(0),6-(1,7),6-(6,6)]
   148       5.161369       5.161369       5.161369    6[1-(0),6-(1,6),7-(6,30)]
   149        6.23591        6.23591        6.23591    6[1-(0),6-(1,6),6-(6,6)]
   150       4.798154       4.798154       4.798154    6[1-(0),6-(1,6),7-(6,30)]
   151       3.424738       3.424738       3.424738    6[1-(0),6-(1,6),7-(6,30)]
   152       3.156534       3.156534       3.156534    6[1-(0),6-(1,7),6-(6,6)]
   153      -0.025784      -0.025784      -0.025784    6[6-(1,6),6-(1,6),6-(8,8)]
   154       3.449115       3.449115       3.449115    6[6-(1,6),6-(1,6),6-(6,6)]
   155       3.204659       3.204659       3.204659    6[6-(1,6),6-(1,6),6-(6,6)]
   156       0.869017       0.869017       0.869017    6[6-(1,6),6-(1,6),6-(8,8)]
   157       7.305338       7.305338       7.305338    6[6-(1,6),6-(1,6),6-(8,8)]
   158       3.815633       3.815633       3.815633    6[1-(0),6-(1,6),6-(6,6)]
   159       3.027466       3.027466       3.027466    6[6-(6,6),8-(30),8-(30)]
   160       0.224629       0.224629       0.224629    6[6-(6,6),8-(30),8-(30)]
   161      -0.153298      -0.153298      -0.153298    6[1-(0),6-(1,6),6-(6,6)]
   162       1.298574       1.298574       1.298574    6[6-(1,6),6-(1,6),6-(6,6)]
   163       1.542974       1.542974       1.542974    6[6-(1,6),6-(1,6),6-(6,6)]
   164       3.606841       3.606841       3.606841    6[1-(0),6-(1,6),6-(6,6)]
   165       0.681049       0.681049       0.681049    6[6-(6,6),8-(30),8-(30)]
   166       6.544247       6.544247       6.544247    6[1-(0),6-(1,6),6-(6,6)]
   167        5.16099        5.16099        5.16099    6[1-(0),6-(1,6),6-(6,6)]
   168       4.532984       4.532984       4.532984    6[6-(1,6),6-(1,6),6-(8,8)]
   169      -2.089682      -2.089682      -2.089682    6[6-(6,6),8-(30),8-(30)]
   170       2.029367       2.029367       2.029367    6[1-(0),6-(1,6),7-(6,30)]
   171       0.522631       0.522631       0.522631    6[1-(0),6-(1,6),6-(6,6)]
   172       1.555067       1.555067       1.555067    6[1-(0),6-(1,7),6-(6,6)]
   173       1.343386       1.343386       1.343386    6[1-(0),6-(1,6),6-(6,6)]
   174       1.794589       1.794589       1.794589    6[1-(0),6-(1,7),6-(6,6)]
   175       -0.38668       -0.38668       -0.38668    6[1-(0),6-(1,6),6-(6,6)]
   176       6.675153       6.675153       6.675153    6[1-(0),6-(1,6),6-(6,6)]
   177       1.572365       1.572365       1.572365    6[1-(0),6-(1,6),6-(6,6)]
   178       5.296779       5.296779       5.296779    6[1-(0),6-(1,6),6-(6,6)]
   179       2.408272       2.408272       2.408272    6[1-(0),6-(1,7),6-(6,6)]
   180       1.814124       1.814124       1.814124    6[1-(0),6-(1,6),7-(6,30)]
   181       0.739583       0.739583       0.739583    6[1-(0),6-(1,6),6-(6,6)]
   182       2.177339       2.177339       2.177339    6[1-(0),6-(1,6),7-(6,30)]
   183       3.550755       3.550755       3.550755    6[1-(0),6-(1,6),7-(6,30)]
   184       3.818959       3.818959       3.818959    6[1-(0),6-(1,7),6-(6,6)]
   185        1.93447        1.93447        1.93447    6[6-(1,6),6-(1,6),6-(8,8)]
   186       1.488862       1.488862       1.488862    6[6-(1,6),6-(1,6),6-(6,6)]
   187       1.244406       1.244406       1.244406    6[6-(1,6),6-(1,6),6-(6,6)]
   188       2.829271       2.829271       2.829271    6[6-(1,6),6-(1,6),6-(8,8)]
   189       9.265592       9.265592       9.265592    6[6-(1,6),6-(1,6),6-(8,8)]
   190       1.855379       1.855379       1.855379    6[1-(0),6-(1,6),6-(6,6)]
   191       4.987719       4.987719       4.987719    6[6-(6,6),8-(30),8-(30)]
   192       2.184882       2.184882       2.184882    6[6-(6,6),8-(30),8-(30)]
   193       1.806956       1.806956       1.806956    6[1-(0),6-(1,6),6-(6,6)]
   194       3.258827       3.258827       3.258827    6[6-(1,6),6-(1,6),6-(6,6)]
   195       3.503228       3.503228       3.503228    6[6-(1,6),6-(1,6),6-(6,6)]
   196       1.646587       1.646587       1.646587    6[1-(0),6-(1,6),6-(6,6)]
   197       2.641302       2.641302       2.641302    6[6-(6,6),8-(30),8-(30)]
   198       8.504501       8.504501       8.504501    6[1-(0),6-(1,6),6-(6,6)]
   199       7.121243       7.121243       7.121243    6[1-(0),6-(1,6),6-(6,6)]
   200       6.493237       6.493237       6.493237    6[6-(1,6),6-(1,6),6-(8,8)]
   201      -0.129428      -0.129428      -0.129428    6[6-(6,6),8-(30),8-(30)]
   202       0.069113       0.069113       0.069113    6[1-(0),6-(1,6),7-(6,30)]
   203       2.482885       2.482885       2.482885    6[1-(0),6-(1,6),6-(6,6)]
   204        3.51532        3.51532        3.51532    6[1-(0),6-(1,7),6-(6,6)]
   205        3.30364        3.30364        3.30364    6[1-(0),6-(1,6),6-(6,6)]
   206      -0.165664      -0.165664      -0.165664    6[1-(0),6-(1,7),6-(6,6)]
   207       1.573573       1.573573       1.573573    6[1-(0),6-(1,6),6-(6,6)]
   208       8.635406       8.635406       8.635406    6[1-(0),6-(1,6),6-(6,6)]
   209       3.532618       3.532618       3.532618    6[1-(0),6-(1,6),6-(6,6)]
   210       7.257032       7.257032       7.257032    6[1-(0),6-(1,6),6-(6,6)]
   211       0.448018       0.448018       0.448018    6[1-(0),6-(1,7),6-(6,6)]
   212       -0.14613       -0.14613       -0.14613    6[1-(0),6-(1,6),7-(6,30)]
   213       2.699837       2.699837       2.699837    6[1-(0),6-(1,6),6-(6,6)]
   214       0.217085       0.217085       0.217085    6[1-(0),6-(1,6),7-(6,30)]
   215       1.590502       1.590502       1.590502    6[1-(0),6-(1,6),7-(6,30)]
   216       1.858705       1.858705       1.858705    6[1-(0),6-(1,7),6-(6,6)]
   217        6.88666        6.88666        6.88666    7[6-(1,6),6-(1,6),30-(8,8,8,8)]
   218          6.217          6.217          6.217    7[6-(1,6),6-(1,6),30-(8,8,8,8)]
   219       4.926406       4.926406       4.926406    7[6-(1,6),6-(1,6),30-(8,8,8,8)]
   220       4.256747       4.256747       4.256747    7[6-(1,6),6-(1,6),30-(8,8,8,8)]
   221       2.049087       2.049087       2.049087    7[6-(1,6),6-(1,6),30-(8,8,8,8)]
   222       2.718746       2.718746       2.718746    7[6-(1,6),6-(1,6),30-(8,8,8,8)]
   223       0.088833       0.088833       0.088833    7[6-(1,6),6-(1,6),30-(8,8,8,8)]
   224       0.758493       0.758493       0.758493    7[6-(1,6),6-(1,6),30-(8,8,8,8)]
   225        4.21351        4.21351        4.21351    8[6-(6,8),30-(7,8,8,8)]
   226       2.522233       2.522233       2.522233    8[6-(6,8),30-(7,8,8,8)]
   227        4.60626        4.60626        4.60626    8[6-(6,8),30-(7,8,8,8)]
   228       6.494465       6.494465       6.494465    8[6-(6,8),30-(7,8,8,8)]
   229       6.575614       6.575614       6.575614    8[6-(6,8),30-(7,8,8,8)]
   230       2.616908       2.616908       2.616908    8[6-(6,8),30-(7,8,8,8)]
   231        4.79799        4.79799        4.79799    8[6-(6,8),30-(7,8,8,8)]
   232       4.583485       4.583485       4.583485    8[6-(6,8),30-(7,8,8,8)]
   233       6.173763       6.173763       6.173763    8[6-(6,8),30-(7,8,8,8)]
   234       4.482486       4.482486       4.482486    8[6-(6,8),30-(7,8,8,8)]
   235       6.566513       6.566513       6.566513    8[6-(6,8),30-(7,8,8,8)]
   236       8.454718       8.454718       8.454718    8[6-(6,8),30-(7,8,8,8)]
   237       8.535868       8.535868       8.535868    8[6-(6,8),30-(7,8,8,8)]
   238       4.577162       4.577162       4.577162    8[6-(6,8),30-(7,8,8,8)]
   239       6.758243       6.758243       6.758243    8[6-(6,8),30-(7,8,8,8)]
   240       6.543739       6.543739       6.543739    8[6-(6,8),30-(7,8,8,8)]
   241        0.80173        0.80173        0.80173    8[6-(6,8),30-(7,8,8,8)]
   242       2.493007       2.493007       2.493007    8[6-(6,8),30-(7,8,8,8)]
   243        0.40898        0.40898        0.40898    8[6-(6,8),30-(7,8,8,8)]
   244      -1.479225      -1.479225      -1.479225    8[6-(6,8),30-(7,8,8,8)]
   245      -1.560375      -1.560375      -1.560375    8[6-(6,8),30-(7,8,8,8)]
   246       2.398331       2.398331       2.398331    8[6-(6,8),30-(7,8,8,8)]
   247        0.21725        0.21725        0.21725    8[6-(6,8),30-(7,8,8,8)]
   248       0.431754       0.431754       0.431754    8[6-(6,8),30-(7,8,8,8)]
   249       2.761983       2.761983       2.761983    8[6-(6,8),30-(7,8,8,8)]
   250        4.45326        4.45326        4.45326    8[6-(6,8),30-(7,8,8,8)]
   251       2.369233       2.369233       2.369233    8[6-(6,8),30-(7,8,8,8)]
   252       0.481028       0.481028       0.481028    8[6-(6,8),30-(7,8,8,8)]
   253       0.399879       0.399879       0.399879    8[6-(6,8),30-(7,8,8,8)]
   254       4.358585       4.358585       4.358585    8[6-(6,8),30-(7,8,8,8)]
   255       2.177503       2.177503       2.177503    8[6-(6,8),30-(7,8,8,8)]
   256       2.392008       2.392008       2.392008    8[6-(6,8),30-(7,8,8,8)]
