# Supplementary material for: A collection of forcefield precursors for metal–organic frameworks
Source: RSC Adv. 2019 Nov 13;9(63):36492–507. doi: 10.1039/c9ra07327b (PMC9075174; doi:10.1039/c9ra07327b)
Supplement: RA-009-C9RA07327B-s2526 [file RA-009-C9RA07327B-s2526.txt]

UXABOL_clean

6.767000    0.000000    0.000000
0.000000    11.231000    0.000000
-0.317096    -5.615432    18.924394

     1       5.398047       5.398047       5.398047    68[8-(6),8-(6),8-(6),8-(6),8-(6)]
     2       4.435357       4.435357       4.435357    68[8-(6),8-(6),8-(6),8-(6),8-(6)]
     3       1.051857       1.051857       1.051857    68[8-(6),8-(6),8-(6),8-(6),8-(6)]
     4       2.014547       2.014547       2.014547    68[8-(6),8-(6),8-(6),8-(6),8-(6)]
     5       3.179965       3.179965       3.179965    1[6-(6,6)]
     6       4.005902       4.005902       4.005902    1[6-(6,6)]
     7       3.145433       3.145433       3.145433    1[6-(6,6)]
     8       4.121297       4.121297       4.121297    1[6-(6,6)]
     9       4.019635       4.019635       4.019635    1[6-(6,6)]
    10       5.434338       5.434338       5.434338    1[6-(6,6)]
    11      -0.113561      -0.113561      -0.113561    1[6-(6,6)]
    12       5.827502       5.827502       5.827502    1[6-(6,6)]
    13      -0.079029      -0.079029      -0.079029    1[6-(6,6)]
    14       5.712107       5.712107       5.712107    1[6-(6,6)]
    15       5.813769       5.813769       5.813769    1[6-(6,6)]
    16       4.399066       4.399066       4.399066    1[6-(6,6)]
    17       3.269939       3.269939       3.269939    1[6-(6,6)]
    18       2.444002       2.444002       2.444002    1[6-(6,6)]
    19       3.304471       3.304471       3.304471    1[6-(6,6)]
    20       2.328607       2.328607       2.328607    1[6-(6,6)]
    21       2.430269       2.430269       2.430269    1[6-(6,6)]
    22       1.015566       1.015566       1.015566    1[6-(6,6)]
    23       6.563465       6.563465       6.563465    1[6-(6,6)]
    24       0.622402       0.622402       0.622402    1[6-(6,6)]
    25       6.528933       6.528933       6.528933    1[6-(6,6)]
    26       0.737797       0.737797       0.737797    1[6-(6,6)]
    27       0.636135       0.636135       0.636135    1[6-(6,6)]
    28       2.050838       2.050838       2.050838    1[6-(6,6)]
    29       4.205671       4.205671       4.205671    6[6-(1,6),8-(68),8-(68)]
    30       3.600211       3.600211       3.600211    6[1-(0),6-(1,6),6-(8,8)]
    31       3.635018       3.635018       3.635018    6[1-(0),6-(1,6),6-(1,6)]
    32       3.022106       3.022106       3.022106    6[6-(1,6),8-(68),8-(68)]
    33       3.352099       3.352099       3.352099    6[1-(0),6-(1,6),6-(8,8)]
    34       3.949914       3.949914       3.949914    6[1-(0),6-(1,6),6-(1,6)]
    35       4.332552       4.332552       4.332552    6[1-(0),6-(1,6),6-(1,6)]
    36         5.1137         5.1137         5.1137    6[1-(0),6-(1,6),6-(8,8)]
    37       5.503254       5.503254       5.503254    6[6-(1,6),8-(0),8-(68)]
    38       5.627733       5.627733       5.627733    6[6-(1,6),8-(68),8-(68)]
    39       6.233193       6.233193       6.233193    6[1-(0),6-(1,6),6-(8,8)]
    40       6.198386       6.198386       6.198386    6[1-(0),6-(1,6),6-(1,6)]
    41       0.044298       0.044298       0.044298    6[6-(1,6),8-(68),8-(68)]
    42       6.481305       6.481305       6.481305    6[1-(0),6-(1,6),6-(8,8)]
    43        5.88349        5.88349        5.88349    6[1-(0),6-(1,6),6-(1,6)]
    44       5.500852       5.500852       5.500852    6[1-(0),6-(1,6),6-(1,6)]
    45       4.719704       4.719704       4.719704    6[1-(0),6-(1,6),6-(8,8)]
    46        4.33015        4.33015        4.33015    6[6-(1,6),8-(0),8-(68)]
    47       2.244233       2.244233       2.244233    6[6-(1,6),8-(68),8-(68)]
    48       2.849693       2.849693       2.849693    6[1-(0),6-(1,6),6-(8,8)]
    49       2.814886       2.814886       2.814886    6[1-(0),6-(1,6),6-(1,6)]
    50       3.427798       3.427798       3.427798    6[6-(1,6),8-(68),8-(68)]
    51       3.097805       3.097805       3.097805    6[1-(0),6-(1,6),6-(8,8)]
    52        2.49999        2.49999        2.49999    6[1-(0),6-(1,6),6-(1,6)]
    53       2.117352       2.117352       2.117352    6[1-(0),6-(1,6),6-(1,6)]
    54       1.336204       1.336204       1.336204    6[1-(0),6-(1,6),6-(8,8)]
    55        0.94665        0.94665        0.94665    6[6-(1,6),8-(0),8-(68)]
    56       0.822171       0.822171       0.822171    6[6-(1,6),8-(68),8-(68)]
    57       0.216711       0.216711       0.216711    6[1-(0),6-(1,6),6-(8,8)]
    58       0.251518       0.251518       0.251518    6[1-(0),6-(1,6),6-(1,6)]
    59       6.405606       6.405606       6.405606    6[6-(1,6),8-(68),8-(68)]
    60      -0.031401      -0.031401      -0.031401    6[1-(0),6-(1,6),6-(8,8)]
    61       0.566414       0.566414       0.566414    6[1-(0),6-(1,6),6-(1,6)]
    62       0.949052       0.949052       0.949052    6[1-(0),6-(1,6),6-(1,6)]
    63         1.7302         1.7302         1.7302    6[1-(0),6-(1,6),6-(8,8)]
    64       2.119754       2.119754       2.119754    6[6-(1,6),8-(0),8-(68)]
    65       4.838266       4.838266       4.838266    8[6-(6,8),68-(8,8,8,8)]
    66       4.102986       4.102986       4.102986    8[6-(6,8),68-(8,8,8,8)]
    67       3.362111       3.362111       3.362111    8[6-(6,8),68-(8,8,8,8)]
    68       2.407795       2.407795       2.407795    8[6-(6,8),68-(8,8,8,8)]
    69       6.499024       6.499024       6.499024    8[6-(6,8),68-(8,8,8,8)]
    70       4.911569       4.911569       4.911569    8[6-(6,8)]
    71       4.995138       4.995138       4.995138    8[6-(6,8),68-(8,8,8,8)]
    72       5.730418       5.730418       5.730418    8[6-(6,8),68-(8,8,8,8)]
    73       6.471293       6.471293       6.471293    8[6-(6,8),68-(8,8,8,8)]
    74       0.658609       0.658609       0.658609    8[6-(6,8),68-(8,8,8,8)]
    75        3.33438        3.33438        3.33438    8[6-(6,8),68-(8,8,8,8)]
    76       4.921835       4.921835       4.921835    8[6-(6,8)]
    77       1.611638       1.611638       1.611638    8[6-(6,8),68-(8,8,8,8)]
    78       2.346918       2.346918       2.346918    8[6-(6,8),68-(8,8,8,8)]
    79       3.087793       3.087793       3.087793    8[6-(6,8),68-(8,8,8,8)]
    80       4.042109       4.042109       4.042109    8[6-(6,8),68-(8,8,8,8)]
    81       -0.04912       -0.04912       -0.04912    8[6-(6,8),68-(8,8,8,8)]
    82       1.538335       1.538335       1.538335    8[6-(6,8)]
    83       1.454766       1.454766       1.454766    8[6-(6,8),68-(8,8,8,8)]
    84       0.719486       0.719486       0.719486    8[6-(6,8),68-(8,8,8,8)]
    85      -0.021389      -0.021389      -0.021389    8[6-(6,8),68-(8,8,8,8)]
    86       5.791295       5.791295       5.791295    8[6-(6,8),68-(8,8,8,8)]
    87       3.115524       3.115524       3.115524    8[6-(6,8),68-(8,8,8,8)]
    88       1.528069       1.528069       1.528069    8[6-(6,8)]
