# Supplementary material for: A collection of forcefield precursors for metal–organic frameworks
Source: RSC Adv. 2019 Nov 13;9(63):36492–507. doi: 10.1039/c9ra07327b (PMC9075174; doi:10.1039/c9ra07327b)
Supplement: RA-009-C9RA07327B-s2527 [file RA-009-C9RA07327B-s2527.txt]

UXABUR_clean

6.726000    0.000000    0.000000
0.000000    11.298000    0.000000
-0.387652    -5.648861    18.981072

     1       5.400542       5.400542       5.400542    39[8-(1,1),8-(6),8-(6),8-(6),8-(6),8-(6)]
     2       4.300806       4.300806       4.300806    39[8-(1,1),8-(6),8-(6),8-(6),8-(6),8-(6)]
     3       0.937806       0.937806       0.937806    39[8-(1,1),8-(6),8-(6),8-(6),8-(6),8-(6)]
     4       2.037542       2.037542       2.037542    39[8-(1,1),8-(6),8-(6),8-(6),8-(6),8-(6)]
     5       5.291239       5.291239       5.291239    1[6-(6,6)]
     6       3.966326       3.966326       3.966326    1[6-(6,6)]
     7       4.144906       4.144906       4.144906    1[6-(6,6)]
     8       3.121574       3.121574       3.121574    1[6-(6,6)]
     9       3.176264       3.176264       3.176264    1[6-(6,6)]
    10       3.966839       3.966839       3.966839    1[6-(6,6)]
    11       6.451671       6.451671       6.451671    1[8-(1,39)]
    12       5.941716       5.941716       5.941716    1[8-(1,39)]
    13       4.410109       4.410109       4.410109    1[6-(6,6)]
    14       5.735022       5.735022       5.735022    1[6-(6,6)]
    15       5.556442       5.556442       5.556442    1[6-(6,6)]
    16      -0.146226      -0.146226      -0.146226    1[6-(6,6)]
    17      -0.200916      -0.200916      -0.200916    1[6-(6,6)]
    18       5.734509       5.734509       5.734509    1[6-(6,6)]
    19       3.249677       3.249677       3.249677    1[8-(1,39)]
    20       3.759632       3.759632       3.759632    1[8-(1,39)]
    21       1.047109       1.047109       1.047109    1[6-(6,6)]
    22       2.372022       2.372022       2.372022    1[6-(6,6)]
    23       2.193442       2.193442       2.193442    1[6-(6,6)]
    24       3.216774       3.216774       3.216774    1[6-(6,6)]
    25       3.162084       3.162084       3.162084    1[6-(6,6)]
    26       2.371509       2.371509       2.371509    1[6-(6,6)]
    27      -0.113323      -0.113323      -0.113323    1[8-(1,39)]
    28       0.396632       0.396632       0.396632    1[8-(1,39)]
    29       1.928239       1.928239       1.928239    1[6-(6,6)]
    30       0.603326       0.603326       0.603326    1[6-(6,6)]
    31       0.781906       0.781906       0.781906    1[6-(6,6)]
    32       6.484574       6.484574       6.484574    1[6-(6,6)]
    33       6.539264       6.539264       6.539264    1[6-(6,6)]
    34       0.603839       0.603839       0.603839    1[6-(6,6)]
    35       3.088671       3.088671       3.088671    1[8-(1,39)]
    36       2.578716       2.578716       2.578716    1[8-(1,39)]
    37       5.384614       5.384614       5.384614    6[6-(1,6),8-(0),8-(39)]
    38       5.002729       5.002729       5.002729    6[1-(0),6-(1,6),6-(8,8)]
    39       4.275014       4.275014       4.275014    6[1-(0),6-(1,6),6-(1,6)]
    40       3.935866       3.935866       3.935866    6[1-(0),6-(1,6),6-(1,6)]
    41       3.347947       3.347947       3.347947    6[1-(0),6-(1,6),6-(8,8)]
    42       3.039375       3.039375       3.039375    6[6-(1,6),8-(39),8-(39)]
    43       4.187813       4.187813       4.187813    6[6-(1,6),8-(39),8-(39)]
    44       3.589328       3.589328       3.589328    6[1-(0),6-(1,6),6-(8,8)]
    45       3.613299       3.613299       3.613299    6[1-(0),6-(1,6),6-(1,6)]
    46       4.316734       4.316734       4.316734    6[6-(1,6),8-(0),8-(39)]
    47       4.698619       4.698619       4.698619    6[1-(0),6-(1,6),6-(8,8)]
    48       5.426334       5.426334       5.426334    6[1-(0),6-(1,6),6-(1,6)]
    49       5.765482       5.765482       5.765482    6[1-(0),6-(1,6),6-(1,6)]
    50       6.353401       6.353401       6.353401    6[1-(0),6-(1,6),6-(8,8)]
    51      -0.064027      -0.064027      -0.064027    6[6-(1,6),8-(39),8-(39)]
    52       5.513535       5.513535       5.513535    6[6-(1,6),8-(39),8-(39)]
    53        6.11202        6.11202        6.11202    6[1-(0),6-(1,6),6-(8,8)]
    54       6.088049       6.088049       6.088049    6[1-(0),6-(1,6),6-(1,6)]
    55       0.953734       0.953734       0.953734    6[6-(1,6),8-(0),8-(39)]
    56       1.335619       1.335619       1.335619    6[1-(0),6-(1,6),6-(8,8)]
    57       2.063334       2.063334       2.063334    6[1-(0),6-(1,6),6-(1,6)]
    58       2.402482       2.402482       2.402482    6[1-(0),6-(1,6),6-(1,6)]
    59       2.990401       2.990401       2.990401    6[1-(0),6-(1,6),6-(8,8)]
    60       3.298973       3.298973       3.298973    6[6-(1,6),8-(39),8-(39)]
    61       2.150535       2.150535       2.150535    6[6-(1,6),8-(39),8-(39)]
    62        2.74902        2.74902        2.74902    6[1-(0),6-(1,6),6-(8,8)]
    63       2.725049       2.725049       2.725049    6[1-(0),6-(1,6),6-(1,6)]
    64       2.021614       2.021614       2.021614    6[6-(1,6),8-(0),8-(39)]
    65       1.639729       1.639729       1.639729    6[1-(0),6-(1,6),6-(8,8)]
    66       0.912014       0.912014       0.912014    6[1-(0),6-(1,6),6-(1,6)]
    67       0.572866       0.572866       0.572866    6[1-(0),6-(1,6),6-(1,6)]
    68      -0.015053      -0.015053      -0.015053    6[1-(0),6-(1,6),6-(8,8)]
    69       6.402375       6.402375       6.402375    6[6-(1,6),8-(39),8-(39)]
    70       0.824813       0.824813       0.824813    6[6-(1,6),8-(39),8-(39)]
    71       0.226328       0.226328       0.226328    6[1-(0),6-(1,6),6-(8,8)]
    72       0.250299       0.250299       0.250299    6[1-(0),6-(1,6),6-(1,6)]
    73       4.799309       4.799309       4.799309    8[6-(6,8)]
    74       6.340241       6.340241       6.340241    8[6-(6,8),39-(8,8,8,8,8)]
    75        3.36552        3.36552        3.36552    8[6-(6,8),39-(8,8,8,8,8)]
    76       5.784537       5.784537       5.784537    8[6-(6,8),39-(8,8,8,8,8)]
    77       4.822316       4.822316       4.822316    8[6-(6,8),39-(8,8,8,8,8)]
    78       4.101253       4.101253       4.101253    8[6-(6,8),39-(8,8,8,8,8)]
    79       6.441003       6.441003       6.441003    8[1-(0),1-(0),39-(8,8,8,8,8)]
    80       4.902039       4.902039       4.902039    8[6-(6,8)]
    81       3.361107       3.361107       3.361107    8[6-(6,8),39-(8,8,8,8,8)]
    82       6.335828       6.335828       6.335828    8[6-(6,8),39-(8,8,8,8,8)]
    83       3.916811       3.916811       3.916811    8[6-(6,8),39-(8,8,8,8,8)]
    84       4.879032       4.879032       4.879032    8[6-(6,8),39-(8,8,8,8,8)]
    85       5.600095       5.600095       5.600095    8[6-(6,8),39-(8,8,8,8,8)]
    86       3.260345       3.260345       3.260345    8[1-(0),1-(0),39-(8,8,8,8,8)]
    87       1.539039       1.539039       1.539039    8[6-(6,8)]
    88      -0.001893      -0.001893      -0.001893    8[6-(6,8),39-(8,8,8,8,8)]
    89       2.972828       2.972828       2.972828    8[6-(6,8),39-(8,8,8,8,8)]
    90       0.553811       0.553811       0.553811    8[6-(6,8),39-(8,8,8,8,8)]
    91       1.516032       1.516032       1.516032    8[6-(6,8),39-(8,8,8,8,8)]
    92       2.237095       2.237095       2.237095    8[6-(6,8),39-(8,8,8,8,8)]
    93      -0.102655      -0.102655      -0.102655    8[1-(0),1-(0),39-(8,8,8,8,8)]
    94       1.436309       1.436309       1.436309    8[6-(6,8)]
    95       2.977241       2.977241       2.977241    8[6-(6,8),39-(8,8,8,8,8)]
    96        0.00252        0.00252        0.00252    8[6-(6,8),39-(8,8,8,8,8)]
    97       2.421537       2.421537       2.421537    8[6-(6,8),39-(8,8,8,8,8)]
    98       1.459316       1.459316       1.459316    8[6-(6,8),39-(8,8,8,8,8)]
    99       0.738253       0.738253       0.738253    8[6-(6,8),39-(8,8,8,8,8)]
   100       3.078003       3.078003       3.078003    8[1-(0),1-(0),39-(8,8,8,8,8)]
