# Supplementary material for: A collection of forcefield precursors for metal–organic frameworks
Source: RSC Adv. 2019 Nov 13;9(63):36492–507. doi: 10.1039/c9ra07327b (PMC9075174; doi:10.1039/c9ra07327b)
Supplement: RA-009-C9RA07327B-s2528 [file RA-009-C9RA07327B-s2528.txt]

UXEQOE_clean

14.143000    0.000000    0.000000
0.000000    15.717800    0.000000
0.000000    0.000000    16.088900

     1       5.015391       5.015391       5.015391    48[7-(6,6),7-(6,6),8-(6,48),8-(6,48)]
     2       1.699281       1.699281       1.699281    48[7-(6,6),7-(6,6),8-(6),8-(6),8-(6,48),8-(6,48)]
     3       2.056109       2.056109       2.056109    48[7-(6,6),7-(6,6),8-(6,48),8-(6,48)]
     4       5.372219       5.372219       5.372219    48[7-(6,6),7-(6,6),8-(6),8-(6),8-(6,48),8-(6,48)]
     5       9.127609       9.127609       9.127609    48[7-(6,6),7-(6,6),8-(6,48),8-(6,48)]
     6      12.443719      12.443719      12.443719    48[7-(6,6),7-(6,6),8-(6),8-(6),8-(6,48),8-(6,48)]
     7      12.086891      12.086891      12.086891    48[7-(6,6),7-(6,6),8-(6,48),8-(6,48)]
     8       8.770781       8.770781       8.770781    48[7-(6,6),7-(6,6),8-(6),8-(6),8-(6,48),8-(6,48)]
     9       9.127609       9.127609       9.127609    48[7-(6,6),7-(6,6),8-(6,48),8-(6,48)]
    10      12.443719      12.443719      12.443719    48[7-(6,6),7-(6,6),8-(6),8-(6),8-(6,48),8-(6,48)]
    11      12.086891      12.086891      12.086891    48[7-(6,6),7-(6,6),8-(6,48),8-(6,48)]
    12       8.770781       8.770781       8.770781    48[7-(6,6),7-(6,6),8-(6),8-(6),8-(6,48),8-(6,48)]
    13       5.015391       5.015391       5.015391    48[7-(6,6),7-(6,6),8-(6,48),8-(6,48)]
    14       1.699281       1.699281       1.699281    48[7-(6,6),7-(6,6),8-(6),8-(6),8-(6,48),8-(6,48)]
    15       2.056109       2.056109       2.056109    48[7-(6,6),7-(6,6),8-(6,48),8-(6,48)]
    16       5.372219       5.372219       5.372219    48[7-(6,6),7-(6,6),8-(6),8-(6),8-(6,48),8-(6,48)]
    17            0.0            0.0            0.0    48[8-(6),8-(6),8-(6),8-(6)]
    18         7.0715         7.0715         7.0715    48[8-(6),8-(6),8-(6),8-(6)]
    19            0.0            0.0            0.0    48[8-(6),8-(6),8-(6),8-(6)]
    20         7.0715         7.0715         7.0715    48[8-(6),8-(6),8-(6),8-(6)]
    21       6.355864       6.355864       6.355864    1[6-(7,7)]
    22       3.998226       3.998226       3.998226    1[6-(7,7)]
    23       8.825232       8.825232       8.825232    1[8-(6)]
    24       0.715636       0.715636       0.715636    1[6-(7,7)]
    25       3.073274       3.073274       3.073274    1[6-(7,7)]
    26      12.389268      12.389268      12.389268    1[8-(6)]
    27       7.787136       7.787136       7.787136    1[6-(7,7)]
    28      10.144774      10.144774      10.144774    1[6-(7,7)]
    29       5.317768       5.317768       5.317768    1[8-(6)]
    30      13.427364      13.427364      13.427364    1[6-(7,7)]
    31      11.069726      11.069726      11.069726    1[6-(7,7)]
    32       1.753732       1.753732       1.753732    1[8-(6)]
    33       7.787136       7.787136       7.787136    1[6-(7,7)]
    34      10.144774      10.144774      10.144774    1[6-(7,7)]
    35       5.317768       5.317768       5.317768    1[8-(6)]
    36      13.427364      13.427364      13.427364    1[6-(7,7)]
    37      11.069726      11.069726      11.069726    1[6-(7,7)]
    38       1.753732       1.753732       1.753732    1[8-(6)]
    39       6.355864       6.355864       6.355864    1[6-(7,7)]
    40       3.998226       3.998226       3.998226    1[6-(7,7)]
    41       8.825232       8.825232       8.825232    1[8-(6)]
    42       0.715636       0.715636       0.715636    1[6-(7,7)]
    43       3.073274       3.073274       3.073274    1[6-(7,7)]
    44      12.389268      12.389268      12.389268    1[8-(6)]
    45       2.472196       2.472196       2.472196    6[6-(6,7),8-(48),8-(48)]
    46        3.49615        3.49615        3.49615    6[6-(6,7),6-(8,8),7-(6,48)]
    47       5.490313       5.490313       5.490313    6[1-(0),7-(6,48),7-(6,48)]
    48       3.626265       3.626265       3.626265    6[6-(6,7),6-(8,8),7-(6,48)]
    49       2.743742       2.743742       2.743742    6[6-(6,7),8-(48),8-(48,48)]
    50       4.858121       4.858121       4.858121    6[1-(0),7-(6,48),7-(6,48)]
    51       6.709439       6.709439       6.709439    6[6-(6,7),6-(8,8),7-(6,48)]
    52       7.835222       7.835222       7.835222    6[6-(6,7),8-(1),8-(48,48)]
    53       6.761768       6.761768       6.761768    6[6-(6,7),6-(8,8),7-(6,48)]
    54       7.727735       7.727735       7.727735    6[6-(6,7),8-(0),8-(48)]
    55       4.599304       4.599304       4.599304    6[6-(6,7),8-(48),8-(48)]
    56        3.57535        3.57535        3.57535    6[6-(6,7),6-(8,8),7-(6,48)]
    57       1.581187       1.581187       1.581187    6[1-(0),7-(6,48),7-(6,48)]
    58       3.445235       3.445235       3.445235    6[6-(6,7),6-(8,8),7-(6,48)]
    59       4.327758       4.327758       4.327758    6[6-(6,7),8-(48),8-(48,48)]
    60        2.21338        2.21338        2.21338    6[1-(0),7-(6,48),7-(6,48)]
    61       0.362061       0.362061       0.362061    6[6-(6,7),6-(8,8),7-(6,48)]
    62      13.379278      13.379278      13.379278    6[6-(6,7),8-(1),8-(48,48)]
    63       0.309732       0.309732       0.309732    6[6-(6,7),6-(8,8),7-(6,48)]
    64      13.486765      13.486765      13.486765    6[6-(6,7),8-(0),8-(48)]
    65      11.670804      11.670804      11.670804    6[6-(6,7),8-(48),8-(48)]
    66       10.64685       10.64685       10.64685    6[6-(6,7),6-(8,8),7-(6,48)]
    67       8.652687       8.652687       8.652687    6[1-(0),7-(6,48),7-(6,48)]
    68      10.516735      10.516735      10.516735    6[6-(6,7),6-(8,8),7-(6,48)]
    69      11.399258      11.399258      11.399258    6[6-(6,7),8-(48),8-(48,48)]
    70       9.284879       9.284879       9.284879    6[1-(0),7-(6,48),7-(6,48)]
    71       7.433561       7.433561       7.433561    6[6-(6,7),6-(8,8),7-(6,48)]
    72       6.307778       6.307778       6.307778    6[6-(6,7),8-(1),8-(48,48)]
    73       7.381232       7.381232       7.381232    6[6-(6,7),6-(8,8),7-(6,48)]
    74       6.415265       6.415265       6.415265    6[6-(6,7),8-(0),8-(48)]
    75       9.543696       9.543696       9.543696    6[6-(6,7),8-(48),8-(48)]
    76       10.56765       10.56765       10.56765    6[6-(6,7),6-(8,8),7-(6,48)]
    77      12.561813      12.561813      12.561813    6[1-(0),7-(6,48),7-(6,48)]
    78      10.697765      10.697765      10.697765    6[6-(6,7),6-(8,8),7-(6,48)]
    79       9.815242       9.815242       9.815242    6[6-(6,7),8-(48),8-(48,48)]
    80      11.929621      11.929621      11.929621    6[1-(0),7-(6,48),7-(6,48)]
    81      13.780939      13.780939      13.780939    6[6-(6,7),6-(8,8),7-(6,48)]
    82       0.763722       0.763722       0.763722    6[6-(6,7),8-(1),8-(48,48)]
    83      13.833268      13.833268      13.833268    6[6-(6,7),6-(8,8),7-(6,48)]
    84       0.656235       0.656235       0.656235    6[6-(6,7),8-(0),8-(48)]
    85      11.670804      11.670804      11.670804    6[6-(6,7),8-(48),8-(48)]
    86       10.64685       10.64685       10.64685    6[6-(6,7),6-(8,8),7-(6,48)]
    87       8.652687       8.652687       8.652687    6[1-(0),7-(6,48),7-(6,48)]
    88      10.516735      10.516735      10.516735    6[6-(6,7),6-(8,8),7-(6,48)]
    89      11.399258      11.399258      11.399258    6[6-(6,7),8-(48),8-(48,48)]
    90       9.284879       9.284879       9.284879    6[1-(0),7-(6,48),7-(6,48)]
    91       7.433561       7.433561       7.433561    6[6-(6,7),6-(8,8),7-(6,48)]
    92       6.307778       6.307778       6.307778    6[6-(6,7),8-(1),8-(48,48)]
    93       7.381232       7.381232       7.381232    6[6-(6,7),6-(8,8),7-(6,48)]
    94       6.415265       6.415265       6.415265    6[6-(6,7),8-(0),8-(48)]
    95       9.543696       9.543696       9.543696    6[6-(6,7),8-(48),8-(48)]
    96       10.56765       10.56765       10.56765    6[6-(6,7),6-(8,8),7-(6,48)]
    97      12.561813      12.561813      12.561813    6[1-(0),7-(6,48),7-(6,48)]
    98      10.697765      10.697765      10.697765    6[6-(6,7),6-(8,8),7-(6,48)]
    99       9.815242       9.815242       9.815242    6[6-(6,7),8-(48),8-(48,48)]
   100      11.929621      11.929621      11.929621    6[1-(0),7-(6,48),7-(6,48)]
   101      13.780939      13.780939      13.780939    6[6-(6,7),6-(8,8),7-(6,48)]
   102       0.763722       0.763722       0.763722    6[6-(6,7),8-(1),8-(48,48)]
   103      13.833268      13.833268      13.833268    6[6-(6,7),6-(8,8),7-(6,48)]
   104       0.656235       0.656235       0.656235    6[6-(6,7),8-(0),8-(48)]
   105       2.472196       2.472196       2.472196    6[6-(6,7),8-(48),8-(48)]
   106        3.49615        3.49615        3.49615    6[6-(6,7),6-(8,8),7-(6,48)]
   107       5.490313       5.490313       5.490313    6[1-(0),7-(6,48),7-(6,48)]
   108       3.626265       3.626265       3.626265    6[6-(6,7),6-(8,8),7-(6,48)]
   109       2.743742       2.743742       2.743742    6[6-(6,7),8-(48),8-(48,48)]
   110       4.858121       4.858121       4.858121    6[1-(0),7-(6,48),7-(6,48)]
   111       6.709439       6.709439       6.709439    6[6-(6,7),6-(8,8),7-(6,48)]
   112       7.835222       7.835222       7.835222    6[6-(6,7),8-(1),8-(48,48)]
   113       6.761768       6.761768       6.761768    6[6-(6,7),6-(8,8),7-(6,48)]
   114       7.727735       7.727735       7.727735    6[6-(6,7),8-(0),8-(48)]
   115       4.599304       4.599304       4.599304    6[6-(6,7),8-(48),8-(48)]
   116        3.57535        3.57535        3.57535    6[6-(6,7),6-(8,8),7-(6,48)]
   117       1.581187       1.581187       1.581187    6[1-(0),7-(6,48),7-(6,48)]
   118       3.445235       3.445235       3.445235    6[6-(6,7),6-(8,8),7-(6,48)]
   119       4.327758       4.327758       4.327758    6[6-(6,7),8-(48),8-(48,48)]
   120        2.21338        2.21338        2.21338    6[1-(0),7-(6,48),7-(6,48)]
   121       0.362061       0.362061       0.362061    6[6-(6,7),6-(8,8),7-(6,48)]
   122      13.379278      13.379278      13.379278    6[6-(6,7),8-(1),8-(48,48)]
   123       0.309732       0.309732       0.309732    6[6-(6,7),6-(8,8),7-(6,48)]
   124      13.486765      13.486765      13.486765    6[6-(6,7),8-(0),8-(48)]
   125       4.709619       4.709619       4.709619    7[6-(1,7),6-(6,6),48-(7,8,8)]
   126       4.897721       4.897721       4.897721    7[6-(1,7),6-(6,6),48-(7,8,8,8,8)]
   127       5.498798       5.498798       5.498798    7[6-(1,7),6-(6,6),48-(7,8,8)]
   128       5.587899       5.587899       5.587899    7[6-(1,7),6-(6,6),48-(7,8,8,8,8)]
   129       2.361881       2.361881       2.361881    7[6-(1,7),6-(6,6),48-(7,8,8)]
   130       2.173779       2.173779       2.173779    7[6-(1,7),6-(6,6),48-(7,8,8,8,8)]
   131       1.572702       1.572702       1.572702    7[6-(1,7),6-(6,6),48-(7,8,8)]
   132       1.483601       1.483601       1.483601    7[6-(1,7),6-(6,6),48-(7,8,8,8,8)]
   133       9.433381       9.433381       9.433381    7[6-(1,7),6-(6,6),48-(7,8,8)]
   134       9.245279       9.245279       9.245279    7[6-(1,7),6-(6,6),48-(7,8,8,8,8)]
   135       8.644202       8.644202       8.644202    7[6-(1,7),6-(6,6),48-(7,8,8)]
   136       8.555101       8.555101       8.555101    7[6-(1,7),6-(6,6),48-(7,8,8,8,8)]
   137      11.781119      11.781119      11.781119    7[6-(1,7),6-(6,6),48-(7,8,8)]
   138      11.969221      11.969221      11.969221    7[6-(1,7),6-(6,6),48-(7,8,8,8,8)]
   139      12.570298      12.570298      12.570298    7[6-(1,7),6-(6,6),48-(7,8,8)]
   140      12.659399      12.659399      12.659399    7[6-(1,7),6-(6,6),48-(7,8,8,8,8)]
   141       9.433381       9.433381       9.433381    7[6-(1,7),6-(6,6),48-(7,8,8)]
   142       9.245279       9.245279       9.245279    7[6-(1,7),6-(6,6),48-(7,8,8,8,8)]
   143       8.644202       8.644202       8.644202    7[6-(1,7),6-(6,6),48-(7,8,8)]
   144       8.555101       8.555101       8.555101    7[6-(1,7),6-(6,6),48-(7,8,8,8,8)]
   145      11.781119      11.781119      11.781119    7[6-(1,7),6-(6,6),48-(7,8,8)]
   146      11.969221      11.969221      11.969221    7[6-(1,7),6-(6,6),48-(7,8,8,8,8)]
   147      12.570298      12.570298      12.570298    7[6-(1,7),6-(6,6),48-(7,8,8)]
   148      12.659399      12.659399      12.659399    7[6-(1,7),6-(6,6),48-(7,8,8,8,8)]
   149       4.709619       4.709619       4.709619    7[6-(1,7),6-(6,6),48-(7,8,8)]
   150       4.897721       4.897721       4.897721    7[6-(1,7),6-(6,6),48-(7,8,8,8,8)]
   151       5.498798       5.498798       5.498798    7[6-(1,7),6-(6,6),48-(7,8,8)]
   152       5.587899       5.587899       5.587899    7[6-(1,7),6-(6,6),48-(7,8,8,8,8)]
   153       2.361881       2.361881       2.361881    7[6-(1,7),6-(6,6),48-(7,8,8)]
   154       2.173779       2.173779       2.173779    7[6-(1,7),6-(6,6),48-(7,8,8,8,8)]
   155       1.572702       1.572702       1.572702    7[6-(1,7),6-(6,6),48-(7,8,8)]
   156       1.483601       1.483601       1.483601    7[6-(1,7),6-(6,6),48-(7,8,8,8,8)]
   157        2.72677        2.72677        2.72677    8[6-(6,8),48-(7,7,8,8,8)]
   158       1.370457       1.370457       1.370457    8[6-(6,8),48-(8,8,8)]
   159       3.271276       3.271276       3.271276    8[6-(6,8),48-(7,7,8),48-(7,7,8,8,8)]
   160       1.541587       1.541587       1.541587    8[6-(6,8),48-(8,8,8)]
   161       8.932719       8.932719       8.932719    8[1-(0),6-(6,8)]
   162       7.443461       7.443461       7.443461    8[6-(6,8),48-(7,7,8,8,8)]
   163       8.832304       8.832304       8.832304    8[6-(6,8)]
   164       7.648534       7.648534       7.648534    8[6-(6,8),48-(7,7,8),48-(7,7,8,8,8)]
   165        4.34473        4.34473        4.34473    8[6-(6,8),48-(7,7,8,8,8)]
   166       5.701043       5.701043       5.701043    8[6-(6,8),48-(8,8,8)]
   167       3.800224       3.800224       3.800224    8[6-(6,8),48-(7,7,8),48-(7,7,8,8,8)]
   168       5.529913       5.529913       5.529913    8[6-(6,8),48-(8,8,8)]
   169      12.281781      12.281781      12.281781    8[1-(0),6-(6,8)]
   170      13.771039      13.771039      13.771039    8[6-(6,8),48-(7,7,8,8,8)]
   171      12.382196      12.382196      12.382196    8[6-(6,8)]
   172      13.565966      13.565966      13.565966    8[6-(6,8),48-(7,7,8),48-(7,7,8,8,8)]
   173       11.41623       11.41623       11.41623    8[6-(6,8),48-(7,7,8,8,8)]
   174      12.772543      12.772543      12.772543    8[6-(6,8),48-(8,8,8)]
   175      10.871724      10.871724      10.871724    8[6-(6,8),48-(7,7,8),48-(7,7,8,8,8)]
   176      12.601413      12.601413      12.601413    8[6-(6,8),48-(8,8,8)]
   177       5.210281       5.210281       5.210281    8[1-(0),6-(6,8)]
   178       6.699539       6.699539       6.699539    8[6-(6,8),48-(7,7,8,8,8)]
   179       5.310696       5.310696       5.310696    8[6-(6,8)]
   180       6.494466       6.494466       6.494466    8[6-(6,8),48-(7,7,8),48-(7,7,8,8,8)]
   181        9.79827        9.79827        9.79827    8[6-(6,8),48-(7,7,8,8,8)]
   182       8.441957       8.441957       8.441957    8[6-(6,8),48-(8,8,8)]
   183      10.342776      10.342776      10.342776    8[6-(6,8),48-(7,7,8),48-(7,7,8,8,8)]
   184       8.613087       8.613087       8.613087    8[6-(6,8),48-(8,8,8)]
   185       1.861219       1.861219       1.861219    8[1-(0),6-(6,8)]
   186       0.371961       0.371961       0.371961    8[6-(6,8),48-(7,7,8,8,8)]
   187       1.760803       1.760803       1.760803    8[6-(6,8)]
   188       0.577034       0.577034       0.577034    8[6-(6,8),48-(7,7,8),48-(7,7,8,8,8)]
   189       11.41623       11.41623       11.41623    8[6-(6,8),48-(7,7,8,8,8)]
   190      12.772543      12.772543      12.772543    8[6-(6,8),48-(8,8,8)]
   191      10.871724      10.871724      10.871724    8[6-(6,8),48-(7,7,8),48-(7,7,8,8,8)]
   192      12.601413      12.601413      12.601413    8[6-(6,8),48-(8,8,8)]
   193       5.210281       5.210281       5.210281    8[1-(0),6-(6,8)]
   194       6.699539       6.699539       6.699539    8[6-(6,8),48-(7,7,8,8,8)]
   195       5.310696       5.310696       5.310696    8[6-(6,8)]
   196       6.494466       6.494466       6.494466    8[6-(6,8),48-(7,7,8),48-(7,7,8,8,8)]
   197        9.79827        9.79827        9.79827    8[6-(6,8),48-(7,7,8,8,8)]
   198       8.441957       8.441957       8.441957    8[6-(6,8),48-(8,8,8)]
   199      10.342776      10.342776      10.342776    8[6-(6,8),48-(7,7,8),48-(7,7,8,8,8)]
   200       8.613087       8.613087       8.613087    8[6-(6,8),48-(8,8,8)]
   201       1.861219       1.861219       1.861219    8[1-(0),6-(6,8)]
   202       0.371961       0.371961       0.371961    8[6-(6,8),48-(7,7,8,8,8)]
   203       1.760803       1.760803       1.760803    8[6-(6,8)]
   204       0.577034       0.577034       0.577034    8[6-(6,8),48-(7,7,8),48-(7,7,8,8,8)]
   205        2.72677        2.72677        2.72677    8[6-(6,8),48-(7,7,8,8,8)]
   206       1.370457       1.370457       1.370457    8[6-(6,8),48-(8,8,8)]
   207       3.271276       3.271276       3.271276    8[6-(6,8),48-(7,7,8),48-(7,7,8,8,8)]
   208       1.541587       1.541587       1.541587    8[6-(6,8),48-(8,8,8)]
   209       8.932719       8.932719       8.932719    8[1-(0),6-(6,8)]
   210       7.443461       7.443461       7.443461    8[6-(6,8),48-(7,7,8,8,8)]
   211       8.832304       8.832304       8.832304    8[6-(6,8)]
   212       7.648534       7.648534       7.648534    8[6-(6,8),48-(7,7,8),48-(7,7,8,8,8)]
   213        4.34473        4.34473        4.34473    8[6-(6,8),48-(7,7,8,8,8)]
   214       5.701043       5.701043       5.701043    8[6-(6,8),48-(8,8,8)]
   215       3.800224       3.800224       3.800224    8[6-(6,8),48-(7,7,8),48-(7,7,8,8,8)]
   216       5.529913       5.529913       5.529913    8[6-(6,8),48-(8,8,8)]
   217      12.281781      12.281781      12.281781    8[1-(0),6-(6,8)]
   218      13.771039      13.771039      13.771039    8[6-(6,8),48-(7,7,8,8,8)]
   219      12.382196      12.382196      12.382196    8[6-(6,8)]
   220      13.565966      13.565966      13.565966    8[6-(6,8),48-(7,7,8),48-(7,7,8,8,8)]
