# Supplementary material for: A collection of forcefield precursors for metal–organic frameworks
Source: RSC Adv. 2019 Nov 13;9(63):36492–507. doi: 10.1039/c9ra07327b (PMC9075174; doi:10.1039/c9ra07327b)
Supplement: RA-009-C9RA07327B-s2529 [file RA-009-C9RA07327B-s2529.txt]

UXUNUX_clean

18.064000    0.000000    0.000000
9.032058    20.185085    0.000000
9.032023    0.000002    20.185101

     1      27.096069      27.096069      27.096069    29[7-(6,6),7-(6,6),7-(6,6),7-(6,6)]
     2       18.06403       18.06403       18.06403    29[7-(6,6),7-(6,6),7-(6,6),7-(6,6)]
     3       13.54804       13.54804       13.54804    29[7-(6,6),7-(6,6),7-(6,6),7-(6,6)]
     4      22.580023      22.580023      22.580023    29[7-(6,6),7-(6,6),7-(6,6),7-(6,6)]
     5      22.580041      22.580041      22.580041    29[7-(6,6),7-(6,6),7-(6,6),7-(6,6)]
     6      13.548058      13.548058      13.548058    29[7-(6,6),7-(6,6),7-(6,6),7-(6,6)]
     7       9.032012       9.032012       9.032012    29[7-(6,6),7-(6,6),7-(6,6),7-(6,6)]
     8      18.064051      18.064051      18.064051    29[7-(6,6),7-(6,6),7-(6,6),7-(6,6)]
     9      27.009361      27.009361      27.009361    1[6-(6,7)]
    10      27.883661      27.883661      27.883661    1[6-(6,6)]
    11      21.021097      21.021097      21.021097    1[6-(6,6)]
    12      19.982414      19.982414      19.982414    1[6-(6,7)]
    13      19.895711      19.895711      19.895711    1[6-(6,7)]
    14      27.988438      27.988438      27.988438    1[6-(6,6)]
    15      22.511376      22.511376      22.511376    1[6-(6,6)]
    16      23.389289      23.389289      23.389289    1[6-(6,7)]
    17      27.009347      27.009347      27.009347    1[6-(6,7)]
    18      27.883641      27.883641      27.883641    1[6-(6,6)]
    19       11.98912       11.98912       11.98912    1[6-(6,6)]
    20      29.014443      29.014443      29.014443    1[6-(6,7)]
    21      10.863732      10.863732      10.863732    1[6-(6,7)]
    22      27.988407      27.988407      27.988407    1[6-(6,6)]
    23      13.479401      13.479401      13.479401    1[6-(6,6)]
    24      14.357309      14.357309      14.357309    1[6-(6,7)]
    25      18.150724      18.150724      18.150724    1[6-(6,7)]
    26      17.276433      17.276433      17.276433    1[6-(6,6)]
    27      15.106946      15.106946      15.106946    1[6-(6,6)]
    28       16.14562       16.14562       16.14562    1[6-(6,7)]
    29      16.232347      16.232347      16.232347    1[6-(6,7)]
    30      17.171669      17.171669      17.171669    1[6-(6,6)]
    31       13.61667       13.61667       13.61667    1[6-(6,6)]
    32      12.738766      12.738766      12.738766    1[6-(6,7)]
    33      18.150731      18.150731      18.150731    1[6-(6,7)]
    34      17.276427      17.276427      17.276427    1[6-(6,6)]
    35      24.138964      24.138964      24.138964    1[6-(6,6)]
    36       25.17765       25.17765       25.17765    1[6-(6,7)]
    37      16.232315      16.232315      16.232315    1[6-(6,7)]
    38      17.171649      17.171649      17.171649    1[6-(6,6)]
    39       22.64868       22.64868       22.64868    1[6-(6,6)]
    40      21.770763      21.770763      21.770763    1[6-(6,7)]
    41      13.634756      13.634756      13.634756    1[6-(6,7)]
    42      12.760465      12.760465      12.760465    1[6-(6,6)]
    43      10.590971      10.590971      10.590971    1[6-(6,6)]
    44      11.629646      11.629646      11.629646    1[6-(6,7)]
    45      29.780376      29.780376      29.780376    1[6-(6,7)]
    46      12.655698      12.655698      12.655698    1[6-(6,6)]
    47      27.164697      27.164697      27.164697    1[6-(6,6)]
    48      26.286793      26.286793      26.286793    1[6-(6,7)]
    49      31.698779      31.698779      31.698779    1[6-(6,7)]
    50      30.824476      30.824476      30.824476    1[6-(6,6)]
    51      19.622974      19.622974      19.622974    1[6-(6,6)]
    52      20.661659      20.661659      20.661659    1[6-(6,7)]
    53      20.748344      20.748344      20.748344    1[6-(6,7)]
    54        30.7197        30.7197        30.7197    1[6-(6,6)]
    55      18.132688      18.132688      18.132688    1[6-(6,6)]
    56      17.254771      17.254771      17.254771    1[6-(6,7)]
    57        13.4613        13.4613        13.4613    1[6-(6,7)]
    58        14.3356        14.3356        14.3356    1[6-(6,6)]
    59      25.537134      25.537134      25.537134    1[6-(6,6)]
    60      24.498452      24.498452      24.498452    1[6-(6,7)]
    61      15.379699      15.379699      15.379699    1[6-(6,7)]
    62       14.44037       14.44037       14.44037    1[6-(6,6)]
    63      27.027418      27.027418      27.027418    1[6-(6,6)]
    64      27.905331      27.905331      27.905331    1[6-(6,7)]
    65      13.461326      13.461326      13.461326    1[6-(6,7)]
    66      14.335622      14.335622      14.335622    1[6-(6,6)]
    67      16.505118      16.505118      16.505118    1[6-(6,6)]
    68       15.46644       15.46644       15.46644    1[6-(6,7)]
    69       15.37972       15.37972       15.37972    1[6-(6,7)]
    70      14.440394      14.440394      14.440394    1[6-(6,6)]
    71      17.995394      17.995394      17.995394    1[6-(6,6)]
    72      18.873302      18.873302      18.873302    1[6-(6,7)]
    73      22.493325      22.493325      22.493325    1[6-(6,7)]
    74      23.367616      23.367616      23.367616    1[6-(6,6)]
    75       25.53711       25.53711       25.53711    1[6-(6,6)]
    76      24.498435      24.498435      24.498435    1[6-(6,7)]
    77       6.347705       6.347705       6.347705    1[6-(6,7)]
    78      23.472383      23.472383      23.472383    1[6-(6,6)]
    79       8.963384       8.963384       8.963384    1[6-(6,6)]
    80       9.841288       9.841288       9.841288    1[6-(6,7)]
    81       4.429302       4.429302       4.429302    1[6-(6,7)]
    82       5.303605       5.303605       5.303605    1[6-(6,6)]
    83      16.505107      16.505107      16.505107    1[6-(6,6)]
    84      15.466422      15.466422      15.466422    1[6-(6,7)]
    85       6.347714       6.347714       6.347714    1[6-(6,7)]
    86       5.408381       5.408381       5.408381    1[6-(6,6)]
    87      17.995393      17.995393      17.995393    1[6-(6,6)]
    88       18.87331       18.87331       18.87331    1[6-(6,7)]
    89      22.666781      22.666781      22.666781    1[6-(6,7)]
    90      21.792481      21.792481      21.792481    1[6-(6,6)]
    91      10.590947      10.590947      10.590947    1[6-(6,6)]
    92      11.629629      11.629629      11.629629    1[6-(6,7)]
    93      11.716324      11.716324      11.716324    1[6-(6,7)]
    94      21.687711      21.687711      21.687711    1[6-(6,6)]
    95       9.100663       9.100663       9.100663    1[6-(6,6)]
    96        8.22275        8.22275        8.22275    1[6-(6,7)]
    97      22.666755      22.666755      22.666755    1[6-(6,7)]
    98      21.792459      21.792459      21.792459    1[6-(6,6)]
    99      19.622963      19.622963      19.622963    1[6-(6,6)]
   100      20.661641      20.661641      20.661641    1[6-(6,7)]
   101      20.748361      20.748361      20.748361    1[6-(6,7)]
   102      21.687687      21.687687      21.687687    1[6-(6,6)]
   103      18.132687      18.132687      18.132687    1[6-(6,6)]
   104      17.254779      17.254779      17.254779    1[6-(6,7)]
   105        9.11872        9.11872        9.11872    1[6-(6,7)]
   106        8.24442        8.24442        8.24442    1[6-(6,6)]
   107      15.106984      15.106984      15.106984    1[6-(6,6)]
   108      16.145667      16.145667      16.145667    1[6-(6,7)]
   109       7.200312       7.200312       7.200312    1[6-(6,7)]
   110       8.139643       8.139643       8.139643    1[6-(6,6)]
   111      13.616705      13.616705      13.616705    1[6-(6,6)]
   112      12.738792      12.738792      12.738792    1[6-(6,7)]
   113       9.118734       9.118734       9.118734    1[6-(6,7)]
   114        8.24444        8.24444        8.24444    1[6-(6,6)]
   115      24.138961      24.138961      24.138961    1[6-(6,6)]
   116       7.113638       7.113638       7.113638    1[6-(6,7)]
   117      25.264349      25.264349      25.264349    1[6-(6,7)]
   118       8.139674       8.139674       8.139674    1[6-(6,6)]
   119       22.64868       22.64868       22.64868    1[6-(6,6)]
   120      21.770772      21.770772      21.770772    1[6-(6,7)]
   121      17.977357      17.977357      17.977357    1[6-(6,7)]
   122      18.851648      18.851648      18.851648    1[6-(6,6)]
   123      21.021135      21.021135      21.021135    1[6-(6,6)]
   124      19.982461      19.982461      19.982461    1[6-(6,7)]
   125      19.895734      19.895734      19.895734    1[6-(6,7)]
   126      18.956412      18.956412      18.956412    1[6-(6,6)]
   127      22.511411      22.511411      22.511411    1[6-(6,6)]
   128      23.389315      23.389315      23.389315    1[6-(6,7)]
   129       17.97735       17.97735       17.97735    1[6-(6,7)]
   130      18.851654      18.851654      18.851654    1[6-(6,6)]
   131      11.989117      11.989117      11.989117    1[6-(6,6)]
   132      10.950431      10.950431      10.950431    1[6-(6,7)]
   133      10.863743      10.863743      10.863743    1[6-(6,7)]
   134      18.956432      18.956432      18.956432    1[6-(6,6)]
   135      13.479401      13.479401      13.479401    1[6-(6,6)]
   136      14.357318      14.357318      14.357318    1[6-(6,7)]
   137      27.610894      27.610894      27.610894    6[1-(0),6-(1,6),7-(6,29)]
   138      28.140171      28.140171      28.140171    6[1-(0),6-(1,7),6-(6,6)]
   139       20.02938       20.02938       20.02938    6[6-(1,6),6-(1,6),6-(6,6)]
   140      20.379823      20.379823      20.379823    6[1-(0),6-(1,7),6-(6,6)]
   141      19.769258      19.769258      19.769258    6[1-(0),6-(1,6),7-(6,29)]
   142      20.432211      20.432211      20.432211    6[1-(0),6-(1,6),7-(6,29)]
   143      19.859581      19.859581      19.859581    6[1-(0),6-(1,7),6-(6,6)]
   144      20.625494      20.625494      20.625494    6[6-(1,6),6-(1,6),6-(6,6)]
   145      21.973069      21.973069      21.973069    6[1-(0),6-(1,7),6-(6,6)]
   146      22.489701      22.489701      22.489701    6[1-(0),6-(1,6),7-(6,29)]
   147      27.610876      27.610876      27.610876    6[1-(0),6-(1,6),7-(6,29)]
   148      28.140149      28.140149      28.140149    6[1-(0),6-(1,7),6-(6,6)]
   149       29.06141       29.06141       29.06141    6[6-(1,6),6-(1,6),6-(6,6)]
   150       29.41185       29.41185       29.41185    6[1-(0),6-(1,7),6-(6,6)]
   151      28.801289      28.801289      28.801289    6[1-(0),6-(1,6),7-(6,29)]
   152      11.400233      11.400233      11.400233    6[1-(0),6-(1,6),7-(6,29)]
   153      10.827606      10.827606      10.827606    6[1-(0),6-(1,7),6-(6,6)]
   154       11.59352       11.59352       11.59352    6[6-(1,6),6-(1,6),6-(6,6)]
   155      12.941093      12.941093      12.941093    6[1-(0),6-(1,7),6-(6,6)]
   156      13.457722      13.457722      13.457722    6[1-(0),6-(1,6),7-(6,29)]
   157      17.549194      17.549194      17.549194    6[1-(0),6-(1,6),7-(6,29)]
   158      17.019923      17.019923      17.019923    6[1-(0),6-(1,7),6-(6,6)]
   159      16.098661      16.098661      16.098661    6[6-(1,6),6-(1,6),6-(6,6)]
   160      15.748217      15.748217      15.748217    6[1-(0),6-(1,7),6-(6,6)]
   161      16.358776      16.358776      16.358776    6[1-(0),6-(1,6),7-(6,29)]
   162      15.695844      15.695844      15.695844    6[1-(0),6-(1,6),7-(6,29)]
   163      16.268469      16.268469      16.268469    6[1-(0),6-(1,7),6-(6,6)]
   164      15.502553      15.502553      15.502553    6[6-(1,6),6-(1,6),6-(6,6)]
   165      14.154979      14.154979      14.154979    6[1-(0),6-(1,7),6-(6,6)]
   166      13.638352      13.638352      13.638352    6[1-(0),6-(1,6),7-(6,29)]
   167      17.549198      17.549198      17.549198    6[1-(0),6-(1,6),7-(6,29)]
   168       17.01992       17.01992       17.01992    6[1-(0),6-(1,7),6-(6,6)]
   169      25.130677      25.130677      25.130677    6[6-(1,6),6-(1,6),6-(6,6)]
   170      24.780237      24.780237      24.780237    6[1-(0),6-(1,7),6-(6,6)]
   171      25.390804      25.390804      25.390804    6[1-(0),6-(1,6),7-(6,29)]
   172      24.727839      24.727839      24.727839    6[1-(0),6-(1,6),7-(6,29)]
   173      25.300471      25.300471      25.300471    6[1-(0),6-(1,7),6-(6,6)]
   174      24.534561      24.534561      24.534561    6[6-(1,6),6-(1,6),6-(6,6)]
   175      23.186985      23.186985      23.186985    6[1-(0),6-(1,7),6-(6,6)]
   176      22.670351      22.670351      22.670351    6[1-(0),6-(1,6),7-(6,29)]
   177      13.033225      13.033225      13.033225    6[1-(0),6-(1,6),7-(6,29)]
   178      12.503953      12.503953      12.503953    6[1-(0),6-(1,7),6-(6,6)]
   179      11.582689      11.582689      11.582689    6[6-(1,6),6-(1,6),6-(6,6)]
   180      11.232244      11.232244      11.232244    6[1-(0),6-(1,7),6-(6,6)]
   181      11.842803      11.842803      11.842803    6[1-(0),6-(1,6),7-(6,29)]
   182      29.243873      29.243873      29.243873    6[1-(0),6-(1,6),7-(6,29)]
   183      29.816498      29.816498      29.816498    6[1-(0),6-(1,7),6-(6,6)]
   184      29.050581      29.050581      29.050581    6[6-(1,6),6-(1,6),6-(6,6)]
   185      27.703007      27.703007      27.703007    6[1-(0),6-(1,7),6-(6,6)]
   186       27.18638       27.18638       27.18638    6[1-(0),6-(1,6),7-(6,29)]
   187      31.097248      31.097248      31.097248    6[1-(0),6-(1,6),7-(6,29)]
   188       30.56797       30.56797       30.56797    6[1-(0),6-(1,7),6-(6,6)]
   189      20.614683      20.614683      20.614683    6[6-(1,6),6-(1,6),6-(6,6)]
   190      20.264245      20.264245      20.264245    6[1-(0),6-(1,7),6-(6,6)]
   191      20.874812      20.874812      20.874812    6[1-(0),6-(1,6),7-(6,29)]
   192      20.211845      20.211845      20.211845    6[1-(0),6-(1,6),7-(6,29)]
   193      20.784477      20.784477      20.784477    6[1-(0),6-(1,7),6-(6,6)]
   194      20.018567      20.018567      20.018567    6[6-(1,6),6-(1,6),6-(6,6)]
   195      18.670993      18.670993      18.670993    6[1-(0),6-(1,7),6-(6,6)]
   196      18.154359      18.154359      18.154359    6[1-(0),6-(1,6),7-(6,29)]
   197       14.06283       14.06283       14.06283    6[1-(0),6-(1,6),7-(6,29)]
   198      14.592106      14.592106      14.592106    6[1-(0),6-(1,7),6-(6,6)]
   199      24.545425      24.545425      24.545425    6[6-(1,6),6-(1,6),6-(6,6)]
   200      24.895863      24.895863      24.895863    6[1-(0),6-(1,7),6-(6,6)]
   201      24.285299      24.285299      24.285299    6[1-(0),6-(1,6),7-(6,29)]
   202      24.948257      24.948257      24.948257    6[1-(0),6-(1,6),7-(6,29)]
   203      24.375627      24.375627      24.375627    6[1-(0),6-(1,7),6-(6,6)]
   204      25.141539      25.141539      25.141539    6[6-(1,6),6-(1,6),6-(6,6)]
   205      26.489112      26.489112      26.489112    6[1-(0),6-(1,7),6-(6,6)]
   206      27.005744      27.005744      27.005744    6[1-(0),6-(1,6),7-(6,29)]
   207      14.062859      14.062859      14.062859    6[1-(0),6-(1,6),7-(6,29)]
   208      14.592133      14.592133      14.592133    6[1-(0),6-(1,7),6-(6,6)]
   209        15.5134        15.5134        15.5134    6[6-(1,6),6-(1,6),6-(6,6)]
   210      15.863845      15.863845      15.863845    6[1-(0),6-(1,7),6-(6,6)]
   211      15.253283      15.253283      15.253283    6[1-(0),6-(1,6),7-(6,29)]
   212      15.916222      15.916222      15.916222    6[1-(0),6-(1,6),7-(6,29)]
   213      15.343595      15.343595      15.343595    6[1-(0),6-(1,7),6-(6,6)]
   214       16.10951       16.10951       16.10951    6[6-(1,6),6-(1,6),6-(6,6)]
   215      17.457085      17.457085      17.457085    6[1-(0),6-(1,7),6-(6,6)]
   216      17.973714      17.973714      17.973714    6[1-(0),6-(1,6),7-(6,29)]
   217      23.094856      23.094856      23.094856    6[1-(0),6-(1,6),7-(6,29)]
   218      23.624128      23.624128      23.624128    6[1-(0),6-(1,7),6-(6,6)]
   219      24.545392      24.545392      24.545392    6[6-(1,6),6-(1,6),6-(6,6)]
   220      24.895837      24.895837      24.895837    6[1-(0),6-(1,7),6-(6,6)]
   221      24.285278      24.285278      24.285278    6[1-(0),6-(1,6),7-(6,29)]
   222       6.884208       6.884208       6.884208    6[1-(0),6-(1,6),7-(6,29)]
   223       6.311583       6.311583       6.311583    6[1-(0),6-(1,7),6-(6,6)]
   224         7.0775         7.0775         7.0775    6[6-(1,6),6-(1,6),6-(6,6)]
   225       8.425074       8.425074       8.425074    6[1-(0),6-(1,7),6-(6,6)]
   226       8.941701       8.941701       8.941701    6[1-(0),6-(1,6),7-(6,29)]
   227       5.030833       5.030833       5.030833    6[1-(0),6-(1,6),7-(6,29)]
   228       5.560111       5.560111       5.560111    6[1-(0),6-(1,7),6-(6,6)]
   229      15.513398      15.513398      15.513398    6[6-(1,6),6-(1,6),6-(6,6)]
   230      15.863836      15.863836      15.863836    6[1-(0),6-(1,7),6-(6,6)]
   231      15.253269      15.253269      15.253269    6[1-(0),6-(1,6),7-(6,29)]
   232      15.916236      15.916236      15.916236    6[1-(0),6-(1,6),7-(6,29)]
   233      15.343604      15.343604      15.343604    6[1-(0),6-(1,7),6-(6,6)]
   234      16.109514      16.109514      16.109514    6[6-(1,6),6-(1,6),6-(6,6)]
   235      17.457088      17.457088      17.457088    6[1-(0),6-(1,7),6-(6,6)]
   236      17.973722      17.973722      17.973722    6[1-(0),6-(1,6),7-(6,29)]
   237      22.065251      22.065251      22.065251    6[1-(0),6-(1,6),7-(6,29)]
   238      21.535975      21.535975      21.535975    6[1-(0),6-(1,7),6-(6,6)]
   239      11.582656      11.582656      11.582656    6[6-(1,6),6-(1,6),6-(6,6)]
   240      11.232218      11.232218      11.232218    6[1-(0),6-(1,7),6-(6,6)]
   241      11.842782      11.842782      11.842782    6[1-(0),6-(1,6),7-(6,29)]
   242      11.179824      11.179824      11.179824    6[1-(0),6-(1,6),7-(6,29)]
   243      11.752454      11.752454      11.752454    6[1-(0),6-(1,7),6-(6,6)]
   244      10.986542      10.986542      10.986542    6[6-(1,6),6-(1,6),6-(6,6)]
   245       9.638969       9.638969       9.638969    6[1-(0),6-(1,7),6-(6,6)]
   246       9.122337       9.122337       9.122337    6[1-(0),6-(1,6),7-(6,29)]
   247      22.065222      22.065222      22.065222    6[1-(0),6-(1,6),7-(6,29)]
   248      21.535948      21.535948      21.535948    6[1-(0),6-(1,7),6-(6,6)]
   249      20.614681      20.614681      20.614681    6[6-(1,6),6-(1,6),6-(6,6)]
   250      20.264236      20.264236      20.264236    6[1-(0),6-(1,7),6-(6,6)]
   251      20.874798      20.874798      20.874798    6[1-(0),6-(1,6),7-(6,29)]
   252      20.211859      20.211859      20.211859    6[1-(0),6-(1,6),7-(6,29)]
   253      20.784486      20.784486      20.784486    6[1-(0),6-(1,7),6-(6,6)]
   254      20.018571      20.018571      20.018571    6[6-(1,6),6-(1,6),6-(6,6)]
   255      18.670996      18.670996      18.670996    6[1-(0),6-(1,7),6-(6,6)]
   256      18.154367      18.154367      18.154367    6[1-(0),6-(1,6),7-(6,29)]
   257       8.517187       8.517187       8.517187    6[1-(0),6-(1,6),7-(6,29)]
   258        7.98791        7.98791        7.98791    6[1-(0),6-(1,7),6-(6,6)]
   259      16.098701      16.098701      16.098701    6[6-(1,6),6-(1,6),6-(6,6)]
   260      15.748258      15.748258      15.748258    6[1-(0),6-(1,7),6-(6,6)]
   261      16.358823      16.358823      16.358823    6[1-(0),6-(1,6),7-(6,29)]
   262       15.69587       15.69587       15.69587    6[1-(0),6-(1,6),7-(6,29)]
   263        16.2685        16.2685        16.2685    6[1-(0),6-(1,7),6-(6,6)]
   264      15.502587      15.502587      15.502587    6[6-(1,6),6-(1,6),6-(6,6)]
   265      14.155012      14.155012      14.155012    6[1-(0),6-(1,7),6-(6,6)]
   266       13.63838       13.63838       13.63838    6[1-(0),6-(1,6),7-(6,29)]
   267       8.517205       8.517205       8.517205    6[1-(0),6-(1,6),7-(6,29)]
   268       7.987932       7.987932       7.987932    6[1-(0),6-(1,7),6-(6,6)]
   269       7.066671       7.066671       7.066671    6[6-(1,6),6-(1,6),6-(6,6)]
   270       6.716231       6.716231       6.716231    6[1-(0),6-(1,7),6-(6,6)]
   271       7.326792       7.326792       7.326792    6[1-(0),6-(1,6),7-(6,29)]
   272      24.727848      24.727848      24.727848    6[1-(0),6-(1,6),7-(6,29)]
   273      25.300475      25.300475      25.300475    6[1-(0),6-(1,7),6-(6,6)]
   274      24.534561      24.534561      24.534561    6[6-(1,6),6-(1,6),6-(6,6)]
   275      23.186988      23.186988      23.186988    6[1-(0),6-(1,7),6-(6,6)]
   276      22.670359      22.670359      22.670359    6[1-(0),6-(1,6),7-(6,29)]
   277      18.578887      18.578887      18.578887    6[1-(0),6-(1,6),7-(6,29)]
   278      19.108158      19.108158      19.108158    6[1-(0),6-(1,7),6-(6,6)]
   279       20.02942       20.02942       20.02942    6[6-(1,6),6-(1,6),6-(6,6)]
   280      20.379864      20.379864      20.379864    6[1-(0),6-(1,7),6-(6,6)]
   281      19.769305      19.769305      19.769305    6[1-(0),6-(1,6),7-(6,29)]
   282      20.432237      20.432237      20.432237    6[1-(0),6-(1,6),7-(6,29)]
   283      19.859612      19.859612      19.859612    6[1-(0),6-(1,7),6-(6,6)]
   284      20.625528      20.625528      20.625528    6[6-(1,6),6-(1,6),6-(6,6)]
   285      21.973102      21.973102      21.973102    6[1-(0),6-(1,7),6-(6,6)]
   286      22.489729      22.489729      22.489729    6[1-(0),6-(1,6),7-(6,29)]
   287      18.578883      18.578883      18.578883    6[1-(0),6-(1,6),7-(6,29)]
   288      19.108161      19.108161      19.108161    6[1-(0),6-(1,7),6-(6,6)]
   289      10.997404      10.997404      10.997404    6[6-(1,6),6-(1,6),6-(6,6)]
   290      11.347844      11.347844      11.347844    6[1-(0),6-(1,7),6-(6,6)]
   291      10.737277      10.737277      10.737277    6[1-(0),6-(1,6),7-(6,29)]
   292      11.400242      11.400242      11.400242    6[1-(0),6-(1,6),7-(6,29)]
   293       10.82761       10.82761       10.82761    6[1-(0),6-(1,7),6-(6,6)]
   294       11.59352       11.59352       11.59352    6[6-(1,6),6-(1,6),6-(6,6)]
   295      12.941096      12.941096      12.941096    6[1-(0),6-(1,7),6-(6,6)]
   296       13.45773       13.45773       13.45773    6[1-(0),6-(1,6),7-(6,29)]
   297       18.89857       18.89857       18.89857    7[6-(1,6),6-(1,6),29-(7,7,7)]
   298      21.743659      21.743659      21.743659    7[6-(1,6),6-(1,6),29-(7,7,7)]
   299      27.930607      27.930607      27.930607    7[6-(1,6),6-(1,6),29-(7,7,7)]
   300      12.711679      12.711679      12.711679    7[6-(1,6),6-(1,6),29-(7,7,7)]
   301      17.229459      17.229459      17.229459    7[6-(1,6),6-(1,6),29-(7,7,7)]
   302      14.384398      14.384398      14.384398    7[6-(1,6),6-(1,6),29-(7,7,7)]
   303      17.229468      17.229468      17.229468    7[6-(1,6),6-(1,6),29-(7,7,7)]
   304      23.416392      23.416392      23.416392    7[6-(1,6),6-(1,6),29-(7,7,7)]
   305      12.713488      12.713488      12.713488    7[6-(1,6),6-(1,6),29-(7,7,7)]
   306      27.932426      27.932426      27.932426    7[6-(1,6),6-(1,6),29-(7,7,7)]
   307      21.745496      21.745496      21.745496    7[6-(1,6),6-(1,6),29-(7,7,7)]
   308      18.900398      18.900398      18.900398    7[6-(1,6),6-(1,6),29-(7,7,7)]
   309      14.382559      14.382559      14.382559    7[6-(1,6),6-(1,6),29-(7,7,7)]
   310      26.259703      26.259703      26.259703    7[6-(1,6),6-(1,6),29-(7,7,7)]
   311      14.382595      14.382595      14.382595    7[6-(1,6),6-(1,6),29-(7,7,7)]
   312      17.227669      17.227669      17.227669    7[6-(1,6),6-(1,6),29-(7,7,7)]
   313      23.414593      23.414593      23.414593    7[6-(1,6),6-(1,6),29-(7,7,7)]
   314       8.195655       8.195655       8.195655    7[6-(1,6),6-(1,6),29-(7,7,7)]
   315       5.350562       5.350562       5.350562    7[6-(1,6),6-(1,6),29-(7,7,7)]
   316      17.227683      17.227683      17.227683    7[6-(1,6),6-(1,6),29-(7,7,7)]
   317      12.713464      12.713464      12.713464    7[6-(1,6),6-(1,6),29-(7,7,7)]
   318       9.868378       9.868378       9.868378    7[6-(1,6),6-(1,6),29-(7,7,7)]
   319      21.745486      21.745486      21.745486    7[6-(1,6),6-(1,6),29-(7,7,7)]
   320      18.900412      18.900412      18.900412    7[6-(1,6),6-(1,6),29-(7,7,7)]
   321       8.197453       8.197453       8.197453    7[6-(1,6),6-(1,6),29-(7,7,7)]
   322      14.384422      14.384422      14.384422    7[6-(1,6),6-(1,6),29-(7,7,7)]
   323       8.197474       8.197474       8.197474    7[6-(1,6),6-(1,6),29-(7,7,7)]
   324      23.416402      23.416402      23.416402    7[6-(1,6),6-(1,6),29-(7,7,7)]
   325      18.898622      18.898622      18.898622    7[6-(1,6),6-(1,6),29-(7,7,7)]
   326      21.743683      21.743683      21.743683    7[6-(1,6),6-(1,6),29-(7,7,7)]
   327        9.86659        9.86659        9.86659    7[6-(1,6),6-(1,6),29-(7,7,7)]
   328      12.711689      12.711689      12.711689    7[6-(1,6),6-(1,6),29-(7,7,7)]
