# Supplementary material for: A collection of forcefield precursors for metal–organic frameworks
Source: RSC Adv. 2019 Nov 13;9(63):36492–507. doi: 10.1039/c9ra07327b (PMC9075174; doi:10.1039/c9ra07327b)
Supplement: RA-009-C9RA07327B-s2530 [file RA-009-C9RA07327B-s2530.txt]

UXUPEJ_clean

18.078200    0.000000    0.000000
9.039073    20.220070    0.000000
9.039073    -0.000005    20.220070

     1      18.078186      18.078186      18.078186    29[7-(6,6),7-(6,6),7-(6,6),7-(6,6)]
     2       27.11726       27.11726       27.11726    29[7-(6,6),7-(6,6),7-(6,6),7-(6,6)]
     3      22.597723      22.597723      22.597723    29[7-(6,6),7-(6,6),7-(6,6),7-(6,6)]
     4      13.558623      13.558623      13.558623    29[7-(6,6),7-(6,6),7-(6,6),7-(6,6)]
     5      13.558623      13.558623      13.558623    29[7-(6,6),7-(6,6),7-(6,6),7-(6,6)]
     6      22.597723      22.597723      22.597723    29[7-(6,6),7-(6,6),7-(6,6),7-(6,6)]
     7       18.07816       18.07816       18.07816    29[7-(6,6),7-(6,6),7-(6,6),7-(6,6)]
     8       9.039086       9.039086       9.039086    29[7-(6,6),7-(6,6),7-(6,6),7-(6,6)]
     9      15.417074      15.417074      15.417074    1[6-(6,7)]
    10       14.46435       14.46435       14.46435    1[6-(6,6)]
    11       17.96067       17.96067       17.96067    1[6-(6,6)]
    12      18.860967      18.860967      18.860967    1[6-(6,7)]
    13      15.498413      15.498413      15.498413    1[6-(6,7)]
    14      16.461984      16.461984      16.461984    1[6-(6,6)]
    15      14.328762      14.328762      14.328762    1[6-(6,6)]
    16      13.444736      13.444736      13.444736    1[6-(6,7)]
    17      15.417077      15.417077      15.417077    1[6-(6,7)]
    18      14.464359      14.464359      14.464359    1[6-(6,6)]
    19      26.999759      26.999759      26.999759    1[6-(6,6)]
    20      27.900051      27.900051      27.900051    1[6-(6,7)]
    21      24.537514      24.537514      24.537514    1[6-(6,7)]
    22       25.50108       25.50108       25.50108    1[6-(6,6)]
    23      14.328773      14.328773      14.328773    1[6-(6,6)]
    24      13.444752      13.444752      13.444752    1[6-(6,7)]
    25      29.778369      29.778369      29.778369    1[6-(6,7)]
    26      30.731087      30.731087      30.731087    1[6-(6,6)]
    27      18.195687      18.195687      18.195687    1[6-(6,6)]
    28      17.295395      17.295395      17.295395    1[6-(6,7)]
    29      20.657932      20.657932      20.657932    1[6-(6,7)]
    30      19.694366      19.694366      19.694366    1[6-(6,6)]
    31      30.866673      30.866673      30.866673    1[6-(6,6)]
    32      31.750694      31.750694      31.750694    1[6-(6,7)]
    33      29.778372      29.778372      29.778372    1[6-(6,7)]
    34      12.652896      12.652896      12.652896    1[6-(6,6)]
    35      27.234776      27.234776      27.234776    1[6-(6,6)]
    36      26.334479      26.334479      26.334479    1[6-(6,7)]
    37      11.618833      11.618833      11.618833    1[6-(6,7)]
    38      10.655262      10.655262      10.655262    1[6-(6,6)]
    39      12.788484      12.788484      12.788484    1[6-(6,6)]
    40       13.67251       13.67251       13.67251    1[6-(6,7)]
    41      16.219759      16.219759      16.219759    1[6-(6,7)]
    42      17.172477      17.172477      17.172477    1[6-(6,6)]
    43      22.715226      22.715226      22.715226    1[6-(6,6)]
    44      21.814934      21.814934      21.814934    1[6-(6,7)]
    45      25.177472      25.177472      25.177472    1[6-(6,7)]
    46      24.213907      24.213907      24.213907    1[6-(6,6)]
    47      17.308059      17.308059      17.308059    1[6-(6,6)]
    48       18.19208       18.19208       18.19208    1[6-(6,7)]
    49      16.219736      16.219736      16.219736    1[6-(6,7)]
    50       17.17246       17.17246       17.17246    1[6-(6,6)]
    51      13.676137      13.676137      13.676137    1[6-(6,6)]
    52       12.77584       12.77584       12.77584    1[6-(6,7)]
    53      16.138392      16.138392      16.138392    1[6-(6,7)]
    54      15.174821      15.174821      15.174821    1[6-(6,6)]
    55      17.308051      17.308051      17.308051    1[6-(6,6)]
    56      18.192078      18.192078      18.192078    1[6-(6,7)]
    57       10.89751       10.89751       10.89751    1[6-(6,7)]
    58      28.022986      28.022986      28.022986    1[6-(6,6)]
    59      13.441109      13.441109      13.441109    1[6-(6,6)]
    60      14.341406      14.341406      14.341406    1[6-(6,7)]
    61      29.057054      29.057054      29.057054    1[6-(6,7)]
    62      11.942425      11.942425      11.942425    1[6-(6,6)]
    63      27.887395      27.887395      27.887395    1[6-(6,6)]
    64      27.003368      27.003368      27.003368    1[6-(6,7)]
    65      28.975687      28.975687      28.975687    1[6-(6,7)]
    66      28.022969      28.022969      28.022969    1[6-(6,6)]
    67       22.48022       22.48022       22.48022    1[6-(6,6)]
    68      23.380512      23.380512      23.380512    1[6-(6,7)]
    69      20.017974      20.017974      20.017974    1[6-(6,7)]
    70      20.981539      20.981539      20.981539    1[6-(6,6)]
    71      27.887387      27.887387      27.887387    1[6-(6,6)]
    72      27.003366      27.003366      27.003366    1[6-(6,7)]
    73      19.936587      19.936587      19.936587    1[6-(6,7)]
    74      18.983869      18.983869      18.983869    1[6-(6,6)]
    75       13.44112       13.44112       13.44112    1[6-(6,6)]
    76      14.341412      14.341412      14.341412    1[6-(6,7)]
    77      10.978874      10.978874      10.978874    1[6-(6,7)]
    78      11.942439      11.942439      11.942439    1[6-(6,6)]
    79      18.848287      18.848287      18.848287    1[6-(6,6)]
    80      17.964266      17.964266      17.964266    1[6-(6,7)]
    81       19.93661       19.93661       19.93661    1[6-(6,7)]
    82      18.983886      18.983886      18.983886    1[6-(6,6)]
    83      22.480209      22.480209      22.480209    1[6-(6,6)]
    84      23.380506      23.380506      23.380506    1[6-(6,7)]
    85      20.017954      20.017954      20.017954    1[6-(6,7)]
    86      20.981525      20.981525      20.981525    1[6-(6,6)]
    87      18.848295      18.848295      18.848295    1[6-(6,6)]
    88      17.964268      17.964268      17.964268    1[6-(6,7)]
    89      25.258836      25.258836      25.258836    1[6-(6,7)]
    90        8.13336        8.13336        8.13336    1[6-(6,6)]
    91      22.715237      22.715237      22.715237    1[6-(6,6)]
    92       21.81494       21.81494       21.81494    1[6-(6,7)]
    93       7.099292       7.099292       7.099292    1[6-(6,7)]
    94      24.213921      24.213921      24.213921    1[6-(6,6)]
    95       8.268951       8.268951       8.268951    1[6-(6,6)]
    96       9.152978       9.152978       9.152978    1[6-(6,7)]
    97       7.180659       7.180659       7.180659    1[6-(6,7)]
    98       8.133377       8.133377       8.133377    1[6-(6,6)]
    99      13.676126      13.676126      13.676126    1[6-(6,6)]
   100      12.775834      12.775834      12.775834    1[6-(6,7)]
   101      16.138372      16.138372      16.138372    1[6-(6,7)]
   102      15.174807      15.174807      15.174807    1[6-(6,6)]
   103       8.268959       8.268959       8.268959    1[6-(6,6)]
   104        9.15298        9.15298        9.15298    1[6-(6,7)]
   105      20.739272      20.739272      20.739272    1[6-(6,7)]
   106      21.691996      21.691996      21.691996    1[6-(6,6)]
   107      18.195676      18.195676      18.195676    1[6-(6,6)]
   108      17.295379      17.295379      17.295379    1[6-(6,7)]
   109      20.657933      20.657933      20.657933    1[6-(6,7)]
   110      19.694362      19.694362      19.694362    1[6-(6,6)]
   111      21.827584      21.827584      21.827584    1[6-(6,6)]
   112       22.71161       22.71161       22.71161    1[6-(6,7)]
   113      20.739269      20.739269      20.739269    1[6-(6,7)]
   114      21.691987      21.691987      21.691987    1[6-(6,6)]
   115       9.156587       9.156587       9.156587    1[6-(6,6)]
   116       8.256295       8.256295       8.256295    1[6-(6,7)]
   117      11.618832      11.618832      11.618832    1[6-(6,7)]
   118      10.655266      10.655266      10.655266    1[6-(6,6)]
   119      21.827573      21.827573      21.827573    1[6-(6,6)]
   120      22.711594      22.711594      22.711594    1[6-(6,7)]
   121       6.377977       6.377977       6.377977    1[6-(6,7)]
   122       5.425259       5.425259       5.425259    1[6-(6,6)]
   123      17.960659      17.960659      17.960659    1[6-(6,6)]
   124      18.860951      18.860951      18.860951    1[6-(6,7)]
   125      15.498414      15.498414      15.498414    1[6-(6,7)]
   126       16.46198       16.46198       16.46198    1[6-(6,6)]
   127       5.289673       5.289673       5.289673    1[6-(6,6)]
   128       4.405652       4.405652       4.405652    1[6-(6,7)]
   129       6.377974       6.377974       6.377974    1[6-(6,7)]
   130       23.50345       23.50345       23.50345    1[6-(6,6)]
   131        8.92157        8.92157        8.92157    1[6-(6,6)]
   132       9.821867       9.821867       9.821867    1[6-(6,7)]
   133      24.537513      24.537513      24.537513    1[6-(6,7)]
   134      25.501084      25.501084      25.501084    1[6-(6,6)]
   135      23.367862      23.367862      23.367862    1[6-(6,6)]
   136      22.483836      22.483836      22.483836    1[6-(6,7)]
   137       15.94134       15.94134       15.94134    6[1-(0),6-(1,6),7-(6,29)]
   138      15.359221      15.359221      15.359221    6[1-(0),6-(1,7),6-(6,6)]
   139      16.095002      16.095002      16.095002    6[6-(1,6),6-(1,6),6-(6,6)]
   140      17.434596      17.434596      17.434596    6[1-(0),6-(1,7),6-(6,6)]
   141      17.966097      17.966097      17.966097    6[1-(0),6-(1,6),7-(6,29)]
   142      15.261591      15.261591      15.261591    6[1-(0),6-(1,6),7-(6,29)]
   143      15.840095      15.840095      15.840095    6[1-(0),6-(1,7),6-(6,6)]
   144      15.503843      15.503843      15.503843    6[6-(1,6),6-(1,6),6-(6,6)]
   145      14.581855      14.581855      14.581855    6[1-(0),6-(1,7),6-(6,6)]
   146      14.046739      14.046739      14.046739    6[1-(0),6-(1,6),7-(6,29)]
   147      24.980419      24.980419      24.980419    6[1-(0),6-(1,6),7-(6,29)]
   148       15.35923       15.35923       15.35923    6[1-(0),6-(1,7),6-(6,6)]
   149      25.134087      25.134087      25.134087    6[6-(1,6),6-(1,6),6-(6,6)]
   150      26.473682      26.473682      26.473682    6[1-(0),6-(1,7),6-(6,6)]
   151       27.00518       27.00518       27.00518    6[1-(0),6-(1,6),7-(6,29)]
   152      24.300688      24.300688      24.300688    6[1-(0),6-(1,6),7-(6,29)]
   153      24.879189      24.879189      24.879189    6[1-(0),6-(1,7),6-(6,6)]
   154      24.542932      24.542932      24.542932    6[6-(1,6),6-(1,6),6-(6,6)]
   155       14.58187       14.58187       14.58187    6[1-(0),6-(1,7),6-(6,6)]
   156      14.046757      14.046757      14.046757    6[1-(0),6-(1,6),7-(6,29)]
   157      20.215027      20.215027      20.215027    6[1-(0),6-(1,6),7-(6,29)]
   158      20.797143      20.797143      20.797143    6[1-(0),6-(1,7),6-(6,6)]
   159      20.061359      20.061359      20.061359    6[6-(1,6),6-(1,6),6-(6,6)]
   160      18.721764      18.721764      18.721764    6[1-(0),6-(1,7),6-(6,6)]
   161      18.190266      18.190266      18.190266    6[1-(0),6-(1,6),7-(6,29)]
   162      20.894758      20.894758      20.894758    6[1-(0),6-(1,6),7-(6,29)]
   163      20.316257      20.316257      20.316257    6[1-(0),6-(1,7),6-(6,6)]
   164      20.652514      20.652514      20.652514    6[6-(1,6),6-(1,6),6-(6,6)]
   165      30.613576      30.613576      30.613576    6[1-(0),6-(1,7),6-(6,6)]
   166      31.148689      31.148689      31.148689    6[1-(0),6-(1,6),7-(6,29)]
   167      29.254106      29.254106      29.254106    6[1-(0),6-(1,6),7-(6,29)]
   168      29.836225      29.836225      29.836225    6[1-(0),6-(1,7),6-(6,6)]
   169      29.100444      29.100444      29.100444    6[6-(1,6),6-(1,6),6-(6,6)]
   170       27.76085       27.76085       27.76085    6[1-(0),6-(1,7),6-(6,6)]
   171      27.229349      27.229349      27.229349    6[1-(0),6-(1,6),7-(6,29)]
   172      11.855655      11.855655      11.855655    6[1-(0),6-(1,6),7-(6,29)]
   173      11.277151      11.277151      11.277151    6[1-(0),6-(1,7),6-(6,6)]
   174      11.613403      11.613403      11.613403    6[6-(1,6),6-(1,6),6-(6,6)]
   175      12.535391      12.535391      12.535391    6[1-(0),6-(1,7),6-(6,6)]
   176      13.070507      13.070507      13.070507    6[1-(0),6-(1,6),7-(6,29)]
   177      24.734563      24.734563      24.734563    6[1-(0),6-(1,6),7-(6,29)]
   178      16.277607      16.277607      16.277607    6[1-(0),6-(1,7),6-(6,6)]
   179      24.580896      24.580896      24.580896    6[6-(1,6),6-(1,6),6-(6,6)]
   180      23.241302      23.241302      23.241302    6[1-(0),6-(1,7),6-(6,6)]
   181      22.709805      22.709805      22.709805    6[1-(0),6-(1,6),7-(6,29)]
   182      25.414297      25.414297      25.414297    6[1-(0),6-(1,6),7-(6,29)]
   183      24.835796      24.835796      24.835796    6[1-(0),6-(1,7),6-(6,6)]
   184      25.172051      25.172051      25.172051    6[6-(1,6),6-(1,6),6-(6,6)]
   185      17.054964      17.054964      17.054964    6[1-(0),6-(1,7),6-(6,6)]
   186      17.590077      17.590077      17.590077    6[1-(0),6-(1,6),7-(6,29)]
   187      15.695469      15.695469      15.695469    6[1-(0),6-(1,6),7-(6,29)]
   188      16.277589      16.277589      16.277589    6[1-(0),6-(1,7),6-(6,6)]
   189      15.541807      15.541807      15.541807    6[6-(1,6),6-(1,6),6-(6,6)]
   190      14.202212      14.202212      14.202212    6[1-(0),6-(1,7),6-(6,6)]
   191      13.670711      13.670711      13.670711    6[1-(0),6-(1,6),7-(6,29)]
   192      16.375216      16.375216      16.375216    6[1-(0),6-(1,6),7-(6,29)]
   193      15.796712      15.796712      15.796712    6[1-(0),6-(1,7),6-(6,6)]
   194      16.132966      16.132966      16.132966    6[6-(1,6),6-(1,6),6-(6,6)]
   195      17.054956      17.054956      17.054956    6[1-(0),6-(1,7),6-(6,6)]
   196      17.590073      17.590073      17.590073    6[1-(0),6-(1,6),7-(6,29)]
   197      11.421777      11.421777      11.421777    6[1-(0),6-(1,6),7-(6,29)]
   198      10.839657      10.839657      10.839657    6[1-(0),6-(1,7),6-(6,6)]
   199      11.575439      11.575439      11.575439    6[6-(1,6),6-(1,6),6-(6,6)]
   200      12.915034      12.915034      12.915034    6[1-(0),6-(1,7),6-(6,6)]
   201      13.446535      13.446535      13.446535    6[1-(0),6-(1,6),7-(6,29)]
   202       28.82023       28.82023       28.82023    6[1-(0),6-(1,6),7-(6,29)]
   203      29.398734      29.398734      29.398734    6[1-(0),6-(1,7),6-(6,6)]
   204       29.06248       29.06248       29.06248    6[6-(1,6),6-(1,6),6-(6,6)]
   205       28.14049       28.14049       28.14049    6[1-(0),6-(1,7),6-(6,6)]
   206      27.605373      27.605373      27.605373    6[1-(0),6-(1,6),7-(6,29)]
   207      20.460883      20.460883      20.460883    6[1-(0),6-(1,6),7-(6,29)]
   208      19.878766      19.878766      19.878766    6[1-(0),6-(1,7),6-(6,6)]
   209       20.61455       20.61455       20.61455    6[6-(1,6),6-(1,6),6-(6,6)]
   210      21.954144      21.954144      21.954144    6[1-(0),6-(1,7),6-(6,6)]
   211      22.485641      22.485641      22.485641    6[1-(0),6-(1,6),7-(6,29)]
   212      19.781149      19.781149      19.781149    6[1-(0),6-(1,6),7-(6,29)]
   213       20.35965       20.35965       20.35965    6[1-(0),6-(1,7),6-(6,6)]
   214      20.023395      20.023395      20.023395    6[6-(1,6),6-(1,6),6-(6,6)]
   215      28.140482      28.140482      28.140482    6[1-(0),6-(1,7),6-(6,6)]
   216      27.605369      27.605369      27.605369    6[1-(0),6-(1,6),7-(6,29)]
   217      11.421783      11.421783      11.421783    6[1-(0),6-(1,6),7-(6,29)]
   218      10.839666      10.839666      10.839666    6[1-(0),6-(1,7),6-(6,6)]
   219       11.57545       11.57545       11.57545    6[6-(1,6),6-(1,6),6-(6,6)]
   220      12.915044      12.915044      12.915044    6[1-(0),6-(1,7),6-(6,6)]
   221      13.446541      13.446541      13.446541    6[1-(0),6-(1,6),7-(6,29)]
   222      10.742049      10.742049      10.742049    6[1-(0),6-(1,6),7-(6,29)]
   223       11.32055       11.32055       11.32055    6[1-(0),6-(1,7),6-(6,6)]
   224      10.984295      10.984295      10.984295    6[6-(1,6),6-(1,6),6-(6,6)]
   225      19.101382      19.101382      19.101382    6[1-(0),6-(1,7),6-(6,6)]
   226      18.566269      18.566269      18.566269    6[1-(0),6-(1,6),7-(6,29)]
   227      20.460877      20.460877      20.460877    6[1-(0),6-(1,6),7-(6,29)]
   228      19.878757      19.878757      19.878757    6[1-(0),6-(1,7),6-(6,6)]
   229      20.614539      20.614539      20.614539    6[6-(1,6),6-(1,6),6-(6,6)]
   230      21.954134      21.954134      21.954134    6[1-(0),6-(1,7),6-(6,6)]
   231      22.485635      22.485635      22.485635    6[1-(0),6-(1,6),7-(6,29)]
   232       19.78113       19.78113       19.78113    6[1-(0),6-(1,6),7-(6,29)]
   233      20.359634      20.359634      20.359634    6[1-(0),6-(1,7),6-(6,6)]
   234       20.02338       20.02338       20.02338    6[6-(1,6),6-(1,6),6-(6,6)]
   235       19.10139       19.10139       19.10139    6[1-(0),6-(1,7),6-(6,6)]
   236      18.566273      18.566273      18.566273    6[1-(0),6-(1,6),7-(6,29)]
   237      24.734569      24.734569      24.734569    6[1-(0),6-(1,6),7-(6,29)]
   238      25.316689      25.316689      25.316689    6[1-(0),6-(1,7),6-(6,6)]
   239      24.580907      24.580907      24.580907    6[6-(1,6),6-(1,6),6-(6,6)]
   240      23.241312      23.241312      23.241312    6[1-(0),6-(1,7),6-(6,6)]
   241      22.709811      22.709811      22.709811    6[1-(0),6-(1,6),7-(6,29)]
   242       7.336116       7.336116       7.336116    6[1-(0),6-(1,6),7-(6,29)]
   243       6.757612       6.757612       6.757612    6[1-(0),6-(1,7),6-(6,6)]
   244       7.093866       7.093866       7.093866    6[6-(1,6),6-(1,6),6-(6,6)]
   245       8.015856       8.015856       8.015856    6[1-(0),6-(1,7),6-(6,6)]
   246       8.550973       8.550973       8.550973    6[1-(0),6-(1,6),7-(6,29)]
   247      15.695463      15.695463      15.695463    6[1-(0),6-(1,6),7-(6,29)]
   248       7.238507       7.238507       7.238507    6[1-(0),6-(1,7),6-(6,6)]
   249      15.541796      15.541796      15.541796    6[6-(1,6),6-(1,6),6-(6,6)]
   250      14.202202      14.202202      14.202202    6[1-(0),6-(1,7),6-(6,6)]
   251      13.670705      13.670705      13.670705    6[1-(0),6-(1,6),7-(6,29)]
   252      16.375197      16.375197      16.375197    6[1-(0),6-(1,6),7-(6,29)]
   253      15.796696      15.796696      15.796696    6[1-(0),6-(1,7),6-(6,6)]
   254      16.132951      16.132951      16.132951    6[6-(1,6),6-(1,6),6-(6,6)]
   255       8.015864       8.015864       8.015864    6[1-(0),6-(1,7),6-(6,6)]
   256       8.550977       8.550977       8.550977    6[1-(0),6-(1,6),7-(6,29)]
   257      20.215006      20.215006      20.215006    6[1-(0),6-(1,6),7-(6,29)]
   258      20.797125      20.797125      20.797125    6[1-(0),6-(1,7),6-(6,6)]
   259      20.061344      20.061344      20.061344    6[6-(1,6),6-(1,6),6-(6,6)]
   260       18.72175       18.72175       18.72175    6[1-(0),6-(1,7),6-(6,6)]
   261      18.190249      18.190249      18.190249    6[1-(0),6-(1,6),7-(6,29)]
   262      20.894755      20.894755      20.894755    6[1-(0),6-(1,6),7-(6,29)]
   263      20.316251      20.316251      20.316251    6[1-(0),6-(1,7),6-(6,6)]
   264      20.652503      20.652503      20.652503    6[6-(1,6),6-(1,6),6-(6,6)]
   265      21.574491      21.574491      21.574491    6[1-(0),6-(1,7),6-(6,6)]
   266      22.109607      22.109607      22.109607    6[1-(0),6-(1,6),7-(6,29)]
   267      11.175927      11.175927      11.175927    6[1-(0),6-(1,6),7-(6,29)]
   268      11.758043      11.758043      11.758043    6[1-(0),6-(1,7),6-(6,6)]
   269      11.022259      11.022259      11.022259    6[6-(1,6),6-(1,6),6-(6,6)]
   270       9.682664       9.682664       9.682664    6[1-(0),6-(1,7),6-(6,6)]
   271       9.151166       9.151166       9.151166    6[1-(0),6-(1,6),7-(6,29)]
   272      11.855658      11.855658      11.855658    6[1-(0),6-(1,6),7-(6,29)]
   273      11.277157      11.277157      11.277157    6[1-(0),6-(1,7),6-(6,6)]
   274      11.613414      11.613414      11.613414    6[6-(1,6),6-(1,6),6-(6,6)]
   275      21.574476      21.574476      21.574476    6[1-(0),6-(1,7),6-(6,6)]
   276      22.109589      22.109589      22.109589    6[1-(0),6-(1,6),7-(6,29)]
   277      15.941319      15.941319      15.941319    6[1-(0),6-(1,6),7-(6,29)]
   278        6.32013        6.32013        6.32013    6[1-(0),6-(1,7),6-(6,6)]
   279      16.094987      16.094987      16.094987    6[6-(1,6),6-(1,6),6-(6,6)]
   280      17.434582      17.434582      17.434582    6[1-(0),6-(1,7),6-(6,6)]
   281       17.96608       17.96608       17.96608    6[1-(0),6-(1,6),7-(6,29)]
   282      15.261588      15.261588      15.261588    6[1-(0),6-(1,6),7-(6,29)]
   283      15.840089      15.840089      15.840089    6[1-(0),6-(1,7),6-(6,6)]
   284      15.503832      15.503832      15.503832    6[6-(1,6),6-(1,6),6-(6,6)]
   285        5.54277        5.54277        5.54277    6[1-(0),6-(1,7),6-(6,6)]
   286       5.007657       5.007657       5.007657    6[1-(0),6-(1,6),7-(6,29)]
   287        6.90224        6.90224        6.90224    6[1-(0),6-(1,6),7-(6,29)]
   288       6.320121       6.320121       6.320121    6[1-(0),6-(1,7),6-(6,6)]
   289       7.055902       7.055902       7.055902    6[6-(1,6),6-(1,6),6-(6,6)]
   290       8.395496       8.395496       8.395496    6[1-(0),6-(1,7),6-(6,6)]
   291       8.926997       8.926997       8.926997    6[1-(0),6-(1,6),7-(6,29)]
   292      24.300691      24.300691      24.300691    6[1-(0),6-(1,6),7-(6,29)]
   293      24.879195      24.879195      24.879195    6[1-(0),6-(1,7),6-(6,6)]
   294      24.542943      24.542943      24.542943    6[6-(1,6),6-(1,6),6-(6,6)]
   295      23.620955      23.620955      23.620955    6[1-(0),6-(1,7),6-(6,6)]
   296      23.085839      23.085839      23.085839    6[1-(0),6-(1,6),7-(6,29)]
   297      17.233931      17.233931      17.233931    7[6-(1,6),6-(1,6),29-(7,7,7)]
   298      14.357682      14.357682      14.357682    7[6-(1,6),6-(1,6),29-(7,7,7)]
   299      26.273011      26.273011      26.273011    7[6-(1,6),6-(1,6),29-(7,7,7)]
   300      14.357704      14.357704      14.357704    7[6-(1,6),6-(1,6),29-(7,7,7)]
   301      18.922435      18.922435      18.922435    7[6-(1,6),6-(1,6),29-(7,7,7)]
   302      21.798669      21.798669      21.798669    7[6-(1,6),6-(1,6),29-(7,7,7)]
   303      27.961515      27.961515      27.961515    7[6-(1,6),6-(1,6),29-(7,7,7)]
   304      12.759564      12.759564      12.759564    7[6-(1,6),6-(1,6),29-(7,7,7)]
   305      23.441973      23.441973      23.441973    7[6-(1,6),6-(1,6),29-(7,7,7)]
   306      17.279132      17.279132      17.279132    7[6-(1,6),6-(1,6),29-(7,7,7)]
   307      14.402877      14.402877      14.402877    7[6-(1,6),6-(1,6),29-(7,7,7)]
   308      17.279128      17.279128      17.279128    7[6-(1,6),6-(1,6),29-(7,7,7)]
   309      12.714369      12.714369      12.714369    7[6-(1,6),6-(1,6),29-(7,7,7)]
   310      27.916318      27.916318      27.916318    7[6-(1,6),6-(1,6),29-(7,7,7)]
   311      21.753473      21.753473      21.753473    7[6-(1,6),6-(1,6),29-(7,7,7)]
   312      18.877241      18.877241      18.877241    7[6-(1,6),6-(1,6),29-(7,7,7)]
   313      12.714373      12.714373      12.714373    7[6-(1,6),6-(1,6),29-(7,7,7)]
   314       9.838141       9.838141       9.838141    7[6-(1,6),6-(1,6),29-(7,7,7)]
   315      21.753469      21.753469      21.753469    7[6-(1,6),6-(1,6),29-(7,7,7)]
   316      18.877218      18.877218      18.877218    7[6-(1,6),6-(1,6),29-(7,7,7)]
   317      23.441977      23.441977      23.441977    7[6-(1,6),6-(1,6),29-(7,7,7)]
   318       8.240028       8.240028       8.240028    7[6-(1,6),6-(1,6),29-(7,7,7)]
   319      14.402873      14.402873      14.402873    7[6-(1,6),6-(1,6),29-(7,7,7)]
   320       8.240032       8.240032       8.240032    7[6-(1,6),6-(1,6),29-(7,7,7)]
   321      18.922415      18.922415      18.922415    7[6-(1,6),6-(1,6),29-(7,7,7)]
   322      21.798664      21.798664      21.798664    7[6-(1,6),6-(1,6),29-(7,7,7)]
   323       9.883335       9.883335       9.883335    7[6-(1,6),6-(1,6),29-(7,7,7)]
   324      12.759569      12.759569      12.759569    7[6-(1,6),6-(1,6),29-(7,7,7)]
   325      17.233911      17.233911      17.233911    7[6-(1,6),6-(1,6),29-(7,7,7)]
   326       5.318604       5.318604       5.318604    7[6-(1,6),6-(1,6),29-(7,7,7)]
   327       8.194831       8.194831       8.194831    7[6-(1,6),6-(1,6),29-(7,7,7)]
   328      23.396782      23.396782      23.396782    7[6-(1,6),6-(1,6),29-(7,7,7)]
