# Supplementary material for: A collection of forcefield precursors for metal–organic frameworks
Source: RSC Adv. 2019 Nov 13;9(63):36492–507. doi: 10.1039/c9ra07327b (PMC9075174; doi:10.1039/c9ra07327b)
Supplement: RA-009-C9RA07327B-s2531 [file RA-009-C9RA07327B-s2531.txt]

UXUPIN_clean

18.272500    0.000000    0.000000
9.136201    20.197774    0.000000
9.136236    -0.000010    20.197758

     1      18.272445      18.272445      18.272445    29[7-(6,6),7-(6,6),7-(6,6),7-(6,6)]
     2       9.136225       9.136225       9.136225    29[7-(6,6),7-(6,6),7-(6,6),7-(6,6)]
     3      22.840594      22.840594      22.840594    29[7-(6,6),7-(6,6),7-(6,6),7-(6,6)]
     4      13.704361      13.704361      13.704361    29[7-(6,6),7-(6,6),7-(6,6),7-(6,6)]
     5      13.704343      13.704343      13.704343    29[7-(6,6),7-(6,6),7-(6,6),7-(6,6)]
     6      22.840576      22.840576      22.840576    29[7-(6,6),7-(6,6),7-(6,6),7-(6,6)]
     7      18.272492      18.272492      18.272492    29[7-(6,6),7-(6,6),7-(6,6),7-(6,6)]
     8      27.408712      27.408712      27.408712    29[7-(6,6),7-(6,6),7-(6,6),7-(6,6)]
     9       18.17012       18.17012       18.17012    1[6-(6,7)]
    10      19.078262      19.078262      19.078262    1[6-(6,6)]
    11      11.979437      11.979437      11.979437    1[6-(6,6)]
    12      11.029269      11.029269      11.029269    1[6-(6,7)]
    13      14.453533      14.453533      14.453533    1[6-(6,7)]
    14      13.549046      13.549046      13.549046    1[6-(6,6)]
    15      19.233574      19.233574      19.233574    1[6-(6,6)]
    16      20.189224      20.189224      20.189224    1[6-(6,7)]
    17      18.170133      18.170133      18.170133    1[6-(6,7)]
    18      19.078278      19.078278      19.078278    1[6-(6,6)]
    19      21.115669      21.115669      21.115669    1[6-(6,6)]
    20      20.165497      20.165497      20.165497    1[6-(6,7)]
    21      23.589766      23.589766      23.589766    1[6-(6,7)]
    22      22.685276      22.685276      22.685276    1[6-(6,6)]
    23      19.233599      19.233599      19.233599    1[6-(6,6)]
    24      20.189252      20.189252      20.189252    1[6-(6,7)]
    25       9.238564       9.238564       9.238564    1[6-(6,7)]
    26       8.330416       8.330416       8.330416    1[6-(6,6)]
    27      24.565533      24.565533      24.565533    1[6-(6,6)]
    28       7.243208       7.243208       7.243208    1[6-(6,7)]
    29      22.091428      22.091428      22.091428    1[6-(6,7)]
    30      22.995922      22.995922      22.995922    1[6-(6,6)]
    31       8.175094       8.175094       8.175094    1[6-(6,6)]
    32      25.491937      25.491937      25.491937    1[6-(6,7)]
    33       9.238556       9.238556       9.238556    1[6-(6,7)]
    34       8.330418       8.330418       8.330418    1[6-(6,6)]
    35       15.42927       15.42927       15.42927    1[6-(6,6)]
    36      16.379435      16.379435      16.379435    1[6-(6,7)]
    37      12.955182      12.955182      12.955182    1[6-(6,7)]
    38      13.859665      13.859665      13.859665    1[6-(6,6)]
    39       8.175108       8.175108       8.175108    1[6-(6,6)]
    40       7.219461       7.219461       7.219461    1[6-(6,7)]
    41      22.942912      22.942912      22.942912    1[6-(6,7)]
    42      22.034764      22.034764      22.034764    1[6-(6,6)]
    43      19.997385      19.997385      19.997385    1[6-(6,6)]
    44       20.94756       20.94756       20.94756    1[6-(6,7)]
    45      17.523279      17.523279      17.523279    1[6-(6,7)]
    46      18.427773      18.427773      18.427773    1[6-(6,6)]
    47      21.879444      21.879444      21.879444    1[6-(6,6)]
    48      20.923787      20.923787      20.923787    1[6-(6,7)]
    49      22.942895      22.942895      22.942895    1[6-(6,7)]
    50      22.034757      22.034757      22.034757    1[6-(6,6)]
    51      10.861132      10.861132      10.861132    1[6-(6,6)]
    52      11.811297      11.811297      11.811297    1[6-(6,7)]
    53       8.387045       8.387045       8.387045    1[6-(6,7)]
    54       9.291529       9.291529       9.291529    1[6-(6,6)]
    55      21.879445      21.879445      21.879445    1[6-(6,6)]
    56      20.923798      20.923798      20.923798    1[6-(6,7)]
    57       4.465793       4.465793       4.465793    1[6-(6,7)]
    58       5.373936       5.373936       5.373936    1[6-(6,6)]
    59      16.547529      16.547529      16.547529    1[6-(6,6)]
    60       15.59736       15.59736       15.59736    1[6-(6,7)]
    61      19.021621      19.021621      19.021621    1[6-(6,7)]
    62      18.117133      18.117133      18.117133    1[6-(6,6)]
    63       5.529253       5.529253       5.529253    1[6-(6,6)]
    64       6.484904       6.484904       6.484904    1[6-(6,7)]
    65      22.738273      22.738273      22.738273    1[6-(6,7)]
    66      23.646417      23.646417      23.646417    1[6-(6,6)]
    67      25.683793      25.683793      25.683793    1[6-(6,6)]
    68      24.733622      24.733622      24.733622    1[6-(6,7)]
    69       9.885394       9.885394       9.885394    1[6-(6,7)]
    70       8.980904       8.980904       8.980904    1[6-(6,6)]
    71      23.801732      23.801732      23.801732    1[6-(6,6)]
    72       6.484885       6.484885       6.484885    1[6-(6,7)]
    73      13.602025      13.602025      13.602025    1[6-(6,7)]
    74      14.510173      14.510173      14.510173    1[6-(6,6)]
    75      16.547552      16.547552      16.547552    1[6-(6,6)]
    76      15.597377      15.597377      15.597377    1[6-(6,7)]
    77      19.021658      19.021658      19.021658    1[6-(6,7)]
    78      18.117164      18.117164      18.117164    1[6-(6,6)]
    79      14.665493      14.665493      14.665493    1[6-(6,6)]
    80       15.62115       15.62115       15.62115    1[6-(6,7)]
    81      13.602042      13.602042      13.602042    1[6-(6,7)]
    82       14.51018       14.51018       14.51018    1[6-(6,6)]
    83      25.683805      25.683805      25.683805    1[6-(6,6)]
    84       24.73364       24.73364       24.73364    1[6-(6,7)]
    85      28.157892      28.157892      28.157892    1[6-(6,7)]
    86      27.253408      27.253408      27.253408    1[6-(6,6)]
    87      14.665492      14.665492      14.665492    1[6-(6,6)]
    88      15.621139      15.621139      15.621139    1[6-(6,7)]
    89      32.079144      32.079144      32.079144    1[6-(6,7)]
    90      31.171001      31.171001      31.171001    1[6-(6,6)]
    91      19.997408      19.997408      19.997408    1[6-(6,6)]
    92      20.947577      20.947577      20.947577    1[6-(6,7)]
    93      17.523316      17.523316      17.523316    1[6-(6,7)]
    94      18.427804      18.427804      18.427804    1[6-(6,6)]
    95      31.015684      31.015684      31.015684    1[6-(6,6)]
    96      30.060033      30.060033      30.060033    1[6-(6,7)]
    97      13.806664      13.806664      13.806664    1[6-(6,7)]
    98       12.89852       12.89852       12.89852    1[6-(6,6)]
    99      10.861144      10.861144      10.861144    1[6-(6,6)]
   100      11.811315      11.811315      11.811315    1[6-(6,7)]
   101      26.659543      26.659543      26.659543    1[6-(6,7)]
   102      27.564033      27.564033      27.564033    1[6-(6,6)]
   103      12.743205      12.743205      12.743205    1[6-(6,6)]
   104      30.060052      30.060052      30.060052    1[6-(6,7)]
   105      18.374817      18.374817      18.374817    1[6-(6,7)]
   106      17.466675      17.466675      17.466675    1[6-(6,6)]
   107        24.5655        24.5655        24.5655    1[6-(6,6)]
   108      25.515668      25.515668      25.515668    1[6-(6,7)]
   109      22.091404      22.091404      22.091404    1[6-(6,7)]
   110      22.995891      22.995891      22.995891    1[6-(6,6)]
   111      17.311363      17.311363      17.311363    1[6-(6,6)]
   112      16.355713      16.355713      16.355713    1[6-(6,7)]
   113      18.374804      18.374804      18.374804    1[6-(6,7)]
   114      17.466659      17.466659      17.466659    1[6-(6,6)]
   115      15.429268      15.429268      15.429268    1[6-(6,6)]
   116       16.37944       16.37944       16.37944    1[6-(6,7)]
   117      12.955171      12.955171      12.955171    1[6-(6,7)]
   118      13.859661      13.859661      13.859661    1[6-(6,6)]
   119      17.311338      17.311338      17.311338    1[6-(6,6)]
   120      16.355685      16.355685      16.355685    1[6-(6,7)]
   121      27.306373      27.306373      27.306373    1[6-(6,7)]
   122      28.214521      28.214521      28.214521    1[6-(6,6)]
   123      11.979404      11.979404      11.979404    1[6-(6,6)]
   124      29.301729      29.301729      29.301729    1[6-(6,7)]
   125      14.453509      14.453509      14.453509    1[6-(6,7)]
   126      13.549015      13.549015      13.549015    1[6-(6,6)]
   127      28.369843      28.369843      28.369843    1[6-(6,6)]
   128         11.053         11.053         11.053    1[6-(6,7)]
   129      27.306381      27.306381      27.306381    1[6-(6,7)]
   130      28.214519      28.214519      28.214519    1[6-(6,6)]
   131      21.115667      21.115667      21.115667    1[6-(6,6)]
   132      20.165502      20.165502      20.165502    1[6-(6,7)]
   133      23.589755      23.589755      23.589755    1[6-(6,7)]
   134      22.685272      22.685272      22.685272    1[6-(6,6)]
   135      28.369829      28.369829      28.369829    1[6-(6,6)]
   136      29.325476      29.325476      29.325476    1[6-(6,7)]
   137      18.765802      18.765802      18.765802    6[1-(0),6-(1,6),7-(6,29)]
   138      19.313976      19.313976      19.313976    6[1-(0),6-(1,7),6-(6,6)]
   139      11.091397      11.091397      11.091397    6[6-(1,6),6-(1,6),6-(6,6)]
   140      11.383756      11.383756      11.383756    6[1-(0),6-(1,7),6-(6,6)]
   141      10.806346      10.806346      10.806346    6[1-(0),6-(1,6),7-(6,29)]
   142      13.567318      13.567318      13.567318    6[1-(0),6-(1,6),7-(6,29)]
   143       13.02828       13.02828       13.02828    6[1-(0),6-(1,7),6-(6,6)]
   144      11.705352      11.705352      11.705352    6[6-(1,6),6-(1,6),6-(6,6)]
   145      20.123444      20.123444      20.123444    6[1-(0),6-(1,7),6-(6,6)]
   146      11.570135      11.570135      11.570135    6[1-(0),6-(1,6),7-(6,29)]
   147      18.765819      18.765819      18.765819    6[1-(0),6-(1,6),7-(6,29)]
   148      19.313995      19.313995      19.313995    6[1-(0),6-(1,7),6-(6,6)]
   149      20.227622      20.227622      20.227622    6[6-(1,6),6-(1,6),6-(6,6)]
   150      20.519984      20.519984      20.519984    6[1-(0),6-(1,7),6-(6,6)]
   151      19.942572      19.942572      19.942572    6[1-(0),6-(1,6),7-(6,29)]
   152      22.703549      22.703549      22.703549    6[1-(0),6-(1,6),7-(6,29)]
   153      22.164509      22.164509      22.164509    6[1-(0),6-(1,7),6-(6,6)]
   154      20.841579      20.841579      20.841579    6[6-(1,6),6-(1,6),6-(6,6)]
   155       20.12347       20.12347       20.12347    6[1-(0),6-(1,7),6-(6,6)]
   156      20.706364      20.706364      20.706364    6[1-(0),6-(1,6),7-(6,29)]
   157        8.64288        8.64288        8.64288    6[1-(0),6-(1,6),7-(6,29)]
   158       8.094702       8.094702       8.094702    6[1-(0),6-(1,7),6-(6,6)]
   159       7.181075       7.181075       7.181075    6[6-(1,6),6-(1,6),6-(6,6)]
   160       6.888717       6.888717       6.888717    6[1-(0),6-(1,7),6-(6,6)]
   161       7.466131       7.466131       7.466131    6[1-(0),6-(1,6),7-(6,29)]
   162      22.977644      22.977644      22.977644    6[1-(0),6-(1,6),7-(6,29)]
   163      23.516686      23.516686      23.516686    6[1-(0),6-(1,7),6-(6,6)]
   164      24.839616      24.839616      24.839616    6[6-(1,6),6-(1,6),6-(6,6)]
   165      25.557723      25.557723      25.557723    6[1-(0),6-(1,7),6-(6,6)]
   166      24.974827      24.974827      24.974827    6[1-(0),6-(1,6),7-(6,29)]
   167       8.642874       8.642874       8.642874    6[1-(0),6-(1,6),7-(6,29)]
   168       8.094702       8.094702       8.094702    6[1-(0),6-(1,7),6-(6,6)]
   169      16.317314      16.317314      16.317314    6[6-(1,6),6-(1,6),6-(6,6)]
   170      16.024953      16.024953      16.024953    6[1-(0),6-(1,7),6-(6,6)]
   171       16.60236       16.60236       16.60236    6[1-(0),6-(1,6),7-(6,29)]
   172      13.841398      13.841398      13.841398    6[1-(0),6-(1,6),7-(6,29)]
   173      14.380433      14.380433      14.380433    6[1-(0),6-(1,7),6-(6,6)]
   174      15.703362      15.703362      15.703362    6[6-(1,6),6-(1,6),6-(6,6)]
   175       7.285237       7.285237       7.285237    6[1-(0),6-(1,7),6-(6,6)]
   176       6.702348       6.702348       6.702348    6[1-(0),6-(1,6),7-(6,29)]
   177      22.347229      22.347229      22.347229    6[1-(0),6-(1,6),7-(6,29)]
   178      21.799051      21.799051      21.799051    6[1-(0),6-(1,7),6-(6,6)]
   179      20.885426      20.885426      20.885426    6[6-(1,6),6-(1,6),6-(6,6)]
   180      20.593069      20.593069      20.593069    6[1-(0),6-(1,7),6-(6,6)]
   181      21.170483      21.170483      21.170483    6[1-(0),6-(1,6),7-(6,29)]
   182      18.409496      18.409496      18.409496    6[1-(0),6-(1,6),7-(6,29)]
   183      18.948538      18.948538      18.948538    6[1-(0),6-(1,7),6-(6,6)]
   184      20.271467      20.271467      20.271467    6[6-(1,6),6-(1,6),6-(6,6)]
   185      20.989573      20.989573      20.989573    6[1-(0),6-(1,7),6-(6,6)]
   186      20.406677      20.406677      20.406677    6[1-(0),6-(1,6),7-(6,29)]
   187      22.347212      22.347212      22.347212    6[1-(0),6-(1,6),7-(6,29)]
   188       21.79904       21.79904       21.79904    6[1-(0),6-(1,7),6-(6,6)]
   189      11.749179      11.749179      11.749179    6[6-(1,6),6-(1,6),6-(6,6)]
   190      11.456816      11.456816      11.456816    6[1-(0),6-(1,7),6-(6,6)]
   191      12.034224      12.034224      12.034224    6[1-(0),6-(1,6),7-(6,29)]
   192       9.273261       9.273261       9.273261    6[1-(0),6-(1,6),7-(6,29)]
   193       9.812297       9.812297       9.812297    6[1-(0),6-(1,7),6-(6,6)]
   194      11.135226      11.135226      11.135226    6[6-(1,6),6-(1,6),6-(6,6)]
   195      20.989574      20.989574      20.989574    6[1-(0),6-(1,7),6-(6,6)]
   196      11.270448      11.270448      11.270448    6[1-(0),6-(1,6),7-(6,29)]
   197       5.061478       5.061478       5.061478    6[1-(0),6-(1,6),7-(6,29)]
   198       5.609653       5.609653       5.609653    6[1-(0),6-(1,7),6-(6,6)]
   199      15.659481      15.659481      15.659481    6[6-(1,6),6-(1,6),6-(6,6)]
   200      15.951844      15.951844      15.951844    6[1-(0),6-(1,7),6-(6,6)]
   201      15.374434      15.374434      15.374434    6[1-(0),6-(1,6),7-(6,29)]
   202      18.135404      18.135404      18.135404    6[1-(0),6-(1,6),7-(6,29)]
   203      17.596366      17.596366      17.596366    6[1-(0),6-(1,7),6-(6,6)]
   204      16.273436      16.273436      16.273436    6[6-(1,6),6-(1,6),6-(6,6)]
   205       6.419124       6.419124       6.419124    6[1-(0),6-(1,7),6-(6,6)]
   206       7.002016       7.002016       7.002016    6[1-(0),6-(1,6),7-(6,29)]
   207      23.333955      23.333955      23.333955    6[1-(0),6-(1,6),7-(6,29)]
   208      23.882131      23.882131      23.882131    6[1-(0),6-(1,7),6-(6,6)]
   209      24.795753      24.795753      24.795753    6[6-(1,6),6-(1,6),6-(6,6)]
   210      25.088111      25.088111      25.088111    6[1-(0),6-(1,7),6-(6,6)]
   211      24.510699      24.510699      24.510699    6[1-(0),6-(1,6),7-(6,29)]
   212       8.999178       8.999178       8.999178    6[1-(0),6-(1,6),7-(6,29)]
   213       8.460138       8.460138       8.460138    6[1-(0),6-(1,7),6-(6,6)]
   214        7.13721        7.13721        7.13721    6[6-(1,6),6-(1,6),6-(6,6)]
   215       6.419103       6.419103       6.419103    6[1-(0),6-(1,7),6-(6,6)]
   216       7.001996       7.001996       7.001996    6[1-(0),6-(1,6),7-(6,29)]
   217      14.197708      14.197708      14.197708    6[1-(0),6-(1,6),7-(6,29)]
   218      14.745886      14.745886      14.745886    6[1-(0),6-(1,7),6-(6,6)]
   219      15.659511      15.659511      15.659511    6[6-(1,6),6-(1,6),6-(6,6)]
   220      15.951868      15.951868      15.951868    6[1-(0),6-(1,7),6-(6,6)]
   221      15.374454      15.374454      15.374454    6[1-(0),6-(1,6),7-(6,29)]
   222      18.135441      18.135441      18.135441    6[1-(0),6-(1,6),7-(6,29)]
   223      17.596399      17.596399      17.596399    6[1-(0),6-(1,7),6-(6,6)]
   224       16.27347       16.27347       16.27347    6[6-(1,6),6-(1,6),6-(6,6)]
   225      15.555364      15.555364      15.555364    6[1-(0),6-(1,7),6-(6,6)]
   226       16.13826       16.13826       16.13826    6[1-(0),6-(1,6),7-(6,29)]
   227      14.197725      14.197725      14.197725    6[1-(0),6-(1,6),7-(6,29)]
   228      14.745897      14.745897      14.745897    6[1-(0),6-(1,7),6-(6,6)]
   229      24.795758      24.795758      24.795758    6[6-(1,6),6-(1,6),6-(6,6)]
   230      25.088121      25.088121      25.088121    6[1-(0),6-(1,7),6-(6,6)]
   231      24.510713      24.510713      24.510713    6[1-(0),6-(1,6),7-(6,29)]
   232      27.271676      27.271676      27.271676    6[1-(0),6-(1,6),7-(6,29)]
   233       26.73264       26.73264       26.73264    6[1-(0),6-(1,7),6-(6,6)]
   234      25.409711      25.409711      25.409711    6[6-(1,6),6-(1,6),6-(6,6)]
   235      15.555363      15.555363      15.555363    6[1-(0),6-(1,7),6-(6,6)]
   236      16.138253      16.138253      16.138253    6[1-(0),6-(1,6),7-(6,29)]
   237      31.483459      31.483459      31.483459    6[1-(0),6-(1,6),7-(6,29)]
   238      30.935284      30.935284      30.935284    6[1-(0),6-(1,7),6-(6,6)]
   239      20.885456      20.885456      20.885456    6[6-(1,6),6-(1,6),6-(6,6)]
   240      20.593093      20.593093      20.593093    6[1-(0),6-(1,7),6-(6,6)]
   241      21.170503      21.170503      21.170503    6[1-(0),6-(1,6),7-(6,29)]
   242      18.409533      18.409533      18.409533    6[1-(0),6-(1,6),7-(6,29)]
   243      18.948571      18.948571      18.948571    6[1-(0),6-(1,7),6-(6,6)]
   244      20.271501      20.271501      20.271501    6[6-(1,6),6-(1,6),6-(6,6)]
   245      30.125813      30.125813      30.125813    6[1-(0),6-(1,7),6-(6,6)]
   246       20.40672       20.40672       20.40672    6[1-(0),6-(1,6),7-(6,29)]
   247      13.210982      13.210982      13.210982    6[1-(0),6-(1,6),7-(6,29)]
   248      12.662806      12.662806      12.662806    6[1-(0),6-(1,7),6-(6,6)]
   249      11.749184      11.749184      11.749184    6[6-(1,6),6-(1,6),6-(6,6)]
   250      11.456826      11.456826      11.456826    6[1-(0),6-(1,7),6-(6,6)]
   251      12.034238      12.034238      12.034238    6[1-(0),6-(1,6),7-(6,29)]
   252      27.545759      27.545759      27.545759    6[1-(0),6-(1,6),7-(6,29)]
   253      28.084799      28.084799      28.084799    6[1-(0),6-(1,7),6-(6,6)]
   254      29.407727      29.407727      29.407727    6[6-(1,6),6-(1,6),6-(6,6)]
   255      30.125834      30.125834      30.125834    6[1-(0),6-(1,7),6-(6,6)]
   256      29.542941      29.542941      29.542941    6[1-(0),6-(1,6),7-(6,29)]
   257      17.779135      17.779135      17.779135    6[1-(0),6-(1,6),7-(6,29)]
   258      17.230961      17.230961      17.230961    6[1-(0),6-(1,7),6-(6,6)]
   259       25.45354       25.45354       25.45354    6[6-(1,6),6-(1,6),6-(6,6)]
   260      25.161181      25.161181      25.161181    6[1-(0),6-(1,7),6-(6,6)]
   261      25.738591      25.738591      25.738591    6[1-(0),6-(1,6),7-(6,29)]
   262      22.977619      22.977619      22.977619    6[1-(0),6-(1,6),7-(6,29)]
   263      23.516657      23.516657      23.516657    6[1-(0),6-(1,7),6-(6,6)]
   264      24.839585      24.839585      24.839585    6[6-(1,6),6-(1,6),6-(6,6)]
   265      16.421493      16.421493      16.421493    6[1-(0),6-(1,7),6-(6,6)]
   266      15.838601      15.838601      15.838601    6[1-(0),6-(1,6),7-(6,29)]
   267      17.779118      17.779118      17.779118    6[1-(0),6-(1,6),7-(6,29)]
   268      17.230942      17.230942      17.230942    6[1-(0),6-(1,7),6-(6,6)]
   269      16.317315      16.317315      16.317315    6[6-(1,6),6-(1,6),6-(6,6)]
   270      16.024953      16.024953      16.024953    6[1-(0),6-(1,7),6-(6,6)]
   271      16.602365      16.602365      16.602365    6[1-(0),6-(1,6),7-(6,29)]
   272      13.841388      13.841388      13.841388    6[1-(0),6-(1,6),7-(6,29)]
   273      14.380428      14.380428      14.380428    6[1-(0),6-(1,7),6-(6,6)]
   274      15.703358      15.703358      15.703358    6[6-(1,6),6-(1,6),6-(6,6)]
   275      16.421467      16.421467      16.421467    6[1-(0),6-(1,7),6-(6,6)]
   276      15.838573      15.838573      15.838573    6[1-(0),6-(1,6),7-(6,29)]
   277      27.902057      27.902057      27.902057    6[1-(0),6-(1,6),7-(6,29)]
   278      28.450235      28.450235      28.450235    6[1-(0),6-(1,7),6-(6,6)]
   279      29.363862      29.363862      29.363862    6[6-(1,6),6-(1,6),6-(6,6)]
   280       29.65622       29.65622       29.65622    6[1-(0),6-(1,7),6-(6,6)]
   281      29.078806      29.078806      29.078806    6[1-(0),6-(1,6),7-(6,29)]
   282      13.567293      13.567293      13.567293    6[1-(0),6-(1,6),7-(6,29)]
   283      13.028251      13.028251      13.028251    6[1-(0),6-(1,7),6-(6,6)]
   284      11.705321      11.705321      11.705321    6[6-(1,6),6-(1,6),6-(6,6)]
   285      10.987214      10.987214      10.987214    6[1-(0),6-(1,7),6-(6,6)]
   286       11.57011       11.57011       11.57011    6[1-(0),6-(1,6),7-(6,29)]
   287      27.902063      27.902063      27.902063    6[1-(0),6-(1,6),7-(6,29)]
   288      28.450235      28.450235      28.450235    6[1-(0),6-(1,7),6-(6,6)]
   289      20.227623      20.227623      20.227623    6[6-(1,6),6-(1,6),6-(6,6)]
   290      20.519984      20.519984      20.519984    6[1-(0),6-(1,7),6-(6,6)]
   291      19.942577      19.942577      19.942577    6[1-(0),6-(1,6),7-(6,29)]
   292      22.703539      22.703539      22.703539    6[1-(0),6-(1,6),7-(6,29)]
   293      22.164504      22.164504      22.164504    6[1-(0),6-(1,7),6-(6,6)]
   294      20.841575      20.841575      20.841575    6[6-(1,6),6-(1,6),6-(6,6)]
   295        29.2597        29.2597        29.2597    6[1-(0),6-(1,7),6-(6,6)]
   296      20.706353      20.706353      20.706353    6[1-(0),6-(1,6),7-(6,29)]
   297       9.929268       9.929268       9.929268    7[6-(1,6),6-(1,6),29-(7,7,7)]
   298      12.858345      12.858345      12.858345    7[6-(1,6),6-(1,6),29-(7,7,7)]
   299      19.065489      19.065489      19.065489    7[6-(1,6),6-(1,6),29-(7,7,7)]
   300      21.994576      21.994576      21.994576    7[6-(1,6),6-(1,6),29-(7,7,7)]
   301       8.343212       8.343212       8.343212    7[6-(1,6),6-(1,6),29-(7,7,7)]
   302      23.686615      23.686615      23.686615    7[6-(1,6),6-(1,6),29-(7,7,7)]
   303       8.343203       8.343203       8.343203    7[6-(1,6),6-(1,6),29-(7,7,7)]
   304      14.550373      14.550373      14.550373    7[6-(1,6),6-(1,6),29-(7,7,7)]
   305      22.047563      22.047563      22.047563    7[6-(1,6),6-(1,6),29-(7,7,7)]
   306      19.118466      19.118466      19.118466    7[6-(1,6),6-(1,6),29-(7,7,7)]
   307      12.911304      12.911304      12.911304    7[6-(1,6),6-(1,6),29-(7,7,7)]
   308       9.982237       9.982237       9.982237    7[6-(1,6),6-(1,6),29-(7,7,7)]
   309        5.36115        5.36115        5.36115    7[6-(1,6),6-(1,6),29-(7,7,7)]
   310      17.426429      17.426429      17.426429    7[6-(1,6),6-(1,6),29-(7,7,7)]
   311      23.633621      23.633621      23.633621    7[6-(1,6),6-(1,6),29-(7,7,7)]
   312       8.290207       8.290207       8.290207    7[6-(1,6),6-(1,6),29-(7,7,7)]
   313      14.497374      14.497374      14.497374    7[6-(1,6),6-(1,6),29-(7,7,7)]
   314      17.426471      17.426471      17.426471    7[6-(1,6),6-(1,6),29-(7,7,7)]
   315      14.497397      14.497397      14.497397    7[6-(1,6),6-(1,6),29-(7,7,7)]
   316        26.5627        26.5627        26.5627    7[6-(1,6),6-(1,6),29-(7,7,7)]
   317      22.047586      22.047586      22.047586    7[6-(1,6),6-(1,6),29-(7,7,7)]
   318      19.118508      19.118508      19.118508    7[6-(1,6),6-(1,6),29-(7,7,7)]
   319      12.911316      12.911316      12.911316    7[6-(1,6),6-(1,6),29-(7,7,7)]
   320       28.25473       28.25473       28.25473    7[6-(1,6),6-(1,6),29-(7,7,7)]
   321      17.479468      17.479468      17.479468    7[6-(1,6),6-(1,6),29-(7,7,7)]
   322      23.686592      23.686592      23.686592    7[6-(1,6),6-(1,6),29-(7,7,7)]
   323      17.479448      17.479448      17.479448    7[6-(1,6),6-(1,6),29-(7,7,7)]
   324      14.550361      14.550361      14.550361    7[6-(1,6),6-(1,6),29-(7,7,7)]
   325      28.201725      28.201725      28.201725    7[6-(1,6),6-(1,6),29-(7,7,7)]
   326      12.858322      12.858322      12.858322    7[6-(1,6),6-(1,6),29-(7,7,7)]
   327      19.065498      19.065498      19.065498    7[6-(1,6),6-(1,6),29-(7,7,7)]
   328      21.994564      21.994564      21.994564    7[6-(1,6),6-(1,6),29-(7,7,7)]
