# Supplementary material for: A collection of forcefield precursors for metal–organic frameworks
Source: RSC Adv. 2019 Nov 13;9(63):36492–507. doi: 10.1039/c9ra07327b (PMC9075174; doi:10.1039/c9ra07327b)
Supplement: RA-009-C9RA07327B-s2532 [file RA-009-C9RA07327B-s2532.txt]

UYAPOA_clean

20.458600    0.000000    0.000000
10.229300    17.717667    0.000000
10.229288    5.905882    26.790053

     1      22.232556      22.232556      22.232556    30[8-(30,30,30),8-(6),8-(6),8-(6)]
     2      19.134408      19.134408      19.134408    30[8-(30,30,30),8-(6),8-(6),8-(6)]
     3      20.008808      20.008808      20.008808    30[8-(30,30,30),8-(6),8-(6),8-(6)]
     4      11.553479      11.553479      11.553479    30[8-(30,30,30),8-(6),8-(6),8-(6)]
     5      20.908379      20.908379      20.908379    30[8-(30,30,30),8-(6),8-(6),8-(6)]
     6      28.913931      28.913931      28.913931    30[8-(30,30,30),8-(6),8-(6),8-(6)]
     7      20.458592      20.458592      20.458592    30[8-(30,30,30),8-(6),8-(6),8-(6)]
     8      30.687898      30.687898      30.687898    30[8-(30,30,30),8-(6),8-(6),8-(6)]
     9      29.363709      29.363709      29.363709    30[8-(30,30,30),8-(6),8-(6),8-(6)]
    10      20.008809      20.008809      20.008809    30[8-(30,30,30),8-(6),8-(6),8-(6)]
    11      12.003257      12.003257      12.003257    30[8-(30,30,30),8-(6),8-(6),8-(6)]
    12      18.684632      18.684632      18.684632    30[8-(30,30,30),8-(6),8-(6),8-(6)]
    13       21.78278       21.78278       21.78278    30[8-(30,30,30),8-(6),8-(6),8-(6)]
    14       20.90838       20.90838       20.90838    30[8-(30,30,30),8-(6),8-(6),8-(6)]
    15       10.22929       10.22929       10.22929    30[8-(30,30,30),8-(6),8-(6),8-(6)]
    16      20.458596      20.458596      20.458596    30[8-(30,30,30),8-(6),8-(6),8-(6)]
    17      23.483393      23.483393      23.483393    1[6-(6,6)]
    18       23.92939       23.92939       23.92939    1[6-(6,6)]
    19      30.322703      30.322703      30.322703    1[6-(6,6)]
    20      19.616718      19.616718      19.616718    1[6-(6,6)]
    21      31.168666      31.168666      31.168666    1[6-(6,6)]
    22       23.15402       23.15402       23.15402    1[6-(6,6)]
    23      23.870071      23.870071      23.870071    1[6-(6,6)]
    24      25.998788      25.998788      25.998788    1[6-(6,6)]
    25       27.68253       27.68253       27.68253    1[6-(6,6)]
    26      25.414693      25.414693      25.414693    1[6-(6,6)]
    27      23.850634      23.850634      23.850634    1[6-(6,6)]
    28      22.779628      22.779628      22.779628    1[6-(6,6)]
    29      15.778685      15.778685      15.778685    1[6-(6,6)]
    30      14.116423      14.116423      14.116423    1[6-(6,6)]
    31      35.523279      35.523279      35.523279    1[6-(6,6)]
    32      16.800592      16.800592      16.800592    1[6-(6,6)]
    33       33.35569       33.35569       33.35569    1[6-(6,6)]
    34      20.857542      20.857542      20.857542    1[6-(6,6)]
    35       23.63582       23.63582       23.63582    1[6-(6,6)]
    36      22.103471      22.103471      22.103471    1[6-(6,6)]
    37      21.599166      21.599166      21.599166    1[6-(6,6)]
    38      21.221703      21.221703      21.221703    1[6-(6,6)]
    39      21.548019      21.548019      21.548019    1[6-(6,6)]
    40      19.258703      19.258703      19.258703    1[6-(6,6)]
    41       22.11369       22.11369       22.11369    1[6-(6,6)]
    42      23.329953      23.329953      23.329953    1[6-(6,6)]
    43      26.217685      26.217685      26.217685    1[6-(6,6)]
    44      24.958458      24.958458      24.958458    1[6-(6,6)]
    45       27.53931       27.53931       27.53931    1[6-(6,6)]
    46      17.364236      17.364236      17.364236    1[6-(6,6)]
    47      13.869908      13.869908      13.869908    1[6-(6,6)]
    48      13.273539      13.273539      13.273539    1[6-(6,6)]
    49        12.0941        12.0941        12.0941    1[6-(6,6)]
    50      14.739396      14.739396      14.739396    1[6-(6,6)]
    51      15.977142      15.977142      15.977142    1[6-(6,6)]
    52      19.337468      19.337468      19.337468    1[6-(6,6)]
    53        14.9092        14.9092        14.9092    1[6-(6,6)]
    54      16.571461      16.571461      16.571461    1[6-(6,6)]
    55       5.393905       5.393905       5.393905    1[6-(6,6)]
    56      24.116593      24.116593      24.116593    1[6-(6,6)]
    57       7.561493       7.561493       7.561493    1[6-(6,6)]
    58       20.05965       20.05965       20.05965    1[6-(6,6)]
    59      17.281373      17.281373      17.281373    1[6-(6,6)]
    60      18.813722      18.813722      18.813722    1[6-(6,6)]
    61      19.318026      19.318026      19.318026    1[6-(6,6)]
    62      19.695486      19.695486      19.695486    1[6-(6,6)]
    63      19.369172      19.369172      19.369172    1[6-(6,6)]
    64      11.429191      11.429191      11.429191    1[6-(6,6)]
    65      18.803495      18.803495      18.803495    1[6-(6,6)]
    66       17.58723       17.58723       17.58723    1[6-(6,6)]
    67      14.699499      14.699499      14.699499    1[6-(6,6)]
    68      26.188026      26.188026      26.188026    1[6-(6,6)]
    69      13.377873      13.377873      13.377873    1[6-(6,6)]
    70      13.323656      13.323656      13.323656    1[6-(6,6)]
    71      16.817986      16.817986      16.817986    1[6-(6,6)]
    72      17.414354      17.414354      17.414354    1[6-(6,6)]
    73      18.593791      18.593791      18.593791    1[6-(6,6)]
    74      15.948493      15.948493      15.948493    1[6-(6,6)]
    75      14.710749      14.710749      14.710749    1[6-(6,6)]
    76      11.350425      11.350425      11.350425    1[6-(6,6)]
    77      27.663091      27.663091      27.663091    1[6-(6,6)]
    78      27.217093      27.217093      27.217093    1[6-(6,6)]
    79      10.594481      10.594481      10.594481    1[6-(6,6)]
    80      11.071167      11.071167      11.071167    1[6-(6,6)]
    81       9.748517       9.748517       9.748517    1[6-(6,6)]
    82      27.992473      27.992473      27.992473    1[6-(6,6)]
    83      27.276422      27.276422      27.276422    1[6-(6,6)]
    84      25.147705      25.147705      25.147705    1[6-(6,6)]
    85      23.463961      23.463961      23.463961    1[6-(6,6)]
    86      25.731796      25.731796      25.731796    1[6-(6,6)]
    87      27.295856      27.295856      27.295856    1[6-(6,6)]
    88       7.908266       7.908266       7.908266    1[6-(6,6)]
    89      26.007988      26.007988      26.007988    1[6-(6,6)]
    90      24.345727      24.345727      24.345727    1[6-(6,6)]
    91      35.523283      35.523283      35.523283    1[6-(6,6)]
    92      16.800595      16.800595      16.800595    1[6-(6,6)]
    93      33.355695      33.355695      33.355695    1[6-(6,6)]
    94      20.857538      20.857538      20.857538    1[6-(6,6)]
    95      23.635815      23.635815      23.635815    1[6-(6,6)]
    96      22.103466      22.103466      22.103466    1[6-(6,6)]
    97      21.599162      21.599162      21.599162    1[6-(6,6)]
    98      21.221702      21.221702      21.221702    1[6-(6,6)]
    99      21.548016      21.548016      21.548016    1[6-(6,6)]
   100      29.487997      29.487997      29.487997    1[6-(6,6)]
   101      22.113693      22.113693      22.113693    1[6-(6,6)]
   102      23.329958      23.329958      23.329958    1[6-(6,6)]
   103      26.217689      26.217689      26.217689    1[6-(6,6)]
   104      14.729162      14.729162      14.729162    1[6-(6,6)]
   105      27.539315      27.539315      27.539315    1[6-(6,6)]
   106      27.593532      27.593532      27.593532    1[6-(6,6)]
   107      24.099202      24.099202      24.099202    1[6-(6,6)]
   108      23.502834      23.502834      23.502834    1[6-(6,6)]
   109      22.323397      22.323397      22.323397    1[6-(6,6)]
   110      24.968695      24.968695      24.968695    1[6-(6,6)]
   111      26.206439      26.206439      26.206439    1[6-(6,6)]
   112      29.566763      29.566763      29.566763    1[6-(6,6)]
   113      13.254097      13.254097      13.254097    1[6-(6,6)]
   114      13.700095      13.700095      13.700095    1[6-(6,6)]
   115      30.322707      30.322707      30.322707    1[6-(6,6)]
   116      29.846021      29.846021      29.846021    1[6-(6,6)]
   117      31.168671      31.168671      31.168671    1[6-(6,6)]
   118      12.924715      12.924715      12.924715    1[6-(6,6)]
   119      13.640766      13.640766      13.640766    1[6-(6,6)]
   120      15.769483      15.769483      15.769483    1[6-(6,6)]
   121      17.453227      17.453227      17.453227    1[6-(6,6)]
   122      15.185392      15.185392      15.185392    1[6-(6,6)]
   123      13.621332      13.621332      13.621332    1[6-(6,6)]
   124      33.008922      33.008922      33.008922    1[6-(6,6)]
   125      17.433795      17.433795      17.433795    1[6-(6,6)]
   126      16.987798      16.987798      16.987798    1[6-(6,6)]
   127      10.594485      10.594485      10.594485    1[6-(6,6)]
   128       21.30047       21.30047       21.30047    1[6-(6,6)]
   129       9.748522       9.748522       9.748522    1[6-(6,6)]
   130      17.763168      17.763168      17.763168    1[6-(6,6)]
   131      17.047117      17.047117      17.047117    1[6-(6,6)]
   132        14.9184        14.9184        14.9184    1[6-(6,6)]
   133      13.234658      13.234658      13.234658    1[6-(6,6)]
   134      15.502495      15.502495      15.502495    1[6-(6,6)]
   135      17.066554      17.066554      17.066554    1[6-(6,6)]
   136       18.13756       18.13756       18.13756    1[6-(6,6)]
   137      25.138503      25.138503      25.138503    1[6-(6,6)]
   138      26.800765      26.800765      26.800765    1[6-(6,6)]
   139       5.393909       5.393909       5.393909    1[6-(6,6)]
   140      24.116596      24.116596      24.116596    1[6-(6,6)]
   141       7.561498       7.561498       7.561498    1[6-(6,6)]
   142      20.059646      20.059646      20.059646    1[6-(6,6)]
   143      17.281368      17.281368      17.281368    1[6-(6,6)]
   144      18.813717      18.813717      18.813717    1[6-(6,6)]
   145      19.318022      19.318022      19.318022    1[6-(6,6)]
   146      19.695485      19.695485      19.695485    1[6-(6,6)]
   147      19.369169      19.369169      19.369169    1[6-(6,6)]
   148      21.658485      21.658485      21.658485    1[6-(6,6)]
   149      18.803498      18.803498      18.803498    1[6-(6,6)]
   150      17.587235      17.587235      17.587235    1[6-(6,6)]
   151      14.699503      14.699503      14.699503    1[6-(6,6)]
   152       15.95873       15.95873       15.95873    1[6-(6,6)]
   153      13.377878      13.377878      13.377878    1[6-(6,6)]
   154      23.552952      23.552952      23.552952    1[6-(6,6)]
   155       27.04728       27.04728       27.04728    1[6-(6,6)]
   156      27.643649      27.643649      27.643649    1[6-(6,6)]
   157      28.823088      28.823088      28.823088    1[6-(6,6)]
   158      26.177792      26.177792      26.177792    1[6-(6,6)]
   159      24.940046      24.940046      24.940046    1[6-(6,6)]
   160       21.57972       21.57972       21.57972    1[6-(6,6)]
   161      21.145999      21.145999      21.145999    6[6-(6,6),8-(30),8-(30)]
   162       21.46413       21.46413       21.46413    6[6-(1,6),6-(1,6),6-(8,8)]
   163      22.794961      22.794961      22.794961    6[1-(0),6-(1,6),6-(6,6)]
   164      23.057854      23.057854      23.057854    6[1-(0),6-(1,6),6-(6,6)]
   165      22.056405      22.056405      22.056405    6[6-(1,6),6-(1,6),6-(6,6)]
   166       20.77672       20.77672       20.77672    6[1-(0),6-(1,6),6-(6,6)]
   167        20.4903        20.4903        20.4903    6[1-(0),6-(1,6),6-(6,6)]
   168      32.614065      32.614065      32.614065    6[6-(1,6),6-(1,6),6-(6,6)]
   169      31.868349      31.868349      31.868349    6[1-(0),6-(6,6),6-(6,6)]
   170      21.935711      21.935711      21.935711    6[6-(1,6),6-(1,6),6-(6,6)]
   171      22.957617      22.957617      22.957617    6[1-(0),6-(6,6),6-(6,6)]
   172       23.69515       23.69515       23.69515    6[6-(1,6),6-(1,6),6-(6,6)]
   173      23.386225      23.386225      23.386225    6[1-(0),6-(6,6),6-(6,6)]
   174      24.753882      24.753882      24.753882    6[6-(1,6),6-(1,6),6-(6,6)]
   175      25.893426      25.893426      25.893426    6[1-(0),6-(1,6),6-(6,6)]
   176      26.899989      26.899989      26.899989    6[1-(0),6-(1,6),6-(6,6)]
   177      26.705632      26.705632      26.705632    6[6-(1,6),6-(1,6),6-(8,8)]
   178      25.552789      25.552789      25.552789    6[1-(0),6-(1,6),6-(6,6)]
   179      24.604534      24.604534      24.604534    6[1-(0),6-(1,6),6-(6,6)]
   180      21.174651      21.174651      21.174651    6[6-(1,6),6-(1,6),6-(6,6)]
   181      21.848762      21.848762      21.848762    6[1-(0),6-(6,6),6-(6,6)]
   182      27.782776      27.782776      27.782776    6[6-(6,6),8-(30),8-(30)]
   183      17.691564      17.691564      17.691564    6[6-(6,6),8-(30),8-(30)]
   184      16.512125      16.512125      16.512125    6[6-(1,6),6-(1,6),6-(8,8)]
   185      15.657979      15.657979      15.657979    6[1-(0),6-(1,6),6-(6,6)]
   186      14.653461      14.653461      14.653461    6[1-(0),6-(1,6),6-(6,6)]
   187      14.400797      14.400797      14.400797    6[6-(1,6),6-(1,6),6-(6,6)]
   188      15.220164      15.220164      15.220164    6[1-(0),6-(1,6),6-(6,6)]
   189      16.259462      16.259462      16.259462    6[1-(0),6-(1,6),6-(6,6)]
   190       33.76077       33.76077       33.76077    6[6-(1,6),6-(1,6),6-(6,6)]
   191      33.110186      33.110186      33.110186    6[1-(0),6-(6,6),6-(6,6)]
   192       21.85183       21.85183       21.85183    6[6-(1,6),6-(1,6),6-(6,6)]
   193      21.526538      21.526538      21.526538    6[1-(0),6-(6,6),6-(6,6)]
   194      22.184282      22.184282      22.184282    6[6-(1,6),6-(1,6),6-(6,6)]
   195        23.1888        23.1888        23.1888    6[1-(0),6-(6,6),6-(6,6)]
   196      21.880472      21.880472      21.880472    6[6-(1,6),6-(1,6),6-(6,6)]
   197      21.896839      21.896839      21.896839    6[1-(0),6-(1,6),6-(6,6)]
   198      21.620647      21.620647      21.620647    6[1-(0),6-(1,6),6-(6,6)]
   199       21.37412       21.37412       21.37412    6[6-(1,6),6-(1,6),6-(8,8)]
   200      21.375143      21.375143      21.375143    6[1-(0),6-(1,6),6-(6,6)]
   201      21.593028      21.593028      21.593028    6[1-(0),6-(1,6),6-(6,6)]
   202      21.136802      21.136802      21.136802    6[6-(1,6),6-(1,6),6-(6,6)]
   203       19.73948       19.73948       19.73948    6[1-(0),6-(6,6),6-(6,6)]
   204      21.134754      21.134754      21.134754    6[6-(6,6),8-(30),8-(30)]
   205      22.538207      22.538207      22.538207    6[6-(6,6),8-(30),8-(30)]
   206      23.399513      23.399513      23.399513    6[6-(1,6),6-(1,6),6-(8,8)]
   207      22.922828      22.922828      22.922828    6[1-(0),6-(1,6),6-(6,6)]
   208      23.664451      23.664451      23.664451    6[1-(0),6-(1,6),6-(6,6)]
   209      24.918563      24.918563      24.918563    6[6-(1,6),6-(1,6),6-(6,6)]
   210      25.378882      25.378882      25.378882    6[1-(0),6-(1,6),6-(6,6)]
   211      24.626006      24.626006      24.626006    6[1-(0),6-(1,6),6-(6,6)]
   212      25.688829      25.688829      25.688829    6[6-(1,6),6-(1,6),6-(6,6)]
   213      27.085129      27.085129      27.085129    6[1-(0),6-(6,6),6-(6,6)]
   214      17.588258      17.588258      17.588258    6[6-(1,6),6-(1,6),6-(6,6)]
   215      16.891642      16.891642      16.891642    6[1-(0),6-(6,6),6-(6,6)]
   216      15.496366      15.496366      15.496366    6[6-(1,6),6-(1,6),6-(6,6)]
   217      14.800774      14.800774      14.800774    6[1-(0),6-(6,6),6-(6,6)]
   218      14.741443      14.741443      14.741443    6[6-(1,6),6-(1,6),6-(6,6)]
   219      13.585532      13.585532      13.585532    6[1-(0),6-(1,6),6-(6,6)]
   220       12.85516       12.85516       12.85516    6[1-(0),6-(1,6),6-(6,6)]
   221      13.296042      13.296042      13.296042    6[6-(1,6),6-(1,6),6-(8,8)]
   222      14.447861      14.447861      14.447861    6[1-(0),6-(1,6),6-(6,6)]
   223      15.178234      15.178234      15.178234    6[1-(0),6-(1,6),6-(6,6)]
   224      19.064346      19.064346      19.064346    6[6-(1,6),6-(1,6),6-(6,6)]
   225      19.787558      19.787558      19.787558    6[1-(0),6-(6,6),6-(6,6)]
   226      12.458262      12.458262      12.458262    6[6-(6,6),8-(30),8-(30)]
   227      33.454921      33.454921      33.454921    6[6-(6,6),8-(30),8-(30)]
   228      14.175759      14.175759      14.175759    6[6-(1,6),6-(1,6),6-(8,8)]
   229      15.029906      15.029906      15.029906    6[1-(0),6-(1,6),6-(6,6)]
   230      16.034423      16.034423      16.034423    6[1-(0),6-(1,6),6-(6,6)]
   231      16.287086      16.287086      16.287086    6[6-(1,6),6-(1,6),6-(6,6)]
   232       5.238419       5.238419       5.238419    6[1-(0),6-(1,6),6-(6,6)]
   233       4.199123       4.199123       4.199123    6[1-(0),6-(1,6),6-(6,6)]
   234      17.385712      17.385712      17.385712    6[6-(1,6),6-(1,6),6-(6,6)]
   235       7.806996       7.806996       7.806996    6[1-(0),6-(6,6),6-(6,6)]
   236       8.836063       8.836063       8.836063    6[6-(1,6),6-(1,6),6-(6,6)]
   237      19.390654      19.390654      19.390654    6[1-(0),6-(6,6),6-(6,6)]
   238       18.73291       18.73291       18.73291    6[6-(1,6),6-(1,6),6-(6,6)]
   239      17.728394      17.728394      17.728394    6[1-(0),6-(6,6),6-(6,6)]
   240       19.03672       19.03672       19.03672    6[6-(1,6),6-(1,6),6-(6,6)]
   241      19.020353      19.020353      19.020353    6[1-(0),6-(1,6),6-(6,6)]
   242      19.296544      19.296544      19.296544    6[1-(0),6-(1,6),6-(6,6)]
   243       19.54307       19.54307       19.54307    6[6-(1,6),6-(1,6),6-(8,8)]
   244      19.542047      19.542047      19.542047    6[1-(0),6-(1,6),6-(6,6)]
   245      19.324163      19.324163      19.324163    6[1-(0),6-(1,6),6-(6,6)]
   246       9.551091       9.551091       9.551091    6[6-(1,6),6-(1,6),6-(6,6)]
   247      10.948414      10.948414      10.948414    6[1-(0),6-(6,6),6-(6,6)]
   248      19.782435      19.782435      19.782435    6[6-(6,6),8-(30),8-(30)]
   249      28.608279      28.608279      28.608279    6[6-(6,6),8-(30),8-(30)]
   250      17.517672      17.517672      17.517672    6[6-(1,6),6-(1,6),6-(8,8)]
   251      17.994357      17.994357      17.994357    6[1-(0),6-(1,6),6-(6,6)]
   252      17.252732      17.252732      17.252732    6[1-(0),6-(1,6),6-(6,6)]
   253       15.99862       15.99862       15.99862    6[6-(1,6),6-(1,6),6-(6,6)]
   254      15.538302      15.538302      15.538302    6[1-(0),6-(1,6),6-(6,6)]
   255      16.291178      16.291178      16.291178    6[1-(0),6-(1,6),6-(6,6)]
   256      15.228353      15.228353      15.228353    6[6-(1,6),6-(1,6),6-(6,6)]
   257      13.832054      13.832054      13.832054    6[1-(0),6-(6,6),6-(6,6)]
   258      13.099635      13.099635      13.099635    6[6-(1,6),6-(1,6),6-(6,6)]
   259       13.79625       13.79625       13.79625    6[1-(0),6-(6,6),6-(6,6)]
   260      15.191527      15.191527      15.191527    6[6-(1,6),6-(1,6),6-(6,6)]
   261       15.88712       15.88712       15.88712    6[1-(0),6-(6,6),6-(6,6)]
   262      15.946449      15.946449      15.946449    6[6-(1,6),6-(1,6),6-(6,6)]
   263       17.10236       17.10236       17.10236    6[1-(0),6-(1,6),6-(6,6)]
   264      17.832731      17.832731      17.832731    6[1-(0),6-(1,6),6-(6,6)]
   265      17.391848      17.391848      17.391848    6[6-(1,6),6-(1,6),6-(8,8)]
   266      16.240029      16.240029      16.240029    6[1-(0),6-(1,6),6-(6,6)]
   267      15.509657      15.509657      15.509657    6[1-(0),6-(1,6),6-(6,6)]
   268      11.623547      11.623547      11.623547    6[6-(1,6),6-(1,6),6-(6,6)]
   269      10.900336      10.900336      10.900336    6[1-(0),6-(6,6),6-(6,6)]
   270      18.229627      18.229627      18.229627    6[6-(6,6),8-(30),8-(30)]
   271      30.000487      30.000487      30.000487    6[6-(6,6),8-(30),8-(30)]
   272      29.682355      29.682355      29.682355    6[6-(1,6),6-(1,6),6-(8,8)]
   273      28.351523      28.351523      28.351523    6[1-(0),6-(1,6),6-(6,6)]
   274       28.08863       28.08863       28.08863    6[1-(0),6-(1,6),6-(6,6)]
   275      29.090078      29.090078      29.090078    6[6-(1,6),6-(1,6),6-(6,6)]
   276       9.911164       9.911164       9.911164    6[1-(0),6-(1,6),6-(6,6)]
   277      10.197584      10.197584      10.197584    6[1-(0),6-(1,6),6-(6,6)]
   278      28.761717      28.761717      28.761717    6[6-(1,6),6-(1,6),6-(6,6)]
   279       9.048833       9.048833       9.048833    6[1-(0),6-(6,6),6-(6,6)]
   280       8.752183       8.752183       8.752183    6[6-(1,6),6-(1,6),6-(6,6)]
   281      28.188875      28.188875      28.188875    6[1-(0),6-(6,6),6-(6,6)]
   282      27.451343      27.451343      27.451343    6[6-(1,6),6-(1,6),6-(6,6)]
   283      27.760268      27.760268      27.760268    6[1-(0),6-(6,6),6-(6,6)]
   284       26.39261       26.39261       26.39261    6[6-(1,6),6-(1,6),6-(6,6)]
   285      25.253066      25.253066      25.253066    6[1-(0),6-(1,6),6-(6,6)]
   286      24.246502      24.246502      24.246502    6[1-(0),6-(1,6),6-(6,6)]
   287      24.440859      24.440859      24.440859    6[6-(1,6),6-(1,6),6-(8,8)]
   288        25.5937        25.5937        25.5937    6[1-(0),6-(1,6),6-(6,6)]
   289      26.541957      26.541957      26.541957    6[1-(0),6-(1,6),6-(6,6)]
   290       9.513243       9.513243       9.513243    6[6-(1,6),6-(1,6),6-(6,6)]
   291       8.839132       8.839132       8.839132    6[1-(0),6-(6,6),6-(6,6)]
   292      23.363713      23.363713      23.363713    6[6-(6,6),8-(30),8-(30)]
   293       7.462267       7.462267       7.462267    6[6-(6,6),8-(30),8-(30)]
   294      26.741429      26.741429      26.741429    6[6-(1,6),6-(1,6),6-(8,8)]
   295      25.887282      25.887282      25.887282    6[1-(0),6-(1,6),6-(6,6)]
   296      24.882765      24.882765      24.882765    6[1-(0),6-(1,6),6-(6,6)]
   297      24.630102      24.630102      24.630102    6[6-(1,6),6-(1,6),6-(6,6)]
   298      35.678769      35.678769      35.678769    6[1-(0),6-(1,6),6-(6,6)]
   299      36.718065      36.718065      36.718065    6[1-(0),6-(1,6),6-(6,6)]
   300      23.531476      23.531476      23.531476    6[6-(1,6),6-(1,6),6-(6,6)]
   301      33.110192      33.110192      33.110192    6[1-(0),6-(6,6),6-(6,6)]
   302      32.081125      32.081125      32.081125    6[6-(1,6),6-(1,6),6-(6,6)]
   303      21.526534      21.526534      21.526534    6[1-(0),6-(6,6),6-(6,6)]
   304      22.184278      22.184278      22.184278    6[6-(1,6),6-(1,6),6-(6,6)]
   305      23.188794      23.188794      23.188794    6[1-(0),6-(6,6),6-(6,6)]
   306      21.880468      21.880468      21.880468    6[6-(1,6),6-(1,6),6-(6,6)]
   307      21.896835      21.896835      21.896835    6[1-(0),6-(1,6),6-(6,6)]
   308      21.620644      21.620644      21.620644    6[1-(0),6-(1,6),6-(6,6)]
   309      21.374118      21.374118      21.374118    6[6-(1,6),6-(1,6),6-(8,8)]
   310      21.375141      21.375141      21.375141    6[1-(0),6-(1,6),6-(6,6)]
   311      21.593025      21.593025      21.593025    6[1-(0),6-(1,6),6-(6,6)]
   312      31.366097      31.366097      31.366097    6[6-(1,6),6-(1,6),6-(6,6)]
   313      29.968774      29.968774      29.968774    6[1-(0),6-(6,6),6-(6,6)]
   314      21.134753      21.134753      21.134753    6[6-(6,6),8-(30),8-(30)]
   315      12.308909      12.308909      12.308909    6[6-(6,6),8-(30),8-(30)]
   316      23.399516      23.399516      23.399516    6[6-(1,6),6-(1,6),6-(8,8)]
   317      22.922831      22.922831      22.922831    6[1-(0),6-(1,6),6-(6,6)]
   318      23.664456      23.664456      23.664456    6[1-(0),6-(1,6),6-(6,6)]
   319      24.918568      24.918568      24.918568    6[6-(1,6),6-(1,6),6-(6,6)]
   320      25.378886      25.378886      25.378886    6[1-(0),6-(1,6),6-(6,6)]
   321       24.62601       24.62601       24.62601    6[1-(0),6-(1,6),6-(6,6)]
   322      25.688835      25.688835      25.688835    6[6-(1,6),6-(1,6),6-(6,6)]
   323      27.085134      27.085134      27.085134    6[1-(0),6-(6,6),6-(6,6)]
   324      27.817553      27.817553      27.817553    6[6-(1,6),6-(1,6),6-(6,6)]
   325      27.120938      27.120938      27.120938    6[1-(0),6-(6,6),6-(6,6)]
   326      25.725661      25.725661      25.725661    6[6-(1,6),6-(1,6),6-(6,6)]
   327      25.030068      25.030068      25.030068    6[1-(0),6-(6,6),6-(6,6)]
   328      24.970739      24.970739      24.970739    6[6-(1,6),6-(1,6),6-(6,6)]
   329      23.814828      23.814828      23.814828    6[1-(0),6-(1,6),6-(6,6)]
   330      23.084457      23.084457      23.084457    6[1-(0),6-(1,6),6-(6,6)]
   331       23.52534       23.52534       23.52534    6[6-(1,6),6-(1,6),6-(8,8)]
   332      24.677159      24.677159      24.677159    6[1-(0),6-(1,6),6-(6,6)]
   333      25.407531      25.407531      25.407531    6[1-(0),6-(1,6),6-(6,6)]
   334      29.293641      29.293641      29.293641    6[6-(1,6),6-(1,6),6-(6,6)]
   335      30.016852      30.016852      30.016852    6[1-(0),6-(6,6),6-(6,6)]
   336      22.687561      22.687561      22.687561    6[6-(6,6),8-(30),8-(30)]
   337      10.916701      10.916701      10.916701    6[6-(6,6),8-(30),8-(30)]
   338      11.234833      11.234833      11.234833    6[6-(1,6),6-(1,6),6-(8,8)]
   339      12.565665      12.565665      12.565665    6[1-(0),6-(1,6),6-(6,6)]
   340      12.828558      12.828558      12.828558    6[1-(0),6-(1,6),6-(6,6)]
   341       11.82711       11.82711       11.82711    6[6-(1,6),6-(1,6),6-(6,6)]
   342      31.006024      31.006024      31.006024    6[1-(0),6-(1,6),6-(6,6)]
   343      30.719604      30.719604      30.719604    6[1-(0),6-(1,6),6-(6,6)]
   344      12.155471      12.155471      12.155471    6[6-(1,6),6-(1,6),6-(6,6)]
   345      31.868355      31.868355      31.868355    6[1-(0),6-(6,6),6-(6,6)]
   346      32.165005      32.165005      32.165005    6[6-(1,6),6-(1,6),6-(6,6)]
   347      12.728313      12.728313      12.728313    6[1-(0),6-(6,6),6-(6,6)]
   348      13.465845      13.465845      13.465845    6[6-(1,6),6-(1,6),6-(6,6)]
   349       13.15692       13.15692       13.15692    6[1-(0),6-(6,6),6-(6,6)]
   350      14.524578      14.524578      14.524578    6[6-(1,6),6-(1,6),6-(6,6)]
   351      15.664122      15.664122      15.664122    6[1-(0),6-(1,6),6-(6,6)]
   352      16.670686      16.670686      16.670686    6[1-(0),6-(1,6),6-(6,6)]
   353      16.476329      16.476329      16.476329    6[6-(1,6),6-(1,6),6-(8,8)]
   354      15.323488      15.323488      15.323488    6[1-(0),6-(1,6),6-(6,6)]
   355      14.375231      14.375231      14.375231    6[1-(0),6-(1,6),6-(6,6)]
   356      31.403945      31.403945      31.403945    6[6-(1,6),6-(1,6),6-(6,6)]
   357      32.078056      32.078056      32.078056    6[1-(0),6-(6,6),6-(6,6)]
   358      17.553475      17.553475      17.553475    6[6-(6,6),8-(30),8-(30)]
   359      19.771189      19.771189      19.771189    6[6-(6,6),8-(30),8-(30)]
   360      19.453058      19.453058      19.453058    6[6-(1,6),6-(1,6),6-(8,8)]
   361      18.122227      18.122227      18.122227    6[1-(0),6-(1,6),6-(6,6)]
   362      17.859334      17.859334      17.859334    6[1-(0),6-(1,6),6-(6,6)]
   363      18.860783      18.860783      18.860783    6[6-(1,6),6-(1,6),6-(6,6)]
   364      20.140468      20.140468      20.140468    6[1-(0),6-(1,6),6-(6,6)]
   365      20.426888      20.426888      20.426888    6[1-(0),6-(1,6),6-(6,6)]
   366       8.303123       8.303123       8.303123    6[6-(1,6),6-(1,6),6-(6,6)]
   367       9.048839       9.048839       9.048839    6[1-(0),6-(6,6),6-(6,6)]
   368      18.981477      18.981477      18.981477    6[6-(1,6),6-(1,6),6-(6,6)]
   369      17.959571      17.959571      17.959571    6[1-(0),6-(6,6),6-(6,6)]
   370      17.222038      17.222038      17.222038    6[6-(1,6),6-(1,6),6-(6,6)]
   371      17.530963      17.530963      17.530963    6[1-(0),6-(6,6),6-(6,6)]
   372      16.163306      16.163306      16.163306    6[6-(1,6),6-(1,6),6-(6,6)]
   373      15.023762      15.023762      15.023762    6[1-(0),6-(1,6),6-(6,6)]
   374      14.017199      14.017199      14.017199    6[1-(0),6-(1,6),6-(6,6)]
   375      14.211556      14.211556      14.211556    6[6-(1,6),6-(1,6),6-(8,8)]
   376      15.364399      15.364399      15.364399    6[1-(0),6-(1,6),6-(6,6)]
   377      16.312654      16.312654      16.312654    6[1-(0),6-(1,6),6-(6,6)]
   378      19.742537      19.742537      19.742537    6[6-(1,6),6-(1,6),6-(6,6)]
   379      19.068426      19.068426      19.068426    6[1-(0),6-(6,6),6-(6,6)]
   380      13.134412      13.134412      13.134412    6[6-(6,6),8-(30),8-(30)]
   381      23.225624      23.225624      23.225624    6[6-(6,6),8-(30),8-(30)]
   382      24.405063      24.405063      24.405063    6[6-(1,6),6-(1,6),6-(8,8)]
   383      25.259209      25.259209      25.259209    6[1-(0),6-(1,6),6-(6,6)]
   384      26.263727      26.263727      26.263727    6[1-(0),6-(1,6),6-(6,6)]
   385      26.516391      26.516391      26.516391    6[6-(1,6),6-(1,6),6-(6,6)]
   386      25.697024      25.697024      25.697024    6[1-(0),6-(1,6),6-(6,6)]
   387      24.657726      24.657726      24.657726    6[1-(0),6-(1,6),6-(6,6)]
   388       7.156418       7.156418       7.156418    6[6-(1,6),6-(1,6),6-(6,6)]
   389       7.807002       7.807002       7.807002    6[1-(0),6-(6,6),6-(6,6)]
   390      19.065358      19.065358      19.065358    6[6-(1,6),6-(1,6),6-(6,6)]
   391       19.39065       19.39065       19.39065    6[1-(0),6-(6,6),6-(6,6)]
   392      18.732906      18.732906      18.732906    6[6-(1,6),6-(1,6),6-(6,6)]
   393      17.728388      17.728388      17.728388    6[1-(0),6-(6,6),6-(6,6)]
   394      19.036716      19.036716      19.036716    6[6-(1,6),6-(1,6),6-(6,6)]
   395      19.020349      19.020349      19.020349    6[1-(0),6-(1,6),6-(6,6)]
   396      19.296541      19.296541      19.296541    6[1-(0),6-(1,6),6-(6,6)]
   397      19.543068      19.543068      19.543068    6[6-(1,6),6-(1,6),6-(8,8)]
   398      19.542045      19.542045      19.542045    6[1-(0),6-(1,6),6-(6,6)]
   399       19.32416       19.32416       19.32416    6[1-(0),6-(1,6),6-(6,6)]
   400      19.780386      19.780386      19.780386    6[6-(1,6),6-(1,6),6-(6,6)]
   401      21.177708      21.177708      21.177708    6[1-(0),6-(6,6),6-(6,6)]
   402      19.782434      19.782434      19.782434    6[6-(6,6),8-(30),8-(30)]
   403      18.378981      18.378981      18.378981    6[6-(6,6),8-(30),8-(30)]
   404      17.517675      17.517675      17.517675    6[6-(1,6),6-(1,6),6-(8,8)]
   405       17.99436       17.99436       17.99436    6[1-(0),6-(1,6),6-(6,6)]
   406      17.252737      17.252737      17.252737    6[1-(0),6-(1,6),6-(6,6)]
   407      15.998625      15.998625      15.998625    6[6-(1,6),6-(1,6),6-(6,6)]
   408      15.538306      15.538306      15.538306    6[1-(0),6-(1,6),6-(6,6)]
   409      16.291182      16.291182      16.291182    6[1-(0),6-(1,6),6-(6,6)]
   410      15.228359      15.228359      15.228359    6[6-(1,6),6-(1,6),6-(6,6)]
   411      13.832059      13.832059      13.832059    6[1-(0),6-(6,6),6-(6,6)]
   412       23.32893       23.32893       23.32893    6[6-(1,6),6-(1,6),6-(6,6)]
   413      24.025546      24.025546      24.025546    6[1-(0),6-(6,6),6-(6,6)]
   414      25.420822      25.420822      25.420822    6[6-(1,6),6-(1,6),6-(6,6)]
   415      26.116414      26.116414      26.116414    6[1-(0),6-(6,6),6-(6,6)]
   416      26.175745      26.175745      26.175745    6[6-(1,6),6-(1,6),6-(6,6)]
   417      27.331656      27.331656      27.331656    6[1-(0),6-(1,6),6-(6,6)]
   418      28.062028      28.062028      28.062028    6[1-(0),6-(1,6),6-(6,6)]
   419      27.621146      27.621146      27.621146    6[6-(1,6),6-(1,6),6-(8,8)]
   420      26.469327      26.469327      26.469327    6[1-(0),6-(1,6),6-(6,6)]
   421      25.738954      25.738954      25.738954    6[1-(0),6-(1,6),6-(6,6)]
   422      21.852842      21.852842      21.852842    6[6-(1,6),6-(1,6),6-(6,6)]
   423       21.12963       21.12963       21.12963    6[1-(0),6-(6,6),6-(6,6)]
   424      28.458926      28.458926      28.458926    6[6-(6,6),8-(30),8-(30)]
   425      22.077581      22.077581      22.077581    8[6-(6,8),30-(8,8,8)]
   426      27.535227      27.535227      27.535227    8[6-(6,8),30-(8,8,8)]
   427      19.969527      19.969527      19.969527    8[6-(6,8),30-(8,8,8)]
   428      29.011316      29.011316      29.011316    8[6-(6,8),30-(8,8,8)]
   429       17.90106       17.90106       17.90106    8[6-(6,8),30-(8,8,8)]
   430       21.10202       21.10202       21.10202    8[6-(6,8),30-(8,8,8)]
   431      18.373552      18.373552      18.373552    8[6-(6,8),30-(8,8,8)]
   432      20.730697      20.730697      20.730697    8[6-(6,8),30-(8,8,8)]
   433      21.397128      21.397128      21.397128    8[6-(6,8),30-(8,8,8)]
   434      12.738544      12.738544      12.738544    8[6-(6,8),30-(8,8,8)]
   435      23.032691      23.032691      23.032691    8[6-(6,8),30-(8,8,8)]
   436      11.633781      11.633781      11.633781    8[6-(6,8),30-(8,8,8)]
   437      12.786826      12.786826      12.786826    8[6-(6,8),30-(8,8,8)]
   438      19.815168      19.815168      19.815168    8[6-(6,8),30-(8,8,8)]
   439      32.772934      32.772934      32.772934    8[6-(6,8),30-(8,8,8)]
   440      20.186492      20.186492      20.186492    8[6-(6,8),30-(8,8,8)]
   441      19.520058      19.520058      19.520058    8[6-(6,8),30-(8,8,8)]
   442      17.949344      17.949344      17.949344    8[6-(6,8),30-(8,8,8)]
   443      28.113795      28.113795      28.113795    8[6-(6,8),30-(8,8,8)]
   444      19.054109      19.054109      19.054109    8[6-(6,8),30-(8,8,8)]
   445      29.068905      29.068905      29.068905    8[6-(6,8),30-(8,8,8)]
   446      23.611261      23.611261      23.611261    8[6-(6,8),30-(8,8,8)]
   447      31.176959      31.176959      31.176959    8[6-(6,8),30-(8,8,8)]
   448      22.135174      22.135174      22.135174    8[6-(6,8),30-(8,8,8)]
   449      20.458591      20.458591      20.458591    8[30-(8,8,8),30-(8,8,8),30-(8,8,8),30-(8,8,8)]
   450      30.687897      30.687897      30.687897    8[30-(8,8,8),30-(8,8,8),30-(8,8,8),30-(8,8,8)]
   451      28.130362      28.130362      28.130362    8[6-(6,8),30-(8,8,8)]
   452       21.10202       21.10202       21.10202    8[6-(6,8),30-(8,8,8)]
   453       8.144254       8.144254       8.144254    8[6-(6,8),30-(8,8,8)]
   454      20.730696      20.730696      20.730696    8[6-(6,8),30-(8,8,8)]
   455       21.39713       21.39713       21.39713    8[6-(6,8),30-(8,8,8)]
   456      22.967844      22.967844      22.967844    8[6-(6,8),30-(8,8,8)]
   457      12.803393      12.803393      12.803393    8[6-(6,8),30-(8,8,8)]
   458      21.863079      21.863079      21.863079    8[6-(6,8),30-(8,8,8)]
   459      11.848283      11.848283      11.848283    8[6-(6,8),30-(8,8,8)]
   460      17.305927      17.305927      17.305927    8[6-(6,8),30-(8,8,8)]
   461       9.740229       9.740229       9.740229    8[6-(6,8),30-(8,8,8)]
   462      18.782014      18.782014      18.782014    8[6-(6,8),30-(8,8,8)]
   463      18.839607      18.839607      18.839607    8[6-(6,8),30-(8,8,8)]
   464      13.381961      13.381961      13.381961    8[6-(6,8),30-(8,8,8)]
   465      20.947661      20.947661      20.947661    8[6-(6,8),30-(8,8,8)]
   466      11.905872      11.905872      11.905872    8[6-(6,8),30-(8,8,8)]
   467      23.016128      23.016128      23.016128    8[6-(6,8),30-(8,8,8)]
   468      19.815168      19.815168      19.815168    8[6-(6,8),30-(8,8,8)]
   469      22.543636      22.543636      22.543636    8[6-(6,8),30-(8,8,8)]
   470      20.186491      20.186491      20.186491    8[6-(6,8),30-(8,8,8)]
   471       19.52006       19.52006       19.52006    8[6-(6,8),30-(8,8,8)]
   472      28.178644      28.178644      28.178644    8[6-(6,8),30-(8,8,8)]
   473      17.884497      17.884497      17.884497    8[6-(6,8),30-(8,8,8)]
   474      29.283407      29.283407      29.283407    8[6-(6,8),30-(8,8,8)]
   475      10.229291      10.229291      10.229291    8[30-(8,8,8),30-(8,8,8),30-(8,8,8),30-(8,8,8)]
   476      20.458597      20.458597      20.458597    8[30-(8,8,8),30-(8,8,8),30-(8,8,8),30-(8,8,8)]
