# Supplementary material for: A collection of forcefield precursors for metal–organic frameworks
Source: RSC Adv. 2019 Nov 13;9(63):36492–507. doi: 10.1039/c9ra07327b (PMC9075174; doi:10.1039/c9ra07327b)
Supplement: RA-009-C9RA07327B-s2533 [file RA-009-C9RA07327B-s2533.txt]

UYOFIY_clean

13.141000    0.000000    0.000000
0.000000    13.279000    0.000000
0.000000    0.000000    32.181000

     1       12.70301       12.70301       12.70301    65[7-(6,6),8-(6),8-(6),8-(6),8-(6),8-(6),8-(6)]
     2       0.637207       0.637207       0.637207    65[7-(6,6),7-(6,6),8-(6),8-(6),8-(6),8-(6),8-(6)]
     3        0.43799        0.43799        0.43799    65[7-(6,6),8-(6),8-(6),8-(6),8-(6),8-(6),8-(6)]
     4      12.503793      12.503793      12.503793    65[7-(6,6),7-(6,6),8-(6),8-(6),8-(6),8-(6),8-(6)]
     5        6.13251        6.13251        6.13251    65[7-(6,6),8-(6),8-(6),8-(6),8-(6),8-(6),8-(6)]
     6       7.207707       7.207707       7.207707    65[7-(6,6),7-(6,6),8-(6),8-(6),8-(6),8-(6),8-(6)]
     7        7.00849        7.00849        7.00849    65[7-(6,6),8-(6),8-(6),8-(6),8-(6),8-(6),8-(6)]
     8       5.933293       5.933293       5.933293    65[7-(6,6),7-(6,6),8-(6),8-(6),8-(6),8-(6),8-(6)]
     9        0.43799        0.43799        0.43799    65[7-(6,6),8-(6),8-(6),8-(6),8-(6),8-(6),8-(6)]
    10      12.503793      12.503793      12.503793    65[7-(6,6),7-(6,6),8-(6),8-(6),8-(6),8-(6),8-(6)]
    11       12.70301       12.70301       12.70301    65[7-(6,6),8-(6),8-(6),8-(6),8-(6),8-(6),8-(6)]
    12       0.637207       0.637207       0.637207    65[7-(6,6),7-(6,6),8-(6),8-(6),8-(6),8-(6),8-(6)]
    13        7.00849        7.00849        7.00849    65[7-(6,6),8-(6),8-(6),8-(6),8-(6),8-(6),8-(6)]
    14       5.933293       5.933293       5.933293    65[7-(6,6),7-(6,6),8-(6),8-(6),8-(6),8-(6),8-(6)]
    15        6.13251        6.13251        6.13251    65[7-(6,6),8-(6),8-(6),8-(6),8-(6),8-(6),8-(6)]
    16       7.207707       7.207707       7.207707    65[7-(6,6),7-(6,6),8-(6),8-(6),8-(6),8-(6),8-(6)]
    17       3.520474       3.520474       3.520474    1[7-(6,6)]
    18       2.269451       2.269451       2.269451    1[7-(6,6)]
    19      12.143598      12.143598      12.143598    1[7-(6,6)]
    20       4.437716       4.437716       4.437716    1[6-(7,7)]
    21       5.707136       5.707136       5.707136    1[6-(7,7)]
    22      12.388021      12.388021      12.388021    1[6-(7,7)]
    23       9.620526       9.620526       9.620526    1[7-(6,6)]
    24      10.871549      10.871549      10.871549    1[7-(6,6)]
    25       0.997402       0.997402       0.997402    1[7-(6,6)]
    26       8.703284       8.703284       8.703284    1[6-(7,7)]
    27       7.433864       7.433864       7.433864    1[6-(7,7)]
    28       0.752979       0.752979       0.752979    1[6-(7,7)]
    29      10.090974      10.090974      10.090974    1[7-(6,6)]
    30       8.839951       8.839951       8.839951    1[7-(6,6)]
    31       5.573098       5.573098       5.573098    1[7-(6,6)]
    32      11.008216      11.008216      11.008216    1[6-(7,7)]
    33      12.277636      12.277636      12.277636    1[6-(7,7)]
    34       5.817521       5.817521       5.817521    1[6-(7,7)]
    35       3.050026       3.050026       3.050026    1[7-(6,6)]
    36       4.301049       4.301049       4.301049    1[7-(6,6)]
    37       7.567902       7.567902       7.567902    1[7-(6,6)]
    38       2.132784       2.132784       2.132784    1[6-(7,7)]
    39       0.863364       0.863364       0.863364    1[6-(7,7)]
    40       7.323479       7.323479       7.323479    1[6-(7,7)]
    41       9.620526       9.620526       9.620526    1[7-(6,6)]
    42      10.871549      10.871549      10.871549    1[7-(6,6)]
    43       0.997402       0.997402       0.997402    1[7-(6,6)]
    44       8.703284       8.703284       8.703284    1[6-(7,7)]
    45       7.433864       7.433864       7.433864    1[6-(7,7)]
    46       0.752979       0.752979       0.752979    1[6-(7,7)]
    47       3.520474       3.520474       3.520474    1[7-(6,6)]
    48       2.269451       2.269451       2.269451    1[7-(6,6)]
    49      12.143598      12.143598      12.143598    1[7-(6,6)]
    50       4.437716       4.437716       4.437716    1[6-(7,7)]
    51       5.707136       5.707136       5.707136    1[6-(7,7)]
    52      12.388021      12.388021      12.388021    1[6-(7,7)]
    53       3.050026       3.050026       3.050026    1[7-(6,6)]
    54       4.301049       4.301049       4.301049    1[7-(6,6)]
    55       7.567902       7.567902       7.567902    1[7-(6,6)]
    56       2.132784       2.132784       2.132784    1[6-(7,7)]
    57       0.863364       0.863364       0.863364    1[6-(7,7)]
    58       7.323479       7.323479       7.323479    1[6-(7,7)]
    59      10.090974      10.090974      10.090974    1[7-(6,6)]
    60       8.839951       8.839951       8.839951    1[7-(6,6)]
    61       5.573098       5.573098       5.573098    1[7-(6,6)]
    62      11.008216      11.008216      11.008216    1[6-(7,7)]
    63      12.277636      12.277636      12.277636    1[6-(7,7)]
    64       5.817521       5.817521       5.817521    1[6-(7,7)]
    65       2.944898       2.944898       2.944898    6[6-(6,7),8-(65),8-(65)]
    66       4.006691       4.006691       4.006691    6[6-(6,7),8-(65),8-(65)]
    67        3.12493        3.12493        3.12493    6[6-(6,7),6-(8,8),7-(1,6)]
    68       4.030345       4.030345       4.030345    6[6-(6,7),6-(8,8),7-(6,65)]
    69       0.689903       0.689903       0.689903    6[6-(6,7),8-(65),8-(65)]
    70       1.726727       1.726727       1.726727    6[6-(6,7),8-(65),8-(65)]
    71       0.649165       0.649165       0.649165    6[6-(6,7),8-(0),8-(65)]
    72      12.846642      12.846642      12.846642    6[6-(6,7),6-(8,8),7-(1,6)]
    73       2.011887       2.011887       2.011887    6[6-(6,7),6-(8,8),7-(1,6)]
    74      12.815103      12.815103      12.815103    6[6-(6,7),8-(65),8-(65)]
    75       2.893648       2.893648       2.893648    6[6-(6,7),6-(8,8),7-(6,65)]
    76       3.827973       3.827973       3.827973    6[1-(0),7-(1,6),7-(6,65)]
    77       5.054029       5.054029       5.054029    6[1-(0),7-(1,6),7-(6,65)]
    78       0.077532       0.077532       0.077532    6[6-(6,7),6-(8,8),7-(6,65)]
    79       12.58645       12.58645       12.58645    6[1-(0),7-(1,6),7-(6,65)]
    80      10.196102      10.196102      10.196102    6[6-(6,7),8-(65),8-(65)]
    81       9.134309       9.134309       9.134309    6[6-(6,7),8-(65),8-(65)]
    82       10.01607       10.01607       10.01607    6[6-(6,7),6-(8,8),7-(1,6)]
    83       9.110655       9.110655       9.110655    6[6-(6,7),6-(8,8),7-(6,65)]
    84      12.451097      12.451097      12.451097    6[6-(6,7),8-(65),8-(65)]
    85      11.414273      11.414273      11.414273    6[6-(6,7),8-(65),8-(65)]
    86      12.491835      12.491835      12.491835    6[6-(6,7),8-(0),8-(65)]
    87       0.294358       0.294358       0.294358    6[6-(6,7),6-(8,8),7-(1,6)]
    88      11.129113      11.129113      11.129113    6[6-(6,7),6-(8,8),7-(1,6)]
    89       0.325897       0.325897       0.325897    6[6-(6,7),8-(65),8-(65)]
    90      10.247352      10.247352      10.247352    6[6-(6,7),6-(8,8),7-(6,65)]
    91       9.313027       9.313027       9.313027    6[1-(0),7-(1,6),7-(6,65)]
    92       8.086971       8.086971       8.086971    6[1-(0),7-(1,6),7-(6,65)]
    93      13.063468      13.063468      13.063468    6[6-(6,7),6-(8,8),7-(6,65)]
    94        0.55455        0.55455        0.55455    6[1-(0),7-(1,6),7-(6,65)]
    95       9.515398       9.515398       9.515398    6[6-(6,7),8-(65),8-(65)]
    96      10.577191      10.577191      10.577191    6[6-(6,7),8-(65),8-(65)]
    97        9.69543        9.69543        9.69543    6[6-(6,7),6-(8,8),7-(1,6)]
    98      10.600845      10.600845      10.600845    6[6-(6,7),6-(8,8),7-(6,65)]
    99       7.260403       7.260403       7.260403    6[6-(6,7),8-(65),8-(65)]
   100       8.297227       8.297227       8.297227    6[6-(6,7),8-(65),8-(65)]
   101       7.219665       7.219665       7.219665    6[6-(6,7),8-(0),8-(65)]
   102       6.276142       6.276142       6.276142    6[6-(6,7),6-(8,8),7-(1,6)]
   103       8.582387       8.582387       8.582387    6[6-(6,7),6-(8,8),7-(1,6)]
   104       6.244603       6.244603       6.244603    6[6-(6,7),8-(65),8-(65)]
   105       9.464148       9.464148       9.464148    6[6-(6,7),6-(8,8),7-(6,65)]
   106      10.398473      10.398473      10.398473    6[1-(0),7-(1,6),7-(6,65)]
   107      11.624529      11.624529      11.624529    6[1-(0),7-(1,6),7-(6,65)]
   108       6.648032       6.648032       6.648032    6[6-(6,7),6-(8,8),7-(6,65)]
   109        6.01595        6.01595        6.01595    6[1-(0),7-(1,6),7-(6,65)]
   110       3.625602       3.625602       3.625602    6[6-(6,7),8-(65),8-(65)]
   111       2.563809       2.563809       2.563809    6[6-(6,7),8-(65),8-(65)]
   112        3.44557        3.44557        3.44557    6[6-(6,7),6-(8,8),7-(1,6)]
   113       2.540155       2.540155       2.540155    6[6-(6,7),6-(8,8),7-(6,65)]
   114       5.880597       5.880597       5.880597    6[6-(6,7),8-(65),8-(65)]
   115       4.843773       4.843773       4.843773    6[6-(6,7),8-(65),8-(65)]
   116       5.921335       5.921335       5.921335    6[6-(6,7),8-(0),8-(65)]
   117       6.864858       6.864858       6.864858    6[6-(6,7),6-(8,8),7-(1,6)]
   118       4.558613       4.558613       4.558613    6[6-(6,7),6-(8,8),7-(1,6)]
   119       6.896397       6.896397       6.896397    6[6-(6,7),8-(65),8-(65)]
   120       3.676852       3.676852       3.676852    6[6-(6,7),6-(8,8),7-(6,65)]
   121       2.742527       2.742527       2.742527    6[1-(0),7-(1,6),7-(6,65)]
   122       1.516471       1.516471       1.516471    6[1-(0),7-(1,6),7-(6,65)]
   123       6.492968       6.492968       6.492968    6[6-(6,7),6-(8,8),7-(6,65)]
   124        7.12505        7.12505        7.12505    6[1-(0),7-(1,6),7-(6,65)]
   125      10.196102      10.196102      10.196102    6[6-(6,7),8-(65),8-(65)]
   126       9.134309       9.134309       9.134309    6[6-(6,7),8-(65),8-(65)]
   127       10.01607       10.01607       10.01607    6[6-(6,7),6-(8,8),7-(1,6)]
   128       9.110655       9.110655       9.110655    6[6-(6,7),6-(8,8),7-(6,65)]
   129      12.451097      12.451097      12.451097    6[6-(6,7),8-(65),8-(65)]
   130      11.414273      11.414273      11.414273    6[6-(6,7),8-(65),8-(65)]
   131      12.491835      12.491835      12.491835    6[6-(6,7),8-(0),8-(65)]
   132       0.294358       0.294358       0.294358    6[6-(6,7),6-(8,8),7-(1,6)]
   133      11.129113      11.129113      11.129113    6[6-(6,7),6-(8,8),7-(1,6)]
   134       0.325897       0.325897       0.325897    6[6-(6,7),8-(65),8-(65)]
   135      10.247352      10.247352      10.247352    6[6-(6,7),6-(8,8),7-(6,65)]
   136       9.313027       9.313027       9.313027    6[1-(0),7-(1,6),7-(6,65)]
   137       8.086971       8.086971       8.086971    6[1-(0),7-(1,6),7-(6,65)]
   138      13.063468      13.063468      13.063468    6[6-(6,7),6-(8,8),7-(6,65)]
   139        0.55455        0.55455        0.55455    6[1-(0),7-(1,6),7-(6,65)]
   140       2.944898       2.944898       2.944898    6[6-(6,7),8-(65),8-(65)]
   141       4.006691       4.006691       4.006691    6[6-(6,7),8-(65),8-(65)]
   142        3.12493        3.12493        3.12493    6[6-(6,7),6-(8,8),7-(1,6)]
   143       4.030345       4.030345       4.030345    6[6-(6,7),6-(8,8),7-(6,65)]
   144       0.689903       0.689903       0.689903    6[6-(6,7),8-(65),8-(65)]
   145       1.726727       1.726727       1.726727    6[6-(6,7),8-(65),8-(65)]
   146       0.649165       0.649165       0.649165    6[6-(6,7),8-(0),8-(65)]
   147      12.846642      12.846642      12.846642    6[6-(6,7),6-(8,8),7-(1,6)]
   148       2.011887       2.011887       2.011887    6[6-(6,7),6-(8,8),7-(1,6)]
   149      12.815103      12.815103      12.815103    6[6-(6,7),8-(65),8-(65)]
   150       2.893648       2.893648       2.893648    6[6-(6,7),6-(8,8),7-(6,65)]
   151       3.827973       3.827973       3.827973    6[1-(0),7-(1,6),7-(6,65)]
   152       5.054029       5.054029       5.054029    6[1-(0),7-(1,6),7-(6,65)]
   153       0.077532       0.077532       0.077532    6[6-(6,7),6-(8,8),7-(6,65)]
   154       12.58645       12.58645       12.58645    6[1-(0),7-(1,6),7-(6,65)]
   155       3.625602       3.625602       3.625602    6[6-(6,7),8-(65),8-(65)]
   156       2.563809       2.563809       2.563809    6[6-(6,7),8-(65),8-(65)]
   157        3.44557        3.44557        3.44557    6[6-(6,7),6-(8,8),7-(1,6)]
   158       2.540155       2.540155       2.540155    6[6-(6,7),6-(8,8),7-(6,65)]
   159       5.880597       5.880597       5.880597    6[6-(6,7),8-(65),8-(65)]
   160       4.843773       4.843773       4.843773    6[6-(6,7),8-(65),8-(65)]
   161       5.921335       5.921335       5.921335    6[6-(6,7),8-(0),8-(65)]
   162       6.864858       6.864858       6.864858    6[6-(6,7),6-(8,8),7-(1,6)]
   163       4.558613       4.558613       4.558613    6[6-(6,7),6-(8,8),7-(1,6)]
   164       6.896397       6.896397       6.896397    6[6-(6,7),8-(65),8-(65)]
   165       3.676852       3.676852       3.676852    6[6-(6,7),6-(8,8),7-(6,65)]
   166       2.742527       2.742527       2.742527    6[1-(0),7-(1,6),7-(6,65)]
   167       1.516471       1.516471       1.516471    6[1-(0),7-(1,6),7-(6,65)]
   168       6.492968       6.492968       6.492968    6[6-(6,7),6-(8,8),7-(6,65)]
   169        7.12505        7.12505        7.12505    6[1-(0),7-(1,6),7-(6,65)]
   170       9.515398       9.515398       9.515398    6[6-(6,7),8-(65),8-(65)]
   171      10.577191      10.577191      10.577191    6[6-(6,7),8-(65),8-(65)]
   172        9.69543        9.69543        9.69543    6[6-(6,7),6-(8,8),7-(1,6)]
   173      10.600845      10.600845      10.600845    6[6-(6,7),6-(8,8),7-(6,65)]
   174       7.260403       7.260403       7.260403    6[6-(6,7),8-(65),8-(65)]
   175       8.297227       8.297227       8.297227    6[6-(6,7),8-(65),8-(65)]
   176       7.219665       7.219665       7.219665    6[6-(6,7),8-(0),8-(65)]
   177       6.276142       6.276142       6.276142    6[6-(6,7),6-(8,8),7-(1,6)]
   178       8.582387       8.582387       8.582387    6[6-(6,7),6-(8,8),7-(1,6)]
   179       6.244603       6.244603       6.244603    6[6-(6,7),8-(65),8-(65)]
   180       9.464148       9.464148       9.464148    6[6-(6,7),6-(8,8),7-(6,65)]
   181      10.398473      10.398473      10.398473    6[1-(0),7-(1,6),7-(6,65)]
   182      11.624529      11.624529      11.624529    6[1-(0),7-(1,6),7-(6,65)]
   183       6.648032       6.648032       6.648032    6[6-(6,7),6-(8,8),7-(6,65)]
   184        6.01595        6.01595        6.01595    6[1-(0),7-(1,6),7-(6,65)]
   185      13.046385      13.046385      13.046385    7[6-(1,7),6-(6,6),65-(7,8,8,8,8,8)]
   186       3.827973       3.827973       3.827973    7[1-(0),6-(1,7),6-(6,6)]
   187       4.060569       4.060569       4.060569    7[6-(1,7),6-(6,6),65-(8,8,8,8,8,8)]
   188       5.239317       5.239317       5.239317    7[6-(1,7),6-(6,6),65-(7,8,8,8,8,8)]
   189       2.615059       2.615059       2.615059    7[1-(0),6-(1,7),6-(6,6)]
   190      12.440585      12.440585      12.440585    7[1-(0),6-(1,7),6-(6,6)]
   191       0.094615       0.094615       0.094615    7[6-(1,7),6-(6,6),65-(7,8,8,8,8,8)]
   192       9.313027       9.313027       9.313027    7[1-(0),6-(1,7),6-(6,6)]
   193       9.080431       9.080431       9.080431    7[6-(1,7),6-(6,6),65-(8,8,8,8,8,8)]
   194       7.901683       7.901683       7.901683    7[6-(1,7),6-(6,6),65-(7,8,8,8,8,8)]
   195      10.525941      10.525941      10.525941    7[1-(0),6-(1,7),6-(6,6)]
   196       0.700415       0.700415       0.700415    7[1-(0),6-(1,7),6-(6,6)]
   197       6.475885       6.475885       6.475885    7[6-(1,7),6-(6,6),65-(7,8,8,8,8,8)]
   198      10.398473      10.398473      10.398473    7[1-(0),6-(1,7),6-(6,6)]
   199      10.631069      10.631069      10.631069    7[6-(1,7),6-(6,6),65-(8,8,8,8,8,8)]
   200      11.809817      11.809817      11.809817    7[6-(1,7),6-(6,6),65-(7,8,8,8,8,8)]
   201       9.185559       9.185559       9.185559    7[1-(0),6-(1,7),6-(6,6)]
   202       5.870085       5.870085       5.870085    7[1-(0),6-(1,7),6-(6,6)]
   203       6.665115       6.665115       6.665115    7[6-(1,7),6-(6,6),65-(7,8,8,8,8,8)]
   204       2.742527       2.742527       2.742527    7[1-(0),6-(1,7),6-(6,6)]
   205       2.509931       2.509931       2.509931    7[6-(1,7),6-(6,6),65-(8,8,8,8,8,8)]
   206       1.331183       1.331183       1.331183    7[6-(1,7),6-(6,6),65-(7,8,8,8,8,8)]
   207       3.955441       3.955441       3.955441    7[1-(0),6-(1,7),6-(6,6)]
   208       7.270915       7.270915       7.270915    7[1-(0),6-(1,7),6-(6,6)]
   209       0.094615       0.094615       0.094615    7[6-(1,7),6-(6,6),65-(7,8,8,8,8,8)]
   210       9.313027       9.313027       9.313027    7[1-(0),6-(1,7),6-(6,6)]
   211       9.080431       9.080431       9.080431    7[6-(1,7),6-(6,6),65-(8,8,8,8,8,8)]
   212       7.901683       7.901683       7.901683    7[6-(1,7),6-(6,6),65-(7,8,8,8,8,8)]
   213      10.525941      10.525941      10.525941    7[1-(0),6-(1,7),6-(6,6)]
   214       0.700415       0.700415       0.700415    7[1-(0),6-(1,7),6-(6,6)]
   215      13.046385      13.046385      13.046385    7[6-(1,7),6-(6,6),65-(7,8,8,8,8,8)]
   216       3.827973       3.827973       3.827973    7[1-(0),6-(1,7),6-(6,6)]
   217       4.060569       4.060569       4.060569    7[6-(1,7),6-(6,6),65-(8,8,8,8,8,8)]
   218       5.239317       5.239317       5.239317    7[6-(1,7),6-(6,6),65-(7,8,8,8,8,8)]
   219       2.615059       2.615059       2.615059    7[1-(0),6-(1,7),6-(6,6)]
   220      12.440585      12.440585      12.440585    7[1-(0),6-(1,7),6-(6,6)]
   221       6.665115       6.665115       6.665115    7[6-(1,7),6-(6,6),65-(7,8,8,8,8,8)]
   222       2.742527       2.742527       2.742527    7[1-(0),6-(1,7),6-(6,6)]
   223       2.509931       2.509931       2.509931    7[6-(1,7),6-(6,6),65-(8,8,8,8,8,8)]
   224       1.331183       1.331183       1.331183    7[6-(1,7),6-(6,6),65-(7,8,8,8,8,8)]
   225       3.955441       3.955441       3.955441    7[1-(0),6-(1,7),6-(6,6)]
   226       7.270915       7.270915       7.270915    7[1-(0),6-(1,7),6-(6,6)]
   227       6.475885       6.475885       6.475885    7[6-(1,7),6-(6,6),65-(7,8,8,8,8,8)]
   228      10.398473      10.398473      10.398473    7[1-(0),6-(1,7),6-(6,6)]
   229      10.631069      10.631069      10.631069    7[6-(1,7),6-(6,6),65-(8,8,8,8,8,8)]
   230      11.809817      11.809817      11.809817    7[6-(1,7),6-(6,6),65-(7,8,8,8,8,8)]
   231       9.185559       9.185559       9.185559    7[1-(0),6-(1,7),6-(6,6)]
   232       5.870085       5.870085       5.870085    7[1-(0),6-(1,7),6-(6,6)]
   233       12.82693       12.82693       12.82693    8[6-(6,8),65-(7,8,8,8,8,8)]
   234      13.102891      13.102891      13.102891    8[6-(6,8),65-(7,8,8,8,8,8)]
   235      12.801962      12.801962      12.801962    8[6-(6,8),65-(7,8,8,8,8,8)]
   236       1.331183       1.331183       1.331183    8[6-(6,8),65-(7,7,8,8,8,8)]
   237       2.944898       2.944898       2.944898    8[6-(6,8),65-(7,7,8,8,8,8)]
   238       0.841024       0.841024       0.841024    8[6-(6,8),65-(7,8,8,8,8,8)]
   239        1.07362        1.07362        1.07362    8[6-(6,8),65-(7,7,8,8,8,8)]
   240       1.912015       1.912015       1.912015    8[6-(6,8),65-(7,8,8,8,8,8)]
   241        4.10262        4.10262        4.10262    8[6-(6,8),65-(7,8,8,8,8,8)]
   242       5.130246       5.130246       5.130246    8[6-(6,8),65-(7,7,8,8,8,8)]
   243        0.97769        0.97769        0.97769    8[6-(6,8),65-(7,7,8,8,8,8)]
   244       0.337724       0.337724       0.337724    8[6-(6,8)]
   245        0.31407        0.31407        0.31407    8[6-(6,8),65-(7,8,8,8,8,8)]
   246       0.038109       0.038109       0.038109    8[6-(6,8),65-(7,8,8,8,8,8)]
   247       0.339038       0.339038       0.339038    8[6-(6,8),65-(7,8,8,8,8,8)]
   248      11.809817      11.809817      11.809817    8[6-(6,8),65-(7,7,8,8,8,8)]
   249      10.196102      10.196102      10.196102    8[6-(6,8),65-(7,7,8,8,8,8)]
   250      12.299976      12.299976      12.299976    8[6-(6,8),65-(7,8,8,8,8,8)]
   251       12.06738       12.06738       12.06738    8[6-(6,8),65-(7,7,8,8,8,8)]
   252      11.228984      11.228984      11.228984    8[6-(6,8),65-(7,8,8,8,8,8)]
   253        9.03838        9.03838        9.03838    8[6-(6,8),65-(7,8,8,8,8,8)]
   254       8.010754       8.010754       8.010754    8[6-(6,8),65-(7,7,8,8,8,8)]
   255       12.16331       12.16331       12.16331    8[6-(6,8),65-(7,7,8,8,8,8)]
   256      12.803276      12.803276      12.803276    8[6-(6,8)]
   257        6.25643        6.25643        6.25643    8[6-(6,8),65-(7,8,8,8,8,8)]
   258       6.532391       6.532391       6.532391    8[6-(6,8),65-(7,8,8,8,8,8)]
   259       6.231462       6.231462       6.231462    8[6-(6,8),65-(7,8,8,8,8,8)]
   260       7.901683       7.901683       7.901683    8[6-(6,8),65-(7,7,8,8,8,8)]
   261       9.515398       9.515398       9.515398    8[6-(6,8),65-(7,7,8,8,8,8)]
   262       7.411524       7.411524       7.411524    8[6-(6,8),65-(7,8,8,8,8,8)]
   263        7.64412        7.64412        7.64412    8[6-(6,8),65-(7,7,8,8,8,8)]
   264       8.482515       8.482515       8.482515    8[6-(6,8),65-(7,8,8,8,8,8)]
   265       10.67312       10.67312       10.67312    8[6-(6,8),65-(7,8,8,8,8,8)]
   266      11.700746      11.700746      11.700746    8[6-(6,8),65-(7,7,8,8,8,8)]
   267        7.54819        7.54819        7.54819    8[6-(6,8),65-(7,7,8,8,8,8)]
   268       6.908224       6.908224       6.908224    8[6-(6,8)]
   269        6.88457        6.88457        6.88457    8[6-(6,8),65-(7,8,8,8,8,8)]
   270       6.608609       6.608609       6.608609    8[6-(6,8),65-(7,8,8,8,8,8)]
   271       6.909538       6.909538       6.909538    8[6-(6,8),65-(7,8,8,8,8,8)]
   272       5.239317       5.239317       5.239317    8[6-(6,8),65-(7,7,8,8,8,8)]
   273       3.625602       3.625602       3.625602    8[6-(6,8),65-(7,7,8,8,8,8)]
   274       5.729476       5.729476       5.729476    8[6-(6,8),65-(7,8,8,8,8,8)]
   275        5.49688        5.49688        5.49688    8[6-(6,8),65-(7,7,8,8,8,8)]
   276       4.658485       4.658485       4.658485    8[6-(6,8),65-(7,8,8,8,8,8)]
   277        2.46788        2.46788        2.46788    8[6-(6,8),65-(7,8,8,8,8,8)]
   278       1.440254       1.440254       1.440254    8[6-(6,8),65-(7,7,8,8,8,8)]
   279        5.59281        5.59281        5.59281    8[6-(6,8),65-(7,7,8,8,8,8)]
   280       6.232776       6.232776       6.232776    8[6-(6,8)]
   281        0.31407        0.31407        0.31407    8[6-(6,8),65-(7,8,8,8,8,8)]
   282       0.038109       0.038109       0.038109    8[6-(6,8),65-(7,8,8,8,8,8)]
   283       0.339038       0.339038       0.339038    8[6-(6,8),65-(7,8,8,8,8,8)]
   284      11.809817      11.809817      11.809817    8[6-(6,8),65-(7,7,8,8,8,8)]
   285      10.196102      10.196102      10.196102    8[6-(6,8),65-(7,7,8,8,8,8)]
   286      12.299976      12.299976      12.299976    8[6-(6,8),65-(7,8,8,8,8,8)]
   287       12.06738       12.06738       12.06738    8[6-(6,8),65-(7,7,8,8,8,8)]
   288      11.228984      11.228984      11.228984    8[6-(6,8),65-(7,8,8,8,8,8)]
   289        9.03838        9.03838        9.03838    8[6-(6,8),65-(7,8,8,8,8,8)]
   290       8.010754       8.010754       8.010754    8[6-(6,8),65-(7,7,8,8,8,8)]
   291       12.16331       12.16331       12.16331    8[6-(6,8),65-(7,7,8,8,8,8)]
   292      12.803276      12.803276      12.803276    8[6-(6,8)]
   293       12.82693       12.82693       12.82693    8[6-(6,8),65-(7,8,8,8,8,8)]
   294      13.102891      13.102891      13.102891    8[6-(6,8),65-(7,8,8,8,8,8)]
   295      12.801962      12.801962      12.801962    8[6-(6,8),65-(7,8,8,8,8,8)]
   296       1.331183       1.331183       1.331183    8[6-(6,8),65-(7,7,8,8,8,8)]
   297       2.944898       2.944898       2.944898    8[6-(6,8),65-(7,7,8,8,8,8)]
   298       0.841024       0.841024       0.841024    8[6-(6,8),65-(7,8,8,8,8,8)]
   299        1.07362        1.07362        1.07362    8[6-(6,8),65-(7,7,8,8,8,8)]
   300       1.912015       1.912015       1.912015    8[6-(6,8),65-(7,8,8,8,8,8)]
   301        4.10262        4.10262        4.10262    8[6-(6,8),65-(7,8,8,8,8,8)]
   302       5.130246       5.130246       5.130246    8[6-(6,8),65-(7,7,8,8,8,8)]
   303        0.97769        0.97769        0.97769    8[6-(6,8),65-(7,7,8,8,8,8)]
   304       0.337724       0.337724       0.337724    8[6-(6,8)]
   305        6.88457        6.88457        6.88457    8[6-(6,8),65-(7,8,8,8,8,8)]
   306       6.608609       6.608609       6.608609    8[6-(6,8),65-(7,8,8,8,8,8)]
   307       6.909538       6.909538       6.909538    8[6-(6,8),65-(7,8,8,8,8,8)]
   308       5.239317       5.239317       5.239317    8[6-(6,8),65-(7,7,8,8,8,8)]
   309       3.625602       3.625602       3.625602    8[6-(6,8),65-(7,7,8,8,8,8)]
   310       5.729476       5.729476       5.729476    8[6-(6,8),65-(7,8,8,8,8,8)]
   311        5.49688        5.49688        5.49688    8[6-(6,8),65-(7,7,8,8,8,8)]
   312       4.658485       4.658485       4.658485    8[6-(6,8),65-(7,8,8,8,8,8)]
   313        2.46788        2.46788        2.46788    8[6-(6,8),65-(7,8,8,8,8,8)]
   314       1.440254       1.440254       1.440254    8[6-(6,8),65-(7,7,8,8,8,8)]
   315        5.59281        5.59281        5.59281    8[6-(6,8),65-(7,7,8,8,8,8)]
   316       6.232776       6.232776       6.232776    8[6-(6,8)]
   317        6.25643        6.25643        6.25643    8[6-(6,8),65-(7,8,8,8,8,8)]
   318       6.532391       6.532391       6.532391    8[6-(6,8),65-(7,8,8,8,8,8)]
   319       6.231462       6.231462       6.231462    8[6-(6,8),65-(7,8,8,8,8,8)]
   320       7.901683       7.901683       7.901683    8[6-(6,8),65-(7,7,8,8,8,8)]
   321       9.515398       9.515398       9.515398    8[6-(6,8),65-(7,7,8,8,8,8)]
   322       7.411524       7.411524       7.411524    8[6-(6,8),65-(7,8,8,8,8,8)]
   323        7.64412        7.64412        7.64412    8[6-(6,8),65-(7,7,8,8,8,8)]
   324       8.482515       8.482515       8.482515    8[6-(6,8),65-(7,8,8,8,8,8)]
   325       10.67312       10.67312       10.67312    8[6-(6,8),65-(7,8,8,8,8,8)]
   326      11.700746      11.700746      11.700746    8[6-(6,8),65-(7,7,8,8,8,8)]
   327        7.54819        7.54819        7.54819    8[6-(6,8),65-(7,7,8,8,8,8)]
   328       6.908224       6.908224       6.908224    8[6-(6,8)]
