# Supplementary material for: A collection of forcefield precursors for metal–organic frameworks
Source: RSC Adv. 2019 Nov 13;9(63):36492–507. doi: 10.1039/c9ra07327b (PMC9075174; doi:10.1039/c9ra07327b)
Supplement: RA-009-C9RA07327B-s2534 [file RA-009-C9RA07327B-s2534.txt]

UYOXUC_charged

18.090700    0.000000    0.000000
0.642053    18.079303    0.000000
0.642053    0.619657    18.068681

     1        2.85191        2.85191        2.85191    48[8-(6),8-(6),8-(6),8-(6),8-(6),8-(6)]
     2      13.889051      13.889051      13.889051    48[8-(6),8-(6),8-(6),8-(6),8-(6),8-(6)]
     3       7.477546       7.477546       7.477546    48[8-(6),8-(6),8-(6),8-(6),8-(6),8-(6)]
     4      16.522896      16.522896      16.522896    48[8-(6),8-(6),8-(6),8-(6),8-(6),8-(6)]
     5       5.485755       5.485755       5.485755    48[8-(6),8-(6),8-(6),8-(6),8-(6),8-(6)]
     6       11.89726       11.89726       11.89726    48[8-(6),8-(6),8-(6),8-(6),8-(6),8-(6)]
     7       7.136257       7.136257       7.136257    1[6-(6,6)]
     8       4.107227       4.107227       4.107227    1[6-(6,6)]
     9       7.203626       7.203626       7.203626    1[6-(6,6)]
    10       5.272696       5.272696       5.272696    1[7-(6,6)]
    11       0.355712       0.355712       0.355712    1[6-(6,6)]
    12      17.629928      17.629928      17.629928    1[6-(6,6)]
    13      15.633067      15.633067      15.633067    1[6-(6,6)]
    14       1.341515       1.341515       1.341515    1[7-(6,6)]
    15       2.873552       2.873552       2.873552    1[6-(6,6)]
    16       4.794704       4.794704       4.794704    1[6-(6,6)]
    17       6.200329       6.200329       6.200329    1[6-(6,6)]
    18       2.170326       2.170326       2.170326    1[7-(6,6)]
    19       6.813851       6.813851       6.813851    1[6-(6,6)]
    20       5.534752       5.534752       5.534752    1[6-(6,6)]
    21       4.129127       4.129127       4.129127    1[6-(6,6)]
    22       7.517077       7.517077       7.517077    1[7-(6,6)]
    23       2.551146       2.551146       2.551146    1[6-(6,6)]
    24       6.222229       6.222229       6.222229    1[6-(6,6)]
    25        3.12583        3.12583        3.12583    1[6-(6,6)]
    26       4.414707       4.414707       4.414707    1[7-(6,6)]
    27       9.331691       9.331691       9.331691    1[6-(6,6)]
    28      10.148175      10.148175      10.148175    1[6-(6,6)]
    29      12.145036      12.145036      12.145036    1[6-(6,6)]
    30       8.345888       8.345888       8.345888    1[7-(6,6)]
    31      11.596496      11.596496      11.596496    1[6-(6,6)]
    32      15.267579      15.267579      15.267579    1[6-(6,6)]
    33       12.17118       12.17118       12.17118    1[6-(6,6)]
    34       14.10211       14.10211       14.10211    1[7-(6,6)]
    35       0.928394       0.928394       0.928394    1[6-(6,6)]
    36       1.744878       1.744878       1.744878    1[6-(6,6)]
    37       3.741739       3.741739       3.741739    1[6-(6,6)]
    38      18.033291      18.033291      18.033291    1[7-(6,6)]
    39      15.859201      15.859201      15.859201    1[6-(6,6)]
    40      14.580102      14.580102      14.580102    1[6-(6,6)]
    41      13.174477      13.174477      13.174477    1[6-(6,6)]
    42       17.20448       17.20448       17.20448    1[7-(6,6)]
    43      12.560955      12.560955      12.560955    1[6-(6,6)]
    44      13.840054      13.840054      13.840054    1[6-(6,6)]
    45      15.245679      15.245679      15.245679    1[6-(6,6)]
    46      11.857729      11.857729      11.857729    1[7-(6,6)]
    47       16.82366       16.82366       16.82366    1[6-(6,6)]
    48      13.152577      13.152577      13.152577    1[6-(6,6)]
    49      16.248976      16.248976      16.248976    1[6-(6,6)]
    50      14.960099      14.960099      14.960099    1[7-(6,6)]
    51      10.043115      10.043115      10.043115    1[6-(6,6)]
    52       9.226631       9.226631       9.226631    1[6-(6,6)]
    53        7.22977        7.22977        7.22977    1[6-(6,6)]
    54      11.028918      11.028918      11.028918    1[7-(6,6)]
    55       3.767003       3.767003       3.767003    6[7-(1,6),7-(6),7-(6)]
    56       5.865259       5.865259       5.865259    6[6-(1,6),6-(1,6),7-(1,6)]
    57         7.2095         7.2095         7.2095    6[1-(0),6-(6,6),6-(6,7)]
    58       4.595099       4.595099       4.595099    6[6-(6,6),8-(48),8-(48)]
    59       7.722787       7.722787       7.722787    6[6-(1,6),6-(1,6),6-(8,8)]
    60       9.204893       9.204893       9.204893    6[6-(6,6),8-(0),8-(48)]
    61       5.019834       5.019834       5.019834    6[1-(0),6-(6,6),6-(6,7)]
    62       5.524025       5.524025       5.524025    6[6-(1,6),6-(1,6),6-(8,8)]
    63       6.869131       6.869131       6.869131    6[1-(0),6-(6,6),6-(6,6)]
    64       1.986718       1.986718       1.986718    6[7-(1,6),7-(6),7-(6)]
    65      18.223961      18.223961      18.223961    6[6-(1,6),6-(1,6),7-(1,6)]
    66      17.962228      17.962228      17.962228    6[1-(0),6-(6,6),6-(6,7)]
    67      15.707968      15.707968      15.707968    6[6-(6,6),8-(48),8-(48)]
    68      16.978596      16.978596      16.978596    6[6-(1,6),6-(1,6),6-(8,8)]
    69      16.729099      16.729099      16.729099    6[6-(6,6),8-(0),8-(48)]
    70      17.479913      17.479913      17.479913    6[1-(0),6-(6,6),6-(6,7)]
    71      16.523826      16.523826      16.523826    6[6-(1,6),6-(1,6),6-(8,8)]
    72      16.276394      16.276394      16.276394    6[1-(0),6-(6,6),6-(6,6)]
    73       2.718688       2.718688       2.718688    6[7-(1,6),7-(6),7-(6)]
    74       4.040479       4.040479       4.040479    6[6-(1,6),6-(1,6),7-(1,6)]
    75       4.047805       4.047805       4.047805    6[1-(0),6-(6,6),6-(6,7)]
    76       6.460709       6.460709       6.460709    6[6-(6,6),8-(48),8-(48)]
    77       4.848297       4.848297       4.848297    6[6-(1,6),6-(1,6),6-(8,8)]
    78       4.874662       4.874662       4.874662    6[6-(6,6),8-(0),8-(48)]
    79       4.817954       4.817954       4.817954    6[1-(0),6-(6,6),6-(6,7)]
    80       5.620341       5.620341       5.620341    6[6-(1,6),6-(1,6),6-(8,8)]
    81       5.643887       5.643887       5.643887    6[1-(0),6-(6,6),6-(6,6)]
    82       6.968715       6.968715       6.968715    6[7-(1,6),7-(6),7-(6)]
    83       6.288977       6.288977       6.288977    6[6-(1,6),6-(1,6),7-(1,6)]
    84       6.281651       6.281651       6.281651    6[1-(0),6-(6,6),6-(6,7)]
    85       3.868747       3.868747       3.868747    6[6-(6,6),8-(48),8-(48)]
    86       5.481159       5.481159       5.481159    6[6-(1,6),6-(1,6),6-(8,8)]
    87       5.454794       5.454794       5.454794    6[6-(6,6),8-(0),8-(48)]
    88       5.511502       5.511502       5.511502    6[1-(0),6-(6,6),6-(6,7)]
    89       4.709115       4.709115       4.709115    6[6-(1,6),6-(1,6),6-(8,8)]
    90       4.685569       4.685569       4.685569    6[1-(0),6-(6,6),6-(6,6)]
    91         5.9204         5.9204         5.9204    6[7-(1,6),7-(6),7-(6)]
    92       4.464197       4.464197       4.464197    6[6-(1,6),6-(1,6),7-(1,6)]
    93       3.119956       3.119956       3.119956    6[1-(0),6-(6,6),6-(6,7)]
    94       5.734357       5.734357       5.734357    6[6-(6,6),8-(48),8-(48)]
    95       2.606669       2.606669       2.606669    6[6-(1,6),6-(1,6),6-(8,8)]
    96       1.124563       1.124563       1.124563    6[6-(6,6),8-(0),8-(48)]
    97       5.309622       5.309622       5.309622    6[1-(0),6-(6,6),6-(6,7)]
    98       4.805431       4.805431       4.805431    6[6-(1,6),6-(1,6),6-(8,8)]
    99       3.460325       3.460325       3.460325    6[1-(0),6-(6,6),6-(6,6)]
   100       7.700685       7.700685       7.700685    6[7-(1,6),7-(6),7-(6)]
   101       9.554142       9.554142       9.554142    6[6-(1,6),6-(1,6),7-(1,6)]
   102       9.815875       9.815875       9.815875    6[1-(0),6-(6,6),6-(6,7)]
   103      12.070135      12.070135      12.070135    6[6-(6,6),8-(48),8-(48)]
   104      10.799507      10.799507      10.799507    6[6-(1,6),6-(1,6),6-(8,8)]
   105      11.049004      11.049004      11.049004    6[6-(6,6),8-(0),8-(48)]
   106       10.29819       10.29819       10.29819    6[1-(0),6-(6,6),6-(6,7)]
   107      11.254277      11.254277      11.254277    6[6-(1,6),6-(1,6),6-(8,8)]
   108      11.501709      11.501709      11.501709    6[1-(0),6-(6,6),6-(6,6)]
   109      15.607803      15.607803      15.607803    6[7-(1,6),7-(6),7-(6)]
   110      13.509547      13.509547      13.509547    6[6-(1,6),6-(1,6),7-(1,6)]
   111      12.165306      12.165306      12.165306    6[1-(0),6-(6,6),6-(6,7)]
   112      14.779707      14.779707      14.779707    6[6-(6,6),8-(48),8-(48)]
   113      11.652019      11.652019      11.652019    6[6-(1,6),6-(1,6),6-(8,8)]
   114      10.169913      10.169913      10.169913    6[6-(6,6),8-(0),8-(48)]
   115      14.354972      14.354972      14.354972    6[1-(0),6-(6,6),6-(6,7)]
   116      13.850781      13.850781      13.850781    6[6-(1,6),6-(1,6),6-(8,8)]
   117      12.505675      12.505675      12.505675    6[1-(0),6-(6,6),6-(6,6)]
   118      17.388088      17.388088      17.388088    6[7-(1,6),7-(6),7-(6)]
   119       1.150845       1.150845       1.150845    6[6-(1,6),6-(1,6),7-(1,6)]
   120       1.412578       1.412578       1.412578    6[1-(0),6-(6,6),6-(6,7)]
   121       3.666838       3.666838       3.666838    6[6-(6,6),8-(48),8-(48)]
   122        2.39621        2.39621        2.39621    6[6-(1,6),6-(1,6),6-(8,8)]
   123       2.645707       2.645707       2.645707    6[6-(6,6),8-(0),8-(48)]
   124       1.894893       1.894893       1.894893    6[1-(0),6-(6,6),6-(6,7)]
   125        2.85098        2.85098        2.85098    6[6-(1,6),6-(1,6),6-(8,8)]
   126       3.098412       3.098412       3.098412    6[1-(0),6-(6,6),6-(6,6)]
   127      16.656118      16.656118      16.656118    6[7-(1,6),7-(6),7-(6)]
   128      15.334327      15.334327      15.334327    6[6-(1,6),6-(1,6),7-(1,6)]
   129      15.327001      15.327001      15.327001    6[1-(0),6-(6,6),6-(6,7)]
   130      12.914097      12.914097      12.914097    6[6-(6,6),8-(48),8-(48)]
   131      14.526509      14.526509      14.526509    6[6-(1,6),6-(1,6),6-(8,8)]
   132      14.500144      14.500144      14.500144    6[6-(6,6),8-(0),8-(48)]
   133      14.556852      14.556852      14.556852    6[1-(0),6-(6,6),6-(6,7)]
   134      13.754465      13.754465      13.754465    6[6-(1,6),6-(1,6),6-(8,8)]
   135      13.730919      13.730919      13.730919    6[1-(0),6-(6,6),6-(6,6)]
   136      12.406091      12.406091      12.406091    6[7-(1,6),7-(6),7-(6)]
   137      13.085829      13.085829      13.085829    6[6-(1,6),6-(1,6),7-(1,6)]
   138      13.093155      13.093155      13.093155    6[1-(0),6-(6,6),6-(6,7)]
   139      15.506059      15.506059      15.506059    6[6-(6,6),8-(48),8-(48)]
   140      13.893647      13.893647      13.893647    6[6-(1,6),6-(1,6),6-(8,8)]
   141      13.920012      13.920012      13.920012    6[6-(6,6),8-(0),8-(48)]
   142      13.863304      13.863304      13.863304    6[1-(0),6-(6,6),6-(6,7)]
   143      14.665691      14.665691      14.665691    6[6-(1,6),6-(1,6),6-(8,8)]
   144      14.689237      14.689237      14.689237    6[1-(0),6-(6,6),6-(6,6)]
   145      13.454406      13.454406      13.454406    6[7-(1,6),7-(6),7-(6)]
   146      14.910609      14.910609      14.910609    6[6-(1,6),6-(1,6),7-(1,6)]
   147       16.25485       16.25485       16.25485    6[1-(0),6-(6,6),6-(6,7)]
   148      13.640449      13.640449      13.640449    6[6-(6,6),8-(48),8-(48)]
   149      16.768137      16.768137      16.768137    6[6-(1,6),6-(1,6),6-(8,8)]
   150      18.250243      18.250243      18.250243    6[6-(6,6),8-(0),8-(48)]
   151      14.065184      14.065184      14.065184    6[1-(0),6-(6,6),6-(6,7)]
   152      14.569375      14.569375      14.569375    6[6-(1,6),6-(1,6),6-(8,8)]
   153      15.914481      15.914481      15.914481    6[1-(0),6-(6,6),6-(6,6)]
   154      11.674121      11.674121      11.674121    6[7-(1,6),7-(6),7-(6)]
   155       9.820664       9.820664       9.820664    6[6-(1,6),6-(1,6),7-(1,6)]
   156       9.558931       9.558931       9.558931    6[1-(0),6-(6,6),6-(6,7)]
   157       7.304671       7.304671       7.304671    6[6-(6,6),8-(48),8-(48)]
   158       8.575299       8.575299       8.575299    6[6-(1,6),6-(1,6),6-(8,8)]
   159       8.325802       8.325802       8.325802    6[6-(6,6),8-(0),8-(48)]
   160       9.076616       9.076616       9.076616    6[1-(0),6-(6,6),6-(6,7)]
   161       8.120529       8.120529       8.120529    6[6-(1,6),6-(1,6),6-(8,8)]
   162       7.873097       7.873097       7.873097    6[1-(0),6-(6,6),6-(6,6)]
   163       2.943796       2.943796       2.943796    7[6-(7,7),6-(7,7)]
   164       4.794777       4.794777       4.794777    7[1-(0),6-(6,6),6-(7,7)]
   165       1.810507       1.810507       1.810507    7[6-(7,7),6-(7,7)]
   166        1.15307        1.15307        1.15307    7[1-(0),6-(6,6),6-(7,7)]
   167       3.713456       3.713456       3.713456    7[6-(7,7),6-(7,7)]
   168       2.568155       2.568155       2.568155    7[1-(0),6-(6,6),6-(7,7)]
   169       5.973947       5.973947       5.973947    7[6-(7,7),6-(7,7)]
   170       7.119248       7.119248       7.119248    7[1-(0),6-(6,6),6-(7,7)]
   171       6.743607       6.743607       6.743607    7[6-(7,7),6-(7,7)]
   172       4.892626       4.892626       4.892626    7[1-(0),6-(6,6),6-(7,7)]
   173       7.876896       7.876896       7.876896    7[6-(7,7),6-(7,7)]
   174       8.534333       8.534333       8.534333    7[1-(0),6-(6,6),6-(7,7)]
   175       16.43101       16.43101       16.43101    7[6-(7,7),6-(7,7)]
   176      14.580029      14.580029      14.580029    7[1-(0),6-(6,6),6-(7,7)]
   177      17.564299      17.564299      17.564299    7[6-(7,7),6-(7,7)]
   178      18.221736      18.221736      18.221736    7[1-(0),6-(6,6),6-(7,7)]
   179       15.66135       15.66135       15.66135    7[6-(7,7),6-(7,7)]
   180      16.806651      16.806651      16.806651    7[1-(0),6-(6,6),6-(7,7)]
   181      13.400859      13.400859      13.400859    7[6-(7,7),6-(7,7)]
   182      12.255558      12.255558      12.255558    7[1-(0),6-(6,6),6-(7,7)]
   183      12.631199      12.631199      12.631199    7[6-(7,7),6-(7,7)]
   184       14.48218       14.48218       14.48218    7[1-(0),6-(6,6),6-(7,7)]
   185       11.49791       11.49791       11.49791    7[6-(7,7),6-(7,7)]
   186      10.840473      10.840473      10.840473    7[1-(0),6-(6,6),6-(7,7)]
   187       3.357745       3.357745       3.357745    8[6-(6,8),48-(8,8,8,8,8)]
   188       9.662426       9.662426       9.662426    8[6-(6,8),48-(8,8,8,8,8)]
   189       5.057541       5.057541       5.057541    8[6-(6,8),48-(8,8,8,8,8)]
   190       9.903523       9.903523       9.903523    8[6-(6,8)]
   191      15.928623      15.928623      15.928623    8[6-(6,8),48-(8,8,8,8,8)]
   192      16.022458      16.022458      16.022458    8[6-(6,8),48-(8,8,8,8,8)]
   193      14.838903      14.838903      14.838903    8[6-(6,8),48-(8,8,8,8,8)]
   194      17.221137      17.221137      17.221137    8[6-(6,8)]
   195       6.369556       6.369556       6.369556    8[6-(6,8),48-(8,8,8,8,8)]
   196       5.793363       5.793363       5.793363    8[6-(6,8),48-(8,8,8,8,8)]
   197       7.163767       7.163767       7.163767    8[6-(6,8),48-(8,8,8,8,8)]
   198       4.015303       4.015303       4.015303    8[6-(6,8)]
   199         3.9599         3.9599         3.9599    8[6-(6,8),48-(8,8,8,8,8)]
   200       4.536093       4.536093       4.536093    8[6-(6,8),48-(8,8,8,8,8)]
   201       3.165689       3.165689       3.165689    8[6-(6,8),48-(8,8,8,8,8)]
   202       6.956206       6.956206       6.956206    8[6-(6,8)]
   203       6.971711       6.971711       6.971711    8[6-(6,8),48-(8,8,8,8,8)]
   204        0.66703        0.66703        0.66703    8[6-(6,8),48-(8,8,8,8,8)]
   205       5.271915       5.271915       5.271915    8[6-(6,8),48-(8,8,8,8,8)]
   206      18.516633      18.516633      18.516633    8[6-(6,8)]
   207       11.84948       11.84948       11.84948    8[6-(6,8),48-(8,8,8,8,8)]
   208      11.755645      11.755645      11.755645    8[6-(6,8),48-(8,8,8,8,8)]
   209        12.9392        12.9392        12.9392    8[6-(6,8),48-(8,8,8,8,8)]
   210      11.199019      11.199019      11.199019    8[6-(6,8)]
   211      16.017061      16.017061      16.017061    8[6-(6,8),48-(8,8,8,8,8)]
   212        9.71238        9.71238        9.71238    8[6-(6,8),48-(8,8,8,8,8)]
   213      14.317265      14.317265      14.317265    8[6-(6,8),48-(8,8,8,8,8)]
   214       9.471283       9.471283       9.471283    8[6-(6,8)]
   215       3.446183       3.446183       3.446183    8[6-(6,8),48-(8,8,8,8,8)]
   216       3.352348       3.352348       3.352348    8[6-(6,8),48-(8,8,8,8,8)]
   217       4.535903       4.535903       4.535903    8[6-(6,8),48-(8,8,8,8,8)]
   218       2.153669       2.153669       2.153669    8[6-(6,8)]
   219       13.00525       13.00525       13.00525    8[6-(6,8),48-(8,8,8,8,8)]
   220      13.581443      13.581443      13.581443    8[6-(6,8),48-(8,8,8,8,8)]
   221      12.211039      12.211039      12.211039    8[6-(6,8),48-(8,8,8,8,8)]
   222      15.359503      15.359503      15.359503    8[6-(6,8)]
   223      15.414906      15.414906      15.414906    8[6-(6,8),48-(8,8,8,8,8)]
   224      14.838713      14.838713      14.838713    8[6-(6,8),48-(8,8,8,8,8)]
   225      16.209117      16.209117      16.209117    8[6-(6,8),48-(8,8,8,8,8)]
   226        12.4186        12.4186        12.4186    8[6-(6,8)]
   227      12.403095      12.403095      12.403095    8[6-(6,8),48-(8,8,8,8,8)]
   228      18.707776      18.707776      18.707776    8[6-(6,8),48-(8,8,8,8,8)]
   229      14.102891      14.102891      14.102891    8[6-(6,8),48-(8,8,8,8,8)]
   230       0.858173       0.858173       0.858173    8[6-(6,8)]
   231       7.525326       7.525326       7.525326    8[6-(6,8),48-(8,8,8,8,8)]
   232       7.619161       7.619161       7.619161    8[6-(6,8),48-(8,8,8,8,8)]
   233       6.435606       6.435606       6.435606    8[6-(6,8),48-(8,8,8,8,8)]
   234       8.175787       8.175787       8.175787    8[6-(6,8)]
