# Supplementary material for: A collection of forcefield precursors for metal–organic frameworks
Source: RSC Adv. 2019 Nov 13;9(63):36492–507. doi: 10.1039/c9ra07327b (PMC9075174; doi:10.1039/c9ra07327b)
Supplement: RA-009-C9RA07327B-s2535 [file RA-009-C9RA07327B-s2535.txt]

UZAFAD_clean

10.400000    0.000000    0.000000
0.853130    11.772127    0.000000
4.312553    4.041468    12.621743

     1       6.115305       6.115305       6.115305    28[7-(6,6),7-(6,6),8-(1,6),8-(6),8-(6),8-(6)]
     2       9.450378       9.450378       9.450378    28[7-(6,6),7-(6,6),8-(1,6),8-(6),8-(6),8-(6)]
     3       2.156276       2.156276       2.156276    28[7-(6,6),7-(6,6),7-(6,6),7-(6,6)]
     4       6.020134       6.020134       6.020134    1[6-(7,7)]
     5       4.266249       4.266249       4.266249    1[6-(6,7)]
     6        7.47556        7.47556        7.47556    1[6-(6,7)]
     7       9.573567       9.573567       9.573567    1[6-(1,6,7)]
     8      10.305468      10.305468      10.305468    1[6-(1,6,7)]
     9       7.301685       7.301685       7.301685    1[6-(1,6,7)]
    10       6.874313       6.874313       6.874313    1[6-(1,6,7)]
    11       5.059607       5.059607       5.059607    1[6-(7,7)]
    12       4.831916       4.831916       4.831916    1[6-(6,7)]
    13      13.442459      13.442459      13.442459    1[6-(6,7)]
    14       7.126975       7.126975       7.126975    1[6-(1,6,7)]
    15       8.075395       8.075395       8.075395    1[6-(1,6,7)]
    16      10.814522      10.814522      10.814522    1[6-(6,7)]
    17      11.455751      11.455751      11.455751    1[6-(6,7)]
    18       7.668945       7.668945       7.668945    1[6-(7,7)]
    19       8.164838       8.164838       8.164838    1[6-(1,6,7)]
    20       7.922222       7.922222       7.922222    1[6-(1,6,7)]
    21      10.572825      10.572825      10.572825    1[6-(7,7)]
    22      10.033557      10.033557      10.033557    1[6-(6,7)]
    23      12.222409      12.222409      12.222409    1[6-(6,7)]
    24      12.432642      12.432642      12.432642    1[6-(6,6)]
    25       8.276919       8.276919       8.276919    1[6-(6,6,8)]
    26       9.898095       9.898095       9.898095    1[6-(1,6,6)]
    27       9.779882       9.779882       9.779882    1[6-(1,6,6)]
    28       6.559691       6.559691       6.559691    1[8-(6,28)]
    29       9.545549       9.545549       9.545549    1[6-(7,7)]
    30      11.299434      11.299434      11.299434    1[6-(6,7)]
    31       8.090123       8.090123       8.090123    1[6-(6,7)]
    32       5.992116       5.992116       5.992116    1[6-(1,6,7)]
    33       5.260215       5.260215       5.260215    1[6-(1,6,7)]
    34       8.263998       8.263998       8.263998    1[6-(1,6,7)]
    35        8.69137        8.69137        8.69137    1[6-(1,6,7)]
    36      10.506076      10.506076      10.506076    1[6-(7,7)]
    37      10.733767      10.733767      10.733767    1[6-(6,7)]
    38       2.123224       2.123224       2.123224    1[6-(6,7)]
    39       8.438708       8.438708       8.438708    1[6-(1,6,7)]
    40       7.490288       7.490288       7.490288    1[6-(1,6,7)]
    41       4.751161       4.751161       4.751161    1[6-(6,7)]
    42       4.109932       4.109932       4.109932    1[6-(6,7)]
    43       7.896738       7.896738       7.896738    1[6-(7,7)]
    44       7.400845       7.400845       7.400845    1[6-(1,6,7)]
    45       7.643461       7.643461       7.643461    1[6-(1,6,7)]
    46       4.992858       4.992858       4.992858    1[6-(7,7)]
    47       5.532126       5.532126       5.532126    1[6-(6,7)]
    48       3.343274       3.343274       3.343274    1[6-(6,7)]
    49       3.133041       3.133041       3.133041    1[6-(6,6)]
    50       7.288764       7.288764       7.288764    1[6-(6,6,8)]
    51       5.667588       5.667588       5.667588    1[6-(1,6,6)]
    52       5.785801       5.785801       5.785801    1[6-(1,6,6)]
    53       9.005992       9.005992       9.005992    1[8-(6,28)]
    54       5.544093       5.544093       5.544093    6[1-(0),7-(6,28),7-(6,6)]
    55       4.586854       4.586854       4.586854    6[1-(0),6-(1,7),7-(6,28)]
    56       8.755956       8.755956       8.755956    6[1-(0),6-(1,7),7-(6,6)]
    57       9.491369       9.491369       9.491369    6[1-(0),1-(0),6-(6,6,6),7-(6,6)]
    58       8.302102       8.302102       8.302102    6[6-(1,1,7),6-(1,1,7),6-(1,1,7),6-(1,1,7)]
    59       7.068835       7.068835       7.068835    6[1-(0),1-(0),6-(6,6,6),7-(6,6)]
    60       5.417294       5.417294       5.417294    6[1-(0),7-(6,28),7-(6,6)]
    61       4.840507       4.840507       4.840507    6[1-(0),6-(1,7),7-(6,6)]
    62       3.854767       3.854767       3.854767    6[1-(0),6-(1,7),7-(6,28)]
    63       8.032678       8.032678       8.032678    6[1-(0),1-(0),6-(6,6,6),7-(6,6)]
    64      10.261074      10.261074      10.261074    6[1-(0),6-(1,7),7-(6,6)]
    65       10.60657       10.60657       10.60657    6[1-(0),6-(1,7),7-(6,28)]
    66       8.533905       8.533905       8.533905    6[1-(0),7-(6,28),7-(6,6)]
    67       8.487183       8.487183       8.487183    6[1-(0),1-(0),6-(6,6,6),7-(6,6)]
    68      10.725456      10.725456      10.725456    6[1-(0),7-(6,28),7-(6,6)]
    69       10.40997       10.40997       10.40997    6[1-(0),6-(1,7),7-(6,6)]
    70      11.621994      11.621994      11.621994    6[1-(0),6-(1,7),7-(6,28)]
    71        4.11849        4.11849        4.11849    6[6-(1,6),8-(0),8-(28)]
    72       2.727006       2.727006       2.727006    6[1-(0),6-(1,6),6-(8,8)]
    73       7.316651       7.316651       7.316651    6[6-(1,6,8),8-(0),8-(28)]
    74       8.047953       8.047953       8.047953    6[1-(0),6-(1,1,6),6-(8,8),8-(1,28)]
    75       9.321315       9.321315       9.321315    6[1-(0),1-(0),6-(1,6,8),6-(8,8)]
    76       9.132016       9.132016       9.132016    6[6-(1,1,6),8-(0),8-(28)]
    77       10.02159       10.02159       10.02159    6[1-(0),7-(6,28),7-(6,6)]
    78      10.978829      10.978829      10.978829    6[1-(0),6-(1,7),7-(6,28)]
    79       6.809727       6.809727       6.809727    6[1-(0),6-(1,7),7-(6,6)]
    80       6.074314       6.074314       6.074314    6[1-(0),1-(0),6-(6,6,6),7-(6,6)]
    81       7.263581       7.263581       7.263581    6[6-(1,1,7),6-(1,1,7),6-(1,1,7),6-(1,1,7)]
    82       8.496848       8.496848       8.496848    6[1-(0),1-(0),6-(6,6,6),7-(6,6)]
    83      10.148389      10.148389      10.148389    6[1-(0),7-(6,28),7-(6,6)]
    84      10.725176      10.725176      10.725176    6[1-(0),6-(1,7),7-(6,6)]
    85      11.710916      11.710916      11.710916    6[1-(0),6-(1,7),7-(6,28)]
    86       7.533005       7.533005       7.533005    6[1-(0),1-(0),6-(6,6,6),7-(6,6)]
    87       5.304609       5.304609       5.304609    6[1-(0),6-(1,7),7-(6,6)]
    88       4.959113       4.959113       4.959113    6[1-(0),6-(1,7),7-(6,28)]
    89       7.031778       7.031778       7.031778    6[1-(0),7-(6,28),7-(6,6)]
    90         7.0785         7.0785         7.0785    6[1-(0),1-(0),6-(6,6,6),7-(6,6)]
    91       4.840227       4.840227       4.840227    6[1-(0),7-(6,28),7-(6,6)]
    92       5.155713       5.155713       5.155713    6[1-(0),6-(1,7),7-(6,6)]
    93       3.943689       3.943689       3.943689    6[1-(0),6-(1,7),7-(6,28)]
    94      11.447193      11.447193      11.447193    6[6-(1,6),8-(0),8-(28)]
    95      12.838677      12.838677      12.838677    6[1-(0),6-(1,6),6-(8,8)]
    96       8.249032       8.249032       8.249032    6[6-(1,6,8),8-(0),8-(28)]
    97        7.51773        7.51773        7.51773    6[1-(0),6-(1,1,6),6-(8,8),8-(1,28)]
    98       6.244368       6.244368       6.244368    6[1-(0),1-(0),6-(1,6,8),6-(8,8)]
    99       6.433667       6.433667       6.433667    6[6-(1,1,6),8-(0),8-(28)]
   100       5.279978       5.279978       5.279978    7[6-(1,6),6-(1,7),28-(7,8,8,8,8)]
   101        9.36682        9.36682        9.36682    7[6-(1,1,6),6-(1,6),6-(1,7)]
   102       5.854524       5.854524       5.854524    7[6-(1,1,6),6-(1,6),6-(1,7)]
   103       4.223206       4.223206       4.223206    7[6-(1,6),6-(1,7),28-(7,7,7)]
   104       9.518161       9.518161       9.518161    7[6-(1,6),6-(1,7),28-(7,8,8,8,8)]
   105       8.932812       8.932812       8.932812    7[6-(1,1,6),6-(1,6),6-(1,7)]
   106      11.832329      11.832329      11.832329    7[6-(1,6),6-(1,7),28-(7,7,7)]
   107       9.852498       9.852498       9.852498    7[6-(1,1,6),6-(1,6),6-(1,7)]
   108      10.285705      10.285705      10.285705    7[6-(1,6),6-(1,7),28-(7,8,8,8,8)]
   109       6.198863       6.198863       6.198863    7[6-(1,1,6),6-(1,6),6-(1,7)]
   110       9.711159       9.711159       9.711159    7[6-(1,1,6),6-(1,6),6-(1,7)]
   111      11.342477      11.342477      11.342477    7[6-(1,6),6-(1,7),28-(7,7,7)]
   112       6.047522       6.047522       6.047522    7[6-(1,6),6-(1,7),28-(7,8,8,8,8)]
   113       6.632871       6.632871       6.632871    7[6-(1,1,6),6-(1,6),6-(1,7)]
   114       3.733354       3.733354       3.733354    7[6-(1,6),6-(1,7),28-(7,7,7)]
   115       5.713185       5.713185       5.713185    7[6-(1,1,6),6-(1,6),6-(1,7)]
   116       5.039181       5.039181       5.039181    8[6-(6,8)]
   117       4.262145       4.262145       4.262145    8[6-(6,8),28-(7,7,8,8,8)]
   118       6.252806       6.252806       6.252806    8[6-(6,8),28-(7,7,8,8,8)]
   119       7.825933       7.825933       7.825933    8[6-(6,8)]
   120      10.230586      10.230586      10.230586    8[6-(6,8)]
   121       8.019683       8.019683       8.019683    8[6-(6,8),28-(7,7,8,8,8)]
   122       7.231585       7.231585       7.231585    8[1-(0),6-(1,6,6),28-(7,7,8,8,8)]
   123      10.526502      10.526502      10.526502    8[6-(6,8)]
   124      11.303538      11.303538      11.303538    8[6-(6,8),28-(7,7,8,8,8)]
   125       9.312877       9.312877       9.312877    8[6-(6,8),28-(7,7,8,8,8)]
   126        7.73975        7.73975        7.73975    8[6-(6,8)]
   127       5.335097       5.335097       5.335097    8[6-(6,8)]
   128          7.546          7.546          7.546    8[6-(6,8),28-(7,7,8,8,8)]
   129       8.334098       8.334098       8.334098    8[1-(0),6-(1,6,6),28-(7,7,8,8,8)]
