# Supplementary material for: A collection of forcefield precursors for metal–organic frameworks
Source: RSC Adv. 2019 Nov 13;9(63):36492–507. doi: 10.1039/c9ra07327b (PMC9075174; doi:10.1039/c9ra07327b)
Supplement: RA-009-C9RA07327B-s2536 [file RA-009-C9RA07327B-s2536.txt]

UZAMUE_clean

9.586800    0.000000    0.000000
0.000000    10.125500    0.000000
0.000000    -4.596311    19.679883

     1       4.116668       4.116668       4.116668    63[8-(6),8-(6),8-(6),8-(6),8-(6),8-(6),8-(6,30)]
     2       8.910068       8.910068       8.910068    63[8-(6),8-(6),8-(6),8-(6),8-(6),8-(6),8-(6,30)]
     3       5.470132       5.470132       5.470132    63[8-(6),8-(6),8-(6),8-(6),8-(6),8-(6),8-(6,30)]
     4       0.676732       0.676732       0.676732    63[8-(6),8-(6),8-(6),8-(6),8-(6),8-(6),8-(6,30)]
     5       8.257015       8.257015       8.257015    30[7-(6,6),7-(6,6),8-(6),8-(6,63)]
     6       3.463615       3.463615       3.463615    30[7-(6,6),7-(6,6),8-(6),8-(6,63)]
     7       1.329785       1.329785       1.329785    30[7-(6,6),7-(6,6),8-(6),8-(6,63)]
     8       6.123185       6.123185       6.123185    30[7-(6,6),7-(6,6),8-(6),8-(6,63)]
     9       0.074777       0.074777       0.074777    1[6-(6,6)]
    10       8.652087       8.652087       8.652087    1[6-(6,6)]
    11       0.187901       0.187901       0.187901    1[6-(6,6)]
    12       3.370719       3.370719       3.370719    1[6-(6,6)]
    13       5.998461       5.998461       5.998461    1[6-(7,7)]
    14       4.868177       4.868177       4.868177    1[6-(6,6)]
    15       3.858687       3.858687       3.858687    1[6-(6,6)]
    16       4.981301       4.981301       4.981301    1[6-(6,6)]
    17       8.164119       8.164119       8.164119    1[6-(6,6)]
    18       1.205061       1.205061       1.205061    1[6-(7,7)]
    19       9.512023       9.512023       9.512023    1[6-(6,6)]
    20       0.934713       0.934713       0.934713    1[6-(6,6)]
    21       9.398899       9.398899       9.398899    1[6-(6,6)]
    22       6.216081       6.216081       6.216081    1[6-(6,6)]
    23       3.588339       3.588339       3.588339    1[6-(7,7)]
    24       4.718623       4.718623       4.718623    1[6-(6,6)]
    25       5.728113       5.728113       5.728113    1[6-(6,6)]
    26       4.605499       4.605499       4.605499    1[6-(6,6)]
    27       1.422681       1.422681       1.422681    1[6-(6,6)]
    28       8.381739       8.381739       8.381739    1[6-(7,7)]
    29       1.828203       1.828203       1.828203    6[6-(1,6),6-(1,6),6-(8,8)]
    30       0.537819       0.537819       0.537819    6[1-(0),6-(1,6),6-(6,6)]
    31       9.518734       9.518734       9.518734    6[1-(0),6-(1,6),6-(1,6)]
    32       0.603968       0.603968       0.603968    6[1-(0),6-(1,6),6-(6,6)]
    33       1.897228       1.897228       1.897228    6[6-(1,6),6-(1,6),6-(8,8)]
    34       2.508866       2.508866       2.508866    6[1-(0),6-(6,6),6-(6,6)]
    35       2.633494       2.633494       2.633494    6[6-(6,6),8-(63),8-(63)]
    36       2.481064       2.481064       2.481064    6[6-(6,6),8-(63),8-(63)]
    37        6.73281        6.73281        6.73281    6[6-(6,7),8-(30,63),8-(63)]
    38       6.125965       6.125965       6.125965    6[6-(6,7),6-(8,8),7-(6,30)]
    39       5.143318       5.143318       5.143318    6[6-(6,7),6-(8,8),7-(6,30)]
    40       4.304473       4.304473       4.304473    6[6-(6,7),8-(30),8-(63)]
    41       5.885337       5.885337       5.885337    6[1-(0),7-(6,30),7-(6,30)]
    42       6.621603       6.621603       6.621603    6[6-(1,6),6-(1,6),6-(8,8)]
    43       5.331219       5.331219       5.331219    6[1-(0),6-(1,6),6-(6,6)]
    44       4.725334       4.725334       4.725334    6[1-(0),6-(1,6),6-(1,6)]
    45       5.397368       5.397368       5.397368    6[1-(0),6-(1,6),6-(6,6)]
    46       6.690628       6.690628       6.690628    6[6-(1,6),6-(1,6),6-(8,8)]
    47       7.302266       7.302266       7.302266    6[1-(0),6-(6,6),6-(6,6)]
    48       7.426894       7.426894       7.426894    6[6-(6,6),8-(63),8-(63)]
    49       7.274464       7.274464       7.274464    6[6-(6,6),8-(63),8-(63)]
    50        1.93941        1.93941        1.93941    6[6-(6,7),8-(30,63),8-(63)]
    51       1.332565       1.332565       1.332565    6[6-(6,7),6-(8,8),7-(6,30)]
    52       0.349918       0.349918       0.349918    6[6-(6,7),6-(8,8),7-(6,30)]
    53       9.097873       9.097873       9.097873    6[6-(6,7),8-(30),8-(63)]
    54       1.091937       1.091937       1.091937    6[1-(0),7-(6,30),7-(6,30)]
    55       7.758597       7.758597       7.758597    6[6-(1,6),6-(1,6),6-(8,8)]
    56       9.048981       9.048981       9.048981    6[1-(0),6-(1,6),6-(6,6)]
    57       0.068066       0.068066       0.068066    6[1-(0),6-(1,6),6-(1,6)]
    58       8.982832       8.982832       8.982832    6[1-(0),6-(1,6),6-(6,6)]
    59       7.689572       7.689572       7.689572    6[6-(1,6),6-(1,6),6-(8,8)]
    60       7.077934       7.077934       7.077934    6[1-(0),6-(6,6),6-(6,6)]
    61       6.953306       6.953306       6.953306    6[6-(6,6),8-(63),8-(63)]
    62       7.105736       7.105736       7.105736    6[6-(6,6),8-(63),8-(63)]
    63        2.85399        2.85399        2.85399    6[6-(6,7),8-(30,63),8-(63)]
    64       3.460835       3.460835       3.460835    6[6-(6,7),6-(8,8),7-(6,30)]
    65       4.443482       4.443482       4.443482    6[6-(6,7),6-(8,8),7-(6,30)]
    66       5.282327       5.282327       5.282327    6[6-(6,7),8-(30),8-(63)]
    67       3.701463       3.701463       3.701463    6[1-(0),7-(6,30),7-(6,30)]
    68       2.965197       2.965197       2.965197    6[6-(1,6),6-(1,6),6-(8,8)]
    69       4.255581       4.255581       4.255581    6[1-(0),6-(1,6),6-(6,6)]
    70       4.861466       4.861466       4.861466    6[1-(0),6-(1,6),6-(1,6)]
    71       4.189432       4.189432       4.189432    6[1-(0),6-(1,6),6-(6,6)]
    72       2.896172       2.896172       2.896172    6[6-(1,6),6-(1,6),6-(8,8)]
    73       2.284534       2.284534       2.284534    6[1-(0),6-(6,6),6-(6,6)]
    74       2.159906       2.159906       2.159906    6[6-(6,6),8-(63),8-(63)]
    75       2.312336       2.312336       2.312336    6[6-(6,6),8-(63),8-(63)]
    76        7.64739        7.64739        7.64739    6[6-(6,7),8-(30,63),8-(63)]
    77       8.254235       8.254235       8.254235    6[6-(6,7),6-(8,8),7-(6,30)]
    78       9.236882       9.236882       9.236882    6[6-(6,7),6-(8,8),7-(6,30)]
    79       0.488927       0.488927       0.488927    6[6-(6,7),8-(30),8-(63)]
    80       8.494863       8.494863       8.494863    6[1-(0),7-(6,30),7-(6,30)]
    81       6.586132       6.586132       6.586132    7[6-(1,7),6-(6,6),30-(7,8,8)]
    82       5.000475       5.000475       5.000475    7[6-(1,7),6-(6,6),30-(7,8,8)]
    83       1.792732       1.792732       1.792732    7[6-(1,7),6-(6,6),30-(7,8,8)]
    84       0.207075       0.207075       0.207075    7[6-(1,7),6-(6,6),30-(7,8,8)]
    85       3.000668       3.000668       3.000668    7[6-(1,7),6-(6,6),30-(7,8,8)]
    86       4.586325       4.586325       4.586325    7[6-(1,7),6-(6,6),30-(7,8,8)]
    87       7.794068       7.794068       7.794068    7[6-(1,7),6-(6,6),30-(7,8,8)]
    88       9.379725       9.379725       9.379725    7[6-(1,7),6-(6,6),30-(7,8,8)]
    89       2.105261       2.105261       2.105261    8[6-(6,8),63-(8,8,8,8,8,8)]
    90       3.807877       3.807877       3.807877    8[6-(6,8),63-(8,8,8,8,8,8)]
    91       3.703381       3.703381       3.703381    8[6-(6,8),63-(8,8,8,8,8,8)]
    92        1.77931        1.77931        1.77931    8[6-(6,8),63-(8,8,8,8,8,8)]
    93       6.249635       6.249635       6.249635    8[6-(6,8),63-(8,8,8,8,8,8)]
    94       7.805573       7.805573       7.805573    8[6-(6,8),30-(7,7,8),63-(8,8,8,8,8,8)]
    95       4.486622       4.486622       4.486622    8[6-(6,8),63-(8,8,8,8,8,8)]
    96       3.470422       3.470422       3.470422    8[6-(6,8),30-(7,7,8)]
    97       6.898661       6.898661       6.898661    8[6-(6,8),63-(8,8,8,8,8,8)]
    98       8.601277       8.601277       8.601277    8[6-(6,8),63-(8,8,8,8,8,8)]
    99       8.496781       8.496781       8.496781    8[6-(6,8),63-(8,8,8,8,8,8)]
   100        6.57271        6.57271        6.57271    8[6-(6,8),63-(8,8,8,8,8,8)]
   101       1.456235       1.456235       1.456235    8[6-(6,8),63-(8,8,8,8,8,8)]
   102       3.012173       3.012173       3.012173    8[6-(6,8),30-(7,7,8),63-(8,8,8,8,8,8)]
   103       9.280022       9.280022       9.280022    8[6-(6,8),63-(8,8,8,8,8,8)]
   104       8.263822       8.263822       8.263822    8[6-(6,8),30-(7,7,8)]
   105       7.481539       7.481539       7.481539    8[6-(6,8),63-(8,8,8,8,8,8)]
   106       5.778923       5.778923       5.778923    8[6-(6,8),63-(8,8,8,8,8,8)]
   107       5.883419       5.883419       5.883419    8[6-(6,8),63-(8,8,8,8,8,8)]
   108        7.80749        7.80749        7.80749    8[6-(6,8),63-(8,8,8,8,8,8)]
   109       3.337165       3.337165       3.337165    8[6-(6,8),63-(8,8,8,8,8,8)]
   110       1.781227       1.781227       1.781227    8[6-(6,8),30-(7,7,8),63-(8,8,8,8,8,8)]
   111       5.100178       5.100178       5.100178    8[6-(6,8),63-(8,8,8,8,8,8)]
   112       6.116378       6.116378       6.116378    8[6-(6,8),30-(7,7,8)]
   113       2.688139       2.688139       2.688139    8[6-(6,8),63-(8,8,8,8,8,8)]
   114       0.985523       0.985523       0.985523    8[6-(6,8),63-(8,8,8,8,8,8)]
   115       1.090019       1.090019       1.090019    8[6-(6,8),63-(8,8,8,8,8,8)]
   116        3.01409        3.01409        3.01409    8[6-(6,8),63-(8,8,8,8,8,8)]
   117       8.130565       8.130565       8.130565    8[6-(6,8),63-(8,8,8,8,8,8)]
   118       6.574627       6.574627       6.574627    8[6-(6,8),30-(7,7,8),63-(8,8,8,8,8,8)]
   119       0.306778       0.306778       0.306778    8[6-(6,8),63-(8,8,8,8,8,8)]
   120       1.322978       1.322978       1.322978    8[6-(6,8),30-(7,7,8)]
