# Supplementary material for: A collection of forcefield precursors for metal–organic frameworks
Source: RSC Adv. 2019 Nov 13;9(63):36492–507. doi: 10.1039/c9ra07327b (PMC9075174; doi:10.1039/c9ra07327b)
Supplement: RA-009-C9RA07327B-s2537 [file RA-009-C9RA07327B-s2537.txt]

UZANAL_clean

9.583100    0.000000    0.000000
0.000000    10.104500    0.000000
0.000000    -4.627887    19.635498

     1       4.115366       4.115366       4.115366    64[8-(6),8-(6),8-(6),8-(6),8-(6),8-(6),8-(6,30)]
     2       8.906916       8.906916       8.906916    64[8-(6),8-(6),8-(6),8-(6),8-(6),8-(6),8-(6,30)]
     3       5.467734       5.467734       5.467734    64[8-(6),8-(6),8-(6),8-(6),8-(6),8-(6),8-(6,30)]
     4       0.676184       0.676184       0.676184    64[8-(6),8-(6),8-(6),8-(6),8-(6),8-(6),8-(6,30)]
     5       8.255841       8.255841       8.255841    30[7-(6,6),7-(6,6),8-(6),8-(6,64)]
     6       3.464291       3.464291       3.464291    30[7-(6,6),7-(6,6),8-(6),8-(6,64)]
     7       1.327259       1.327259       1.327259    30[7-(6,6),7-(6,6),8-(6),8-(6,64)]
     8       6.118809       6.118809       6.118809    30[7-(6,6),7-(6,6),8-(6),8-(6,64)]
     9        0.07379        0.07379        0.07379    1[6-(6,6)]
    10       8.640123       8.640123       8.640123    1[6-(6,6)]
    11       0.179204       0.179204       0.179204    1[6-(6,6)]
    12       3.370376       3.370376       3.370376    1[6-(6,6)]
    13       6.011479       6.011479       6.011479    1[6-(7,7)]
    14        4.86534        4.86534        4.86534    1[6-(6,6)]
    15       3.848573       3.848573       3.848573    1[6-(6,6)]
    16       4.970754       4.970754       4.970754    1[6-(6,6)]
    17       8.161926       8.161926       8.161926    1[6-(6,6)]
    18       1.219929       1.219929       1.219929    1[6-(7,7)]
    19        9.50931        9.50931        9.50931    1[6-(6,6)]
    20       0.942977       0.942977       0.942977    1[6-(6,6)]
    21       9.403896       9.403896       9.403896    1[6-(6,6)]
    22       6.212724       6.212724       6.212724    1[6-(6,6)]
    23       3.571621       3.571621       3.571621    1[6-(7,7)]
    24        4.71776        4.71776        4.71776    1[6-(6,6)]
    25       5.734527       5.734527       5.734527    1[6-(6,6)]
    26       4.612346       4.612346       4.612346    1[6-(6,6)]
    27       1.421174       1.421174       1.421174    1[6-(6,6)]
    28       8.363171       8.363171       8.363171    1[6-(7,7)]
    29       1.835164       1.835164       1.835164    6[6-(1,6),6-(1,6),6-(8,8)]
    30       0.535695       0.535695       0.535695    6[1-(0),6-(1,6),6-(6,6)]
    31        9.50931        9.50931        9.50931    6[1-(0),6-(1,6),6-(1,6)]
    32       0.596069       0.596069       0.596069    6[1-(0),6-(1,6),6-(6,6)]
    33       1.896495       1.896495       1.896495    6[6-(1,6),6-(1,6),6-(8,8)]
    34       2.507897       2.507897       2.507897    6[1-(0),6-(6,6),6-(6,6)]
    35       2.627686       2.627686       2.627686    6[6-(6,6),8-(64),8-(64)]
    36       2.484898       2.484898       2.484898    6[6-(6,6),8-(64),8-(64)]
    37        6.72542        6.72542        6.72542    6[6-(6,7),8-(30,64),8-(64)]
    38       6.120726       6.120726       6.120726    6[6-(6,7),6-(8,8),7-(6,30)]
    39       5.141333       5.141333       5.141333    6[6-(6,7),6-(8,8),7-(6,30)]
    40       4.297062       4.297062       4.297062    6[6-(6,7),8-(30),8-(64)]
    41        5.89169        5.89169        5.89169    6[1-(0),7-(6,30),7-(6,30)]
    42       6.626714       6.626714       6.626714    6[6-(1,6),6-(1,6),6-(8,8)]
    43       5.327245       5.327245       5.327245    6[1-(0),6-(1,6),6-(6,6)]
    44        4.71776        4.71776        4.71776    6[1-(0),6-(1,6),6-(1,6)]
    45       5.387619       5.387619       5.387619    6[1-(0),6-(1,6),6-(6,6)]
    46       6.688045       6.688045       6.688045    6[6-(1,6),6-(1,6),6-(8,8)]
    47       7.299447       7.299447       7.299447    6[1-(0),6-(6,6),6-(6,6)]
    48       7.419236       7.419236       7.419236    6[6-(6,6),8-(64),8-(64)]
    49       7.276448       7.276448       7.276448    6[6-(6,6),8-(64),8-(64)]
    50        1.93387        1.93387        1.93387    6[6-(6,7),8-(30,64),8-(64)]
    51       1.329176       1.329176       1.329176    6[6-(6,7),6-(8,8),7-(6,30)]
    52       0.349783       0.349783       0.349783    6[6-(6,7),6-(8,8),7-(6,30)]
    53       9.088612       9.088612       9.088612    6[6-(6,7),8-(30),8-(64)]
    54        1.10014        1.10014        1.10014    6[1-(0),7-(6,30),7-(6,30)]
    55       7.747936       7.747936       7.747936    6[6-(1,6),6-(1,6),6-(8,8)]
    56       9.047405       9.047405       9.047405    6[1-(0),6-(1,6),6-(6,6)]
    57        0.07379        0.07379        0.07379    6[1-(0),6-(1,6),6-(1,6)]
    58       8.987031       8.987031       8.987031    6[1-(0),6-(1,6),6-(6,6)]
    59       7.686605       7.686605       7.686605    6[6-(1,6),6-(1,6),6-(8,8)]
    60       7.075203       7.075203       7.075203    6[1-(0),6-(6,6),6-(6,6)]
    61       6.955414       6.955414       6.955414    6[6-(6,6),8-(64),8-(64)]
    62       7.098202       7.098202       7.098202    6[6-(6,6),8-(64),8-(64)]
    63        2.85768        2.85768        2.85768    6[6-(6,7),8-(30,64),8-(64)]
    64       3.462374       3.462374       3.462374    6[6-(6,7),6-(8,8),7-(6,30)]
    65       4.441767       4.441767       4.441767    6[6-(6,7),6-(8,8),7-(6,30)]
    66       5.286038       5.286038       5.286038    6[6-(6,7),8-(30),8-(64)]
    67        3.69141        3.69141        3.69141    6[1-(0),7-(6,30),7-(6,30)]
    68       2.956386       2.956386       2.956386    6[6-(1,6),6-(1,6),6-(8,8)]
    69       4.255855       4.255855       4.255855    6[1-(0),6-(1,6),6-(6,6)]
    70        4.86534        4.86534        4.86534    6[1-(0),6-(1,6),6-(1,6)]
    71       4.195481       4.195481       4.195481    6[1-(0),6-(1,6),6-(6,6)]
    72       2.895055       2.895055       2.895055    6[6-(1,6),6-(1,6),6-(8,8)]
    73       2.283653       2.283653       2.283653    6[1-(0),6-(6,6),6-(6,6)]
    74       2.163864       2.163864       2.163864    6[6-(6,6),8-(64),8-(64)]
    75       2.306652       2.306652       2.306652    6[6-(6,6),8-(64),8-(64)]
    76        7.64923        7.64923        7.64923    6[6-(6,7),8-(30,64),8-(64)]
    77       8.253924       8.253924       8.253924    6[6-(6,7),6-(8,8),7-(6,30)]
    78       9.233317       9.233317       9.233317    6[6-(6,7),6-(8,8),7-(6,30)]
    79       0.494488       0.494488       0.494488    6[6-(6,7),8-(30),8-(64)]
    80        8.48296        8.48296        8.48296    6[1-(0),7-(6,30),7-(6,30)]
    81       6.582631       6.582631       6.582631    7[6-(1,7),6-(6,6),30-(7,8,8)]
    82       5.000462       5.000462       5.000462    7[6-(1,7),6-(6,6),30-(7,8,8)]
    83       1.791081       1.791081       1.791081    7[6-(1,7),6-(6,6),30-(7,8,8)]
    84       0.208912       0.208912       0.208912    7[6-(1,7),6-(6,6),30-(7,8,8)]
    85       3.000469       3.000469       3.000469    7[6-(1,7),6-(6,6),30-(7,8,8)]
    86       4.582638       4.582638       4.582638    7[6-(1,7),6-(6,6),30-(7,8,8)]
    87       7.792019       7.792019       7.792019    7[6-(1,7),6-(6,6),30-(7,8,8)]
    88       9.374188       9.374188       9.374188    7[6-(1,7),6-(6,6),30-(7,8,8)]
    89        2.10349        2.10349        2.10349    8[6-(6,8),64-(8,8,8,8,8,8)]
    90       3.805449       3.805449       3.805449    8[6-(6,8),64-(8,8,8,8,8,8)]
    91       3.707701       3.707701       3.707701    8[6-(6,8),64-(8,8,8,8,8,8)]
    92       1.783415       1.783415       1.783415    8[6-(6,8),64-(8,8,8,8,8,8)]
    93       6.228057       6.228057       6.228057    8[6-(6,8),64-(8,8,8,8,8,8)]
    94       7.800643       7.800643       7.800643    8[6-(6,8),30-(7,7,8),64-(8,8,8,8,8,8)]
    95       4.472433       4.472433       4.472433    8[6-(6,8),64-(8,8,8,8,8,8)]
    96       3.467166       3.467166       3.467166    8[6-(6,8),30-(7,7,8)]
    97        6.89504        6.89504        6.89504    8[6-(6,8),64-(8,8,8,8,8,8)]
    98       8.596999       8.596999       8.596999    8[6-(6,8),64-(8,8,8,8,8,8)]
    99       8.499251       8.499251       8.499251    8[6-(6,8),64-(8,8,8,8,8,8)]
   100       6.574965       6.574965       6.574965    8[6-(6,8),64-(8,8,8,8,8,8)]
   101       1.436507       1.436507       1.436507    8[6-(6,8),64-(8,8,8,8,8,8)]
   102       3.009093       3.009093       3.009093    8[6-(6,8),30-(7,7,8),64-(8,8,8,8,8,8)]
   103       9.263983       9.263983       9.263983    8[6-(6,8),64-(8,8,8,8,8,8)]
   104       8.258716       8.258716       8.258716    8[6-(6,8),30-(7,7,8)]
   105        7.47961        7.47961        7.47961    8[6-(6,8),64-(8,8,8,8,8,8)]
   106       5.777651       5.777651       5.777651    8[6-(6,8),64-(8,8,8,8,8,8)]
   107       5.875399       5.875399       5.875399    8[6-(6,8),64-(8,8,8,8,8,8)]
   108       7.799685       7.799685       7.799685    8[6-(6,8),64-(8,8,8,8,8,8)]
   109       3.355043       3.355043       3.355043    8[6-(6,8),64-(8,8,8,8,8,8)]
   110       1.782457       1.782457       1.782457    8[6-(6,8),30-(7,7,8),64-(8,8,8,8,8,8)]
   111       5.110667       5.110667       5.110667    8[6-(6,8),64-(8,8,8,8,8,8)]
   112       6.115934       6.115934       6.115934    8[6-(6,8),30-(7,7,8)]
   113        2.68806        2.68806        2.68806    8[6-(6,8),64-(8,8,8,8,8,8)]
   114       0.986101       0.986101       0.986101    8[6-(6,8),64-(8,8,8,8,8,8)]
   115       1.083849       1.083849       1.083849    8[6-(6,8),64-(8,8,8,8,8,8)]
   116       3.008135       3.008135       3.008135    8[6-(6,8),64-(8,8,8,8,8,8)]
   117       8.146593       8.146593       8.146593    8[6-(6,8),64-(8,8,8,8,8,8)]
   118       6.574007       6.574007       6.574007    8[6-(6,8),30-(7,7,8),64-(8,8,8,8,8,8)]
   119       0.319117       0.319117       0.319117    8[6-(6,8),64-(8,8,8,8,8,8)]
   120       1.324384       1.324384       1.324384    8[6-(6,8),30-(7,7,8)]
