# Supplementary material for: A collection of forcefield precursors for metal–organic frameworks
Source: RSC Adv. 2019 Nov 13;9(63):36492–507. doi: 10.1039/c9ra07327b (PMC9075174; doi:10.1039/c9ra07327b)
Supplement: RA-009-C9RA07327B-s2538 [file RA-009-C9RA07327B-s2538.txt]

UZANEP_clean

9.590300    0.000000    0.000000
0.000000    10.180600    0.000000
0.000000    -4.481033    19.779257

     1       4.127473       4.127473       4.127473    60[8-(6),8-(6),8-(6),8-(6),8-(6),8-(6),8-(6,30)]
     2       8.922623       8.922623       8.922623    60[8-(6),8-(6),8-(6),8-(6),8-(6),8-(6),8-(6,30)]
     3       5.462827       5.462827       5.462827    60[8-(6),8-(6),8-(6),8-(6),8-(6),8-(6),8-(6,30)]
     4       0.667677       0.667677       0.667677    60[8-(6),8-(6),8-(6),8-(6),8-(6),8-(6),8-(6,30)]
     5        8.26166        8.26166        8.26166    30[7-(6,6),7-(6,6),8-(6),8-(6,60)]
     6        3.46651        3.46651        3.46651    30[7-(6,6),7-(6,6),8-(6),8-(6,60)]
     7        1.32864        1.32864        1.32864    30[7-(6,6),7-(6,6),8-(6),8-(6,60)]
     8        6.12379        6.12379        6.12379    30[7-(6,6),7-(6,6),8-(6),8-(6,60)]
     9        0.05946        0.05946        0.05946    1[6-(6,6)]
    10       8.633188       8.633188       8.633188    1[6-(6,6)]
    11       0.188929       0.188929       0.188929    1[6-(6,6)]
    12       3.353728       3.353728       3.353728    1[6-(6,6)]
    13       5.986265       5.986265       5.986265    1[6-(7,7)]
    14        4.85461        4.85461        4.85461    1[6-(6,6)]
    15       3.838038       3.838038       3.838038    1[6-(6,6)]
    16       4.984079       4.984079       4.984079    1[6-(6,6)]
    17       8.148878       8.148878       8.148878    1[6-(6,6)]
    18       1.191115       1.191115       1.191115    1[6-(7,7)]
    19        9.53084        9.53084        9.53084    1[6-(6,6)]
    20       0.957112       0.957112       0.957112    1[6-(6,6)]
    21       9.401371       9.401371       9.401371    1[6-(6,6)]
    22       6.236572       6.236572       6.236572    1[6-(6,6)]
    23       3.604035       3.604035       3.604035    1[6-(7,7)]
    24        4.73569        4.73569        4.73569    1[6-(6,6)]
    25       5.752262       5.752262       5.752262    1[6-(6,6)]
    26       4.606221       4.606221       4.606221    1[6-(6,6)]
    27       1.441422       1.441422       1.441422    1[6-(6,6)]
    28       8.399185       8.399185       8.399185    1[6-(7,7)]
    29       1.804894       1.804894       1.804894    6[6-(1,6),6-(1,6),6-(8,8)]
    30       0.521712       0.521712       0.521712    6[1-(0),6-(1,6),6-(6,6)]
    31       9.502069       9.502069       9.502069    6[1-(0),6-(1,6),6-(1,6)]
    32       0.594599       0.594599       0.594599    6[1-(0),6-(1,6),6-(6,6)]
    33       1.879699       1.879699       1.879699    6[6-(1,6),6-(1,6),6-(8,8)]
    34        2.49156        2.49156        2.49156    6[1-(0),6-(6,6),6-(6,6)]
    35       2.632537       2.632537       2.632537    6[6-(6,6),8-(60),8-(60)]
    36       2.459912       2.459912       2.459912    6[6-(6,6),8-(60),8-(60)]
    37       6.775547       6.775547       6.775547    6[6-(6,7),8-(30,60),8-(60)]
    38         6.1493         6.1493         6.1493    6[6-(6,7),6-(8,8),7-(6,30)]
    39       5.168213       5.168213       5.168213    6[6-(6,7),6-(8,8),7-(6,30)]
    40       4.333857       4.333857       4.333857    6[6-(6,7),8-(30),8-(60)]
    41       5.885567       5.885567       5.885567    6[1-(0),7-(6,30),7-(6,30)]
    42       6.600044       6.600044       6.600044    6[6-(1,6),6-(1,6),6-(8,8)]
    43       5.316862       5.316862       5.316862    6[1-(0),6-(1,6),6-(6,6)]
    44       4.706919       4.706919       4.706919    6[1-(0),6-(1,6),6-(1,6)]
    45       5.389749       5.389749       5.389749    6[1-(0),6-(1,6),6-(6,6)]
    46       6.674849       6.674849       6.674849    6[6-(1,6),6-(1,6),6-(8,8)]
    47        7.28671        7.28671        7.28671    6[1-(0),6-(6,6),6-(6,6)]
    48       7.427687       7.427687       7.427687    6[6-(6,6),8-(60),8-(60)]
    49       7.255062       7.255062       7.255062    6[6-(6,6),8-(60),8-(60)]
    50       1.980397       1.980397       1.980397    6[6-(6,7),8-(30,60),8-(60)]
    51        1.35415        1.35415        1.35415    6[6-(6,7),6-(8,8),7-(6,30)]
    52       0.373063       0.373063       0.373063    6[6-(6,7),6-(8,8),7-(6,30)]
    53       9.129007       9.129007       9.129007    6[6-(6,7),8-(30),8-(60)]
    54       1.090417       1.090417       1.090417    6[1-(0),7-(6,30),7-(6,30)]
    55       7.785406       7.785406       7.785406    6[6-(1,6),6-(1,6),6-(8,8)]
    56       9.068588       9.068588       9.068588    6[1-(0),6-(1,6),6-(6,6)]
    57       0.088231       0.088231       0.088231    6[1-(0),6-(1,6),6-(1,6)]
    58       8.995701       8.995701       8.995701    6[1-(0),6-(1,6),6-(6,6)]
    59       7.710601       7.710601       7.710601    6[6-(1,6),6-(1,6),6-(8,8)]
    60        7.09874        7.09874        7.09874    6[1-(0),6-(6,6),6-(6,6)]
    61       6.957763       6.957763       6.957763    6[6-(6,6),8-(60),8-(60)]
    62       7.130388       7.130388       7.130388    6[6-(6,6),8-(60),8-(60)]
    63       2.814753       2.814753       2.814753    6[6-(6,7),8-(30,60),8-(60)]
    64          3.441          3.441          3.441    6[6-(6,7),6-(8,8),7-(6,30)]
    65       4.422087       4.422087       4.422087    6[6-(6,7),6-(8,8),7-(6,30)]
    66       5.256443       5.256443       5.256443    6[6-(6,7),8-(30),8-(60)]
    67       3.704733       3.704733       3.704733    6[1-(0),7-(6,30),7-(6,30)]
    68       2.990256       2.990256       2.990256    6[6-(1,6),6-(1,6),6-(8,8)]
    69       4.273438       4.273438       4.273438    6[1-(0),6-(1,6),6-(6,6)]
    70       4.883381       4.883381       4.883381    6[1-(0),6-(1,6),6-(1,6)]
    71       4.200551       4.200551       4.200551    6[1-(0),6-(1,6),6-(6,6)]
    72       2.915451       2.915451       2.915451    6[6-(1,6),6-(1,6),6-(8,8)]
    73        2.30359        2.30359        2.30359    6[1-(0),6-(6,6),6-(6,6)]
    74       2.162613       2.162613       2.162613    6[6-(6,6),8-(60),8-(60)]
    75       2.335238       2.335238       2.335238    6[6-(6,6),8-(60),8-(60)]
    76       7.609903       7.609903       7.609903    6[6-(6,7),8-(30,60),8-(60)]
    77        8.23615        8.23615        8.23615    6[6-(6,7),6-(8,8),7-(6,30)]
    78       9.217237       9.217237       9.217237    6[6-(6,7),6-(8,8),7-(6,30)]
    79       0.461293       0.461293       0.461293    6[6-(6,7),8-(30),8-(60)]
    80       8.499883       8.499883       8.499883    6[1-(0),7-(6,30),7-(6,30)]
    81       6.596208       6.596208       6.596208    7[6-(1,7),6-(6,6),30-(7,8,8)]
    82       5.015727       5.015727       5.015727    7[6-(1,7),6-(6,6),30-(7,8,8)]
    83       1.801058       1.801058       1.801058    7[6-(1,7),6-(6,6),30-(7,8,8)]
    84       0.220577       0.220577       0.220577    7[6-(1,7),6-(6,6),30-(7,8,8)]
    85       2.994092       2.994092       2.994092    7[6-(1,7),6-(6,6),30-(7,8,8)]
    86       4.574573       4.574573       4.574573    7[6-(1,7),6-(6,6),30-(7,8,8)]
    87       7.789242       7.789242       7.789242    7[6-(1,7),6-(6,6),30-(7,8,8)]
    88       9.369723       9.369723       9.369723    7[6-(1,7),6-(6,6),30-(7,8,8)]
    89       2.099317       2.099317       2.099317    8[6-(6,8),60-(8,8,8,8,8,8)]
    90       3.800636       3.800636       3.800636    8[6-(6,8),60-(8,8,8,8,8,8)]
    91       3.670208       3.670208       3.670208    8[6-(6,8),60-(8,8,8,8,8,8)]
    92       1.744476       1.744476       1.744476    8[6-(6,8),60-(8,8,8,8,8,8)]
    93       6.325762       6.325762       6.325762    8[6-(6,8),60-(8,8,8,8,8,8)]
    94        7.84007        7.84007        7.84007    8[6-(6,8),30-(7,7,8),60-(8,8,8,8,8,8)]
    95       4.522785       4.522785       4.522785    8[6-(6,8),60-(8,8,8,8,8,8)]
    96       3.486074       3.486074       3.486074    8[6-(6,8),30-(7,7,8)]
    97       6.894467       6.894467       6.894467    8[6-(6,8),60-(8,8,8,8,8,8)]
    98       8.595786       8.595786       8.595786    8[6-(6,8),60-(8,8,8,8,8,8)]
    99       8.465358       8.465358       8.465358    8[6-(6,8),60-(8,8,8,8,8,8)]
   100       6.539626       6.539626       6.539626    8[6-(6,8),60-(8,8,8,8,8,8)]
   101       1.530612       1.530612       1.530612    8[6-(6,8),60-(8,8,8,8,8,8)]
   102        3.04492        3.04492        3.04492    8[6-(6,8),30-(7,7,8),60-(8,8,8,8,8,8)]
   103       9.317935       9.317935       9.317935    8[6-(6,8),60-(8,8,8,8,8,8)]
   104       8.281224       8.281224       8.281224    8[6-(6,8),30-(7,7,8)]
   105       7.490983       7.490983       7.490983    8[6-(6,8),60-(8,8,8,8,8,8)]
   106       5.789664       5.789664       5.789664    8[6-(6,8),60-(8,8,8,8,8,8)]
   107       5.920092       5.920092       5.920092    8[6-(6,8),60-(8,8,8,8,8,8)]
   108       7.845824       7.845824       7.845824    8[6-(6,8),60-(8,8,8,8,8,8)]
   109       3.264538       3.264538       3.264538    8[6-(6,8),60-(8,8,8,8,8,8)]
   110        1.75023        1.75023        1.75023    8[6-(6,8),30-(7,7,8),60-(8,8,8,8,8,8)]
   111       5.067515       5.067515       5.067515    8[6-(6,8),60-(8,8,8,8,8,8)]
   112       6.104226       6.104226       6.104226    8[6-(6,8),30-(7,7,8)]
   113       2.695833       2.695833       2.695833    8[6-(6,8),60-(8,8,8,8,8,8)]
   114       0.994514       0.994514       0.994514    8[6-(6,8),60-(8,8,8,8,8,8)]
   115       1.124942       1.124942       1.124942    8[6-(6,8),60-(8,8,8,8,8,8)]
   116       3.050674       3.050674       3.050674    8[6-(6,8),60-(8,8,8,8,8,8)]
   117       8.059688       8.059688       8.059688    8[6-(6,8),60-(8,8,8,8,8,8)]
   118        6.54538        6.54538        6.54538    8[6-(6,8),30-(7,7,8),60-(8,8,8,8,8,8)]
   119       0.272365       0.272365       0.272365    8[6-(6,8),60-(8,8,8,8,8,8)]
   120       1.309076       1.309076       1.309076    8[6-(6,8),30-(7,7,8)]
