# Supplementary material for: A collection of forcefield precursors for metal–organic frameworks
Source: RSC Adv. 2019 Nov 13;9(63):36492–507. doi: 10.1039/c9ra07327b (PMC9075174; doi:10.1039/c9ra07327b)
Supplement: RA-009-C9RA07327B-s2539 [file RA-009-C9RA07327B-s2539.txt]

UZATAR_clean

9.676200    0.000000    0.000000
-4.515288    10.024969    0.000000
-0.157500    -3.319526    11.005179

     1      -4.134953      -4.134953      -4.134953    68[8-(6),8-(6),8-(6),8-(6),8-(6,68),8-(6,68),8-(6,68)]
     2       7.268616       7.268616       7.268616    68[8-(6),8-(6),8-(6),8-(6),8-(6),8-(6,68)]
     3       9.138365       9.138365       9.138365    68[8-(6),8-(6),8-(6),8-(6),8-(6,68),8-(6,68),8-(6,68)]
     4      -2.265204      -2.265204      -2.265204    68[8-(6),8-(6),8-(6),8-(6),8-(6),8-(6,68)]
     5       4.038611       4.038611       4.038611    1[6-(6,6)]
     6       1.697074       1.697074       1.697074    1[6-(6,6)]
     7       2.577522       2.577522       2.577522    1[6-(6,6)]
     8       0.964801       0.964801       0.964801    1[6-(6,6)]
     9       3.306338       3.306338       3.306338    1[6-(6,6)]
    10        2.42589        2.42589        2.42589    1[6-(6,6)]
    11       2.200249       2.200249       2.200249    6[6-(6,6),8-(68),8-(68,68)]
    12      -0.971387      -0.971387      -0.971387    6[6-(1,6),6-(6,6),6-(8,8)]
    13        4.36175        4.36175        4.36175    6[1-(0),6-(6,6),6-(6,6)]
    14      -0.650754      -0.650754      -0.650754    6[6-(1,6),6-(6,6),6-(8,8)]
    15       3.784142       3.784142       3.784142    6[6-(6,6),8-(68),8-(68)]
    16       3.113238       3.113238       3.113238    6[6-(1,6),6-(6,6),6-(8,8)]
    17       2.045315       2.045315       2.045315    6[1-(0),6-(6,6),6-(6,6)]
    18      -1.428024      -1.428024      -1.428024    6[6-(6,6),8-(68),8-(68,68)]
    19       5.052504       5.052504       5.052504    6[6-(6,6),8-(0),8-(68)]
    20       3.702539       3.702539       3.702539    6[6-(1,6),6-(6,6),6-(8,8)]
    21       2.548411       2.548411       2.548411    6[1-(0),6-(6,6),6-(6,6)]
    22        3.73712        3.73712        3.73712    6[6-(1,6),6-(6,6),6-(8,8)]
    23       4.931074       4.931074       4.931074    6[6-(6,6),8-(68),8-(68)]
    24       5.000971       5.000971       5.000971    6[6-(6,6),8-(68),8-(68)]
    25       3.670522       3.670522       3.670522    6[6-(1,6),6-(6,6),6-(8,8)]
    26       7.318451       7.318451       7.318451    6[6-(6,6),8-(68),8-(68,68)]
    27       5.974799       5.974799       5.974799    6[6-(1,6),6-(6,6),6-(8,8)]
    28       0.641662       0.641662       0.641662    6[1-(0),6-(6,6),6-(6,6)]
    29       5.654166       5.654166       5.654166    6[6-(1,6),6-(6,6),6-(8,8)]
    30        1.21927        1.21927        1.21927    6[6-(6,6),8-(68),8-(68)]
    31       1.890174       1.890174       1.890174    6[6-(1,6),6-(6,6),6-(8,8)]
    32       2.958097       2.958097       2.958097    6[1-(0),6-(6,6),6-(6,6)]
    33       6.431436       6.431436       6.431436    6[6-(6,6),8-(68),8-(68,68)]
    34      -0.049092      -0.049092      -0.049092    6[6-(6,6),8-(0),8-(68)]
    35       1.300873       1.300873       1.300873    6[6-(1,6),6-(6,6),6-(8,8)]
    36       2.455001       2.455001       2.455001    6[1-(0),6-(6,6),6-(6,6)]
    37       1.266292       1.266292       1.266292    6[6-(1,6),6-(6,6),6-(8,8)]
    38       0.072338       0.072338       0.072338    6[6-(6,6),8-(68),8-(68)]
    39       0.002441       0.002441       0.002441    6[6-(6,6),8-(68),8-(68)]
    40        1.33289        1.33289        1.33289    6[6-(1,6),6-(6,6),6-(8,8)]
    41       5.191567       5.191567       5.191567    8[6-(6,8),68-(8,8,8,8,8)]
    42       5.960813       5.960813       5.960813    8[6-(6,8),68-(8,8,8,8,8)]
    43       5.762978       5.762978       5.762978    8[6-(6,8),68-(8,8,8,8,8)]
    44      -0.919278      -0.919278      -0.919278    8[6-(6,8),68-(8,8,8,8,8)]
    45      -2.494502      -2.494502      -2.494502    8[6-(6,8),68-(8,8,8,8,8),68-(8,8,8,8,8,8)]
    46       5.825544       5.825544       5.825544    8[6-(6,8),68-(8,8,8,8,8)]
    47       5.023561       5.023561       5.023561    8[6-(6,8),68-(8,8,8,8,8,8)]
    48       4.308373       4.308373       4.308373    8[6-(6,8),68-(8,8,8,8,8,8)]
    49       3.829949       3.829949       3.829949    8[6-(6,8),68-(8,8,8,8,8,8)]
    50        2.03923        2.03923        2.03923    8[6-(6,8),68-(8,8,8,8,8,8)]
    51      -3.330277      -3.330277      -3.330277    8[6-(6,8),68-(8,8,8,8,8,8),68-(8,8,8,8,8,8)]
    52       5.332685       5.332685       5.332685    8[6-(6,8)]
    53      -0.188155      -0.188155      -0.188155    8[6-(6,8),68-(8,8,8,8,8)]
    54      -0.957401      -0.957401      -0.957401    8[6-(6,8),68-(8,8,8,8,8)]
    55      -0.759566      -0.759566      -0.759566    8[6-(6,8),68-(8,8,8,8,8)]
    56        5.92269        5.92269        5.92269    8[6-(6,8),68-(8,8,8,8,8)]
    57       7.497914       7.497914       7.497914    8[6-(6,8),68-(8,8,8,8,8),68-(8,8,8,8,8,8)]
    58      -0.822132      -0.822132      -0.822132    8[6-(6,8),68-(8,8,8,8,8)]
    59      -0.020149      -0.020149      -0.020149    8[6-(6,8),68-(8,8,8,8,8,8)]
    60       0.695039       0.695039       0.695039    8[6-(6,8),68-(8,8,8,8,8,8)]
    61       1.173463       1.173463       1.173463    8[6-(6,8),68-(8,8,8,8,8,8)]
    62       2.964182       2.964182       2.964182    8[6-(6,8),68-(8,8,8,8,8,8)]
    63       8.333689       8.333689       8.333689    8[6-(6,8),68-(8,8,8,8,8,8),68-(8,8,8,8,8,8)]
    64      -0.329273      -0.329273      -0.329273    8[6-(6,8)]
