# Supplementary material for: A collection of forcefield precursors for metal–organic frameworks
Source: RSC Adv. 2019 Nov 13;9(63):36492–507. doi: 10.1039/c9ra07327b (PMC9075174; doi:10.1039/c9ra07327b)
Supplement: RA-009-C9RA07327B-s2540 [file RA-009-C9RA07327B-s2540.txt]

UZUNAF_clean

8.646200    0.000000    0.000000
0.000000    13.159800    0.000000
-1.310579    -6.580029    13.774729

     1       7.557894       7.557894       7.557894    29[8-(6),8-(6),8-(6),8-(6)]
     2       4.100827       4.100827       4.100827    29[8-(6),8-(6),8-(6),8-(6)]
     3      -0.222273      -0.222273      -0.222273    29[8-(6),8-(6),8-(6),8-(6)]
     4       3.234794       3.234794       3.234794    29[8-(6),8-(6),8-(6),8-(6)]
     5       6.107514       6.107514       6.107514    1[6-(6,7)]
     6        4.74489        4.74489        4.74489    1[6-(6,6)]
     7       5.310056       5.310056       5.310056    1[6-(6,6)]
     8       6.660783       6.660783       6.660783    1[6-(6,7)]
     9       3.971071       3.971071       3.971071    1[6-(6,7)]
    10       5.575972       5.575972       5.575972    1[6-(1,6,6)]
    11       4.768757       4.768757       4.768757    1[6-(1,6,6)]
    12       3.600541       3.600541       3.600541    1[6-(1,6,6)]
    13       2.919486       2.919486       2.919486    1[6-(1,6,6)]
    14       3.775558       3.775558       3.775558    1[6-(1,6,6)]
    15       4.518627       4.518627       4.518627    1[6-(1,6,6)]
    16       5.551207       5.551207       5.551207    1[6-(6,7)]
    17       6.913831       6.913831       6.913831    1[6-(6,6)]
    18       6.348665       6.348665       6.348665    1[6-(6,6)]
    19       4.997938       4.997938       4.997938    1[6-(6,7)]
    20        7.68765        7.68765        7.68765    1[6-(6,7)]
    21       6.082749       6.082749       6.082749    1[6-(1,6,6)]
    22       6.889964       6.889964       6.889964    1[6-(1,6,6)]
    23       -0.58802       -0.58802       -0.58802    1[6-(1,6,6)]
    24       0.093035       0.093035       0.093035    1[6-(1,6,6)]
    25      -0.763037      -0.763037      -0.763037    1[6-(1,6,6)]
    26       7.140094       7.140094       7.140094    1[6-(1,6,6)]
    27       1.228107       1.228107       1.228107    1[6-(6,7)]
    28       2.590731       2.590731       2.590731    1[6-(6,6)]
    29       2.025565       2.025565       2.025565    1[6-(6,6)]
    30       0.674838       0.674838       0.674838    1[6-(6,7)]
    31        3.36455        3.36455        3.36455    1[6-(6,7)]
    32       1.759649       1.759649       1.759649    1[6-(1,6,6)]
    33       2.566864       2.566864       2.566864    1[6-(1,6,6)]
    34        3.73508        3.73508        3.73508    1[6-(1,6,6)]
    35       4.416135       4.416135       4.416135    1[6-(1,6,6)]
    36       3.560063       3.560063       3.560063    1[6-(1,6,6)]
    37       2.816994       2.816994       2.816994    1[6-(1,6,6)]
    38       1.784414       1.784414       1.784414    1[6-(6,7)]
    39        0.42179        0.42179        0.42179    1[6-(6,6)]
    40       0.986956       0.986956       0.986956    1[6-(6,6)]
    41       2.337683       2.337683       2.337683    1[6-(6,7)]
    42      -0.352029      -0.352029      -0.352029    1[6-(6,7)]
    43       1.252872       1.252872       1.252872    1[6-(1,6,6)]
    44       0.445657       0.445657       0.445657    1[6-(1,6,6)]
    45       7.923641       7.923641       7.923641    1[6-(1,6,6)]
    46       7.242586       7.242586       7.242586    1[6-(1,6,6)]
    47       8.098658       8.098658       8.098658    1[6-(1,6,6)]
    48       0.195527       0.195527       0.195527    1[6-(1,6,6)]
    49       5.940775       5.940775       5.940775    6[1-(0),6-(1,6),7-(6)]
    50       5.122781       5.122781       5.122781    6[1-(0),6-(1,7),6-(6,6)]
    51       4.865782       4.865782       4.865782    6[6-(1,6),6-(1,6),6-(1,7)]
    52       5.459999       5.459999       5.459999    6[1-(0),6-(1,7),6-(6,6)]
    53       6.267145       6.267145       6.267145    6[1-(0),6-(1,6),7-(6)]
    54       4.028371       4.028371       4.028371    6[1-(0),6-(6,6),7-(7)]
    55       4.264806       4.264806       4.264806    6[6-(1,1,6),8-(29),8-(29)]
    56       4.691977       4.691977       4.691977    6[1-(0),1-(0),6-(1,1,6),6-(8,8)]
    57       3.770176       3.770176       3.770176    6[1-(0),1-(0),6-(1,1,6),6-(1,1,6)]
    58       4.391699       4.391699       4.391699    6[1-(0),1-(0),6-(1,1,6),6-(8,8)]
    59       5.727484       5.727484       5.727484    6[6-(1,1,6),8-(29),8-(29)]
    60       5.717946       5.717946       5.717946    6[1-(0),6-(1,6),7-(6)]
    61        6.53594        6.53594        6.53594    6[1-(0),6-(1,7),6-(6,6)]
    62       6.792939       6.792939       6.792939    6[6-(1,6),6-(1,6),6-(1,7)]
    63       6.198722       6.198722       6.198722    6[1-(0),6-(1,7),6-(6,6)]
    64       5.391576       5.391576       5.391576    6[1-(0),6-(1,6),7-(6)]
    65        7.63035        7.63035        7.63035    6[1-(0),6-(6,6),7-(7)]
    66       7.393915       7.393915       7.393915    6[6-(1,1,6),8-(29),8-(29)]
    67       6.966744       6.966744       6.966744    6[1-(0),1-(0),6-(1,1,6),6-(8,8)]
    68      -0.757655      -0.757655      -0.757655    6[1-(0),1-(0),6-(1,1,6),6-(1,1,6)]
    69       7.267022       7.267022       7.267022    6[1-(0),1-(0),6-(1,1,6),6-(8,8)]
    70       5.931237       5.931237       5.931237    6[6-(1,1,6),8-(29),8-(29)]
    71       1.394846       1.394846       1.394846    6[1-(0),6-(1,6),7-(6)]
    72        2.21284        2.21284        2.21284    6[1-(0),6-(1,7),6-(6,6)]
    73       2.469839       2.469839       2.469839    6[6-(1,6),6-(1,6),6-(1,7)]
    74       1.875622       1.875622       1.875622    6[1-(0),6-(1,7),6-(6,6)]
    75       1.068476       1.068476       1.068476    6[1-(0),6-(1,6),7-(6)]
    76        3.30725        3.30725        3.30725    6[1-(0),6-(6,6),7-(7)]
    77       3.070815       3.070815       3.070815    6[6-(1,1,6),8-(29),8-(29)]
    78       2.643644       2.643644       2.643644    6[1-(0),1-(0),6-(1,1,6),6-(8,8)]
    79       3.565445       3.565445       3.565445    6[1-(0),1-(0),6-(1,1,6),6-(1,1,6)]
    80       2.943922       2.943922       2.943922    6[1-(0),1-(0),6-(1,1,6),6-(8,8)]
    81       1.608137       1.608137       1.608137    6[6-(1,1,6),8-(29),8-(29)]
    82       1.617675       1.617675       1.617675    6[1-(0),6-(1,6),7-(6)]
    83       0.799681       0.799681       0.799681    6[1-(0),6-(1,7),6-(6,6)]
    84       0.542682       0.542682       0.542682    6[6-(1,6),6-(1,6),6-(1,7)]
    85       1.136899       1.136899       1.136899    6[1-(0),6-(1,7),6-(6,6)]
    86       1.944045       1.944045       1.944045    6[1-(0),6-(1,6),7-(6)]
    87      -0.294729      -0.294729      -0.294729    6[1-(0),6-(6,6),7-(7)]
    88      -0.058294      -0.058294      -0.058294    6[6-(1,1,6),8-(29),8-(29)]
    89       0.368877       0.368877       0.368877    6[1-(0),1-(0),6-(1,1,6),6-(8,8)]
    90      -0.552924      -0.552924      -0.552924    6[1-(0),1-(0),6-(1,1,6),6-(1,1,6)]
    91       0.068599       0.068599       0.068599    6[1-(0),1-(0),6-(1,1,6),6-(8,8)]
    92       1.404384       1.404384       1.404384    6[6-(1,1,6),8-(29),8-(29)]
    93       6.513166       6.513166       6.513166    7[6-(1,6),6-(1,6)]
    94       3.380054       3.380054       3.380054    7[6-(1,6),7-(6)]
    95       5.145555       5.145555       5.145555    7[6-(1,6),6-(1,6)]
    96       8.278667       8.278667       8.278667    7[6-(1,6),7-(6)]
    97       0.822455       0.822455       0.822455    7[6-(1,6),6-(1,6)]
    98       3.955567       3.955567       3.955567    7[6-(1,6),7-(6)]
    99       2.190066       2.190066       2.190066    7[6-(1,6),6-(1,6)]
   100      -0.943046      -0.943046      -0.943046    7[6-(1,6),7-(6)]
   101       3.784738       3.784738       3.784738    8[6-(6,8),29-(8,8,8)]
   102       5.869471       5.869471       5.869471    8[6-(6,8),29-(8,8,8)]
   103       4.467993       4.467993       4.467993    8[6-(6,8),29-(8,8,8)]
   104       6.602822       6.602822       6.602822    8[6-(6,8),29-(8,8,8)]
   105       7.873983       7.873983       7.873983    8[6-(6,8),29-(8,8,8)]
   106        5.78925        5.78925        5.78925    8[6-(6,8),29-(8,8,8)]
   107       7.190728       7.190728       7.190728    8[6-(6,8),29-(8,8,8)]
   108       5.055899       5.055899       5.055899    8[6-(6,8),29-(8,8,8)]
   109       3.550883       3.550883       3.550883    8[6-(6,8),29-(8,8,8)]
   110        1.46615        1.46615        1.46615    8[6-(6,8),29-(8,8,8)]
   111       2.867628       2.867628       2.867628    8[6-(6,8),29-(8,8,8)]
   112       0.732799       0.732799       0.732799    8[6-(6,8),29-(8,8,8)]
   113      -0.538362      -0.538362      -0.538362    8[6-(6,8),29-(8,8,8)]
   114       1.546371       1.546371       1.546371    8[6-(6,8),29-(8,8,8)]
   115       0.144893       0.144893       0.144893    8[6-(6,8),29-(8,8,8)]
   116       2.279722       2.279722       2.279722    8[6-(6,8),29-(8,8,8)]
