# Supplementary material for: A collection of forcefield precursors for metal–organic frameworks
Source: RSC Adv. 2019 Nov 13;9(63):36492–507. doi: 10.1039/c9ra07327b (PMC9075174; doi:10.1039/c9ra07327b)
Supplement: RA-009-C9RA07327B-s2541 [file RA-009-C9RA07327B-s2541.txt]

UZUNAF01_clean

8.641000    0.000000    0.000000
0.000000    13.153000    0.000000
-1.324248    -6.576504    13.752856

     1      -0.228233      -0.228233      -0.228233    29[8-(6),8-(6),8-(6),8-(6)]
     2       3.224485       3.224485       3.224485    29[8-(6),8-(6),8-(6),8-(6)]
     3       7.544985       7.544985       7.544985    29[8-(6),8-(6),8-(6),8-(6)]
     4       4.092267       4.092267       4.092267    29[8-(6),8-(6),8-(6),8-(6)]
     5       1.222804       1.222804       1.222804    1[6-(6,7)]
     6       2.592957       2.592957       2.592957    1[6-(6,6)]
     7       2.040336       2.040336       2.040336    1[6-(6,6)]
     8        0.66086        0.66086        0.66086    1[6-(6,7)]
     9       3.361913       3.361913       3.361913    1[6-(6,7)]
    10        3.75861        3.75861        3.75861    1[6-(1,6,6)]
    11       4.512807       4.512807       4.512807    1[6-(1,6,6)]
    12       2.918512       2.918512       2.918512    1[6-(1,6,6)]
    13       3.597686       3.597686       3.597686    1[6-(1,6,6)]
    14       5.569688       5.569688       5.569688    1[6-(1,6,6)]
    15       4.752299       4.752299       4.752299    1[6-(1,6,6)]
    16       1.773448       1.773448       1.773448    1[6-(6,7)]
    17       0.403295       0.403295       0.403295    1[6-(6,6)]
    18       0.955916       0.955916       0.955916    1[6-(6,6)]
    19       2.335392       2.335392       2.335392    1[6-(6,7)]
    20      -0.365661      -0.365661      -0.365661    1[6-(6,7)]
    21      -0.762358      -0.762358      -0.762358    1[6-(1,6,6)]
    22       7.124445       7.124445       7.124445    1[6-(1,6,6)]
    23        0.07774        0.07774        0.07774    1[6-(1,6,6)]
    24      -0.601434      -0.601434      -0.601434    1[6-(1,6,6)]
    25       6.067564       6.067564       6.067564    1[6-(1,6,6)]
    26       6.884953       6.884953       6.884953    1[6-(1,6,6)]
    27       6.093948       6.093948       6.093948    1[6-(6,7)]
    28       4.723795       4.723795       4.723795    1[6-(6,6)]
    29       5.276416       5.276416       5.276416    1[6-(6,6)]
    30       6.655892       6.655892       6.655892    1[6-(6,7)]
    31       3.954839       3.954839       3.954839    1[6-(6,7)]
    32       3.558142       3.558142       3.558142    1[6-(1,6,6)]
    33       2.803945       2.803945       2.803945    1[6-(1,6,6)]
    34        4.39824        4.39824        4.39824    1[6-(1,6,6)]
    35       3.719066       3.719066       3.719066    1[6-(1,6,6)]
    36       1.747064       1.747064       1.747064    1[6-(1,6,6)]
    37       2.564453       2.564453       2.564453    1[6-(1,6,6)]
    38       5.543304       5.543304       5.543304    1[6-(6,7)]
    39       6.913457       6.913457       6.913457    1[6-(6,6)]
    40       6.360836       6.360836       6.360836    1[6-(6,6)]
    41        4.98136        4.98136        4.98136    1[6-(6,7)]
    42       7.682413       7.682413       7.682413    1[6-(6,7)]
    43        8.07911        8.07911        8.07911    1[6-(1,6,6)]
    44       0.192307       0.192307       0.192307    1[6-(1,6,6)]
    45       7.239012       7.239012       7.239012    1[6-(1,6,6)]
    46       7.918186       7.918186       7.918186    1[6-(1,6,6)]
    47       1.249188       1.249188       1.249188    1[6-(1,6,6)]
    48       0.431799       0.431799       0.431799    1[6-(1,6,6)]
    49       1.389463       1.389463       1.389463    6[1-(0),6-(1,6),7-(6)]
    50       2.207418       2.207418       2.207418    6[1-(0),6-(1,7),6-(6,6)]
    51       2.462225       2.462225       2.462225    6[6-(1,6),6-(1,6),6-(1,7)]
    52       1.881633       1.881633       1.881633    6[1-(0),6-(1,7),6-(6,6)]
    53       1.063081       1.063081       1.063081    6[1-(0),6-(1,6),7-(6)]
    54       3.301551       3.301551       3.301551    6[1-(0),6-(6,6),7-(7)]
    55       5.705809       5.705809       5.705809    6[6-(1,1,6),8-(29),8-(29)]
    56       4.379761       4.379761       4.379761    6[1-(0),1-(0),6-(1,1,6),6-(8,8)]
    57       3.767093       3.767093       3.767093    6[1-(0),1-(0),6-(1,1,6),6-(1,1,6)]
    58       4.684061       4.684061       4.684061    6[1-(0),1-(0),6-(1,1,6),6-(8,8)]
    59      -0.071189      -0.071189      -0.071189    6[6-(1,1,6),8-(29),8-(29)]
    60       1.606789       1.606789       1.606789    6[1-(0),6-(1,6),7-(6)]
    61       0.788834       0.788834       0.788834    6[1-(0),6-(1,7),6-(6,6)]
    62       0.534027       0.534027       0.534027    6[6-(1,6),6-(1,6),6-(1,7)]
    63       1.114619       1.114619       1.114619    6[1-(0),6-(1,7),6-(6,6)]
    64       1.933171       1.933171       1.933171    6[1-(0),6-(1,6),7-(6)]
    65      -0.305299      -0.305299      -0.305299    6[1-(0),6-(6,6),7-(7)]
    66       5.931443       5.931443       5.931443    6[6-(1,1,6),8-(29),8-(29)]
    67       7.257491       7.257491       7.257491    6[1-(0),1-(0),6-(1,1,6),6-(8,8)]
    68      -0.770841      -0.770841      -0.770841    6[1-(0),1-(0),6-(1,1,6),6-(1,1,6)]
    69       6.953191       6.953191       6.953191    6[1-(0),1-(0),6-(1,1,6),6-(8,8)]
    70       3.067441       3.067441       3.067441    6[6-(1,1,6),8-(29),8-(29)]
    71       5.927289       5.927289       5.927289    6[1-(0),6-(1,6),7-(6)]
    72       5.109334       5.109334       5.109334    6[1-(0),6-(1,7),6-(6,6)]
    73       4.854527       4.854527       4.854527    6[6-(1,6),6-(1,6),6-(1,7)]
    74       5.435119       5.435119       5.435119    6[1-(0),6-(1,7),6-(6,6)]
    75       6.253671       6.253671       6.253671    6[1-(0),6-(1,6),7-(6)]
    76       4.015201       4.015201       4.015201    6[1-(0),6-(6,6),7-(7)]
    77       1.610943       1.610943       1.610943    6[6-(1,1,6),8-(29),8-(29)]
    78       2.936991       2.936991       2.936991    6[1-(0),1-(0),6-(1,1,6),6-(8,8)]
    79       3.549659       3.549659       3.549659    6[1-(0),1-(0),6-(1,1,6),6-(1,1,6)]
    80       2.632691       2.632691       2.632691    6[1-(0),1-(0),6-(1,1,6),6-(8,8)]
    81       7.387941       7.387941       7.387941    6[6-(1,1,6),8-(29),8-(29)]
    82       5.709963       5.709963       5.709963    6[1-(0),6-(1,6),7-(6)]
    83       6.527918       6.527918       6.527918    6[1-(0),6-(1,7),6-(6,6)]
    84       6.782725       6.782725       6.782725    6[6-(1,6),6-(1,6),6-(1,7)]
    85       6.202133       6.202133       6.202133    6[1-(0),6-(1,7),6-(6,6)]
    86       5.383581       5.383581       5.383581    6[1-(0),6-(1,6),7-(6)]
    87       7.622051       7.622051       7.622051    6[1-(0),6-(6,6),7-(7)]
    88       1.385309       1.385309       1.385309    6[6-(1,1,6),8-(29),8-(29)]
    89       0.059261       0.059261       0.059261    6[1-(0),1-(0),6-(1,1,6),6-(8,8)]
    90      -0.553407      -0.553407      -0.553407    6[1-(0),1-(0),6-(1,1,6),6-(1,1,6)]
    91       0.363561       0.363561       0.363561    6[1-(0),1-(0),6-(1,1,6),6-(8,8)]
    92       4.249311       4.249311       4.249311    6[6-(1,1,6),8-(29),8-(29)]
    93       0.819269       0.819269       0.819269    7[6-(1,6),6-(1,6)]
    94       3.954812       3.954812       3.954812    7[6-(1,6),7-(6)]
    95       2.176983       2.176983       2.176983    7[6-(1,6),6-(1,6)]
    96       -0.95856       -0.95856       -0.95856    7[6-(1,6),7-(6)]
    97       6.497483       6.497483       6.497483    7[6-(1,6),6-(1,6)]
    98        3.36194        3.36194        3.36194    7[6-(1,6),7-(6)]
    99       5.139769       5.139769       5.139769    7[6-(1,6),6-(1,6)]
   100       8.275312       8.275312       8.275312    7[6-(1,6),7-(6)]
   101       6.587689       6.587689       6.587689    8[6-(6,8),29-(8,8,8)]
   102       0.143175       0.143175       0.143175    8[6-(6,8),29-(8,8,8)]
   103       5.864884       5.864884       5.864884    8[6-(6,8),29-(8,8,8)]
   104      -0.561295      -0.561295      -0.561295    8[6-(6,8),29-(8,8,8)]
   105       5.049563       5.049563       5.049563    8[6-(6,8),29-(8,8,8)]
   106       2.853077       2.853077       2.853077    8[6-(6,8),29-(8,8,8)]
   107       5.772368       5.772368       5.772368    8[6-(6,8),29-(8,8,8)]
   108       3.557547       3.557547       3.557547    8[6-(6,8),29-(8,8,8)]
   109       0.729063       0.729063       0.729063    8[6-(6,8),29-(8,8,8)]
   110       7.173577       7.173577       7.173577    8[6-(6,8),29-(8,8,8)]
   111       1.451868       1.451868       1.451868    8[6-(6,8),29-(8,8,8)]
   112       7.878047       7.878047       7.878047    8[6-(6,8),29-(8,8,8)]
   113       2.267189       2.267189       2.267189    8[6-(6,8),29-(8,8,8)]
   114       4.463675       4.463675       4.463675    8[6-(6,8),29-(8,8,8)]
   115       1.544384       1.544384       1.544384    8[6-(6,8),29-(8,8,8)]
   116       3.759205       3.759205       3.759205    8[6-(6,8),29-(8,8,8)]
