# Supplementary material for: A collection of forcefield precursors for metal–organic frameworks
Source: RSC Adv. 2019 Nov 13;9(63):36492–507. doi: 10.1039/c9ra07327b (PMC9075174; doi:10.1039/c9ra07327b)
Supplement: RA-009-C9RA07327B-s2542 [file RA-009-C9RA07327B-s2542.txt]

UZUNEJ_clean

8.633300    0.000000    0.000000
0.000000    13.158800    0.000000
-1.260839    -6.579268    13.809082

     1       3.254138       3.254138       3.254138    29[8-(6),8-(6),8-(6),8-(6)]
     2      -0.198327      -0.198327      -0.198327    29[8-(6),8-(6),8-(6),8-(6)]
     3       4.118323       4.118323       4.118323    29[8-(6),8-(6),8-(6),8-(6)]
     4       7.570788       7.570788       7.570788    29[8-(6),8-(6),8-(6),8-(6)]
     5       1.841554       1.841554       1.841554    1[6-(6,7)]
     6       0.444447       0.444447       0.444447    1[6-(6,6)]
     7       0.998688       0.998688       0.998688    1[6-(6,6)]
     8       2.342269       2.342269       2.342269    1[6-(6,7)]
     9      -0.348445      -0.348445      -0.348445    1[6-(6,7)]
    10         7.1516         7.1516         7.1516    1[6-(1,6,6)]
    11      -0.730455      -0.730455      -0.730455    1[6-(1,6,6)]
    12       0.112283       0.112283       0.112283    1[6-(1,6,6)]
    13       -0.58748       -0.58748       -0.58748    1[6-(1,6,6)]
    14       6.093854       6.093854       6.093854    1[6-(1,6,6)]
    15       6.900718       6.900718       6.900718    1[6-(1,6,6)]
    16       1.214257       1.214257       1.214257    1[6-(6,7)]
    17       2.611364       2.611364       2.611364    1[6-(6,6)]
    18       2.057123       2.057123       2.057123    1[6-(6,6)]
    19       0.713542       0.713542       0.713542    1[6-(6,7)]
    20       3.404256       3.404256       3.404256    1[6-(6,7)]
    21       4.537511       4.537511       4.537511    1[6-(1,6,6)]
    22       3.786266       3.786266       3.786266    1[6-(1,6,6)]
    23       2.943528       2.943528       2.943528    1[6-(1,6,6)]
    24       3.643291       3.643291       3.643291    1[6-(1,6,6)]
    25       5.595257       5.595257       5.595257    1[6-(1,6,6)]
    26       4.788393       4.788393       4.788393    1[6-(1,6,6)]
    27       5.530907       5.530907       5.530907    1[6-(6,7)]
    28       6.928014       6.928014       6.928014    1[6-(6,6)]
    29       6.373773       6.373773       6.373773    1[6-(6,6)]
    30       5.030192       5.030192       5.030192    1[6-(6,7)]
    31       7.720906       7.720906       7.720906    1[6-(6,7)]
    32       0.220861       0.220861       0.220861    1[6-(1,6,6)]
    33       8.102916       8.102916       8.102916    1[6-(1,6,6)]
    34       7.260178       7.260178       7.260178    1[6-(1,6,6)]
    35       7.959941       7.959941       7.959941    1[6-(1,6,6)]
    36       1.278607       1.278607       1.278607    1[6-(1,6,6)]
    37       0.471743       0.471743       0.471743    1[6-(1,6,6)]
    38       6.158204       6.158204       6.158204    1[6-(6,7)]
    39       4.761097       4.761097       4.761097    1[6-(6,6)]
    40       5.315338       5.315338       5.315338    1[6-(6,6)]
    41       6.658919       6.658919       6.658919    1[6-(6,7)]
    42       3.968205       3.968205       3.968205    1[6-(6,7)]
    43        2.83495        2.83495        2.83495    1[6-(1,6,6)]
    44       3.586195       3.586195       3.586195    1[6-(1,6,6)]
    45       4.428933       4.428933       4.428933    1[6-(1,6,6)]
    46        3.72917        3.72917        3.72917    1[6-(1,6,6)]
    47       1.777204       1.777204       1.777204    1[6-(1,6,6)]
    48       2.584068       2.584068       2.584068    1[6-(1,6,6)]
    49       1.659255       1.659255       1.659255    6[1-(0),6-(1,6),7-(6)]
    50       0.831054       0.831054       0.831054    6[1-(0),6-(1,7),6-(6,6)]
    51       0.572888       0.572888       0.572888    6[6-(1,6),6-(1,6),6-(1,7)]
    52       1.151237       1.151237       1.151237    6[1-(0),6-(1,7),6-(6,6)]
    53       1.962278       1.962278       1.962278    6[1-(0),6-(1,6),7-(6)]
    54      -0.265391      -0.265391      -0.265391    6[1-(0),6-(6,6),7-(7)]
    55       5.964556       5.964556       5.964556    6[6-(1,1,6),8-(29),8-(29)]
    56       7.287556       7.287556       7.287556    6[1-(0),1-(0),6-(1,1,6),6-(8,8)]
    57      -0.734407      -0.734407      -0.734407    6[1-(0),1-(0),6-(1,1,6),6-(1,1,6)]
    58       6.967859       6.967859       6.967859    6[1-(0),1-(0),6-(1,1,6),6-(8,8)]
    59       7.419207       7.419207       7.419207    6[6-(1,1,6),8-(29),8-(29)]
    60       1.396556       1.396556       1.396556    6[1-(0),6-(1,6),7-(6)]
    61       2.224757       2.224757       2.224757    6[1-(0),6-(1,7),6-(6,6)]
    62       2.482923       2.482923       2.482923    6[6-(1,6),6-(1,6),6-(1,7)]
    63       1.904574       1.904574       1.904574    6[1-(0),6-(1,7),6-(6,6)]
    64       1.093533       1.093533       1.093533    6[1-(0),6-(1,6),7-(6)]
    65       3.321202       3.321202       3.321202    6[1-(0),6-(6,6),7-(7)]
    66       5.724555       5.724555       5.724555    6[6-(1,1,6),8-(29),8-(29)]
    67       4.401555       4.401555       4.401555    6[1-(0),1-(0),6-(1,1,6),6-(8,8)]
    68       3.790218       3.790218       3.790218    6[1-(0),1-(0),6-(1,1,6),6-(1,1,6)]
    69       4.721252       4.721252       4.721252    6[1-(0),1-(0),6-(1,1,6),6-(8,8)]
    70       4.269904       4.269904       4.269904    6[6-(1,1,6),8-(29),8-(29)]
    71       5.713206       5.713206       5.713206    6[1-(0),6-(1,6),7-(6)]
    72       6.541407       6.541407       6.541407    6[1-(0),6-(1,7),6-(6,6)]
    73       6.799573       6.799573       6.799573    6[6-(1,6),6-(1,6),6-(1,7)]
    74       6.221224       6.221224       6.221224    6[1-(0),6-(1,7),6-(6,6)]
    75       5.410183       5.410183       5.410183    6[1-(0),6-(1,6),7-(6)]
    76       7.637852       7.637852       7.637852    6[1-(0),6-(6,6),7-(7)]
    77       1.407905       1.407905       1.407905    6[6-(1,1,6),8-(29),8-(29)]
    78       0.084905       0.084905       0.084905    6[1-(0),1-(0),6-(1,1,6),6-(8,8)]
    79      -0.526432      -0.526432      -0.526432    6[1-(0),1-(0),6-(1,1,6),6-(1,1,6)]
    80       0.404602       0.404602       0.404602    6[1-(0),1-(0),6-(1,1,6),6-(8,8)]
    81      -0.046746      -0.046746      -0.046746    6[6-(1,1,6),8-(29),8-(29)]
    82       5.975905       5.975905       5.975905    6[1-(0),6-(1,6),7-(6)]
    83       5.147704       5.147704       5.147704    6[1-(0),6-(1,7),6-(6,6)]
    84       4.889538       4.889538       4.889538    6[6-(1,6),6-(1,6),6-(1,7)]
    85       5.467887       5.467887       5.467887    6[1-(0),6-(1,7),6-(6,6)]
    86       6.278928       6.278928       6.278928    6[1-(0),6-(1,6),7-(6)]
    87       4.051259       4.051259       4.051259    6[1-(0),6-(6,6),7-(7)]
    88       1.647906       1.647906       1.647906    6[6-(1,1,6),8-(29),8-(29)]
    89       2.970906       2.970906       2.970906    6[1-(0),1-(0),6-(1,1,6),6-(8,8)]
    90       3.582243       3.582243       3.582243    6[1-(0),1-(0),6-(1,1,6),6-(1,1,6)]
    91       2.651209       2.651209       2.651209    6[1-(0),1-(0),6-(1,1,6),6-(8,8)]
    92       3.102557       3.102557       3.102557    6[6-(1,1,6),8-(29),8-(29)]
    93       2.212635       2.212635       2.212635    7[6-(1,6),6-(1,6)]
    94      -0.885452      -0.885452      -0.885452    7[6-(1,6),7-(6)]
    95       0.843176       0.843176       0.843176    7[6-(1,6),6-(1,6)]
    96       3.941263       3.941263       3.941263    7[6-(1,6),7-(6)]
    97       5.159826       5.159826       5.159826    7[6-(1,6),6-(1,6)]
    98       8.257913       8.257913       8.257913    7[6-(1,6),7-(6)]
    99       6.529285       6.529285       6.529285    7[6-(1,6),6-(1,6)]
   100       3.431198       3.431198       3.431198    7[6-(1,6),7-(6)]
   101       5.064285       5.064285       5.064285    8[6-(6,8),29-(8,8,8)]
   102       7.209481       7.209481       7.209481    8[6-(6,8),29-(8,8,8)]
   103        5.80526        5.80526        5.80526    8[6-(6,8),29-(8,8,8)]
   104       7.897483       7.897483       7.897483    8[6-(6,8),29-(8,8,8)]
   105       6.624826       6.624826       6.624826    8[6-(6,8),29-(8,8,8)]
   106        4.47963        4.47963        4.47963    8[6-(6,8),29-(8,8,8)]
   107       5.883851       5.883851       5.883851    8[6-(6,8),29-(8,8,8)]
   108       3.791628       3.791628       3.791628    8[6-(6,8),29-(8,8,8)]
   109       2.308176       2.308176       2.308176    8[6-(6,8),29-(8,8,8)]
   110        0.16298        0.16298        0.16298    8[6-(6,8),29-(8,8,8)]
   111       1.567201       1.567201       1.567201    8[6-(6,8),29-(8,8,8)]
   112      -0.525022      -0.525022      -0.525022    8[6-(6,8),29-(8,8,8)]
   113       0.747635       0.747635       0.747635    8[6-(6,8),29-(8,8,8)]
   114       2.892831       2.892831       2.892831    8[6-(6,8),29-(8,8,8)]
   115        1.48861        1.48861        1.48861    8[6-(6,8),29-(8,8,8)]
   116       3.580833       3.580833       3.580833    8[6-(6,8),29-(8,8,8)]
