# Supplementary material for: A collection of forcefield precursors for metal–organic frameworks
Source: RSC Adv. 2019 Nov 13;9(63):36492–507. doi: 10.1039/c9ra07327b (PMC9075174; doi:10.1039/c9ra07327b)
Supplement: RA-009-C9RA07327B-s2543 [file RA-009-C9RA07327B-s2543.txt]

VACFOV_clean_h

12.032000    0.000000    0.000000
0.000000    15.087000    0.000000
0.000000    -7.543500    13.065725

     1            0.0            0.0            0.0    49[8-(6),8-(6),8-(6),8-(6),8-(6),8-(6),8-(6),8-(6)]
     2       8.021373       8.021373       8.021373    49[8-(6),8-(6),8-(6),8-(6),8-(6),8-(6),8-(6),8-(6)]
     3       4.010627       4.010627       4.010627    49[8-(6),8-(6),8-(6),8-(6),8-(6),8-(6),8-(6),8-(6)]
     4      10.206746      10.206746      10.206746    6[6-(6,6),8-(49),8-(49)]
     5       9.068518       9.068518       9.068518    6[6-(1,6),6-(1,6),6-(8,8)]
     6       8.586035       8.586035       8.586035    6[1-(0),6-(1,6),6-(6,6)]
     7       8.531891       8.531891       8.531891    6[1-(0),6-(1,6),6-(6,6)]
     8       6.196119       6.196119       6.196119    6[6-(6,6),8-(49),8-(49)]
     9       5.057892       5.057892       5.057892    6[6-(1,6),6-(1,6),6-(8,8)]
    10       4.575409       4.575409       4.575409    6[1-(0),6-(1,6),6-(6,6)]
    11       4.521265       4.521265       4.521265    6[1-(0),6-(1,6),6-(6,6)]
    12       2.185372       2.185372       2.185372    6[6-(6,6),8-(49),8-(49)]
    13       1.047145       1.047145       1.047145    6[6-(1,6),6-(1,6),6-(8,8)]
    14       0.564662       0.564662       0.564662    6[1-(0),6-(1,6),6-(6,6)]
    15       0.510518       0.510518       0.510518    6[1-(0),6-(1,6),6-(6,6)]
    16      10.206746      10.206746      10.206746    6[6-(6,6),8-(49),8-(49)]
    17       9.068518       9.068518       9.068518    6[6-(1,6),6-(1,6),6-(8,8)]
    18       8.586035       8.586035       8.586035    6[1-(0),6-(1,6),6-(6,6)]
    19       8.531891       8.531891       8.531891    6[1-(0),6-(1,6),6-(6,6)]
    20       6.196119       6.196119       6.196119    6[6-(6,6),8-(49),8-(49)]
    21       5.057892       5.057892       5.057892    6[6-(1,6),6-(1,6),6-(8,8)]
    22       4.575409       4.575409       4.575409    6[1-(0),6-(1,6),6-(6,6)]
    23       4.521265       4.521265       4.521265    6[1-(0),6-(1,6),6-(6,6)]
    24       2.185372       2.185372       2.185372    6[6-(6,6),8-(49),8-(49)]
    25       1.047145       1.047145       1.047145    6[6-(1,6),6-(1,6),6-(8,8)]
    26       0.564662       0.564662       0.564662    6[1-(0),6-(1,6),6-(6,6)]
    27       0.510518       0.510518       0.510518    6[1-(0),6-(1,6),6-(6,6)]
    28       9.846628       9.846628       9.846628    6[6-(6,6),8-(49),8-(49)]
    29      10.984855      10.984855      10.984855    6[6-(1,6),6-(1,6),6-(8,8)]
    30      11.467338      11.467338      11.467338    6[1-(0),6-(1,6),6-(6,6)]
    31      11.521482      11.521482      11.521482    6[1-(0),6-(1,6),6-(6,6)]
    32       1.825254       1.825254       1.825254    6[6-(6,6),8-(49),8-(49)]
    33       2.963482       2.963482       2.963482    6[6-(1,6),6-(1,6),6-(8,8)]
    34       3.445965       3.445965       3.445965    6[1-(0),6-(1,6),6-(6,6)]
    35       3.500109       3.500109       3.500109    6[1-(0),6-(1,6),6-(6,6)]
    36       5.835881       5.835881       5.835881    6[6-(6,6),8-(49),8-(49)]
    37       6.974108       6.974108       6.974108    6[6-(1,6),6-(1,6),6-(8,8)]
    38       7.456591       7.456591       7.456591    6[1-(0),6-(1,6),6-(6,6)]
    39       7.510735       7.510735       7.510735    6[1-(0),6-(1,6),6-(6,6)]
    40       9.846628       9.846628       9.846628    6[6-(6,6),8-(49),8-(49)]
    41      10.984855      10.984855      10.984855    6[6-(1,6),6-(1,6),6-(8,8)]
    42      11.467338      11.467338      11.467338    6[1-(0),6-(1,6),6-(6,6)]
    43      11.521482      11.521482      11.521482    6[1-(0),6-(1,6),6-(6,6)]
    44       1.825254       1.825254       1.825254    6[6-(6,6),8-(49),8-(49)]
    45       2.963482       2.963482       2.963482    6[6-(1,6),6-(1,6),6-(8,8)]
    46       3.445965       3.445965       3.445965    6[1-(0),6-(1,6),6-(6,6)]
    47       3.500109       3.500109       3.500109    6[1-(0),6-(1,6),6-(6,6)]
    48       5.835881       5.835881       5.835881    6[6-(6,6),8-(49),8-(49)]
    49       6.974108       6.974108       6.974108    6[6-(1,6),6-(1,6),6-(8,8)]
    50       7.456591       7.456591       7.456591    6[1-(0),6-(1,6),6-(6,6)]
    51       7.510735       7.510735       7.510735    6[1-(0),6-(1,6),6-(6,6)]
    52      10.793907      10.793907      10.793907    8[6-(6,8),49-(8,8,8,8,8,8,8)]
    53      10.518374      10.518374      10.518374    8[6-(6,8),49-(8,8,8,8,8,8,8)]
    54       6.783281       6.783281       6.783281    8[6-(6,8),49-(8,8,8,8,8,8,8)]
    55       6.507748       6.507748       6.507748    8[6-(6,8),49-(8,8,8,8,8,8,8)]
    56       2.772534       2.772534       2.772534    8[6-(6,8),49-(8,8,8,8,8,8,8)]
    57       2.497001       2.497001       2.497001    8[6-(6,8),49-(8,8,8,8,8,8,8)]
    58      10.793907      10.793907      10.793907    8[6-(6,8),49-(8,8,8,8,8,8,8)]
    59      10.518374      10.518374      10.518374    8[6-(6,8),49-(8,8,8,8,8,8,8)]
    60       6.783281       6.783281       6.783281    8[6-(6,8),49-(8,8,8,8,8,8,8)]
    61       6.507748       6.507748       6.507748    8[6-(6,8),49-(8,8,8,8,8,8,8)]
    62       2.772534       2.772534       2.772534    8[6-(6,8),49-(8,8,8,8,8,8,8)]
    63       2.497001       2.497001       2.497001    8[6-(6,8),49-(8,8,8,8,8,8,8)]
    64       9.259466       9.259466       9.259466    8[6-(6,8),49-(8,8,8,8,8,8,8)]
    65       9.534999       9.534999       9.534999    8[6-(6,8),49-(8,8,8,8,8,8,8)]
    66       1.238093       1.238093       1.238093    8[6-(6,8),49-(8,8,8,8,8,8,8)]
    67       1.513626       1.513626       1.513626    8[6-(6,8),49-(8,8,8,8,8,8,8)]
    68       5.248719       5.248719       5.248719    8[6-(6,8),49-(8,8,8,8,8,8,8)]
    69       5.524252       5.524252       5.524252    8[6-(6,8),49-(8,8,8,8,8,8,8)]
    70       9.259466       9.259466       9.259466    8[6-(6,8),49-(8,8,8,8,8,8,8)]
    71       9.534999       9.534999       9.534999    8[6-(6,8),49-(8,8,8,8,8,8,8)]
    72       1.238093       1.238093       1.238093    8[6-(6,8),49-(8,8,8,8,8,8,8)]
    73       1.513626       1.513626       1.513626    8[6-(6,8),49-(8,8,8,8,8,8,8)]
    74       5.248719       5.248719       5.248719    8[6-(6,8),49-(8,8,8,8,8,8,8)]
    75       5.524252       5.524252       5.524252    8[6-(6,8),49-(8,8,8,8,8,8,8)]
    76       9.098959       9.098959       9.098959    1[6-(6,6)]
    77       8.973827       8.973827       8.973827    1[6-(6,6)]
    78       5.088333       5.088333       5.088333    1[6-(6,6)]
    79         4.9632         4.9632         4.9632    1[6-(6,6)]
    80       1.077586       1.077586       1.077586    1[6-(6,6)]
    81       0.952453       0.952453       0.952453    1[6-(6,6)]
    82       9.098959       9.098959       9.098959    1[6-(6,6)]
    83       8.973827       8.973827       8.973827    1[6-(6,6)]
    84       5.088333       5.088333       5.088333    1[6-(6,6)]
    85         4.9632         4.9632         4.9632    1[6-(6,6)]
    86       1.077586       1.077586       1.077586    1[6-(6,6)]
    87       0.952453       0.952453       0.952453    1[6-(6,6)]
    88      10.964521      10.964521      10.964521    1[6-(6,6)]
    89      11.086766      11.086766      11.086766    1[6-(6,6)]
    90       2.943027       2.943027       2.943027    1[6-(6,6)]
    91       3.065393       3.065393       3.065393    1[6-(6,6)]
    92       6.943667       6.943667       6.943667    1[6-(6,6)]
    93         7.0688         7.0688         7.0688    1[6-(6,6)]
    94      10.964521      10.964521      10.964521    1[6-(6,6)]
    95      11.086766      11.086766      11.086766    1[6-(6,6)]
    96       2.943027       2.943027       2.943027    1[6-(6,6)]
    97       3.065393       3.065393       3.065393    1[6-(6,6)]
    98       6.953654       6.953654       6.953654    1[6-(6,6)]
    99       7.076019       7.076019       7.076019    1[6-(6,6)]
