# Supplementary material for: A collection of forcefield precursors for metal–organic frameworks
Source: RSC Adv. 2019 Nov 13;9(63):36492–507. doi: 10.1039/c9ra07327b (PMC9075174; doi:10.1039/c9ra07327b)
Supplement: RA-009-C9RA07327B-s2544 [file RA-009-C9RA07327B-s2544.txt]

VACFUB_clean_h

6.258000    0.000000    0.000000
0.000000    15.526000    0.000000
0.000000    -7.763000    13.445910

     1         5.9548         5.9548         5.9548    30[7-(6,6),7-(6,6),8-(6),8-(6)]
     2       3.868821       3.868821       3.868821    30[7-(6,6),7-(6,6),8-(6),8-(6)]
     3       1.782779       1.782779       1.782779    30[7-(6,6),7-(6,6),8-(6),8-(6)]
     4       5.319926       5.319926       5.319926    6[6-(6,6),8-(0),8-(30)]
     5       5.311165       5.311165       5.311165    6[6-(6,6),8-(0),8-(30)]
     6       4.430038       4.430038       4.430038    6[6-(1,6),6-(1,6),6-(8,8)]
     7       2.443749       2.443749       2.443749    6[1-(0),6-(1,6),7-(6,30)]
     8       4.438799       4.438799       4.438799    6[6-(1,6),6-(1,6),6-(8,8)]
     9       4.931304       4.931304       4.931304    6[1-(0),6-(1,7),6-(6,6)]
    10       3.176561       3.176561       3.176561    6[1-(0),6-(1,7),6-(6,6)]
    11       3.177812       3.177812       3.177812    6[1-(0),6-(1,7),6-(6,6)]
    12       4.927549       4.927549       4.927549    6[1-(0),6-(1,7),6-(6,6)]
    13       2.438117       2.438117       2.438117    6[1-(0),6-(1,6),7-(6,30)]
    14       4.127151       4.127151       4.127151    6[1-(0),6-(1,6),7-(6,30)]
    15       4.135286       4.135286       4.135286    6[1-(0),6-(1,6),7-(6,30)]
    16       3.233947       3.233947       3.233947    6[6-(6,6),8-(0),8-(30)]
    17       3.225185       3.225185       3.225185    6[6-(6,6),8-(0),8-(30)]
    18       2.344059       2.344059       2.344059    6[6-(1,6),6-(1,6),6-(8,8)]
    19        0.35777        0.35777        0.35777    6[1-(0),6-(1,6),7-(6,30)]
    20        2.35282        2.35282        2.35282    6[6-(1,6),6-(1,6),6-(8,8)]
    21       2.845325       2.845325       2.845325    6[1-(0),6-(1,7),6-(6,6)]
    22       1.090582       1.090582       1.090582    6[1-(0),6-(1,7),6-(6,6)]
    23       1.091833       1.091833       1.091833    6[1-(0),6-(1,7),6-(6,6)]
    24        2.84157        2.84157        2.84157    6[1-(0),6-(1,7),6-(6,6)]
    25       0.352138       0.352138       0.352138    6[1-(0),6-(1,6),7-(6,30)]
    26       2.041172       2.041172       2.041172    6[1-(0),6-(1,6),7-(6,30)]
    27       2.049307       2.049307       2.049307    6[1-(0),6-(1,6),7-(6,30)]
    28       1.147905       1.147905       1.147905    6[6-(6,6),8-(0),8-(30)]
    29       1.139144       1.139144       1.139144    6[6-(6,6),8-(0),8-(30)]
    30       0.258017       0.258017       0.258017    6[6-(1,6),6-(1,6),6-(8,8)]
    31       4.529728       4.529728       4.529728    6[1-(0),6-(1,6),7-(6,30)]
    32       0.266779       0.266779       0.266779    6[6-(1,6),6-(1,6),6-(8,8)]
    33       0.759283       0.759283       0.759283    6[1-(0),6-(1,7),6-(6,6)]
    34        5.26254        5.26254        5.26254    6[1-(0),6-(1,7),6-(6,6)]
    35       5.263792       5.263792       5.263792    6[1-(0),6-(1,7),6-(6,6)]
    36       0.755528       0.755528       0.755528    6[1-(0),6-(1,7),6-(6,6)]
    37       4.524096       4.524096       4.524096    6[1-(0),6-(1,6),7-(6,30)]
    38        6.21313        6.21313        6.21313    6[1-(0),6-(1,6),7-(6,30)]
    39      -0.036734      -0.036734      -0.036734    6[1-(0),6-(1,6),7-(6,30)]
    40       2.907467       2.907467       2.907467    7[6-(1,6),6-(1,6),30-(7,8,8)]
    41        2.90997        2.90997        2.90997    7[6-(1,6),6-(1,6),30-(7,8,8)]
    42       0.821488       0.821488       0.821488    7[6-(1,6),6-(1,6),30-(7,8,8)]
    43       0.823991       0.823991       0.823991    7[6-(1,6),6-(1,6),30-(7,8,8)]
    44       4.993446       4.993446       4.993446    7[6-(1,6),6-(1,6),30-(7,8,8)]
    45       4.995949       4.995949       4.995949    7[6-(1,6),6-(1,6),30-(7,8,8)]
    46        4.70539        4.70539        4.70539    8[6-(6,8),30-(7,7,8)]
    47       4.702887       4.702887       4.702887    8[6-(6,8),30-(7,7,8)]
    48        0.25032        0.25032        0.25032    8[6-(6,8)]
    49       0.251572       0.251572       0.251572    8[6-(6,8)]
    50       2.619411       2.619411       2.619411    8[6-(6,8),30-(7,7,8)]
    51       2.616908       2.616908       2.616908    8[6-(6,8),30-(7,7,8)]
    52       4.422341       4.422341       4.422341    8[6-(6,8)]
    53       4.423592       4.423592       4.423592    8[6-(6,8)]
    54       0.533369       0.533369       0.533369    8[6-(6,8),30-(7,7,8)]
    55       0.530866       0.530866       0.530866    8[6-(6,8),30-(7,7,8)]
    56       2.336299       2.336299       2.336299    8[6-(6,8)]
    57       2.337551       2.337551       2.337551    8[6-(6,8)]
    58       1.398663       1.398663       1.398663    1[6-(6,7)]
    59       5.961871       5.961871       5.961871    1[6-(6,6)]
    60       2.719101       2.719101       2.719101    1[6-(6,6)]
    61       2.770917       2.770917       2.770917    1[6-(6,6)]
    62       5.961246       5.961246       5.961246    1[6-(6,6)]
    63       1.383581       1.383581       1.383581    1[6-(6,7)]
    64       4.509828       4.509828       4.509828    1[6-(6,7)]
    65       4.513833       4.513833       4.513833    1[6-(6,7)]
    66       5.570684       5.570684       5.570684    1[6-(6,7)]
    67       3.875892       3.875892       3.875892    1[6-(6,6)]
    68       0.691008       0.691008       0.691008    1[6-(6,6)]
    69       0.684938       0.684938       0.684938    1[6-(6,6)]
    70       3.875266       3.875266       3.875266    1[6-(6,6)]
    71       5.555602       5.555602       5.555602    1[6-(6,7)]
    72       2.423849       2.423849       2.423849    1[6-(6,7)]
    73       2.427854       2.427854       2.427854    1[6-(6,7)]
    74       3.484642       3.484642       3.484642    1[6-(6,7)]
    75       1.789851       1.789851       1.789851    1[6-(6,6)]
    76        4.80508        4.80508        4.80508    1[6-(6,6)]
    77       4.856896       4.856896       4.856896    1[6-(6,6)]
    78       1.789225       1.789225       1.789225    1[6-(6,6)]
    79        3.46956        3.46956        3.46956    1[6-(6,7)]
    80       0.337807       0.337807       0.337807    1[6-(6,7)]
    81       0.341812       0.341812       0.341812    1[6-(6,7)]
