# Supplementary material for: A collection of forcefield precursors for metal–organic frameworks
Source: RSC Adv. 2019 Nov 13;9(63):36492–507. doi: 10.1039/c9ra07327b (PMC9075174; doi:10.1039/c9ra07327b)
Supplement: RA-009-C9RA07327B-s2545 [file RA-009-C9RA07327B-s2545.txt]

VACFUB01_clean

6.262000    0.000000    0.000000
0.000000    15.512000    0.000000
0.000000    -7.756000    13.433786

     1       5.325205       5.325205       5.325205    30[7-(6,6),7-(6,6),8-(6),8-(6)]
     2       1.150517       1.150517       1.150517    30[7-(6,6),7-(6,6),8-(6),8-(6)]
     3       3.237892       3.237892       3.237892    30[7-(6,6),7-(6,6),8-(6),8-(6)]
     4       1.348835       1.348835       1.348835    1[6-(6,6)]
     5       2.668238       2.668238       2.668238    1[6-(6,7)]
     6       5.498036       5.498036       5.498036    1[6-(6,7)]
     7       4.283208       4.283208       4.283208    1[6-(6,6)]
     8       3.436147       3.436147       3.436147    1[6-(6,6)]
     9       4.755551       4.755551       4.755551    1[6-(6,7)]
    10       1.323348       1.323348       1.323348    1[6-(6,7)]
    11        0.10852        0.10852        0.10852    1[6-(6,6)]
    12       5.523522       5.523522       5.523522    1[6-(6,6)]
    13       0.580926       0.580926       0.580926    1[6-(6,7)]
    14       3.410724       3.410724       3.410724    1[6-(6,7)]
    15       2.195896       2.195896       2.195896    1[6-(6,6)]
    16       1.348835       1.348835       1.348835    1[6-(6,6)]
    17       2.668238       2.668238       2.668238    1[6-(6,7)]
    18       5.498036       5.498036       5.498036    1[6-(6,7)]
    19       4.283208       4.283208       4.283208    1[6-(6,6)]
    20       3.436147       3.436147       3.436147    1[6-(6,6)]
    21       4.755551       4.755551       4.755551    1[6-(6,7)]
    22       1.323348       1.323348       1.323348    1[6-(6,7)]
    23        0.10852        0.10852        0.10852    1[6-(6,6)]
    24       5.523522       5.523522       5.523522    1[6-(6,6)]
    25       0.580926       0.580926       0.580926    1[6-(6,7)]
    26       3.410724       3.410724       3.410724    1[6-(6,7)]
    27       2.195896       2.195896       2.195896    1[6-(6,6)]
    28       1.798446       1.798446       1.798446    6[6-(6,6),8-(0),8-(30)]
    29       2.668238       2.668238       2.668238    6[6-(1,6),6-(1,6),6-(8,8)]
    30       2.192952       2.192952       2.192952    6[1-(0),6-(1,7),6-(6,6)]
    31       2.988226       2.988226       2.988226    6[1-(0),6-(1,6),7-(6,30)]
    32       4.653918       4.653918       4.653918    6[1-(0),6-(1,6),7-(6,30)]
    33       3.923769       3.923769       3.923769    6[1-(0),6-(1,7),6-(6,6)]
    34       3.885759       3.885759       3.885759    6[6-(6,6),8-(0),8-(30)]
    35       4.755551       4.755551       4.755551    6[6-(1,6),6-(1,6),6-(8,8)]
    36       4.280265       4.280265       4.280265    6[1-(0),6-(1,7),6-(6,6)]
    37       5.075539       5.075539       5.075539    6[1-(0),6-(1,6),7-(6,30)]
    38       0.479231       0.479231       0.479231    6[1-(0),6-(1,6),7-(6,30)]
    39       6.011082       6.011082       6.011082    6[1-(0),6-(1,7),6-(6,6)]
    40       5.973134       5.973134       5.973134    6[6-(6,6),8-(0),8-(30)]
    41       0.580926       0.580926       0.580926    6[6-(1,6),6-(1,6),6-(8,8)]
    42        0.10564        0.10564        0.10564    6[1-(0),6-(1,7),6-(6,6)]
    43       0.900914       0.900914       0.900914    6[1-(0),6-(1,6),7-(6,30)]
    44       2.566606       2.566606       2.566606    6[1-(0),6-(1,6),7-(6,30)]
    45       1.836457       1.836457       1.836457    6[1-(0),6-(1,7),6-(6,6)]
    46       1.798446       1.798446       1.798446    6[6-(6,6),8-(0),8-(30)]
    47       2.668238       2.668238       2.668238    6[6-(1,6),6-(1,6),6-(8,8)]
    48       2.192952       2.192952       2.192952    6[1-(0),6-(1,7),6-(6,6)]
    49       2.988226       2.988226       2.988226    6[1-(0),6-(1,6),7-(6,30)]
    50       4.653918       4.653918       4.653918    6[1-(0),6-(1,6),7-(6,30)]
    51       3.923769       3.923769       3.923769    6[1-(0),6-(1,7),6-(6,6)]
    52       3.885759       3.885759       3.885759    6[6-(6,6),8-(0),8-(30)]
    53       4.755551       4.755551       4.755551    6[6-(1,6),6-(1,6),6-(8,8)]
    54       4.280265       4.280265       4.280265    6[1-(0),6-(1,7),6-(6,6)]
    55       5.075539       5.075539       5.075539    6[1-(0),6-(1,6),7-(6,30)]
    56       0.479231       0.479231       0.479231    6[1-(0),6-(1,6),7-(6,30)]
    57       6.011082       6.011082       6.011082    6[1-(0),6-(1,7),6-(6,6)]
    58       5.973134       5.973134       5.973134    6[6-(6,6),8-(0),8-(30)]
    59       0.580926       0.580926       0.580926    6[6-(1,6),6-(1,6),6-(8,8)]
    60        0.10564        0.10564        0.10564    6[1-(0),6-(1,7),6-(6,6)]
    61       0.900914       0.900914       0.900914    6[1-(0),6-(1,6),7-(6,30)]
    62       2.566606       2.566606       2.566606    6[1-(0),6-(1,6),7-(6,30)]
    63       1.836457       1.836457       1.836457    6[1-(0),6-(1,7),6-(6,6)]
    64       4.198045       4.198045       4.198045    7[6-(1,6),6-(1,6),30-(7,8,8)]
    65       0.023357       0.023357       0.023357    7[6-(1,6),6-(1,6),30-(7,8,8)]
    66       2.110732       2.110732       2.110732    7[6-(1,6),6-(1,6),30-(7,8,8)]
    67       4.198045       4.198045       4.198045    7[6-(1,6),6-(1,6),30-(7,8,8)]
    68       0.023357       0.023357       0.023357    7[6-(1,6),6-(1,6),30-(7,8,8)]
    69       2.110732       2.110732       2.110732    7[6-(1,6),6-(1,6),30-(7,8,8)]
    70       2.400851       2.400851       2.400851    8[6-(6,8),30-(7,7,8)]
    71        0.60804        0.60804        0.60804    8[6-(6,8)]
    72       4.488163       4.488163       4.488163    8[6-(6,8),30-(7,7,8)]
    73       2.695353       2.695353       2.695353    8[6-(6,8)]
    74       0.313538       0.313538       0.313538    8[6-(6,8),30-(7,7,8)]
    75       4.782728       4.782728       4.782728    8[6-(6,8)]
    76       2.400851       2.400851       2.400851    8[6-(6,8),30-(7,7,8)]
    77        0.60804        0.60804        0.60804    8[6-(6,8)]
    78       4.488163       4.488163       4.488163    8[6-(6,8),30-(7,7,8)]
    79       2.695353       2.695353       2.695353    8[6-(6,8)]
    80       0.313538       0.313538       0.313538    8[6-(6,8),30-(7,7,8)]
    81       4.782728       4.782728       4.782728    8[6-(6,8)]
