# Supplementary material for: A collection of forcefield precursors for metal–organic frameworks
Source: RSC Adv. 2019 Nov 13;9(63):36492–507. doi: 10.1039/c9ra07327b (PMC9075174; doi:10.1039/c9ra07327b)
Supplement: RA-009-C9RA07327B-s2546 [file RA-009-C9RA07327B-s2546.txt]

VAGMAT_clean

17.219000    0.000000    0.000000
8.609489    21.419152    0.000000
8.609526    8.775447    19.538960

     1      29.130263      29.130263      29.130263    30[8-(6),8-(6),8-(6),8-(6)]
     2      11.911257      11.911257      11.911257    30[8-(6),8-(6),8-(6),8-(6)]
     3       5.307752       5.307752       5.307752    30[8-(6),8-(6),8-(6),8-(6)]
     4      22.526758      22.526758      22.526758    30[8-(6),8-(6),8-(6),8-(6)]
     5       14.93405       14.93405       14.93405    1[6-(6,6)]
     6       16.56125       16.56125       16.56125    1[6-(6,6)]
     7       13.77177       13.77177       13.77177    1[6-(6,6)]
     8      17.775186      17.775186      17.775186    1[6-(6,6)]
     9      16.800584      16.800584      16.800584    1[6-(6,6)]
    10      16.909063      16.909063      16.909063    1[6-(6,6)]
    11       23.54355       23.54355       23.54355    1[6-(6,6)]
    12      25.170741      25.170741      25.170741    1[6-(6,6)]
    13      22.381265      22.381265      22.381265    1[6-(6,6)]
    14      26.384684      26.384684      26.384684    1[6-(6,6)]
    15      25.410095      25.410095      25.410095    1[6-(6,6)]
    16       16.90905       16.90905       16.90905    1[6-(6,6)]
    17      28.113476      28.113476      28.113476    1[6-(6,6)]
    18      26.486282      26.486282      26.486282    1[6-(6,6)]
    19      29.275761      29.275761      29.275761    1[6-(6,6)]
    20       25.27234       25.27234       25.27234    1[6-(6,6)]
    21      26.246932      26.246932      26.246932    1[6-(6,6)]
    22      17.528964      17.528964      17.528964    1[6-(6,6)]
    23      19.503969      19.503969      19.503969    1[6-(6,6)]
    24      17.876772      17.876772      17.876772    1[6-(6,6)]
    25      20.666249      20.666249      20.666249    1[6-(6,6)]
    26      16.662835      16.662835      16.662835    1[6-(6,6)]
    27      17.637434      17.637434      17.637434    1[6-(6,6)]
    28      17.528953      17.528953      17.528953    1[6-(6,6)]
    29      19.503965      19.503965      19.503965    1[6-(6,6)]
    30      17.876765      17.876765      17.876765    1[6-(6,6)]
    31      20.666245      20.666245      20.666245    1[6-(6,6)]
    32      16.662829      16.662829      16.662829    1[6-(6,6)]
    33      17.637431      17.637431      17.637431    1[6-(6,6)]
    34      17.528952      17.528952      17.528952    1[6-(6,6)]
    35      10.894465      10.894465      10.894465    1[6-(6,6)]
    36       9.267274       9.267274       9.267274    1[6-(6,6)]
    37       12.05675       12.05675       12.05675    1[6-(6,6)]
    38       8.053331       8.053331       8.053331    1[6-(6,6)]
    39        9.02792        9.02792        9.02792    1[6-(6,6)]
    40      17.528965      17.528965      17.528965    1[6-(6,6)]
    41       6.324539       6.324539       6.324539    1[6-(6,6)]
    42       7.951733       7.951733       7.951733    1[6-(6,6)]
    43       5.162254       5.162254       5.162254    1[6-(6,6)]
    44       9.165675       9.165675       9.165675    1[6-(6,6)]
    45       8.191083       8.191083       8.191083    1[6-(6,6)]
    46      16.909051      16.909051      16.909051    1[6-(6,6)]
    47      14.934046      14.934046      14.934046    1[6-(6,6)]
    48      16.561243      16.561243      16.561243    1[6-(6,6)]
    49      13.771766      13.771766      13.771766    1[6-(6,6)]
    50       17.77518       17.77518       17.77518    1[6-(6,6)]
    51      16.800581      16.800581      16.800581    1[6-(6,6)]
    52      16.909062      16.909062      16.909062    1[6-(6,6)]
    53      14.243574      14.243574      14.243574    6[6-(6,6),8-(30),8-(30)]
    54      15.274987      15.274987      15.274987    6[1-(0),6-(1,6),6-(6,7)]
    55      16.485482      16.485482      16.485482    6[6-(1,6),6-(1,6),7-(6,6)]
    56      16.230644      16.230644      16.230644    6[1-(0),6-(1,6),6-(6,6)]
    57      15.006374      15.006374      15.006374    6[6-(1,6),6-(1,6),6-(8,8)]
    58      14.556956      14.556956      14.556956    6[1-(0),6-(1,6),6-(6,6)]
    59      16.943509      16.943509      16.943509    6[1-(0),6-(1,6),6-(6,7)]
    60      16.988272      16.988272      16.988272    6[1-(0),6-(1,6),6-(6,7)]
    61       17.02271       17.02271       17.02271    6[1-(0),6-(1,6),6-(6,6)]
    62      22.853062      22.853062      22.853062    6[6-(6,6),8-(30),8-(30)]
    63      23.884485      23.884485      23.884485    6[1-(0),6-(1,6),6-(6,7)]
    64      25.094982      25.094982      25.094982    6[6-(1,6),6-(1,6),7-(6,6)]
    65      24.840137      24.840137      24.840137    6[1-(0),6-(1,6),6-(6,6)]
    66      23.615866      23.615866      23.615866    6[6-(1,6),6-(1,6),6-(8,8)]
    67      23.166451      23.166451      23.166451    6[1-(0),6-(1,6),6-(6,6)]
    68      25.553006      25.553006      25.553006    6[1-(0),6-(1,6),6-(6,7)]
    69      25.597781      25.597781      25.597781    6[1-(0),6-(1,6),6-(6,7)]
    70      17.022694      17.022694      17.022694    6[1-(0),6-(1,6),6-(6,6)]
    71      28.803961      28.803961      28.803961    6[6-(6,6),8-(30),8-(30)]
    72       27.77254       27.77254       27.77254    6[1-(0),6-(1,6),6-(6,7)]
    73      26.562044      26.562044      26.562044    6[6-(1,6),6-(1,6),7-(6,6)]
    74      26.816886      26.816886      26.816886    6[1-(0),6-(1,6),6-(6,6)]
    75      28.041158      28.041158      28.041158    6[6-(1,6),6-(1,6),6-(8,8)]
    76      28.490574      28.490574      28.490574    6[1-(0),6-(1,6),6-(6,6)]
    77      26.104019      26.104019      26.104019    6[1-(0),6-(1,6),6-(6,7)]
    78      26.059247      26.059247      26.059247    6[1-(0),6-(1,6),6-(6,7)]
    79       17.41532       17.41532       17.41532    6[1-(0),6-(1,6),6-(6,6)]
    80      20.194448      20.194448      20.194448    6[6-(6,6),8-(30),8-(30)]
    81      19.163032      19.163032      19.163032    6[1-(0),6-(1,6),6-(6,7)]
    82      17.952538      17.952538      17.952538    6[6-(1,6),6-(1,6),7-(6,6)]
    83      18.207377      18.207377      18.207377    6[1-(0),6-(1,6),6-(6,6)]
    84      19.431647      19.431647      19.431647    6[6-(1,6),6-(1,6),6-(8,8)]
    85      19.881063      19.881063      19.881063    6[1-(0),6-(1,6),6-(6,6)]
    86      17.494512      17.494512      17.494512    6[1-(0),6-(1,6),6-(6,7)]
    87      17.449745      17.449745      17.449745    6[1-(0),6-(1,6),6-(6,7)]
    88      17.415307      17.415307      17.415307    6[1-(0),6-(1,6),6-(6,6)]
    89      20.194441      20.194441      20.194441    6[6-(6,6),8-(30),8-(30)]
    90      19.163028      19.163028      19.163028    6[1-(0),6-(1,6),6-(6,7)]
    91      17.952533      17.952533      17.952533    6[6-(1,6),6-(1,6),7-(6,6)]
    92      18.207371      18.207371      18.207371    6[1-(0),6-(1,6),6-(6,6)]
    93      19.431641      19.431641      19.431641    6[6-(1,6),6-(1,6),6-(8,8)]
    94      19.881059      19.881059      19.881059    6[1-(0),6-(1,6),6-(6,6)]
    95      17.494506      17.494506      17.494506    6[1-(0),6-(1,6),6-(6,7)]
    96      17.449743      17.449743      17.449743    6[1-(0),6-(1,6),6-(6,7)]
    97      17.415305      17.415305      17.415305    6[1-(0),6-(1,6),6-(6,6)]
    98      11.584953      11.584953      11.584953    6[6-(6,6),8-(30),8-(30)]
    99       10.55353       10.55353       10.55353    6[1-(0),6-(1,6),6-(6,7)]
   100       9.343033       9.343033       9.343033    6[6-(1,6),6-(1,6),7-(6,6)]
   101       9.597878       9.597878       9.597878    6[1-(0),6-(1,6),6-(6,6)]
   102      10.822149      10.822149      10.822149    6[6-(1,6),6-(1,6),6-(8,8)]
   103      11.271564      11.271564      11.271564    6[1-(0),6-(1,6),6-(6,6)]
   104       8.885009       8.885009       8.885009    6[1-(0),6-(1,6),6-(6,7)]
   105       8.840234       8.840234       8.840234    6[1-(0),6-(1,6),6-(6,7)]
   106      17.415321      17.415321      17.415321    6[1-(0),6-(1,6),6-(6,6)]
   107       5.634054       5.634054       5.634054    6[6-(6,6),8-(30),8-(30)]
   108       6.665475       6.665475       6.665475    6[1-(0),6-(1,6),6-(6,7)]
   109       7.875971       7.875971       7.875971    6[6-(1,6),6-(1,6),7-(6,6)]
   110       7.621129       7.621129       7.621129    6[1-(0),6-(1,6),6-(6,6)]
   111       6.396857       6.396857       6.396857    6[6-(1,6),6-(1,6),6-(8,8)]
   112       5.947441       5.947441       5.947441    6[1-(0),6-(1,6),6-(6,6)]
   113       8.333996       8.333996       8.333996    6[1-(0),6-(1,6),6-(6,7)]
   114       8.378768       8.378768       8.378768    6[1-(0),6-(1,6),6-(6,7)]
   115      17.022695      17.022695      17.022695    6[1-(0),6-(1,6),6-(6,6)]
   116      14.243567      14.243567      14.243567    6[6-(6,6),8-(30),8-(30)]
   117      15.274983      15.274983      15.274983    6[1-(0),6-(1,6),6-(6,7)]
   118      16.485477      16.485477      16.485477    6[6-(1,6),6-(1,6),7-(6,6)]
   119      16.230638      16.230638      16.230638    6[1-(0),6-(1,6),6-(6,6)]
   120      15.006368      15.006368      15.006368    6[6-(1,6),6-(1,6),6-(8,8)]
   121      14.556952      14.556952      14.556952    6[1-(0),6-(1,6),6-(6,6)]
   122      16.943503      16.943503      16.943503    6[1-(0),6-(1,6),6-(6,7)]
   123       16.98827       16.98827       16.98827    6[1-(0),6-(1,6),6-(6,7)]
   124      17.022708      17.022708      17.022708    6[1-(0),6-(1,6),6-(6,6)]
   125      17.219009      17.219009      17.219009    6[6-(1,6),6-(1,6),7-(6,6)]
   126      17.219008      17.219008      17.219008    6[6-(1,6),6-(1,6),6-(6,6)]
   127      25.828514      25.828514      25.828514    6[6-(1,6),6-(1,6),7-(6,6)]
   128      25.828515      25.828515      25.828515    6[6-(1,6),6-(1,6),6-(6,6)]
   129      17.219006      17.219006      17.219006    6[6-(1,6),6-(1,6),7-(6,6)]
   130      17.219007      17.219007      17.219007    6[6-(1,6),6-(1,6),6-(6,6)]
   131       8.609501       8.609501       8.609501    6[6-(1,6),6-(1,6),7-(6,6)]
   132         8.6095         8.6095         8.6095    6[6-(1,6),6-(1,6),6-(6,6)]
   133       17.21901       17.21901       17.21901    7[6-(6,6),6-(6,6),6-(6,6)]
   134      25.828513      25.828513      25.828513    7[6-(6,6),6-(6,6),6-(6,6)]
   135      17.219005      17.219005      17.219005    7[6-(6,6),6-(6,6),6-(6,6)]
   136       8.609502       8.609502       8.609502    7[6-(6,6),6-(6,6),6-(6,6)]
   137      13.185983      13.185983      13.185983    8[6-(6,8),30-(8,8,8)]
   138      14.699018      14.699018      14.699018    8[6-(6,8),30-(8,8,8)]
   139      21.795471      21.795471      21.795471    8[6-(6,8),30-(8,8,8)]
   140      23.308504      23.308504      23.308504    8[6-(6,8),30-(8,8,8)]
   141      29.861553      29.861553      29.861553    8[6-(6,8),30-(8,8,8)]
   142      28.348519      28.348519      28.348519    8[6-(6,8),30-(8,8,8)]
   143      21.252038      21.252038      21.252038    8[6-(6,8),30-(8,8,8)]
   144      19.739005      19.739005      19.739005    8[6-(6,8),30-(8,8,8)]
   145      21.252032      21.252032      21.252032    8[6-(6,8),30-(8,8,8)]
   146      19.738997      19.738997      19.738997    8[6-(6,8),30-(8,8,8)]
   147      12.642544      12.642544      12.642544    8[6-(6,8),30-(8,8,8)]
   148      11.129511      11.129511      11.129511    8[6-(6,8),30-(8,8,8)]
   149       4.576462       4.576462       4.576462    8[6-(6,8),30-(8,8,8)]
   150       6.089496       6.089496       6.089496    8[6-(6,8),30-(8,8,8)]
   151      13.185977      13.185977      13.185977    8[6-(6,8),30-(8,8,8)]
   152       14.69901       14.69901       14.69901    8[6-(6,8),30-(8,8,8)]
