# Supplementary material for: A collection of forcefield precursors for metal–organic frameworks
Source: RSC Adv. 2019 Nov 13;9(63):36492–507. doi: 10.1039/c9ra07327b (PMC9075174; doi:10.1039/c9ra07327b)
Supplement: RA-009-C9RA07327B-s2547 [file RA-009-C9RA07327B-s2547.txt]

VAGMEX_clean

18.833000    0.000000    0.000000
9.416508    20.742985    0.000000
9.416508    8.085719    19.102162

     1      32.054342      32.054342      32.054342    30[8-(6),8-(6),8-(6),8-(6)]
     2      13.221336      13.221336      13.221336    30[8-(6),8-(6),8-(6),8-(6)]
     3       5.611674       5.611674       5.611674    30[8-(6),8-(6),8-(6),8-(6)]
     4       24.44468       24.44468       24.44468    30[8-(6),8-(6),8-(6),8-(6)]
     5      17.994943      17.994943      17.994943    1[6-(6,6)]
     6      16.512784      16.512784      16.512784    1[6-(6,6)]
     7      15.281107      15.281107      15.281107    1[6-(6,6)]
     8       19.26052       19.26052       19.26052    1[6-(6,6)]
     9      19.177652      19.177652      19.177652    1[6-(6,6)]
    10      19.337734      19.337734      19.337734    1[6-(6,6)]
    11      27.411444      27.411444      27.411444    1[6-(6,6)]
    12      25.929288      25.929288      25.929288    1[6-(6,6)]
    13       24.69761       24.69761       24.69761    1[6-(6,6)]
    14      28.677022      28.677022      28.677022    1[6-(6,6)]
    15      19.177651      19.177651      19.177651    1[6-(6,6)]
    16      28.754239      28.754239      28.754239    1[6-(6,6)]
    17      29.087581      29.087581      29.087581    1[6-(6,6)]
    18       30.56974       30.56974       30.56974    1[6-(6,6)]
    19      31.801417      31.801417      31.801417    1[6-(6,6)]
    20      27.822004      27.822004      27.822004    1[6-(6,6)]
    21      18.488364      18.488364      18.488364    1[6-(6,6)]
    22       27.74479       27.74479       27.74479    1[6-(6,6)]
    23       19.67108       19.67108       19.67108    1[6-(6,6)]
    24      21.153236      21.153236      21.153236    1[6-(6,6)]
    25      22.384914      22.384914      22.384914    1[6-(6,6)]
    26      18.405502      18.405502      18.405502    1[6-(6,6)]
    27      18.488365      18.488365      18.488365    1[6-(6,6)]
    28      18.328285      18.328285      18.328285    1[6-(6,6)]
    29      19.671073      19.671073      19.671073    1[6-(6,6)]
    30      21.153232      21.153232      21.153232    1[6-(6,6)]
    31      22.384909      22.384909      22.384909    1[6-(6,6)]
    32      18.405496      18.405496      18.405496    1[6-(6,6)]
    33      18.488364      18.488364      18.488364    1[6-(6,6)]
    34      18.328282      18.328282      18.328282    1[6-(6,6)]
    35      10.254572      10.254572      10.254572    1[6-(6,6)]
    36      11.736728      11.736728      11.736728    1[6-(6,6)]
    37      12.968406      12.968406      12.968406    1[6-(6,6)]
    38       8.988994       8.988994       8.988994    1[6-(6,6)]
    39      18.488365      18.488365      18.488365    1[6-(6,6)]
    40       8.911777       8.911777       8.911777    1[6-(6,6)]
    41       8.578435       8.578435       8.578435    1[6-(6,6)]
    42       7.096276       7.096276       7.096276    1[6-(6,6)]
    43       5.864599       5.864599       5.864599    1[6-(6,6)]
    44       9.844012       9.844012       9.844012    1[6-(6,6)]
    45      19.177652      19.177652      19.177652    1[6-(6,6)]
    46       9.921226       9.921226       9.921226    1[6-(6,6)]
    47      17.994936      17.994936      17.994936    1[6-(6,6)]
    48       16.51278       16.51278       16.51278    1[6-(6,6)]
    49      15.281102      15.281102      15.281102    1[6-(6,6)]
    50      19.260514      19.260514      19.260514    1[6-(6,6)]
    51      19.177651      19.177651      19.177651    1[6-(6,6)]
    52      19.337731      19.337731      19.337731    1[6-(6,6)]
    53      17.686082      17.686082      17.686082    6[1-(0),6-(1,6),6-(6,6)]
    54      16.836712      16.836712      16.836712    6[1-(0),6-(1,6),6-(6,7)]
    55      15.686017      15.686017      15.686017    6[6-(6,6),8-(30),8-(30)]
    56      18.058974      18.058974      18.058974    6[6-(1,6),6-(1,6),7-(6,6)]
    57      16.507136      16.507136      16.507136    6[6-(1,6),6-(1,6),6-(8,8)]
    58      16.083393      16.083393      16.083393    6[1-(0),6-(1,6),6-(6,6)]
    59      18.435635      18.435635      18.435635    6[1-(0),6-(1,6),6-(6,7)]
    60      19.055238      19.055238      19.055238    6[1-(0),6-(1,6),6-(6,6)]
    61      19.107971      19.107971      19.107971    6[1-(0),6-(1,6),6-(6,7)]
    62      27.102583      27.102583      27.102583    6[1-(0),6-(1,6),6-(6,6)]
    63      26.253216      26.253216      26.253216    6[1-(0),6-(1,6),6-(6,7)]
    64      25.102518      25.102518      25.102518    6[6-(6,6),8-(30),8-(30)]
    65      27.475477      27.475477      27.475477    6[6-(1,6),6-(1,6),7-(6,6)]
    66      25.923637      25.923637      25.923637    6[6-(1,6),6-(1,6),6-(8,8)]
    67      25.499895      25.499895      25.499895    6[1-(0),6-(1,6),6-(6,6)]
    68      27.852137      27.852137      27.852137    6[1-(0),6-(1,6),6-(6,7)]
    69      19.055237      19.055237      19.055237    6[1-(0),6-(1,6),6-(6,6)]
    70      28.524476      28.524476      28.524476    6[1-(0),6-(1,6),6-(6,7)]
    71      29.396442      29.396442      29.396442    6[1-(0),6-(1,6),6-(6,6)]
    72      30.245812      30.245812      30.245812    6[1-(0),6-(1,6),6-(6,7)]
    73      31.396507      31.396507      31.396507    6[6-(6,6),8-(30),8-(30)]
    74       29.02355       29.02355       29.02355    6[6-(1,6),6-(1,6),7-(6,6)]
    75      30.575388      30.575388      30.575388    6[6-(1,6),6-(1,6),6-(8,8)]
    76      30.999131      30.999131      30.999131    6[1-(0),6-(1,6),6-(6,6)]
    77      28.646889      28.646889      28.646889    6[1-(0),6-(1,6),6-(6,7)]
    78      18.610778      18.610778      18.610778    6[1-(0),6-(1,6),6-(6,6)]
    79      27.974553      27.974553      27.974553    6[1-(0),6-(1,6),6-(6,7)]
    80      19.979941      19.979941      19.979941    6[1-(0),6-(1,6),6-(6,6)]
    81      20.829308      20.829308      20.829308    6[1-(0),6-(1,6),6-(6,7)]
    82      21.980006      21.980006      21.980006    6[6-(6,6),8-(30),8-(30)]
    83      19.607047      19.607047      19.607047    6[6-(1,6),6-(1,6),7-(6,6)]
    84      21.158887      21.158887      21.158887    6[6-(1,6),6-(1,6),6-(8,8)]
    85      21.582629      21.582629      21.582629    6[1-(0),6-(1,6),6-(6,6)]
    86      19.230387      19.230387      19.230387    6[1-(0),6-(1,6),6-(6,7)]
    87      18.610779      18.610779      18.610779    6[1-(0),6-(1,6),6-(6,6)]
    88      18.558048      18.558048      18.558048    6[1-(0),6-(1,6),6-(6,7)]
    89      19.979934      19.979934      19.979934    6[1-(0),6-(1,6),6-(6,6)]
    90      20.829304      20.829304      20.829304    6[1-(0),6-(1,6),6-(6,7)]
    91      21.979999      21.979999      21.979999    6[6-(6,6),8-(30),8-(30)]
    92      19.607042      19.607042      19.607042    6[6-(1,6),6-(1,6),7-(6,6)]
    93       21.15888       21.15888       21.15888    6[6-(1,6),6-(1,6),6-(8,8)]
    94      21.582623      21.582623      21.582623    6[1-(0),6-(1,6),6-(6,6)]
    95      19.230381      19.230381      19.230381    6[1-(0),6-(1,6),6-(6,7)]
    96      18.610778      18.610778      18.610778    6[1-(0),6-(1,6),6-(6,6)]
    97      18.558045      18.558045      18.558045    6[1-(0),6-(1,6),6-(6,7)]
    98      10.563433      10.563433      10.563433    6[1-(0),6-(1,6),6-(6,6)]
    99        11.4128        11.4128        11.4128    6[1-(0),6-(1,6),6-(6,7)]
   100      12.563498      12.563498      12.563498    6[6-(6,6),8-(30),8-(30)]
   101      10.190539      10.190539      10.190539    6[6-(1,6),6-(1,6),7-(6,6)]
   102      11.742379      11.742379      11.742379    6[6-(1,6),6-(1,6),6-(8,8)]
   103      12.166121      12.166121      12.166121    6[1-(0),6-(1,6),6-(6,6)]
   104       9.813879       9.813879       9.813879    6[1-(0),6-(1,6),6-(6,7)]
   105      18.610779      18.610779      18.610779    6[1-(0),6-(1,6),6-(6,6)]
   106        9.14154        9.14154        9.14154    6[1-(0),6-(1,6),6-(6,7)]
   107       8.269574       8.269574       8.269574    6[1-(0),6-(1,6),6-(6,6)]
   108       7.420204       7.420204       7.420204    6[1-(0),6-(1,6),6-(6,7)]
   109       6.269509       6.269509       6.269509    6[6-(6,6),8-(30),8-(30)]
   110       8.642466       8.642466       8.642466    6[6-(1,6),6-(1,6),7-(6,6)]
   111       7.090628       7.090628       7.090628    6[6-(1,6),6-(1,6),6-(8,8)]
   112       6.666885       6.666885       6.666885    6[1-(0),6-(1,6),6-(6,6)]
   113       9.019127       9.019127       9.019127    6[1-(0),6-(1,6),6-(6,7)]
   114      19.055238      19.055238      19.055238    6[1-(0),6-(1,6),6-(6,6)]
   115       9.691463       9.691463       9.691463    6[1-(0),6-(1,6),6-(6,7)]
   116      17.686075      17.686075      17.686075    6[1-(0),6-(1,6),6-(6,6)]
   117      16.836708      16.836708      16.836708    6[1-(0),6-(1,6),6-(6,7)]
   118       15.68601       15.68601       15.68601    6[6-(6,6),8-(30),8-(30)]
   119      18.058969      18.058969      18.058969    6[6-(1,6),6-(1,6),7-(6,6)]
   120      16.507129      16.507129      16.507129    6[6-(1,6),6-(1,6),6-(8,8)]
   121      16.083387      16.083387      16.083387    6[1-(0),6-(1,6),6-(6,6)]
   122      18.435629      18.435629      18.435629    6[1-(0),6-(1,6),6-(6,7)]
   123      19.055237      19.055237      19.055237    6[1-(0),6-(1,6),6-(6,6)]
   124      19.107968      19.107968      19.107968    6[1-(0),6-(1,6),6-(6,7)]
   125      18.833008      18.833008      18.833008    6[6-(1,6),6-(1,6),6-(6,6)]
   126       18.83301       18.83301       18.83301    6[6-(1,6),6-(1,6),7-(6,6)]
   127      28.249516      28.249516      28.249516    6[6-(1,6),6-(1,6),6-(6,6)]
   128      28.249514      28.249514      28.249514    6[6-(1,6),6-(1,6),7-(6,6)]
   129      18.833008      18.833008      18.833008    6[6-(1,6),6-(1,6),6-(6,6)]
   130      18.833006      18.833006      18.833006    6[6-(1,6),6-(1,6),7-(6,6)]
   131         9.4165         9.4165         9.4165    6[6-(1,6),6-(1,6),6-(6,6)]
   132       9.416502       9.416502       9.416502    6[6-(1,6),6-(1,6),7-(6,6)]
   133       18.83301       18.83301       18.83301    7[6-(6,6),6-(6,6),6-(6,6)]
   134      28.249514      28.249514      28.249514    7[6-(6,6),6-(6,6),6-(6,6)]
   135      18.833006      18.833006      18.833006    7[6-(6,6),6-(6,6),6-(6,6)]
   136       9.416502       9.416502       9.416502    7[6-(6,6),6-(6,6),6-(6,6)]
   137       14.63909       14.63909       14.63909    8[6-(6,8),30-(8,8,8)]
   138      16.046105      16.046105      16.046105    8[6-(6,8),30-(8,8,8)]
   139      24.055592      24.055592      24.055592    8[6-(6,8),30-(8,8,8)]
   140      25.462605      25.462605      25.462605    8[6-(6,8),30-(8,8,8)]
   141      32.443434      32.443434      32.443434    8[6-(6,8),30-(8,8,8)]
   142      31.036419      31.036419      31.036419    8[6-(6,8),30-(8,8,8)]
   143      23.026932      23.026932      23.026932    8[6-(6,8),30-(8,8,8)]
   144      21.619919      21.619919      21.619919    8[6-(6,8),30-(8,8,8)]
   145      23.026926      23.026926      23.026926    8[6-(6,8),30-(8,8,8)]
   146      21.619911      21.619911      21.619911    8[6-(6,8),30-(8,8,8)]
   147      13.610424      13.610424      13.610424    8[6-(6,8),30-(8,8,8)]
   148      12.203411      12.203411      12.203411    8[6-(6,8),30-(8,8,8)]
   149       5.222582       5.222582       5.222582    8[6-(6,8),30-(8,8,8)]
   150       6.629597       6.629597       6.629597    8[6-(6,8),30-(8,8,8)]
   151      14.639084      14.639084      14.639084    8[6-(6,8),30-(8,8,8)]
   152      16.046097      16.046097      16.046097    8[6-(6,8),30-(8,8,8)]
