# Supplementary material for: A collection of forcefield precursors for metal–organic frameworks
Source: RSC Adv. 2019 Nov 13;9(63):36492–507. doi: 10.1039/c9ra07327b (PMC9075174; doi:10.1039/c9ra07327b)
Supplement: RA-009-C9RA07327B-s2548 [file RA-009-C9RA07327B-s2548.txt]

VAGTAA_clean

9.585600    0.000000    0.000000
3.319270    9.460927    0.000000
-3.319286    -1.967574    9.254063

     1         4.7928         4.7928         4.7928    12[8-(6),8-(6),8-(6),8-(6)]
     2            0.0            0.0            0.0    12[8-(6),8-(6),8-(6),8-(6)]
     3       7.867382       7.867382       7.867382    1[6-(6,6)]
     4       0.697997       0.697997       0.697997    1[8-(6)]
     5       6.510999       6.510999       6.510999    1[6-(6,6)]
     6       4.094796       4.094796       4.094796    1[8-(6)]
     7       1.718202       1.718202       1.718202    1[6-(6,6)]
     8       8.887587       8.887587       8.887587    1[8-(6)]
     9       3.074585       3.074585       3.074585    1[6-(6,6)]
    10       5.490788       5.490788       5.490788    1[8-(6)]
    11       5.794645       5.794645       5.794645    6[6-(6,6),8-(12),8-(12)]
    12       6.122463       6.122463       6.122463    6[6-(1,6),6-(6,8),6-(8,8)]
    13       7.297019       7.297019       7.297019    6[1-(0),6-(6,6),6-(6,8)]
    14       1.966858       1.966858       1.966858    6[6-(1,6),6-(6,6),8-(1)]
    15      -1.001863      -1.001863      -1.001863    6[6-(6,6),8-(12),8-(12)]
    16      -1.329684      -1.329684      -1.329684    6[6-(1,6),6-(6,8),6-(8,8)]
    17        7.08136        7.08136        7.08136    6[1-(0),6-(6,6),6-(6,8)]
    18       2.825933       2.825933       2.825933    6[6-(1,6),6-(6,6),8-(1)]
    19       3.790939       3.790939       3.790939    6[6-(6,6),8-(12),8-(12)]
    20       3.463121       3.463121       3.463121    6[6-(1,6),6-(6,8),6-(8,8)]
    21       2.288565       2.288565       2.288565    6[1-(0),6-(6,6),6-(6,8)]
    22       7.618726       7.618726       7.618726    6[6-(1,6),6-(6,6),8-(1)]
    23      10.587447      10.587447      10.587447    6[6-(6,6),8-(12),8-(12)]
    24      10.915268      10.915268      10.915268    6[6-(1,6),6-(6,8),6-(8,8)]
    25       2.504224       2.504224       2.504224    6[1-(0),6-(6,6),6-(6,8)]
    26       6.759651       6.759651       6.759651    6[6-(1,6),6-(6,6),8-(1)]
    27       6.671483       6.671483       6.671483    8[6-(6,8),12-(8,8,8)]
    28       4.594304       4.594304       4.594304    8[6-(6,8),12-(8,8,8)]
    29       0.813899       0.813899       0.813899    8[1-(0),6-(6,6)]
    30      -1.878699      -1.878699      -1.878699    8[6-(6,8),12-(8,8,8)]
    31       0.198478       0.198478       0.198478    8[6-(6,8),12-(8,8,8)]
    32       3.978892       3.978892       3.978892    8[1-(0),6-(6,6)]
    33       2.914101       2.914101       2.914101    8[6-(6,8),12-(8,8,8)]
    34        4.99128        4.99128        4.99128    8[6-(6,8),12-(8,8,8)]
    35       8.771685       8.771685       8.771685    8[1-(0),6-(6,6)]
    36      11.464283      11.464283      11.464283    8[6-(6,8),12-(8,8,8)]
    37       9.387106       9.387106       9.387106    8[6-(6,8),12-(8,8,8)]
    38       5.606692       5.606692       5.606692    8[1-(0),6-(6,6)]
