# Supplementary material for: A collection of forcefield precursors for metal–organic frameworks
Source: RSC Adv. 2019 Nov 13;9(63):36492–507. doi: 10.1039/c9ra07327b (PMC9075174; doi:10.1039/c9ra07327b)
Supplement: RA-009-C9RA07327B-s2549 [file RA-009-C9RA07327B-s2549.txt]

VAGTUU_clean

17.223700    0.000000    0.000000
0.000000    17.234400    0.000000
0.000000    -0.165388    17.291509

     1       7.439088       7.439088       7.439088    30[8-(30,30,30),8-(6),8-(6),8-(6)]
     2      10.085338      10.085338      10.085338    30[8-(30,30,30),8-(6),8-(6),8-(6)]
     3       7.306466       7.306466       7.306466    30[8-(30,30,30),8-(6),8-(6),8-(6)]
     4       8.921704       8.921704       8.921704    30[8-(30,30,30),8-(6),8-(6),8-(6)]
     5       7.519867       7.519867       7.519867    30[8-(30,30,30),8-(6),8-(6),8-(6)]
     6       5.996776       5.996776       5.996776    30[8-(30,30,30),8-(6),8-(6),8-(6)]
     7      13.591738      13.591738      13.591738    30[8-(30,30,30),8-(6),8-(6),8-(6)]
     8       7.657657       7.657657       7.657657    30[8-(30,30,30),8-(6),8-(6),8-(6)]
     9      16.050938      16.050938      16.050938    30[8-(30,30,30),8-(6),8-(6),8-(6)]
    10       1.473488       1.473488       1.473488    30[8-(30,30,30),8-(6),8-(6),8-(6)]
    11      15.918316      15.918316      15.918316    30[8-(30,30,30),8-(6),8-(6),8-(6)]
    12       0.309854       0.309854       0.309854    30[8-(30,30,30),8-(6),8-(6),8-(6)]
    13      16.131717      16.131717      16.131717    30[8-(30,30,30),8-(6),8-(6),8-(6)]
    14      14.608626      14.608626      14.608626    30[8-(30,30,30),8-(6),8-(6),8-(6)]
    15       4.979888       4.979888       4.979888    30[8-(30,30,30),8-(6),8-(6),8-(6)]
    16      16.269507      16.269507      16.269507    30[8-(30,30,30),8-(6),8-(6),8-(6)]
    17      11.942914      11.942914      11.942914    1[6-(6,6)]
    18      12.804099      12.804099      12.804099    1[6-(6,6)]
    19      11.700059      11.700059      11.700059    1[6-(6,6)]
    20       9.629771       9.629771       9.629771    1[6-(6,6)]
    21       8.317325       8.317325       8.317325    1[6-(6,6)]
    22       8.563624       8.563624       8.563624    1[6-(6,6)]
    23      10.883656      10.883656      10.883656    1[6-(6,6)]
    24       9.676275       9.676275       9.676275    1[6-(6,6)]
    25       7.821282       7.821282       7.821282    1[6-(6,6)]
    26       5.937009       5.937009       5.937009    1[6-(6,6)]
    27       5.279064       5.279064       5.279064    1[6-(6,6)]
    28       6.434774       6.434774       6.434774    1[6-(6,6)]
    29      12.263274      12.263274      12.263274    1[6-(6,6)]
    30      16.117938      16.117938      16.117938    1[6-(6,6)]
    31      17.110024      17.110024      17.110024    1[6-(6,6)]
    32      16.639817      16.639817      16.639817    1[6-(6,6)]
    33      15.098295      15.098295      15.098295    1[6-(6,6)]
    34      13.400039      13.400039      13.400039    1[6-(6,6)]
    35       6.877423       6.877423       6.877423    1[6-(6,6)]
    36       9.552264       9.552264       9.552264    1[6-(6,6)]
    37      11.186793      11.186793      11.186793    1[6-(6,6)]
    38      11.972194      11.972194      11.972194    1[6-(6,6)]
    39      11.374531      11.374531      11.374531    1[6-(6,6)]
    40       9.807175       9.807175       9.807175    1[6-(6,6)]
    41       7.810948       7.810948       7.810948    1[6-(6,6)]
    42       6.474389       6.474389       6.474389    1[6-(6,6)]
    43       5.723436       5.723436       5.723436    1[6-(6,6)]
    44       4.943202       4.943202       4.943202    1[6-(6,6)]
    45       5.215336       5.215336       5.215336    1[6-(6,6)]
    46       5.875004       5.875004       5.875004    1[6-(6,6)]
    47      11.345251      11.345251      11.345251    1[6-(6,6)]
    48       14.44724       14.44724       14.44724    1[6-(6,6)]
    49      14.853719      14.853719      14.853719    1[6-(6,6)]
    50      13.871968      13.871968      13.871968    1[6-(6,6)]
    51      12.199547      12.199547      12.199547    1[6-(6,6)]
    52      11.100675      11.100675      11.100675    1[6-(6,6)]
    53       3.331064       3.331064       3.331064    1[6-(6,6)]
    54       4.192249       4.192249       4.192249    1[6-(6,6)]
    55       3.088209       3.088209       3.088209    1[6-(6,6)]
    56       1.017921       1.017921       1.017921    1[6-(6,6)]
    57      16.929175      16.929175      16.929175    1[6-(6,6)]
    58      17.175474      17.175474      17.175474    1[6-(6,6)]
    59       2.271806       2.271806       2.271806    1[6-(6,6)]
    60       1.064425       1.064425       1.064425    1[6-(6,6)]
    61      16.433132      16.433132      16.433132    1[6-(6,6)]
    62      14.548859      14.548859      14.548859    1[6-(6,6)]
    63      13.890914      13.890914      13.890914    1[6-(6,6)]
    64      15.046624      15.046624      15.046624    1[6-(6,6)]
    65       3.651424       3.651424       3.651424    1[6-(6,6)]
    66       7.506088       7.506088       7.506088    1[6-(6,6)]
    67       8.498174       8.498174       8.498174    1[6-(6,6)]
    68       8.027967       8.027967       8.027967    1[6-(6,6)]
    69       6.486445       6.486445       6.486445    1[6-(6,6)]
    70       4.788189       4.788189       4.788189    1[6-(6,6)]
    71      15.489273      15.489273      15.489273    1[6-(6,6)]
    72       0.940414       0.940414       0.940414    1[6-(6,6)]
    73       2.574943       2.574943       2.574943    1[6-(6,6)]
    74       3.360344       3.360344       3.360344    1[6-(6,6)]
    75       2.762681       2.762681       2.762681    1[6-(6,6)]
    76       1.195325       1.195325       1.195325    1[6-(6,6)]
    77      16.422798      16.422798      16.422798    1[6-(6,6)]
    78      15.086239      15.086239      15.086239    1[6-(6,6)]
    79      14.335286      14.335286      14.335286    1[6-(6,6)]
    80      13.555052      13.555052      13.555052    1[6-(6,6)]
    81      13.827186      13.827186      13.827186    1[6-(6,6)]
    82      14.486854      14.486854      14.486854    1[6-(6,6)]
    83       2.733401       2.733401       2.733401    1[6-(6,6)]
    84        5.83539        5.83539        5.83539    1[6-(6,6)]
    85       6.241869       6.241869       6.241869    1[6-(6,6)]
    86       5.260118       5.260118       5.260118    1[6-(6,6)]
    87       3.587697       3.587697       3.587697    1[6-(6,6)]
    88       2.488825       2.488825       2.488825    1[6-(6,6)]
    89       9.464423       9.464423       9.464423    6[6-(6,6),8-(30),8-(30)]
    90      10.410004      10.410004      10.410004    6[6-(1,6),6-(6,6),6-(8,8)]
    91      11.632887      11.632887      11.632887    6[1-(0),6-(6,6),6-(6,6)]
    92      12.333892      12.333892      12.333892    6[6-(1,6),6-(6,6),6-(8,8)]
    93      11.548491      11.548491      11.548491    6[6-(1,6),6-(6,6),6-(6,6)]
    94      10.303217      10.303217      10.303217    6[6-(1,6),6-(6,6),6-(6,6)]
    95       11.96186       11.96186       11.96186    6[1-(0),6-(1,6),6-(6,6)]
    96      11.262577      11.262577      11.262577    6[1-(0),6-(1,6),6-(1,6)]
    97       9.955299       9.955299       9.955299    6[1-(0),6-(1,6),6-(1,6)]
    98       9.123394       9.123394       9.123394    6[1-(0),6-(1,6),6-(1,6)]
    99       9.262906       9.262906       9.262906    6[1-(0),6-(1,6),6-(6,6)]
   100      13.663561      13.663561      13.663561    6[6-(6,6),8-(30),8-(30)]
   101       8.506785       8.506785       8.506785    6[6-(6,6),8-(30),8-(30)]
   102       8.935656       8.935656       8.935656    6[6-(1,6),6-(6,6),6-(8,8)]
   103      10.236045      10.236045      10.236045    6[1-(0),6-(6,6),6-(6,6)]
   104      10.439285      10.439285      10.439285    6[6-(1,6),6-(6,6),6-(8,8)]
   105       9.221569       9.221569       9.221569    6[6-(1,6),6-(6,6),6-(6,6)]
   106       8.267376       8.267376       8.267376    6[6-(1,6),6-(6,6),6-(6,6)]
   107       8.964936       8.964936       8.964936    6[1-(0),6-(1,6),6-(6,6)]
   108       7.786835       7.786835       7.786835    6[1-(0),6-(1,6),6-(1,6)]
   109       6.577731       6.577731       6.577731    6[1-(0),6-(1,6),6-(1,6)]
   110       6.169529       6.169529       6.169529    6[1-(0),6-(1,6),6-(1,6)]
   111       6.904981       6.904981       6.904981    6[1-(0),6-(1,6),6-(6,6)]
   112      11.732784      11.732784      11.732784    6[6-(6,6),8-(30),8-(30)]
   113      11.546768      11.546768      11.546768    6[6-(6,6),8-(30),8-(30)]
   114      12.719702      12.719702      12.719702    6[6-(1,6),6-(6,6),6-(8,8)]
   115      12.850603      12.850603      12.850603    6[1-(0),6-(6,6),6-(6,6)]
   116      13.987367      13.987367      13.987367    6[6-(1,6),6-(6,6),6-(8,8)]
   117      14.603975      14.603975      14.603975    6[6-(1,6),6-(6,6),6-(6,6)]
   118      13.785849      13.785849      13.785849    6[6-(1,6),6-(6,6),6-(6,6)]
   119      15.737295      15.737295      15.737295    6[1-(0),6-(1,6),6-(6,6)]
   120      16.371127      16.371127      16.371127    6[1-(0),6-(1,6),6-(1,6)]
   121      16.071434      16.071434      16.071434    6[1-(0),6-(1,6),6-(1,6)]
   122      15.086239      15.086239      15.086239    6[1-(0),6-(1,6),6-(1,6)]
   123      14.021814      14.021814      14.021814    6[1-(0),6-(1,6),6-(6,6)]
   124      14.337008      14.337008      14.337008    6[6-(6,6),8-(30),8-(30)]
   125       7.869509       7.869509       7.869509    6[6-(6,6),8-(30),8-(30)]
   126       8.129586       8.129586       8.129586    6[6-(1,6),6-(6,6),6-(8,8)]
   127       7.535369       7.535369       7.535369    6[1-(0),6-(6,6),6-(6,6)]
   128       8.022799       8.022799       8.022799    6[6-(1,6),6-(6,6),6-(8,8)]
   129       8.973548       8.973548       8.973548    6[6-(1,6),6-(6,6),6-(6,6)]
   130       9.088946       9.088946       9.088946    6[6-(1,6),6-(6,6),6-(6,6)]
   131       9.755504       9.755504       9.755504    6[1-(0),6-(1,6),6-(6,6)]
   132      10.788926      10.788926      10.788926    6[1-(0),6-(1,6),6-(1,6)]
   133      11.297025      11.297025      11.297025    6[1-(0),6-(1,6),6-(1,6)]
   134       10.90088       10.90088       10.90088    6[1-(0),6-(1,6),6-(1,6)]
   135       9.927741       9.927741       9.927741    6[1-(0),6-(1,6),6-(6,6)]
   136       7.562927       7.562927       7.562927    6[6-(6,6),8-(30),8-(30)]
   137       7.509533       7.509533       7.509533    6[6-(6,6),8-(30),8-(30)]
   138       7.194339       7.194339       7.194339    6[6-(1,6),6-(6,6),6-(8,8)]
   139       7.418248       7.418248       7.418248    6[1-(0),6-(6,6),6-(6,6)]
   140       6.982488       6.982488       6.982488    6[6-(1,6),6-(6,6),6-(8,8)]
   141         6.9911         6.9911         6.9911    6[6-(6,6),8-(30),8-(30)]
   142       6.650071       6.650071       6.650071    6[6-(1,6),6-(6,6),6-(6,6)]
   143        6.32282        6.32282        6.32282    6[1-(0),6-(1,6),6-(6,6)]
   144       5.795775       5.795775       5.795775    6[1-(0),6-(1,6),6-(1,6)]
   145       5.360015       5.360015       5.360015    6[1-(0),6-(1,6),6-(1,6)]
   146       5.487471       5.487471       5.487471    6[1-(0),6-(1,6),6-(1,6)]
   147       5.937009       5.937009       5.937009    6[1-(0),6-(1,6),6-(6,6)]
   148       6.481278       6.481278       6.481278    6[6-(1,6),6-(6,6),6-(6,6)]
   149       9.944964       9.944964       9.944964    6[6-(6,6),8-(30),8-(30)]
   150      11.186793      11.186793      11.186793    6[6-(1,6),6-(6,6),6-(8,8)]
   151      11.674224      11.674224      11.674224    6[1-(0),6-(6,6),6-(6,6)]
   152      12.745538      12.745538      12.745538    6[6-(1,6),6-(6,6),6-(8,8)]
   153      12.922942      12.922942      12.922942    6[6-(1,6),6-(6,6),6-(6,6)]
   154      11.922245      11.922245      11.922245    6[6-(1,6),6-(6,6),6-(6,6)]
   155      13.892636      13.892636      13.892636    6[1-(0),6-(1,6),6-(6,6)]
   156      14.163049      14.163049      14.163049    6[1-(0),6-(1,6),6-(1,6)]
   157      13.532661      13.532661      13.532661    6[1-(0),6-(1,6),6-(1,6)]
   158      12.473404      12.473404      12.473404    6[1-(0),6-(1,6),6-(1,6)]
   159      11.781011      11.781011      11.781011    6[1-(0),6-(1,6),6-(6,6)]
   160      13.467211      13.467211      13.467211    6[6-(6,6),8-(30),8-(30)]
   161       0.852573       0.852573       0.852573    6[6-(6,6),8-(30),8-(30)]
   162       1.798154       1.798154       1.798154    6[6-(1,6),6-(6,6),6-(8,8)]
   163       3.021037       3.021037       3.021037    6[1-(0),6-(6,6),6-(6,6)]
   164       3.722042       3.722042       3.722042    6[6-(1,6),6-(6,6),6-(8,8)]
   165       2.936641       2.936641       2.936641    6[6-(1,6),6-(6,6),6-(6,6)]
   166       1.691367       1.691367       1.691367    6[6-(1,6),6-(6,6),6-(6,6)]
   167        3.35001        3.35001        3.35001    6[1-(0),6-(1,6),6-(6,6)]
   168       2.650727       2.650727       2.650727    6[1-(0),6-(1,6),6-(1,6)]
   169       1.343449       1.343449       1.343449    6[1-(0),6-(1,6),6-(1,6)]
   170       0.511544       0.511544       0.511544    6[1-(0),6-(1,6),6-(1,6)]
   171       0.651056       0.651056       0.651056    6[1-(0),6-(1,6),6-(6,6)]
   172       5.051711       5.051711       5.051711    6[6-(6,6),8-(30),8-(30)]
   173      17.118635      17.118635      17.118635    6[6-(6,6),8-(30),8-(30)]
   174       0.323806       0.323806       0.323806    6[6-(1,6),6-(6,6),6-(8,8)]
   175       1.624195       1.624195       1.624195    6[1-(0),6-(6,6),6-(6,6)]
   176       1.827435       1.827435       1.827435    6[6-(1,6),6-(6,6),6-(8,8)]
   177       0.609719       0.609719       0.609719    6[6-(1,6),6-(6,6),6-(6,6)]
   178      16.879226      16.879226      16.879226    6[6-(1,6),6-(6,6),6-(6,6)]
   179       0.353086       0.353086       0.353086    6[1-(0),6-(1,6),6-(6,6)]
   180      16.398685      16.398685      16.398685    6[1-(0),6-(1,6),6-(1,6)]
   181      15.189581      15.189581      15.189581    6[1-(0),6-(1,6),6-(1,6)]
   182      14.781379      14.781379      14.781379    6[1-(0),6-(1,6),6-(1,6)]
   183      15.516831      15.516831      15.516831    6[1-(0),6-(1,6),6-(6,6)]
   184       3.120934       3.120934       3.120934    6[6-(6,6),8-(30),8-(30)]
   185       2.934918       2.934918       2.934918    6[6-(6,6),8-(30),8-(30)]
   186       4.107852       4.107852       4.107852    6[6-(1,6),6-(6,6),6-(8,8)]
   187       4.238753       4.238753       4.238753    6[1-(0),6-(6,6),6-(6,6)]
   188       5.375517       5.375517       5.375517    6[6-(1,6),6-(6,6),6-(8,8)]
   189       5.992125       5.992125       5.992125    6[6-(1,6),6-(6,6),6-(6,6)]
   190       5.173999       5.173999       5.173999    6[6-(1,6),6-(6,6),6-(6,6)]
   191       7.125445       7.125445       7.125445    6[1-(0),6-(1,6),6-(6,6)]
   192       7.759277       7.759277       7.759277    6[1-(0),6-(1,6),6-(1,6)]
   193       7.459584       7.459584       7.459584    6[1-(0),6-(1,6),6-(1,6)]
   194       6.474389       6.474389       6.474389    6[1-(0),6-(1,6),6-(1,6)]
   195       5.409964       5.409964       5.409964    6[1-(0),6-(1,6),6-(6,6)]
   196       5.725158       5.725158       5.725158    6[6-(6,6),8-(30),8-(30)]
   197      16.481359      16.481359      16.481359    6[6-(6,6),8-(30),8-(30)]
   198      16.741436      16.741436      16.741436    6[6-(1,6),6-(6,6),6-(8,8)]
   199      16.147219      16.147219      16.147219    6[1-(0),6-(6,6),6-(6,6)]
   200      16.634649      16.634649      16.634649    6[6-(1,6),6-(6,6),6-(8,8)]
   201       0.361698       0.361698       0.361698    6[6-(1,6),6-(6,6),6-(6,6)]
   202       0.477096       0.477096       0.477096    6[6-(1,6),6-(6,6),6-(6,6)]
   203       1.143654       1.143654       1.143654    6[1-(0),6-(1,6),6-(6,6)]
   204       2.177076       2.177076       2.177076    6[1-(0),6-(1,6),6-(1,6)]
   205       2.685175       2.685175       2.685175    6[1-(0),6-(1,6),6-(1,6)]
   206        2.28903        2.28903        2.28903    6[1-(0),6-(1,6),6-(1,6)]
   207       1.315891       1.315891       1.315891    6[1-(0),6-(1,6),6-(6,6)]
   208      16.174777      16.174777      16.174777    6[6-(6,6),8-(30),8-(30)]
   209      16.121383      16.121383      16.121383    6[6-(6,6),8-(30),8-(30)]
   210      15.806189      15.806189      15.806189    6[6-(1,6),6-(6,6),6-(8,8)]
   211      16.030098      16.030098      16.030098    6[1-(0),6-(6,6),6-(6,6)]
   212      15.594338      15.594338      15.594338    6[6-(1,6),6-(6,6),6-(8,8)]
   213       15.60295       15.60295       15.60295    6[6-(6,6),8-(30),8-(30)]
   214      15.261921      15.261921      15.261921    6[6-(1,6),6-(6,6),6-(6,6)]
   215       14.93467       14.93467       14.93467    6[1-(0),6-(1,6),6-(6,6)]
   216      14.407625      14.407625      14.407625    6[1-(0),6-(1,6),6-(1,6)]
   217      13.971865      13.971865      13.971865    6[1-(0),6-(1,6),6-(1,6)]
   218      14.099321      14.099321      14.099321    6[1-(0),6-(1,6),6-(1,6)]
   219      14.548859      14.548859      14.548859    6[1-(0),6-(1,6),6-(6,6)]
   220      15.093128      15.093128      15.093128    6[6-(1,6),6-(6,6),6-(6,6)]
   221       1.333114       1.333114       1.333114    6[6-(6,6),8-(30),8-(30)]
   222       2.574943       2.574943       2.574943    6[6-(1,6),6-(6,6),6-(8,8)]
   223       3.062374       3.062374       3.062374    6[1-(0),6-(6,6),6-(6,6)]
   224       4.133688       4.133688       4.133688    6[6-(1,6),6-(6,6),6-(8,8)]
   225       4.311092       4.311092       4.311092    6[6-(1,6),6-(6,6),6-(6,6)]
   226       3.310395       3.310395       3.310395    6[6-(1,6),6-(6,6),6-(6,6)]
   227       5.280786       5.280786       5.280786    6[1-(0),6-(1,6),6-(6,6)]
   228       5.551199       5.551199       5.551199    6[1-(0),6-(1,6),6-(1,6)]
   229       4.920811       4.920811       4.920811    6[1-(0),6-(1,6),6-(1,6)]
   230       3.861554       3.861554       3.861554    6[1-(0),6-(1,6),6-(1,6)]
   231       3.169161       3.169161       3.169161    6[1-(0),6-(1,6),6-(6,6)]
   232       4.855361       4.855361       4.855361    6[6-(6,6),8-(30),8-(30)]
   233         8.4155         8.4155         8.4155    8[30-(8,8,8),30-(8,8,8),30-(8,8,8),30-(8,8,8)]
   234       8.425834       8.425834       8.425834    8[6-(6,8),30-(8,8,8)]
   235       9.736558       9.736558       9.736558    8[6-(6,8),30-(8,8,8)]
   236      14.288782      14.288782      14.288782    8[6-(6,8),30-(8,8,8)]
   237      14.092431      14.092431      14.092431    8[6-(6,8),30-(8,8,8)]
   238       9.035553       9.035553       9.035553    8[6-(6,8),30-(8,8,8)]
   239       7.602541       7.602541       7.602541    8[6-(6,8),30-(8,8,8)]
   240      12.683533      12.683533      12.683533    8[6-(6,8),30-(8,8,8)]
   241      11.905021      11.905021      11.905021    8[6-(6,8),30-(8,8,8)]
   242       11.32286       11.32286       11.32286    8[6-(6,8),30-(8,8,8)]
   243      10.838874      10.838874      10.838874    8[6-(6,8),30-(8,8,8)]
   244      15.348039      15.348039      15.348039    8[6-(6,8),30-(8,8,8)]
   245      13.594666      13.594666      13.594666    8[6-(6,8),30-(8,8,8)]
   246       8.532621       8.532621       8.532621    8[6-(6,8),30-(8,8,8)]
   247       7.013491       7.013491       7.013491    8[6-(6,8),30-(8,8,8)]
   248       7.993519       7.993519       7.993519    8[6-(6,8),30-(8,8,8)]
   249       6.748246       6.748246       6.748246    8[6-(6,8),30-(8,8,8)]
   250       8.148532       8.148532       8.148532    8[6-(6,8),30-(8,8,8)]
   251       7.128889       7.128889       7.128889    8[6-(6,8),30-(8,8,8)]
   252        7.75411        7.75411        7.75411    8[6-(6,8),30-(8,8,8)]
   253       6.234979       6.234979       6.234979    8[6-(6,8),30-(8,8,8)]
   254       6.539839       6.539839       6.539839    8[30-(8,8,8),30-(8,8,8),30-(8,8,8),30-(8,8,8)]
   255       9.369693       9.369693       9.369693    8[6-(6,8),30-(8,8,8)]
   256       9.510927       9.510927       9.510927    8[6-(6,8),30-(8,8,8)]
   257      14.373178      14.373178      14.373178    8[6-(6,8),30-(8,8,8)]
   258      13.072788      13.072788      13.072788    8[6-(6,8),30-(8,8,8)]
   259       17.02735       17.02735       17.02735    8[30-(8,8,8),30-(8,8,8),30-(8,8,8),30-(8,8,8)]
   260      17.037684      17.037684      17.037684    8[6-(6,8),30-(8,8,8)]
   261       1.124708       1.124708       1.124708    8[6-(6,8),30-(8,8,8)]
   262       5.676932       5.676932       5.676932    8[6-(6,8),30-(8,8,8)]
   263       5.480581       5.480581       5.480581    8[6-(6,8),30-(8,8,8)]
   264       0.423703       0.423703       0.423703    8[6-(6,8),30-(8,8,8)]
   265      16.214391      16.214391      16.214391    8[6-(6,8),30-(8,8,8)]
   266       4.071683       4.071683       4.071683    8[6-(6,8),30-(8,8,8)]
   267       3.293171       3.293171       3.293171    8[6-(6,8),30-(8,8,8)]
   268        2.71101        2.71101        2.71101    8[6-(6,8),30-(8,8,8)]
   269       2.227024       2.227024       2.227024    8[6-(6,8),30-(8,8,8)]
   270       6.736189       6.736189       6.736189    8[6-(6,8),30-(8,8,8)]
   271       4.982816       4.982816       4.982816    8[6-(6,8),30-(8,8,8)]
   272      17.144471      17.144471      17.144471    8[6-(6,8),30-(8,8,8)]
   273      15.625341      15.625341      15.625341    8[6-(6,8),30-(8,8,8)]
   274      16.605369      16.605369      16.605369    8[6-(6,8),30-(8,8,8)]
   275      15.360096      15.360096      15.360096    8[6-(6,8),30-(8,8,8)]
   276      16.760382      16.760382      16.760382    8[6-(6,8),30-(8,8,8)]
   277      15.740739      15.740739      15.740739    8[6-(6,8),30-(8,8,8)]
   278       16.36596       16.36596       16.36596    8[6-(6,8),30-(8,8,8)]
   279      14.846829      14.846829      14.846829    8[6-(6,8),30-(8,8,8)]
   280      15.151689      15.151689      15.151689    8[30-(8,8,8),30-(8,8,8),30-(8,8,8),30-(8,8,8)]
   281       0.757843       0.757843       0.757843    8[6-(6,8),30-(8,8,8)]
   282       0.899077       0.899077       0.899077    8[6-(6,8),30-(8,8,8)]
   283       5.761328       5.761328       5.761328    8[6-(6,8),30-(8,8,8)]
   284       4.460938       4.460938       4.460938    8[6-(6,8),30-(8,8,8)]
