# Supplementary material for: A collection of forcefield precursors for metal–organic frameworks
Source: RSC Adv. 2019 Nov 13;9(63):36492–507. doi: 10.1039/c9ra07327b (PMC9075174; doi:10.1039/c9ra07327b)
Supplement: RA-009-C9RA07327B-s2550 [file RA-009-C9RA07327B-s2550.txt]

VAHPUR_clean

16.043000    0.000000    0.000000
8.021536    18.017765    0.000000
8.021505    0.000011    18.017779

     1      28.110654      28.110654      28.110654    66[8-(6),8-(6),8-(6),8-(6),8-(6),8-(6),8-(6),8-(6)]
     2      12.067556      12.067556      12.067556    66[8-(6),8-(6),8-(6),8-(6),8-(6),8-(6),8-(6),8-(6)]
     3      11.996989      11.996989      11.996989    66[8-(6),8-(6),8-(6),8-(6),8-(6),8-(6),8-(6),8-(6)]
     4      11.996883      11.996883      11.996883    66[8-(6),8-(6),8-(6),8-(6),8-(6),8-(6),8-(6),8-(6)]
     5      16.069814      16.069814      16.069814    29[7-(6,6),7-(6,6),7-(6,6)]
     6      16.069811      16.069811      16.069811    29[7-(6,6),7-(6,6),7-(6,6)]
     7       7.994717       7.994717       7.994717    29[7-(6,6),7-(6,6),7-(6,6)]
     8       24.03774       24.03774       24.03774    29[7-(6,6),7-(6,6),7-(6,6)]
     9       7.134343       7.134343       7.134343    1[6-(6,6)]
    10       9.224746       9.224746       9.224746    1[6-(6,6)]
    11       16.81149       16.81149       16.81149    1[6-(6,6)]
    12      18.842534      18.842534      18.842534    1[6-(6,6)]
    13       11.53654       11.53654       11.53654    1[6-(6,6)]
    14      13.684697      13.684697      13.684697    1[6-(6,7)]
    15      12.210354      12.210354      12.210354    1[6-(6,6)]
    16      14.287922      14.287922      14.287922    1[6-(6,7)]
    17       24.37255       24.37255       24.37255    1[6-(6,6)]
    18      22.203535      22.203535      22.203535    1[6-(6,6)]
    19        23.7934        23.7934        23.7934    1[6-(6,6)]
    20      21.590695      21.590695      21.590695    1[6-(6,6)]
    21      19.830777      19.830777      19.830777    1[6-(6,6)]
    22       17.68743       17.68743       17.68743    1[6-(6,7)]
    23       20.10511       20.10511       20.10511    1[6-(6,6)]
    24      17.932886      17.932886      17.932886    1[6-(6,7)]
    25      12.913041      12.913041      12.913041    1[6-(6,6)]
    26      13.492192      13.492192      13.492192    1[6-(6,6)]
    27      14.465997      14.465997      14.465997    1[6-(6,6)]
    28      15.049961      15.049961      15.049961    1[6-(6,6)]
    29      13.028546      13.028546      13.028546    1[6-(6,6)]
    30      13.694329      13.694329      13.694329    1[6-(6,7)]
    31      16.675118      16.675118      16.675118    1[6-(6,6)]
    32      17.257477      17.257477      17.257477    1[6-(6,7)]
    33      28.404171      28.404171      28.404171    1[6-(6,6)]
    34      19.776214      19.776214      19.776214    1[6-(6,6)]
    35      24.967758      24.967758      24.967758    1[6-(6,6)]
    36      16.445684      16.445684      16.445684    1[6-(6,6)]
    37      18.324326      18.324326      18.324326    1[6-(6,6)]
    38       17.64892       17.64892       17.64892    1[6-(6,7)]
    39       17.01361       17.01361       17.01361    1[6-(6,6)]
    40      16.346226      16.346226      16.346226    1[6-(6,7)]
    41      23.177342      23.177342      23.177342    1[6-(6,6)]
    42      25.267745      25.267745      25.267745    1[6-(6,6)]
    43       16.81147       16.81147       16.81147    1[6-(6,6)]
    44       2.799514       2.799514       2.799514    1[6-(6,6)]
    45      11.536544      11.536544      11.536544    1[6-(6,6)]
    46      13.684702      13.684702      13.684702    1[6-(6,7)]
    47      12.210342      12.210342      12.210342    1[6-(6,6)]
    48      14.287911      14.287911      14.287911    1[6-(6,7)]
    49       8.329542       8.329542       8.329542    1[6-(6,6)]
    50        6.16053        6.16053        6.16053    1[6-(6,6)]
    51       7.750387       7.750387       7.750387    1[6-(6,6)]
    52       5.547685       5.547685       5.547685    1[6-(6,6)]
    53      19.830769      19.830769      19.830769    1[6-(6,6)]
    54      17.687426      17.687426      17.687426    1[6-(6,7)]
    55      20.105107      20.105107      20.105107    1[6-(6,6)]
    56      17.932886      17.932886      17.932886    1[6-(6,7)]
    57      12.913021      12.913021      12.913021    1[6-(6,6)]
    58      13.492175      13.492175      13.492175    1[6-(6,6)]
    59       14.46599       14.46599       14.46599    1[6-(6,6)]
    60      15.049957      15.049957      15.049957    1[6-(6,6)]
    61      13.028536      13.028536      13.028536    1[6-(6,6)]
    62      13.694322      13.694322      13.694322    1[6-(6,7)]
    63      16.675112      16.675112      16.675112    1[6-(6,6)]
    64      17.257474      17.257474      17.257474    1[6-(6,7)]
    65      12.361133      12.361133      12.361133    1[6-(6,6)]
    66      19.776239      19.776239      19.776239    1[6-(6,6)]
    67       8.924725       8.924725       8.924725    1[6-(6,6)]
    68      16.445715      16.445715      16.445715    1[6-(6,6)]
    69      18.324344      18.324344      18.324344    1[6-(6,6)]
    70       17.64893       17.64893       17.64893    1[6-(6,7)]
    71      17.013634      17.013634      17.013634    1[6-(6,6)]
    72      16.346241      16.346241      16.346241    1[6-(6,7)]
    73      16.930182      16.930182      16.930182    1[6-(6,6)]
    74      14.839781      14.839781      14.839781    1[6-(6,6)]
    75      23.296075      23.296075      23.296075    1[6-(6,6)]
    76      21.265033      21.265033      21.265033    1[6-(6,6)]
    77      12.527985      12.527985      12.527985    1[6-(6,6)]
    78      10.379829      10.379829      10.379829    1[6-(6,7)]
    79      11.854177      11.854177      11.854177    1[6-(6,6)]
    80        9.77661        9.77661        9.77661    1[6-(6,7)]
    81      15.735004      15.735004      15.735004    1[6-(6,6)]
    82      17.904017      17.904017      17.904017    1[6-(6,6)]
    83      16.314164      16.314164      16.314164    1[6-(6,6)]
    84      18.516868      18.516868      18.516868    1[6-(6,6)]
    85      20.276777      20.276777      20.276777    1[6-(6,6)]
    86      22.420122      22.420122      22.420122    1[6-(6,7)]
    87      20.002449      20.002449      20.002449    1[6-(6,6)]
    88      22.174671      22.174671      22.174671    1[6-(6,7)]
    89      11.151513      11.151513      11.151513    1[6-(6,6)]
    90      10.572357      10.572357      10.572357    1[6-(6,6)]
    91       9.598554       9.598554       9.598554    1[6-(6,6)]
    92       9.014584       9.014584       9.014584    1[6-(6,6)]
    93      11.035996      11.035996      11.035996    1[6-(6,6)]
    94      10.370207      10.370207      10.370207    1[6-(6,7)]
    95       7.389425       7.389425       7.389425    1[6-(6,6)]
    96       6.807059       6.807059       6.807059    1[6-(6,7)]
    97      11.703402      11.703402      11.703402    1[6-(6,6)]
    98      20.331331      20.331331      20.331331    1[6-(6,6)]
    99       15.13981       15.13981       15.13981    1[6-(6,6)]
   100      23.661855      23.661855      23.661855    1[6-(6,6)]
   101      21.783224      21.783224      21.783224    1[6-(6,6)]
   102      22.458633      22.458633      22.458633    1[6-(6,7)]
   103       23.09393       23.09393       23.09393    1[6-(6,6)]
   104      23.761317      23.761317      23.761317    1[6-(6,7)]
   105      16.930214      16.930214      16.930214    1[6-(6,6)]
   106       14.83981       14.83981       14.83981    1[6-(6,6)]
   107       7.253047       7.253047       7.253047    1[6-(6,6)]
   108      21.265001      21.265001      21.265001    1[6-(6,6)]
   109      12.528014      12.528014      12.528014    1[6-(6,6)]
   110      26.422854      26.422854      26.422854    1[6-(6,7)]
   111      27.897209      27.897209      27.897209    1[6-(6,6)]
   112      25.819639      25.819639      25.819639    1[6-(6,7)]
   113      15.734986      15.734986      15.734986    1[6-(6,6)]
   114         17.904         17.904         17.904    1[6-(6,6)]
   115       16.31413       16.31413       16.31413    1[6-(6,6)]
   116      18.516835      18.516835      18.516835    1[6-(6,6)]
   117      20.276759      20.276759      20.276759    1[6-(6,6)]
   118       6.377104       6.377104       6.377104    1[6-(6,7)]
   119      20.002417      20.002417      20.002417    1[6-(6,6)]
   120       6.131639       6.131639       6.131639    1[6-(6,7)]
   121      11.151506      11.151506      11.151506    1[6-(6,6)]
   122      10.572358      10.572358      10.572358    1[6-(6,6)]
   123       9.598541       9.598541       9.598541    1[6-(6,6)]
   124        9.01458        9.01458        9.01458    1[6-(6,6)]
   125      11.036005      11.036005      11.036005    1[6-(6,6)]
   126      26.413224      26.413224      26.413224    1[6-(6,7)]
   127      23.432428      23.432428      23.432428    1[6-(6,6)]
   128      22.850071      22.850071      22.850071    1[6-(6,7)]
   129      11.703376      11.703376      11.703376    1[6-(6,6)]
   130       4.288298       4.288298       4.288298    1[6-(6,6)]
   131       15.13979       15.13979       15.13979    1[6-(6,6)]
   132       7.618828       7.618828       7.618828    1[6-(6,6)]
   133       5.740188       5.740188       5.740188    1[6-(6,6)]
   134         6.4156         6.4156         6.4156    1[6-(6,7)]
   135       7.050908       7.050908       7.050908    1[6-(6,6)]
   136       7.718298       7.718298       7.718298    1[6-(6,7)]
   137       14.40183       14.40183       14.40183    6[6-(6,6),8-(66),8-(66)]
   138      15.754254      15.754254      15.754254    6[6-(1,6),6-(1,6),6-(8,8)]
   139       7.881948       7.881948       7.881948    6[1-(0),6-(1,6),6-(6,6)]
   140       9.138114       9.138114       9.138114    6[1-(0),6-(1,6),6-(6,6)]
   141      16.893309      16.893309      16.893309    6[1-(0),6-(1,6),6-(6,6)]
   142      18.101346      18.101346      18.101346    6[1-(0),6-(1,6),6-(6,6)]
   143      10.267543      10.267543      10.267543    6[6-(1,6),6-(1,6),6-(6,6)]
   144      11.603925      11.603925      11.603925    6[6-(1,6),6-(1,6),6-(6,6)]
   145      12.090025      12.090025      12.090025    6[1-(0),6-(1,7),6-(6,6)]
   146      13.389508      13.389508      13.389508    6[1-(0),6-(1,6),7-(6,29)]
   147      12.475062      12.475062      12.475062    6[1-(0),6-(1,7),6-(6,6)]
   148      13.744063      13.744063      13.744063    6[1-(0),6-(1,6),7-(6,29)]
   149      25.736208      25.736208      25.736208    6[6-(6,6),8-(66),8-(66)]
   150      24.303567      24.303567      24.303567    6[6-(1,6),6-(1,6),6-(8,8)]
   151      23.811046      23.811046      23.811046    6[1-(0),6-(1,6),6-(6,6)]
   152      22.508353      22.508353      22.508353    6[1-(0),6-(1,6),6-(6,6)]
   153      23.475748      23.475748      23.475748    6[1-(0),6-(1,6),6-(6,6)]
   154      22.142574      22.142574      22.142574    6[1-(0),6-(1,6),6-(6,6)]
   155      21.629197      21.629197      21.629197    6[6-(1,6),6-(1,6),6-(6,6)]
   156      20.223829      20.223829      20.223829    6[6-(1,6),6-(1,6),6-(6,6)]
   157      19.474621      19.474621      19.474621    6[1-(0),6-(1,7),6-(6,6)]
   158      18.176742      18.176742      18.176742    6[1-(0),6-(1,6),7-(6,29)]
   159      19.631841      19.631841      19.631841    6[1-(0),6-(1,7),6-(6,6)]
   160      18.324336      18.324336      18.324336    6[1-(0),6-(1,6),7-(6,29)]
   161      13.164914      13.164914      13.164914    6[6-(6,6),8-(66),8-(66)]
   162      13.602887      13.602887      13.602887    6[6-(1,6),6-(1,6),6-(8,8)]
   163      13.336575      13.336575      13.336575    6[1-(0),6-(1,6),6-(6,6)]
   164      13.697541      13.697541      13.697541    6[1-(0),6-(1,6),6-(6,6)]
   165       14.26546       14.26546       14.26546    6[1-(0),6-(1,6),6-(6,6)]
   166      14.621614      14.621614      14.621614    6[1-(0),6-(1,6),6-(6,6)]
   167      14.363323      14.363323      14.363323    6[6-(1,6),6-(1,6),6-(6,6)]
   168      14.764398      14.764398      14.764398    6[6-(1,6),6-(1,6),6-(6,6)]
   169      13.890054      13.890054      13.890054    6[1-(0),6-(1,7),6-(6,6)]
   170      14.308776      14.308776      14.308776    6[1-(0),6-(1,6),7-(6,29)]
   171      16.049441      16.049441      16.049441    6[1-(0),6-(1,7),6-(6,6)]
   172      16.386343      16.386343      16.386343    6[1-(0),6-(1,6),7-(6,29)]
   173      27.056554      27.056554      27.056554    6[6-(6,6),8-(66),8-(66)]
   174      26.727676      26.727676      26.727676    6[6-(1,6),6-(1,6),6-(8,8)]
   175      27.569935      27.569935      27.569935    6[1-(0),6-(1,6),6-(6,6)]
   176      19.209895      19.209895      19.209895    6[1-(0),6-(1,6),6-(6,6)]
   177      25.556537      25.556537      25.556537    6[1-(0),6-(1,6),6-(6,6)]
   178      17.230187      17.230187      17.230187    6[1-(0),6-(1,6),6-(6,6)]
   179      18.061216      18.061216      18.061216    6[6-(1,6),6-(1,6),6-(6,6)]
   180      17.717899      17.717899      17.717899    6[6-(1,6),6-(1,6),6-(6,6)]
   181      17.916834      17.916834      17.916834    6[1-(0),6-(1,7),6-(6,6)]
   182      17.506136      17.506136      17.506136    6[1-(0),6-(1,6),7-(6)]
   183      17.138747      17.138747      17.138747    6[1-(0),6-(1,7),6-(6,6)]
   184        16.7473        16.7473        16.7473    6[1-(0),6-(1,6),7-(6)]
   185      14.401813      14.401813      14.401813    6[6-(6,6),8-(66),8-(66)]
   186      15.754239      15.754239      15.754239    6[6-(1,6),6-(1,6),6-(8,8)]
   187      23.924945      23.924945      23.924945    6[1-(0),6-(1,6),6-(6,6)]
   188      25.181112      25.181112      25.181112    6[1-(0),6-(1,6),6-(6,6)]
   189       16.89329       16.89329       16.89329    6[1-(0),6-(1,6),6-(6,6)]
   190      18.101329      18.101329      18.101329    6[1-(0),6-(1,6),6-(6,6)]
   191      26.310538      26.310538      26.310538    6[6-(1,6),6-(1,6),6-(6,6)]
   192       11.60392       11.60392       11.60392    6[6-(1,6),6-(1,6),6-(6,6)]
   193      12.090026      12.090026      12.090026    6[1-(0),6-(1,7),6-(6,6)]
   194      13.389509      13.389509      13.389509    6[1-(0),6-(1,6),7-(6,29)]
   195      12.475053      12.475053      12.475053    6[1-(0),6-(1,7),6-(6,6)]
   196      13.744055      13.744055      13.744055    6[1-(0),6-(1,6),7-(6,29)]
   197       9.693195       9.693195       9.693195    6[6-(6,6),8-(66),8-(66)]
   198       8.260556       8.260556       8.260556    6[6-(1,6),6-(1,6),6-(8,8)]
   199       7.768037       7.768037       7.768037    6[1-(0),6-(1,6),6-(6,6)]
   200       6.465346       6.465346       6.465346    6[1-(0),6-(1,6),6-(6,6)]
   201       7.432737       7.432737       7.432737    6[1-(0),6-(1,6),6-(6,6)]
   202       6.099564       6.099564       6.099564    6[1-(0),6-(1,6),6-(6,6)]
   203       5.586189       5.586189       5.586189    6[6-(1,6),6-(1,6),6-(6,6)]
   204      20.223823      20.223823      20.223823    6[6-(1,6),6-(1,6),6-(6,6)]
   205      19.474615      19.474615      19.474615    6[1-(0),6-(1,7),6-(6,6)]
   206      18.176737      18.176737      18.176737    6[1-(0),6-(1,6),7-(6,29)]
   207      19.631838      19.631838      19.631838    6[1-(0),6-(1,7),6-(6,6)]
   208      18.324334      18.324334      18.324334    6[1-(0),6-(1,6),7-(6,29)]
   209      13.164899      13.164899      13.164899    6[6-(6,6),8-(66),8-(66)]
   210      13.602873      13.602873      13.602873    6[6-(1,6),6-(1,6),6-(8,8)]
   211      13.336558      13.336558      13.336558    6[1-(0),6-(1,6),6-(6,6)]
   212      13.697526      13.697526      13.697526    6[1-(0),6-(1,6),6-(6,6)]
   213      14.265452      14.265452      14.265452    6[1-(0),6-(1,6),6-(6,6)]
   214      14.621607      14.621607      14.621607    6[1-(0),6-(1,6),6-(6,6)]
   215      14.363313      14.363313      14.363313    6[6-(1,6),6-(1,6),6-(6,6)]
   216      14.764389      14.764389      14.764389    6[6-(1,6),6-(1,6),6-(6,6)]
   217      13.890046      13.890046      13.890046    6[1-(0),6-(1,7),6-(6,6)]
   218      14.308769      14.308769      14.308769    6[1-(0),6-(1,6),7-(6,29)]
   219      16.049434      16.049434      16.049434    6[1-(0),6-(1,7),6-(6,6)]
   220      16.386338      16.386338      16.386338    6[1-(0),6-(1,6),7-(6,29)]
   221      11.013526      11.013526      11.013526    6[6-(6,6),8-(66),8-(66)]
   222      10.684641      10.684641      10.684641    6[6-(1,6),6-(1,6),6-(8,8)]
   223      11.526897      11.526897      11.526897    6[1-(0),6-(1,6),6-(6,6)]
   224      19.209923      19.209923      19.209923    6[1-(0),6-(1,6),6-(6,6)]
   225       9.513502       9.513502       9.513502    6[1-(0),6-(1,6),6-(6,6)]
   226      17.230218      17.230218      17.230218    6[1-(0),6-(1,6),6-(6,6)]
   227      18.061244      18.061244      18.061244    6[6-(1,6),6-(1,6),6-(6,6)]
   228      17.717921      17.717921      17.717921    6[6-(1,6),6-(1,6),6-(6,6)]
   229      17.916852      17.916852      17.916852    6[1-(0),6-(1,7),6-(6,6)]
   230      17.506148      17.506148      17.506148    6[1-(0),6-(1,6),7-(6)]
   231      17.138768      17.138768      17.138768    6[1-(0),6-(1,7),6-(6,6)]
   232      16.747316      16.747316      16.747316    6[1-(0),6-(1,6),7-(6)]
   233      25.705735      25.705735      25.705735    6[6-(6,6),8-(66),8-(66)]
   234      24.353311      24.353311      24.353311    6[6-(1,6),6-(1,6),6-(8,8)]
   235      16.182578      16.182578      16.182578    6[1-(0),6-(1,6),6-(6,6)]
   236      14.926412      14.926412      14.926412    6[1-(0),6-(1,6),6-(6,6)]
   237      23.214257      23.214257      23.214257    6[1-(0),6-(1,6),6-(6,6)]
   238       22.00622       22.00622       22.00622    6[1-(0),6-(1,6),6-(6,6)]
   239      13.796984      13.796984      13.796984    6[6-(1,6),6-(1,6),6-(6,6)]
   240      12.460603      12.460603      12.460603    6[6-(1,6),6-(1,6),6-(6,6)]
   241      11.974501      11.974501      11.974501    6[1-(0),6-(1,7),6-(6,6)]
   242      10.675019      10.675019      10.675019    6[1-(0),6-(1,6),7-(6,29)]
   243      11.589468      11.589468      11.589468    6[1-(0),6-(1,7),6-(6,6)]
   244      10.320468      10.320468      10.320468    6[1-(0),6-(1,6),7-(6,29)]
   245      14.371353      14.371353      14.371353    6[6-(6,6),8-(66),8-(66)]
   246      15.803993      15.803993      15.803993    6[6-(1,6),6-(1,6),6-(8,8)]
   247      16.296511      16.296511      16.296511    6[1-(0),6-(1,6),6-(6,6)]
   248      17.599202      17.599202      17.599202    6[1-(0),6-(1,6),6-(6,6)]
   249      16.631814      16.631814      16.631814    6[1-(0),6-(1,6),6-(6,6)]
   250      17.964987      17.964987      17.964987    6[1-(0),6-(1,6),6-(6,6)]
   251      18.478361      18.478361      18.478361    6[6-(1,6),6-(1,6),6-(6,6)]
   252      19.883727      19.883727      19.883727    6[6-(1,6),6-(1,6),6-(6,6)]
   253      20.632933      20.632933      20.632933    6[1-(0),6-(1,7),6-(6,6)]
   254      21.930812      21.930812      21.930812    6[1-(0),6-(1,6),7-(6,29)]
   255      20.475716      20.475716      20.475716    6[1-(0),6-(1,7),6-(6,6)]
   256       21.78322       21.78322       21.78322    6[1-(0),6-(1,6),7-(6,29)]
   257      10.899643      10.899643      10.899643    6[6-(6,6),8-(66),8-(66)]
   258      10.461666      10.461666      10.461666    6[6-(1,6),6-(1,6),6-(8,8)]
   259      10.727978      10.727978      10.727978    6[1-(0),6-(1,6),6-(6,6)]
   260      10.367008      10.367008      10.367008    6[1-(0),6-(1,6),6-(6,6)]
   261        9.79909        9.79909        9.79909    6[1-(0),6-(1,6),6-(6,6)]
   262       9.442933       9.442933       9.442933    6[1-(0),6-(1,6),6-(6,6)]
   263       9.701223       9.701223       9.701223    6[6-(1,6),6-(1,6),6-(6,6)]
   264       9.300145       9.300145       9.300145    6[6-(1,6),6-(1,6),6-(6,6)]
   265      10.174486      10.174486      10.174486    6[1-(0),6-(1,7),6-(6,6)]
   266       9.755762       9.755762       9.755762    6[1-(0),6-(1,6),7-(6,29)]
   267         8.0151         8.0151         8.0151    6[1-(0),6-(1,7),6-(6,6)]
   268       7.678195       7.678195       7.678195    6[1-(0),6-(1,6),7-(6,29)]
   269      13.051013      13.051013      13.051013    6[6-(6,6),8-(66),8-(66)]
   270      13.379894      13.379894      13.379894    6[6-(1,6),6-(1,6),6-(8,8)]
   271      12.537637      12.537637      12.537637    6[1-(0),6-(1,6),6-(6,6)]
   272      20.897649      20.897649      20.897649    6[1-(0),6-(1,6),6-(6,6)]
   273      14.551032      14.551032      14.551032    6[1-(0),6-(1,6),6-(6,6)]
   274      22.877353      22.877353      22.877353    6[1-(0),6-(1,6),6-(6,6)]
   275      22.046326      22.046326      22.046326    6[6-(1,6),6-(1,6),6-(6,6)]
   276      22.389646      22.389646      22.389646    6[6-(1,6),6-(1,6),6-(6,6)]
   277      22.190714      22.190714      22.190714    6[1-(0),6-(1,7),6-(6,6)]
   278      22.601414      22.601414      22.601414    6[1-(0),6-(1,6),7-(6)]
   279      22.968795      22.968795      22.968795    6[1-(0),6-(1,7),6-(6,6)]
   280      23.360244      23.360244      23.360244    6[1-(0),6-(1,6),7-(6)]
   281       9.662704       9.662704       9.662704    6[6-(6,6),8-(66),8-(66)]
   282       8.310278       8.310278       8.310278    6[6-(1,6),6-(1,6),6-(8,8)]
   283      16.182611      16.182611      16.182611    6[1-(0),6-(1,6),6-(6,6)]
   284      14.926443      14.926443      14.926443    6[1-(0),6-(1,6),6-(6,6)]
   285       7.171226       7.171226       7.171226    6[1-(0),6-(1,6),6-(6,6)]
   286       5.963187       5.963187       5.963187    6[1-(0),6-(1,6),6-(6,6)]
   287      13.797017      13.797017      13.797017    6[6-(1,6),6-(1,6),6-(6,6)]
   288      12.460634      12.460634      12.460634    6[6-(1,6),6-(1,6),6-(6,6)]
   289       11.97453       11.97453       11.97453    6[1-(0),6-(1,7),6-(6,6)]
   290      26.718046      26.718046      26.718046    6[1-(0),6-(1,6),7-(6,29)]
   291      27.632499      27.632499      27.632499    6[1-(0),6-(1,7),6-(6,6)]
   292      26.363497      26.363497      26.363497    6[1-(0),6-(1,6),7-(6,29)]
   293      14.371327      14.371327      14.371327    6[6-(6,6),8-(66),8-(66)]
   294      15.803967      15.803967      15.803967    6[6-(1,6),6-(1,6),6-(8,8)]
   295      16.296489      16.296489      16.296489    6[1-(0),6-(1,6),6-(6,6)]
   296      17.599181      17.599181      17.599181    6[1-(0),6-(1,6),6-(6,6)]
   297      16.631783      16.631783      16.631783    6[1-(0),6-(1,6),6-(6,6)]
   298      17.964957      17.964957      17.964957    6[1-(0),6-(1,6),6-(6,6)]
   299      18.478335      18.478335      18.478335    6[6-(1,6),6-(1,6),6-(6,6)]
   300      19.883702      19.883702      19.883702    6[6-(1,6),6-(1,6),6-(6,6)]
   301      20.632913      20.632913      20.632913    6[1-(0),6-(1,7),6-(6,6)]
   302       5.887791       5.887791       5.887791    6[1-(0),6-(1,6),7-(6,29)]
   303      20.475687      20.475687      20.475687    6[1-(0),6-(1,7),6-(6,6)]
   304       5.740191       5.740191       5.740191    6[1-(0),6-(1,6),7-(6,29)]
   305      10.899627      10.899627      10.899627    6[6-(6,6),8-(66),8-(66)]
   306      10.461655      10.461655      10.461655    6[6-(1,6),6-(1,6),6-(8,8)]
   307      10.727971      10.727971      10.727971    6[1-(0),6-(1,6),6-(6,6)]
   308      10.367007      10.367007      10.367007    6[1-(0),6-(1,6),6-(6,6)]
   309        9.79908        9.79908        9.79908    6[1-(0),6-(1,6),6-(6,6)]
   310       9.442928       9.442928       9.442928    6[1-(0),6-(1,6),6-(6,6)]
   311       9.701222       9.701222       9.701222    6[6-(1,6),6-(1,6),6-(6,6)]
   312       25.34315       25.34315       25.34315    6[6-(1,6),6-(1,6),6-(6,6)]
   313      10.174496      10.174496      10.174496    6[1-(0),6-(1,7),6-(6,6)]
   314      25.798776      25.798776      25.798776    6[1-(0),6-(1,6),7-(6,29)]
   315      24.058106      24.058106      24.058106    6[1-(0),6-(1,7),6-(6,6)]
   316      23.721206      23.721206      23.721206    6[1-(0),6-(1,6),7-(6,29)]
   317      13.050989      13.050989      13.050989    6[6-(6,6),8-(66),8-(66)]
   318      13.379871      13.379871      13.379871    6[6-(1,6),6-(1,6),6-(8,8)]
   319      12.537613      12.537613      12.537613    6[1-(0),6-(1,6),6-(6,6)]
   320       4.854616       4.854616       4.854616    6[1-(0),6-(1,6),6-(6,6)]
   321      14.551011      14.551011      14.551011    6[1-(0),6-(1,6),6-(6,6)]
   322       6.834324       6.834324       6.834324    6[1-(0),6-(1,6),6-(6,6)]
   323       6.003296       6.003296       6.003296    6[6-(1,6),6-(1,6),6-(6,6)]
   324       6.346617       6.346617       6.346617    6[6-(1,6),6-(1,6),6-(6,6)]
   325       6.147682       6.147682       6.147682    6[1-(0),6-(1,7),6-(6,6)]
   326       6.558384       6.558384       6.558384    6[1-(0),6-(1,6),7-(6)]
   327       6.925772       6.925772       6.925772    6[1-(0),6-(1,7),6-(6,6)]
   328       7.317222       7.317222       7.317222    6[1-(0),6-(1,6),7-(6)]
   329       14.24781       14.24781       14.24781    7[6-(1,6),6-(1,6),29-(7,7)]
   330      17.602401      17.602401      17.602401    7[6-(1,6),6-(1,6),29-(7,7)]
   331      15.539273      15.539273      15.539273    7[6-(1,6),6-(1,6),29-(7,7)]
   332      16.915754      16.915754      16.915754    7[6-(1,6),6-(1,6)]
   333      14.247807      14.247807      14.247807    7[6-(1,6),6-(1,6),29-(7,7)]
   334      17.602399      17.602399      17.602399    7[6-(1,6),6-(1,6),29-(7,7)]
   335      15.539268      15.539268      15.539268    7[6-(1,6),6-(1,6),29-(7,7)]
   336      16.915765      16.915765      16.915765    7[6-(1,6),6-(1,6)]
   337       9.816719       9.816719       9.816719    7[6-(1,6),6-(1,6),29-(7,7)]
   338      22.505153      22.505153      22.505153    7[6-(1,6),6-(1,6),29-(7,7)]
   339       8.525263       8.525263       8.525263    7[6-(1,6),6-(1,6),29-(7,7)]
   340      23.191794      23.191794      23.191794    7[6-(1,6),6-(1,6)]
   341      25.859746      25.859746      25.859746    7[6-(1,6),6-(1,6),29-(7,7)]
   342       6.462129       6.462129       6.462129    7[6-(1,6),6-(1,6),29-(7,7)]
   343      24.568278      24.568278      24.568278    7[6-(1,6),6-(1,6),29-(7,7)]
   344       7.148769       7.148769       7.148769    7[6-(1,6),6-(1,6)]
   345      14.329638      14.329638      14.329638    8[6-(6,8),66-(8,8,8,8,8,8,8)]
   346      13.381494      13.381494      13.381494    8[6-(6,8),66-(8,8,8,8,8,8,8)]
   347      26.204664      26.204664      26.204664    8[6-(6,8),66-(8,8,8,8,8,8,8)]
   348      26.450121      26.450121      26.450121    8[6-(6,8),66-(8,8,8,8,8,8,8)]
   349       13.26117       13.26117       13.26117    8[6-(6,8),66-(8,8,8,8,8,8,8)]
   350      12.633893      12.633893      12.633893    8[6-(6,8),66-(8,8,8,8,8,8,8)]
   351      26.387559      26.387559      26.387559    8[6-(6,8),66-(8,8,8,8,8,8,8)]
   352      28.067263      28.067263      28.067263    8[6-(6,8),66-(8,8,8,8,8,8,8)]
   353      14.329618      14.329618      14.329618    8[6-(6,8),66-(8,8,8,8,8,8,8)]
   354       13.38148       13.38148       13.38148    8[6-(6,8),66-(8,8,8,8,8,8,8)]
   355      10.161649      10.161649      10.161649    8[6-(6,8),66-(8,8,8,8,8,8,8)]
   356      10.407108      10.407108      10.407108    8[6-(6,8),66-(8,8,8,8,8,8,8)]
   357      13.261158      13.261158      13.261158    8[6-(6,8),66-(8,8,8,8,8,8,8)]
   358      12.633873      12.633873      12.633873    8[6-(6,8),66-(8,8,8,8,8,8,8)]
   359      10.344535      10.344535      10.344535    8[6-(6,8),66-(8,8,8,8,8,8,8)]
   360      12.024235      12.024235      12.024235    8[6-(6,8),66-(8,8,8,8,8,8,8)]
   361       9.734927       9.734927       9.734927    8[6-(6,8),66-(8,8,8,8,8,8,8)]
   362      26.726071      26.726071      26.726071    8[6-(6,8),66-(8,8,8,8,8,8,8)]
   363        13.9029        13.9029        13.9029    8[6-(6,8),66-(8,8,8,8,8,8,8)]
   364      13.657438      13.657438      13.657438    8[6-(6,8),66-(8,8,8,8,8,8,8)]
   365      10.803387      10.803387      10.803387    8[6-(6,8),66-(8,8,8,8,8,8,8)]
   366      11.430666      11.430666      11.430666    8[6-(6,8),66-(8,8,8,8,8,8,8)]
   367      13.720006      13.720006      13.720006    8[6-(6,8),66-(8,8,8,8,8,8,8)]
   368      12.040306      12.040306      12.040306    8[6-(6,8),66-(8,8,8,8,8,8,8)]
   369       9.734899       9.734899       9.734899    8[6-(6,8),66-(8,8,8,8,8,8,8)]
   370      10.683038      10.683038      10.683038    8[6-(6,8),66-(8,8,8,8,8,8,8)]
   371      13.902869      13.902869      13.902869    8[6-(6,8),66-(8,8,8,8,8,8,8)]
   372      13.657415      13.657415      13.657415    8[6-(6,8),66-(8,8,8,8,8,8,8)]
   373      10.803367      10.803367      10.803367    8[6-(6,8),66-(8,8,8,8,8,8,8)]
   374       11.43065       11.43065       11.43065    8[6-(6,8),66-(8,8,8,8,8,8,8)]
   375      13.719983      13.719983      13.719983    8[6-(6,8),66-(8,8,8,8,8,8,8)]
   376      12.040278      12.040278      12.040278    8[6-(6,8),66-(8,8,8,8,8,8,8)]
