# Supplementary material for: A collection of forcefield precursors for metal–organic frameworks
Source: RSC Adv. 2019 Nov 13;9(63):36492–507. doi: 10.1039/c9ra07327b (PMC9075174; doi:10.1039/c9ra07327b)
Supplement: RA-009-C9RA07327B-s2551 [file RA-009-C9RA07327B-s2551.txt]

VAHQAY_clean

15.922400    0.000000    0.000000
7.961221    17.999346    0.000000
7.961190    0.000007    17.999360

     1       7.930078       7.930078       7.930078    68[8-(6),8-(6),8-(6),8-(6),8-(6),8-(6),8-(6),8-(6)]
     2      23.852477      23.852477      23.852477    68[8-(6),8-(6),8-(6),8-(6),8-(6),8-(6),8-(6),8-(6)]
     3      15.953526      15.953526      15.953526    68[8-(6),8-(6),8-(6),8-(6),8-(6),8-(6),8-(6),8-(6)]
     4      15.953541      15.953541      15.953541    68[8-(6),8-(6),8-(6),8-(6),8-(6),8-(6),8-(6),8-(6)]
     5      11.923184      11.923184      11.923184    29[7-(6,6),7-(6,6),7-(6,6)]
     6      11.923168      11.923168      11.923168    29[7-(6,6),7-(6,6),7-(6,6)]
     7      11.960428      11.960428      11.960428    29[7-(6,6),7-(6,6),7-(6,6)]
     8      27.882841      27.882841      27.882841    29[7-(6,6),7-(6,6),7-(6,6)]
     9       7.636387       7.636387       7.636387    1[6-(6,6)]
    10       8.163417       8.163417       8.163417    1[6-(6,6)]
    11      11.045372      11.045372      11.045372    1[6-(6,6)]
    12      11.558071      11.558071      11.558071    1[6-(6,6)]
    13      11.007154      11.007154      11.007154    1[6-(6,6)]
    14      11.640864      11.640864      11.640864    1[6-(6,7)]
    15       9.645792       9.645792       9.645792    1[6-(6,6)]
    16      10.365483      10.365483      10.365483    1[6-(6,7)]
    17       20.81218       20.81218       20.81218    1[6-(6,6)]
    18      18.742269      18.742269      18.742269    1[6-(6,6)]
    19      19.186499      19.186499      19.186499    1[6-(6,6)]
    20      17.119772      17.119772      17.119772    1[6-(6,6)]
    21      16.436706      16.436706      16.436706    1[6-(6,6)]
    22      22.254742      22.254742      22.254742    1[6-(6,7)]
    23      15.761594      15.761594      15.761594    1[6-(6,6)]
    24      13.670984      13.670984      13.670984    1[6-(6,7)]
    25      11.623357      11.623357      11.623357    1[6-(6,6)]
    26      13.819056      13.819056      13.819056    1[6-(6,6)]
    27      12.202936      12.202936      12.202936    1[6-(6,6)]
    28      14.408189      14.408189      14.408189    1[6-(6,6)]
    29      16.162833      16.162833      16.162833    1[6-(6,6)]
    30       2.366073       2.366073       2.366073    1[6-(6,7)]
    31      23.821502      23.821502      23.821502    1[6-(6,6)]
    32      25.969434      25.969434      25.969434    1[6-(6,7)]
    33       5.593542       5.593542       5.593542    1[6-(6,6)]
    34       4.927984       4.927984       4.927984    1[6-(6,6)]
    35       7.069546       7.069546       7.069546    1[6-(6,6)]
    36       6.497929       6.497929       6.497929    1[6-(6,6)]
    37      11.292185      11.292185      11.292185    1[6-(6,6)]
    38      10.730122      10.730122      10.730122    1[6-(6,7)]
    39      14.941597      14.941597      14.941597    1[6-(6,6)]
    40      14.287185      14.287185      14.287185    1[6-(6,7)]
    41       23.55879       23.55879       23.55879    1[6-(6,6)]
    42       8.163423       8.163423       8.163423    1[6-(6,6)]
    43      11.045377      11.045377      11.045377    1[6-(6,6)]
    44       11.55808       11.55808       11.55808    1[6-(6,6)]
    45      11.007167      11.007167      11.007167    1[6-(6,6)]
    46       11.64088       11.64088       11.64088    1[6-(6,7)]
    47       9.645798       9.645798       9.645798    1[6-(6,6)]
    48      10.365492      10.365492      10.365492    1[6-(6,7)]
    49      20.812169      20.812169      20.812169    1[6-(6,6)]
    50      18.742256      18.742256      18.742256    1[6-(6,6)]
    51      19.186496      19.186496      19.186496    1[6-(6,6)]
    52      17.119768      17.119768      17.119768    1[6-(6,6)]
    53      16.436692      16.436692      16.436692    1[6-(6,6)]
    54       6.332346       6.332346       6.332346    1[6-(6,7)]
    55      15.761585      15.761585      15.761585    1[6-(6,6)]
    56      13.670973      13.670973      13.670973    1[6-(6,7)]
    57      27.545758      27.545758      27.545758    1[6-(6,6)]
    58      13.819057      13.819057      13.819057    1[6-(6,6)]
    59      12.202929      12.202929      12.202929    1[6-(6,6)]
    60      14.408182      14.408182      14.408182    1[6-(6,6)]
    61      16.162835      16.162835      16.162835    1[6-(6,6)]
    62      18.288475      18.288475      18.288475    1[6-(6,7)]
    63       7.899114       7.899114       7.899114    1[6-(6,6)]
    64      10.047046      10.047046      10.047046    1[6-(6,7)]
    65      21.515947      21.515947      21.515947    1[6-(6,6)]
    66      20.850393      20.850393      20.850393    1[6-(6,6)]
    67      22.991957      22.991957      22.991957    1[6-(6,6)]
    68      22.420345      22.420345      22.420345    1[6-(6,6)]
    69      11.292158      11.292158      11.292158    1[6-(6,6)]
    70      10.730099      10.730099      10.730099    1[6-(6,7)]
    71      14.941574      14.941574      14.941574    1[6-(6,6)]
    72      14.287165      14.287165      14.287165    1[6-(6,7)]
    73      16.247221      16.247221      16.247221    1[6-(6,6)]
    74      15.720192      15.720192      15.720192    1[6-(6,6)]
    75      12.838233      12.838233      12.838233    1[6-(6,6)]
    76      12.325534      12.325534      12.325534    1[6-(6,6)]
    77      12.876451      12.876451      12.876451    1[6-(6,6)]
    78      12.242742      12.242742      12.242742    1[6-(6,7)]
    79      14.237819      14.237819      14.237819    1[6-(6,6)]
    80      13.518129      13.518129      13.518129    1[6-(6,7)]
    81      18.993828      18.993828      18.993828    1[6-(6,6)]
    82        5.14134        5.14134        5.14134    1[6-(6,6)]
    83      20.619507      20.619507      20.619507    1[6-(6,6)]
    84       6.763835       6.763835       6.763835    1[6-(6,6)]
    85       7.446903       7.446903       7.446903    1[6-(6,6)]
    86      17.551279      17.551279      17.551279    1[6-(6,7)]
    87       8.122017       8.122017       8.122017    1[6-(6,6)]
    88      10.212628      10.212628      10.212628    1[6-(6,7)]
    89      12.260242      12.260242      12.260242    1[6-(6,6)]
    90      10.064543      10.064543      10.064543    1[6-(6,6)]
    91       11.68067       11.68067       11.68067    1[6-(6,6)]
    92       9.475417       9.475417       9.475417    1[6-(6,6)]
    93       7.720766       7.720766       7.720766    1[6-(6,6)]
    94      21.517524      21.517524      21.517524    1[6-(6,7)]
    95      15.984512      15.984512      15.984512    1[6-(6,6)]
    96       13.83658       13.83658       13.83658    1[6-(6,7)]
    97      18.290054      18.290054      18.290054    1[6-(6,6)]
    98      18.955609      18.955609      18.955609    1[6-(6,6)]
    99      16.814051      16.814051      16.814051    1[6-(6,6)]
   100      17.385664      17.385664      17.385664    1[6-(6,6)]
   101      12.591435      12.591435      12.591435    1[6-(6,6)]
   102      13.153495      13.153495      13.153495    1[6-(6,7)]
   103       8.942022       8.942022       8.942022    1[6-(6,6)]
   104       9.596431       9.596431       9.596431    1[6-(6,7)]
   105      16.247224      16.247224      16.247224    1[6-(6,6)]
   106       15.72019       15.72019       15.72019    1[6-(6,6)]
   107       12.83824       12.83824       12.83824    1[6-(6,6)]
   108      12.325537      12.325537      12.325537    1[6-(6,6)]
   109       12.87645       12.87645       12.87645    1[6-(6,6)]
   110      12.242736      12.242736      12.242736    1[6-(6,7)]
   111      14.237812      14.237812      14.237812    1[6-(6,6)]
   112      13.518117      13.518117      13.518117    1[6-(6,7)]
   113      18.993845      18.993845      18.993845    1[6-(6,6)]
   114      21.063757      21.063757      21.063757    1[6-(6,6)]
   115       20.61952       20.61952       20.61952    1[6-(6,6)]
   116      22.686248      22.686248      22.686248    1[6-(6,6)]
   117      23.369321      23.369321      23.369321    1[6-(6,6)]
   118      17.551255      17.551255      17.551255    1[6-(6,7)]
   119      24.044427      24.044427      24.044427    1[6-(6,6)]
   120      26.135038      26.135038      26.135038    1[6-(6,7)]
   121      12.260265      12.260265      12.260265    1[6-(6,6)]
   122      10.064567      10.064567      10.064567    1[6-(6,6)]
   123      11.680686      11.680686      11.680686    1[6-(6,6)]
   124      25.397835      25.397835      25.397835    1[6-(6,6)]
   125      23.643189      23.643189      23.643189    1[6-(6,6)]
   126      21.517549      21.517549      21.517549    1[6-(6,7)]
   127      15.984493      15.984493      15.984493    1[6-(6,6)]
   128      13.836563      13.836563      13.836563    1[6-(6,7)]
   129      18.290079      18.290079      18.290079    1[6-(6,6)]
   130      18.955637      18.955637      18.955637    1[6-(6,6)]
   131      16.814069      16.814069      16.814069    1[6-(6,6)]
   132      17.385685      17.385685      17.385685    1[6-(6,6)]
   133      28.513843      28.513843      28.513843    1[6-(6,6)]
   134      29.075906      29.075906      29.075906    1[6-(6,7)]
   135      24.864429      24.864429      24.864429    1[6-(6,6)]
   136      25.518841      25.518841      25.518841    1[6-(6,7)]
   137       8.962724       8.962724       8.962724    6[6-(6,6),8-(68),8-(68)]
   138       9.297093       9.297093       9.297093    6[6-(1,6),6-(1,6),6-(8,8)]
   139       8.445245       8.445245       8.445245    6[1-(0),6-(1,6),6-(6,6)]
   140       8.763692       8.763692       8.763692    6[1-(0),6-(1,6),6-(6,6)]
   141      10.459427      10.459427      10.459427    6[1-(0),6-(1,6),6-(6,6)]
   142      10.768321      10.768321      10.768321    6[1-(0),6-(1,6),6-(6,6)]
   143       9.930803       9.930803       9.930803    6[6-(1,6),6-(1,6),6-(6,6)]
   144       10.26358       10.26358       10.26358    6[6-(1,6),6-(1,6),6-(6,6)]
   145       10.86226       10.86226       10.86226    6[1-(0),6-(1,7),6-(6,6)]
   146      11.238028      11.238028      11.238028    6[1-(0),6-(1,6),7-(6)]
   147       10.06455       10.06455       10.06455    6[1-(0),6-(1,7),6-(6,6)]
   148      10.489678      10.489678      10.489678    6[1-(0),6-(1,6),7-(6)]
   149       5.612654       5.612654       5.612654    6[6-(6,6),8-(68),8-(68)]
   150      20.218272      20.218272      20.218272    6[6-(1,6),6-(1,6),6-(8,8)]
   151      20.067011      20.067011      20.067011    6[1-(0),6-(1,6),6-(6,6)]
   152      18.823472      18.823472      18.823472    6[1-(0),6-(1,6),6-(6,6)]
   153      19.097334      19.097334      19.097334    6[1-(0),6-(1,6),6-(6,6)]
   154      17.861757      17.861757      17.861757    6[1-(0),6-(1,6),6-(6,6)]
   155      17.696166      17.696166      17.696166    6[6-(1,6),6-(1,6),6-(6,6)]
   156      16.353908      16.353908      16.353908    6[6-(1,6),6-(1,6),6-(6,6)]
   157      15.879422      15.879422      15.879422    6[1-(0),6-(1,7),6-(6,6)]
   158        14.5913        14.5913        14.5913    6[1-(0),6-(1,6),7-(6,29)]
   159      15.487729      15.487729      15.487729    6[1-(0),6-(1,7),6-(6,6)]
   160      14.225084      14.225084      14.225084    6[1-(0),6-(1,6),7-(6,29)]
   161      10.282693      10.282693      10.282693    6[6-(6,6),8-(68),8-(68)]
   162       11.69501       11.69501       11.69501    6[6-(1,6),6-(1,6),6-(8,8)]
   163      12.185418      12.185418      12.185418    6[1-(0),6-(1,6),6-(6,6)]
   164      13.497424      13.497424      13.497424    6[1-(0),6-(1,6),6-(6,6)]
   165      12.524568      12.524568      12.524568    6[1-(0),6-(1,6),6-(6,6)]
   166      13.846127      13.846127      13.846127    6[1-(0),6-(1,6),6-(6,6)]
   167      14.341313      14.341313      14.341313    6[6-(1,6),6-(1,6),6-(6,6)]
   168      15.747261      15.747261      15.747261    6[6-(1,6),6-(1,6),6-(6,6)]
   169      16.509942      16.509942      16.509942    6[1-(0),6-(1,7),6-(6,6)]
   170      17.793288      17.793288      17.793288    6[1-(0),6-(1,6),7-(6,29)]
   171      24.294397      24.294397      24.294397    6[1-(0),6-(1,7),6-(6,6)]
   172      25.585703      25.585703      25.585703    6[1-(0),6-(1,6),7-(6,29)]
   173       6.854597       6.854597       6.854597    6[6-(6,6),8-(68),8-(68)]
   174       6.403991       6.403991       6.403991    6[6-(1,6),6-(1,6),6-(8,8)]
   175       5.763911       5.763911       5.763911    6[1-(0),6-(1,6),6-(6,6)]
   176       5.376995       5.376995       5.376995    6[1-(0),6-(1,6),6-(6,6)]
   177       6.657156       6.657156       6.657156    6[1-(0),6-(1,6),6-(6,6)]
   178       6.300493       6.300493       6.300493    6[1-(0),6-(1,6),6-(6,6)]
   179       5.650859       5.650859       5.650859    6[6-(1,6),6-(1,6),6-(6,6)]
   180      13.210834      13.210834      13.210834    6[6-(1,6),6-(1,6),6-(6,6)]
   181      11.924304      11.924304      11.924304    6[1-(0),6-(1,7),6-(6,6)]
   182      11.599485      11.599485      11.599485    6[1-(0),6-(1,6),7-(6,29)]
   183      14.078603      14.078603      14.078603    6[1-(0),6-(1,7),6-(6,6)]
   184      13.672581      13.672581      13.672581    6[1-(0),6-(1,6),7-(6,29)]
   185      24.885125      24.885125      24.885125    6[6-(6,6),8-(68),8-(68)]
   186      25.219497      25.219497      25.219497    6[6-(1,6),6-(1,6),6-(8,8)]
   187      24.367648      24.367648      24.367648    6[1-(0),6-(1,6),6-(6,6)]
   188       8.763697       8.763697       8.763697    6[1-(0),6-(1,6),6-(6,6)]
   189      10.459433      10.459433      10.459433    6[1-(0),6-(1,6),6-(6,6)]
   190      10.768328      10.768328      10.768328    6[1-(0),6-(1,6),6-(6,6)]
   191        9.93081        9.93081        9.93081    6[6-(1,6),6-(1,6),6-(6,6)]
   192      10.263589      10.263589      10.263589    6[6-(1,6),6-(1,6),6-(6,6)]
   193      10.862273      10.862273      10.862273    6[1-(0),6-(1,7),6-(6,6)]
   194      11.238043      11.238043      11.238043    6[1-(0),6-(1,6),7-(6)]
   195      10.064559      10.064559      10.064559    6[1-(0),6-(1,7),6-(6,6)]
   196      10.489688      10.489688      10.489688    6[1-(0),6-(1,6),7-(6)]
   197      21.535049      21.535049      21.535049    6[6-(6,6),8-(68),8-(68)]
   198      20.218266      20.218266      20.218266    6[6-(1,6),6-(1,6),6-(8,8)]
   199      20.067001      20.067001      20.067001    6[1-(0),6-(1,6),6-(6,6)]
   200      18.823461      18.823461      18.823461    6[1-(0),6-(1,6),6-(6,6)]
   201       19.09733       19.09733       19.09733    6[1-(0),6-(1,6),6-(6,6)]
   202      17.861751      17.861751      17.861751    6[1-(0),6-(1,6),6-(6,6)]
   203      17.696156      17.696156      17.696156    6[6-(1,6),6-(1,6),6-(6,6)]
   204      16.353897      16.353897      16.353897    6[6-(1,6),6-(1,6),6-(6,6)]
   205      15.879408      15.879408      15.879408    6[1-(0),6-(1,7),6-(6,6)]
   206      14.591286      14.591286      14.591286    6[1-(0),6-(1,6),7-(6,29)]
   207      15.487719      15.487719      15.487719    6[1-(0),6-(1,7),6-(6,6)]
   208      14.225072      14.225072      14.225072    6[1-(0),6-(1,6),7-(6,29)]
   209       26.20509       26.20509       26.20509    6[6-(6,6),8-(68),8-(68)]
   210      27.617407      27.617407      27.617407    6[6-(1,6),6-(1,6),6-(8,8)]
   211      28.107818      28.107818      28.107818    6[1-(0),6-(1,6),6-(6,6)]
   212      13.497424      13.497424      13.497424    6[1-(0),6-(1,6),6-(6,6)]
   213      12.524563      12.524563      12.524563    6[1-(0),6-(1,6),6-(6,6)]
   214      13.846122      13.846122      13.846122    6[1-(0),6-(1,6),6-(6,6)]
   215       14.34131       14.34131       14.34131    6[6-(1,6),6-(1,6),6-(6,6)]
   216      15.747257      15.747257      15.747257    6[6-(1,6),6-(1,6),6-(6,6)]
   217      16.509942      16.509942      16.509942    6[1-(0),6-(1,7),6-(6,6)]
   218      17.793287      17.793287      17.793287    6[1-(0),6-(1,6),7-(6,29)]
   219        8.37201        8.37201        8.37201    6[1-(0),6-(1,7),6-(6,6)]
   220       9.663317       9.663317       9.663317    6[1-(0),6-(1,6),7-(6,29)]
   221      22.777001      22.777001      22.777001    6[6-(6,6),8-(68),8-(68)]
   222      22.326398      22.326398      22.326398    6[6-(1,6),6-(1,6),6-(8,8)]
   223      21.686318      21.686318      21.686318    6[1-(0),6-(1,6),6-(6,6)]
   224      21.299405      21.299405      21.299405    6[1-(0),6-(1,6),6-(6,6)]
   225      22.579566      22.579566      22.579566    6[1-(0),6-(1,6),6-(6,6)]
   226      22.222906      22.222906      22.222906    6[1-(0),6-(1,6),6-(6,6)]
   227      21.573272      21.573272      21.573272    6[6-(1,6),6-(1,6),6-(6,6)]
   228      13.210808      13.210808      13.210808    6[6-(1,6),6-(1,6),6-(6,6)]
   229      11.924278      11.924278      11.924278    6[1-(0),6-(1,7),6-(6,6)]
   230      11.599462      11.599462      11.599462    6[1-(0),6-(1,6),7-(6,29)]
   231       14.07858       14.07858       14.07858    6[1-(0),6-(1,7),6-(6,6)]
   232       13.67256       13.67256       13.67256    6[1-(0),6-(1,6),7-(6,29)]
   233      14.920882      14.920882      14.920882    6[6-(6,6),8-(68),8-(68)]
   234      14.586513      14.586513      14.586513    6[6-(1,6),6-(1,6),6-(8,8)]
   235      15.438363      15.438363      15.438363    6[1-(0),6-(1,6),6-(6,6)]
   236      15.119917      15.119917      15.119917    6[1-(0),6-(1,6),6-(6,6)]
   237      13.424178      13.424178      13.424178    6[1-(0),6-(1,6),6-(6,6)]
   238      13.115285      13.115285      13.115285    6[1-(0),6-(1,6),6-(6,6)]
   239      13.952805      13.952805      13.952805    6[6-(1,6),6-(1,6),6-(6,6)]
   240      13.620028      13.620028      13.620028    6[6-(1,6),6-(1,6),6-(6,6)]
   241      13.021346      13.021346      13.021346    6[1-(0),6-(1,7),6-(6,6)]
   242      12.645579      12.645579      12.645579    6[1-(0),6-(1,6),7-(6)]
   243       13.81906       13.81906       13.81906    6[1-(0),6-(1,7),6-(6,6)]
   244      13.393933      13.393933      13.393933    6[1-(0),6-(1,6),7-(6)]
   245      18.270952      18.270952      18.270952    6[6-(6,6),8-(68),8-(68)]
   246      19.587735      19.587735      19.587735    6[6-(1,6),6-(1,6),6-(8,8)]
   247      19.738997      19.738997      19.738997    6[1-(0),6-(1,6),6-(6,6)]
   248       5.060136       5.060136       5.060136    6[1-(0),6-(1,6),6-(6,6)]
   249      20.708672      20.708672      20.708672    6[1-(0),6-(1,6),6-(6,6)]
   250        6.02185        6.02185        6.02185    6[1-(0),6-(1,6),6-(6,6)]
   251       6.187443       6.187443       6.187443    6[6-(1,6),6-(1,6),6-(6,6)]
   252       7.529701       7.529701       7.529701    6[6-(1,6),6-(1,6),6-(6,6)]
   253       8.004188       8.004188       8.004188    6[1-(0),6-(1,7),6-(6,6)]
   254        9.29231        9.29231        9.29231    6[1-(0),6-(1,6),7-(6,29)]
   255       8.395881       8.395881       8.395881    6[1-(0),6-(1,7),6-(6,6)]
   256       9.658527       9.658527       9.658527    6[1-(0),6-(1,6),7-(6,29)]
   257      13.600911      13.600911      13.600911    6[6-(6,6),8-(68),8-(68)]
   258      12.188593      12.188593      12.188593    6[6-(1,6),6-(1,6),6-(8,8)]
   259      11.698182      11.698182      11.698182    6[1-(0),6-(1,6),6-(6,6)]
   260      10.386176      10.386176      10.386176    6[1-(0),6-(1,6),6-(6,6)]
   261      11.359037      11.359037      11.359037    6[1-(0),6-(1,6),6-(6,6)]
   262      10.037477      10.037477      10.037477    6[1-(0),6-(1,6),6-(6,6)]
   263       9.542289       9.542289       9.542289    6[6-(1,6),6-(1,6),6-(6,6)]
   264       8.136341       8.136341       8.136341    6[6-(1,6),6-(1,6),6-(6,6)]
   265       7.373657       7.373657       7.373657    6[1-(0),6-(1,7),6-(6,6)]
   266       6.090311       6.090311       6.090311    6[1-(0),6-(1,6),7-(6,29)]
   267      15.511617      15.511617      15.511617    6[1-(0),6-(1,7),6-(6,6)]
   268       14.22031       14.22031       14.22031    6[1-(0),6-(1,6),7-(6,29)]
   269      17.029003      17.029003      17.029003    6[6-(6,6),8-(68),8-(68)]
   270      17.479606      17.479606      17.479606    6[6-(1,6),6-(1,6),6-(8,8)]
   271      18.119685      18.119685      18.119685    6[1-(0),6-(1,6),6-(6,6)]
   272      18.506598      18.506598      18.506598    6[1-(0),6-(1,6),6-(6,6)]
   273       17.22644       17.22644       17.22644    6[1-(0),6-(1,6),6-(6,6)]
   274      17.583101      17.583101      17.583101    6[1-(0),6-(1,6),6-(6,6)]
   275      18.232733      18.232733      18.232733    6[6-(1,6),6-(1,6),6-(6,6)]
   276      10.672787      10.672787      10.672787    6[6-(1,6),6-(1,6),6-(6,6)]
   277      11.959316      11.959316      11.959316    6[1-(0),6-(1,7),6-(6,6)]
   278      12.284132      12.284132      12.284132    6[1-(0),6-(1,6),7-(6,29)]
   279       9.805016       9.805016       9.805016    6[1-(0),6-(1,7),6-(6,6)]
   280      10.211036      10.211036      10.211036    6[1-(0),6-(1,6),7-(6,29)]
   281      14.920891      14.920891      14.920891    6[6-(6,6),8-(68),8-(68)]
   282      14.586519      14.586519      14.586519    6[6-(1,6),6-(1,6),6-(8,8)]
   283      15.438366      15.438366      15.438366    6[1-(0),6-(1,6),6-(6,6)]
   284      15.119917      15.119917      15.119917    6[1-(0),6-(1,6),6-(6,6)]
   285      13.424184      13.424184      13.424184    6[1-(0),6-(1,6),6-(6,6)]
   286      13.115288      13.115288      13.115288    6[1-(0),6-(1,6),6-(6,6)]
   287      13.952805      13.952805      13.952805    6[6-(1,6),6-(1,6),6-(6,6)]
   288      13.620025      13.620025      13.620025    6[6-(1,6),6-(1,6),6-(6,6)]
   289      13.021343      13.021343      13.021343    6[1-(0),6-(1,7),6-(6,6)]
   290      12.645573      12.645573      12.645573    6[1-(0),6-(1,6),7-(6)]
   291      13.819053      13.819053      13.819053    6[1-(0),6-(1,7),6-(6,6)]
   292      13.393924      13.393924      13.393924    6[1-(0),6-(1,6),7-(6)]
   293      18.270967      18.270967      18.270967    6[6-(6,6),8-(68),8-(68)]
   294      19.587749      19.587749      19.587749    6[6-(1,6),6-(1,6),6-(8,8)]
   295      19.739013      19.739013      19.739013    6[1-(0),6-(1,6),6-(6,6)]
   296      20.982552      20.982552      20.982552    6[1-(0),6-(1,6),6-(6,6)]
   297      20.708686      20.708686      20.708686    6[1-(0),6-(1,6),6-(6,6)]
   298      21.944264      21.944264      21.944264    6[1-(0),6-(1,6),6-(6,6)]
   299      22.109857      22.109857      22.109857    6[6-(1,6),6-(1,6),6-(6,6)]
   300      23.452116      23.452116      23.452116    6[6-(1,6),6-(1,6),6-(6,6)]
   301      23.926604      23.926604      23.926604    6[1-(0),6-(1,7),6-(6,6)]
   302      25.214727      25.214727      25.214727    6[1-(0),6-(1,6),7-(6,29)]
   303      24.318293      24.318293      24.318293    6[1-(0),6-(1,7),6-(6,6)]
   304      25.580939      25.580939      25.580939    6[1-(0),6-(1,6),7-(6,29)]
   305      13.600929      13.600929      13.600929    6[6-(6,6),8-(68),8-(68)]
   306      12.188612      12.188612      12.188612    6[6-(1,6),6-(1,6),6-(8,8)]
   307      11.698203      11.698203      11.698203    6[1-(0),6-(1,6),6-(6,6)]
   308      10.386198      10.386198      10.386198    6[1-(0),6-(1,6),6-(6,6)]
   309      11.359055      11.359055      11.359055    6[1-(0),6-(1,6),6-(6,6)]
   310      25.959896      25.959896      25.959896    6[1-(0),6-(1,6),6-(6,6)]
   311      25.464711      25.464711      25.464711    6[6-(1,6),6-(1,6),6-(6,6)]
   312      24.058763      24.058763      24.058763    6[6-(1,6),6-(1,6),6-(6,6)]
   313       23.29608       23.29608       23.29608    6[1-(0),6-(1,7),6-(6,6)]
   314      22.012736      22.012736      22.012736    6[1-(0),6-(1,6),7-(6,29)]
   315      15.511598      15.511598      15.511598    6[1-(0),6-(1,7),6-(6,6)]
   316      14.220292      14.220292      14.220292    6[1-(0),6-(1,6),7-(6,29)]
   317      17.029022      17.029022      17.029022    6[6-(6,6),8-(68),8-(68)]
   318      17.479627      17.479627      17.479627    6[6-(1,6),6-(1,6),6-(8,8)]
   319      18.119709      18.119709      18.119709    6[1-(0),6-(1,6),6-(6,6)]
   320      18.506624      18.506624      18.506624    6[1-(0),6-(1,6),6-(6,6)]
   321       17.22646       17.22646       17.22646    6[1-(0),6-(1,6),6-(6,6)]
   322      17.583123      17.583123      17.583123    6[1-(0),6-(1,6),6-(6,6)]
   323      18.232758      18.232758      18.232758    6[6-(1,6),6-(1,6),6-(6,6)]
   324      26.595194      26.595194      26.595194    6[6-(1,6),6-(1,6),6-(6,6)]
   325      27.881724      27.881724      27.881724    6[1-(0),6-(1,7),6-(6,6)]
   326      28.206542      28.206542      28.206542    6[1-(0),6-(1,6),7-(6,29)]
   327      25.727423      25.727423      25.727423    6[1-(0),6-(1,7),6-(6,6)]
   328      26.133445      26.133445      26.133445    6[1-(0),6-(1,6),7-(6,29)]
   329      11.070844      11.070844      11.070844    7[6-(1,6),6-(1,6)]
   330      13.741044      13.741044      13.741044    7[6-(1,6),6-(1,6),29-(7,7)]
   331      26.314948      26.314948      26.314948    7[6-(1,6),6-(1,6),29-(7,7)]
   332      12.443371      12.443371      12.443371    7[6-(1,6),6-(1,6),29-(7,7)]
   333      11.070857      11.070857      11.070857    7[6-(1,6),6-(1,6)]
   334       13.74103       13.74103       13.74103    7[6-(1,6),6-(1,6),29-(7,7)]
   335      10.392564      10.392564      10.392564    7[6-(1,6),6-(1,6),29-(7,7)]
   336      12.443351      12.443351      12.443351    7[6-(1,6),6-(1,6),29-(7,7)]
   337      12.812765      12.812765      12.812765    7[6-(1,6),6-(1,6)]
   338      10.142567      10.142567      10.142567    7[6-(1,6),6-(1,6),29-(7,7)]
   339      13.491063      13.491063      13.491063    7[6-(1,6),6-(1,6),29-(7,7)]
   340      11.440244      11.440244      11.440244    7[6-(1,6),6-(1,6),29-(7,7)]
   341      12.812756      12.812756      12.812756    7[6-(1,6),6-(1,6)]
   342      26.064981      26.064981      26.064981    7[6-(1,6),6-(1,6),29-(7,7)]
   343      13.491047      13.491047      13.491047    7[6-(1,6),6-(1,6),29-(7,7)]
   344      27.362655      27.362655      27.362655    7[6-(1,6),6-(1,6),29-(7,7)]
   345        9.62828        9.62828        9.62828    8[6-(6,8),68-(8,8,8,8,8,8,8)]
   346       7.988274       7.988274       7.988274    8[6-(6,8),68-(8,8,8,8,8,8,8)]
   347       5.687488       5.687488       5.687488    8[6-(6,8),68-(8,8,8,8,8,8,8)]
   348       6.652387       6.652387       6.652387    8[6-(6,8),68-(8,8,8,8,8,8,8)]
   349       9.800245       9.800245       9.800245    8[6-(6,8),68-(8,8,8,8,8,8,8)]
   350       9.566184       9.566184       9.566184    8[6-(6,8),68-(8,8,8,8,8,8,8)]
   351       6.760656       6.760656       6.760656    8[6-(6,8),68-(8,8,8,8,8,8,8)]
   352       7.360929       7.360929       7.360929    8[6-(6,8),68-(8,8,8,8,8,8,8)]
   353      25.550682      25.550682      25.550682    8[6-(6,8),68-(8,8,8,8,8,8,8)]
   354      23.910673      23.910673      23.910673    8[6-(6,8),68-(8,8,8,8,8,8,8)]
   355      21.609886      21.609886      21.609886    8[6-(6,8),68-(8,8,8,8,8,8,8)]
   356      22.574781      22.574781      22.574781    8[6-(6,8),68-(8,8,8,8,8,8,8)]
   357       25.72264       25.72264       25.72264    8[6-(6,8),68-(8,8,8,8,8,8,8)]
   358      25.488583      25.488583      25.488583    8[6-(6,8),68-(8,8,8,8,8,8,8)]
   359      22.683057      22.683057      22.683057    8[6-(6,8),68-(8,8,8,8,8,8,8)]
   360      23.283333      23.283333      23.283333    8[6-(6,8),68-(8,8,8,8,8,8,8)]
   361      14.255324      14.255324      14.255324    8[6-(6,8),68-(8,8,8,8,8,8,8)]
   362      15.895333      15.895333      15.895333    8[6-(6,8),68-(8,8,8,8,8,8,8)]
   363      18.196118      18.196118      18.196118    8[6-(6,8),68-(8,8,8,8,8,8,8)]
   364      17.231219      17.231219      17.231219    8[6-(6,8),68-(8,8,8,8,8,8,8)]
   365       14.08336       14.08336       14.08336    8[6-(6,8),68-(8,8,8,8,8,8,8)]
   366      14.317418      14.317418      14.317418    8[6-(6,8),68-(8,8,8,8,8,8,8)]
   367      17.122945      17.122945      17.122945    8[6-(6,8),68-(8,8,8,8,8,8,8)]
   368      16.522672      16.522672      16.522672    8[6-(6,8),68-(8,8,8,8,8,8,8)]
   369      14.255336      14.255336      14.255336    8[6-(6,8),68-(8,8,8,8,8,8,8)]
   370      15.895342      15.895342      15.895342    8[6-(6,8),68-(8,8,8,8,8,8,8)]
   371      18.196131      18.196131      18.196131    8[6-(6,8),68-(8,8,8,8,8,8,8)]
   372      17.231235      17.231235      17.231235    8[6-(6,8),68-(8,8,8,8,8,8,8)]
   373      14.083376      14.083376      14.083376    8[6-(6,8),68-(8,8,8,8,8,8,8)]
   374      14.317437      14.317437      14.317437    8[6-(6,8),68-(8,8,8,8,8,8,8)]
   375      17.122964      17.122964      17.122964    8[6-(6,8),68-(8,8,8,8,8,8,8)]
   376      16.522688      16.522688      16.522688    8[6-(6,8),68-(8,8,8,8,8,8,8)]
