# Supplementary material for: A collection of forcefield precursors for metal–organic frameworks
Source: RSC Adv. 2019 Nov 13;9(63):36492–507. doi: 10.1039/c9ra07327b (PMC9075174; doi:10.1039/c9ra07327b)
Supplement: RA-009-C9RA07327B-s2552 [file RA-009-C9RA07327B-s2552.txt]

VAHSIH_clean

10.373800    0.000000    0.000000
-0.064552    13.449245    0.000000
0.000000    0.000000    14.806000

     1       2.390646       2.390646       2.390646    13[8-(15),8-(15),8-(15),8-(15),9-(0)]
     2       2.356843       2.356843       2.356843    13[8-(15),8-(15),8-(15),8-(15)]
     3       5.217723       5.217723       5.217723    13[8-(15),8-(15),8-(15),8-(15)]
     4      -0.001979      -0.001979      -0.001979    13[8-(15),8-(15),8-(15),8-(15)]
     5       2.699426       2.699426       2.699426    13[8-(15),8-(15),8-(15),8-(15),9-(0)]
     6       2.797781       2.797781       2.797781    13[8-(15),8-(15),8-(15),8-(15)]
     7      10.246149      10.246149      10.246149    13[8-(15),8-(15),8-(15),8-(15)]
     8       5.156603       5.156603       5.156603    13[8-(15),8-(15),8-(15),8-(15)]
     9       7.918602       7.918602       7.918602    13[8-(15),8-(15),8-(15),8-(15),9-(0)]
    10       7.952405       7.952405       7.952405    13[8-(15),8-(15),8-(15),8-(15)]
    11       5.091525       5.091525       5.091525    13[8-(15),8-(15),8-(15),8-(15)]
    12      -0.062573      -0.062573      -0.062573    13[8-(15),8-(15),8-(15),8-(15)]
    13       7.609822       7.609822       7.609822    13[8-(15),8-(15),8-(15),8-(15),9-(0)]
    14       7.511467       7.511467       7.511467    13[8-(15),8-(15),8-(15),8-(15)]
    15       0.063099       0.063099       0.063099    13[8-(15),8-(15),8-(15),8-(15)]
    16       5.152645       5.152645       5.152645    13[8-(15),8-(15),8-(15),8-(15)]
    17       2.373974       2.373974       2.373974    15[8-(13),8-(13),8-(13),8-(13)]
    18       2.472016       2.472016       2.472016    15[8-(13),8-(13),8-(13),8-(13)]
    19       5.286743       5.286743       5.286743    15[8-(13),8-(13),8-(13),8-(13)]
    20      -0.034939      -0.034939      -0.034939    15[8-(13),8-(13),8-(13),8-(13)]
    21       2.716098       2.716098       2.716098    15[8-(13),8-(13),8-(13),8-(13)]
    22       2.682608       2.682608       2.682608    15[8-(13),8-(13),8-(13),8-(13)]
    23      10.177129      10.177129      10.177129    15[8-(13),8-(13),8-(13),8-(13)]
    24       5.125011       5.125011       5.125011    15[8-(13),8-(13),8-(13),8-(13)]
    25       7.935274       7.935274       7.935274    15[8-(13),8-(13),8-(13),8-(13)]
    26       7.837232       7.837232       7.837232    15[8-(13),8-(13),8-(13),8-(13)]
    27       5.022505       5.022505       5.022505    15[8-(13),8-(13),8-(13),8-(13)]
    28      -0.029613      -0.029613      -0.029613    15[8-(13),8-(13),8-(13),8-(13)]
    29        7.59315        7.59315        7.59315    15[8-(13),8-(13),8-(13),8-(13)]
    30        7.62664        7.62664        7.62664    15[8-(13),8-(13),8-(13),8-(13)]
    31       0.132119       0.132119       0.132119    15[8-(13),8-(13),8-(13),8-(13)]
    32       5.184237       5.184237       5.184237    15[8-(13),8-(13),8-(13),8-(13)]
    33       1.468714       1.468714       1.468714    8[13-(8,8,8),15-(8,8,8)]
    34       2.012564       2.012564       2.012564    8[13-(8,8,8),15-(8,8,8)]
    35       2.534394       2.534394       2.534394    8[13-(8,8,8,9),15-(8,8,8)]
    36       4.154409       4.154409       4.154409    8[13-(8,8,8,9),15-(8,8,8)]
    37       5.156228       5.156228       5.156228    8[13-(8,8,8),15-(8,8,8)]
    38       5.358241       5.358241       5.358241    8[13-(8,8,8),15-(8,8,8)]
    39       6.593023       6.593023       6.593023    8[13-(8,8,8),15-(8,8,8)]
    40       9.309861       9.309861       9.309861    8[13-(8,8,8),15-(8,8,8)]
    41      10.228848      10.228848      10.228848    8[13-(8,8,8),15-(8,8,8)]
    42      10.018137      10.018137      10.018137    8[13-(8,8,8),15-(8,8,8)]
    43       1.349077       1.349077       1.349077    8[13-(8,8,8,9),15-(8,8,8)]
    44       2.690182       2.690182       2.690182    8[13-(8,8,8),15-(8,8,8)]
    45       1.850218       1.850218       1.850218    8[13-(8,8,8,9),15-(8,8,8)]
    46       1.316602       1.316602       1.316602    8[13-(8,8,8),15-(8,8,8)]
    47       3.646104       3.646104       3.646104    8[13-(8,8,8),15-(8,8,8)]
    48       3.852523       3.852523       3.852523    8[13-(8,8,8),15-(8,8,8)]
    49        3.68591        3.68591        3.68591    8[13-(8,8,8),15-(8,8,8)]
    50        3.14206        3.14206        3.14206    8[13-(8,8,8),15-(8,8,8)]
    51       2.555678       2.555678       2.555678    8[13-(8,8,8,9),15-(8,8,8)]
    52       0.935663       0.935663       0.935663    8[13-(8,8,8,9),15-(8,8,8)]
    53      -0.066156      -0.066156      -0.066156    8[13-(8,8,8),15-(8,8,8)]
    54      10.105631      10.105631      10.105631    8[13-(8,8,8),15-(8,8,8)]
    55       8.870849       8.870849       8.870849    8[13-(8,8,8),15-(8,8,8)]
    56       6.154011       6.154011       6.154011    8[13-(8,8,8),15-(8,8,8)]
    57       5.235024       5.235024       5.235024    8[13-(8,8,8),15-(8,8,8)]
    58       5.445735       5.445735       5.445735    8[13-(8,8,8),15-(8,8,8)]
    59       3.740995       3.740995       3.740995    8[13-(8,8,8,9),15-(8,8,8)]
    60        2.39989        2.39989        2.39989    8[13-(8,8,8),15-(8,8,8)]
    61       3.239854       3.239854       3.239854    8[13-(8,8,8,9),15-(8,8,8)]
    62        3.77347        3.77347        3.77347    8[13-(8,8,8),15-(8,8,8)]
    63       1.443968       1.443968       1.443968    8[13-(8,8,8),15-(8,8,8)]
    64       1.302101       1.302101       1.302101    8[13-(8,8,8),15-(8,8,8)]
    65       8.840534       8.840534       8.840534    8[13-(8,8,8),15-(8,8,8)]
    66       8.296684       8.296684       8.296684    8[13-(8,8,8),15-(8,8,8)]
    67       7.774854       7.774854       7.774854    8[13-(8,8,8,9),15-(8,8,8)]
    68       6.154839       6.154839       6.154839    8[13-(8,8,8,9),15-(8,8,8)]
    69        5.15302        5.15302        5.15302    8[13-(8,8,8),15-(8,8,8)]
    70       4.951007       4.951007       4.951007    8[13-(8,8,8),15-(8,8,8)]
    71       3.716225       3.716225       3.716225    8[13-(8,8,8),15-(8,8,8)]
    72       0.999387       0.999387       0.999387    8[13-(8,8,8),15-(8,8,8)]
    73         0.0804         0.0804         0.0804    8[13-(8,8,8),15-(8,8,8)]
    74       0.291111       0.291111       0.291111    8[13-(8,8,8),15-(8,8,8)]
    75       8.960171       8.960171       8.960171    8[13-(8,8,8,9),15-(8,8,8)]
    76       7.619066       7.619066       7.619066    8[13-(8,8,8),15-(8,8,8)]
    77        8.45903        8.45903        8.45903    8[13-(8,8,8,9),15-(8,8,8)]
    78       8.992646       8.992646       8.992646    8[13-(8,8,8),15-(8,8,8)]
    79       6.663144       6.663144       6.663144    8[13-(8,8,8),15-(8,8,8)]
    80       6.456725       6.456725       6.456725    8[13-(8,8,8),15-(8,8,8)]
    81       6.623338       6.623338       6.623338    8[13-(8,8,8),15-(8,8,8)]
    82       7.167188       7.167188       7.167188    8[13-(8,8,8),15-(8,8,8)]
    83        7.75357        7.75357        7.75357    8[13-(8,8,8,9),15-(8,8,8)]
    84       9.373585       9.373585       9.373585    8[13-(8,8,8,9),15-(8,8,8)]
    85       0.001604       0.001604       0.001604    8[13-(8,8,8),15-(8,8,8)]
    86       0.203617       0.203617       0.203617    8[13-(8,8,8),15-(8,8,8)]
    87       1.438399       1.438399       1.438399    8[13-(8,8,8),15-(8,8,8)]
    88       4.155237       4.155237       4.155237    8[13-(8,8,8),15-(8,8,8)]
    89       5.074224       5.074224       5.074224    8[13-(8,8,8),15-(8,8,8)]
    90       4.863513       4.863513       4.863513    8[13-(8,8,8),15-(8,8,8)]
    91       6.568253       6.568253       6.568253    8[13-(8,8,8,9),15-(8,8,8)]
    92       7.909358       7.909358       7.909358    8[13-(8,8,8),15-(8,8,8)]
    93       7.069394       7.069394       7.069394    8[13-(8,8,8,9),15-(8,8,8)]
    94       6.535778       6.535778       6.535778    8[13-(8,8,8),15-(8,8,8)]
    95        8.86528        8.86528        8.86528    8[13-(8,8,8),15-(8,8,8)]
    96       9.007147       9.007147       9.007147    8[13-(8,8,8),15-(8,8,8)]
    97       2.118837       2.118837       2.118837    9[13-(8,8,8,8)]
    98       2.971235       2.971235       2.971235    9[13-(8,8,8,8)]
    99       8.190411       8.190411       8.190411    9[13-(8,8,8,8)]
   100       7.338013       7.338013       7.338013    9[13-(8,8,8,8)]
