# Supplementary material for: A collection of forcefield precursors for metal–organic frameworks
Source: RSC Adv. 2019 Nov 13;9(63):36492–507. doi: 10.1039/c9ra07327b (PMC9075174; doi:10.1039/c9ra07327b)
Supplement: RA-009-C9RA07327B-s2553 [file RA-009-C9RA07327B-s2553.txt]

VAHVOR_clean

13.476600    0.000000    0.000000
0.000000    14.410100    0.000000
-1.883944    -7.204958    14.149666

     1       -0.69837       -0.69837       -0.69837    66[8-(6),8-(6),8-(6),8-(6),8-(6),8-(6)]
     2       5.552726       5.552726       5.552726    66[8-(6),8-(6),8-(6),8-(6),8-(6),8-(6)]
     3      12.291026      12.291026      12.291026    66[8-(6),8-(6),8-(6),8-(6),8-(6),8-(6)]
     4        6.03993        6.03993        6.03993    66[8-(6),8-(6),8-(6),8-(6),8-(6),8-(6)]
     5       2.822285       2.822285       2.822285    1[6-(6,6)]
     6       5.130331       5.130331       5.130331    1[6-(6,6)]
     7       2.573417       2.573417       2.573417    1[6-(6,6)]
     8       5.444847       5.444847       5.444847    1[6-(6,6)]
     9       4.501007       4.501007       4.501007    1[6-(6,6)]
    10       3.673785       3.673785       3.673785    1[6-(6,6)]
    11       4.489583       4.489583       4.489583    1[6-(6,6)]
    12       2.032071       2.032071       2.032071    1[6-(6,6)]
    13      -0.275975      -0.275975      -0.275975    1[6-(6,6)]
    14       2.280939       2.280939       2.280939    1[6-(6,6)]
    15      -0.590491      -0.590491      -0.590491    1[6-(6,6)]
    16       0.353349       0.353349       0.353349    1[6-(6,6)]
    17       1.180571       1.180571       1.180571    1[6-(6,6)]
    18       0.364773       0.364773       0.364773    1[6-(6,6)]
    19       8.770371       8.770371       8.770371    1[6-(6,6)]
    20       6.462325       6.462325       6.462325    1[6-(6,6)]
    21       9.019239       9.019239       9.019239    1[6-(6,6)]
    22       6.147809       6.147809       6.147809    1[6-(6,6)]
    23       7.091649       7.091649       7.091649    1[6-(6,6)]
    24       7.918871       7.918871       7.918871    1[6-(6,6)]
    25       7.103073       7.103073       7.103073    1[6-(6,6)]
    26       9.560585       9.560585       9.560585    1[6-(6,6)]
    27      11.868631      11.868631      11.868631    1[6-(6,6)]
    28       9.311717       9.311717       9.311717    1[6-(6,6)]
    29      12.183147      12.183147      12.183147    1[6-(6,6)]
    30      11.239307      11.239307      11.239307    1[6-(6,6)]
    31      10.412085      10.412085      10.412085    1[6-(6,6)]
    32      11.227883      11.227883      11.227883    1[6-(6,6)]
    33       2.468763       2.468763       2.468763    6[6-(1,6),6-(1,6),6-(8,8)]
    34       3.075363       3.075363       3.075363    6[1-(0),6-(6,6),6-(6,6)]
    35       4.054739       4.054739       4.054739    6[6-(1,6),6-(1,6),6-(8,8)]
    36       4.470047       4.470047       4.470047    6[1-(0),6-(6,6),6-(6,7)]
    37       3.927004       3.927004       3.927004    6[6-(1,6),6-(1,6),7-(7)]
    38       2.925906       2.925906       2.925906    6[1-(0),6-(6,6),6-(6,7)]
    39       4.675974       4.675974       4.675974    6[6-(6,6),8-(66),8-(66)]
    40       1.380284       1.380284       1.380284    6[6-(6,6),8-(66),8-(66)]
    41        4.93279        4.93279        4.93279    6[6-(1,6),6-(1,6),7-(7)]
    42       5.468136       5.468136       5.468136    6[1-(0),6-(1,6),6-(6,7)]
    43       4.161291       4.161291       4.161291    6[1-(0),6-(1,6),6-(6,6)]
    44        4.23485        4.23485        4.23485    6[6-(1,6),6-(1,6),6-(8,8)]
    45       3.654162       3.654162       3.654162    6[1-(0),6-(1,6),6-(6,6)]
    46       4.922244       4.922244       4.922244    6[1-(0),6-(1,6),6-(6,7)]
    47       4.930688       4.930688       4.930688    6[6-(6,6),8-(66),8-(66)]
    48       2.385593       2.385593       2.385593    6[6-(1,6),6-(1,6),6-(8,8)]
    49       1.778993       1.778993       1.778993    6[1-(0),6-(6,6),6-(6,6)]
    50       0.799617       0.799617       0.799617    6[6-(1,6),6-(1,6),6-(8,8)]
    51       0.384309       0.384309       0.384309    6[1-(0),6-(6,6),6-(6,7)]
    52       0.927352       0.927352       0.927352    6[6-(1,6),6-(1,6),7-(7)]
    53        1.92845        1.92845        1.92845    6[1-(0),6-(6,6),6-(6,7)]
    54       0.178382       0.178382       0.178382    6[6-(6,6),8-(66),8-(66)]
    55       3.474072       3.474072       3.474072    6[6-(6,6),8-(66),8-(66)]
    56      -0.078434      -0.078434      -0.078434    6[6-(1,6),6-(1,6),7-(7)]
    57       -0.61378       -0.61378       -0.61378    6[1-(0),6-(1,6),6-(6,7)]
    58       0.693065       0.693065       0.693065    6[1-(0),6-(1,6),6-(6,6)]
    59       0.619506       0.619506       0.619506    6[6-(1,6),6-(1,6),6-(8,8)]
    60       1.200194       1.200194       1.200194    6[1-(0),6-(1,6),6-(6,6)]
    61      -0.067888      -0.067888      -0.067888    6[1-(0),6-(1,6),6-(6,7)]
    62      -0.076332      -0.076332      -0.076332    6[6-(6,6),8-(66),8-(66)]
    63       9.123893       9.123893       9.123893    6[6-(1,6),6-(1,6),6-(8,8)]
    64       8.517293       8.517293       8.517293    6[1-(0),6-(6,6),6-(6,6)]
    65       7.537917       7.537917       7.537917    6[6-(1,6),6-(1,6),6-(8,8)]
    66       7.122609       7.122609       7.122609    6[1-(0),6-(6,6),6-(6,7)]
    67       7.665652       7.665652       7.665652    6[6-(1,6),6-(1,6),7-(7)]
    68        8.66675        8.66675        8.66675    6[1-(0),6-(6,6),6-(6,7)]
    69       6.916682       6.916682       6.916682    6[6-(6,6),8-(66),8-(66)]
    70      10.212372      10.212372      10.212372    6[6-(6,6),8-(66),8-(66)]
    71       6.659866       6.659866       6.659866    6[6-(1,6),6-(1,6),7-(7)]
    72        6.12452        6.12452        6.12452    6[1-(0),6-(1,6),6-(6,7)]
    73       7.431365       7.431365       7.431365    6[1-(0),6-(1,6),6-(6,6)]
    74       7.357806       7.357806       7.357806    6[6-(1,6),6-(1,6),6-(8,8)]
    75       7.938494       7.938494       7.938494    6[1-(0),6-(1,6),6-(6,6)]
    76       6.670412       6.670412       6.670412    6[1-(0),6-(1,6),6-(6,7)]
    77       6.661968       6.661968       6.661968    6[6-(6,6),8-(66),8-(66)]
    78       9.207063       9.207063       9.207063    6[6-(1,6),6-(1,6),6-(8,8)]
    79       9.813663       9.813663       9.813663    6[1-(0),6-(6,6),6-(6,6)]
    80      10.793039      10.793039      10.793039    6[6-(1,6),6-(1,6),6-(8,8)]
    81      11.208347      11.208347      11.208347    6[1-(0),6-(6,6),6-(6,7)]
    82      10.665304      10.665304      10.665304    6[6-(1,6),6-(1,6),7-(7)]
    83       9.664206       9.664206       9.664206    6[1-(0),6-(6,6),6-(6,7)]
    84      11.414274      11.414274      11.414274    6[6-(6,6),8-(66),8-(66)]
    85       8.118584       8.118584       8.118584    6[6-(6,6),8-(66),8-(66)]
    86       11.67109       11.67109       11.67109    6[6-(1,6),6-(1,6),7-(7)]
    87      12.206436      12.206436      12.206436    6[1-(0),6-(1,6),6-(6,7)]
    88      10.899591      10.899591      10.899591    6[1-(0),6-(1,6),6-(6,6)]
    89       10.97315       10.97315       10.97315    6[6-(1,6),6-(1,6),6-(8,8)]
    90      10.392462      10.392462      10.392462    6[1-(0),6-(1,6),6-(6,6)]
    91      11.660544      11.660544      11.660544    6[1-(0),6-(1,6),6-(6,7)]
    92      11.668988      11.668988      11.668988    6[6-(6,6),8-(66),8-(66)]
    93       4.473412       4.473412       4.473412    7[6-(6,6),7-(6)]
    94       4.350851       4.350851       4.350851    7[6-(6,6),7-(6)]
    95       0.380944       0.380944       0.380944    7[6-(6,6),7-(6)]
    96       0.503505       0.503505       0.503505    7[6-(6,6),7-(6)]
    97       7.119244       7.119244       7.119244    7[6-(6,6),7-(6)]
    98       7.241805       7.241805       7.241805    7[6-(6,6),7-(6)]
    99      11.211712      11.211712      11.211712    7[6-(6,6),7-(6)]
   100      11.089151      11.089151      11.089151    7[6-(6,6),7-(6)]
   101       0.933258       0.933258       0.933258    8[6-(6,8),66-(8,8,8,8,8)]
   102       1.002486       1.002486       1.002486    8[6-(6,8),66-(8,8,8,8,8)]
   103       4.751218       4.751218       4.751218    8[6-(6,8),66-(8,8,8,8,8)]
   104       5.162124       5.162124       5.162124    8[6-(6,8),66-(8,8,8,8,8)]
   105       5.527417       5.527417       5.527417    8[6-(6,8),66-(8,8,8,8,8)]
   106       4.839833       4.839833       4.839833    8[6-(6,8),66-(8,8,8,8,8)]
   107       3.921098       3.921098       3.921098    8[6-(6,8),66-(8,8,8,8,8)]
   108        3.85187        3.85187        3.85187    8[6-(6,8),66-(8,8,8,8,8)]
   109       0.103138       0.103138       0.103138    8[6-(6,8),66-(8,8,8,8,8)]
   110      -0.307768      -0.307768      -0.307768    8[6-(6,8),66-(8,8,8,8,8)]
   111      12.803539      12.803539      12.803539    8[6-(6,8),66-(8,8,8,8,8)]
   112       0.014523       0.014523       0.014523    8[6-(6,8),66-(8,8,8,8,8)]
   113      10.659398      10.659398      10.659398    8[6-(6,8),66-(8,8,8,8,8)]
   114       10.59017       10.59017       10.59017    8[6-(6,8),66-(8,8,8,8,8)]
   115       6.841438       6.841438       6.841438    8[6-(6,8),66-(8,8,8,8,8)]
   116       6.430532       6.430532       6.430532    8[6-(6,8),66-(8,8,8,8,8)]
   117       6.065239       6.065239       6.065239    8[6-(6,8),66-(8,8,8,8,8)]
   118       6.752823       6.752823       6.752823    8[6-(6,8),66-(8,8,8,8,8)]
   119       7.671558       7.671558       7.671558    8[6-(6,8),66-(8,8,8,8,8)]
   120       7.740786       7.740786       7.740786    8[6-(6,8),66-(8,8,8,8,8)]
   121      11.489518      11.489518      11.489518    8[6-(6,8),66-(8,8,8,8,8)]
   122      11.900424      11.900424      11.900424    8[6-(6,8),66-(8,8,8,8,8)]
   123      -1.210883      -1.210883      -1.210883    8[6-(6,8),66-(8,8,8,8,8)]
   124      11.578133      11.578133      11.578133    8[6-(6,8),66-(8,8,8,8,8)]
