# Supplementary material for: A collection of forcefield precursors for metal–organic frameworks
Source: RSC Adv. 2019 Nov 13;9(63):36492–507. doi: 10.1039/c9ra07327b (PMC9075174; doi:10.1039/c9ra07327b)
Supplement: RA-009-C9RA07327B-s2554 [file RA-009-C9RA07327B-s2554.txt]

VAKBIU_clean

10.016000    0.000000    0.000000
5.008014    21.354628    0.000000
5.007977    -0.000006    21.354637

     1      15.258871      15.258871      15.258871    25[7-(6,6),7-(6,7),8-(6),8-(6),8-(6,25),8-(6,25)]
     2      15.258916      15.258916      15.258916    25[7-(6,6),7-(6,7),8-(6),8-(6),8-(6,25),8-(6,25)]
     3        7.74688        7.74688        7.74688    25[7-(6,6),7-(6,7),8-(6),8-(6),8-(6,25),8-(6,25)]
     4       7.746916       7.746916       7.746916    25[7-(6,6),7-(6,7),8-(6),8-(6),8-(6,25),8-(6,25)]
     5        4.77312        4.77312        4.77312    25[7-(6,6),7-(6,7),8-(6),8-(6),8-(6,25),8-(6,25)]
     6       4.773075       4.773075       4.773075    25[7-(6,6),7-(6,7),8-(6),8-(6),8-(6,25),8-(6,25)]
     7      12.285111      12.285111      12.285111    25[7-(6,6),7-(6,7),8-(6),8-(6),8-(6,25),8-(6,25)]
     8      12.285125      12.285125      12.285125    25[7-(6,6),7-(6,7),8-(6),8-(6),8-(6,25),8-(6,25)]
     9       7.047261       7.047261       7.047261    1[6-(1,1,8)]
    10       7.916649       7.916649       7.916649    1[6-(1,1,8)]
    11       8.540646       8.540646       8.540646    1[6-(1,1,8)]
    12       9.667444       9.667444       9.667444    1[6-(6,6)]
    13        10.9555        10.9555        10.9555    1[6-(6,6)]
    14       10.09312       10.09312       10.09312    1[6-(6,6)]
    15       8.339316       8.339316       8.339316    1[6-(6,7)]
    16      15.644983      15.644983      15.644983    1[6-(6,6)]
    17      14.651393      14.651393      14.651393    1[6-(6,7)]
    18       12.42083       12.42083       12.42083    1[6-(6,7)]
    19      13.298234      13.298234      13.298234    1[6-(6,6)]
    20      12.056256      12.056256      12.056256    1[6-(1,1,8)]
    21      12.312664      12.312664      12.312664    1[6-(1,1,8)]
    22      12.358739      12.358739      12.358739    1[6-(1,1,8)]
    23      12.055264      12.055264      12.055264    1[6-(1,1,8)]
    24      12.924653      12.924653      12.924653    1[6-(1,1,8)]
    25       13.54865       13.54865       13.54865    1[6-(1,1,8)]
    26      14.675451      14.675451      14.675451    1[6-(6,6)]
    27       5.947511       5.947511       5.947511    1[6-(6,6)]
    28      10.093113      10.093113      10.093113    1[6-(6,6)]
    29      18.355313      18.355313      18.355313    1[6-(6,7)]
    30      15.644987      15.644987      15.644987    1[6-(6,6)]
    31      14.651403      14.651403      14.651403    1[6-(6,7)]
    32       7.412826       7.412826       7.412826    1[6-(6,7)]
    33       8.290225       8.290225       8.290225    1[6-(6,6)]
    34       7.048272       7.048272       7.048272    1[6-(1,1,8)]
    35       12.31266       12.31266       12.31266    1[6-(1,1,8)]
    36       7.350755       7.350755       7.350755    1[6-(1,1,8)]
    37       9.551264       9.551264       9.551264    1[6-(1,1,8)]
    38      10.420651      10.420651      10.420651    1[6-(1,1,8)]
    39       11.04465       11.04465       11.04465    1[6-(1,1,8)]
    40      12.171448      12.171448      12.171448    1[6-(6,6)]
    41      13.459504      13.459504      13.459504    1[6-(6,6)]
    42      12.597126      12.597126      12.597126    1[6-(6,6)]
    43      10.843324      10.843324      10.843324    1[6-(6,7)]
    44       8.132993       8.132993       8.132993    1[6-(6,6)]
    45       7.139404       7.139404       7.139404    1[6-(6,7)]
    46       9.916822       9.916822       9.916822    1[6-(6,7)]
    47      10.794225      10.794225      10.794225    1[6-(6,6)]
    48       4.544266       4.544266       4.544266    1[6-(1,1,8)]
    49       4.800675       4.800675       4.800675    1[6-(1,1,8)]
    50       4.846748       4.846748       4.846748    1[6-(1,1,8)]
    51       14.55926       14.55926       14.55926    1[6-(1,1,8)]
    52      15.428651      15.428651      15.428651    1[6-(1,1,8)]
    53       6.036646       6.036646       6.036646    1[6-(1,1,8)]
    54       7.163448       7.163448       7.163448    1[6-(6,6)]
    55       8.451507       8.451507       8.451507    1[6-(6,6)]
    56       2.581116       2.581116       2.581116    1[6-(6,6)]
    57      10.843315      10.843315      10.843315    1[6-(6,7)]
    58       8.132987       8.132987       8.132987    1[6-(6,6)]
    59       7.139401       7.139401       7.139401    1[6-(6,7)]
    60       4.908833       4.908833       4.908833    1[6-(6,7)]
    61       5.786234       5.786234       5.786234    1[6-(6,6)]
    62       9.552261       9.552261       9.552261    1[6-(1,1,8)]
    63       4.800658       4.800658       4.800658    1[6-(1,1,8)]
    64       9.854747       9.854747       9.854747    1[6-(1,1,8)]
    65       12.98473       12.98473       12.98473    1[6-(1,1,8)]
    66      12.115342      12.115342      12.115342    1[6-(1,1,8)]
    67      11.491345      11.491345      11.491345    1[6-(1,1,8)]
    68      10.364547      10.364547      10.364547    1[6-(6,6)]
    69       9.076491       9.076491       9.076491    1[6-(6,6)]
    70       9.938871       9.938871       9.938871    1[6-(6,6)]
    71      11.692675      11.692675      11.692675    1[6-(6,7)]
    72       4.387008       4.387008       4.387008    1[6-(6,6)]
    73       5.380598       5.380598       5.380598    1[6-(6,7)]
    74       7.611161       7.611161       7.611161    1[6-(6,7)]
    75       6.733757       6.733757       6.733757    1[6-(6,6)]
    76       7.975735       7.975735       7.975735    1[6-(1,1,8)]
    77       7.719327       7.719327       7.719327    1[6-(1,1,8)]
    78       7.673252       7.673252       7.673252    1[6-(1,1,8)]
    79       7.976727       7.976727       7.976727    1[6-(1,1,8)]
    80       7.107338       7.107338       7.107338    1[6-(1,1,8)]
    81       6.483341       6.483341       6.483341    1[6-(1,1,8)]
    82        5.35654        5.35654        5.35654    1[6-(6,6)]
    83       14.08448       14.08448       14.08448    1[6-(6,6)]
    84       9.938878       9.938878       9.938878    1[6-(6,6)]
    85       1.676678       1.676678       1.676678    1[6-(6,7)]
    86       4.387004       4.387004       4.387004    1[6-(6,6)]
    87       5.380588       5.380588       5.380588    1[6-(6,7)]
    88      12.619165      12.619165      12.619165    1[6-(6,7)]
    89      11.741766      11.741766      11.741766    1[6-(6,6)]
    90      12.983719      12.983719      12.983719    1[6-(1,1,8)]
    91       7.719331       7.719331       7.719331    1[6-(1,1,8)]
    92      12.681236      12.681236      12.681236    1[6-(1,1,8)]
    93      10.480727      10.480727      10.480727    1[6-(1,1,8)]
    94        9.61134        9.61134        9.61134    1[6-(1,1,8)]
    95       8.987341       8.987341       8.987341    1[6-(1,1,8)]
    96       7.860543       7.860543       7.860543    1[6-(6,6)]
    97       6.572487       6.572487       6.572487    1[6-(6,6)]
    98       7.434865       7.434865       7.434865    1[6-(6,6)]
    99       9.188667       9.188667       9.188667    1[6-(6,7)]
   100      11.898998      11.898998      11.898998    1[6-(6,6)]
   101      12.892587      12.892587      12.892587    1[6-(6,7)]
   102      10.115169      10.115169      10.115169    1[6-(6,7)]
   103       9.237766       9.237766       9.237766    1[6-(6,6)]
   104      15.487725      15.487725      15.487725    1[6-(1,1,8)]
   105      15.231316      15.231316      15.231316    1[6-(1,1,8)]
   106      15.185243      15.185243      15.185243    1[6-(1,1,8)]
   107       5.472731       5.472731       5.472731    1[6-(1,1,8)]
   108        4.60334        4.60334        4.60334    1[6-(1,1,8)]
   109      13.995345      13.995345      13.995345    1[6-(1,1,8)]
   110      12.868543      12.868543      12.868543    1[6-(6,6)]
   111      11.580484      11.580484      11.580484    1[6-(6,6)]
   112      17.450875      17.450875      17.450875    1[6-(6,6)]
   113       9.188676       9.188676       9.188676    1[6-(6,7)]
   114      11.899004      11.899004      11.899004    1[6-(6,6)]
   115       12.89259       12.89259       12.89259    1[6-(6,7)]
   116      15.123158      15.123158      15.123158    1[6-(6,7)]
   117      14.245757      14.245757      14.245757    1[6-(6,6)]
   118       10.47973       10.47973       10.47973    1[6-(1,1,8)]
   119      15.231333      15.231333      15.231333    1[6-(1,1,8)]
   120      10.177244      10.177244      10.177244    1[6-(1,1,8)]
   121       7.721337       7.721337       7.721337    6[1-(0),1-(0),1-(0),8-(6)]
   122       8.044851       8.044851       8.044851    6[6-(1,6),6-(6,8),8-(6)]
   123       9.308871       9.308871       9.308871    6[1-(0),6-(1,6),6-(6,8)]
   124      10.078098      10.078098      10.078098    6[1-(0),6-(1,6),6-(1,6)]
   125       9.569284       9.569284       9.569284    6[1-(0),6-(1,6),6-(6,6)]
   126       8.264199       8.264199       8.264199    6[6-(1,6),6-(1,7),6-(6,8)]
   127       7.488961       7.488961       7.488961    6[6-(6,6),6-(6,8),8-(25)]
   128       7.769407       7.769407       7.769407    6[1-(0),6-(6,6),7-(7,25)]
   129      15.121148      15.121148      15.121148    6[6-(6,6),7-(7),8-(25)]
   130      14.561252      14.561252      14.561252    6[6-(1,6),6-(1,6),6-(7,8)]
   131      14.966899      14.966899      14.966899    6[1-(0),6-(1,7),6-(6,6)]
   132      14.374952      14.374952      14.374952    6[1-(0),6-(1,6),7-(6,25)]
   133      13.072872      13.072872      13.072872    6[1-(0),6-(1,6),7-(6,25)]
   134      13.593705      13.593705      13.593705    6[1-(0),6-(1,7),6-(6,6)]
   135      12.562064      12.562064      12.562064    6[1-(0),1-(0),1-(0),8-(25,25)]
   136      12.729341      12.729341      12.729341    6[1-(0),1-(0),1-(0),8-(6)]
   137      13.052861      13.052861      13.052861    6[6-(1,6),6-(6,8),8-(6)]
   138       14.31688       14.31688       14.31688    6[1-(0),6-(1,6),6-(6,8)]
   139        5.07011        5.07011        5.07011    6[1-(0),6-(1,6),6-(1,6)]
   140       9.569275       9.569275       9.569275    6[1-(0),6-(1,6),6-(6,6)]
   141      18.280191      18.280191      18.280191    6[6-(1,6),6-(1,7),6-(6,8)]
   142      12.496975      12.496975      12.496975    6[6-(6,6),6-(6,8),8-(25)]
   143      17.785402      17.785402      17.785402    6[1-(0),6-(6,6),7-(7,25)]
   144      15.121149      15.121149      15.121149    6[6-(6,6),7-(7),8-(25)]
   145      14.561256      14.561256      14.561256    6[6-(1,6),6-(1,6),6-(7,8)]
   146      14.966905      14.966905      14.966905    6[1-(0),6-(1,7),6-(6,6)]
   147      14.374961      14.374961      14.374961    6[1-(0),6-(1,6),7-(6,25)]
   148       8.064867       8.064867       8.064867    6[1-(0),6-(1,6),7-(6,25)]
   149      13.593711      13.593711      13.593711    6[1-(0),6-(1,7),6-(6,6)]
   150        7.55408        7.55408        7.55408    6[1-(0),1-(0),1-(0),8-(25,25)]
   151      10.225341      10.225341      10.225341    6[1-(0),1-(0),1-(0),8-(6)]
   152      10.548856      10.548856      10.548856    6[6-(1,6),6-(6,8),8-(6)]
   153      11.812875      11.812875      11.812875    6[1-(0),6-(1,6),6-(6,8)]
   154      12.582103      12.582103      12.582103    6[1-(0),6-(1,6),6-(1,6)]
   155       12.07329       12.07329       12.07329    6[1-(0),6-(1,6),6-(6,6)]
   156      10.768205      10.768205      10.768205    6[6-(1,6),6-(1,7),6-(6,8)]
   157       9.992968       9.992968       9.992968    6[6-(6,6),6-(6,8),8-(25)]
   158      10.273414      10.273414      10.273414    6[1-(0),6-(6,6),7-(7,25)]
   159       7.609159       7.609159       7.609159    6[6-(6,6),7-(7),8-(25)]
   160       7.049264       7.049264       7.049264    6[6-(1,6),6-(1,6),6-(7,8)]
   161        7.45491        7.45491        7.45491    6[1-(0),6-(1,7),6-(6,6)]
   162       6.862964       6.862964       6.862964    6[1-(0),6-(1,6),7-(6,25)]
   163       5.560886       5.560886       5.560886    6[1-(0),6-(1,6),7-(6,25)]
   164       6.081719       6.081719       6.081719    6[1-(0),6-(1,7),6-(6,6)]
   165       5.050074       5.050074       5.050074    6[1-(0),1-(0),1-(0),8-(25,25)]
   166      15.233338      15.233338      15.233338    6[1-(0),1-(0),1-(0),8-(6)]
   167      15.556856      15.556856      15.556856    6[6-(1,6),6-(6,8),8-(6)]
   168       6.804875       6.804875       6.804875    6[1-(0),6-(1,6),6-(6,8)]
   169       7.574105       7.574105       7.574105    6[1-(0),6-(1,6),6-(1,6)]
   170       2.057279       2.057279       2.057279    6[1-(0),6-(1,6),6-(6,6)]
   171      10.768193      10.768193      10.768193    6[6-(1,6),6-(1,7),6-(6,8)]
   172      15.000968      15.000968      15.000968    6[6-(6,6),6-(6,8),8-(25)]
   173      10.273404      10.273404      10.273404    6[1-(0),6-(6,6),7-(7,25)]
   174       7.609147       7.609147       7.609147    6[6-(6,6),7-(7),8-(25)]
   175       7.049254       7.049254       7.049254    6[6-(1,6),6-(1,6),6-(7,8)]
   176       7.454903       7.454903       7.454903    6[1-(0),6-(1,7),6-(6,6)]
   177       6.862958       6.862958       6.862958    6[1-(0),6-(1,6),7-(6,25)]
   178       5.560876       5.560876       5.560876    6[1-(0),6-(1,6),7-(6,25)]
   179       6.081707       6.081707       6.081707    6[1-(0),6-(1,7),6-(6,6)]
   180       10.05807       10.05807       10.05807    6[1-(0),1-(0),1-(0),8-(25,25)]
   181      12.310654      12.310654      12.310654    6[1-(0),1-(0),1-(0),8-(6)]
   182       11.98714       11.98714       11.98714    6[6-(1,6),6-(6,8),8-(6)]
   183       10.72312       10.72312       10.72312    6[1-(0),6-(1,6),6-(6,8)]
   184       9.953893       9.953893       9.953893    6[1-(0),6-(1,6),6-(1,6)]
   185      10.462707      10.462707      10.462707    6[1-(0),6-(1,6),6-(6,6)]
   186      11.767792      11.767792      11.767792    6[6-(1,6),6-(1,7),6-(6,8)]
   187       12.54303       12.54303       12.54303    6[6-(6,6),6-(6,8),8-(25)]
   188      12.262584      12.262584      12.262584    6[1-(0),6-(6,6),7-(7,25)]
   189       4.910843       4.910843       4.910843    6[6-(6,6),7-(7),8-(25)]
   190       5.470739       5.470739       5.470739    6[6-(1,6),6-(1,6),6-(7,8)]
   191       5.065092       5.065092       5.065092    6[1-(0),6-(1,7),6-(6,6)]
   192       5.657039       5.657039       5.657039    6[1-(0),6-(1,6),7-(6,25)]
   193       6.959119       6.959119       6.959119    6[1-(0),6-(1,6),7-(6,25)]
   194       6.438286       6.438286       6.438286    6[1-(0),6-(1,7),6-(6,6)]
   195       7.469927       7.469927       7.469927    6[1-(0),1-(0),1-(0),8-(25,25)]
   196        7.30265        7.30265        7.30265    6[1-(0),1-(0),1-(0),8-(6)]
   197        6.97913        6.97913        6.97913    6[6-(1,6),6-(6,8),8-(6)]
   198       5.715111       5.715111       5.715111    6[1-(0),6-(1,6),6-(6,8)]
   199      14.961881      14.961881      14.961881    6[1-(0),6-(1,6),6-(1,6)]
   200      10.462716      10.462716      10.462716    6[1-(0),6-(1,6),6-(6,6)]
   201         1.7518         1.7518         1.7518    6[6-(1,6),6-(1,7),6-(6,8)]
   202       7.535016       7.535016       7.535016    6[6-(6,6),6-(6,8),8-(25)]
   203       2.246589       2.246589       2.246589    6[1-(0),6-(6,6),7-(7,25)]
   204       4.910842       4.910842       4.910842    6[6-(6,6),7-(7),8-(25)]
   205       5.470735       5.470735       5.470735    6[6-(1,6),6-(1,6),6-(7,8)]
   206       5.065086       5.065086       5.065086    6[1-(0),6-(1,7),6-(6,6)]
   207        5.65703        5.65703        5.65703    6[1-(0),6-(1,6),7-(6,25)]
   208        6.95911        6.95911        6.95911    6[1-(0),6-(1,6),7-(6,25)]
   209        6.43828        6.43828        6.43828    6[1-(0),6-(1,7),6-(6,6)]
   210      12.477911      12.477911      12.477911    6[1-(0),1-(0),1-(0),8-(25,25)]
   211        9.80665        9.80665        9.80665    6[1-(0),1-(0),1-(0),8-(6)]
   212       9.483135       9.483135       9.483135    6[6-(1,6),6-(6,8),8-(6)]
   213       8.219116       8.219116       8.219116    6[1-(0),6-(1,6),6-(6,8)]
   214       7.449888       7.449888       7.449888    6[1-(0),6-(1,6),6-(1,6)]
   215       7.958701       7.958701       7.958701    6[1-(0),6-(1,6),6-(6,6)]
   216       9.263786       9.263786       9.263786    6[6-(1,6),6-(1,7),6-(6,8)]
   217      10.039023      10.039023      10.039023    6[6-(6,6),6-(6,8),8-(25)]
   218       9.758577       9.758577       9.758577    6[1-(0),6-(6,6),7-(7,25)]
   219      12.422832      12.422832      12.422832    6[6-(6,6),7-(7),8-(25)]
   220      12.982727      12.982727      12.982727    6[6-(1,6),6-(1,6),6-(7,8)]
   221      12.577081      12.577081      12.577081    6[1-(0),6-(1,7),6-(6,6)]
   222      13.169027      13.169027      13.169027    6[1-(0),6-(1,6),7-(6,25)]
   223       9.463128       9.463128       9.463128    6[1-(0),6-(1,6),7-(6,25)]
   224      13.950272      13.950272      13.950272    6[1-(0),6-(1,7),6-(6,6)]
   225      14.981917      14.981917      14.981917    6[1-(0),1-(0),1-(0),8-(25,25)]
   226       4.798653       4.798653       4.798653    6[1-(0),1-(0),1-(0),8-(6)]
   227       4.475135       4.475135       4.475135    6[6-(1,6),6-(6,8),8-(6)]
   228      13.227116      13.227116      13.227116    6[1-(0),6-(1,6),6-(6,8)]
   229      12.457886      12.457886      12.457886    6[1-(0),6-(1,6),6-(1,6)]
   230      17.974712      17.974712      17.974712    6[1-(0),6-(1,6),6-(6,6)]
   231       9.263798       9.263798       9.263798    6[6-(1,6),6-(1,7),6-(6,8)]
   232       5.031023       5.031023       5.031023    6[6-(6,6),6-(6,8),8-(25)]
   233       9.758587       9.758587       9.758587    6[1-(0),6-(6,6),7-(7,25)]
   234      12.422844      12.422844      12.422844    6[6-(6,6),7-(7),8-(25)]
   235      12.982737      12.982737      12.982737    6[6-(1,6),6-(1,6),6-(7,8)]
   236      12.577088      12.577088      12.577088    6[1-(0),6-(1,7),6-(6,6)]
   237      13.169033      13.169033      13.169033    6[1-(0),6-(1,6),7-(6,25)]
   238      14.471115      14.471115      14.471115    6[1-(0),6-(1,6),7-(6,25)]
   239      13.950284      13.950284      13.950284    6[1-(0),6-(1,7),6-(6,6)]
   240       9.973921       9.973921       9.973921    6[1-(0),1-(0),1-(0),8-(25,25)]
   241       6.610555       6.610555       6.610555    7[6-(1,6),7-(6),25-(7,8,8,8,8)]
   242       6.275017       6.275017       6.275017    7[6-(6,8),7-(6,25)]
   243      13.432446      13.432446      13.432446    7[6-(1,6),6-(1,6),25-(7,8,8,8,8)]
   244      16.626552      16.626552      16.626552    7[6-(1,6),7-(6),25-(7,8,8,8,8)]
   245      16.291017      16.291017      16.291017    7[6-(6,8),7-(6,25)]
   246      13.432456      13.432456      13.432456    7[6-(1,6),6-(1,6),25-(7,8,8,8,8)]
   247       9.114564       9.114564       9.114564    7[6-(1,6),7-(6),25-(7,8,8,8,8)]
   248       8.779027       8.779027       8.779027    7[6-(6,8),7-(6,25)]
   249       5.920459       5.920459       5.920459    7[6-(1,6),6-(1,6),25-(7,8,8,8,8)]
   250       9.114552       9.114552       9.114552    7[6-(1,6),7-(6),25-(7,8,8,8,8)]
   251       8.779017       8.779017       8.779017    7[6-(6,8),7-(6,25)]
   252       5.920452       5.920452       5.920452    7[6-(1,6),6-(1,6),25-(7,8,8,8,8)]
   253      13.421436      13.421436      13.421436    7[6-(1,6),7-(6),25-(7,8,8,8,8)]
   254      13.756974      13.756974      13.756974    7[6-(6,8),7-(6,25)]
   255       6.599545       6.599545       6.599545    7[6-(1,6),6-(1,6),25-(7,8,8,8,8)]
   256       3.405439       3.405439       3.405439    7[6-(1,6),7-(6),25-(7,8,8,8,8)]
   257       3.740974       3.740974       3.740974    7[6-(6,8),7-(6,25)]
   258       6.599535       6.599535       6.599535    7[6-(1,6),6-(1,6),25-(7,8,8,8,8)]
   259      10.917427      10.917427      10.917427    7[6-(1,6),7-(6),25-(7,8,8,8,8)]
   260      11.252964      11.252964      11.252964    7[6-(6,8),7-(6,25)]
   261      14.111532      14.111532      14.111532    7[6-(1,6),6-(1,6),25-(7,8,8,8,8)]
   262      10.917439      10.917439      10.917439    7[6-(1,6),7-(6),25-(7,8,8,8,8)]
   263      11.252974      11.252974      11.252974    7[6-(6,8),7-(6,25)]
   264      14.111539      14.111539      14.111539    7[6-(1,6),6-(1,6),25-(7,8,8,8,8)]
   265       7.224542       7.224542       7.224542    8[6-(1,1,1),6-(6,6)]
   266       6.281031       6.281031       6.281031    8[6-(6,6),25-(7,7,8,8,8)]
   267      14.399997      14.399997      14.399997    8[6-(6,7),25-(7,7,8,8,8)]
   268      13.941267      13.941267      13.941267    8[6-(1,1,1),25-(7,7,8,8,8),25-(7,7,8,8,8)]
   269      12.232549      12.232549      12.232549    8[6-(1,1,1),6-(6,6)]
   270      11.289045      11.289045      11.289045    8[6-(6,6),25-(7,7,8,8,8)]
   271      14.399996      14.399996      14.399996    8[6-(6,7),25-(7,7,8,8,8)]
   272       8.933284       8.933284       8.933284    8[6-(1,1,1),25-(7,7,8,8,8),25-(7,7,8,8,8)]
   273       9.728547       9.728547       9.728547    8[6-(1,1,1),6-(6,6)]
   274       8.785039       8.785039       8.785039    8[6-(6,6),25-(7,7,8,8,8)]
   275       6.888008       6.888008       6.888008    8[6-(6,7),25-(7,7,8,8,8)]
   276       6.429277       6.429277       6.429277    8[6-(1,1,1),25-(7,7,8,8,8),25-(7,7,8,8,8)]
   277      14.736544      14.736544      14.736544    8[6-(1,1,1),6-(6,6)]
   278      13.793038      13.793038      13.793038    8[6-(6,6),25-(7,7,8,8,8)]
   279       6.887994       6.887994       6.887994    8[6-(6,7),25-(7,7,8,8,8)]
   280      11.437273      11.437273      11.437273    8[6-(1,1,1),25-(7,7,8,8,8),25-(7,7,8,8,8)]
   281      12.807449      12.807449      12.807449    8[6-(1,1,1),6-(6,6)]
   282       13.75096       13.75096       13.75096    8[6-(6,6),25-(7,7,8,8,8)]
   283       5.631994       5.631994       5.631994    8[6-(6,7),25-(7,7,8,8,8)]
   284       6.090724       6.090724       6.090724    8[6-(1,1,1),25-(7,7,8,8,8),25-(7,7,8,8,8)]
   285       7.799442       7.799442       7.799442    8[6-(1,1,1),6-(6,6)]
   286       8.742946       8.742946       8.742946    8[6-(6,6),25-(7,7,8,8,8)]
   287       5.631995       5.631995       5.631995    8[6-(6,7),25-(7,7,8,8,8)]
   288      11.098707      11.098707      11.098707    8[6-(1,1,1),25-(7,7,8,8,8),25-(7,7,8,8,8)]
   289      10.303444      10.303444      10.303444    8[6-(1,1,1),6-(6,6)]
   290      11.246952      11.246952      11.246952    8[6-(6,6),25-(7,7,8,8,8)]
   291      13.143983      13.143983      13.143983    8[6-(6,7),25-(7,7,8,8,8)]
   292      13.602714      13.602714      13.602714    8[6-(1,1,1),25-(7,7,8,8,8),25-(7,7,8,8,8)]
   293       5.295447       5.295447       5.295447    8[6-(1,1,1),6-(6,6)]
   294       6.238953       6.238953       6.238953    8[6-(6,6),25-(7,7,8,8,8)]
   295      13.143997      13.143997      13.143997    8[6-(6,7),25-(7,7,8,8,8)]
   296       8.594718       8.594718       8.594718    8[6-(1,1,1),25-(7,7,8,8,8),25-(7,7,8,8,8)]
