# Supplementary material for: A collection of forcefield precursors for metal–organic frameworks
Source: RSC Adv. 2019 Nov 13;9(63):36492–507. doi: 10.1039/c9ra07327b (PMC9075174; doi:10.1039/c9ra07327b)
Supplement: RA-009-C9RA07327B-s2555 [file RA-009-C9RA07327B-s2555.txt]

VAKREG_charged

9.851000    0.000000    0.000000
-4.925568    16.612468    0.000000
0.000000    -2.876602    17.499242

     1       3.160941       3.160941       3.160941    27[8-(6),8-(6),8-(6),8-(6)]
     2       8.086469       8.086469       8.086469    27[8-(6),8-(6),8-(6),8-(6)]
     3       1.764491       1.764491       1.764491    27[8-(6),8-(6),8-(6),8-(6)]
     4      -3.161037      -3.161037      -3.161037    27[8-(6),8-(6),8-(6),8-(6)]
     5       2.462716       2.462716       2.462716    27[8-(6),8-(6),8-(6),8-(6)]
     6      -2.462784      -2.462784      -2.462784    27[8-(6),8-(6),8-(6),8-(6)]
     7       1.209669       1.209669       1.209669    1[6-(6,6)]
     8        0.09749        0.09749        0.09749    1[6-(6,6)]
     9        -0.5852        -0.5852        -0.5852    1[6-(6,6)]
    10       0.565397       0.565397       0.565397    1[6-(6,6)]
    11      -2.461806      -2.461806      -2.461806    1[6-(6,6)]
    12       5.523423       5.523423       5.523423    1[6-(6,6)]
    13       -3.88431       -3.88431       -3.88431    1[6-(6,6)]
    14       3.258644       3.258644       3.258644    1[6-(6,6)]
    15       6.135169       6.135169       6.135169    1[6-(6,6)]
    16       5.022992       5.022992       5.022992    1[6-(6,6)]
    17       4.340334       4.340334       4.340334    1[6-(6,6)]
    18        5.49093        5.49093        5.49093    1[6-(6,6)]
    19       2.463708       2.463708       2.463708    1[6-(6,6)]
    20        0.59792        0.59792        0.59792    1[6-(6,6)]
    21       1.041243       1.041243       1.041243    1[6-(6,6)]
    22       8.184209       8.184209       8.184209    1[6-(6,6)]
    23       3.715763       3.715763       3.715763    1[6-(6,6)]
    24       4.827942       4.827942       4.827942    1[6-(6,6)]
    25       5.510632       5.510632       5.510632    1[6-(6,6)]
    26       4.360035       4.360035       4.360035    1[6-(6,6)]
    27       7.387238       7.387238       7.387238    1[6-(6,6)]
    28      -0.597991      -0.597991      -0.597991    1[6-(6,6)]
    29       8.809742       8.809742       8.809742    1[6-(6,6)]
    30       1.666788       1.666788       1.666788    1[6-(6,6)]
    31      -1.209737      -1.209737      -1.209737    1[6-(6,6)]
    32       -0.09756       -0.09756       -0.09756    1[6-(6,6)]
    33       0.585098       0.585098       0.585098    1[6-(6,6)]
    34      -0.565498      -0.565498      -0.565498    1[6-(6,6)]
    35       2.461724       2.461724       2.461724    1[6-(6,6)]
    36       4.327512       4.327512       4.327512    1[6-(6,6)]
    37       3.884189       3.884189       3.884189    1[6-(6,6)]
    38      -3.258777      -3.258777      -3.258777    1[6-(6,6)]
    39      -0.056216      -0.056216      -0.056216    1[7-(1,6,6)]
    40      -0.207916      -0.207916      -0.207916    1[7-(1,6,6)]
    41       1.969153       1.969153       1.969153    1[6-(1,1,7)]
    42       1.729777       1.729777       1.729777    1[6-(1,1,7)]
    43       1.894282       1.894282       1.894282    1[6-(1,1,7)]
    44      -1.524998      -1.524998      -1.524998    1[6-(1,1,7)]
    45       -0.28279       -0.28279       -0.28279    1[6-(1,1,7)]
    46      -0.447295      -0.447295      -0.447295    1[6-(1,1,7)]
    47       4.869347       4.869347       4.869347    1[7-(1,6,6)]
    48       4.717635       4.717635       4.717635    1[7-(1,6,6)]
    49       6.894709       6.894709       6.894709    1[6-(1,1,7)]
    50       6.655326       6.655326       6.655326    1[6-(1,1,7)]
    51       6.819845       6.819845       6.819845    1[6-(1,1,7)]
    52        3.40056        3.40056        3.40056    1[6-(1,1,7)]
    53       4.642774       4.642774       4.642774    1[6-(1,1,7)]
    54       4.478256       4.478256       4.478256    1[6-(1,1,7)]
    55       4.981648       4.981648       4.981648    1[7-(1,6,6)]
    56       5.133348       5.133348       5.133348    1[7-(1,6,6)]
    57       2.956279       2.956279       2.956279    1[6-(1,1,7)]
    58       3.195655       3.195655       3.195655    1[6-(1,1,7)]
    59        3.03115        3.03115        3.03115    1[6-(1,1,7)]
    60        6.45043        6.45043        6.45043    1[6-(1,1,7)]
    61       5.208222       5.208222       5.208222    1[6-(1,1,7)]
    62       5.372727       5.372727       5.372727    1[6-(1,1,7)]
    63       0.056085       0.056085       0.056085    1[7-(1,6,6)]
    64       0.207797       0.207797       0.207797    1[7-(1,6,6)]
    65      -1.969277      -1.969277      -1.969277    1[6-(1,1,7)]
    66      -1.729894      -1.729894      -1.729894    1[6-(1,1,7)]
    67      -1.894413      -1.894413      -1.894413    1[6-(1,1,7)]
    68       1.524872       1.524872       1.524872    1[6-(1,1,7)]
    69       0.282658       0.282658       0.282658    1[6-(1,1,7)]
    70       0.447176       0.447176       0.447176    1[6-(1,1,7)]
    71       1.017566       1.017566       1.017566    6[6-(1,6),6-(1,6),6-(8,8)]
    72       0.859955       0.859955       0.859955    6[1-(0),6-(1,6),6-(6,6)]
    73       0.180235       0.180235       0.180235    6[1-(0),6-(1,6),6-(6,6)]
    74      -0.374381      -0.374381      -0.374381    6[6-(1,6),6-(1,6),6-(8,8)]
    75      -0.221695      -0.221695      -0.221695    6[1-(0),6-(1,6),6-(6,6)]
    76       0.467875       0.467875       0.467875    6[1-(0),6-(1,6),6-(6,6)]
    77       1.767227       1.767227       1.767227    6[6-(6,6),8-(27),8-(27)]
    78      -1.175268      -1.175268      -1.175268    6[6-(6,6),8-(27),8-(27)]
    79      -2.458848      -2.458848      -2.458848    6[1-(0),6-(1,6),6-(6,6)]
    80       6.269139       6.269139       6.269139    6[6-(1,6),6-(1,6),6-(8,8)]
    81       6.274069       6.274069       6.274069    6[1-(0),6-(1,6),6-(6,6)]
    82       5.088986       5.088986       5.088986    6[6-(6,6),8-(0),8-(27)]
    83       -4.30298       -4.30298       -4.30298    6[1-(0),6-(1,6),6-(6,6)]
    84       4.546174       4.546174       4.546174    6[6-(1,6),6-(1,6),6-(8,8)]
    85       3.926542       3.926542       3.926542    6[1-(0),6-(1,6),6-(6,6)]
    86       4.138348       4.138348       4.138348    6[6-(6,6),8-(0),8-(27)]
    87       5.943083       5.943083       5.943083    6[6-(1,6),6-(1,6),6-(8,8)]
    88       5.785462       5.785462       5.785462    6[1-(0),6-(1,6),6-(6,6)]
    89       5.105743       5.105743       5.105743    6[1-(0),6-(1,6),6-(6,6)]
    90       4.551137       4.551137       4.551137    6[6-(1,6),6-(1,6),6-(8,8)]
    91       4.703832       4.703832       4.703832    6[1-(0),6-(1,6),6-(6,6)]
    92       5.393402       5.393402       5.393402    6[1-(0),6-(1,6),6-(6,6)]
    93       6.692743       6.692743       6.692743    6[6-(6,6),8-(27),8-(27)]
    94       3.750251       3.750251       3.750251    6[6-(6,6),8-(27),8-(27)]
    95        2.46666        2.46666        2.46666    6[1-(0),6-(1,6),6-(6,6)]
    96       1.343646       1.343646       1.343646    6[6-(1,6),6-(1,6),6-(8,8)]
    97       1.348567       1.348567       1.348567    6[1-(0),6-(1,6),6-(6,6)]
    98         0.1635         0.1635         0.1635    6[6-(6,6),8-(0),8-(27)]
    99       0.622579       0.622579       0.622579    6[1-(0),6-(1,6),6-(6,6)]
   100      -0.379269      -0.379269      -0.379269    6[6-(1,6),6-(1,6),6-(8,8)]
   101       8.852108       8.852108       8.852108    6[1-(0),6-(1,6),6-(6,6)]
   102      -0.787106      -0.787106      -0.787106    6[6-(6,6),8-(0),8-(27)]
   103       3.907866       3.907866       3.907866    6[6-(1,6),6-(1,6),6-(8,8)]
   104       4.065477       4.065477       4.065477    6[1-(0),6-(1,6),6-(6,6)]
   105       4.745197       4.745197       4.745197    6[1-(0),6-(1,6),6-(6,6)]
   106       5.299813       5.299813       5.299813    6[6-(1,6),6-(1,6),6-(8,8)]
   107       5.147127       5.147127       5.147127    6[1-(0),6-(1,6),6-(6,6)]
   108       4.457557       4.457557       4.457557    6[1-(0),6-(1,6),6-(6,6)]
   109       3.158205       3.158205       3.158205    6[6-(6,6),8-(27),8-(27)]
   110         6.1007         6.1007         6.1007    6[6-(6,6),8-(27),8-(27)]
   111        7.38428        7.38428        7.38428    6[1-(0),6-(1,6),6-(6,6)]
   112      -1.343707      -1.343707      -1.343707    6[6-(1,6),6-(1,6),6-(8,8)]
   113      -1.348637      -1.348637      -1.348637    6[1-(0),6-(1,6),6-(6,6)]
   114      -0.163554      -0.163554      -0.163554    6[6-(6,6),8-(0),8-(27)]
   115       9.228412       9.228412       9.228412    6[1-(0),6-(1,6),6-(6,6)]
   116       0.379258       0.379258       0.379258    6[6-(1,6),6-(1,6),6-(8,8)]
   117        0.99889        0.99889        0.99889    6[1-(0),6-(1,6),6-(6,6)]
   118       0.787084       0.787084       0.787084    6[6-(6,6),8-(0),8-(27)]
   119      -1.017651      -1.017651      -1.017651    6[6-(1,6),6-(1,6),6-(8,8)]
   120       -0.86003       -0.86003       -0.86003    6[1-(0),6-(1,6),6-(6,6)]
   121      -0.180311      -0.180311      -0.180311    6[1-(0),6-(1,6),6-(6,6)]
   122       0.374295       0.374295       0.374295    6[6-(1,6),6-(1,6),6-(8,8)]
   123         0.2216         0.2216         0.2216    6[1-(0),6-(1,6),6-(6,6)]
   124       -0.46797       -0.46797       -0.46797    6[1-(0),6-(1,6),6-(6,6)]
   125      -1.767311      -1.767311      -1.767311    6[6-(6,6),8-(27),8-(27)]
   126       1.175181       1.175181       1.175181    6[6-(6,6),8-(27),8-(27)]
   127       2.458772       2.458772       2.458772    6[1-(0),6-(1,6),6-(6,6)]
   128       3.581786       3.581786       3.581786    6[6-(1,6),6-(1,6),6-(8,8)]
   129       3.576865       3.576865       3.576865    6[1-(0),6-(1,6),6-(6,6)]
   130       4.761932       4.761932       4.761932    6[6-(6,6),8-(0),8-(27)]
   131       4.302853       4.302853       4.302853    6[1-(0),6-(1,6),6-(6,6)]
   132      -4.546299      -4.546299      -4.546299    6[6-(1,6),6-(1,6),6-(8,8)]
   133      -3.926676      -3.926676      -3.926676    6[1-(0),6-(1,6),6-(6,6)]
   134      -4.138462      -4.138462      -4.138462    6[6-(6,6),8-(0),8-(27)]
   135       1.546545       1.546545       1.546545    6[1-(0),1-(0),1-(0),7-(1,1,6)]
   136      -0.591123      -0.591123      -0.591123    6[1-(0),1-(0),1-(0),7-(1,1,6)]
   137       6.472101       6.472101       6.472101    6[1-(0),1-(0),1-(0),7-(1,1,6)]
   138       4.334435       4.334435       4.334435    6[1-(0),1-(0),1-(0),7-(1,1,6)]
   139       3.378887       3.378887       3.378887    6[1-(0),1-(0),1-(0),7-(1,1,6)]
   140       5.516555       5.516555       5.516555    6[1-(0),1-(0),1-(0),7-(1,1,6)]
   141      -1.546669      -1.546669      -1.546669    6[1-(0),1-(0),1-(0),7-(1,1,6)]
   142       0.590997       0.590997       0.590997    6[1-(0),1-(0),1-(0),7-(1,1,6)]
   143       2.043051       2.043051       2.043051    8[6-(6,8),27-(8,8,8)]
   144       2.078524       2.078524       2.078524    8[6-(6,8),27-(8,8,8)]
   145      -1.850065      -1.850065      -1.850065    8[6-(6,8),27-(8,8,8)]
   146      -1.121083      -1.121083      -1.121083    8[6-(6,8),27-(8,8,8)]
   147       5.104743       5.104743       5.104743    8[6-(6,8)]
   148        4.04478        4.04478        4.04478    8[6-(6,8),27-(8,8,8)]
   149       4.528452       4.528452       4.528452    8[6-(6,8)]
   150       3.361105       3.361105       3.361105    8[6-(6,8),27-(8,8,8)]
   151       6.968576       6.968576       6.968576    8[6-(6,8),27-(8,8,8)]
   152        7.00403        7.00403        7.00403    8[6-(6,8),27-(8,8,8)]
   153       3.075462       3.075462       3.075462    8[6-(6,8),27-(8,8,8)]
   154       3.804427       3.804427       3.804427    8[6-(6,8),27-(8,8,8)]
   155       0.179265       0.179265       0.179265    8[6-(6,8)]
   156      -0.880707      -0.880707      -0.880707    8[6-(6,8),27-(8,8,8)]
   157       -0.39701       -0.39701       -0.39701    8[6-(6,8)]
   158       8.286649       8.286649       8.286649    8[6-(6,8),27-(8,8,8)]
   159       2.882381       2.882381       2.882381    8[6-(6,8),27-(8,8,8)]
   160       2.846908       2.846908       2.846908    8[6-(6,8),27-(8,8,8)]
   161       6.775497       6.775497       6.775497    8[6-(6,8),27-(8,8,8)]
   162       6.046515       6.046515       6.046515    8[6-(6,8),27-(8,8,8)]
   163      -0.179311      -0.179311      -0.179311    8[6-(6,8)]
   164       0.880652       0.880652       0.880652    8[6-(6,8),27-(8,8,8)]
   165        0.39698        0.39698        0.39698    8[6-(6,8)]
   166       1.564327       1.564327       1.564327    8[6-(6,8),27-(8,8,8)]
   167      -2.043144      -2.043144      -2.043144    8[6-(6,8),27-(8,8,8)]
   168      -2.078598      -2.078598      -2.078598    8[6-(6,8),27-(8,8,8)]
   169        1.84997        1.84997        1.84997    8[6-(6,8),27-(8,8,8)]
   170       1.121005       1.121005       1.121005    8[6-(6,8),27-(8,8,8)]
   171       4.746167       4.746167       4.746167    8[6-(6,8)]
   172       5.806139       5.806139       5.806139    8[6-(6,8),27-(8,8,8)]
   173       5.322442       5.322442       5.322442    8[6-(6,8)]
   174      -3.361217      -3.361217      -3.361217    8[6-(6,8),27-(8,8,8)]
   175       0.098448       0.098448       0.098448    7[1-(0),1-(0),6-(1,1,1),6-(1,1,1)]
   176       5.024004       5.024004       5.024004    7[1-(0),1-(0),6-(1,1,1),6-(1,1,1)]
   177       4.826984       4.826984       4.826984    7[1-(0),1-(0),6-(1,1,1),6-(1,1,1)]
   178      -0.098572      -0.098572      -0.098572    7[1-(0),1-(0),6-(1,1,1),6-(1,1,1)]
