# Supplementary material for: A collection of forcefield precursors for metal–organic frameworks
Source: RSC Adv. 2019 Nov 13;9(63):36492–507. doi: 10.1039/c9ra07327b (PMC9075174; doi:10.1039/c9ra07327b)
Supplement: RA-009-C9RA07327B-s2556 [file RA-009-C9RA07327B-s2556.txt]

VAKRIK_ion_b

17.318800    0.000000    0.000000
14.564723    9.370681    0.000000
-0.799704    -0.235036    18.292019

     1      11.896872      11.896872      11.896872    27[8-(6),8-(6),8-(6),8-(6)]
     2      21.248664      21.248664      21.248664    27[8-(6),8-(6),8-(6),8-(6)]
     3      19.186947      19.186947      19.186947    27[8-(6),8-(6),8-(6),8-(6)]
     4       9.835155       9.835155       9.835155    27[8-(6),8-(6),8-(6),8-(6)]
     5         8.6594         8.6594         8.6594    27[8-(6),8-(6),8-(6),8-(6)]
     6       6.882509       6.882509       6.882509    27[8-(6),8-(6),8-(6),8-(6)]
     7      10.834252      10.834252      10.834252    8[6-(6,8),27-(8,8,8)]
     8       8.651639       8.651639       8.651639    8[6-(6,8),27-(8,8,8)]
     9       9.874407       9.874407       9.874407    8[6-(6,8),27-(8,8,8)]
    10       7.730932       7.730932       7.730932    8[6-(6,8),27-(8,8,8)]
    11      26.173264      26.173264      26.173264    8[6-(6,8)]
    12      24.348614      24.348614      24.348614    8[6-(6,8),27-(8,8,8)]
    13      13.787164      13.787164      13.787164    8[6-(6,8),27-(8,8,8)]
    14      27.595263      27.595263      27.595263    8[6-(6,8)]
    15      20.911136      20.911136      20.911136    8[6-(6,8),27-(8,8,8)]
    16      22.691103      22.691103      22.691103    8[6-(6,8),27-(8,8,8)]
    17      19.793857      19.793857      19.793857    8[6-(6,8),27-(8,8,8)]
    18      21.932374      21.932374      21.932374    8[6-(6,8),27-(8,8,8)]
    19       5.396334       5.396334       5.396334    8[6-(6,8)]
    20       5.835764       5.835764       5.835764    8[6-(6,8),27-(8,8,8)]
    21      19.561568      19.561568      19.561568    8[6-(6,8),27-(8,8,8)]
    22       2.948246       2.948246       2.948246    8[6-(6,8)]
    23      20.249567      20.249567      20.249567    8[6-(6,8),27-(8,8,8)]
    24       22.43218       22.43218       22.43218    8[6-(6,8),27-(8,8,8)]
    25      21.209412      21.209412      21.209412    8[6-(6,8),27-(8,8,8)]
    26      23.352887      23.352887      23.352887    8[6-(6,8),27-(8,8,8)]
    27       4.910555       4.910555       4.910555    8[6-(6,8)]
    28       6.735205       6.735205       6.735205    8[6-(6,8),27-(8,8,8)]
    29      17.296655      17.296655      17.296655    8[6-(6,8),27-(8,8,8)]
    30       3.488556       3.488556       3.488556    8[6-(6,8)]
    31      10.172683      10.172683      10.172683    8[6-(6,8),27-(8,8,8)]
    32       8.392716       8.392716       8.392716    8[6-(6,8),27-(8,8,8)]
    33      11.289962      11.289962      11.289962    8[6-(6,8),27-(8,8,8)]
    34       9.151445       9.151445       9.151445    8[6-(6,8),27-(8,8,8)]
    35      25.687485      25.687485      25.687485    8[6-(6,8)]
    36      25.248055      25.248055      25.248055    8[6-(6,8),27-(8,8,8)]
    37      11.522251      11.522251      11.522251    8[6-(6,8),27-(8,8,8)]
    38      28.135573      28.135573      28.135573    8[6-(6,8)]
    39       9.464881       9.464881       9.464881    6[6-(1,6),6-(1,6),6-(8,8)]
    40       8.190192       8.190192       8.190192    6[1-(0),6-(1,6),6-(6,6)]
    41       8.010453       8.010453       8.010453    6[1-(0),6-(1,6),6-(6,6)]
    42       9.092768       9.092768       9.092768    6[6-(1,6),6-(1,6),6-(8,8)]
    43       10.35105       10.35105       10.35105    6[1-(0),6-(1,6),6-(6,6)]
    44      10.536871      10.536871      10.536871    6[1-(0),6-(1,6),6-(6,6)]
    45       9.674291       9.674291       9.674291    6[6-(6,6),8-(27),8-(27)]
    46       8.872916       8.872916       8.872916    6[6-(6,6),8-(27),8-(27)]
    47       7.926069       7.926069       7.926069    6[1-(0),6-(1,6),6-(6,6)]
    48      24.990652      24.990652      24.990652    6[6-(1,6),6-(1,6),6-(8,8)]
    49      23.553973      23.553973      23.553973    6[1-(0),6-(1,6),6-(6,6)]
    50      25.466423      25.466423      25.466423    6[6-(6,6),8-(0),8-(27)]
    51      12.976289      12.976289      12.976289    6[1-(0),6-(1,6),6-(6,6)]
    52      15.939512      15.939512      15.939512    6[6-(1,6),6-(1,6),6-(8,8)]
    53      14.369981      14.369981      14.369981    6[1-(0),6-(1,6),6-(6,6)]
    54      28.179195      28.179195      28.179195    6[6-(6,6),8-(0),8-(27)]
    55       16.76346       16.76346       16.76346    6[1-(0),1-(0),1-(0),7-(1,1)]
    56      21.519831      21.519831      21.519831    6[6-(1,6),6-(1,6),6-(8,8)]
    57      22.489919      22.489919      22.489919    6[1-(0),6-(1,6),6-(6,6)]
    58      22.296757      22.296757      22.296757    6[1-(0),6-(1,6),6-(6,6)]
    59      21.133471      21.133471      21.133471    6[6-(1,6),6-(1,6),6-(8,8)]
    60      20.171528      20.171528      20.171528    6[1-(0),6-(1,6),6-(6,6)]
    61      20.361364      20.361364      20.361364    6[1-(0),6-(1,6),6-(6,6)]
    62       21.71527       21.71527       21.71527    6[6-(6,6),8-(27),8-(27)]
    63      20.942415      20.942415      20.942415    6[6-(6,6),8-(27),8-(27)]
    64      22.163488      22.163488      22.163488    6[1-(0),6-(1,6),6-(6,6)]
    65        7.23717        7.23717        7.23717    6[6-(1,6),6-(1,6),6-(8,8)]
    66       7.897831       7.897831       7.897831    6[1-(0),6-(1,6),6-(6,6)]
    67       6.091608       6.091608       6.091608    6[6-(6,6),8-(0),8-(27)]
    68      15.394253      15.394253      15.394253    6[1-(0),6-(1,6),6-(6,6)]
    69      18.022277      18.022277      18.022277    6[6-(1,6),6-(1,6),6-(8,8)]
    70      14.267707      14.267707      14.267707    6[1-(0),6-(1,6),6-(6,6)]
    71       2.058611       2.058611       2.058611    6[6-(6,6),8-(0),8-(27)]
    72      14.214772      14.214772      14.214772    6[1-(0),1-(0),1-(0),7-(1,1)]
    73      21.618938      21.618938      21.618938    6[6-(1,6),6-(1,6),6-(8,8)]
    74      22.893627      22.893627      22.893627    6[1-(0),6-(1,6),6-(6,6)]
    75      23.073366      23.073366      23.073366    6[1-(0),6-(1,6),6-(6,6)]
    76      21.991051      21.991051      21.991051    6[6-(1,6),6-(1,6),6-(8,8)]
    77      20.732769      20.732769      20.732769    6[1-(0),6-(1,6),6-(6,6)]
    78      20.546948      20.546948      20.546948    6[1-(0),6-(1,6),6-(6,6)]
    79      21.409528      21.409528      21.409528    6[6-(6,6),8-(27),8-(27)]
    80      22.210903      22.210903      22.210903    6[6-(6,6),8-(27),8-(27)]
    81       23.15775       23.15775       23.15775    6[1-(0),6-(1,6),6-(6,6)]
    82       6.093167       6.093167       6.093167    6[6-(1,6),6-(1,6),6-(8,8)]
    83       7.529846       7.529846       7.529846    6[1-(0),6-(1,6),6-(6,6)]
    84       5.617396       5.617396       5.617396    6[6-(6,6),8-(0),8-(27)]
    85       18.10753       18.10753       18.10753    6[1-(0),6-(1,6),6-(6,6)]
    86      15.944011      15.944011      15.944011    6[6-(1,6),6-(1,6),6-(8,8)]
    87      16.713838      16.713838      16.713838    6[1-(0),6-(1,6),6-(6,6)]
    88       2.904624       2.904624       2.904624    6[6-(6,6),8-(0),8-(27)]
    89      14.317184      14.317184      14.317184    6[1-(0),1-(0),1-(0),7-(1,1)]
    90       9.563988       9.563988       9.563988    6[6-(1,6),6-(1,6),6-(8,8)]
    91         8.5939         8.5939         8.5939    6[1-(0),6-(1,6),6-(6,6)]
    92       8.787062       8.787062       8.787062    6[1-(0),6-(1,6),6-(6,6)]
    93       9.950348       9.950348       9.950348    6[6-(1,6),6-(1,6),6-(8,8)]
    94      10.912291      10.912291      10.912291    6[1-(0),6-(1,6),6-(6,6)]
    95      10.722455      10.722455      10.722455    6[1-(0),6-(1,6),6-(6,6)]
    96       9.368549       9.368549       9.368549    6[6-(6,6),8-(27),8-(27)]
    97      10.141404      10.141404      10.141404    6[6-(6,6),8-(27),8-(27)]
    98       8.920331       8.920331       8.920331    6[1-(0),6-(1,6),6-(6,6)]
    99      23.846649      23.846649      23.846649    6[6-(1,6),6-(1,6),6-(8,8)]
   100      23.185988      23.185988      23.185988    6[1-(0),6-(1,6),6-(6,6)]
   101      24.992211      24.992211      24.992211    6[6-(6,6),8-(0),8-(27)]
   102      15.689566      15.689566      15.689566    6[1-(0),6-(1,6),6-(6,6)]
   103      13.061542      13.061542      13.061542    6[6-(1,6),6-(1,6),6-(8,8)]
   104      16.816112      16.816112      16.816112    6[1-(0),6-(1,6),6-(6,6)]
   105      29.025208      29.025208      29.025208    6[6-(6,6),8-(0),8-(27)]
   106      16.507841      16.507841      16.507841    6[1-(0),1-(0),1-(0),7-(1,1)]
   107       7.453966       7.453966       7.453966    1[6-(6,6)]
   108       7.150918       7.150918       7.150918    1[6-(6,6)]
   109      11.087233      11.087233      11.087233    1[6-(6,6)]
   110      11.397964      11.397964      11.397964    1[6-(6,6)]
   111       8.368626       8.368626       8.368626    1[6-(6,6)]
   112      23.391979      23.391979      23.391979    1[6-(6,6)]
   113      12.456546      12.456546      12.456546    1[6-(6,6)]
   114      14.770814      14.770814      14.770814    1[6-(6,6)]
   115      15.595686      15.595686      15.595686    1[7-(1,6)]
   116      16.965369      16.965369      16.965369    1[7-(1,6)]
   117        16.5884        16.5884        16.5884    1[6-(1,1,7)]
   118      16.183049      16.183049      16.183049    1[6-(1,1,7)]
   119      17.668234      17.668234      17.668234    1[6-(1,1,7)]
   120      23.270211      23.270211      23.270211    1[6-(6,6)]
   121      22.960201      22.960201      22.960201    1[6-(6,6)]
   122      19.385772      19.385772      19.385772    1[6-(6,6)]
   123       19.69581       19.69581       19.69581    1[6-(6,6)]
   124       21.70716       21.70716       21.70716    1[6-(6,6)]
   125       7.652772       7.652772       7.652772    1[6-(6,6)]
   126      16.221351      16.221351      16.221351    1[6-(6,6)]
   127      14.355998      14.355998      14.355998    1[6-(6,6)]
   128      14.826643      14.826643      14.826643    1[7-(1,6)]
   129      13.416201      13.416201      13.416201    1[7-(1,6)]
   130        14.0345        14.0345        14.0345    1[6-(1,1,7)]
   131      13.525616      13.525616      13.525616    1[6-(1,1,7)]
   132      15.064312      15.064312      15.064312    1[6-(1,1,7)]
   133      23.629853      23.629853      23.629853    1[6-(6,6)]
   134      23.932901      23.932901      23.932901    1[6-(6,6)]
   135      19.996586      19.996586      19.996586    1[6-(6,6)]
   136      19.685855      19.685855      19.685855    1[6-(6,6)]
   137      22.715193      22.715193      22.715193    1[6-(6,6)]
   138        7.69184        7.69184        7.69184    1[6-(6,6)]
   139      18.627273      18.627273      18.627273    1[6-(6,6)]
   140      16.313005      16.313005      16.313005    1[6-(6,6)]
   141      15.488133      15.488133      15.488133    1[7-(1,6)]
   142       14.11845       14.11845       14.11845    1[7-(1,6)]
   143      14.551676      14.551676      14.551676    1[6-(1,1,7)]
   144      13.375204      13.375204      13.375204    1[6-(1,1,7)]
   145      14.818609      14.818609      14.818609    1[6-(1,1,7)]
   146       7.813608       7.813608       7.813608    1[6-(6,6)]
   147       8.123618       8.123618       8.123618    1[6-(6,6)]
   148      11.698047      11.698047      11.698047    1[6-(6,6)]
   149      11.388009      11.388009      11.388009    1[6-(6,6)]
   150       9.376659       9.376659       9.376659    1[6-(6,6)]
   151      23.431047      23.431047      23.431047    1[6-(6,6)]
   152      14.862468      14.862468      14.862468    1[6-(6,6)]
   153      16.727821      16.727821      16.727821    1[6-(6,6)]
   154      16.257176      16.257176      16.257176    1[7-(1,6)]
   155      17.667618      17.667618      17.667618    1[7-(1,6)]
   156      16.518957      16.518957      16.518957    1[6-(1,1,7)]
   157      15.610712      15.610712      15.610712    1[6-(1,1,7)]
   158      17.119582      17.119582      17.119582    1[6-(1,1,7)]
   159       16.46305       16.46305       16.46305    7[1-(0),1-(0),6-(1,1,1)]
   160      14.226426      14.226426      14.226426    7[1-(0),1-(0),6-(1,1,1)]
   161      14.620769      14.620769      14.620769    7[1-(0),1-(0),6-(1,1,1)]
   162      16.857393      16.857393      16.857393    7[1-(0),1-(0),6-(1,1,1)]
