# Supplementary material for: A collection of forcefield precursors for metal–organic frameworks
Source: RSC Adv. 2019 Nov 13;9(63):36492–507. doi: 10.1039/c9ra07327b (PMC9075174; doi:10.1039/c9ra07327b)
Supplement: RA-009-C9RA07327B-s2557 [file RA-009-C9RA07327B-s2557.txt]

VAPBAR_charged

12.336000    0.000000    0.000000
0.000000    12.488000    0.000000
0.000000    -6.244000    10.814925

     1            0.0            0.0            0.0    63[8-(6),8-(6),8-(6),8-(6),8-(6),8-(6)]
     2       8.048006       8.048006       8.048006    1[7-(6,6,6)]
     3        7.89504        7.89504        7.89504    1[6-(1,6,7)]
     4       7.239998       7.239998       7.239998    1[6-(1,6,7)]
     5       9.904574       9.904574       9.904574    1[6-(1,6,7)]
     6       9.268037       9.268037       9.268037    1[6-(1,6,7)]
     7       9.219926       9.219926       9.219926    1[6-(1,6,7)]
     8       8.350238       8.350238       8.350238    1[6-(1,6,7)]
     9       8.286091       8.286091       8.286091    1[6-(6,6)]
    10       5.786818       5.786818       5.786818    1[6-(6,6)]
    11       9.733104       9.733104       9.733104    1[6-(1,6,7)]
    12      10.716283      10.716283      10.716283    1[6-(1,6,7)]
    13       8.048006       8.048006       8.048006    1[7-(6,6,6)]
    14        7.89504        7.89504        7.89504    1[6-(1,6,7)]
    15       7.239998       7.239998       7.239998    1[6-(1,6,7)]
    16       9.904574       9.904574       9.904574    1[6-(1,6,7)]
    17       9.268037       9.268037       9.268037    1[6-(1,6,7)]
    18       9.219926       9.219926       9.219926    1[6-(1,6,7)]
    19       8.350238       8.350238       8.350238    1[6-(1,6,7)]
    20       8.286091       8.286091       8.286091    1[6-(6,6)]
    21       5.786818       5.786818       5.786818    1[6-(6,6)]
    22       9.733104       9.733104       9.733104    1[6-(1,6,7)]
    23      10.716283      10.716283      10.716283    1[6-(1,6,7)]
    24       8.048006       8.048006       8.048006    1[7-(6,6,6)]
    25        7.89504        7.89504        7.89504    1[6-(1,6,7)]
    26       7.239998       7.239998       7.239998    1[6-(1,6,7)]
    27       9.904574       9.904574       9.904574    1[6-(1,6,7)]
    28       9.268037       9.268037       9.268037    1[6-(1,6,7)]
    29       9.219926       9.219926       9.219926    1[6-(1,6,7)]
    30       8.350238       8.350238       8.350238    1[6-(1,6,7)]
    31       8.286091       8.286091       8.286091    1[6-(6,6)]
    32       5.786818       5.786818       5.786818    1[6-(6,6)]
    33       9.733104       9.733104       9.733104    1[6-(1,6,7)]
    34      10.716283      10.716283      10.716283    1[6-(1,6,7)]
    35       4.287994       4.287994       4.287994    1[7-(6,6,6)]
    36        4.44096        4.44096        4.44096    1[6-(1,6,7)]
    37       5.096002       5.096002       5.096002    1[6-(1,6,7)]
    38       2.431426       2.431426       2.431426    1[6-(1,6,7)]
    39       3.067963       3.067963       3.067963    1[6-(1,6,7)]
    40       3.116074       3.116074       3.116074    1[6-(1,6,7)]
    41       3.985762       3.985762       3.985762    1[6-(1,6,7)]
    42       4.049909       4.049909       4.049909    1[6-(6,6)]
    43       6.549182       6.549182       6.549182    1[6-(6,6)]
    44       2.602896       2.602896       2.602896    1[6-(1,6,7)]
    45       1.619717       1.619717       1.619717    1[6-(1,6,7)]
    46       4.287994       4.287994       4.287994    1[7-(6,6,6)]
    47        4.44096        4.44096        4.44096    1[6-(1,6,7)]
    48       5.096002       5.096002       5.096002    1[6-(1,6,7)]
    49       2.431426       2.431426       2.431426    1[6-(1,6,7)]
    50       3.067963       3.067963       3.067963    1[6-(1,6,7)]
    51       3.116074       3.116074       3.116074    1[6-(1,6,7)]
    52       3.985762       3.985762       3.985762    1[6-(1,6,7)]
    53       4.049909       4.049909       4.049909    1[6-(6,6)]
    54       6.549182       6.549182       6.549182    1[6-(6,6)]
    55       2.602896       2.602896       2.602896    1[6-(1,6,7)]
    56       1.619717       1.619717       1.619717    1[6-(1,6,7)]
    57       4.287994       4.287994       4.287994    1[7-(6,6,6)]
    58        4.44096        4.44096        4.44096    1[6-(1,6,7)]
    59       5.096002       5.096002       5.096002    1[6-(1,6,7)]
    60       2.431426       2.431426       2.431426    1[6-(1,6,7)]
    61       3.067963       3.067963       3.067963    1[6-(1,6,7)]
    62       3.116074       3.116074       3.116074    1[6-(1,6,7)]
    63       3.985762       3.985762       3.985762    1[6-(1,6,7)]
    64       4.049909       4.049909       4.049909    1[6-(6,6)]
    65       6.549182       6.549182       6.549182    1[6-(6,6)]
    66       2.602896       2.602896       2.602896    1[6-(1,6,7)]
    67       1.619717       1.619717       1.619717    1[6-(1,6,7)]
    68       8.059109       8.059109       8.059109    6[1-(0),1-(0),6-(1,1,7),7-(6,6)]
    69       9.091632       9.091632       9.091632    6[1-(0),1-(0),6-(1,1,7),7-(1,6,6)]
    70        8.45016        8.45016        8.45016    6[1-(0),1-(0),6-(6,6),7-(1,6,6)]
    71        7.26467        7.26467        7.26467    6[6-(1,1,7),6-(1,6),6-(1,6)]
    72       7.423805       7.423805       7.423805    6[1-(0),6-(1,6),6-(6,6)]
    73       5.941018       5.941018       5.941018    6[1-(0),6-(1,6),6-(6,6)]
    74      10.032869      10.032869      10.032869    6[6-(1,1,7),8-(0),8-(63)]
    75        9.88607        9.88607        9.88607    6[1-(0),1-(0),6-(8,8),7-(1,6,6)]
    76       8.059109       8.059109       8.059109    6[1-(0),1-(0),6-(1,1,7),7-(6,6)]
    77       9.091632       9.091632       9.091632    6[1-(0),1-(0),6-(1,1,7),7-(1,6,6)]
    78        8.45016        8.45016        8.45016    6[1-(0),1-(0),6-(6,6),7-(1,6,6)]
    79        7.26467        7.26467        7.26467    6[6-(1,1,7),6-(1,6),6-(1,6)]
    80       7.423805       7.423805       7.423805    6[1-(0),6-(1,6),6-(6,6)]
    81       5.941018       5.941018       5.941018    6[1-(0),6-(1,6),6-(6,6)]
    82      10.032869      10.032869      10.032869    6[6-(1,1,7),8-(0),8-(63)]
    83        9.88607        9.88607        9.88607    6[1-(0),1-(0),6-(8,8),7-(1,6,6)]
    84       8.059109       8.059109       8.059109    6[1-(0),1-(0),6-(1,1,7),7-(6,6)]
    85       9.091632       9.091632       9.091632    6[1-(0),1-(0),6-(1,1,7),7-(1,6,6)]
    86        8.45016        8.45016        8.45016    6[1-(0),1-(0),6-(6,6),7-(1,6,6)]
    87        7.26467        7.26467        7.26467    6[6-(1,1,7),6-(1,6),6-(1,6)]
    88       7.423805       7.423805       7.423805    6[1-(0),6-(1,6),6-(6,6)]
    89       5.941018       5.941018       5.941018    6[1-(0),6-(1,6),6-(6,6)]
    90      10.032869      10.032869      10.032869    6[6-(1,1,7),8-(0),8-(63)]
    91        9.88607        9.88607        9.88607    6[1-(0),1-(0),6-(8,8),7-(1,6,6)]
    92       4.276891       4.276891       4.276891    6[1-(0),1-(0),6-(1,1,7),7-(6,6)]
    93       3.244368       3.244368       3.244368    6[1-(0),1-(0),6-(1,1,7),7-(1,6,6)]
    94        3.88584        3.88584        3.88584    6[1-(0),1-(0),6-(6,6),7-(1,6,6)]
    95        5.07133        5.07133        5.07133    6[6-(1,1,7),6-(1,6),6-(1,6)]
    96       4.912195       4.912195       4.912195    6[1-(0),6-(1,6),6-(6,6)]
    97       6.394982       6.394982       6.394982    6[1-(0),6-(1,6),6-(6,6)]
    98       2.303131       2.303131       2.303131    6[6-(1,1,7),8-(0),8-(63)]
    99        2.44993        2.44993        2.44993    6[1-(0),1-(0),6-(8,8),7-(1,6,6)]
   100       4.276891       4.276891       4.276891    6[1-(0),1-(0),6-(1,1,7),7-(6,6)]
   101       3.244368       3.244368       3.244368    6[1-(0),1-(0),6-(1,1,7),7-(1,6,6)]
   102        3.88584        3.88584        3.88584    6[1-(0),1-(0),6-(6,6),7-(1,6,6)]
   103        5.07133        5.07133        5.07133    6[6-(1,1,7),6-(1,6),6-(1,6)]
   104       4.912195       4.912195       4.912195    6[1-(0),6-(1,6),6-(6,6)]
   105       6.394982       6.394982       6.394982    6[1-(0),6-(1,6),6-(6,6)]
   106       2.303131       2.303131       2.303131    6[6-(1,1,7),8-(0),8-(63)]
   107        2.44993        2.44993        2.44993    6[1-(0),1-(0),6-(8,8),7-(1,6,6)]
   108       4.276891       4.276891       4.276891    6[1-(0),1-(0),6-(1,1,7),7-(6,6)]
   109       3.244368       3.244368       3.244368    6[1-(0),1-(0),6-(1,1,7),7-(1,6,6)]
   110        3.88584        3.88584        3.88584    6[1-(0),1-(0),6-(6,6),7-(1,6,6)]
   111        5.07133        5.07133        5.07133    6[6-(1,1,7),6-(1,6),6-(1,6)]
   112       4.912195       4.912195       4.912195    6[1-(0),6-(1,6),6-(6,6)]
   113       6.394982       6.394982       6.394982    6[1-(0),6-(1,6),6-(6,6)]
   114       2.303131       2.303131       2.303131    6[6-(1,1,7),8-(0),8-(63)]
   115        2.44993        2.44993        2.44993    6[1-(0),1-(0),6-(8,8),7-(1,6,6)]
   116       8.781998       8.781998       8.781998    7[1-(0),6-(1,1,6),6-(1,1,6),6-(1,1,6)]
   117       8.781998       8.781998       8.781998    7[1-(0),6-(1,1,6),6-(1,1,6),6-(1,1,6)]
   118       8.781998       8.781998       8.781998    7[1-(0),6-(1,1,6),6-(1,1,6),6-(1,1,6)]
   119       3.554002       3.554002       3.554002    7[1-(0),6-(1,1,6),6-(1,1,6),6-(1,1,6)]
   120       3.554002       3.554002       3.554002    7[1-(0),6-(1,1,6),6-(1,1,6),6-(1,1,6)]
   121       3.554002       3.554002       3.554002    7[1-(0),6-(1,1,6),6-(1,1,6),6-(1,1,6)]
   122       8.400816       8.400816       8.400816    7[6-(1,1,6),6-(1,1,6),6-(1,1,6)]
   123       3.935184       3.935184       3.935184    7[6-(1,1,6),6-(1,1,6),6-(1,1,6)]
   124            0.0            0.0            0.0    7[8-(0),8-(0),8-(0)]
   125      10.949434      10.949434      10.949434    8[6-(6,8),63-(8,8,8,8,8)]
   126       9.382762       9.382762       9.382762    8[6-(6,8)]
   127      10.949434      10.949434      10.949434    8[6-(6,8),63-(8,8,8,8,8)]
   128       9.382762       9.382762       9.382762    8[6-(6,8)]
   129      10.949434      10.949434      10.949434    8[6-(6,8),63-(8,8,8,8,8)]
   130       9.382762       9.382762       9.382762    8[6-(6,8)]
   131       1.386566       1.386566       1.386566    8[6-(6,8),63-(8,8,8,8,8)]
   132       2.953238       2.953238       2.953238    8[6-(6,8)]
   133       1.386566       1.386566       1.386566    8[6-(6,8),63-(8,8,8,8,8)]
   134       2.953238       2.953238       2.953238    8[6-(6,8)]
   135       1.386566       1.386566       1.386566    8[6-(6,8),63-(8,8,8,8,8)]
   136       2.953238       2.953238       2.953238    8[6-(6,8)]
   137            0.0            0.0            0.0    8[7-(8,8)]
   138            0.0            0.0            0.0    8[7-(8,8)]
   139            0.0            0.0            0.0    8[7-(8,8)]
