# Supplementary material for: A collection of forcefield precursors for metal–organic frameworks
Source: RSC Adv. 2019 Nov 13;9(63):36492–507. doi: 10.1039/c9ra07327b (PMC9075174; doi:10.1039/c9ra07327b)
Supplement: RA-009-C9RA07327B-s2558 [file RA-009-C9RA07327B-s2558.txt]

VAQLAC_clean

8.395000    0.000000    0.000000
0.000000    9.562000    0.000000
0.000000    0.000000    16.475000

     1       5.158811       5.158811       5.158811    48[7-(6,6),8-(6),8-(6),8-(6)]
     2       3.236189       3.236189       3.236189    48[7-(6,6),8-(6),8-(6),8-(6)]
     3       0.961311       0.961311       0.961311    48[7-(6,6),8-(6),8-(6),8-(6)]
     4       7.433689       7.433689       7.433689    48[7-(6,6),8-(6),8-(6),8-(6)]
     5        5.43996        5.43996        5.43996    1[6-(1,6,7)]
     6        4.86826        4.86826        4.86826    1[6-(1,6,7)]
     7       4.385548       4.385548       4.385548    1[6-(1,6,7)]
     8       5.427367       5.427367       5.427367    1[6-(1,6,7)]
     9       7.822461       7.822461       7.822461    1[6-(1,6,7)]
    10       7.588241       7.588241       7.588241    1[6-(1,6,7)]
    11       5.213295       5.213295       5.213295    1[6-(6,7)]
    12       6.127511       6.127511       6.127511    1[6-(6,6)]
    13       6.635408       6.635408       6.635408    1[6-(6,6)]
    14       5.779958       5.779958       5.779958    1[6-(6,7)]
    15        2.95504        2.95504        2.95504    1[6-(1,6,7)]
    16       3.526739       3.526739       3.526739    1[6-(1,6,7)]
    17       4.009452       4.009452       4.009452    1[6-(1,6,7)]
    18       2.967632       2.967632       2.967632    1[6-(1,6,7)]
    19       0.572539       0.572539       0.572539    1[6-(1,6,7)]
    20        0.80676        0.80676        0.80676    1[6-(1,6,7)]
    21       3.181705       3.181705       3.181705    1[6-(6,7)]
    22       2.267489       2.267489       2.267489    1[6-(6,6)]
    23       1.759592       1.759592       1.759592    1[6-(6,6)]
    24       2.615042       2.615042       2.615042    1[6-(6,7)]
    25        1.24246        1.24246        1.24246    1[6-(1,6,7)]
    26        0.67076        0.67076        0.67076    1[6-(1,6,7)]
    27       0.188048       0.188048       0.188048    1[6-(1,6,7)]
    28       1.229867       1.229867       1.229867    1[6-(1,6,7)]
    29       3.624961       3.624961       3.624961    1[6-(1,6,7)]
    30        3.39074        3.39074        3.39074    1[6-(1,6,7)]
    31       1.015795       1.015795       1.015795    1[6-(6,7)]
    32        1.93001        1.93001        1.93001    1[6-(6,6)]
    33       2.437908       2.437908       2.437908    1[6-(6,6)]
    34       1.582457       1.582457       1.582457    1[6-(6,7)]
    35        7.15254        7.15254        7.15254    1[6-(1,6,7)]
    36       7.724239       7.724239       7.724239    1[6-(1,6,7)]
    37       8.206952       8.206952       8.206952    1[6-(1,6,7)]
    38       7.165133       7.165133       7.165133    1[6-(1,6,7)]
    39       4.770039       4.770039       4.770039    1[6-(1,6,7)]
    40       5.004259       5.004259       5.004259    1[6-(1,6,7)]
    41       7.379205       7.379205       7.379205    1[6-(6,7)]
    42       6.464989       6.464989       6.464989    1[6-(6,6)]
    43       5.957092       5.957092       5.957092    1[6-(6,6)]
    44       6.812542       6.812542       6.812542    1[6-(6,7)]
    45       5.688452       5.688452       5.688452    6[1-(0),1-(0),6-(8,8),7-(6,6)]
    46       6.695852       6.695852       6.695852    6[6-(1,1,7),8-(0),8-(48)]
    47       5.099123       5.099123       5.099123    6[1-(0),1-(0),6-(8,8),7-(6,6)]
    48       4.513152       4.513152       4.513152    6[6-(1,1,7),8-(48),8-(48)]
    49       7.129873       7.129873       7.129873    6[1-(0),1-(0),6-(6,6),7-(6,6)]
    50       5.526428       5.526428       5.526428    6[1-(0),6-(1,6),7-(6,48)]
    51       6.063708       6.063708       6.063708    6[1-(0),6-(1,7),6-(6,6)]
    52       6.505285       6.505285       6.505285    6[6-(1,1,7),6-(1,6),6-(1,6)]
    53       6.370965       6.370965       6.370965    6[1-(0),6-(1,7),6-(6,6)]
    54       5.845439       5.845439       5.845439    6[1-(0),6-(1,6),7-(6,48)]
    55       2.706548       2.706548       2.706548    6[1-(0),1-(0),6-(8,8),7-(6,6)]
    56       1.699148       1.699148       1.699148    6[6-(1,1,7),8-(0),8-(48)]
    57       3.295877       3.295877       3.295877    6[1-(0),1-(0),6-(8,8),7-(6,6)]
    58       3.881848       3.881848       3.881848    6[6-(1,1,7),8-(48),8-(48)]
    59       1.265126       1.265126       1.265126    6[1-(0),1-(0),6-(6,6),7-(6,6)]
    60       2.868571       2.868571       2.868571    6[1-(0),6-(1,6),7-(6,48)]
    61       2.331291       2.331291       2.331291    6[1-(0),6-(1,7),6-(6,6)]
    62       1.889714       1.889714       1.889714    6[6-(1,1,7),6-(1,6),6-(1,6)]
    63       2.024034       2.024034       2.024034    6[1-(0),6-(1,7),6-(6,6)]
    64       2.549562       2.549562       2.549562    6[1-(0),6-(1,6),7-(6,48)]
    65       1.490952       1.490952       1.490952    6[1-(0),1-(0),6-(8,8),7-(6,6)]
    66       2.498352       2.498352       2.498352    6[6-(1,1,7),8-(0),8-(48)]
    67       0.901623       0.901623       0.901623    6[1-(0),1-(0),6-(8,8),7-(6,6)]
    68       0.315652       0.315652       0.315652    6[6-(1,1,7),8-(48),8-(48)]
    69       2.932373       2.932373       2.932373    6[1-(0),1-(0),6-(6,6),7-(6,6)]
    70       1.328928       1.328928       1.328928    6[1-(0),6-(1,6),7-(6,48)]
    71       1.866208       1.866208       1.866208    6[1-(0),6-(1,7),6-(6,6)]
    72       2.307785       2.307785       2.307785    6[6-(1,1,7),6-(1,6),6-(1,6)]
    73       2.173465       2.173465       2.173465    6[1-(0),6-(1,7),6-(6,6)]
    74       1.647938       1.647938       1.647938    6[1-(0),6-(1,6),7-(6,48)]
    75       6.904048       6.904048       6.904048    6[1-(0),1-(0),6-(8,8),7-(6,6)]
    76       5.896648       5.896648       5.896648    6[6-(1,1,7),8-(0),8-(48)]
    77       7.493377       7.493377       7.493377    6[1-(0),1-(0),6-(8,8),7-(6,6)]
    78       8.079348       8.079348       8.079348    6[6-(1,1,7),8-(48),8-(48)]
    79       5.462626       5.462626       5.462626    6[1-(0),1-(0),6-(6,6),7-(6,6)]
    80       7.066071       7.066071       7.066071    6[1-(0),6-(1,6),7-(6,48)]
    81       6.528791       6.528791       6.528791    6[1-(0),6-(1,7),6-(6,6)]
    82       6.087214       6.087214       6.087214    6[6-(1,1,7),6-(1,6),6-(1,6)]
    83       6.221534       6.221534       6.221534    6[1-(0),6-(1,7),6-(6,6)]
    84       6.747061       6.747061       6.747061    6[1-(0),6-(1,6),7-(6,48)]
    85       6.200547       6.200547       6.200547    7[6-(1,1,6),6-(1,1,6),6-(1,1,6)]
    86       5.429886       5.429886       5.429886    7[6-(1,6),6-(1,6),48-(8,8,8)]
    87       2.194453       2.194453       2.194453    7[6-(1,1,6),6-(1,1,6),6-(1,1,6)]
    88       2.965114       2.965114       2.965114    7[6-(1,6),6-(1,6),48-(8,8,8)]
    89       2.003047       2.003047       2.003047    7[6-(1,1,6),6-(1,1,6),6-(1,1,6)]
    90       1.232386       1.232386       1.232386    7[6-(1,6),6-(1,6),48-(8,8,8)]
    91       6.391953       6.391953       6.391953    7[6-(1,1,6),6-(1,1,6),6-(1,1,6)]
    92       7.162614       7.162614       7.162614    7[6-(1,6),6-(1,6),48-(8,8,8)]
    93       7.429575       7.429575       7.429575    8[6-(6,8),48-(7,8,8)]
    94          6.716          6.716          6.716    8[6-(6,8)]
    95       5.136229       5.136229       5.136229    8[6-(6,8),48-(7,8,8)]
    96       3.400479       3.400479       3.400479    8[6-(6,8),48-(7,8,8)]
    97       0.965425       0.965425       0.965425    8[6-(6,8),48-(7,8,8)]
    98          1.679          1.679          1.679    8[6-(6,8)]
    99       3.258771       3.258771       3.258771    8[6-(6,8),48-(7,8,8)]
   100       4.994521       4.994521       4.994521    8[6-(6,8),48-(7,8,8)]
   101       3.232075       3.232075       3.232075    8[6-(6,8),48-(7,8,8)]
   102         2.5185         2.5185         2.5185    8[6-(6,8)]
   103       0.938729       0.938729       0.938729    8[6-(6,8),48-(7,8,8)]
   104       7.597979       7.597979       7.597979    8[6-(6,8),48-(7,8,8)]
   105       5.162925       5.162925       5.162925    8[6-(6,8),48-(7,8,8)]
   106         5.8765         5.8765         5.8765    8[6-(6,8)]
   107       7.456271       7.456271       7.456271    8[6-(6,8),48-(7,8,8)]
   108       0.797021       0.797021       0.797021    8[6-(6,8),48-(7,8,8)]
