# Supplementary material for: A collection of forcefield precursors for metal–organic frameworks
Source: RSC Adv. 2019 Nov 13;9(63):36492–507. doi: 10.1039/c9ra07327b (PMC9075174; doi:10.1039/c9ra07327b)
Supplement: RA-009-C9RA07327B-s2559 [file RA-009-C9RA07327B-s2559.txt]

VAQLEG_clean

13.415000    0.000000    0.000000
0.000000    13.415000    0.000000
-6.707635    -6.707635    16.859431

     1       0.311967       0.311967       0.311967    48[7-(6,6),7-(6,6,6),8-(6),8-(6),8-(6)]
     2      -0.312099      -0.312099      -0.312099    48[7-(6,6),7-(6,6,6),8-(6),8-(6),8-(6)]
     3       4.027248       4.027248       4.027248    48[7-(6,6),7-(6,6,6),8-(6),8-(6),8-(6)]
     4       9.387614       9.387614       9.387614    48[7-(6,6),7-(6,6,6),8-(6),8-(6),8-(6)]
     5       0.312032       0.312032       0.312032    48[7-(6,6),7-(6,6,6),8-(6),8-(6),8-(6)]
     6      13.102966      13.102966      13.102966    48[7-(6,6),7-(6,6,6),8-(6),8-(6),8-(6)]
     7      -2.680316      -2.680316      -2.680316    48[7-(6,6),7-(6,6,6),8-(6),8-(6),8-(6)]
     8       2.680049       2.680049       2.680049    48[7-(6,6),7-(6,6,6),8-(6),8-(6),8-(6)]
     9      -1.360335      -1.360335      -1.360335    1[6-(1,6,7)]
    10      -1.599112      -1.599112      -1.599112    1[6-(1,6,7)]
    11       9.197287       9.197287       9.197287    1[6-(1,6,7)]
    12       9.775466       9.775466       9.775466    1[6-(1,6,7)]
    13       9.144959       9.144959       9.144959    1[6-(1,6,7)]
    14      10.546821      10.546821      10.546821    1[6-(1,6,7)]
    15      10.173925      10.173925      10.173925    1[6-(6,7)]
    16       9.107417       9.107417       9.107417    1[6-(6,6)]
    17      -0.817015      -0.817015      -0.817015    1[6-(6,6)]
    18       0.217298       0.217298       0.217298    1[6-(6,7)]
    19       1.360227       1.360227       1.360227    1[6-(1,6,7)]
    20       1.599024       1.599024       1.599024    1[6-(1,6,7)]
    21       4.217639       4.217639       4.217639    1[6-(1,6,7)]
    22       3.639445       3.639445       3.639445    1[6-(1,6,7)]
    23       4.269948       4.269948       4.269948    1[6-(1,6,7)]
    24       2.868075       2.868075       2.868075    1[6-(1,6,7)]
    25       3.241053       3.241053       3.241053    1[6-(6,7)]
    26        4.30753        4.30753        4.30753    1[6-(6,6)]
    27       0.816932       0.816932       0.816932    1[6-(6,6)]
    28      -0.217348      -0.217348      -0.217348    1[6-(6,7)]
    29      -0.111426      -0.111426      -0.111426    1[6-(1,6,7)]
    30       0.839688       0.839688       0.839688    1[6-(1,6,7)]
    31       0.804802       0.804802       0.804802    1[6-(1,6,7)]
    32       1.985329       1.985329       1.985329    1[6-(1,6,7)]
    33      -1.553545      -1.553545      -1.553545    1[6-(1,6,7)]
    34      -1.753423      -1.753423      -1.753423    1[6-(1,6,7)]
    35      -1.899688      -1.899688      -1.899688    1[6-(6,7)]
    36      -1.418074      -1.418074      -1.418074    1[6-(6,6)]
    37      -1.697091      -1.697091      -1.697091    1[6-(6,6)]
    38      -2.000286      -2.000286      -2.000286    1[6-(6,7)]
    39       0.111263       0.111263       0.111263    1[6-(1,6,7)]
    40       -0.83987       -0.83987       -0.83987    1[6-(1,6,7)]
    41      -0.804998      -0.804998      -0.804998    1[6-(1,6,7)]
    42      -1.985511      -1.985511      -1.985511    1[6-(1,6,7)]
    43       1.553369       1.553369       1.553369    1[6-(1,6,7)]
    44       1.753258       1.753258       1.753258    1[6-(1,6,7)]
    45        1.89944        1.89944        1.89944    1[6-(6,7)]
    46       1.417857       1.417857       1.417857    1[6-(6,6)]
    47       1.696904       1.696904       1.696904    1[6-(6,6)]
    48       2.000067       2.000067       2.000067    1[6-(6,7)]
    49      12.054705      12.054705      12.054705    1[6-(1,6,7)]
    50      11.815908      11.815908      11.815908    1[6-(1,6,7)]
    51       9.197294       9.197294       9.197294    1[6-(1,6,7)]
    52       9.775487       9.775487       9.775487    1[6-(1,6,7)]
    53       9.144985       9.144985       9.144985    1[6-(1,6,7)]
    54      10.546858      10.546858      10.546858    1[6-(1,6,7)]
    55      10.173879      10.173879      10.173879    1[6-(6,7)]
    56       9.107403       9.107403       9.107403    1[6-(6,6)]
    57      -0.816999      -0.816999      -0.816999    1[6-(6,6)]
    58       0.217281       0.217281       0.217281    1[6-(6,7)]
    59       1.360267       1.360267       1.360267    1[6-(1,6,7)]
    60       1.599044       1.599044       1.599044    1[6-(1,6,7)]
    61       4.217646       4.217646       4.217646    1[6-(1,6,7)]
    62       3.639466       3.639466       3.639466    1[6-(1,6,7)]
    63       4.269974       4.269974       4.269974    1[6-(1,6,7)]
    64       2.868112       2.868112       2.868112    1[6-(1,6,7)]
    65       3.241007       3.241007       3.241007    1[6-(6,7)]
    66       4.307516       4.307516       4.307516    1[6-(6,6)]
    67       0.816948       0.816948       0.816948    1[6-(6,6)]
    68      -0.217365      -0.217365      -0.217365    1[6-(6,7)]
    69       6.596034       6.596034       6.596034    1[6-(1,6,7)]
    70       7.547168       7.547168       7.547168    1[6-(1,6,7)]
    71       7.512295       7.512295       7.512295    1[6-(1,6,7)]
    72      -4.722192      -4.722192      -4.722192    1[6-(1,6,7)]
    73       5.153929       5.153929       5.153929    1[6-(1,6,7)]
    74        4.95404        4.95404        4.95404    1[6-(1,6,7)]
    75       4.807858       4.807858       4.807858    1[6-(6,7)]
    76        5.28944        5.28944        5.28944    1[6-(6,6)]
    77       5.010393       5.010393       5.010393    1[6-(6,6)]
    78       4.707231       4.707231       4.707231    1[6-(6,7)]
    79       6.818723       6.818723       6.818723    1[6-(1,6,7)]
    80        5.86761        5.86761        5.86761    1[6-(1,6,7)]
    81       5.902495       5.902495       5.902495    1[6-(1,6,7)]
    82       4.721968       4.721968       4.721968    1[6-(1,6,7)]
    83      -5.154157      -5.154157      -5.154157    1[6-(1,6,7)]
    84      -4.954279      -4.954279      -4.954279    1[6-(1,6,7)]
    85       8.606986       8.606986       8.606986    1[6-(6,7)]
    86       8.125371       8.125371       8.125371    1[6-(6,6)]
    87      -5.010612      -5.010612      -5.010612    1[6-(6,6)]
    88       8.707584       8.707584       8.707584    1[6-(6,7)]
    89      -1.915713      -1.915713      -1.915713    6[1-(0),1-(0),6-(8,8),7-(6,6,48)]
    90      -1.737301      -1.737301      -1.737301    6[6-(1,1,7),8-(48),8-(48)]
    91       9.288502       9.288502       9.288502    6[1-(0),1-(0),6-(8,8),7-(6,6,48)]
    92       7.835652       7.835652       7.835652    6[6-(1,1,7),8-(0),8-(48)]
    93      10.074618      10.074618      10.074618    6[1-(0),1-(0),6-(6,6),7-(6,6,48)]
    94      10.697104      10.697104      10.697104    6[1-(0),6-(1,6),7-(6,48)]
    95      10.050491      10.050491      10.050491    6[1-(0),6-(1,7),6-(6,6)]
    96      10.748062      10.748062      10.748062    6[6-(1,1,7),6-(1,6),6-(1,6)]
    97      -1.341536      -1.341536      -1.341536    6[1-(0),6-(1,7),6-(6,6)]
    98      -0.725777      -0.725777      -0.725777    6[1-(0),6-(1,6),7-(6,48)]
    99       1.915611       1.915611       1.915611    6[1-(0),1-(0),6-(8,8),7-(6,6,48)]
   100       1.737184       1.737184       1.737184    6[6-(1,1,7),8-(48),8-(48)]
   101        4.12641        4.12641        4.12641    6[1-(0),1-(0),6-(8,8),7-(6,6,48)]
   102       5.579249       5.579249       5.579249    6[6-(1,1,7),8-(0),8-(48)]
   103       3.340288       3.340288       3.340288    6[1-(0),1-(0),6-(6,6),7-(6,6,48)]
   104       2.717862       2.717862       2.717862    6[1-(0),6-(1,6),7-(6,48)]
   105       3.364455       3.364455       3.364455    6[1-(0),6-(1,7),6-(6,6)]
   106       2.666866       2.666866       2.666866    6[6-(1,1,7),6-(1,6),6-(1,6)]
   107       1.341464       1.341464       1.341464    6[1-(0),6-(1,7),6-(6,6)]
   108       0.725726       0.725726       0.725726    6[1-(0),6-(1,6),7-(6,48)]
   109        0.62908        0.62908        0.62908    6[1-(0),1-(0),6-(8,8),7-(6,6,48)]
   110       1.836437       1.836437       1.836437    6[6-(1,1,7),8-(48),8-(48)]
   111       1.124086       1.124086       1.124086    6[1-(0),1-(0),6-(8,8),7-(6,6,48)]
   112       1.353488       1.353488       1.353488    6[6-(1,1,7),8-(0),8-(48)]
   113      -1.216829      -1.216829      -1.216829    6[1-(0),1-(0),6-(6,6),7-(6,6,48)]
   114      -1.811143      -1.811143      -1.811143    6[1-(0),6-(1,6),7-(6,48)]
   115      -1.541492      -1.541492      -1.541492    6[1-(0),6-(1,7),6-(6,6)]
   116       -1.45026       -1.45026       -1.45026    6[6-(1,1,7),6-(1,6),6-(1,6)]
   117      -1.679657      -1.679657      -1.679657    6[1-(0),6-(1,7),6-(6,6)]
   118      -1.894308      -1.894308      -1.894308    6[1-(0),6-(1,6),7-(6,48)]
   119      -0.629247      -0.629247      -0.629247    6[1-(0),1-(0),6-(8,8),7-(6,6,48)]
   120       -1.83659       -1.83659       -1.83659    6[6-(1,1,7),8-(48),8-(48)]
   121      -1.124268      -1.124268      -1.124268    6[1-(0),1-(0),6-(8,8),7-(6,6,48)]
   122      -1.353659      -1.353659      -1.353659    6[6-(1,1,7),8-(0),8-(48)]
   123       1.216652       1.216652       1.216652    6[1-(0),1-(0),6-(6,6),7-(6,6,48)]
   124       1.810907       1.810907       1.810907    6[1-(0),6-(1,6),7-(6,48)]
   125       1.541275       1.541275       1.541275    6[1-(0),6-(1,7),6-(6,6)]
   126       1.450063       1.450063       1.450063    6[6-(1,1,7),6-(1,6),6-(1,6)]
   127       1.679459       1.679459       1.679459    6[1-(0),6-(1,7),6-(6,6)]
   128       1.894088       1.894088       1.894088    6[1-(0),6-(1,6),7-(6,48)]
   129      11.499322      11.499322      11.499322    6[1-(0),1-(0),6-(8,8),7-(6,6,48)]
   130      11.677748      11.677748      11.677748    6[6-(1,1,7),8-(48),8-(48)]
   131       9.288523       9.288523       9.288523    6[1-(0),1-(0),6-(8,8),7-(6,6,48)]
   132       7.835683       7.835683       7.835683    6[6-(1,1,7),8-(0),8-(48)]
   133      10.074644      10.074644      10.074644    6[1-(0),1-(0),6-(6,6),7-(6,6,48)]
   134      10.697071      10.697071      10.697071    6[1-(0),6-(1,6),7-(6,48)]
   135      10.050477      10.050477      10.050477    6[1-(0),6-(1,7),6-(6,6)]
   136      10.748067      10.748067      10.748067    6[6-(1,1,7),6-(1,6),6-(1,6)]
   137      -1.341532      -1.341532      -1.341532    6[1-(0),6-(1,7),6-(6,6)]
   138      -0.725794      -0.725794      -0.725794    6[1-(0),6-(1,6),7-(6,48)]
   139       1.915646       1.915646       1.915646    6[1-(0),1-(0),6-(8,8),7-(6,6,48)]
   140       1.737233       1.737233       1.737233    6[6-(1,1,7),8-(48),8-(48)]
   141       4.126431       4.126431       4.126431    6[1-(0),1-(0),6-(8,8),7-(6,6,48)]
   142        5.57928        5.57928        5.57928    6[6-(1,1,7),8-(0),8-(48)]
   143       3.340314       3.340314       3.340314    6[1-(0),1-(0),6-(6,6),7-(6,6,48)]
   144       2.717829       2.717829       2.717829    6[1-(0),6-(1,6),7-(6,48)]
   145       3.364441       3.364441       3.364441    6[1-(0),6-(1,7),6-(6,6)]
   146       2.666871       2.666871       2.666871    6[6-(1,1,7),6-(1,6),6-(1,6)]
   147       1.341468       1.341468       1.341468    6[1-(0),6-(1,7),6-(6,6)]
   148       0.725709       0.725709       0.725709    6[1-(0),6-(1,6),7-(6,48)]
   149       7.336545       7.336545       7.336545    6[1-(0),1-(0),6-(8,8),7-(6,6,48)]
   150      -4.871112      -4.871112      -4.871112    6[6-(1,1,7),8-(48),8-(48)]
   151      -5.583435      -5.583435      -5.583435    6[1-(0),1-(0),6-(8,8),7-(6,6,48)]
   152      -5.354043      -5.354043      -5.354043    6[6-(1,1,7),8-(0),8-(48)]
   153       5.490645       5.490645       5.490645    6[1-(0),1-(0),6-(6,6),7-(6,6,48)]
   154        4.89639        4.89639        4.89639    6[1-(0),6-(1,6),7-(6,48)]
   155       5.166022       5.166022       5.166022    6[1-(0),6-(1,7),6-(6,6)]
   156       5.257235       5.257235       5.257235    6[6-(1,1,7),6-(1,6),6-(1,6)]
   157       5.027839       5.027839       5.027839    6[1-(0),6-(1,7),6-(6,6)]
   158       4.813209       4.813209       4.813209    6[1-(0),6-(1,6),7-(6,48)]
   159       6.078218       6.078218       6.078218    6[1-(0),1-(0),6-(8,8),7-(6,6,48)]
   160       4.870861       4.870861       4.870861    6[6-(1,1,7),8-(48),8-(48)]
   161       5.583211       5.583211       5.583211    6[1-(0),1-(0),6-(8,8),7-(6,6,48)]
   162        5.35381        5.35381        5.35381    6[6-(1,1,7),8-(0),8-(48)]
   163      -5.490874      -5.490874      -5.490874    6[1-(0),1-(0),6-(6,6),7-(6,6,48)]
   164        8.51844        8.51844        8.51844    6[1-(0),6-(1,6),7-(6,48)]
   165       8.248789       8.248789       8.248789    6[1-(0),6-(1,7),6-(6,6)]
   166       8.157558       8.157558       8.157558    6[6-(1,1,7),6-(1,6),6-(1,6)]
   167      -5.028045      -5.028045      -5.028045    6[1-(0),6-(1,7),6-(6,6)]
   168       8.601605       8.601605       8.601605    6[1-(0),6-(1,6),7-(6,48)]
   169      10.039736      10.039736      10.039736    7[6-(1,1,6),6-(1,1,6),6-(1,1,6),48-(7,8,8,8)]
   170      12.011775      12.011775      12.011775    7[6-(1,6),6-(1,6),48-(7,8,8,8)]
   171       3.375164       3.375164       3.375164    7[6-(1,1,6),6-(1,1,6),6-(1,1,6),48-(7,8,8,8)]
   172       1.403193       1.403193       1.403193    7[6-(1,6),6-(1,6),48-(7,8,8,8)]
   173       0.175652       0.175652       0.175652    7[6-(1,1,6),6-(1,1,6),6-(1,1,6),48-(7,8,8,8)]
   174      -1.954684      -1.954684      -1.954684    7[6-(1,6),6-(1,6),48-(7,8,8,8)]
   175      -0.175821      -0.175821      -0.175821    7[6-(1,1,6),6-(1,1,6),6-(1,1,6),48-(7,8,8,8)]
   176       1.954447       1.954447       1.954447    7[6-(1,6),6-(1,6),48-(7,8,8,8)]
   177      10.039769      10.039769      10.039769    7[6-(1,1,6),6-(1,1,6),6-(1,1,6),48-(7,8,8,8)]
   178       -1.40326       -1.40326       -1.40326    7[6-(1,6),6-(1,6),48-(7,8,8,8)]
   179       3.375197       3.375197       3.375197    7[6-(1,1,6),6-(1,1,6),6-(1,1,6),48-(7,8,8,8)]
   180       1.403158       1.403158       1.403158    7[6-(1,6),6-(1,6),48-(7,8,8,8)]
   181       6.883119       6.883119       6.883119    7[6-(1,1,6),6-(1,1,6),6-(1,1,6),48-(7,8,8,8)]
   182       4.752851       4.752851       4.752851    7[6-(1,6),6-(1,6),48-(7,8,8,8)]
   183       6.531646       6.531646       6.531646    7[6-(1,1,6),6-(1,1,6),6-(1,1,6),48-(7,8,8,8)]
   184       8.661982       8.661982       8.661982    7[6-(1,6),6-(1,6),48-(7,8,8,8)]
   185      -0.696295      -0.696295      -0.696295    8[6-(6,8),48-(7,7,8,8)]
   186      -2.440254      -2.440254      -2.440254    8[6-(6,8),48-(7,7,8,8)]
   187       7.721615       7.721615       7.721615    8[6-(6,8),48-(7,7,8,8)]
   188       6.928804       6.928804       6.928804    8[6-(6,8)]
   189       0.696182       0.696182       0.696182    8[6-(6,8),48-(7,7,8,8)]
   190       2.440123       2.440123       2.440123    8[6-(6,8),48-(7,7,8,8)]
   191       5.693267       5.693267       5.693267    8[6-(6,8),48-(7,7,8,8)]
   192       6.486109       6.486109       6.486109    8[6-(6,8)]
   193       2.470964       2.470964       2.470964    8[6-(6,8),48-(7,7,8,8)]
   194       1.982668       1.982668       1.982668    8[6-(6,8),48-(7,7,8,8)]
   195       1.282398       1.282398       1.282398    8[6-(6,8),48-(7,7,8,8)]
   196       1.813616       1.813616       1.813616    8[6-(6,8)]
   197      -2.471122      -2.471122      -2.471122    8[6-(6,8),48-(7,7,8,8)]
   198      -1.982806      -1.982806      -1.982806    8[6-(6,8),48-(7,7,8,8)]
   199       -1.28255       -1.28255       -1.28255    8[6-(6,8),48-(7,7,8,8)]
   200        -1.8138        -1.8138        -1.8138    8[6-(6,8)]
   201       12.71875       12.71875       12.71875    8[6-(6,8),48-(7,7,8,8)]
   202       10.97481       10.97481       10.97481    8[6-(6,8),48-(7,7,8,8)]
   203       7.721666       7.721666       7.721666    8[6-(6,8),48-(7,7,8,8)]
   204       6.928823       6.928823       6.928823    8[6-(6,8)]
   205       0.696227       0.696227       0.696227    8[6-(6,8),48-(7,7,8,8)]
   206       2.440187       2.440187       2.440187    8[6-(6,8),48-(7,7,8,8)]
   207       5.693318       5.693318       5.693318    8[6-(6,8),48-(7,7,8,8)]
   208       6.486128       6.486128       6.486128    8[6-(6,8)]
   209      -4.236581      -4.236581      -4.236581    8[6-(6,8),48-(7,7,8,8)]
   210      -4.724896      -4.724896      -4.724896    8[6-(6,8),48-(7,7,8,8)]
   211      -5.425153      -5.425153      -5.425153    8[6-(6,8),48-(7,7,8,8)]
   212      -4.893903      -4.893903      -4.893903    8[6-(6,8)]
   213       4.236333       4.236333       4.236333    8[6-(6,8),48-(7,7,8,8)]
   214        4.72463        4.72463        4.72463    8[6-(6,8),48-(7,7,8,8)]
   215       5.424899       5.424899       5.424899    8[6-(6,8),48-(7,7,8,8)]
   216       4.893681       4.893681       4.893681    8[6-(6,8)]
