# Supplementary material for: A collection of forcefield precursors for metal–organic frameworks
Source: RSC Adv. 2019 Nov 13;9(63):36492–507. doi: 10.1039/c9ra07327b (PMC9075174; doi:10.1039/c9ra07327b)
Supplement: RA-009-C9RA07327B-s2560 [file RA-009-C9RA07327B-s2560.txt]

VARREL_clean

9.272000    0.000000    0.000000
-4.636000    8.029788    0.000000
0.000000    0.000000    17.716000

     1            0.0            0.0            0.0    57[8-(6),8-(6),8-(6),8-(6),8-(6),8-(6)]
     2          4.636          4.636          4.636    57[8-(6),8-(6),8-(6),8-(6),8-(6),8-(6)]
     3            0.0            0.0            0.0    64[8-(6),8-(6),8-(6),8-(6),8-(6),8-(6),8-(6,6),8-(6,6),8-(6,6)]
     4            0.0            0.0            0.0    64[8-(6),8-(6),8-(6),8-(6),8-(6),8-(6),8-(6,6),8-(6,6),8-(6,6)]
     5       2.536819       2.536819       2.536819    1[6-(1,6,8)]
     6        1.58273        1.58273        1.58273    1[6-(1,6,8)]
     7        -1.7334        -1.7334        -1.7334    1[6-(1,6,8)]
     8      -0.715335      -0.715335      -0.715335    1[6-(1,6,8)]
     9      -0.803419      -0.803419      -0.803419    1[6-(1,6,8)]
    10      -0.867396      -0.867396      -0.867396    1[6-(1,6,8)]
    11       2.536819       2.536819       2.536819    1[6-(1,6,8)]
    12        1.58273        1.58273        1.58273    1[6-(1,6,8)]
    13        -1.7334        -1.7334        -1.7334    1[6-(1,6,8)]
    14      -0.715335      -0.715335      -0.715335    1[6-(1,6,8)]
    15      -0.803419      -0.803419      -0.803419    1[6-(1,6,8)]
    16      -0.867396      -0.867396      -0.867396    1[6-(1,6,8)]
    17       7.172819       7.172819       7.172819    1[6-(1,6,8)]
    18        6.21873        6.21873        6.21873    1[6-(1,6,8)]
    19         2.9026         2.9026         2.9026    1[6-(1,6,8)]
    20       3.920665       3.920665       3.920665    1[6-(1,6,8)]
    21       3.832581       3.832581       3.832581    1[6-(1,6,8)]
    22       3.768604       3.768604       3.768604    1[6-(1,6,8)]
    23       7.172819       7.172819       7.172819    1[6-(1,6,8)]
    24        6.21873        6.21873        6.21873    1[6-(1,6,8)]
    25         2.9026         2.9026         2.9026    1[6-(1,6,8)]
    26       3.920665       3.920665       3.920665    1[6-(1,6,8)]
    27       3.832581       3.832581       3.832581    1[6-(1,6,8)]
    28       3.768604       3.768604       3.768604    1[6-(1,6,8)]
    29       2.193292       2.193292       2.193292    6[6-(1,1,8),8-(57),8-(64)]
    30       2.367605       2.367605       2.367605    6[1-(0),1-(0),6-(8,8),8-(6,64)]
    31       0.117754       0.117754       0.117754    6[6-(1,1,8),8-(57),8-(64)]
    32      -0.981905      -0.981905      -0.981905    6[1-(0),1-(0),6-(8,8),8-(6,64)]
    33      -2.311046      -2.311046      -2.311046    6[6-(1,1,8),8-(57),8-(64)]
    34        -1.3857        -1.3857        -1.3857    6[1-(0),1-(0),6-(8,8),8-(6,64)]
    35       2.193292       2.193292       2.193292    6[6-(1,1,8),8-(57),8-(64)]
    36       2.367605       2.367605       2.367605    6[1-(0),1-(0),6-(8,8),8-(6,64)]
    37       0.117754       0.117754       0.117754    6[6-(1,1,8),8-(57),8-(64)]
    38      -0.981905      -0.981905      -0.981905    6[1-(0),1-(0),6-(8,8),8-(6,64)]
    39      -2.311046      -2.311046      -2.311046    6[6-(1,1,8),8-(57),8-(64)]
    40        -1.3857        -1.3857        -1.3857    6[1-(0),1-(0),6-(8,8),8-(6,64)]
    41       6.829292       6.829292       6.829292    6[6-(1,1,8),8-(57),8-(64)]
    42       7.003605       7.003605       7.003605    6[1-(0),1-(0),6-(8,8),8-(6,64)]
    43       4.753754       4.753754       4.753754    6[6-(1,1,8),8-(57),8-(64)]
    44       3.654095       3.654095       3.654095    6[1-(0),1-(0),6-(8,8),8-(6,64)]
    45       2.324954       2.324954       2.324954    6[6-(1,1,8),8-(57),8-(64)]
    46         3.2503         3.2503         3.2503    6[1-(0),1-(0),6-(8,8),8-(6,64)]
    47       6.829292       6.829292       6.829292    6[6-(1,1,8),8-(57),8-(64)]
    48       7.003605       7.003605       7.003605    6[1-(0),1-(0),6-(8,8),8-(6,64)]
    49       4.753754       4.753754       4.753754    6[6-(1,1,8),8-(57),8-(64)]
    50       3.654095       3.654095       3.654095    6[1-(0),1-(0),6-(8,8),8-(6,64)]
    51       2.324954       2.324954       2.324954    6[6-(1,1,8),8-(57),8-(64)]
    52         3.2503         3.2503         3.2503    6[1-(0),1-(0),6-(8,8),8-(6,64)]
    53       2.888692       2.888692       2.888692    8[6-(6,8),64-(8,8,8,8,8,8,8,8)]
    54       1.348612       1.348612       1.348612    8[6-(6,8),57-(8,8,8,8,8)]
    55       0.650431       0.650431       0.650431    8[6-(6,8),64-(8,8,8,8,8,8,8,8)]
    56       0.441347       0.441347       0.441347    8[6-(6,8),57-(8,8,8,8,8)]
    57      -3.539122      -3.539122      -3.539122    8[6-(6,8),64-(8,8,8,8,8,8,8,8)]
    58       -1.78996       -1.78996       -1.78996    8[6-(6,8),57-(8,8,8,8,8)]
    59       2.888692       2.888692       2.888692    8[6-(6,8),64-(8,8,8,8,8,8,8,8)]
    60       1.348612       1.348612       1.348612    8[6-(6,8),57-(8,8,8,8,8)]
    61       0.650431       0.650431       0.650431    8[6-(6,8),64-(8,8,8,8,8,8,8,8)]
    62       0.441347       0.441347       0.441347    8[6-(6,8),57-(8,8,8,8,8)]
    63      -3.539122      -3.539122      -3.539122    8[6-(6,8),64-(8,8,8,8,8,8,8,8)]
    64       -1.78996       -1.78996       -1.78996    8[6-(6,8),57-(8,8,8,8,8)]
    65       7.524692       7.524692       7.524692    8[6-(6,8),64-(8,8,8,8,8,8,8,8)]
    66       5.984612       5.984612       5.984612    8[6-(6,8),57-(8,8,8,8,8)]
    67       5.286431       5.286431       5.286431    8[6-(6,8),64-(8,8,8,8,8,8,8,8)]
    68       5.077347       5.077347       5.077347    8[6-(6,8),57-(8,8,8,8,8)]
    69       1.096878       1.096878       1.096878    8[6-(6,8),64-(8,8,8,8,8,8,8,8)]
    70        2.84604        2.84604        2.84604    8[6-(6,8),57-(8,8,8,8,8)]
    71       7.524692       7.524692       7.524692    8[6-(6,8),64-(8,8,8,8,8,8,8,8)]
    72       5.984612       5.984612       5.984612    8[6-(6,8),57-(8,8,8,8,8)]
    73       5.286431       5.286431       5.286431    8[6-(6,8),64-(8,8,8,8,8,8,8,8)]
    74       5.077347       5.077347       5.077347    8[6-(6,8),57-(8,8,8,8,8)]
    75       1.096878       1.096878       1.096878    8[6-(6,8),64-(8,8,8,8,8,8,8,8)]
    76        2.84604        2.84604        2.84604    8[6-(6,8),57-(8,8,8,8,8)]
    77       3.392161       3.392161       3.392161    8[6-(1,1,6),6-(1,1,6),64-(8,8,8,8,8,8,8,8)]
    78      -1.243839      -1.243839      -1.243839    8[6-(1,1,6),6-(1,1,6),64-(8,8,8,8,8,8,8,8)]
    79       2.487678       2.487678       2.487678    8[6-(1,1,6),6-(1,1,6),64-(8,8,8,8,8,8,8,8)]
    80       3.392161       3.392161       3.392161    8[6-(1,1,6),6-(1,1,6),64-(8,8,8,8,8,8,8,8)]
    81      -1.243839      -1.243839      -1.243839    8[6-(1,1,6),6-(1,1,6),64-(8,8,8,8,8,8,8,8)]
    82       2.487678       2.487678       2.487678    8[6-(1,1,6),6-(1,1,6),64-(8,8,8,8,8,8,8,8)]
