# Supplementary material for: A collection of forcefield precursors for metal–organic frameworks
Source: RSC Adv. 2019 Nov 13;9(63):36492–507. doi: 10.1039/c9ra07327b (PMC9075174; doi:10.1039/c9ra07327b)
Supplement: RA-009-C9RA07327B-s2561 [file RA-009-C9RA07327B-s2561.txt]

VARRIP_clean

9.184000    0.000000    0.000000
-4.592000    7.953577    0.000000
0.000000    0.000000    17.813000

     1          4.592          4.592          4.592    57[8-(6),8-(6),8-(6),8-(6),8-(6),8-(6)]
     2            0.0            0.0            0.0    57[8-(6),8-(6),8-(6),8-(6),8-(6),8-(6)]
     3            0.0            0.0            0.0    39[8-(6),8-(6),8-(6),8-(6),8-(6),8-(6),8-(6,6),8-(6,6),8-(6,6)]
     4            0.0            0.0            0.0    39[8-(6),8-(6),8-(6),8-(6),8-(6),8-(6),8-(6,6),8-(6,6),8-(6,6)]
     5       2.070074       2.070074       2.070074    1[6-(1,6,8)]
     6       3.015566       3.015566       3.015566    1[6-(1,6,8)]
     7       6.316296       6.316296       6.316296    1[6-(1,6,8)]
     8       5.306974       5.306974       5.306974    1[6-(1,6,8)]
     9        5.38963        5.38963        5.38963    1[6-(1,6,8)]
    10       5.453459       5.453459       5.453459    1[6-(1,6,8)]
    11       2.070074       2.070074       2.070074    1[6-(1,6,8)]
    12       3.015566       3.015566       3.015566    1[6-(1,6,8)]
    13       6.316296       6.316296       6.316296    1[6-(1,6,8)]
    14       5.306974       5.306974       5.306974    1[6-(1,6,8)]
    15        5.38963        5.38963        5.38963    1[6-(1,6,8)]
    16       5.453459       5.453459       5.453459    1[6-(1,6,8)]
    17      -2.521926      -2.521926      -2.521926    1[6-(1,6,8)]
    18      -1.576434      -1.576434      -1.576434    1[6-(1,6,8)]
    19       1.724296       1.724296       1.724296    1[6-(1,6,8)]
    20       0.714974       0.714974       0.714974    1[6-(1,6,8)]
    21        0.79763        0.79763        0.79763    1[6-(1,6,8)]
    22       0.861459       0.861459       0.861459    1[6-(1,6,8)]
    23      -2.521926      -2.521926      -2.521926    1[6-(1,6,8)]
    24      -1.576434      -1.576434      -1.576434    1[6-(1,6,8)]
    25       1.724296       1.724296       1.724296    1[6-(1,6,8)]
    26       0.714974       0.714974       0.714974    1[6-(1,6,8)]
    27        0.79763        0.79763        0.79763    1[6-(1,6,8)]
    28       0.861459       0.861459       0.861459    1[6-(1,6,8)]
    29       2.421362       2.421362       2.421362    6[6-(1,1,8),8-(39),8-(57)]
    30       2.237682       2.237682       2.237682    6[1-(0),1-(0),6-(8,8),8-(6,39)]
    31       4.435872       4.435872       4.435872    6[6-(1,1,8),8-(39),8-(57)]
    32       5.570555       5.570555       5.570555    6[1-(0),1-(0),6-(8,8),8-(6,39)]
    33       6.918766       6.918766       6.918766    6[6-(1,1,8),8-(39),8-(57)]
    34       5.967763       5.967763       5.967763    6[1-(0),1-(0),6-(8,8),8-(6,39)]
    35       2.421362       2.421362       2.421362    6[6-(1,1,8),8-(39),8-(57)]
    36       2.237682       2.237682       2.237682    6[1-(0),1-(0),6-(8,8),8-(6,39)]
    37       4.435872       4.435872       4.435872    6[6-(1,1,8),8-(39),8-(57)]
    38       5.570555       5.570555       5.570555    6[1-(0),1-(0),6-(8,8),8-(6,39)]
    39       6.918766       6.918766       6.918766    6[6-(1,1,8),8-(39),8-(57)]
    40       5.967763       5.967763       5.967763    6[1-(0),1-(0),6-(8,8),8-(6,39)]
    41      -2.170638      -2.170638      -2.170638    6[6-(1,1,8),8-(39),8-(57)]
    42      -2.354318      -2.354318      -2.354318    6[1-(0),1-(0),6-(8,8),8-(6,39)]
    43      -0.156128      -0.156128      -0.156128    6[6-(1,1,8),8-(39),8-(57)]
    44       0.978555       0.978555       0.978555    6[1-(0),1-(0),6-(8,8),8-(6,39)]
    45       2.326766       2.326766       2.326766    6[6-(1,1,8),8-(39),8-(57)]
    46       1.375763       1.375763       1.375763    6[1-(0),1-(0),6-(8,8),8-(6,39)]
    47      -2.170638      -2.170638      -2.170638    6[6-(1,1,8),8-(39),8-(57)]
    48      -2.354318      -2.354318      -2.354318    6[1-(0),1-(0),6-(8,8),8-(6,39)]
    49      -0.156128      -0.156128      -0.156128    6[6-(1,1,8),8-(39),8-(57)]
    50       0.978555       0.978555       0.978555    6[1-(0),1-(0),6-(8,8),8-(6,39)]
    51       2.326766       2.326766       2.326766    6[6-(1,1,8),8-(39),8-(57)]
    52       1.375763       1.375763       1.375763    6[1-(0),1-(0),6-(8,8),8-(6,39)]
    53        1.71603        1.71603        1.71603    8[6-(6,8),39-(8,8,8,8,8,8,8,8)]
    54       3.236442       3.236442       3.236442    8[6-(6,8),57-(8,8,8,8,8)]
    55       3.927538       3.927538       3.927538    8[6-(6,8),39-(8,8,8,8,8,8,8,8)]
    56       4.151627       4.151627       4.151627    8[6-(6,8),57-(8,8,8,8,8)]
    57       8.132432       8.132432       8.132432    8[6-(6,8),39-(8,8,8,8,8,8,8,8)]
    58       6.387931       6.387931       6.387931    8[6-(6,8),57-(8,8,8,8,8)]
    59        1.71603        1.71603        1.71603    8[6-(6,8),39-(8,8,8,8,8,8,8,8)]
    60       3.236442       3.236442       3.236442    8[6-(6,8),57-(8,8,8,8,8)]
    61       3.927538       3.927538       3.927538    8[6-(6,8),39-(8,8,8,8,8,8,8,8)]
    62       4.151627       4.151627       4.151627    8[6-(6,8),57-(8,8,8,8,8)]
    63       8.132432       8.132432       8.132432    8[6-(6,8),39-(8,8,8,8,8,8,8,8)]
    64       6.387931       6.387931       6.387931    8[6-(6,8),57-(8,8,8,8,8)]
    65       -2.87597       -2.87597       -2.87597    8[6-(6,8),39-(8,8,8,8,8,8,8,8)]
    66      -1.355558      -1.355558      -1.355558    8[6-(6,8),57-(8,8,8,8,8)]
    67      -0.664462      -0.664462      -0.664462    8[6-(6,8),39-(8,8,8,8,8,8,8,8)]
    68      -0.440373      -0.440373      -0.440373    8[6-(6,8),57-(8,8,8,8,8)]
    69       3.540432       3.540432       3.540432    8[6-(6,8),39-(8,8,8,8,8,8,8,8)]
    70       1.795931       1.795931       1.795931    8[6-(6,8),57-(8,8,8,8,8)]
    71       -2.87597       -2.87597       -2.87597    8[6-(6,8),39-(8,8,8,8,8,8,8,8)]
    72      -1.355558      -1.355558      -1.355558    8[6-(6,8),57-(8,8,8,8,8)]
    73      -0.664462      -0.664462      -0.664462    8[6-(6,8),39-(8,8,8,8,8,8,8,8)]
    74      -0.440373      -0.440373      -0.440373    8[6-(6,8),57-(8,8,8,8,8)]
    75       3.540432       3.540432       3.540432    8[6-(6,8),39-(8,8,8,8,8,8,8,8)]
    76       1.795931       1.795931       1.795931    8[6-(6,8),57-(8,8,8,8,8)]
    77        1.22285        1.22285        1.22285    8[6-(1,1,6),6-(1,1,6),39-(8,8,8,8,8,8,8,8)]
    78       -3.36915       -3.36915       -3.36915    8[6-(1,1,6),6-(1,1,6),39-(8,8,8,8,8,8,8,8)]
    79       6.738301       6.738301       6.738301    8[6-(1,1,6),6-(1,1,6),39-(8,8,8,8,8,8,8,8)]
    80        1.22285        1.22285        1.22285    8[6-(1,1,6),6-(1,1,6),39-(8,8,8,8,8,8,8,8)]
    81       -3.36915       -3.36915       -3.36915    8[6-(1,1,6),6-(1,1,6),39-(8,8,8,8,8,8,8,8)]
    82       6.738301       6.738301       6.738301    8[6-(1,1,6),6-(1,1,6),39-(8,8,8,8,8,8,8,8)]
