# Supplementary material for: A collection of forcefield precursors for metal–organic frameworks
Source: RSC Adv. 2019 Nov 13;9(63):36492–507. doi: 10.1039/c9ra07327b (PMC9075174; doi:10.1039/c9ra07327b)
Supplement: RA-009-C9RA07327B-s2562 [file RA-009-C9RA07327B-s2562.txt]

VASKOR_clean

7.301300    0.000000    0.000000
0.000000    9.180200    0.000000
0.000000    0.000000    19.344000

     1        4.71737        4.71737        4.71737    21[8-(1,21),8-(1,21),8-(6),8-(6),8-(6),8-(6)]
     2        1.06672        1.06672        1.06672    21[8-(1,21),8-(1,21),8-(6),8-(6),8-(6),8-(6)]
     3        4.71737        4.71737        4.71737    21[8-(1,21),8-(1,21),8-(6),8-(6),8-(6),8-(6)]
     4        1.06672        1.06672        1.06672    21[8-(1,21),8-(1,21),8-(6),8-(6),8-(6),8-(6)]
     5       0.933836       0.933836       0.933836    1[6-(6,6)]
     6       0.963041       0.963041       0.963041    1[6-(6,6)]
     7       4.852444       4.852444       4.852444    1[6-(6,6)]
     8       4.842222       4.842222       4.842222    1[6-(6,6)]
     9        2.52625        2.52625        2.52625    1[8-(21,21)]
    10       4.584486       4.584486       4.584486    1[6-(6,6)]
    11       4.613691       4.613691       4.613691    1[6-(6,6)]
    12       1.201794       1.201794       1.201794    1[6-(6,6)]
    13       1.191572       1.191572       1.191572    1[6-(6,6)]
    14         6.1769         6.1769         6.1769    1[8-(21,21)]
    15       0.933836       0.933836       0.933836    1[6-(6,6)]
    16       0.963041       0.963041       0.963041    1[6-(6,6)]
    17       4.852444       4.852444       4.852444    1[6-(6,6)]
    18       4.842222       4.842222       4.842222    1[6-(6,6)]
    19        2.52625        2.52625        2.52625    1[8-(21,21)]
    20       4.584486       4.584486       4.584486    1[6-(6,6)]
    21       4.613691       4.613691       4.613691    1[6-(6,6)]
    22       1.201794       1.201794       1.201794    1[6-(6,6)]
    23       1.191572       1.191572       1.191572    1[6-(6,6)]
    24         6.1769         6.1769         6.1769    1[8-(21,21)]
    25       2.930742       2.930742       2.930742    6[6-(6,6),8-(21),8-(21)]
    26       2.890585       2.890585       2.890585    6[6-(1,6),6-(1,6),6-(8,8)]
    27       1.719456       1.719456       1.719456    6[1-(0),6-(1,6),6-(6,6)]
    28       1.755233       1.755233       1.755233    6[1-(0),6-(1,6),6-(6,6)]
    29       2.938043       2.938043       2.938043    6[6-(1,6),6-(1,6),6-(8,8)]
    30       4.050761       4.050761       4.050761    6[1-(0),6-(1,6),6-(6,6)]
    31       4.053682       4.053682       4.053682    6[1-(0),6-(1,6),6-(6,6)]
    32       2.950455       2.950455       2.950455    6[6-(6,6),8-(21),8-(21)]
    33       6.581392       6.581392       6.581392    6[6-(6,6),8-(21),8-(21)]
    34       6.541235       6.541235       6.541235    6[6-(1,6),6-(1,6),6-(8,8)]
    35       5.370106       5.370106       5.370106    6[1-(0),6-(1,6),6-(6,6)]
    36       5.405883       5.405883       5.405883    6[1-(0),6-(1,6),6-(6,6)]
    37       6.588693       6.588693       6.588693    6[6-(1,6),6-(1,6),6-(8,8)]
    38       0.400111       0.400111       0.400111    6[1-(0),6-(1,6),6-(6,6)]
    39       0.403032       0.403032       0.403032    6[1-(0),6-(1,6),6-(6,6)]
    40       6.601105       6.601105       6.601105    6[6-(6,6),8-(21),8-(21)]
    41       2.930742       2.930742       2.930742    6[6-(6,6),8-(21),8-(21)]
    42       2.890585       2.890585       2.890585    6[6-(1,6),6-(1,6),6-(8,8)]
    43       1.719456       1.719456       1.719456    6[1-(0),6-(1,6),6-(6,6)]
    44       1.755233       1.755233       1.755233    6[1-(0),6-(1,6),6-(6,6)]
    45       2.938043       2.938043       2.938043    6[6-(1,6),6-(1,6),6-(8,8)]
    46       4.050761       4.050761       4.050761    6[1-(0),6-(1,6),6-(6,6)]
    47       4.053682       4.053682       4.053682    6[1-(0),6-(1,6),6-(6,6)]
    48       2.950455       2.950455       2.950455    6[6-(6,6),8-(21),8-(21)]
    49       6.581392       6.581392       6.581392    6[6-(6,6),8-(21),8-(21)]
    50       6.541235       6.541235       6.541235    6[6-(1,6),6-(1,6),6-(8,8)]
    51       5.370106       5.370106       5.370106    6[1-(0),6-(1,6),6-(6,6)]
    52       5.405883       5.405883       5.405883    6[1-(0),6-(1,6),6-(6,6)]
    53       6.588693       6.588693       6.588693    6[6-(1,6),6-(1,6),6-(8,8)]
    54       0.400111       0.400111       0.400111    6[1-(0),6-(1,6),6-(6,6)]
    55       0.403032       0.403032       0.403032    6[1-(0),6-(1,6),6-(6,6)]
    56       6.601105       6.601105       6.601105    6[6-(6,6),8-(21),8-(21)]
    57       4.025937       4.025937       4.025937    8[6-(6,8),21-(8,8,8,8,8)]
    58       1.803421       1.803421       1.803421    8[6-(6,8),21-(8,8,8,8,8)]
    59       1.801961       1.801961       1.801961    8[6-(6,8),21-(8,8,8,8,8)]
    60       4.017905       4.017905       4.017905    8[6-(6,8),21-(8,8,8,8,8)]
    61       2.848237       2.848237       2.848237    8[1-(0),21-(8,8,8,8,8),21-(8,8,8,8,8)]
    62       0.375287       0.375287       0.375287    8[6-(6,8),21-(8,8,8,8,8)]
    63       5.454071       5.454071       5.454071    8[6-(6,8),21-(8,8,8,8,8)]
    64       5.452611       5.452611       5.452611    8[6-(6,8),21-(8,8,8,8,8)]
    65       0.367255       0.367255       0.367255    8[6-(6,8),21-(8,8,8,8,8)]
    66       6.498887       6.498887       6.498887    8[1-(0),21-(8,8,8,8,8),21-(8,8,8,8,8)]
    67       4.025937       4.025937       4.025937    8[6-(6,8),21-(8,8,8,8,8)]
    68       1.803421       1.803421       1.803421    8[6-(6,8),21-(8,8,8,8,8)]
    69       1.801961       1.801961       1.801961    8[6-(6,8),21-(8,8,8,8,8)]
    70       4.017905       4.017905       4.017905    8[6-(6,8),21-(8,8,8,8,8)]
    71       2.848237       2.848237       2.848237    8[1-(0),21-(8,8,8,8,8),21-(8,8,8,8,8)]
    72       0.375287       0.375287       0.375287    8[6-(6,8),21-(8,8,8,8,8)]
    73       5.454071       5.454071       5.454071    8[6-(6,8),21-(8,8,8,8,8)]
    74       5.452611       5.452611       5.452611    8[6-(6,8),21-(8,8,8,8,8)]
    75       0.367255       0.367255       0.367255    8[6-(6,8),21-(8,8,8,8,8)]
    76       6.498887       6.498887       6.498887    8[1-(0),21-(8,8,8,8,8),21-(8,8,8,8,8)]
