# Supplementary material for: A collection of forcefield precursors for metal–organic frameworks
Source: RSC Adv. 2019 Nov 13;9(63):36492–507. doi: 10.1039/c9ra07327b (PMC9075174; doi:10.1039/c9ra07327b)
Supplement: RA-009-C9RA07327B-s2563 [file RA-009-C9RA07327B-s2563.txt]

VATYAR_clean

8.507000    0.000000    0.000000
2.714020    9.377139    0.000000
2.361087    4.263466    9.016104

     1       7.758175       7.758175       7.758175    60[8-(6),8-(6),8-(6),8-(6),8-(6),8-(6),8-(6),8-(6)]
     2       5.823932       5.823932       5.823932    60[8-(6),8-(6),8-(6),8-(6),8-(6),8-(6),8-(6),8-(6)]
     3        3.97067        3.97067        3.97067    6[6-(8,8),8-(60),8-(60)]
     4        4.97163        4.97163        4.97163    6[6-(8,8),8-(60),8-(60)]
     5       6.527019       6.527019       6.527019    6[6-(8,8),8-(60),8-(60)]
     6       5.196288       5.196288       5.196288    6[6-(8,8),8-(60),8-(60)]
     7       9.611437       9.611437       9.611437    6[6-(8,8),8-(60),8-(60)]
     8       8.610477       8.610477       8.610477    6[6-(8,8),8-(60),8-(60)]
     9       7.055088       7.055088       7.055088    6[6-(8,8),8-(60),8-(60)]
    10       8.385819       8.385819       8.385819    6[6-(8,8),8-(60),8-(60)]
    11      12.069216      12.069216      12.069216    8[6-(6,8),60-(8,8,8,8,8,8,8)]
    12       8.479442       8.479442       8.479442    8[6-(6,8),60-(8,8,8,8,8,8,8)]
    13       6.695813       6.695813       6.695813    8[6-(6,8),60-(8,8,8,8,8,8,8)]
    14       5.638696       5.638696       5.638696    8[6-(6,8),60-(8,8,8,8,8,8,8)]
    15       7.600989       7.600989       7.600989    8[6-(6,8),60-(8,8,8,8,8,8,8)]
    16       4.748503       4.748503       4.748503    8[6-(6,8),60-(8,8,8,8,8,8,8)]
    17       4.175128       4.175128       4.175128    8[6-(6,8),60-(8,8,8,8,8,8,8)]
    18       5.971676       5.971676       5.971676    8[6-(6,8),60-(8,8,8,8,8,8,8)]
    19       1.512891       1.512891       1.512891    8[6-(6,8),60-(8,8,8,8,8,8,8)]
    20       5.102665       5.102665       5.102665    8[6-(6,8),60-(8,8,8,8,8,8,8)]
    21       6.886294       6.886294       6.886294    8[6-(6,8),60-(8,8,8,8,8,8,8)]
    22       7.943411       7.943411       7.943411    8[6-(6,8),60-(8,8,8,8,8,8,8)]
    23       5.981118       5.981118       5.981118    8[6-(6,8),60-(8,8,8,8,8,8,8)]
    24       8.833604       8.833604       8.833604    8[6-(6,8),60-(8,8,8,8,8,8,8)]
    25       9.406979       9.406979       9.406979    8[6-(6,8),60-(8,8,8,8,8,8,8)]
    26       7.610431       7.610431       7.610431    8[6-(6,8),60-(8,8,8,8,8,8,8)]
