# Supplementary material for: A collection of forcefield precursors for metal–organic frameworks
Source: RSC Adv. 2019 Nov 13;9(63):36492–507. doi: 10.1039/c9ra07327b (PMC9075174; doi:10.1039/c9ra07327b)
Supplement: RA-009-C9RA07327B-s2564 [file RA-009-C9RA07327B-s2564.txt]

VATYEV_clean

8.520000    0.000000    0.000000
2.664361    9.129145    0.000000
2.427322    4.232707    8.888864

     1       7.744779       7.744779       7.744779    64[8-(6),8-(6),8-(6),8-(6),8-(6),8-(6),8-(6),8-(6)]
     2       5.866904       5.866904       5.866904    64[8-(6),8-(6),8-(6),8-(6),8-(6),8-(6),8-(6),8-(6)]
     3        3.98903        3.98903        3.98903    6[6-(8,8),8-(64),8-(64)]
     4       4.981502       4.981502       4.981502    6[6-(8,8),8-(64),8-(64)]
     5        6.55049        6.55049        6.55049    6[6-(8,8),8-(64),8-(64)]
     6       5.180475       5.180475       5.180475    6[6-(8,8),8-(64),8-(64)]
     7       9.622653       9.622653       9.622653    6[6-(8,8),8-(64),8-(64)]
     8       8.630181       8.630181       8.630181    6[6-(8,8),8-(64),8-(64)]
     9       7.061193       7.061193       7.061193    6[6-(8,8),8-(64),8-(64)]
    10       8.431208       8.431208       8.431208    6[6-(8,8),8-(64),8-(64)]
    11      12.072346      12.072346      12.072346    8[6-(6,8),64-(8,8,8,8,8,8,8)]
    12        8.42566        8.42566        8.42566    8[6-(6,8),64-(8,8,8,8,8,8,8)]
    13       6.721512       6.721512       6.721512    8[6-(6,8),64-(8,8,8,8,8,8,8)]
    14       5.669566       5.669566       5.669566    8[6-(6,8),64-(8,8,8,8,8,8,8)]
    15        7.63804        7.63804        7.63804    8[6-(6,8),64-(8,8,8,8,8,8,8)]
    16       4.810347       4.810347       4.810347    8[6-(6,8),64-(8,8,8,8,8,8,8)]
    17       4.124641       4.124641       4.124641    8[6-(6,8),64-(8,8,8,8,8,8,8)]
    18       6.004612       6.004612       6.004612    8[6-(6,8),64-(8,8,8,8,8,8,8)]
    19       1.539337       1.539337       1.539337    8[6-(6,8),64-(8,8,8,8,8,8,8)]
    20       5.186023       5.186023       5.186023    8[6-(6,8),64-(8,8,8,8,8,8,8)]
    21       6.890171       6.890171       6.890171    8[6-(6,8),64-(8,8,8,8,8,8,8)]
    22       7.942117       7.942117       7.942117    8[6-(6,8),64-(8,8,8,8,8,8,8)]
    23       5.973643       5.973643       5.973643    8[6-(6,8),64-(8,8,8,8,8,8,8)]
    24       8.801336       8.801336       8.801336    8[6-(6,8),64-(8,8,8,8,8,8,8)]
    25       9.487042       9.487042       9.487042    8[6-(6,8),64-(8,8,8,8,8,8,8)]
    26       7.607071       7.607071       7.607071    8[6-(6,8),64-(8,8,8,8,8,8,8)]
