# Supplementary material for: A collection of forcefield precursors for metal–organic frameworks
Source: RSC Adv. 2019 Nov 13;9(63):36492–507. doi: 10.1039/c9ra07327b (PMC9075174; doi:10.1039/c9ra07327b)
Supplement: RA-009-C9RA07327B-s2565 [file RA-009-C9RA07327B-s2565.txt]

VAZKUE_clean

7.478600    0.000000    0.000000
0.000000    9.832000    0.000000
-2.613159    0.000000    14.702886

     1        3.79074        3.79074        3.79074    59[8-(6),8-(6),8-(6),8-(6),8-(6),8-(6)]
     2        6.12058        6.12058        6.12058    59[8-(6),8-(6),8-(6),8-(6),8-(6),8-(6)]
     3       1.074701       1.074701       1.074701    59[8-(6),8-(6),8-(6),8-(6),8-(6),8-(6)]
     4      -1.255139      -1.255139      -1.255139    59[8-(6),8-(6),8-(6),8-(6),8-(6),8-(6)]
     5       3.768109       3.768109       3.768109    1[6-(6,6)]
     6       4.719462       4.719462       4.719462    1[6-(6,6)]
     7       3.530052       3.530052       3.530052    1[6-(6,6)]
     8       2.578699       2.578699       2.578699    1[6-(6,6)]
     9       1.097332       1.097332       1.097332    1[6-(6,6)]
    10       0.145979       0.145979       0.145979    1[6-(6,6)]
    11       1.335389       1.335389       1.335389    1[6-(6,6)]
    12       2.286742       2.286742       2.286742    1[6-(6,6)]
    13       3.238968       3.238968       3.238968    6[6-(6,8),8-(59),8-(59)]
    14       3.833968       3.833968       3.833968    6[6-(1,6),6-(8,8),8-(6)]
    15       3.978403       3.978403       3.978403    6[1-(0),6-(1,6),6-(6,8)]
    16       4.517832       4.517832       4.517832    6[1-(0),6-(1,6),6-(6,8)]
    17       4.678123       4.678123       4.678123    6[6-(1,6),6-(8,8),8-(6)]
    18       5.188716       5.188716       5.188716    6[6-(6,8),8-(59),8-(59)]
    19       5.759818       5.759818       5.759818    6[6-(8,8),8-(59),8-(59)]
    20       6.672352       6.672352       6.672352    6[6-(6,8),8-(59),8-(59)]
    21       6.077353       6.077353       6.077353    6[6-(1,6),6-(8,8),8-(6)]
    22       3.319759       3.319759       3.319759    6[1-(0),6-(1,6),6-(6,8)]
    23       2.780329       2.780329       2.780329    6[1-(0),6-(1,6),6-(6,8)]
    24       5.233198       5.233198       5.233198    6[6-(1,6),6-(8,8),8-(6)]
    25       4.722605       4.722605       4.722605    6[6-(6,8),8-(59),8-(59)]
    26       1.538344       1.538344       1.538344    6[6-(8,8),8-(59),8-(59)]
    27       1.626473       1.626473       1.626473    6[6-(6,8),8-(59),8-(59)]
    28       1.031473       1.031473       1.031473    6[6-(1,6),6-(8,8),8-(6)]
    29       0.887038       0.887038       0.887038    6[1-(0),6-(1,6),6-(6,8)]
    30       0.347609       0.347609       0.347609    6[1-(0),6-(1,6),6-(6,8)]
    31       0.187318       0.187318       0.187318    6[6-(1,6),6-(8,8),8-(6)]
    32      -0.323275      -0.323275      -0.323275    6[6-(6,8),8-(59),8-(59)]
    33      -0.894377      -0.894377      -0.894377    6[6-(8,8),8-(59),8-(59)]
    34      -1.806911      -1.806911      -1.806911    6[6-(6,8),8-(59),8-(59)]
    35      -1.211912      -1.211912      -1.211912    6[6-(1,6),6-(8,8),8-(6)]
    36       1.545682       1.545682       1.545682    6[1-(0),6-(1,6),6-(6,8)]
    37       2.085112       2.085112       2.085112    6[1-(0),6-(1,6),6-(6,8)]
    38      -0.367757      -0.367757      -0.367757    6[6-(1,6),6-(8,8),8-(6)]
    39       0.142836       0.142836       0.142836    6[6-(6,8),8-(59),8-(59)]
    40       3.327097       3.327097       3.327097    6[6-(8,8),8-(59),8-(59)]
    41       4.593781       4.593781       4.593781    8[6-(6,8),59-(8,8,8,8,8)]
    42       3.242611       3.242611       3.242611    8[6-(6,8),59-(8,8,8,8,8)]
    43       2.744243       2.744243       2.744243    8[6-(6,8),59-(8,8,8,8,8)]
    44       4.276308       4.276308       4.276308    8[6-(6,6),6-(6,6)]
    45       5.334926       5.334926       5.334926    8[6-(6,8),59-(8,8,8,8,8)]
    46       5.453749       5.453749       5.453749    8[6-(6,8),59-(8,8,8,8,8)]
    47      -1.156025      -1.156025      -1.156025    8[6-(6,8),59-(8,8,8,8,8)]
    48       2.704381       2.704381       2.704381    8[6-(6,8),59-(8,8,8,8,8)]
    49        6.66871        6.66871        6.66871    8[6-(6,8),59-(8,8,8,8,8)]
    50       4.553918       4.553918       4.553918    8[6-(6,8),59-(8,8,8,8,8)]
    51       5.635013       5.635013       5.635013    8[6-(6,6),6-(6,6)]
    52       4.576395       4.576395       4.576395    8[6-(6,8),59-(8,8,8,8,8)]
    53       4.457572       4.457572       4.457572    8[6-(6,8),59-(8,8,8,8,8)]
    54       0.975586       0.975586       0.975586    8[6-(6,8),59-(8,8,8,8,8)]
    55        0.27166        0.27166        0.27166    8[6-(6,8),59-(8,8,8,8,8)]
    56        1.62283        1.62283        1.62283    8[6-(6,8),59-(8,8,8,8,8)]
    57       2.121198       2.121198       2.121198    8[6-(6,8),59-(8,8,8,8,8)]
    58       0.589133       0.589133       0.589133    8[6-(6,6),6-(6,6)]
    59      -0.469485      -0.469485      -0.469485    8[6-(6,8),59-(8,8,8,8,8)]
    60      -0.588308      -0.588308      -0.588308    8[6-(6,8),59-(8,8,8,8,8)]
    61       6.021466       6.021466       6.021466    8[6-(6,8),59-(8,8,8,8,8)]
    62        2.16106        2.16106        2.16106    8[6-(6,8),59-(8,8,8,8,8)]
    63      -1.803269      -1.803269      -1.803269    8[6-(6,8),59-(8,8,8,8,8)]
    64       0.311523       0.311523       0.311523    8[6-(6,8),59-(8,8,8,8,8)]
    65      -0.769572      -0.769572      -0.769572    8[6-(6,6),6-(6,6)]
    66       0.289046       0.289046       0.289046    8[6-(6,8),59-(8,8,8,8,8)]
    67       0.407869       0.407869       0.407869    8[6-(6,8),59-(8,8,8,8,8)]
    68       3.889855       3.889855       3.889855    8[6-(6,8),59-(8,8,8,8,8)]
