# Supplementary material for: A collection of forcefield precursors for metal–organic frameworks
Source: RSC Adv. 2019 Nov 13;9(63):36492–507. doi: 10.1039/c9ra07327b (PMC9075174; doi:10.1039/c9ra07327b)
Supplement: RA-009-C9RA07327B-s2566 [file RA-009-C9RA07327B-s2566.txt]

VAZLAL_clean

7.412800    0.000000    0.000000
0.000000    9.771000    0.000000
-2.571237    0.000000    14.613825

     1       3.771396       3.771396       3.771396    60[8-(6),8-(6),8-(6),8-(6),8-(6),8-(6)]
     2       6.062185       6.062185       6.062185    60[8-(6),8-(6),8-(6),8-(6),8-(6),8-(6)]
     3       1.070167       1.070167       1.070167    60[8-(6),8-(6),8-(6),8-(6),8-(6),8-(6)]
     4      -1.220622      -1.220622      -1.220622    60[8-(6),8-(6),8-(6),8-(6),8-(6),8-(6)]
     5       3.755093       3.755093       3.755093    1[6-(6,6)]
     6       4.661832       4.661832       4.661832    1[6-(6,6)]
     7       3.507252       3.507252       3.507252    1[6-(6,6)]
     8       2.600513       2.600513       2.600513    1[6-(6,6)]
     9        1.08647        1.08647        1.08647    1[6-(6,6)]
    10       0.179731       0.179731       0.179731    1[6-(6,6)]
    11       1.334311       1.334311       1.334311    1[6-(6,6)]
    12        2.24105        2.24105        2.24105    1[6-(6,6)]
    13       3.227685       3.227685       3.227685    6[6-(6,8),8-(60),8-(60)]
    14       3.812298       3.812298       3.812298    6[6-(1,6),6-(8,8),8-(6)]
    15       3.956989       3.956989       3.956989    6[1-(0),6-(1,6),6-(6,8)]
    16       4.476028       4.476028       4.476028    6[1-(0),6-(1,6),6-(6,8)]
    17       4.646821       4.646821       4.646821    6[6-(1,6),6-(8,8),8-(6)]
    18       5.149229       5.149229       5.149229    6[6-(6,8),8-(60),8-(60)]
    19       5.712434       5.712434       5.712434    6[6-(8,8),8-(60),8-(60)]
    20       6.605896       6.605896       6.605896    6[6-(6,8),8-(60),8-(60)]
    21       6.021283       6.021283       6.021283    6[6-(1,6),6-(8,8),8-(6)]
    22       3.305355       3.305355       3.305355    6[1-(0),6-(1,6),6-(6,8)]
    23       2.786316       2.786316       2.786316    6[1-(0),6-(1,6),6-(6,8)]
    24        5.18676        5.18676        5.18676    6[6-(1,6),6-(8,8),8-(6)]
    25       4.684352       4.684352       4.684352    6[6-(6,8),8-(60),8-(60)]
    26       1.549911       1.549911       1.549911    6[6-(8,8),8-(60),8-(60)]
    27       1.613878       1.613878       1.613878    6[6-(6,8),8-(60),8-(60)]
    28       1.029265       1.029265       1.029265    6[6-(1,6),6-(8,8),8-(6)]
    29       0.884574       0.884574       0.884574    6[1-(0),6-(1,6),6-(6,8)]
    30       0.365535       0.365535       0.365535    6[1-(0),6-(1,6),6-(6,8)]
    31       0.194742       0.194742       0.194742    6[6-(1,6),6-(8,8),8-(6)]
    32      -0.307666      -0.307666      -0.307666    6[6-(6,8),8-(60),8-(60)]
    33      -0.870871      -0.870871      -0.870871    6[6-(8,8),8-(60),8-(60)]
    34      -1.764333      -1.764333      -1.764333    6[6-(6,8),8-(60),8-(60)]
    35       -1.17972       -1.17972       -1.17972    6[6-(1,6),6-(8,8),8-(6)]
    36       1.536208       1.536208       1.536208    6[1-(0),6-(1,6),6-(6,8)]
    37       2.055247       2.055247       2.055247    6[1-(0),6-(1,6),6-(6,8)]
    38      -0.345197      -0.345197      -0.345197    6[6-(1,6),6-(8,8),8-(6)]
    39       0.157211       0.157211       0.157211    6[6-(6,8),8-(60),8-(60)]
    40       3.291652       3.291652       3.291652    6[6-(8,8),8-(60),8-(60)]
    41       4.557024       4.557024       4.557024    8[6-(6,8),60-(8,8,8,8,8)]
    42       3.234119       3.234119       3.234119    8[6-(6,8),60-(8,8,8,8,8)]
    43       2.720947       2.720947       2.720947    8[6-(6,8),60-(8,8,8,8,8)]
    44       4.246552       4.246552       4.246552    8[6-(6,6),6-(6,6)]
    45       5.288655       5.288655       5.288655    8[6-(6,8),60-(8,8,8,8,8)]
    46       5.410106       5.410106       5.410106    8[6-(6,8),60-(8,8,8,8,8)]
    47      -1.141641      -1.141641      -1.141641    8[6-(6,8),60-(8,8,8,8,8)]
    48        2.70532        2.70532        2.70532    8[6-(6,8),60-(8,8,8,8,8)]
    49       6.599462       6.599462       6.599462    8[6-(6,8),60-(8,8,8,8,8)]
    50       4.541397       4.541397       4.541397    8[6-(6,8),60-(8,8,8,8,8)]
    51       5.587029       5.587029       5.587029    8[6-(6,6),6-(6,6)]
    52       4.544926       4.544926       4.544926    8[6-(6,8),60-(8,8,8,8,8)]
    53       4.423476       4.423476       4.423476    8[6-(6,8),60-(8,8,8,8,8)]
    54       0.991186       0.991186       0.991186    8[6-(6,8),60-(8,8,8,8,8)]
    55       0.284539       0.284539       0.284539    8[6-(6,8),60-(8,8,8,8,8)]
    56       1.607444       1.607444       1.607444    8[6-(6,8),60-(8,8,8,8,8)]
    57       2.120616       2.120616       2.120616    8[6-(6,8),60-(8,8,8,8,8)]
    58       0.595011       0.595011       0.595011    8[6-(6,6),6-(6,6)]
    59      -0.447092      -0.447092      -0.447092    8[6-(6,8),60-(8,8,8,8,8)]
    60      -0.568543      -0.568543      -0.568543    8[6-(6,8),60-(8,8,8,8,8)]
    61       5.983204       5.983204       5.983204    8[6-(6,8),60-(8,8,8,8,8)]
    62       2.136243       2.136243       2.136243    8[6-(6,8),60-(8,8,8,8,8)]
    63      -1.757899      -1.757899      -1.757899    8[6-(6,8),60-(8,8,8,8,8)]
    64       0.300166       0.300166       0.300166    8[6-(6,8),60-(8,8,8,8,8)]
    65      -0.745466      -0.745466      -0.745466    8[6-(6,6),6-(6,6)]
    66       0.296637       0.296637       0.296637    8[6-(6,8),60-(8,8,8,8,8)]
    67       0.418087       0.418087       0.418087    8[6-(6,8),60-(8,8,8,8,8)]
    68       3.850377       3.850377       3.850377    8[6-(6,8),60-(8,8,8,8,8)]
