# Supplementary material for: A collection of forcefield precursors for metal–organic frameworks
Source: RSC Adv. 2019 Nov 13;9(63):36492–507. doi: 10.1039/c9ra07327b (PMC9075174; doi:10.1039/c9ra07327b)
Supplement: RA-009-C9RA07327B-s2567 [file RA-009-C9RA07327B-s2567.txt]

VAZLEP_clean

7.351900    0.000000    0.000000
0.000000    9.729500    0.000000
-2.469537    0.000000    14.558128

     1       3.789057       3.789057       3.789057    63[8-(6),8-(6),8-(6),8-(6),8-(6),8-(6)]
     2       6.004025       6.004025       6.004025    63[8-(6),8-(6),8-(6),8-(6),8-(6),8-(6)]
     3       1.093306       1.093306       1.093306    63[8-(6),8-(6),8-(6),8-(6),8-(6),8-(6)]
     4      -1.121662      -1.121662      -1.121662    63[8-(6),8-(6),8-(6),8-(6),8-(6),8-(6)]
     5       3.783984       3.783984       3.783984    1[6-(6,6)]
     6        4.69687        4.69687        4.69687    1[6-(6,6)]
     7        3.53956        3.53956        3.53956    1[6-(6,6)]
     8       2.626674       2.626674       2.626674    1[6-(6,6)]
     9       1.098379       1.098379       1.098379    1[6-(6,6)]
    10       0.185493       0.185493       0.185493    1[6-(6,6)]
    11       1.342803       1.342803       1.342803    1[6-(6,6)]
    12       2.255689       2.255689       2.255689    1[6-(6,6)]
    13        3.23746        3.23746        3.23746    6[6-(6,8),8-(63),8-(63)]
    14       3.825865       3.825865       3.825865    6[6-(1,6),6-(8,8),8-(6)]
    15        3.97876        3.97876        3.97876    6[1-(0),6-(1,6),6-(6,8)]
    16       4.495209       4.495209       4.495209    6[1-(0),6-(1,6),6-(6,8)]
    17        4.63635        4.63635        4.63635    6[6-(1,6),6-(8,8),8-(6)]
    18       5.122848       5.122848       5.122848    6[6-(6,8),8-(63),8-(63)]
    19       5.709851       5.709851       5.709851    6[6-(8,8),8-(63),8-(63)]
    20       6.555621       6.555621       6.555621    6[6-(6,8),8-(63),8-(63)]
    21       5.967217       5.967217       5.967217    6[6-(1,6),6-(8,8),8-(6)]
    22       3.344784       3.344784       3.344784    6[1-(0),6-(1,6),6-(6,8)]
    23       2.828335       2.828335       2.828335    6[1-(0),6-(1,6),6-(6,8)]
    24       5.156732       5.156732       5.156732    6[6-(1,6),6-(8,8),8-(6)]
    25       4.670234       4.670234       4.670234    6[6-(6,8),8-(63),8-(63)]
    26       1.613693       1.613693       1.613693    6[6-(8,8),8-(63),8-(63)]
    27       1.644903       1.644903       1.644903    6[6-(6,8),8-(63),8-(63)]
    28       1.056498       1.056498       1.056498    6[6-(1,6),6-(8,8),8-(6)]
    29       0.903603       0.903603       0.903603    6[1-(0),6-(1,6),6-(6,8)]
    30       0.387154       0.387154       0.387154    6[1-(0),6-(1,6),6-(6,8)]
    31       0.246013       0.246013       0.246013    6[6-(1,6),6-(8,8),8-(6)]
    32      -0.240485      -0.240485      -0.240485    6[6-(6,8),8-(63),8-(63)]
    33      -0.827488      -0.827488      -0.827488    6[6-(8,8),8-(63),8-(63)]
    34      -1.673258      -1.673258      -1.673258    6[6-(6,8),8-(63),8-(63)]
    35      -1.084854      -1.084854      -1.084854    6[6-(1,6),6-(8,8),8-(6)]
    36       1.537579       1.537579       1.537579    6[1-(0),6-(1,6),6-(6,8)]
    37       2.054028       2.054028       2.054028    6[1-(0),6-(1,6),6-(6,8)]
    38      -0.274369      -0.274369      -0.274369    6[6-(1,6),6-(8,8),8-(6)]
    39       0.212129       0.212129       0.212129    6[6-(6,8),8-(63),8-(63)]
    40        3.26867        3.26867        3.26867    6[6-(8,8),8-(63),8-(63)]
    41       4.549607       4.549607       4.549607    8[6-(6,8),63-(8,8,8,8,8)]
    42       3.268257       3.268257       3.268257    8[6-(6,8),63-(8,8,8,8,8)]
    43       2.725097       2.725097       2.725097    8[6-(6,8),63-(8,8,8,8,8)]
    44       4.249429       4.249429       4.249429    8[6-(6,6),6-(6,6)]
    45       5.260394       5.260394       5.260394    8[6-(6,8),63-(8,8,8,8,8)]
    46       5.367804       5.367804       5.367804    8[6-(6,8),63-(8,8,8,8,8)]
    47      -1.091379      -1.091379      -1.091379    8[6-(6,8),63-(8,8,8,8,8)]
    48       2.773937       2.773937       2.773937    8[6-(6,8),63-(8,8,8,8,8)]
    49       6.524824       6.524824       6.524824    8[6-(6,8),63-(8,8,8,8,8)]
    50       4.598448       4.598448       4.598448    8[6-(6,8),63-(8,8,8,8,8)]
    51       5.543652       5.543652       5.543652    8[6-(6,6),6-(6,6)]
    52       4.532688       4.532688       4.532688    8[6-(6,8),63-(8,8,8,8,8)]
    53       4.425278       4.425278       4.425278    8[6-(6,8),63-(8,8,8,8,8)]
    54       1.063023       1.063023       1.063023    8[6-(6,8),63-(8,8,8,8,8)]
    55       0.332756       0.332756       0.332756    8[6-(6,8),63-(8,8,8,8,8)]
    56       1.614106       1.614106       1.614106    8[6-(6,8),63-(8,8,8,8,8)]
    57       2.157266       2.157266       2.157266    8[6-(6,8),63-(8,8,8,8,8)]
    58       0.632934       0.632934       0.632934    8[6-(6,6),6-(6,6)]
    59      -0.378031      -0.378031      -0.378031    8[6-(6,8),63-(8,8,8,8,8)]
    60      -0.485441      -0.485441      -0.485441    8[6-(6,8),63-(8,8,8,8,8)]
    61       5.973742       5.973742       5.973742    8[6-(6,8),63-(8,8,8,8,8)]
    62       2.108426       2.108426       2.108426    8[6-(6,8),63-(8,8,8,8,8)]
    63      -1.642461      -1.642461      -1.642461    8[6-(6,8),63-(8,8,8,8,8)]
    64       0.283915       0.283915       0.283915    8[6-(6,8),63-(8,8,8,8,8)]
    65      -0.661289      -0.661289      -0.661289    8[6-(6,6),6-(6,6)]
    66       0.349675       0.349675       0.349675    8[6-(6,8),63-(8,8,8,8,8)]
    67       0.457085       0.457085       0.457085    8[6-(6,8),63-(8,8,8,8,8)]
    68        3.81934        3.81934        3.81934    8[6-(6,8),63-(8,8,8,8,8)]
