# Supplementary material for: A collection of forcefield precursors for metal–organic frameworks
Source: RSC Adv. 2019 Nov 13;9(63):36492–507. doi: 10.1039/c9ra07327b (PMC9075174; doi:10.1039/c9ra07327b)
Supplement: RA-009-C9RA07327B-s2568 [file RA-009-C9RA07327B-s2568.txt]

VAZLIT_clean

7.317300    0.000000    0.000000
0.000000    9.702200    0.000000
-2.432785    0.000000    14.505711

     1       3.785692       3.785692       3.785692    64[8-(6),8-(6),8-(6),8-(6),8-(6),8-(6)]
     2       5.973866       5.973866       5.973866    64[8-(6),8-(6),8-(6),8-(6),8-(6),8-(6)]
     3       1.098823       1.098823       1.098823    64[8-(6),8-(6),8-(6),8-(6),8-(6),8-(6)]
     4      -1.089351      -1.089351      -1.089351    64[8-(6),8-(6),8-(6),8-(6),8-(6),8-(6)]
     5       3.768205       3.768205       3.768205    1[6-(6,6)]
     6       4.666514       4.666514       4.666514    1[6-(6,6)]
     7       3.558568       3.558568       3.558568    1[6-(6,6)]
     8       2.660258       2.660258       2.660258    1[6-(6,6)]
     9        1.11631        1.11631        1.11631    1[6-(6,6)]
    10       0.218001       0.218001       0.218001    1[6-(6,6)]
    11       1.325947       1.325947       1.325947    1[6-(6,6)]
    12       2.224257       2.224257       2.224257    1[6-(6,6)]
    13       3.223968       3.223968       3.223968    6[6-(6,8),8-(64),8-(64)]
    14       3.829108       3.829108       3.829108    6[6-(1,6),6-(8,8),8-(6)]
    15       3.968793       3.968793       3.968793    6[1-(0),6-(1,6),6-(6,8)]
    16       4.477067       4.477067       4.477067    6[1-(0),6-(1,6),6-(6,8)]
    17       4.634554       4.634554       4.634554    6[6-(1,6),6-(8,8),8-(6)]
    18       5.097716       5.097716       5.097716    6[6-(6,8),8-(64),8-(64)]
    19       5.694065       5.694065       5.694065    6[6-(8,8),8-(64),8-(64)]
    20        6.53559        6.53559        6.53559    6[6-(6,8),8-(64),8-(64)]
    21       5.930449       5.930449       5.930449    6[6-(1,6),6-(8,8),8-(6)]
    22       3.357979       3.357979       3.357979    6[1-(0),6-(1,6),6-(6,8)]
    23       2.849705       2.849705       2.849705    6[1-(0),6-(1,6),6-(6,8)]
    24       5.125003       5.125003       5.125003    6[6-(1,6),6-(8,8),8-(6)]
    25       4.661841       4.661841       4.661841    6[6-(6,8),8-(64),8-(64)]
    26       1.632708       1.632708       1.632708    6[6-(8,8),8-(64),8-(64)]
    27       1.660547       1.660547       1.660547    6[6-(6,8),8-(64),8-(64)]
    28       1.055407       1.055407       1.055407    6[6-(1,6),6-(8,8),8-(6)]
    29       0.915722       0.915722       0.915722    6[1-(0),6-(1,6),6-(6,8)]
    30       0.407448       0.407448       0.407448    6[1-(0),6-(1,6),6-(6,8)]
    31       0.249961       0.249961       0.249961    6[6-(1,6),6-(8,8),8-(6)]
    32      -0.213201      -0.213201      -0.213201    6[6-(6,8),8-(64),8-(64)]
    33       -0.80955       -0.80955       -0.80955    6[6-(8,8),8-(64),8-(64)]
    34      -1.651075      -1.651075      -1.651075    6[6-(6,8),8-(64),8-(64)]
    35      -1.045934      -1.045934      -1.045934    6[6-(1,6),6-(8,8),8-(6)]
    36       1.526536       1.526536       1.526536    6[1-(0),6-(1,6),6-(6,8)]
    37        2.03481        2.03481        2.03481    6[1-(0),6-(1,6),6-(6,8)]
    38      -0.240488      -0.240488      -0.240488    6[6-(1,6),6-(8,8),8-(6)]
    39       0.222674       0.222674       0.222674    6[6-(6,8),8-(64),8-(64)]
    40       3.251807       3.251807       3.251807    6[6-(8,8),8-(64),8-(64)]
    41       4.541459       4.541459       4.541459    8[6-(6,8),64-(8,8,8,8,8)]
    42       3.270823       3.270823       3.270823    8[6-(6,8),64-(8,8,8,8,8)]
    43       2.719057       2.719057       2.719057    8[6-(6,8),64-(8,8,8,8,8)]
    44       4.240057       4.240057       4.240057    8[6-(6,6),6-(6,6)]
    45       5.248025       5.248025       5.248025    8[6-(6,8),64-(8,8,8,8,8)]
    46       5.343121       5.343121       5.343121    8[6-(6,8),64-(8,8,8,8,8)]
    47      -1.077608      -1.077608      -1.077608    8[6-(6,8),64-(8,8,8,8,8)]
    48       2.785313       2.785313       2.785313    8[6-(6,8),64-(8,8,8,8,8)]
    49       6.488735       6.488735       6.488735    8[6-(6,8),64-(8,8,8,8,8)]
    50       4.607715       4.607715       4.607715    8[6-(6,8),64-(8,8,8,8,8)]
    51         5.5195         5.5195         5.5195    8[6-(6,6),6-(6,6)]
    52       4.511533       4.511533       4.511533    8[6-(6,8),64-(8,8,8,8,8)]
    53       4.416436       4.416436       4.416436    8[6-(6,8),64-(8,8,8,8,8)]
    54        1.08708        1.08708        1.08708    8[6-(6,8),64-(8,8,8,8,8)]
    55       0.343056       0.343056       0.343056    8[6-(6,8),64-(8,8,8,8,8)]
    56       1.613692       1.613692       1.613692    8[6-(6,8),64-(8,8,8,8,8)]
    57       2.165458       2.165458       2.165458    8[6-(6,8),64-(8,8,8,8,8)]
    58       0.644458       0.644458       0.644458    8[6-(6,6),6-(6,6)]
    59       -0.36351       -0.36351       -0.36351    8[6-(6,8),64-(8,8,8,8,8)]
    60      -0.458606      -0.458606      -0.458606    8[6-(6,8),64-(8,8,8,8,8)]
    61       5.962123       5.962123       5.962123    8[6-(6,8),64-(8,8,8,8,8)]
    62       2.099202       2.099202       2.099202    8[6-(6,8),64-(8,8,8,8,8)]
    63       -1.60422       -1.60422       -1.60422    8[6-(6,8),64-(8,8,8,8,8)]
    64         0.2768         0.2768         0.2768    8[6-(6,8),64-(8,8,8,8,8)]
    65      -0.634985      -0.634985      -0.634985    8[6-(6,6),6-(6,6)]
    66       0.372982       0.372982       0.372982    8[6-(6,8),64-(8,8,8,8,8)]
    67       0.468079       0.468079       0.468079    8[6-(6,8),64-(8,8,8,8,8)]
    68       3.797435       3.797435       3.797435    8[6-(6,8),64-(8,8,8,8,8)]
