# Supplementary material for: A collection of forcefield precursors for metal–organic frameworks
Source: RSC Adv. 2019 Nov 13;9(63):36492–507. doi: 10.1039/c9ra07327b (PMC9075174; doi:10.1039/c9ra07327b)
Supplement: RA-009-C9RA07327B-s2569 [file RA-009-C9RA07327B-s2569.txt]

VAZLOZ_clean

7.310800    0.000000    0.000000
0.000000    9.722000    0.000000
-2.393407    0.000000    14.486111

     1       3.802977       3.802977       3.802977    65[8-(6),8-(6),8-(6),8-(6),8-(6),8-(6)]
     2        5.96652        5.96652        5.96652    65[8-(6),8-(6),8-(6),8-(6),8-(6),8-(6)]
     3       1.114416       1.114416       1.114416    65[8-(6),8-(6),8-(6),8-(6),8-(6),8-(6)]
     4      -1.049127      -1.049127      -1.049127    65[8-(6),8-(6),8-(6),8-(6),8-(6),8-(6)]
     5       3.789337       3.789337       3.789337    1[6-(6,6)]
     6       4.711424       4.711424       4.711424    1[6-(6,6)]
     7       3.586752       3.586752       3.586752    1[6-(6,6)]
     8       2.664665       2.664665       2.664665    1[6-(6,6)]
     9       1.128056       1.128056       1.128056    1[6-(6,6)]
    10       0.205969       0.205969       0.205969    1[6-(6,6)]
    11       1.330641       1.330641       1.330641    1[6-(6,6)]
    12       2.252728       2.252728       2.252728    1[6-(6,6)]
    13       3.246418       3.246418       3.246418    6[6-(6,8),8-(65),8-(65)]
    14       3.836134       3.836134       3.836134    6[6-(1,6),6-(8,8),8-(6)]
    15       3.987668       3.987668       3.987668    6[1-(0),6-(1,6),6-(6,8)]
    16       4.505042       4.505042       4.505042    6[1-(0),6-(1,6),6-(6,8)]
    17       4.637092       4.637092       4.637092    6[6-(1,6),6-(8,8),8-(6)]
    18       5.110483       5.110483       5.110483    6[6-(6,8),8-(65),8-(65)]
    19       5.705632       5.705632       5.705632    6[6-(8,8),8-(65),8-(65)]
    20       6.523079       6.523079       6.523079    6[6-(6,8),8-(65),8-(65)]
    21       5.933363       5.933363       5.933363    6[6-(1,6),6-(8,8),8-(6)]
    22       3.388421       3.388421       3.388421    6[1-(0),6-(1,6),6-(6,8)]
    23       2.871048       2.871048       2.871048    6[1-(0),6-(1,6),6-(6,8)]
    24       5.132404       5.132404       5.132404    6[6-(1,6),6-(8,8),8-(6)]
    25       4.659013       4.659013       4.659013    6[6-(6,8),8-(65),8-(65)]
    26       1.670457       1.670457       1.670457    6[6-(8,8),8-(65),8-(65)]
    27       1.670975       1.670975       1.670975    6[6-(6,8),8-(65),8-(65)]
    28       1.081259       1.081259       1.081259    6[6-(1,6),6-(8,8),8-(6)]
    29       0.929725       0.929725       0.929725    6[1-(0),6-(1,6),6-(6,8)]
    30       0.412351       0.412351       0.412351    6[1-(0),6-(1,6),6-(6,8)]
    31       0.280301       0.280301       0.280301    6[6-(1,6),6-(8,8),8-(6)]
    32       -0.19309       -0.19309       -0.19309    6[6-(6,8),8-(65),8-(65)]
    33      -0.788239      -0.788239      -0.788239    6[6-(8,8),8-(65),8-(65)]
    34      -1.605686      -1.605686      -1.605686    6[6-(6,8),8-(65),8-(65)]
    35       -1.01597       -1.01597       -1.01597    6[6-(1,6),6-(8,8),8-(6)]
    36       1.528972       1.528972       1.528972    6[1-(0),6-(1,6),6-(6,8)]
    37       2.046345       2.046345       2.046345    6[1-(0),6-(1,6),6-(6,8)]
    38      -0.215011      -0.215011      -0.215011    6[6-(1,6),6-(8,8),8-(6)]
    39        0.25838        0.25838        0.25838    6[6-(6,8),8-(65),8-(65)]
    40       3.246936       3.246936       3.246936    6[6-(8,8),8-(65),8-(65)]
    41       4.554503       4.554503       4.554503    8[6-(6,8),65-(8,8,8,8,8)]
    42       3.290542       3.290542       3.290542    8[6-(6,8),65-(8,8,8,8,8)]
    43       2.723892       2.723892       2.723892    8[6-(6,8),65-(8,8,8,8,8)]
    44        4.24957        4.24957        4.24957    8[6-(6,6),6-(6,6)]
    45       5.253947       5.253947       5.253947    8[6-(6,8),65-(8,8,8,8,8)]
    46       5.340525       5.340525       5.340525    8[6-(6,8),65-(8,8,8,8,8)]
    47      -1.060547      -1.060547      -1.060547    8[6-(6,8),65-(8,8,8,8,8)]
    48       2.821587       2.821587       2.821587    8[6-(6,8),65-(8,8,8,8,8)]
    49       6.478954       6.478954       6.478954    8[6-(6,8),65-(8,8,8,8,8)]
    50       4.652198       4.652198       4.652198    8[6-(6,8),65-(8,8,8,8,8)]
    51       5.519926       5.519926       5.519926    8[6-(6,6),6-(6,6)]
    52        4.51555        4.51555        4.51555    8[6-(6,8),65-(8,8,8,8,8)]
    53       4.428972       4.428972       4.428972    8[6-(6,8),65-(8,8,8,8,8)]
    54       1.125837       1.125837       1.125837    8[6-(6,8),65-(8,8,8,8,8)]
    55        0.36289        0.36289        0.36289    8[6-(6,8),65-(8,8,8,8,8)]
    56       1.626851       1.626851       1.626851    8[6-(6,8),65-(8,8,8,8,8)]
    57       2.193501       2.193501       2.193501    8[6-(6,8),65-(8,8,8,8,8)]
    58       0.667823       0.667823       0.667823    8[6-(6,6),6-(6,6)]
    59      -0.336554      -0.336554      -0.336554    8[6-(6,8),65-(8,8,8,8,8)]
    60      -0.423132      -0.423132      -0.423132    8[6-(6,8),65-(8,8,8,8,8)]
    61        5.97794        5.97794        5.97794    8[6-(6,8),65-(8,8,8,8,8)]
    62       2.095806       2.095806       2.095806    8[6-(6,8),65-(8,8,8,8,8)]
    63      -1.561561      -1.561561      -1.561561    8[6-(6,8),65-(8,8,8,8,8)]
    64       0.265195       0.265195       0.265195    8[6-(6,8),65-(8,8,8,8,8)]
    65      -0.602533      -0.602533      -0.602533    8[6-(6,6),6-(6,6)]
    66       0.401843       0.401843       0.401843    8[6-(6,8),65-(8,8,8,8,8)]
    67       0.488421       0.488421       0.488421    8[6-(6,8),65-(8,8,8,8,8)]
    68       3.791556       3.791556       3.791556    8[6-(6,8),65-(8,8,8,8,8)]
