# Supplementary material for: A collection of forcefield precursors for metal–organic frameworks
Source: RSC Adv. 2019 Nov 13;9(63):36492–507. doi: 10.1039/c9ra07327b (PMC9075174; doi:10.1039/c9ra07327b)
Supplement: RA-009-C9RA07327B-s2570 [file RA-009-C9RA07327B-s2570.txt]

VAZLUF_clean

9.951300    0.000000    0.000000
-4.297309    8.975606    0.000000
4.663909    3.330696    12.206430

     1       0.336737       0.336737       0.336737    62[8-(6),8-(6),8-(6),8-(6),8-(6),8-(6)]
     2       1.577136       1.577136       1.577136    62[8-(6),8-(6),8-(6),8-(6),8-(6),8-(6)]
     3       5.317254       5.317254       5.317254    62[8-(6),8-(6),8-(6),8-(6),8-(6),8-(6)]
     4       8.740764       8.740764       8.740764    62[8-(6),8-(6),8-(6),8-(6),8-(6),8-(6)]
     5      10.266286      10.266286      10.266286    1[6-(6,6)]
     6       5.692416       5.692416       5.692416    1[6-(6,6)]
     7       8.040868       8.040868       8.040868    1[6-(6,6)]
     8       5.931446       5.931446       5.931446    1[6-(6,6)]
     9       0.051614       0.051614       0.051614    1[6-(6,6)]
    10       4.625484       4.625484       4.625484    1[6-(6,6)]
    11       2.277032       2.277032       2.277032    1[6-(6,6)]
    12       8.683763       8.683763       8.683763    1[6-(6,6)]
    13       7.951208       7.951208       7.951208    6[6-(6,8),8-(62),8-(62)]
    14       3.832033       3.832033       3.832033    6[6-(1,6),6-(8,8),8-(6)]
    15       9.520827       9.520827       9.520827    6[1-(0),6-(1,6),6-(6,8)]
    16       3.099817       3.099817       3.099817    6[6-(6,8),8-(62),8-(62)]
    17       5.067277       5.067277       5.067277    6[1-(0),6-(1,6),6-(6,8)]
    18       0.113857       0.113857       0.113857    6[6-(8,8),8-(62),8-(62)]
    19       8.379606       8.379606       8.379606    6[6-(1,6),6-(8,8),8-(6)]
    20       5.835871       5.835871       5.835871    6[6-(6,8),8-(62),8-(62)]
    21       2.652075       2.652075       2.652075    6[6-(1,6),6-(8,8),8-(6)]
    22        7.89752        7.89752        7.89752    6[1-(0),6-(1,6),6-(6,8)]
    23       1.811351       1.811351       1.811351    6[6-(6,8),8-(62),8-(62)]
    24       2.420979       2.420979       2.420979    6[1-(0),6-(1,6),6-(6,8)]
    25       1.390215       1.390215       1.390215    6[6-(8,8),8-(62),8-(62)]
    26       4.477956       4.477956       4.477956    6[6-(1,6),6-(8,8),8-(6)]
    27       2.366692       2.366692       2.366692    6[6-(6,8),8-(62),8-(62)]
    28       6.485867       6.485867       6.485867    6[6-(1,6),6-(8,8),8-(6)]
    29       5.094382       5.094382       5.094382    6[1-(0),6-(1,6),6-(6,8)]
    30       7.218083       7.218083       7.218083    6[6-(6,8),8-(62),8-(62)]
    31       5.250623       5.250623       5.250623    6[1-(0),6-(1,6),6-(6,8)]
    32      10.204043      10.204043      10.204043    6[6-(8,8),8-(62),8-(62)]
    33       1.938294       1.938294       1.938294    6[6-(1,6),6-(8,8),8-(6)]
    34       4.482029       4.482029       4.482029    6[6-(6,8),8-(62),8-(62)]
    35       7.665825       7.665825       7.665825    6[6-(1,6),6-(8,8),8-(6)]
    36        2.42038        2.42038        2.42038    6[1-(0),6-(1,6),6-(6,8)]
    37       8.506549       8.506549       8.506549    6[6-(6,8),8-(62),8-(62)]
    38       7.896921       7.896921       7.896921    6[1-(0),6-(1,6),6-(6,8)]
    39       8.927685       8.927685       8.927685    6[6-(8,8),8-(62),8-(62)]
    40       5.839944       5.839944       5.839944    6[6-(1,6),6-(8,8),8-(6)]
    41      -1.177924      -1.177924      -1.177924    8[6-(6,8),62-(8,8,8,8,8)]
    42       6.766388       6.766388       6.766388    8[6-(6,8),62-(8,8,8,8,8)]
    43      -0.518956      -0.518956      -0.518956    8[6-(6,8),62-(8,8,8,8,8)]
    44       3.810073       3.810073       3.810073    8[6-(6,8),62-(8,8,8,8,8)]
    45       3.197428       3.197428       3.197428    8[6-(6,6),6-(6,6)]
    46       1.860932       1.860932       1.860932    8[6-(6,8),62-(8,8,8,8,8)]
    47       9.756319       9.756319       9.756319    8[6-(6,8),62-(8,8,8,8,8)]
    48      10.610298      10.610298      10.610298    8[6-(6,8),62-(8,8,8,8,8)]
    49       6.416844       6.416844       6.416844    8[6-(6,8),62-(8,8,8,8,8)]
    50       2.145155       2.145155       2.145155    8[6-(6,8),62-(8,8,8,8,8)]
    51       0.570749       0.570749       0.570749    8[6-(6,8),62-(8,8,8,8,8)]
    52       3.930104       3.930104       3.930104    8[6-(6,6),6-(6,6)]
    53       2.366102       2.366102       2.366102    8[6-(6,8),62-(8,8,8,8,8)]
    54       1.549787       1.549787       1.549787    8[6-(6,8),62-(8,8,8,8,8)]
    55      11.495824      11.495824      11.495824    8[6-(6,8),62-(8,8,8,8,8)]
    56      -1.112397      -1.112397      -1.112397    8[6-(6,8),62-(8,8,8,8,8)]
    57      10.836856      10.836856      10.836856    8[6-(6,8),62-(8,8,8,8,8)]
    58       6.507827       6.507827       6.507827    8[6-(6,8),62-(8,8,8,8,8)]
    59       7.120472       7.120472       7.120472    8[6-(6,6),6-(6,6)]
    60       8.456968       8.456968       8.456968    8[6-(6,8),62-(8,8,8,8,8)]
    61       0.561581       0.561581       0.561581    8[6-(6,8),62-(8,8,8,8,8)]
    62      -0.292398      -0.292398      -0.292398    8[6-(6,8),62-(8,8,8,8,8)]
    63       3.901056       3.901056       3.901056    8[6-(6,8),62-(8,8,8,8,8)]
    64       8.172745       8.172745       8.172745    8[6-(6,8),62-(8,8,8,8,8)]
    65       9.747151       9.747151       9.747151    8[6-(6,8),62-(8,8,8,8,8)]
    66       6.387796       6.387796       6.387796    8[6-(6,6),6-(6,6)]
    67       7.951798       7.951798       7.951798    8[6-(6,8),62-(8,8,8,8,8)]
    68       8.768113       8.768113       8.768113    8[6-(6,8),62-(8,8,8,8,8)]
