# Supplementary material for: A collection of forcefield precursors for metal–organic frameworks
Source: RSC Adv. 2019 Nov 13;9(63):36492–507. doi: 10.1039/c9ra07327b (PMC9075174; doi:10.1039/c9ra07327b)
Supplement: RA-009-C9RA07327B-s2571 [file RA-009-C9RA07327B-s2571.txt]

VAZMAM_clean

9.913400    0.000000    0.000000
-4.279538    8.942095    0.000000
4.556976    3.374871    12.146091

     1       0.336887       0.336887       0.336887    65[8-(6),8-(6),8-(6),8-(6),8-(6),8-(6)]
     2       1.528836       1.528836       1.528836    65[8-(6),8-(6),8-(6),8-(6),8-(6),8-(6)]
     3       5.296975       5.296975       5.296975    65[8-(6),8-(6),8-(6),8-(6),8-(6),8-(6)]
     4       8.662002       8.662002       8.662002    65[8-(6),8-(6),8-(6),8-(6),8-(6),8-(6)]
     5      10.239134      10.239134      10.239134    1[6-(6,6)]
     6       5.681967       5.681967       5.681967    1[6-(6,6)]
     7       7.969747       7.969747       7.969747    1[6-(6,6)]
     8       5.842844       5.842844       5.842844    1[6-(6,6)]
     9      -0.048296      -0.048296      -0.048296    1[6-(6,6)]
    10       4.508871       4.508871       4.508871    1[6-(6,6)]
    11       2.221091       2.221091       2.221091    1[6-(6,6)]
    12       8.627532       8.627532       8.627532    1[6-(6,6)]
    13        7.92186        7.92186        7.92186    6[6-(6,8),8-(65),8-(65)]
    14       3.824211       3.824211       3.824211    6[6-(1,6),6-(8,8),8-(6)]
    15       9.494707       9.494707       9.494707    6[1-(0),6-(1,6),6-(6,8)]
    16       3.093446       3.093446       3.093446    6[6-(6,8),8-(65),8-(65)]
    17       5.059846       5.059846       5.059846    6[1-(0),6-(1,6),6-(6,8)]
    18       0.106626       0.106626       0.106626    6[6-(8,8),8-(65),8-(65)]
    19       8.361772       8.361772       8.361772    6[6-(1,6),6-(8,8),8-(6)]
    20       5.793397       5.793397       5.793397    6[6-(6,8),8-(65),8-(65)]
    21       2.601898       2.601898       2.601898    6[6-(1,6),6-(8,8),8-(6)]
    22       7.826277       7.826277       7.826277    6[1-(0),6-(1,6),6-(6,8)]
    23       1.746168       1.746168       1.746168    6[6-(6,8),8-(65),8-(65)]
    24       2.354442       2.354442       2.354442    6[1-(0),6-(1,6),6-(6,8)]
    25       1.386473       1.386473       1.386473    6[6-(8,8),8-(65),8-(65)]
    26       4.423897       4.423897       4.423897    6[6-(1,6),6-(8,8),8-(6)]
    27       2.268978       2.268978       2.268978    6[6-(6,8),8-(65),8-(65)]
    28       6.366627       6.366627       6.366627    6[6-(1,6),6-(8,8),8-(6)]
    29       4.975669       4.975669       4.975669    6[1-(0),6-(1,6),6-(6,8)]
    30       7.097392       7.097392       7.097392    6[6-(6,8),8-(65),8-(65)]
    31       5.130992       5.130992       5.130992    6[1-(0),6-(1,6),6-(6,8)]
    32      10.084212      10.084212      10.084212    6[6-(8,8),8-(65),8-(65)]
    33       1.829066       1.829066       1.829066    6[6-(1,6),6-(8,8),8-(6)]
    34       4.397441       4.397441       4.397441    6[6-(6,8),8-(65),8-(65)]
    35        7.58894        7.58894        7.58894    6[6-(1,6),6-(8,8),8-(6)]
    36       2.364561       2.364561       2.364561    6[1-(0),6-(1,6),6-(6,8)]
    37        8.44467        8.44467        8.44467    6[6-(6,8),8-(65),8-(65)]
    38       7.836396       7.836396       7.836396    6[1-(0),6-(1,6),6-(6,8)]
    39       8.804365       8.804365       8.804365    6[6-(8,8),8-(65),8-(65)]
    40       5.766941       5.766941       5.766941    6[6-(1,6),6-(8,8),8-(6)]
    41      -1.154493      -1.154493      -1.154493    8[6-(6,8),65-(8,8,8,8,8)]
    42       6.734783       6.734783       6.734783    8[6-(6,8),65-(8,8,8,8,8)]
    43      -0.525289      -0.525289      -0.525289    8[6-(6,8),65-(8,8,8,8,8)]
    44       3.806157       3.806157       3.806157    8[6-(6,8),65-(8,8,8,8,8)]
    45       3.184578       3.184578       3.184578    8[6-(6,6),6-(6,6)]
    46       1.852959       1.852959       1.852959    8[6-(6,8),65-(8,8,8,8,8)]
    47       9.700131       9.700131       9.700131    8[6-(6,8),65-(8,8,8,8,8)]
    48      10.545196      10.545196      10.545196    8[6-(6,8),65-(8,8,8,8,8)]
    49       6.385537       6.385537       6.385537    8[6-(6,8),65-(8,8,8,8,8)]
    50       2.135572       2.135572       2.135572    8[6-(6,8),65-(8,8,8,8,8)]
    51       0.516268       0.516268       0.516268    8[6-(6,8),65-(8,8,8,8,8)]
    52       3.878158       3.878158       3.878158    8[6-(6,6),6-(6,6)]
    53       2.306084       2.306084       2.306084    8[6-(6,8),65-(8,8,8,8,8)]
    54        1.54524        1.54524        1.54524    8[6-(6,8),65-(8,8,8,8,8)]
    55      11.345331      11.345331      11.345331    8[6-(6,8),65-(8,8,8,8,8)]
    56       3.456055       3.456055       3.456055    8[6-(6,8),65-(8,8,8,8,8)]
    57      10.716127      10.716127      10.716127    8[6-(6,8),65-(8,8,8,8,8)]
    58       6.384681       6.384681       6.384681    8[6-(6,8),65-(8,8,8,8,8)]
    59        7.00626        7.00626        7.00626    8[6-(6,6),6-(6,6)]
    60       8.337879       8.337879       8.337879    8[6-(6,8),65-(8,8,8,8,8)]
    61       0.490707       0.490707       0.490707    8[6-(6,8),65-(8,8,8,8,8)]
    62      -0.354358      -0.354358      -0.354358    8[6-(6,8),65-(8,8,8,8,8)]
    63       3.805301       3.805301       3.805301    8[6-(6,8),65-(8,8,8,8,8)]
    64       8.055266       8.055266       8.055266    8[6-(6,8),65-(8,8,8,8,8)]
    65        9.67457        9.67457        9.67457    8[6-(6,8),65-(8,8,8,8,8)]
    66        6.31268        6.31268        6.31268    8[6-(6,6),6-(6,6)]
    67       7.884754       7.884754       7.884754    8[6-(6,8),65-(8,8,8,8,8)]
    68       8.645598       8.645598       8.645598    8[6-(6,8),65-(8,8,8,8,8)]
