# Supplementary material for: A collection of forcefield precursors for metal–organic frameworks
Source: RSC Adv. 2019 Nov 13;9(63):36492–507. doi: 10.1039/c9ra07327b (PMC9075174; doi:10.1039/c9ra07327b)
Supplement: RA-009-C9RA07327B-s2572 [file RA-009-C9RA07327B-s2572.txt]

VAZMEQ_clean

9.884600    0.000000    0.000000
-4.268350    8.915521    0.000000
4.527834    3.374403    12.099754

     1       0.334685       0.334685       0.334685    66[8-(6),8-(6),8-(6),8-(6),8-(6),8-(6)]
     2       1.518123       1.518123       1.518123    66[8-(6),8-(6),8-(6),8-(6),8-(6),8-(6)]
     3       5.281565       5.281565       5.281565    66[8-(6),8-(6),8-(6),8-(6),8-(6),8-(6)]
     4       8.625961       8.625961       8.625961    66[8-(6),8-(6),8-(6),8-(6),8-(6),8-(6)]
     5        10.2303        10.2303        10.2303    1[6-(6,6)]
     6       5.672223       5.672223       5.672223    1[6-(6,6)]
     7       7.929851       7.929851       7.929851    1[6-(6,6)]
     8       5.816946       5.816946       5.816946    1[6-(6,6)]
     9      -0.086216      -0.086216      -0.086216    1[6-(6,6)]
    10       4.471861       4.471861       4.471861    1[6-(6,6)]
    11       2.214233       2.214233       2.214233    1[6-(6,6)]
    12       8.595488       8.595488       8.595488    1[6-(6,6)]
    13       7.900001       7.900001       7.900001    6[6-(6,8),8-(66),8-(66)]
    14       3.810597       3.810597       3.810597    6[6-(1,6),6-(8,8),8-(6)]
    15       9.482814       9.482814       9.482814    6[1-(0),6-(1,6),6-(6,8)]
    16       3.092583       3.092583       3.092583    6[6-(6,8),8-(66),8-(66)]
    17       5.053283       5.053283       5.053283    6[1-(0),6-(1,6),6-(6,8)]
    18       0.099036       0.099036       0.099036    6[6-(8,8),8-(66),8-(66)]
    19        8.32988        8.32988        8.32988    6[6-(1,6),6-(8,8),8-(6)]
    20        5.77052        5.77052        5.77052    6[6-(6,8),8-(66),8-(66)]
    21        2.58351        2.58351        2.58351    6[6-(1,6),6-(8,8),8-(6)]
    22       7.789969       7.789969       7.789969    6[1-(0),6-(1,6),6-(6,8)]
    23       1.732344       1.732344       1.732344    6[6-(6,8),8-(66),8-(66)]
    24        2.33827        2.33827        2.33827    6[1-(0),6-(1,6),6-(6,8)]
    25       1.383099       1.383099       1.383099    6[6-(8,8),8-(66),8-(66)]
    26       4.409466       4.409466       4.409466    6[6-(1,6),6-(8,8),8-(6)]
    27       2.244083       2.244083       2.244083    6[6-(6,8),8-(66),8-(66)]
    28       6.333487       6.333487       6.333487    6[6-(1,6),6-(8,8),8-(6)]
    29        4.92962        4.92962        4.92962    6[1-(0),6-(1,6),6-(6,8)]
    30       7.051501       7.051501       7.051501    6[6-(6,8),8-(66),8-(66)]
    31       5.090801       5.090801       5.090801    6[1-(0),6-(1,6),6-(6,8)]
    32      10.045048      10.045048      10.045048    6[6-(8,8),8-(66),8-(66)]
    33       1.814204       1.814204       1.814204    6[6-(1,6),6-(8,8),8-(6)]
    34       4.373564       4.373564       4.373564    6[6-(6,8),8-(66),8-(66)]
    35       7.560574       7.560574       7.560574    6[6-(1,6),6-(8,8),8-(6)]
    36       2.354115       2.354115       2.354115    6[1-(0),6-(1,6),6-(6,8)]
    37        8.41174        8.41174        8.41174    6[6-(6,8),8-(66),8-(66)]
    38       7.805814       7.805814       7.805814    6[1-(0),6-(1,6),6-(6,8)]
    39       8.760985       8.760985       8.760985    6[6-(8,8),8-(66),8-(66)]
    40       5.734618       5.734618       5.734618    6[6-(1,6),6-(8,8),8-(6)]
    41      -1.138193      -1.138193      -1.138193    8[6-(6,8),66-(8,8,8,8,8)]
    42       6.714332       6.714332       6.714332    8[6-(6,8),66-(8,8,8,8,8)]
    43       -0.52511       -0.52511       -0.52511    8[6-(6,8),66-(8,8,8,8,8)]
    44       3.805565       3.805565       3.805565    8[6-(6,8),66-(8,8,8,8,8)]
    45       3.175102       3.175102       3.175102    8[6-(6,6),6-(6,6)]
    46       1.845057       1.845057       1.845057    8[6-(6,8),66-(8,8,8,8,8)]
    47       9.666099       9.666099       9.666099    8[6-(6,8),66-(8,8,8,8,8)]
    48      10.506666      10.506666      10.506666    8[6-(6,8),66-(8,8,8,8,8)]
    49       6.366483       6.366483       6.366483    8[6-(6,8),66-(8,8,8,8,8)]
    50       2.131926       2.131926       2.131926    8[6-(6,8),66-(8,8,8,8,8)]
    51       0.486941       0.486941       0.486941    8[6-(6,8),66-(8,8,8,8,8)]
    52       3.857012       3.857012       3.857012    8[6-(6,6),6-(6,6)]
    53       2.287948       2.287948       2.287948    8[6-(6,8),66-(8,8,8,8,8)]
    54       1.545627       1.545627       1.545627    8[6-(6,8),66-(8,8,8,8,8)]
    55      11.282277      11.282277      11.282277    8[6-(6,8),66-(8,8,8,8,8)]
    56       3.429752       3.429752       3.429752    8[6-(6,8),66-(8,8,8,8,8)]
    57      10.669194      10.669194      10.669194    8[6-(6,8),66-(8,8,8,8,8)]
    58       6.338519       6.338519       6.338519    8[6-(6,8),66-(8,8,8,8,8)]
    59       6.968982       6.968982       6.968982    8[6-(6,6),6-(6,6)]
    60       8.299027       8.299027       8.299027    8[6-(6,8),66-(8,8,8,8,8)]
    61       0.477985       0.477985       0.477985    8[6-(6,8),66-(8,8,8,8,8)]
    62      -0.362582      -0.362582      -0.362582    8[6-(6,8),66-(8,8,8,8,8)]
    63       3.777601       3.777601       3.777601    8[6-(6,8),66-(8,8,8,8,8)]
    64       8.012158       8.012158       8.012158    8[6-(6,8),66-(8,8,8,8,8)]
    65       9.657143       9.657143       9.657143    8[6-(6,8),66-(8,8,8,8,8)]
    66       6.287072       6.287072       6.287072    8[6-(6,6),6-(6,6)]
    67       7.856136       7.856136       7.856136    8[6-(6,8),66-(8,8,8,8,8)]
    68       8.598457       8.598457       8.598457    8[6-(6,8),66-(8,8,8,8,8)]
