# Supplementary material for: A collection of forcefield precursors for metal–organic frameworks
Source: RSC Adv. 2019 Nov 13;9(63):36492–507. doi: 10.1039/c9ra07327b (PMC9075174; doi:10.1039/c9ra07327b)
Supplement: RA-009-C9RA07327B-s2573 [file RA-009-C9RA07327B-s2573.txt]

VAZMIU_clean

9.854600    0.000000    0.000000
-4.256636    8.887868    0.000000
4.475370    3.388155    12.067902

     1       0.333443       0.333443       0.333443    67[8-(6),8-(6),8-(6),8-(6),8-(6),8-(6)]
     2       1.494052       1.494052       1.494052    67[8-(6),8-(6),8-(6),8-(6),8-(6),8-(6)]
     3       9.739891       9.739891       9.739891    67[8-(6),8-(6),8-(6),8-(6),8-(6),8-(6)]
     4       8.579282       8.579282       8.579282    67[8-(6),8-(6),8-(6),8-(6),8-(6),8-(6)]
     5      10.185103      10.185103      10.185103    1[6-(6,6)]
     6       5.659829       5.659829       5.659829    1[6-(6,6)]
     7       7.904813       7.904813       7.904813    1[6-(6,6)]
     8       5.773044       5.773044       5.773044    1[6-(6,6)]
     9      -0.111769      -0.111769      -0.111769    1[6-(6,6)]
    10       4.413505       4.413505       4.413505    1[6-(6,6)]
    11       2.168521       2.168521       2.168521    1[6-(6,6)]
    12       8.556926       8.556926       8.556926    1[6-(6,6)]
    13       7.877637       7.877637       7.877637    6[6-(6,8),8-(67),8-(67)]
    14       3.801123       3.801123       3.801123    6[6-(1,6),6-(8,8),8-(6)]
    15       9.443006       9.443006       9.443006    6[1-(0),6-(1,6),6-(6,8)]
    16       3.075552       3.075552       3.075552    6[6-(6,8),8-(67),8-(67)]
    17        5.03669        5.03669        5.03669    6[1-(0),6-(1,6),6-(6,8)]
    18       0.092319       0.092319       0.092319    6[6-(8,8),8-(67),8-(67)]
    19       8.311715       8.311715       8.311715    6[6-(1,6),6-(8,8),8-(6)]
    20       5.739561       5.739561       5.739561    6[6-(6,8),8-(67),8-(67)]
    21       2.551093       2.551093       2.551093    6[6-(1,6),6-(8,8),8-(6)]
    22       7.757953       7.757953       7.757953    6[1-(0),6-(1,6),6-(6,8)]
    23       1.708115       1.708115       1.708115    6[6-(6,8),8-(67),8-(67)]
    24       2.305246       2.305246       2.305246    6[1-(0),6-(1,6),6-(6,8)]
    25       1.370635       1.370635       1.370635    6[6-(8,8),8-(67),8-(67)]
    26       4.375102       4.375102       4.375102    6[6-(1,6),6-(8,8),8-(6)]
    27       2.195697       2.195697       2.195697    6[6-(6,8),8-(67),8-(67)]
    28       6.272211       6.272211       6.272211    6[6-(1,6),6-(8,8),8-(6)]
    29       4.886964       4.886964       4.886964    6[1-(0),6-(1,6),6-(6,8)]
    30       6.997782       6.997782       6.997782    6[6-(6,8),8-(67),8-(67)]
    31       5.036644       5.036644       5.036644    6[1-(0),6-(1,6),6-(6,8)]
    32       9.981015       9.981015       9.981015    6[6-(8,8),8-(67),8-(67)]
    33       1.761619       1.761619       1.761619    6[6-(1,6),6-(8,8),8-(6)]
    34       4.333773       4.333773       4.333773    6[6-(6,8),8-(67),8-(67)]
    35       7.522241       7.522241       7.522241    6[6-(1,6),6-(8,8),8-(6)]
    36       2.315381       2.315381       2.315381    6[1-(0),6-(1,6),6-(6,8)]
    37       8.365219       8.365219       8.365219    6[6-(6,8),8-(67),8-(67)]
    38       7.768088       7.768088       7.768088    6[1-(0),6-(1,6),6-(6,8)]
    39       8.702699       8.702699       8.702699    6[6-(8,8),8-(67),8-(67)]
    40       5.698232       5.698232       5.698232    6[6-(1,6),6-(8,8),8-(6)]
    41      -1.138779      -1.138779      -1.138779    8[6-(6,8),67-(8,8,8,8,8)]
    42        6.69768        6.69768        6.69768    8[6-(6,8),67-(8,8,8,8,8)]
    43      -0.528453      -0.528453      -0.528453    8[6-(6,8),67-(8,8,8,8,8)]
    44       3.792419       3.792419       3.792419    8[6-(6,8),67-(8,8,8,8,8)]
    45       3.163086       3.163086       3.163086    8[6-(6,6),6-(6,6)]
    46       1.832411       1.832411       1.832411    8[6-(6,8),67-(8,8,8,8,8)]
    47       9.627366       9.627366       9.627366    8[6-(6,8),67-(8,8,8,8,8)]
    48      10.466817      10.466817      10.466817    8[6-(6,8),67-(8,8,8,8,8)]
    49       6.335091       6.335091       6.335091    8[6-(6,8),67-(8,8,8,8,8)]
    50       2.119042       2.119042       2.119042    8[6-(6,8),67-(8,8,8,8,8)]
    51       0.467278       0.467278       0.467278    8[6-(6,8),67-(8,8,8,8,8)]
    52       3.831777       3.831777       3.831777    8[6-(6,6),6-(6,6)]
    53       2.258228       2.258228       2.258228    8[6-(6,8),67-(8,8,8,8,8)]
    54       1.533446       1.533446       1.533446    8[6-(6,8),67-(8,8,8,8,8)]
    55      11.212113      11.212113      11.212113    8[6-(6,8),67-(8,8,8,8,8)]
    56       3.375654       3.375654       3.375654    8[6-(6,8),67-(8,8,8,8,8)]
    57      10.601787      10.601787      10.601787    8[6-(6,8),67-(8,8,8,8,8)]
    58       6.280915       6.280915       6.280915    8[6-(6,8),67-(8,8,8,8,8)]
    59       6.910248       6.910248       6.910248    8[6-(6,6),6-(6,6)]
    60       8.240923       8.240923       8.240923    8[6-(6,8),67-(8,8,8,8,8)]
    61       0.445968       0.445968       0.445968    8[6-(6,8),67-(8,8,8,8,8)]
    62      -0.393483      -0.393483      -0.393483    8[6-(6,8),67-(8,8,8,8,8)]
    63       3.738243       3.738243       3.738243    8[6-(6,8),67-(8,8,8,8,8)]
    64       7.954292       7.954292       7.954292    8[6-(6,8),67-(8,8,8,8,8)]
    65       9.606056       9.606056       9.606056    8[6-(6,8),67-(8,8,8,8,8)]
    66       6.241557       6.241557       6.241557    8[6-(6,6),6-(6,6)]
    67       7.815106       7.815106       7.815106    8[6-(6,8),67-(8,8,8,8,8)]
    68       8.539888       8.539888       8.539888    8[6-(6,8),67-(8,8,8,8,8)]
