# Supplementary material for: A collection of forcefield precursors for metal–organic frameworks
Source: RSC Adv. 2019 Nov 13;9(63):36492–507. doi: 10.1039/c9ra07327b (PMC9075174; doi:10.1039/c9ra07327b)
Supplement: RA-009-C9RA07327B-s2574 [file RA-009-C9RA07327B-s2574.txt]

VAZMOA_clean

9.818400    0.000000    0.000000
-4.246563    8.852552    0.000000
4.367221    3.430910    12.042685

     1       0.328775       0.328775       0.328775    70[8-(6),8-(6),8-(6),8-(6),8-(6),8-(6)]
     2       1.443557       1.443557       1.443557    70[8-(6),8-(6),8-(6),8-(6),8-(6),8-(6)]
     3       9.610283       9.610283       9.610283    70[8-(6),8-(6),8-(6),8-(6),8-(6),8-(6)]
     4       8.495501       8.495501       8.495501    70[8-(6),8-(6),8-(6),8-(6),8-(6),8-(6)]
     5      10.170341      10.170341      10.170341    1[6-(6,6)]
     6       5.638056       5.638056       5.638056    1[6-(6,6)]
     7       7.820692       7.820692       7.820692    1[6-(6,6)]
     8       5.696037       5.696037       5.696037    1[6-(6,6)]
     9      -0.231283      -0.231283      -0.231283    1[6-(6,6)]
    10       4.301002       4.301002       4.301002    1[6-(6,6)]
    11       2.118366       2.118366       2.118366    1[6-(6,6)]
    12       8.489584       8.489584       8.489584    1[6-(6,6)]
    13       7.860992       7.860992       7.860992    6[6-(6,8),8-(70),8-(70)]
    14       3.780838       3.780838       3.780838    6[6-(1,6),6-(8,8),8-(6)]
    15       9.425752       9.425752       9.425752    6[1-(0),6-(1,6),6-(6,8)]
    16       3.067909       3.067909       3.067909    6[6-(6,8),8-(70),8-(70)]
    17       5.018807       5.018807       5.018807    6[1-(0),6-(1,6),6-(6,8)]
    18       0.073655       0.073655       0.073655    6[6-(8,8),8-(70),8-(70)]
    19       8.279736       8.279736       8.279736    6[6-(1,6),6-(8,8),8-(6)]
    20       5.682892       5.682892       5.682892    6[6-(6,8),8-(70),8-(70)]
    21       2.490974       2.490974       2.490974    6[6-(1,6),6-(8,8),8-(6)]
    22       7.680473       7.680473       7.680473    6[1-(0),6-(1,6),6-(6,8)]
    23       1.646018       1.646018       1.646018    6[6-(6,8),8-(70),8-(70)]
    24       2.242565       2.242565       2.242565    6[1-(0),6-(1,6),6-(6,8)]
    25       1.359575       1.359575       1.359575    6[6-(8,8),8-(70),8-(70)]
    26       4.322507       4.322507       4.322507    6[6-(1,6),6-(8,8),8-(6)]
    27       2.078066       2.078066       2.078066    6[6-(6,8),8-(70),8-(70)]
    28        6.15822        6.15822        6.15822    6[6-(1,6),6-(8,8),8-(6)]
    29       4.759869       4.759869       4.759869    6[1-(0),6-(1,6),6-(6,8)]
    30       6.871149       6.871149       6.871149    6[6-(6,8),8-(70),8-(70)]
    31       4.920251       4.920251       4.920251    6[1-(0),6-(1,6),6-(6,8)]
    32       9.865403       9.865403       9.865403    6[6-(8,8),8-(70),8-(70)]
    33       1.659322       1.659322       1.659322    6[6-(1,6),6-(8,8),8-(6)]
    34       4.256166       4.256166       4.256166    6[6-(6,8),8-(70),8-(70)]
    35       7.448084       7.448084       7.448084    6[6-(1,6),6-(8,8),8-(6)]
    36       2.258585       2.258585       2.258585    6[1-(0),6-(1,6),6-(6,8)]
    37        8.29304        8.29304        8.29304    6[6-(6,8),8-(70),8-(70)]
    38       7.696493       7.696493       7.696493    6[1-(0),6-(1,6),6-(6,8)]
    39       8.579483       8.579483       8.579483    6[6-(8,8),8-(70),8-(70)]
    40       5.616551       5.616551       5.616551    6[6-(1,6),6-(8,8),8-(6)]
    41      -1.119785      -1.119785      -1.119785    8[6-(6,8),70-(8,8,8,8,8)]
    42       6.666348       6.666348       6.666348    8[6-(6,8),70-(8,8,8,8,8)]
    43      -0.539511      -0.539511      -0.539511    8[6-(6,8),70-(8,8,8,8,8)]
    44       3.782716       3.782716       3.782716    8[6-(6,8),70-(8,8,8,8,8)]
    45       3.141719       3.141719       3.141719    8[6-(6,6),6-(6,6)]
    46       1.815788       1.815788       1.815788    8[6-(6,8),70-(8,8,8,8,8)]
    47       9.565274       9.565274       9.565274    8[6-(6,8),70-(8,8,8,8,8)]
    48      10.401214      10.401214      10.401214    8[6-(6,8),70-(8,8,8,8,8)]
    49       6.291378       6.291378       6.291378    8[6-(6,8),70-(8,8,8,8,8)]
    50       2.098664       2.098664       2.098664    8[6-(6,8),70-(8,8,8,8,8)]
    51        0.40523        0.40523        0.40523    8[6-(6,8),70-(8,8,8,8,8)]
    52       3.776427       3.776427       3.776427    8[6-(6,6),6-(6,6)]
    53       2.199431       2.199431       2.199431    8[6-(6,8),70-(8,8,8,8,8)]
    54       1.528115       1.528115       1.528115    8[6-(6,8),70-(8,8,8,8,8)]
    55      11.058843      11.058843      11.058843    8[6-(6,8),70-(8,8,8,8,8)]
    56        3.27271        3.27271        3.27271    8[6-(6,8),70-(8,8,8,8,8)]
    57      10.478569      10.478569      10.478569    8[6-(6,8),70-(8,8,8,8,8)]
    58       6.156342       6.156342       6.156342    8[6-(6,8),70-(8,8,8,8,8)]
    59       6.797339       6.797339       6.797339    8[6-(6,6),6-(6,6)]
    60        8.12327        8.12327        8.12327    8[6-(6,8),70-(8,8,8,8,8)]
    61       0.373784       0.373784       0.373784    8[6-(6,8),70-(8,8,8,8,8)]
    62      -0.462156      -0.462156      -0.462156    8[6-(6,8),70-(8,8,8,8,8)]
    63        3.64768        3.64768        3.64768    8[6-(6,8),70-(8,8,8,8,8)]
    64       7.840394       7.840394       7.840394    8[6-(6,8),70-(8,8,8,8,8)]
    65       9.533828       9.533828       9.533828    8[6-(6,8),70-(8,8,8,8,8)]
    66       6.162631       6.162631       6.162631    8[6-(6,6),6-(6,6)]
    67       7.739627       7.739627       7.739627    8[6-(6,8),70-(8,8,8,8,8)]
    68       8.410943       8.410943       8.410943    8[6-(6,8),70-(8,8,8,8,8)]
