# Supplementary material for: A collection of forcefield precursors for metal–organic frameworks
Source: RSC Adv. 2019 Nov 13;9(63):36492–507. doi: 10.1039/c9ra07327b (PMC9075174; doi:10.1039/c9ra07327b)
Supplement: RA-009-C9RA07327B-s2575 [file RA-009-C9RA07327B-s2575.txt]

VAZROF_clean

11.479000    0.000000    0.000000
0.000000    24.451000    0.000000
0.000000    0.000000    16.299000

     1       7.398904       7.398904       7.398904    26[7-(6,6),7-(6,6),8-(6),8-(6),8-(6)]
     2       7.398904       7.398904       7.398904    26[7-(6,6),7-(6,6),8-(6),8-(6),8-(6)]
     3       7.398904       7.398904       7.398904    26[7-(6,6),7-(6,6),8-(6),8-(6),8-(6)]
     4       7.398904       7.398904       7.398904    26[7-(6,6),7-(6,6),8-(6),8-(6),8-(6)]
     5       4.080096       4.080096       4.080096    26[7-(6,6),7-(6,6),8-(6),8-(6),8-(6)]
     6       4.080096       4.080096       4.080096    26[7-(6,6),7-(6,6),8-(6),8-(6),8-(6)]
     7       4.080096       4.080096       4.080096    26[7-(6,6),7-(6,6),8-(6),8-(6),8-(6)]
     8       4.080096       4.080096       4.080096    26[7-(6,6),7-(6,6),8-(6),8-(6),8-(6)]
     9       5.019767       5.019767       5.019767    1[6-(6,7)]
    10       2.697565       2.697565       2.697565    1[6-(6,6)]
    11       2.682642       2.682642       2.682642    1[6-(6,6)]
    12       4.992217       4.992217       4.992217    1[6-(6,7)]
    13       0.656599       0.656599       0.656599    1[6-(6,6)]
    14       9.823728       9.823728       9.823728    1[6-(6,7)]
    15       9.819137       9.819137       9.819137    1[6-(6,7)]
    16       0.656599       0.656599       0.656599    1[6-(6,6)]
    17       7.431505       7.431505       7.431505    1[6-(6,6)]
    18       7.333933       7.333933       7.333933    1[6-(6,6)]
    19       7.394772       7.394772       7.394772    1[6-(6,6)]
    20       7.524484       7.524484       7.524484    1[6-(6,6)]
    21       7.553182       7.553182       7.553182    1[6-(6,6)]
    22       7.492343       7.492343       7.492343    1[6-(6,6)]
    23       5.019767       5.019767       5.019767    1[6-(6,7)]
    24       2.697565       2.697565       2.697565    1[6-(6,6)]
    25       2.682642       2.682642       2.682642    1[6-(6,6)]
    26       4.992217       4.992217       4.992217    1[6-(6,7)]
    27       0.656599       0.656599       0.656599    1[6-(6,6)]
    28       9.823728       9.823728       9.823728    1[6-(6,7)]
    29       9.819137       9.819137       9.819137    1[6-(6,7)]
    30       0.656599       0.656599       0.656599    1[6-(6,6)]
    31       7.431505       7.431505       7.431505    1[6-(6,6)]
    32       7.333933       7.333933       7.333933    1[6-(6,6)]
    33       7.394772       7.394772       7.394772    1[6-(6,6)]
    34       7.524484       7.524484       7.524484    1[6-(6,6)]
    35       7.553182       7.553182       7.553182    1[6-(6,6)]
    36       7.492343       7.492343       7.492343    1[6-(6,6)]
    37       5.019767       5.019767       5.019767    1[6-(6,7)]
    38       2.697565       2.697565       2.697565    1[6-(6,6)]
    39       2.682642       2.682642       2.682642    1[6-(6,6)]
    40       4.992217       4.992217       4.992217    1[6-(6,7)]
    41       0.656599       0.656599       0.656599    1[6-(6,6)]
    42       9.823728       9.823728       9.823728    1[6-(6,7)]
    43       9.819137       9.819137       9.819137    1[6-(6,7)]
    44       0.656599       0.656599       0.656599    1[6-(6,6)]
    45       7.431505       7.431505       7.431505    1[6-(6,6)]
    46       7.333933       7.333933       7.333933    1[6-(6,6)]
    47       7.394772       7.394772       7.394772    1[6-(6,6)]
    48       7.524484       7.524484       7.524484    1[6-(6,6)]
    49       7.553182       7.553182       7.553182    1[6-(6,6)]
    50       7.492343       7.492343       7.492343    1[6-(6,6)]
    51       5.019767       5.019767       5.019767    1[6-(6,7)]
    52       2.697565       2.697565       2.697565    1[6-(6,6)]
    53       2.682642       2.682642       2.682642    1[6-(6,6)]
    54       4.992217       4.992217       4.992217    1[6-(6,7)]
    55       0.656599       0.656599       0.656599    1[6-(6,6)]
    56       9.823728       9.823728       9.823728    1[6-(6,7)]
    57       9.819137       9.819137       9.819137    1[6-(6,7)]
    58       0.656599       0.656599       0.656599    1[6-(6,6)]
    59       7.431505       7.431505       7.431505    1[6-(6,6)]
    60       7.333933       7.333933       7.333933    1[6-(6,6)]
    61       7.394772       7.394772       7.394772    1[6-(6,6)]
    62       7.524484       7.524484       7.524484    1[6-(6,6)]
    63       7.553182       7.553182       7.553182    1[6-(6,6)]
    64       7.492343       7.492343       7.492343    1[6-(6,6)]
    65       6.459233       6.459233       6.459233    1[6-(6,7)]
    66       8.781435       8.781435       8.781435    1[6-(6,6)]
    67       8.796358       8.796358       8.796358    1[6-(6,6)]
    68       6.486783       6.486783       6.486783    1[6-(6,7)]
    69      10.822401      10.822401      10.822401    1[6-(6,6)]
    70       1.655272       1.655272       1.655272    1[6-(6,7)]
    71       1.659863       1.659863       1.659863    1[6-(6,7)]
    72      10.822401      10.822401      10.822401    1[6-(6,6)]
    73       4.047495       4.047495       4.047495    1[6-(6,6)]
    74       4.145067       4.145067       4.145067    1[6-(6,6)]
    75       4.084228       4.084228       4.084228    1[6-(6,6)]
    76       3.954515       3.954515       3.954515    1[6-(6,6)]
    77       3.925818       3.925818       3.925818    1[6-(6,6)]
    78       3.986657       3.986657       3.986657    1[6-(6,6)]
    79       6.459233       6.459233       6.459233    1[6-(6,7)]
    80       8.781435       8.781435       8.781435    1[6-(6,6)]
    81       8.796358       8.796358       8.796358    1[6-(6,6)]
    82       6.486783       6.486783       6.486783    1[6-(6,7)]
    83      10.822401      10.822401      10.822401    1[6-(6,6)]
    84       1.655272       1.655272       1.655272    1[6-(6,7)]
    85       1.659863       1.659863       1.659863    1[6-(6,7)]
    86      10.822401      10.822401      10.822401    1[6-(6,6)]
    87       4.047495       4.047495       4.047495    1[6-(6,6)]
    88       4.145067       4.145067       4.145067    1[6-(6,6)]
    89       4.084228       4.084228       4.084228    1[6-(6,6)]
    90       3.954515       3.954515       3.954515    1[6-(6,6)]
    91       3.925818       3.925818       3.925818    1[6-(6,6)]
    92       3.986657       3.986657       3.986657    1[6-(6,6)]
    93       6.459233       6.459233       6.459233    1[6-(6,7)]
    94       8.781435       8.781435       8.781435    1[6-(6,6)]
    95       8.796358       8.796358       8.796358    1[6-(6,6)]
    96       6.486783       6.486783       6.486783    1[6-(6,7)]
    97      10.822401      10.822401      10.822401    1[6-(6,6)]
    98       1.655272       1.655272       1.655272    1[6-(6,7)]
    99       1.659863       1.659863       1.659863    1[6-(6,7)]
   100      10.822401      10.822401      10.822401    1[6-(6,6)]
   101       4.047495       4.047495       4.047495    1[6-(6,6)]
   102       4.145067       4.145067       4.145067    1[6-(6,6)]
   103       4.084228       4.084228       4.084228    1[6-(6,6)]
   104       3.954515       3.954515       3.954515    1[6-(6,6)]
   105       3.925818       3.925818       3.925818    1[6-(6,6)]
   106       3.986657       3.986657       3.986657    1[6-(6,6)]
   107       6.459233       6.459233       6.459233    1[6-(6,7)]
   108       8.781435       8.781435       8.781435    1[6-(6,6)]
   109       8.796358       8.796358       8.796358    1[6-(6,6)]
   110       6.486783       6.486783       6.486783    1[6-(6,7)]
   111      10.822401      10.822401      10.822401    1[6-(6,6)]
   112       1.655272       1.655272       1.655272    1[6-(6,7)]
   113       1.659863       1.659863       1.659863    1[6-(6,7)]
   114      10.822401      10.822401      10.822401    1[6-(6,6)]
   115       4.047495       4.047495       4.047495    1[6-(6,6)]
   116       4.145067       4.145067       4.145067    1[6-(6,6)]
   117       4.084228       4.084228       4.084228    1[6-(6,6)]
   118       3.954515       3.954515       3.954515    1[6-(6,6)]
   119       3.925818       3.925818       3.925818    1[6-(6,6)]
   120       3.986657       3.986657       3.986657    1[6-(6,6)]
   121        4.54798        4.54798        4.54798    6[1-(0),6-(1,6),7-(6,26)]
   122       3.155577       3.155577       3.155577    6[1-(0),6-(1,7),6-(6,6)]
   123       2.450766       2.450766       2.450766    6[6-(1,6),6-(1,6),6-(6,6)]
   124       3.149838       3.149838       3.149838    6[1-(0),6-(1,7),6-(6,6)]
   125       4.533057       4.533057       4.533057    6[1-(0),6-(1,6),7-(6,26)]
   126       0.897658       0.897658       0.897658    6[6-(1,6),6-(1,6),6-(6,6)]
   127       0.195143       0.195143       0.195143    6[1-(0),6-(1,7),6-(6,6)]
   128      10.288628      10.288628      10.288628    6[1-(0),6-(1,6),7-(6,26)]
   129      10.282888      10.282888      10.282888    6[1-(0),6-(1,6),7-(6,26)]
   130       0.193995       0.193995       0.193995    6[1-(0),6-(1,7),6-(6,6)]
   131        7.39018        7.39018        7.39018    6[6-(6,6),8-(26),8-(26)]
   132       7.425765       7.425765       7.425765    6[1-(0),6-(6,6),6-(6,6)]
   133       7.379849       7.379849       7.379849    6[6-(1,6),6-(1,6),6-(8,8)]
   134       7.367222       7.367222       7.367222    6[1-(0),6-(1,6),6-(6,6)]
   135       7.403955       7.403955       7.403955    6[1-(0),6-(1,6),6-(6,6)]
   136       7.453315       7.453315       7.453315    6[6-(1,6),6-(1,6),6-(6,6)]
   137       7.463646       7.463646       7.463646    6[6-(1,6),6-(1,6),6-(6,6)]
   138       7.509562       7.509562       7.509562    6[1-(0),6-(1,6),6-(6,6)]
   139       7.533668       7.533668       7.533668    6[1-(0),6-(1,6),6-(6,6)]
   140       7.529076       7.529076       7.529076    6[6-(1,6),6-(1,6),6-(8,8)]
   141       7.492343       7.492343       7.492343    6[1-(0),6-(6,6),6-(6,6)]
   142       7.494639       7.494639       7.494639    6[6-(6,6),8-(0),8-(26)]
   143        4.54798        4.54798        4.54798    6[1-(0),6-(1,6),7-(6,26)]
   144       3.155577       3.155577       3.155577    6[1-(0),6-(1,7),6-(6,6)]
   145       2.450766       2.450766       2.450766    6[6-(1,6),6-(1,6),6-(6,6)]
   146       3.149838       3.149838       3.149838    6[1-(0),6-(1,7),6-(6,6)]
   147       4.533057       4.533057       4.533057    6[1-(0),6-(1,6),7-(6,26)]
   148       0.897658       0.897658       0.897658    6[6-(1,6),6-(1,6),6-(6,6)]
   149       0.195143       0.195143       0.195143    6[1-(0),6-(1,7),6-(6,6)]
   150      10.288628      10.288628      10.288628    6[1-(0),6-(1,6),7-(6,26)]
   151      10.282888      10.282888      10.282888    6[1-(0),6-(1,6),7-(6,26)]
   152       0.193995       0.193995       0.193995    6[1-(0),6-(1,7),6-(6,6)]
   153        7.39018        7.39018        7.39018    6[6-(6,6),8-(26),8-(26)]
   154       7.425765       7.425765       7.425765    6[1-(0),6-(6,6),6-(6,6)]
   155       7.379849       7.379849       7.379849    6[6-(1,6),6-(1,6),6-(8,8)]
   156       7.367222       7.367222       7.367222    6[1-(0),6-(1,6),6-(6,6)]
   157       7.403955       7.403955       7.403955    6[1-(0),6-(1,6),6-(6,6)]
   158       7.453315       7.453315       7.453315    6[6-(1,6),6-(1,6),6-(6,6)]
   159       7.463646       7.463646       7.463646    6[6-(1,6),6-(1,6),6-(6,6)]
   160       7.509562       7.509562       7.509562    6[1-(0),6-(1,6),6-(6,6)]
   161       7.533668       7.533668       7.533668    6[1-(0),6-(1,6),6-(6,6)]
   162       7.529076       7.529076       7.529076    6[6-(1,6),6-(1,6),6-(8,8)]
   163       7.492343       7.492343       7.492343    6[1-(0),6-(6,6),6-(6,6)]
   164       7.494639       7.494639       7.494639    6[6-(6,6),8-(0),8-(26)]
   165        4.54798        4.54798        4.54798    6[1-(0),6-(1,6),7-(6,26)]
   166       3.155577       3.155577       3.155577    6[1-(0),6-(1,7),6-(6,6)]
   167       2.450766       2.450766       2.450766    6[6-(1,6),6-(1,6),6-(6,6)]
   168       3.149838       3.149838       3.149838    6[1-(0),6-(1,7),6-(6,6)]
   169       4.533057       4.533057       4.533057    6[1-(0),6-(1,6),7-(6,26)]
   170       0.897658       0.897658       0.897658    6[6-(1,6),6-(1,6),6-(6,6)]
   171       0.195143       0.195143       0.195143    6[1-(0),6-(1,7),6-(6,6)]
   172      10.288628      10.288628      10.288628    6[1-(0),6-(1,6),7-(6,26)]
   173      10.282888      10.282888      10.282888    6[1-(0),6-(1,6),7-(6,26)]
   174       0.193995       0.193995       0.193995    6[1-(0),6-(1,7),6-(6,6)]
   175        7.39018        7.39018        7.39018    6[6-(6,6),8-(26),8-(26)]
   176       7.425765       7.425765       7.425765    6[1-(0),6-(6,6),6-(6,6)]
   177       7.379849       7.379849       7.379849    6[6-(1,6),6-(1,6),6-(8,8)]
   178       7.367222       7.367222       7.367222    6[1-(0),6-(1,6),6-(6,6)]
   179       7.403955       7.403955       7.403955    6[1-(0),6-(1,6),6-(6,6)]
   180       7.453315       7.453315       7.453315    6[6-(1,6),6-(1,6),6-(6,6)]
   181       7.463646       7.463646       7.463646    6[6-(1,6),6-(1,6),6-(6,6)]
   182       7.509562       7.509562       7.509562    6[1-(0),6-(1,6),6-(6,6)]
   183       7.533668       7.533668       7.533668    6[1-(0),6-(1,6),6-(6,6)]
   184       7.529076       7.529076       7.529076    6[6-(1,6),6-(1,6),6-(8,8)]
   185       7.492343       7.492343       7.492343    6[1-(0),6-(6,6),6-(6,6)]
   186       7.494639       7.494639       7.494639    6[6-(6,6),8-(0),8-(26)]
   187        4.54798        4.54798        4.54798    6[1-(0),6-(1,6),7-(6,26)]
   188       3.155577       3.155577       3.155577    6[1-(0),6-(1,7),6-(6,6)]
   189       2.450766       2.450766       2.450766    6[6-(1,6),6-(1,6),6-(6,6)]
   190       3.149838       3.149838       3.149838    6[1-(0),6-(1,7),6-(6,6)]
   191       4.533057       4.533057       4.533057    6[1-(0),6-(1,6),7-(6,26)]
   192       0.897658       0.897658       0.897658    6[6-(1,6),6-(1,6),6-(6,6)]
   193       0.195143       0.195143       0.195143    6[1-(0),6-(1,7),6-(6,6)]
   194      10.288628      10.288628      10.288628    6[1-(0),6-(1,6),7-(6,26)]
   195      10.282888      10.282888      10.282888    6[1-(0),6-(1,6),7-(6,26)]
   196       0.193995       0.193995       0.193995    6[1-(0),6-(1,7),6-(6,6)]
   197        7.39018        7.39018        7.39018    6[6-(6,6),8-(26),8-(26)]
   198       7.425765       7.425765       7.425765    6[1-(0),6-(6,6),6-(6,6)]
   199       7.379849       7.379849       7.379849    6[6-(1,6),6-(1,6),6-(8,8)]
   200       7.367222       7.367222       7.367222    6[1-(0),6-(1,6),6-(6,6)]
   201       7.403955       7.403955       7.403955    6[1-(0),6-(1,6),6-(6,6)]
   202       7.453315       7.453315       7.453315    6[6-(1,6),6-(1,6),6-(6,6)]
   203       7.463646       7.463646       7.463646    6[6-(1,6),6-(1,6),6-(6,6)]
   204       7.509562       7.509562       7.509562    6[1-(0),6-(1,6),6-(6,6)]
   205       7.533668       7.533668       7.533668    6[1-(0),6-(1,6),6-(6,6)]
   206       7.529076       7.529076       7.529076    6[6-(1,6),6-(1,6),6-(8,8)]
   207       7.492343       7.492343       7.492343    6[1-(0),6-(6,6),6-(6,6)]
   208       7.494639       7.494639       7.494639    6[6-(6,6),8-(0),8-(26)]
   209        6.93102        6.93102        6.93102    6[1-(0),6-(1,6),7-(6,26)]
   210       8.323423       8.323423       8.323423    6[1-(0),6-(1,7),6-(6,6)]
   211       9.028233       9.028233       9.028233    6[6-(1,6),6-(1,6),6-(6,6)]
   212       8.329162       8.329162       8.329162    6[1-(0),6-(1,7),6-(6,6)]
   213       6.945943       6.945943       6.945943    6[1-(0),6-(1,6),7-(6,26)]
   214      10.581342      10.581342      10.581342    6[6-(1,6),6-(1,6),6-(6,6)]
   215      11.283857      11.283857      11.283857    6[1-(0),6-(1,7),6-(6,6)]
   216       1.190372       1.190372       1.190372    6[1-(0),6-(1,6),7-(6,26)]
   217       1.196112       1.196112       1.196112    6[1-(0),6-(1,6),7-(6,26)]
   218      11.285005      11.285005      11.285005    6[1-(0),6-(1,7),6-(6,6)]
   219        4.08882        4.08882        4.08882    6[6-(6,6),8-(26),8-(26)]
   220       4.053235       4.053235       4.053235    6[1-(0),6-(6,6),6-(6,6)]
   221       4.099151       4.099151       4.099151    6[6-(1,6),6-(1,6),6-(8,8)]
   222       4.111778       4.111778       4.111778    6[1-(0),6-(1,6),6-(6,6)]
   223       4.075045       4.075045       4.075045    6[1-(0),6-(1,6),6-(6,6)]
   224       4.025685       4.025685       4.025685    6[6-(1,6),6-(1,6),6-(6,6)]
   225       4.015354       4.015354       4.015354    6[6-(1,6),6-(1,6),6-(6,6)]
   226       3.969438       3.969438       3.969438    6[1-(0),6-(1,6),6-(6,6)]
   227       3.945332       3.945332       3.945332    6[1-(0),6-(1,6),6-(6,6)]
   228       3.949924       3.949924       3.949924    6[6-(1,6),6-(1,6),6-(8,8)]
   229       3.986657       3.986657       3.986657    6[1-(0),6-(6,6),6-(6,6)]
   230       3.984361       3.984361       3.984361    6[6-(6,6),8-(0),8-(26)]
   231        6.93102        6.93102        6.93102    6[1-(0),6-(1,6),7-(6,26)]
   232       8.323423       8.323423       8.323423    6[1-(0),6-(1,7),6-(6,6)]
   233       9.028233       9.028233       9.028233    6[6-(1,6),6-(1,6),6-(6,6)]
   234       8.329162       8.329162       8.329162    6[1-(0),6-(1,7),6-(6,6)]
   235       6.945943       6.945943       6.945943    6[1-(0),6-(1,6),7-(6,26)]
   236      10.581342      10.581342      10.581342    6[6-(1,6),6-(1,6),6-(6,6)]
   237      11.283857      11.283857      11.283857    6[1-(0),6-(1,7),6-(6,6)]
   238       1.190372       1.190372       1.190372    6[1-(0),6-(1,6),7-(6,26)]
   239       1.196112       1.196112       1.196112    6[1-(0),6-(1,6),7-(6,26)]
   240      11.285005      11.285005      11.285005    6[1-(0),6-(1,7),6-(6,6)]
   241        4.08882        4.08882        4.08882    6[6-(6,6),8-(26),8-(26)]
   242       4.053235       4.053235       4.053235    6[1-(0),6-(6,6),6-(6,6)]
   243       4.099151       4.099151       4.099151    6[6-(1,6),6-(1,6),6-(8,8)]
   244       4.111778       4.111778       4.111778    6[1-(0),6-(1,6),6-(6,6)]
   245       4.075045       4.075045       4.075045    6[1-(0),6-(1,6),6-(6,6)]
   246       4.025685       4.025685       4.025685    6[6-(1,6),6-(1,6),6-(6,6)]
   247       4.015354       4.015354       4.015354    6[6-(1,6),6-(1,6),6-(6,6)]
   248       3.969438       3.969438       3.969438    6[1-(0),6-(1,6),6-(6,6)]
   249       3.945332       3.945332       3.945332    6[1-(0),6-(1,6),6-(6,6)]
   250       3.949924       3.949924       3.949924    6[6-(1,6),6-(1,6),6-(8,8)]
   251       3.986657       3.986657       3.986657    6[1-(0),6-(6,6),6-(6,6)]
   252       3.984361       3.984361       3.984361    6[6-(6,6),8-(0),8-(26)]
   253        6.93102        6.93102        6.93102    6[1-(0),6-(1,6),7-(6,26)]
   254       8.323423       8.323423       8.323423    6[1-(0),6-(1,7),6-(6,6)]
   255       9.028233       9.028233       9.028233    6[6-(1,6),6-(1,6),6-(6,6)]
   256       8.329162       8.329162       8.329162    6[1-(0),6-(1,7),6-(6,6)]
   257       6.945943       6.945943       6.945943    6[1-(0),6-(1,6),7-(6,26)]
   258      10.581342      10.581342      10.581342    6[6-(1,6),6-(1,6),6-(6,6)]
   259      11.283857      11.283857      11.283857    6[1-(0),6-(1,7),6-(6,6)]
   260       1.190372       1.190372       1.190372    6[1-(0),6-(1,6),7-(6,26)]
   261       1.196112       1.196112       1.196112    6[1-(0),6-(1,6),7-(6,26)]
   262      11.285005      11.285005      11.285005    6[1-(0),6-(1,7),6-(6,6)]
   263        4.08882        4.08882        4.08882    6[6-(6,6),8-(26),8-(26)]
   264       4.053235       4.053235       4.053235    6[1-(0),6-(6,6),6-(6,6)]
   265       4.099151       4.099151       4.099151    6[6-(1,6),6-(1,6),6-(8,8)]
   266       4.111778       4.111778       4.111778    6[1-(0),6-(1,6),6-(6,6)]
   267       4.075045       4.075045       4.075045    6[1-(0),6-(1,6),6-(6,6)]
   268       4.025685       4.025685       4.025685    6[6-(1,6),6-(1,6),6-(6,6)]
   269       4.015354       4.015354       4.015354    6[6-(1,6),6-(1,6),6-(6,6)]
   270       3.969438       3.969438       3.969438    6[1-(0),6-(1,6),6-(6,6)]
   271       3.945332       3.945332       3.945332    6[1-(0),6-(1,6),6-(6,6)]
   272       3.949924       3.949924       3.949924    6[6-(1,6),6-(1,6),6-(8,8)]
   273       3.986657       3.986657       3.986657    6[1-(0),6-(6,6),6-(6,6)]
   274       3.984361       3.984361       3.984361    6[6-(6,6),8-(0),8-(26)]
   275        6.93102        6.93102        6.93102    6[1-(0),6-(1,6),7-(6,26)]
   276       8.323423       8.323423       8.323423    6[1-(0),6-(1,7),6-(6,6)]
   277       9.028233       9.028233       9.028233    6[6-(1,6),6-(1,6),6-(6,6)]
   278       8.329162       8.329162       8.329162    6[1-(0),6-(1,7),6-(6,6)]
   279       6.945943       6.945943       6.945943    6[1-(0),6-(1,6),7-(6,26)]
   280      10.581342      10.581342      10.581342    6[6-(1,6),6-(1,6),6-(6,6)]
   281      11.283857      11.283857      11.283857    6[1-(0),6-(1,7),6-(6,6)]
   282       1.190372       1.190372       1.190372    6[1-(0),6-(1,6),7-(6,26)]
   283       1.196112       1.196112       1.196112    6[1-(0),6-(1,6),7-(6,26)]
   284      11.285005      11.285005      11.285005    6[1-(0),6-(1,7),6-(6,6)]
   285        4.08882        4.08882        4.08882    6[6-(6,6),8-(26),8-(26)]
   286       4.053235       4.053235       4.053235    6[1-(0),6-(6,6),6-(6,6)]
   287       4.099151       4.099151       4.099151    6[6-(1,6),6-(1,6),6-(8,8)]
   288       4.111778       4.111778       4.111778    6[1-(0),6-(1,6),6-(6,6)]
   289       4.075045       4.075045       4.075045    6[1-(0),6-(1,6),6-(6,6)]
   290       4.025685       4.025685       4.025685    6[6-(1,6),6-(1,6),6-(6,6)]
   291       4.015354       4.015354       4.015354    6[6-(1,6),6-(1,6),6-(6,6)]
   292       3.969438       3.969438       3.969438    6[1-(0),6-(1,6),6-(6,6)]
   293       3.945332       3.945332       3.945332    6[1-(0),6-(1,6),6-(6,6)]
   294       3.949924       3.949924       3.949924    6[6-(1,6),6-(1,6),6-(8,8)]
   295       3.986657       3.986657       3.986657    6[1-(0),6-(6,6),6-(6,6)]
   296       3.984361       3.984361       3.984361    6[6-(6,6),8-(0),8-(26)]
   297       5.235572       5.235572       5.235572    7[6-(1,6),6-(1,6),26-(7,8,8,8)]
   298       9.587261       9.587261       9.587261    7[6-(1,6),6-(1,6),26-(7,8,8,8)]
   299       5.235572       5.235572       5.235572    7[6-(1,6),6-(1,6),26-(7,8,8,8)]
   300       9.587261       9.587261       9.587261    7[6-(1,6),6-(1,6),26-(7,8,8,8)]
   301       5.235572       5.235572       5.235572    7[6-(1,6),6-(1,6),26-(7,8,8,8)]
   302       9.587261       9.587261       9.587261    7[6-(1,6),6-(1,6),26-(7,8,8,8)]
   303       5.235572       5.235572       5.235572    7[6-(1,6),6-(1,6),26-(7,8,8,8)]
   304       9.587261       9.587261       9.587261    7[6-(1,6),6-(1,6),26-(7,8,8,8)]
   305       6.243428       6.243428       6.243428    7[6-(1,6),6-(1,6),26-(7,8,8,8)]
   306       1.891739       1.891739       1.891739    7[6-(1,6),6-(1,6),26-(7,8,8,8)]
   307       6.243428       6.243428       6.243428    7[6-(1,6),6-(1,6),26-(7,8,8,8)]
   308       1.891739       1.891739       1.891739    7[6-(1,6),6-(1,6),26-(7,8,8,8)]
   309       6.243428       6.243428       6.243428    7[6-(1,6),6-(1,6),26-(7,8,8,8)]
   310       1.891739       1.891739       1.891739    7[6-(1,6),6-(1,6),26-(7,8,8,8)]
   311       6.243428       6.243428       6.243428    7[6-(1,6),6-(1,6),26-(7,8,8,8)]
   312       1.891739       1.891739       1.891739    7[6-(1,6),6-(1,6),26-(7,8,8,8)]
   313       7.393624       7.393624       7.393624    8[6-(6,8),26-(7,7,8,8)]
   314       7.394772       7.394772       7.394772    8[6-(6,8),26-(7,7,8,8)]
   315       7.701261       7.701261       7.701261    8[6-(6,8)]
   316       7.369518       7.369518       7.369518    8[6-(6,8),26-(7,7,8,8)]
   317       7.393624       7.393624       7.393624    8[6-(6,8),26-(7,7,8,8)]
   318       7.394772       7.394772       7.394772    8[6-(6,8),26-(7,7,8,8)]
   319       7.701261       7.701261       7.701261    8[6-(6,8)]
   320       7.369518       7.369518       7.369518    8[6-(6,8),26-(7,7,8,8)]
   321       7.393624       7.393624       7.393624    8[6-(6,8),26-(7,7,8,8)]
   322       7.394772       7.394772       7.394772    8[6-(6,8),26-(7,7,8,8)]
   323       7.701261       7.701261       7.701261    8[6-(6,8)]
   324       7.369518       7.369518       7.369518    8[6-(6,8),26-(7,7,8,8)]
   325       7.393624       7.393624       7.393624    8[6-(6,8),26-(7,7,8,8)]
   326       7.394772       7.394772       7.394772    8[6-(6,8),26-(7,7,8,8)]
   327       7.701261       7.701261       7.701261    8[6-(6,8)]
   328       7.369518       7.369518       7.369518    8[6-(6,8),26-(7,7,8,8)]
   329       4.085376       4.085376       4.085376    8[6-(6,8),26-(7,7,8,8)]
   330       4.084228       4.084228       4.084228    8[6-(6,8),26-(7,7,8,8)]
   331       3.777739       3.777739       3.777739    8[6-(6,8)]
   332       4.109482       4.109482       4.109482    8[6-(6,8),26-(7,7,8,8)]
   333       4.085376       4.085376       4.085376    8[6-(6,8),26-(7,7,8,8)]
   334       4.084228       4.084228       4.084228    8[6-(6,8),26-(7,7,8,8)]
   335       3.777739       3.777739       3.777739    8[6-(6,8)]
   336       4.109482       4.109482       4.109482    8[6-(6,8),26-(7,7,8,8)]
   337       4.085376       4.085376       4.085376    8[6-(6,8),26-(7,7,8,8)]
   338       4.084228       4.084228       4.084228    8[6-(6,8),26-(7,7,8,8)]
   339       3.777739       3.777739       3.777739    8[6-(6,8)]
   340       4.109482       4.109482       4.109482    8[6-(6,8),26-(7,7,8,8)]
   341       4.085376       4.085376       4.085376    8[6-(6,8),26-(7,7,8,8)]
   342       4.084228       4.084228       4.084228    8[6-(6,8),26-(7,7,8,8)]
   343       3.777739       3.777739       3.777739    8[6-(6,8)]
   344       4.109482       4.109482       4.109482    8[6-(6,8),26-(7,7,8,8)]
