# Supplementary material for: A collection of forcefield precursors for metal–organic frameworks
Source: RSC Adv. 2019 Nov 13;9(63):36492–507. doi: 10.1039/c9ra07327b (PMC9075174; doi:10.1039/c9ra07327b)
Supplement: RA-009-C9RA07327B-s2576 [file RA-009-C9RA07327B-s2576.txt]

VAZTOG_clean

18.301400    0.000000    0.000000
9.150700    15.849477    0.000000
9.150700    5.283159    14.943031

     1         9.1507         9.1507         9.1507    30[8-(30,30,30),8-(6),8-(6),8-(6)]
     2      10.746582      10.746582      10.746582    30[8-(30,30,30),8-(6),8-(6),8-(6)]
     3       7.554818       7.554818       7.554818    30[8-(30,30,30),8-(6),8-(6),8-(6)]
     4         9.1507         9.1507         9.1507    30[8-(30,30,30),8-(6),8-(6),8-(6)]
     5      25.856218      25.856218      25.856218    30[8-(30,30,30),8-(6),8-(6),8-(6)]
     6        27.4521        27.4521        27.4521    30[8-(30,30,30),8-(6),8-(6),8-(6)]
     7      29.047982      29.047982      29.047982    30[8-(30,30,30),8-(6),8-(6),8-(6)]
     8        27.4521        27.4521        27.4521    30[8-(30,30,30),8-(6),8-(6),8-(6)]
     9       6.507978       6.507978       6.507978    1[6-(6,6)]
    10      13.883442      13.883442      13.883442    1[6-(6,6)]
    11       4.417958       4.417958       4.417958    1[6-(6,6)]
    12      11.793422      11.793422      11.793422    1[6-(6,6)]
    13       4.417958       4.417958       4.417958    1[6-(6,6)]
    14      13.883442      13.883442      13.883442    1[6-(6,6)]
    15       6.507978       6.507978       6.507978    1[6-(6,6)]
    16      11.793422      11.793422      11.793422    1[6-(6,6)]
    17         9.1507         9.1507         9.1507    1[6-(6,6)]
    18       11.24072       11.24072       11.24072    1[6-(6,6)]
    19         9.1507         9.1507         9.1507    1[6-(6,6)]
    20        7.06068        7.06068        7.06068    1[6-(6,6)]
    21       25.36208       25.36208       25.36208    1[6-(6,6)]
    22        27.4521        27.4521        27.4521    1[6-(6,6)]
    23       29.54212       29.54212       29.54212    1[6-(6,6)]
    24        27.4521        27.4521        27.4521    1[6-(6,6)]
    25      32.184842      32.184842      32.184842    1[6-(6,6)]
    26      24.809378      24.809378      24.809378    1[6-(6,6)]
    27      30.094822      30.094822      30.094822    1[6-(6,6)]
    28      22.719358      22.719358      22.719358    1[6-(6,6)]
    29      24.809378      24.809378      24.809378    1[6-(6,6)]
    30      30.094822      30.094822      30.094822    1[6-(6,6)]
    31      22.719358      22.719358      22.719358    1[6-(6,6)]
    32      32.184842      32.184842      32.184842    1[6-(6,6)]
    33       5.658793       5.658793       5.658793    6[1-(0),6-(1,6),6-(6,6)]
    34      13.843179      13.843179      13.843179    6[1-(0),6-(1,6),6-(6,6)]
    35       4.458221       4.458221       4.458221    6[1-(0),6-(1,6),6-(6,6)]
    36      12.642607      12.642607      12.642607    6[1-(0),6-(1,6),6-(6,6)]
    37       4.458221       4.458221       4.458221    6[1-(0),6-(1,6),6-(6,6)]
    38      13.843179      13.843179      13.843179    6[1-(0),6-(1,6),6-(6,6)]
    39       5.658793       5.658793       5.658793    6[1-(0),6-(1,6),6-(6,6)]
    40      12.642607      12.642607      12.642607    6[1-(0),6-(1,6),6-(6,6)]
    41         9.1507         9.1507         9.1507    6[1-(0),6-(1,6),6-(6,6)]
    42      10.351272      10.351272      10.351272    6[1-(0),6-(1,6),6-(6,6)]
    43         9.1507         9.1507         9.1507    6[1-(0),6-(1,6),6-(6,6)]
    44       7.950128       7.950128       7.950128    6[1-(0),6-(1,6),6-(6,6)]
    45      26.251528      26.251528      26.251528    6[1-(0),6-(1,6),6-(6,6)]
    46        27.4521        27.4521        27.4521    6[1-(0),6-(1,6),6-(6,6)]
    47      28.652672      28.652672      28.652672    6[1-(0),6-(1,6),6-(6,6)]
    48        27.4521        27.4521        27.4521    6[1-(0),6-(1,6),6-(6,6)]
    49      32.144579      32.144579      32.144579    6[1-(0),6-(1,6),6-(6,6)]
    50      23.960193      23.960193      23.960193    6[1-(0),6-(1,6),6-(6,6)]
    51      30.944007      30.944007      30.944007    6[1-(0),6-(1,6),6-(6,6)]
    52      22.759621      22.759621      22.759621    6[1-(0),6-(1,6),6-(6,6)]
    53      23.960193      23.960193      23.960193    6[1-(0),6-(1,6),6-(6,6)]
    54      30.944007      30.944007      30.944007    6[1-(0),6-(1,6),6-(6,6)]
    55      22.759621      22.759621      22.759621    6[1-(0),6-(1,6),6-(6,6)]
    56      32.144579      32.144579      32.144579    6[1-(0),6-(1,6),6-(6,6)]
    57       6.597655       6.597655       6.597655    6[6-(6,6),8-(30),8-(30)]
    58       5.569116       5.569116       5.569116    6[6-(1,6),6-(1,6),6-(8,8)]
    59      11.703745      11.703745      11.703745    6[6-(6,6),8-(30),8-(30)]
    60      12.732284      12.732284      12.732284    6[6-(1,6),6-(1,6),6-(8,8)]
    61       6.597655       6.597655       6.597655    6[6-(6,6),8-(30),8-(30)]
    62       5.569116       5.569116       5.569116    6[6-(1,6),6-(1,6),6-(8,8)]
    63      11.703745      11.703745      11.703745    6[6-(6,6),8-(30),8-(30)]
    64      12.732284      12.732284      12.732284    6[6-(1,6),6-(1,6),6-(8,8)]
    65         9.1507         9.1507         9.1507    6[6-(6,6),8-(30),8-(30)]
    66         9.1507         9.1507         9.1507    6[6-(1,6),6-(1,6),6-(8,8)]
    67         9.1507         9.1507         9.1507    6[6-(6,6),8-(30),8-(30)]
    68         9.1507         9.1507         9.1507    6[6-(1,6),6-(1,6),6-(8,8)]
    69        27.4521        27.4521        27.4521    6[6-(6,6),8-(30),8-(30)]
    70        27.4521        27.4521        27.4521    6[6-(1,6),6-(1,6),6-(8,8)]
    71        27.4521        27.4521        27.4521    6[6-(6,6),8-(30),8-(30)]
    72        27.4521        27.4521        27.4521    6[6-(1,6),6-(1,6),6-(8,8)]
    73      30.005145      30.005145      30.005145    6[6-(6,6),8-(30),8-(30)]
    74      31.033684      31.033684      31.033684    6[6-(1,6),6-(1,6),6-(8,8)]
    75      24.899055      24.899055      24.899055    6[6-(6,6),8-(30),8-(30)]
    76      23.870516      23.870516      23.870516    6[6-(1,6),6-(1,6),6-(8,8)]
    77      24.899055      24.899055      24.899055    6[6-(6,6),8-(30),8-(30)]
    78      23.870516      23.870516      23.870516    6[6-(1,6),6-(1,6),6-(8,8)]
    79      30.005145      30.005145      30.005145    6[6-(6,6),8-(30),8-(30)]
    80      31.033684      31.033684      31.033684    6[6-(1,6),6-(1,6),6-(8,8)]
    81         9.1507         9.1507         9.1507    8[30-(8,8,8),30-(8,8,8),30-(8,8,8),30-(8,8,8)]
    82        27.4521        27.4521        27.4521    8[30-(8,8,8),30-(8,8,8),30-(8,8,8),30-(8,8,8)]
    83        7.57861        7.57861        7.57861    8[6-(6,8),30-(8,8,8)]
    84      11.850157      11.850157      11.850157    8[6-(6,8),30-(8,8,8)]
    85       6.451244       6.451244       6.451244    8[6-(6,8),30-(8,8,8)]
    86       10.72279       10.72279       10.72279    8[6-(6,8),30-(8,8,8)]
    87       6.451244       6.451244       6.451244    8[6-(6,8),30-(8,8,8)]
    88      11.850156      11.850156      11.850156    8[6-(6,8),30-(8,8,8)]
    89        7.57861        7.57861        7.57861    8[6-(6,8),30-(8,8,8)]
    90       10.72279       10.72279       10.72279    8[6-(6,8),30-(8,8,8)]
    91         9.1507         9.1507         9.1507    8[6-(6,8),30-(8,8,8)]
    92      10.278066      10.278066      10.278066    8[6-(6,8),30-(8,8,8)]
    93         9.1507         9.1507         9.1507    8[6-(6,8),30-(8,8,8)]
    94       8.023334       8.023334       8.023334    8[6-(6,8),30-(8,8,8)]
    95      26.324734      26.324734      26.324734    8[6-(6,8),30-(8,8,8)]
    96        27.4521        27.4521        27.4521    8[6-(6,8),30-(8,8,8)]
    97      28.579466      28.579466      28.579466    8[6-(6,8),30-(8,8,8)]
    98        27.4521        27.4521        27.4521    8[6-(6,8),30-(8,8,8)]
    99      30.151557      30.151557      30.151557    8[6-(6,8),30-(8,8,8)]
   100       25.88001       25.88001       25.88001    8[6-(6,8),30-(8,8,8)]
   101       29.02419       29.02419       29.02419    8[6-(6,8),30-(8,8,8)]
   102      24.752643      24.752643      24.752643    8[6-(6,8),30-(8,8,8)]
   103       25.88001       25.88001       25.88001    8[6-(6,8),30-(8,8,8)]
   104       29.02419       29.02419       29.02419    8[6-(6,8),30-(8,8,8)]
   105      24.752643      24.752643      24.752643    8[6-(6,8),30-(8,8,8)]
   106      30.151557      30.151557      30.151557    8[6-(6,8),30-(8,8,8)]
