# Supplementary material for: A collection of forcefield precursors for metal–organic frameworks
Source: RSC Adv. 2019 Nov 13;9(63):36492–507. doi: 10.1039/c9ra07327b (PMC9075174; doi:10.1039/c9ra07327b)
Supplement: RA-009-C9RA07327B-s2577 [file RA-009-C9RA07327B-s2577.txt]

VEBHUG_clean

20.636200    0.000000    0.000000
10.318100    17.871473    0.000000
10.318100    5.957158    16.849387

     1      10.317997      10.317997      10.317997    30[8-(30,30,30),8-(6),8-(6),8-(6)]
     2      11.902547      11.902547      11.902547    30[8-(30,30,30),8-(6),8-(6),8-(6)]
     3       8.733446       8.733446       8.733446    30[8-(30,30,30),8-(6),8-(6),8-(6)]
     4      10.317997      10.317997      10.317997    30[8-(30,30,30),8-(6),8-(6),8-(6)]
     5      29.369853      29.369853      29.369853    30[8-(30,30,30),8-(6),8-(6),8-(6)]
     6      30.954403      30.954403      30.954403    30[8-(30,30,30),8-(6),8-(6),8-(6)]
     7      32.538954      32.538954      32.538954    30[8-(30,30,30),8-(6),8-(6),8-(6)]
     8      30.954403      30.954403      30.954403    30[8-(30,30,30),8-(6),8-(6),8-(6)]
     9       5.361285       5.361285       5.361285    1[6-(6,6)]
    10      13.326858      13.326858      13.326858    1[6-(6,6)]
    11       7.309342       7.309342       7.309342    1[6-(6,6)]
    12      15.274915      15.274915      15.274915    1[6-(6,6)]
    13       7.309342       7.309342       7.309342    1[6-(6,6)]
    14      13.326858      13.326858      13.326858    1[6-(6,6)]
    15       5.361285       5.361285       5.361285    1[6-(6,6)]
    16      15.274915      15.274915      15.274915    1[6-(6,6)]
    17        10.3181        10.3181        10.3181    1[6-(6,6)]
    18       8.370043       8.370043       8.370043    1[6-(6,6)]
    19        10.3181        10.3181        10.3181    1[6-(6,6)]
    20      12.266157      12.266157      12.266157    1[6-(6,6)]
    21      32.902357      32.902357      32.902357    1[6-(6,6)]
    22        30.9543        30.9543        30.9543    1[6-(6,6)]
    23      29.006243      29.006243      29.006243    1[6-(6,6)]
    24        30.9543        30.9543        30.9543    1[6-(6,6)]
    25      33.963058      33.963058      33.963058    1[6-(6,6)]
    26      25.997485      25.997485      25.997485    1[6-(6,6)]
    27      35.911115      35.911115      35.911115    1[6-(6,6)]
    28      27.945542      27.945542      27.945542    1[6-(6,6)]
    29      25.997485      25.997485      25.997485    1[6-(6,6)]
    30      35.911115      35.911115      35.911115    1[6-(6,6)]
    31      27.945542      27.945542      27.945542    1[6-(6,6)]
    32      33.963058      33.963058      33.963058    1[6-(6,6)]
    33       5.606856       5.606856       5.606856    6[1-(0),6-(6,6),6-(6,6)]
    34      13.968644      13.968644      13.968644    6[1-(0),6-(6,6),6-(6,6)]
    35       6.667556       6.667556       6.667556    6[1-(0),6-(6,6),6-(6,6)]
    36      15.029344      15.029344      15.029344    6[1-(0),6-(6,6),6-(6,6)]
    37       6.667556       6.667556       6.667556    6[1-(0),6-(6,6),6-(6,6)]
    38      13.968644      13.968644      13.968644    6[1-(0),6-(6,6),6-(6,6)]
    39       5.606856       5.606856       5.606856    6[1-(0),6-(6,6),6-(6,6)]
    40      15.029344      15.029344      15.029344    6[1-(0),6-(6,6),6-(6,6)]
    41        10.3181        10.3181        10.3181    6[1-(0),6-(6,6),6-(6,6)]
    42       9.257399       9.257399       9.257399    6[1-(0),6-(6,6),6-(6,6)]
    43        10.3181        10.3181        10.3181    6[1-(0),6-(6,6),6-(6,6)]
    44      11.378801      11.378801      11.378801    6[1-(0),6-(6,6),6-(6,6)]
    45      32.015001      32.015001      32.015001    6[1-(0),6-(6,6),6-(6,6)]
    46        30.9543        30.9543        30.9543    6[1-(0),6-(6,6),6-(6,6)]
    47      29.893599      29.893599      29.893599    6[1-(0),6-(6,6),6-(6,6)]
    48        30.9543        30.9543        30.9543    6[1-(0),6-(6,6),6-(6,6)]
    49      34.604844      34.604844      34.604844    6[1-(0),6-(6,6),6-(6,6)]
    50      26.243056      26.243056      26.243056    6[1-(0),6-(6,6),6-(6,6)]
    51      35.665544      35.665544      35.665544    6[1-(0),6-(6,6),6-(6,6)]
    52      27.303756      27.303756      27.303756    6[1-(0),6-(6,6),6-(6,6)]
    53      26.243056      26.243056      26.243056    6[1-(0),6-(6,6),6-(6,6)]
    54      35.665544      35.665544      35.665544    6[1-(0),6-(6,6),6-(6,6)]
    55      27.303756      27.303756      27.303756    6[1-(0),6-(6,6),6-(6,6)]
    56      34.604844      34.604844      34.604844    6[1-(0),6-(6,6),6-(6,6)]
    57       7.805436       7.805436       7.805436    6[6-(6,6),8-(30),8-(30)]
    58       6.750307       6.750307       6.750307    6[6-(1,6),6-(1,6),6-(8,8)]
    59      12.830764      12.830764      12.830764    6[6-(6,6),8-(30),8-(30)]
    60      13.885893      13.885893      13.885893    6[6-(1,6),6-(1,6),6-(8,8)]
    61       7.805436       7.805436       7.805436    6[6-(6,6),8-(30),8-(30)]
    62       6.750307       6.750307       6.750307    6[6-(1,6),6-(1,6),6-(8,8)]
    63      12.830764      12.830764      12.830764    6[6-(6,6),8-(30),8-(30)]
    64      13.885893      13.885893      13.885893    6[6-(1,6),6-(1,6),6-(8,8)]
    65        10.3181        10.3181        10.3181    6[6-(6,6),8-(30),8-(30)]
    66        10.3181        10.3181        10.3181    6[6-(1,6),6-(1,6),6-(8,8)]
    67        10.3181        10.3181        10.3181    6[6-(6,6),8-(30),8-(30)]
    68        10.3181        10.3181        10.3181    6[6-(1,6),6-(1,6),6-(8,8)]
    69        30.9543        30.9543        30.9543    6[6-(6,6),8-(30),8-(30)]
    70        30.9543        30.9543        30.9543    6[6-(1,6),6-(1,6),6-(8,8)]
    71        30.9543        30.9543        30.9543    6[6-(6,6),8-(30),8-(30)]
    72        30.9543        30.9543        30.9543    6[6-(1,6),6-(1,6),6-(8,8)]
    73      33.466964      33.466964      33.466964    6[6-(6,6),8-(30),8-(30)]
    74      34.522093      34.522093      34.522093    6[6-(1,6),6-(1,6),6-(8,8)]
    75      28.441636      28.441636      28.441636    6[6-(6,6),8-(30),8-(30)]
    76      27.386507      27.386507      27.386507    6[6-(1,6),6-(1,6),6-(8,8)]
    77      28.441636      28.441636      28.441636    6[6-(6,6),8-(30),8-(30)]
    78      27.386507      27.386507      27.386507    6[6-(1,6),6-(1,6),6-(8,8)]
    79      33.466964      33.466964      33.466964    6[6-(6,6),8-(30),8-(30)]
    80      34.522093      34.522093      34.522093    6[6-(1,6),6-(1,6),6-(8,8)]
    81       4.817315       4.817315       4.817315    6[6-(1,6),6-(1,6),6-(6,6)]
    82      15.135415      15.135415      15.135415    6[6-(1,6),6-(1,6),6-(6,6)]
    83       5.500785       5.500785       5.500785    6[6-(1,6),6-(1,6),6-(6,6)]
    84      15.818885      15.818885      15.818885    6[6-(1,6),6-(1,6),6-(6,6)]
    85       5.500785       5.500785       5.500785    6[6-(1,6),6-(1,6),6-(6,6)]
    86      15.135415      15.135415      15.135415    6[6-(1,6),6-(1,6),6-(6,6)]
    87       4.817315       4.817315       4.817315    6[6-(1,6),6-(1,6),6-(6,6)]
    88      15.818885      15.818885      15.818885    6[6-(1,6),6-(1,6),6-(6,6)]
    89        10.3181        10.3181        10.3181    6[6-(1,6),6-(1,6),6-(6,6)]
    90       9.634629       9.634629       9.634629    6[6-(1,6),6-(1,6),6-(6,6)]
    91        10.3181        10.3181        10.3181    6[6-(1,6),6-(1,6),6-(6,6)]
    92      11.001571      11.001571      11.001571    6[6-(1,6),6-(1,6),6-(6,6)]
    93        10.3181        10.3181        10.3181    8[30-(8,8,8),30-(8,8,8),30-(8,8,8),30-(8,8,8)]
    94        30.9543        30.9543        30.9543    8[30-(8,8,8),30-(8,8,8),30-(8,8,8),30-(8,8,8)]
    95       8.767083       8.767083       8.767083    8[6-(6,8),30-(8,8,8)]
    96      13.024744      13.024744      13.024744    8[6-(6,8),30-(8,8,8)]
    97       7.611456       7.611456       7.611456    8[6-(6,8),30-(8,8,8)]
    98      11.869117      11.869117      11.869117    8[6-(6,8),30-(8,8,8)]
    99       7.611456       7.611456       7.611456    8[6-(6,8),30-(8,8,8)]
   100      13.024744      13.024744      13.024744    8[6-(6,8),30-(8,8,8)]
   101       8.767083       8.767083       8.767083    8[6-(6,8),30-(8,8,8)]
   102      11.869117      11.869117      11.869117    8[6-(6,8),30-(8,8,8)]
   103        10.3181        10.3181        10.3181    8[6-(6,8),30-(8,8,8)]
   104      11.473727      11.473727      11.473727    8[6-(6,8),30-(8,8,8)]
   105        10.3181        10.3181        10.3181    8[6-(6,8),30-(8,8,8)]
   106       9.162473       9.162473       9.162473    8[6-(6,8),30-(8,8,8)]
   107      29.798673      29.798673      29.798673    8[6-(6,8),30-(8,8,8)]
   108        30.9543        30.9543        30.9543    8[6-(6,8),30-(8,8,8)]
   109      32.109927      32.109927      32.109927    8[6-(6,8),30-(8,8,8)]
   110        30.9543        30.9543        30.9543    8[6-(6,8),30-(8,8,8)]
   111      33.660944      33.660944      33.660944    8[6-(6,8),30-(8,8,8)]
   112      29.403283      29.403283      29.403283    8[6-(6,8),30-(8,8,8)]
   113      32.505317      32.505317      32.505317    8[6-(6,8),30-(8,8,8)]
   114      28.247656      28.247656      28.247656    8[6-(6,8),30-(8,8,8)]
   115      29.403283      29.403283      29.403283    8[6-(6,8),30-(8,8,8)]
   116      32.505317      32.505317      32.505317    8[6-(6,8),30-(8,8,8)]
   117      28.247656      28.247656      28.247656    8[6-(6,8),30-(8,8,8)]
   118      33.660944      33.660944      33.660944    8[6-(6,8),30-(8,8,8)]
