# Supplementary material for: A collection of forcefield precursors for metal–organic frameworks
Source: RSC Adv. 2019 Nov 13;9(63):36492–507. doi: 10.1039/c9ra07327b (PMC9075174; doi:10.1039/c9ra07327b)
Supplement: RA-009-C9RA07327B-s2578 [file RA-009-C9RA07327B-s2578.txt]

VECWUX_clean

11.337300    0.000000    0.000000
-5.417168    9.959351    0.000000
0.000000    0.000000    30.746000

     1       6.518582       6.518582       6.518582    28[7-(6,6),7-(6,6),8-(6),8-(6)]
     2       7.306712       7.306712       7.306712    28[7-(6,6),7-(6,6),8-(6),8-(6)]
     3      -1.070522      -1.070522      -1.070522    28[7-(6,6),7-(6,6),8-(6),8-(6)]
     4      -1.858652      -1.858652      -1.858652    28[7-(6,6),7-(6,6),8-(6),8-(6)]
     5       3.680788       3.680788       3.680788    1[6-(6,6)]
     6         7.3502         7.3502         7.3502    1[6-(6,6)]
     7       5.507276       5.507276       5.507276    1[6-(6,6)]
     8       7.507108       7.507108       7.507108    1[6-(6,6)]
     9       4.076082       4.076082       4.076082    1[6-(6,7)]
    10       2.966901       2.966901       2.966901    1[6-(6,6)]
    11       5.746397       5.746397       5.746397    1[6-(6,6)]
    12       6.795203       6.795203       6.795203    1[6-(6,7)]
    13       4.894198       4.894198       4.894198    1[6-(6,6)]
    14       9.153095       9.153095       9.153095    1[6-(6,7)]
    15       0.707645       0.707645       0.707645    1[6-(6,7)]
    16       1.757938       1.757938       1.757938    1[6-(6,6)]
    17       2.251184       2.251184       2.251184    1[6-(6,6)]
    18       7.239621       7.239621       7.239621    1[6-(6,6)]
    19       9.715999       9.715999       9.715999    1[6-(6,6)]
    20       5.721082       5.721082       5.721082    1[6-(6,6)]
    21        9.65532        9.65532        9.65532    1[6-(6,7)]
    22       0.569785       0.569785       0.569785    1[6-(6,6)]
    23       0.588145       0.588145       0.588145    1[6-(6,6)]
    24       -1.70389       -1.70389       -1.70389    1[6-(6,7)]
    25       2.664627       2.664627       2.664627    1[6-(6,6)]
    26       4.947723       4.947723       4.947723    1[6-(6,7)]
    27       4.952001       4.952001       4.952001    1[6-(6,7)]
    28       2.671505       2.671505       2.671505    1[6-(6,6)]
    29      -0.708882      -0.708882      -0.708882    1[6-(6,6)]
    30      -1.137613      -1.137613      -1.137613    1[6-(6,6)]
    31       1.338765       1.338765       1.338765    1[6-(6,6)]
    32      -2.656152      -2.656152      -2.656152    1[6-(6,6)]
    33       1.278086       1.278086       1.278086    1[6-(6,7)]
    34       3.529851       3.529851       3.529851    1[6-(6,6)]
    35       3.548211       3.548211       3.548211    1[6-(6,6)]
    36       1.256176       1.256176       1.256176    1[6-(6,7)]
    37       5.624693       5.624693       5.624693    1[6-(6,6)]
    38      -3.429511      -3.429511      -3.429511    1[6-(6,7)]
    39       7.912067       7.912067       7.912067    1[6-(6,7)]
    40       5.631571       5.631571       5.631571    1[6-(6,6)]
    41       6.640854       6.640854       6.640854    1[6-(6,6)]
    42      -1.027034      -1.027034      -1.027034    1[6-(6,6)]
    43      -2.869958      -2.869958      -2.869958    1[6-(6,6)]
    44      -0.870126      -0.870126      -0.870126    1[6-(6,6)]
    45      -4.301152      -4.301152      -4.301152    1[6-(6,7)]
    46       0.006835       0.006835       0.006835    1[6-(6,6)]
    47       2.786331       2.786331       2.786331    1[6-(6,6)]
    48       3.835137       3.835137       3.835137    1[6-(6,7)]
    49       1.934132       1.934132       1.934132    1[6-(6,6)]
    50       0.775861       0.775861       0.775861    1[6-(6,7)]
    51      -2.252421      -2.252421      -2.252421    1[6-(6,7)]
    52      -1.202128      -1.202128      -1.202128    1[6-(6,6)]
    53       5.336892       5.336892       5.336892    6[6-(6,6),8-(0),8-(28)]
    54       5.490781       5.490781       5.490781    6[6-(1,6),6-(1,6),6-(8,8)]
    55       4.476941       4.476941       4.476941    6[1-(0),6-(6,6),6-(6,7)]
    56       4.670348       4.670348       4.670348    6[6-(1,6),6-(6,6),7-(8,8)]
    57       5.847324       5.847324       5.847324    6[6-(6,6),6-(6,7),6-(6,7)]
    58       6.826057       6.826057       6.826057    6[6-(1,6),6-(6,6),7-(8,8)]
    59       6.671309       6.671309       6.671309    6[1-(0),6-(6,6),6-(6,7)]
    60       6.016594       6.016594       6.016594    6[6-(6,6),6-(6,7),6-(6,7)]
    61       5.572335       5.572335       5.572335    6[6-(1,6),6-(6,6),7-(8,8)]
    62        5.84583        5.84583        5.84583    6[1-(0),6-(6,6),6-(6,7)]
    63       6.618975       6.618975       6.618975    6[6-(1,6),6-(1,6),6-(8,8)]
    64       7.039944       7.039944       7.039944    6[1-(0),6-(6,6),6-(6,7)]
    65       6.764305       6.764305       6.764305    6[6-(1,6),6-(6,6),7-(8,8)]
    66       6.995902       6.995902       6.995902    6[6-(6,6),8-(0),8-(28)]
    67       4.409756       4.409756       4.409756    6[1-(0),6-(1,6),7-(6,28)]
    68       3.734843       3.734843       3.734843    6[1-(0),6-(1,7),6-(6,6)]
    69       4.182578       4.182578       4.182578    6[6-(1,6),6-(1,6),6-(6,6)]
    70       5.373684       5.373684       5.373684    6[1-(0),6-(1,7),6-(6,6)]
    71       6.008642       6.008642       6.008642    6[1-(0),6-(1,6),7-(6,28)]
    72       3.460017       3.460017       3.460017    6[6-(1,6),6-(1,6),6-(6,6)]
    73       4.040863       4.040863       4.040863    6[1-(0),6-(1,7),6-(6,6)]
    74       8.747531       8.747531       8.747531    6[1-(0),6-(1,6),7-(6,28)]
    75       1.555049       1.555049       1.555049    6[1-(0),6-(1,6),7-(6,28)]
    76       2.188041       2.188041       2.188041    6[1-(0),6-(1,7),6-(6,6)]
    77       7.340726       7.340726       7.340726    6[6-(6,6),8-(0),8-(28)]
    78       7.434299       7.434299       7.434299    6[6-(1,6),6-(1,6),6-(8,8)]
    79       2.176104       2.176104       2.176104    6[1-(0),6-(6,6),6-(6,7)]
    80       2.225422       2.225422       2.225422    6[6-(1,6),6-(6,6),7-(8,8)]
    81       7.539525       7.539525       7.539525    6[6-(6,6),6-(6,7),6-(6,7)]
    82       7.378955       7.378955       7.378955    6[6-(1,6),6-(6,6),7-(8,8)]
    83       7.334786       7.334786       7.334786    6[1-(0),6-(6,6),6-(6,7)]
    84       7.628374       7.628374       7.628374    6[6-(6,6),6-(6,7),6-(6,7)]
    85       8.812649       8.812649       8.812649    6[6-(1,6),6-(6,6),7-(8,8)]
    86       8.888442       8.888442       8.888442    6[1-(0),6-(6,6),6-(6,7)]
    87        7.72812        7.72812        7.72812    6[6-(1,6),6-(1,6),6-(8,8)]
    88       6.513854       6.513854       6.513854    6[1-(0),6-(6,6),6-(6,7)]
    89        6.48283        6.48283        6.48283    6[6-(1,6),6-(6,6),7-(8,8)]
    90       7.783362       7.783362       7.783362    6[6-(6,6),8-(0),8-(28)]
    91      10.119679      10.119679      10.119679    6[1-(0),6-(1,6),7-(6,28)]
    92       0.138107       0.138107       0.138107    6[1-(0),6-(1,7),6-(6,6)]
    93       0.887423       0.887423       0.887423    6[6-(1,6),6-(1,6),6-(6,6)]
    94       0.145063       0.145063       0.145063    6[1-(0),6-(1,7),6-(6,6)]
    95      -1.240568      -1.240568      -1.240568    6[1-(0),6-(1,6),7-(6,28)]
    96       2.383153       2.383153       2.383153    6[6-(1,6),6-(1,6),6-(6,6)]
    97       3.104737       3.104737       3.104737    6[1-(0),6-(1,7),6-(6,6)]
    98       4.481843       4.481843       4.481843    6[1-(0),6-(1,6),7-(6,28)]
    99       4.485854       4.485854       4.485854    6[1-(0),6-(1,6),7-(6,28)]
   100       3.111661       3.111661       3.111661    6[1-(0),6-(1,7),6-(6,6)]
   101      -1.036508      -1.036508      -1.036508    6[6-(6,6),8-(0),8-(28)]
   102      -0.942935      -0.942935      -0.942935    6[6-(1,6),6-(1,6),6-(8,8)]
   103      -0.783962      -0.783962      -0.783962    6[1-(0),6-(6,6),6-(6,7)]
   104      -0.734644      -0.734644      -0.734644    6[6-(1,6),6-(6,6),7-(8,8)]
   105      -0.837709      -0.837709      -0.837709    6[6-(6,6),6-(6,7),6-(6,7)]
   106      -0.998279      -0.998279      -0.998279    6[6-(1,6),6-(6,6),7-(8,8)]
   107      -1.042448      -1.042448      -1.042448    6[1-(0),6-(6,6),6-(6,7)]
   108       -0.74886       -0.74886       -0.74886    6[6-(6,6),6-(6,7),6-(6,7)]
   109       0.435415       0.435415       0.435415    6[6-(1,6),6-(6,6),7-(8,8)]
   110       0.511208       0.511208       0.511208    6[1-(0),6-(6,6),6-(6,7)]
   111      -0.649114      -0.649114      -0.649114    6[6-(1,6),6-(1,6),6-(8,8)]
   112       -1.86338       -1.86338       -1.86338    6[1-(0),6-(6,6),6-(6,7)]
   113      -1.894404      -1.894404      -1.894404    6[6-(1,6),6-(6,6),7-(8,8)]
   114      -0.593872      -0.593872      -0.593872    6[6-(6,6),8-(0),8-(28)]
   115       1.742445       1.742445       1.742445    6[1-(0),6-(1,6),7-(6,28)]
   116       3.098173       3.098173       3.098173    6[1-(0),6-(1,7),6-(6,6)]
   117       3.847489       3.847489       3.847489    6[6-(1,6),6-(1,6),6-(6,6)]
   118       3.105129       3.105129       3.105129    6[1-(0),6-(1,7),6-(6,6)]
   119       1.719498       1.719498       1.719498    6[1-(0),6-(1,6),7-(6,28)]
   120       5.343219       5.343219       5.343219    6[6-(1,6),6-(1,6),6-(6,6)]
   121       6.064803       6.064803       6.064803    6[1-(0),6-(1,7),6-(6,6)]
   122      -3.895391      -3.895391      -3.895391    6[1-(0),6-(1,6),7-(6,28)]
   123        7.44592        7.44592        7.44592    6[1-(0),6-(1,6),7-(6,28)]
   124       6.071727       6.071727       6.071727    6[1-(0),6-(1,7),6-(6,6)]
   125      -3.040342      -3.040342      -3.040342    6[6-(6,6),8-(0),8-(28)]
   126      -2.886453      -2.886453      -2.886453    6[6-(1,6),6-(1,6),6-(8,8)]
   127       7.437007       7.437007       7.437007    6[1-(0),6-(6,6),6-(6,7)]
   128       7.630414       7.630414       7.630414    6[6-(1,6),6-(6,6),7-(8,8)]
   129       -2.52991       -2.52991       -2.52991    6[6-(6,6),6-(6,7),6-(6,7)]
   130      -1.551177      -1.551177      -1.551177    6[6-(1,6),6-(6,6),7-(8,8)]
   131      -1.705925      -1.705925      -1.705925    6[1-(0),6-(6,6),6-(6,7)]
   132       -2.36064       -2.36064       -2.36064    6[6-(6,6),6-(6,7),6-(6,7)]
   133      -2.804899      -2.804899      -2.804899    6[6-(1,6),6-(6,6),7-(8,8)]
   134      -2.531404      -2.531404      -2.531404    6[1-(0),6-(6,6),6-(6,7)]
   135      -1.758259      -1.758259      -1.758259    6[6-(1,6),6-(1,6),6-(8,8)]
   136       -1.33729       -1.33729       -1.33729    6[1-(0),6-(6,6),6-(6,7)]
   137      -1.612929      -1.612929      -1.612929    6[6-(1,6),6-(6,6),7-(8,8)]
   138      -1.381332      -1.381332      -1.381332    6[6-(6,6),8-(0),8-(28)]
   139      -3.967478      -3.967478      -3.967478    6[1-(0),6-(1,6),7-(6,28)]
   140       0.774777       0.774777       0.774777    6[1-(0),6-(1,7),6-(6,6)]
   141       1.222512       1.222512       1.222512    6[6-(1,6),6-(1,6),6-(6,6)]
   142       2.413618       2.413618       2.413618    6[1-(0),6-(1,7),6-(6,6)]
   143       3.048576       3.048576       3.048576    6[1-(0),6-(1,6),7-(6,28)]
   144       0.499951       0.499951       0.499951    6[6-(1,6),6-(1,6),6-(6,6)]
   145       1.080797       1.080797       1.080797    6[1-(0),6-(1,7),6-(6,6)]
   146       0.370297       0.370297       0.370297    6[1-(0),6-(1,6),7-(6,28)]
   147      -1.405017      -1.405017      -1.405017    6[1-(0),6-(1,6),7-(6,28)]
   148      -0.772025      -0.772025      -0.772025    6[1-(0),6-(1,7),6-(6,6)]
   149       8.152775       8.152775       8.152775    7[6-(6,6),8-(0),8-(0)]
   150       3.542129       3.542129       3.542129    7[6-(6,6),8-(0),8-(0)]
   151       4.775211       4.775211       4.775211    7[6-(6,6),8-(0),8-(0)]
   152       7.403117       7.403117       7.403117    7[6-(6,6),8-(0),8-(0)]
   153       5.532536       5.532536       5.532536    7[6-(1,6),6-(1,6),28-(7,8,8)]
   154       7.508874       7.508874       7.508874    7[6-(1,6),6-(1,6),28-(7,8,8)]
   155       7.187718       7.187718       7.187718    7[6-(6,6),8-(0),8-(0)]
   156       2.404052       2.404052       2.404052    7[6-(6,6),8-(0),8-(0)]
   157      10.116536      10.116536      10.116536    7[6-(6,6),8-(0),8-(0)]
   158       5.111106       5.111106       5.111106    7[6-(6,6),8-(0),8-(0)]
   159       9.399468       9.399468       9.399468    7[6-(1,6),6-(1,6),28-(7,8,8)]
   160       5.190056       5.190056       5.190056    7[6-(1,6),6-(1,6),28-(7,8,8)]
   161      -1.189516      -1.189516      -1.189516    7[6-(6,6),8-(0),8-(0)]
   162      -0.556014      -0.556014      -0.556014    7[6-(6,6),8-(0),8-(0)]
   163       1.739302       1.739302       1.739302    7[6-(6,6),8-(0),8-(0)]
   164      -3.266128      -3.266128      -3.266128    7[6-(6,6),8-(0),8-(0)]
   165       1.022234       1.022234       1.022234    7[6-(1,6),6-(1,6),28-(7,8,8)]
   166      -3.187178      -3.187178      -3.187178    7[6-(1,6),6-(1,6),28-(7,8,8)]
   167      -0.224459      -0.224459      -0.224459    7[6-(6,6),8-(0),8-(0)]
   168       6.502195       6.502195       6.502195    7[6-(6,6),8-(0),8-(0)]
   169      -3.602023      -3.602023      -3.602023    7[6-(6,6),8-(0),8-(0)]
   170      -0.974117      -0.974117      -0.974117    7[6-(6,6),8-(0),8-(0)]
   171      -2.844698      -2.844698      -2.844698    7[6-(1,6),6-(1,6),28-(7,8,8)]
   172       -0.86836       -0.86836       -0.86836    7[6-(1,6),6-(1,6),28-(7,8,8)]
   173       6.287579       6.287579       6.287579    8[6-(6,8),28-(7,7,8)]
   174       4.295649       4.295649       4.295649    8[6-(6,8)]
   175       7.031598       7.031598       7.031598    8[6-(6,8)]
   176       7.250333       7.250333       7.250333    8[6-(6,8),28-(7,7,8)]
   177       8.586225       8.586225       8.586225    8[7-(6,8)]
   178       8.771256       8.771256       8.771256    8[7-(6,8)]
   179        2.77234        2.77234        2.77234    8[7-(6,8)]
   180       3.301722       3.301722       3.301722    8[7-(6,8)]
   181        4.83687        4.83687        4.83687    8[7-(6,8)]
   182       4.101944       4.101944       4.101944    8[7-(6,8)]
   183       1.453848       1.453848       1.453848    8[7-(6,8)]
   184       3.015245       3.015245       3.015245    8[7-(6,8)]
   185       7.282795       7.282795       7.282795    8[6-(6,8),28-(7,7,8)]
   186       1.931145       1.931145       1.931145    8[6-(6,8)]
   187       8.810922       8.810922       8.810922    8[6-(6,8)]
   188       6.771155       6.771155       6.771155    8[6-(6,8),28-(7,7,8)]
   189       6.756637       6.756637       6.756637    8[7-(6,8)]
   190       7.504618       7.504618       7.504618    8[7-(6,8)]
   191       2.022967       2.022967       2.022967    8[7-(6,8)]
   192       3.108597       3.108597       3.108597    8[7-(6,8)]
   193       10.16144       10.16144       10.16144    8[7-(6,8)]
   194      -0.262146      -0.262146      -0.262146    8[7-(6,8)]
   195       4.957655       4.957655       4.957655    8[7-(6,8)]
   196        4.22034        4.22034        4.22034    8[7-(6,8)]
   197      -1.094439      -1.094439      -1.094439    8[6-(6,8),28-(7,7,8)]
   198      -1.028921      -1.028921      -1.028921    8[6-(6,8)]
   199       0.433688       0.433688       0.433688    8[6-(6,8)]
   200      -1.606079      -1.606079      -1.606079    8[6-(6,8),28-(7,7,8)]
   201      -1.620597      -1.620597      -1.620597    8[7-(6,8)]
   202      -0.872616      -0.872616      -0.872616    8[7-(6,8)]
   203      -0.937099      -0.937099      -0.937099    8[7-(6,8)]
   204       0.148531       0.148531       0.148531    8[7-(6,8)]
   205       1.784206       1.784206       1.784206    8[7-(6,8)]
   206        2.69792        2.69792        2.69792    8[7-(6,8)]
   207       7.917721       7.917721       7.917721    8[7-(6,8)]
   208       7.180406       7.180406       7.180406    8[7-(6,8)]
   209      -2.089655      -2.089655      -2.089655    8[6-(6,8),28-(7,7,8)]
   210       7.255715       7.255715       7.255715    8[6-(6,8)]
   211      -1.345636      -1.345636      -1.345636    8[6-(6,8)]
   212      -1.126901      -1.126901      -1.126901    8[6-(6,8),28-(7,7,8)]
   213       0.208991       0.208991       0.208991    8[7-(6,8)]
   214       0.394022       0.394022       0.394022    8[7-(6,8)]
   215       5.732406       5.732406       5.732406    8[7-(6,8)]
   216       6.261788       6.261788       6.261788    8[7-(6,8)]
   217      -3.540364      -3.540364      -3.540364    8[7-(6,8)]
   218       1.141878       1.141878       1.141878    8[7-(6,8)]
   219      -1.506218      -1.506218      -1.506218    8[7-(6,8)]
   220       0.055179       0.055179       0.055179    8[7-(6,8)]
