# Supplementary material for: A collection of forcefield precursors for metal–organic frameworks
Source: RSC Adv. 2019 Nov 13;9(63):36492–507. doi: 10.1039/c9ra07327b (PMC9075174; doi:10.1039/c9ra07327b)
Supplement: RA-009-C9RA07327B-s2579 [file RA-009-C9RA07327B-s2579.txt]

VEFLUP_clean

8.002000    0.000000    0.000000
-2.215627    8.816875    0.000000
-2.255476    -4.645004    11.859637

     1       -0.24299       -0.24299       -0.24299    27[8-(1,1),8-(1,1,27),8-(6),8-(6)]
     2       3.758803       3.758803       3.758803    27[8-(1,1,27),8-(6),8-(6)]
     3       1.762068       1.762068       1.762068    1[8-(1,27,27)]
     4       1.761988       1.761988       1.761988    1[8-(1,27,27)]
     5       5.786059       5.786059       5.786059    1[8-(1,27)]
     6       5.786276       5.786276       5.786276    1[8-(1,27)]
     7       0.781723       0.781723       0.781723    1[6-(6,6)]
     8       4.275971       4.275971       4.275971    1[6-(6,6)]
     9      -2.722758      -2.722758      -2.722758    1[6-(6,6)]
    10       2.240236       2.240236       2.240236    1[6-(6,6)]
    11       6.734924       6.734924       6.734924    1[6-(6,6)]
    12        3.20689        3.20689        3.20689    1[6-(6,6)]
    13       5.117322       5.117322       5.117322    1[6-(6,6)]
    14       6.692572       6.692572       6.692572    1[6-(6,6)]
    15       2.285544       2.285544       2.285544    1[6-(6,6)]
    16       5.115733       5.115733       5.115733    1[6-(6,6)]
    17        2.38706        2.38706        2.38706    1[6-(6,6)]
    18       0.800137       0.800137       0.800137    1[6-(6,6)]
    19      -0.169637      -0.169637      -0.169637    6[6-(6,6),8-(0),8-(27)]
    20      -0.871892      -0.871892      -0.871892    6[6-(1,6),6-(1,6),6-(8,8)]
    21       -0.12045       -0.12045       -0.12045    6[1-(0),6-(1,6),6-(6,6)]
    22       3.761309       3.761309       3.761309    6[1-(0),6-(1,6),6-(6,6)]
    23       2.389947       2.389947       2.389947    6[6-(1,6),6-(1,6),6-(6,6)]
    24       -2.84361       -2.84361       -2.84361    6[6-(1,6),6-(1,6),6-(6,6)]
    25      -2.223114      -2.223114      -2.223114    6[1-(0),6-(6,6),6-(6,6)]
    26       1.739197       1.739197       1.739197    6[1-(0),6-(6,6),6-(6,6)]
    27       0.405724       0.405724       0.405724    6[6-(1,6),6-(1,6),6-(8,8)]
    28       7.652472       7.652472       7.652472    6[1-(0),6-(1,6),6-(6,6)]
    29      -4.261203      -4.261203      -4.261203    6[1-(0),6-(1,6),6-(6,6)]
    30      -0.272658      -0.272658      -0.272658    6[6-(6,6),8-(0),8-(27)]
    31       4.230732       4.230732       4.230732    6[6-(6,6),8-(0),8-(27)]
    32       3.801268       3.801268       3.801268    6[6-(1,6),6-(1,6),6-(8,8)]
    33       4.416278       4.416278       4.416278    6[1-(0),6-(1,6),6-(6,6)]
    34       4.010567       4.010567       4.010567    6[1-(0),6-(1,6),6-(6,6)]
    35       5.225037       5.225037       5.225037    6[6-(1,6),6-(1,6),6-(6,6)]
    36       2.327919       2.327919       2.327919    6[6-(1,6),6-(1,6),6-(6,6)]
    37       2.731216       2.731216       2.731216    6[1-(0),6-(6,6),6-(6,6)]
    38       4.736354       4.736354       4.736354    6[1-(0),6-(6,6),6-(6,6)]
    39       3.740306       3.740306       3.740306    6[6-(1,6),6-(1,6),6-(8,8)]
    40       3.093751       3.093751       3.093751    6[1-(0),6-(1,6),6-(6,6)]
    41       3.489773       3.489773       3.489773    6[1-(0),6-(1,6),6-(6,6)]
    42       3.292893       3.292893       3.292893    6[6-(6,6),8-(0),8-(27)]
    43      -0.887041      -0.887041      -0.887041    8[6-(6,8),27-(8,8,8)]
    44       1.043121       1.043121       1.043121    8[6-(6,8)]
    45       0.405049       0.405049       0.405049    8[6-(6,8),27-(8,8,8)]
    46        6.51094        6.51094        6.51094    8[6-(6,8)]
    47       3.734086       3.734086       3.734086    8[6-(6,8),27-(8,8)]
    48       5.086462       5.086462       5.086462    8[6-(6,8)]
    49       3.817943       3.817943       3.817943    8[6-(6,8),27-(8,8)]
    50       2.458711       2.458711       2.458711    8[6-(6,8)]
    51       1.761781       1.761781       1.761781    8[1-(0),1-(0),27-(8,8),27-(8,8,8)]
    52       5.783822       5.783822       5.783822    8[1-(0),1-(0),27-(8,8,8)]
