# Supplementary material for: A collection of forcefield precursors for metal–organic frameworks
Source: RSC Adv. 2019 Nov 13;9(63):36492–507. doi: 10.1039/c9ra07327b (PMC9075174; doi:10.1039/c9ra07327b)
Supplement: RA-009-C9RA07327B-s2580 [file RA-009-C9RA07327B-s2580.txt]

VEGMIE_charged

9.834000    0.000000    0.000000
-4.917125    16.655429    0.000000
0.000000    -0.750211    18.280613

     1      -1.976327      -1.976327      -1.976327    27[8-(6),8-(6),8-(6),8-(6)]
     2       2.940721       2.940721       2.940721    27[8-(6),8-(6),8-(6),8-(6)]
     3       6.893202       6.893202       6.893202    27[8-(6),8-(6),8-(6),8-(6)]
     4       1.976154       1.976154       1.976154    27[8-(6),8-(6),8-(6),8-(6)]
     5      -2.458562      -2.458562      -2.458562    27[8-(6),8-(6),8-(6),8-(6)]
     6       2.458437       2.458437       2.458437    27[8-(6),8-(6),8-(6),8-(6)]
     7       1.166196       1.166196       1.166196    1[6-(6,6)]
     8       -1.61781       -1.61781       -1.61781    1[6-(6,6)]
     9       2.399425       2.399425       2.399425    1[6-(6,6)]
    10       0.625379       0.625379       0.625379    1[6-(6,6)]
    11       6.152059       6.152059       6.152059    1[6-(6,6)]
    12        4.98673        4.98673        4.98673    1[6-(6,6)]
    13       3.764392       3.764392       3.764392    1[6-(6,6)]
    14       4.882517       4.882517       4.882517    1[6-(6,6)]
    15       6.083304       6.083304       6.083304    1[6-(6,6)]
    16       3.299299       3.299299       3.299299    1[6-(6,6)]
    17       7.316442       7.316442       7.316442    1[6-(6,6)]
    18       5.542381       5.542381       5.542381    1[6-(6,6)]
    19       1.235117       1.235117       1.235117    1[6-(6,6)]
    20       0.069787       0.069787       0.069787    1[6-(6,6)]
    21      -1.152607      -1.152607      -1.152607    1[6-(6,6)]
    22       -0.03448       -0.03448       -0.03448    1[6-(6,6)]
    23       3.750679       3.750679       3.750679    1[6-(6,6)]
    24       6.534685       6.534685       6.534685    1[6-(6,6)]
    25        2.51745        2.51745        2.51745    1[6-(6,6)]
    26       4.291496       4.291496       4.291496    1[6-(6,6)]
    27      -1.235184      -1.235184      -1.235184    1[6-(6,6)]
    28      -0.069855      -0.069855      -0.069855    1[6-(6,6)]
    29       1.152483       1.152483       1.152483    1[6-(6,6)]
    30       0.034358       0.034358       0.034358    1[6-(6,6)]
    31      -1.166429      -1.166429      -1.166429    1[6-(6,6)]
    32       1.617576       1.617576       1.617576    1[6-(6,6)]
    33      -2.399567      -2.399567      -2.399567    1[6-(6,6)]
    34      -0.625506      -0.625506      -0.625506    1[6-(6,6)]
    35       3.681758       3.681758       3.681758    1[6-(6,6)]
    36       4.847088       4.847088       4.847088    1[6-(6,6)]
    37       6.069482       6.069482       6.069482    1[6-(6,6)]
    38       4.951355       4.951355       4.951355    1[6-(6,6)]
    39       0.316557       0.316557       0.316557    1[7-(1,6,6)]
    40       -0.59308       -0.59308       -0.59308    1[7-(1,6,6)]
    41       1.110173       1.110173       1.110173    1[6-(1,6,7)]
    42       0.598797       0.598797       0.598797    1[6-(1,6,7)]
    43      -1.293256      -1.293256      -1.293256    1[6-(1,1,6)]
    44      -0.092517      -0.092517      -0.092517    1[6-(1,1,6)]
    45       -0.97561       -0.97561       -0.97561    1[6-(1,1,6)]
    46      -2.113424      -2.113424      -2.113424    1[6-(1,6,7)]
    47      -1.911832      -1.911832      -1.911832    1[6-(1,6,7)]
    48      -0.617683      -0.617683      -0.617683    1[6-(1,1,6)]
    49      -1.755483      -1.755483      -1.755483    1[6-(1,1,6)]
    50      -0.351187      -0.351187      -0.351187    1[6-(1,1,6)]
    51       5.233627       5.233627       5.233627    1[7-(1,6,6)]
    52       4.323974       4.323974       4.323974    1[7-(1,6,6)]
    53       6.027219       6.027219       6.027219    1[6-(1,6,7)]
    54       5.515859       5.515859       5.515859    1[6-(1,6,7)]
    55       3.623789       3.623789       3.623789    1[6-(1,1,6)]
    56       4.824513       4.824513       4.824513    1[6-(1,1,6)]
    57       3.941419       3.941419       3.941419    1[6-(1,1,6)]
    58       2.803646       2.803646       2.803646    1[6-(1,6,7)]
    59       3.005248       3.005248       3.005248    1[6-(1,6,7)]
    60       4.299408       4.299408       4.299408    1[6-(1,1,6)]
    61        3.16162        3.16162        3.16162    1[6-(1,1,6)]
    62       4.565915       4.565915       4.565915    1[6-(1,1,6)]
    63       4.600318       4.600318       4.600318    1[7-(1,6,6)]
    64       5.509955       5.509955       5.509955    1[7-(1,6,6)]
    65       3.806702       3.806702       3.806702    1[6-(1,6,7)]
    66       4.318078       4.318078       4.318078    1[6-(1,6,7)]
    67       6.210131       6.210131       6.210131    1[6-(1,1,6)]
    68       5.009392       5.009392       5.009392    1[6-(1,1,6)]
    69       5.892485       5.892485       5.892485    1[6-(1,1,6)]
    70       7.030299       7.030299       7.030299    1[6-(1,6,7)]
    71       6.828707       6.828707       6.828707    1[6-(1,6,7)]
    72       5.534558       5.534558       5.534558    1[6-(1,1,6)]
    73       6.672358       6.672358       6.672358    1[6-(1,1,6)]
    74       5.268062       5.268062       5.268062    1[6-(1,1,6)]
    75      -0.316753      -0.316753      -0.316753    1[7-(1,6,6)]
    76       0.592901       0.592901       0.592901    1[7-(1,6,6)]
    77      -1.110344      -1.110344      -1.110344    1[6-(1,6,7)]
    78      -0.598984      -0.598984      -0.598984    1[6-(1,6,7)]
    79       1.293086       1.293086       1.293086    1[6-(1,1,6)]
    80       0.092362       0.092362       0.092362    1[6-(1,1,6)]
    81       0.975456       0.975456       0.975456    1[6-(1,1,6)]
    82       2.113229       2.113229       2.113229    1[6-(1,6,7)]
    83       1.911627       1.911627       1.911627    1[6-(1,6,7)]
    84       0.617467       0.617467       0.617467    1[6-(1,1,6)]
    85       1.755255       1.755255       1.755255    1[6-(1,1,6)]
    86        0.35096        0.35096        0.35096    1[6-(1,1,6)]
    87      -0.572443      -0.572443      -0.572443    6[6-(6,6),8-(0),8-(27)]
    88        -0.2735        -0.2735        -0.2735    6[6-(1,6),6-(1,6),6-(8,8)]
    89       0.697111       0.697111       0.697111    6[1-(0),6-(1,6),6-(6,6)]
    90      -0.966802      -0.966802      -0.966802    6[1-(0),6-(1,6),6-(6,6)]
    91       0.126785       0.126785       0.126785    6[6-(6,6),8-(0),8-(27)]
    92       1.321622       1.321622       1.321622    6[6-(1,6),6-(1,6),6-(8,8)]
    93       2.424997       2.424997       2.424997    6[1-(0),6-(1,6),6-(6,6)]
    94       1.358013       1.358013       1.358013    6[1-(0),6-(1,6),6-(6,6)]
    95       6.296631       6.296631       6.296631    6[6-(6,6),8-(27),8-(27)]
    96       5.606285       5.606285       5.606285    6[6-(1,6),6-(1,6),6-(8,8)]
    97       5.656431       5.656431       5.656431    6[1-(0),6-(1,6),6-(6,6)]
    98       4.967068       4.967068       4.967068    6[1-(0),6-(1,6),6-(6,6)]
    99       4.245261       4.245261       4.245261    6[6-(1,6),6-(1,6),6-(8,8)]
   100       4.226584       4.226584       4.226584    6[1-(0),6-(1,6),6-(6,6)]
   101       4.903163       4.903163       4.903163    6[1-(0),6-(1,6),6-(6,6)]
   102       3.483126       3.483126       3.483126    6[6-(6,6),8-(27),8-(27)]
   103        4.34464        4.34464        4.34464    6[6-(6,6),8-(0),8-(27)]
   104       4.643605       4.643605       4.643605    6[6-(1,6),6-(1,6),6-(8,8)]
   105       5.614225       5.614225       5.614225    6[1-(0),6-(1,6),6-(6,6)]
   106       3.950313       3.950313       3.950313    6[1-(0),6-(1,6),6-(6,6)]
   107       5.043808       5.043808       5.043808    6[6-(6,6),8-(0),8-(27)]
   108       6.238633       6.238633       6.238633    6[6-(1,6),6-(1,6),6-(8,8)]
   109       7.342007       7.342007       7.342007    6[1-(0),6-(1,6),6-(6,6)]
   110       6.275013       6.275013       6.275013    6[1-(0),6-(1,6),6-(6,6)]
   111       1.379664       1.379664       1.379664    6[6-(6,6),8-(27),8-(27)]
   112       0.689316       0.689316       0.689316    6[6-(1,6),6-(1,6),6-(8,8)]
   113       0.739478       0.739478       0.739478    6[1-(0),6-(1,6),6-(6,6)]
   114       0.050114       0.050114       0.050114    6[1-(0),6-(1,6),6-(6,6)]
   115       -0.67171       -0.67171       -0.67171    6[6-(1,6),6-(1,6),6-(8,8)]
   116      -0.690403      -0.690403      -0.690403    6[1-(0),6-(1,6),6-(6,6)]
   117      -0.013823      -0.013823      -0.013823    6[1-(0),6-(1,6),6-(6,6)]
   118      -1.433846      -1.433846      -1.433846    6[6-(6,6),8-(27),8-(27)]
   119       5.489318       5.489318       5.489318    6[6-(6,6),8-(0),8-(27)]
   120       5.190375       5.190375       5.190375    6[6-(1,6),6-(1,6),6-(8,8)]
   121       4.219764       4.219764       4.219764    6[1-(0),6-(1,6),6-(6,6)]
   122       5.883677       5.883677       5.883677    6[1-(0),6-(1,6),6-(6,6)]
   123        4.79009        4.79009        4.79009    6[6-(6,6),8-(0),8-(27)]
   124       3.595253       3.595253       3.595253    6[6-(1,6),6-(1,6),6-(8,8)]
   125       2.491878       2.491878       2.491878    6[1-(0),6-(1,6),6-(6,6)]
   126       3.558862       3.558862       3.558862    6[1-(0),6-(1,6),6-(6,6)]
   127      -1.379756      -1.379756      -1.379756    6[6-(6,6),8-(27),8-(27)]
   128       -0.68941       -0.68941       -0.68941    6[6-(1,6),6-(1,6),6-(8,8)]
   129      -0.739556      -0.739556      -0.739556    6[1-(0),6-(1,6),6-(6,6)]
   130      -0.050193      -0.050193      -0.050193    6[1-(0),6-(1,6),6-(6,6)]
   131       0.671614       0.671614       0.671614    6[6-(1,6),6-(1,6),6-(8,8)]
   132       0.690291       0.690291       0.690291    6[1-(0),6-(1,6),6-(6,6)]
   133       0.013712       0.013712       0.013712    6[1-(0),6-(1,6),6-(6,6)]
   134       1.433749       1.433749       1.433749    6[6-(6,6),8-(27),8-(27)]
   135       0.572235       0.572235       0.572235    6[6-(6,6),8-(0),8-(27)]
   136        0.27327        0.27327        0.27327    6[6-(1,6),6-(1,6),6-(8,8)]
   137       -0.69735       -0.69735       -0.69735    6[1-(0),6-(1,6),6-(6,6)]
   138       0.966562       0.966562       0.966562    6[1-(0),6-(1,6),6-(6,6)]
   139      -0.126933      -0.126933      -0.126933    6[6-(6,6),8-(0),8-(27)]
   140      -1.321758      -1.321758      -1.321758    6[6-(1,6),6-(1,6),6-(8,8)]
   141      -2.425132      -2.425132      -2.425132    6[1-(0),6-(1,6),6-(6,6)]
   142      -1.358138      -1.358138      -1.358138    6[1-(0),6-(1,6),6-(6,6)]
   143       3.537211       3.537211       3.537211    6[6-(6,6),8-(27),8-(27)]
   144       4.227559       4.227559       4.227559    6[6-(1,6),6-(1,6),6-(8,8)]
   145       4.177397       4.177397       4.177397    6[1-(0),6-(1,6),6-(6,6)]
   146       4.866761       4.866761       4.866761    6[1-(0),6-(1,6),6-(6,6)]
   147       5.588585       5.588585       5.588585    6[6-(1,6),6-(1,6),6-(8,8)]
   148       5.607278       5.607278       5.607278    6[1-(0),6-(1,6),6-(6,6)]
   149       4.930698       4.930698       4.930698    6[1-(0),6-(1,6),6-(6,6)]
   150       6.350721       6.350721       6.350721    6[6-(6,6),8-(27),8-(27)]
   151       0.317549       0.317549       0.317549    6[1-(0),1-(0),6-(1,1,1),7-(1,1,6)]
   152      -0.592088      -0.592088      -0.592088    6[1-(0),1-(0),1-(0),6-(1,1,7)]
   153      -1.471267      -1.471267      -1.471267    6[1-(0),1-(0),6-(1,1,1),7-(1,1,6)]
   154      -1.006128      -1.006128      -1.006128    6[1-(0),1-(0),1-(0),6-(1,1,7)]
   155       5.234602       5.234602       5.234602    6[1-(0),1-(0),6-(1,1,1),7-(1,1,6)]
   156        4.32495        4.32495        4.32495    6[1-(0),1-(0),1-(0),6-(1,1,7)]
   157       3.445809       3.445809       3.445809    6[1-(0),1-(0),6-(1,1,1),7-(1,1,6)]
   158       3.910967       3.910967       3.910967    6[1-(0),1-(0),1-(0),6-(1,1,7)]
   159       4.599326       4.599326       4.599326    6[1-(0),1-(0),6-(1,1,1),7-(1,1,6)]
   160       5.508963       5.508963       5.508963    6[1-(0),1-(0),1-(0),6-(1,1,7)]
   161       6.388142       6.388142       6.388142    6[1-(0),1-(0),6-(1,1,1),7-(1,1,6)]
   162       5.923003       5.923003       5.923003    6[1-(0),1-(0),1-(0),6-(1,1,7)]
   163      -0.317727      -0.317727      -0.317727    6[1-(0),1-(0),6-(1,1,1),7-(1,1,6)]
   164       0.591925       0.591925       0.591925    6[1-(0),1-(0),1-(0),6-(1,1,7)]
   165       1.471066       1.471066       1.471066    6[1-(0),1-(0),6-(1,1,1),7-(1,1,6)]
   166       1.005908       1.005908       1.005908    6[1-(0),1-(0),1-(0),6-(1,1,7)]
   167       -1.42308       -1.42308       -1.42308    8[6-(6,8),27-(8,8,8)]
   168      -0.048286      -0.048286      -0.048286    8[6-(6,8)]
   169      -0.873333      -0.873333      -0.873333    8[6-(6,8),27-(8,8,8)]
   170        0.12678        0.12678        0.12678    8[6-(6,8)]
   171      -2.864731      -2.864731      -2.864731    8[6-(6,8),27-(8,8,8)]
   172       6.139295       6.139295       6.139295    8[6-(6,8),27-(8,8,8)]
   173       3.239235       3.239235       3.239235    8[6-(6,8),27-(8,8,8)]
   174       3.132061       3.132061       3.132061    8[6-(6,8),27-(8,8,8)]
   175       3.493995       3.493995       3.493995    8[6-(6,8),27-(8,8,8)]
   176       4.868788       4.868788       4.868788    8[6-(6,8)]
   177        4.04369        4.04369        4.04369    8[6-(6,8),27-(8,8,8)]
   178       5.043813       5.043813       5.043813    8[6-(6,8)]
   179       2.052317       2.052317       2.052317    8[6-(6,8),27-(8,8,8)]
   180       1.222313       1.222313       1.222313    8[6-(6,8),27-(8,8,8)]
   181       8.156279       8.156279       8.156279    8[6-(6,8),27-(8,8,8)]
   182      -1.784928      -1.784928      -1.784928    8[6-(6,8),27-(8,8,8)]
   183       6.339955       6.339955       6.339955    8[6-(6,8),27-(8,8,8)]
   184       4.965161       4.965161       4.965161    8[6-(6,8)]
   185       5.790208       5.790208       5.790208    8[6-(6,8),27-(8,8,8)]
   186       4.790095       4.790095       4.790095    8[6-(6,8)]
   187       7.781606       7.781606       7.781606    8[6-(6,8),27-(8,8,8)]
   188       -1.22242       -1.22242       -1.22242    8[6-(6,8),27-(8,8,8)]
   189        1.67764        1.67764        1.67764    8[6-(6,8),27-(8,8,8)]
   190       1.784814       1.784814       1.784814    8[6-(6,8),27-(8,8,8)]
   191        1.42288        1.42288        1.42288    8[6-(6,8),27-(8,8,8)]
   192       0.048087       0.048087       0.048087    8[6-(6,8)]
   193       0.873185       0.873185       0.873185    8[6-(6,8),27-(8,8,8)]
   194      -0.126938      -0.126938      -0.126938    8[6-(6,8)]
   195       2.864558       2.864558       2.864558    8[6-(6,8),27-(8,8,8)]
   196       3.694562       3.694562       3.694562    8[6-(6,8),27-(8,8,8)]
   197      -3.239404      -3.239404      -3.239404    8[6-(6,8),27-(8,8,8)]
   198       6.701803       6.701803       6.701803    8[6-(6,8),27-(8,8,8)]
   199      -0.315765      -0.315765      -0.315765    7[1-(0),1-(0),6-(1,1,6),6-(1,1,6)]
   200       4.601298       4.601298       4.601298    7[1-(0),1-(0),6-(1,1,6),6-(1,1,6)]
   201        5.23264        5.23264        5.23264    7[1-(0),1-(0),6-(1,1,6),6-(1,1,6)]
   202       0.315577       0.315577       0.315577    7[1-(0),1-(0),6-(1,1,6),6-(1,1,6)]
