# Supplementary material for: A collection of forcefield precursors for metal–organic frameworks
Source: RSC Adv. 2019 Nov 13;9(63):36492–507. doi: 10.1039/c9ra07327b (PMC9075174; doi:10.1039/c9ra07327b)
Supplement: RA-009-C9RA07327B-s2581 [file RA-009-C9RA07327B-s2581.txt]

VEGMIE01_charged

9.779400    0.000000    0.000000
-4.889587    16.597346    0.000000
0.000000    -0.801417    18.209773

     1      -1.968319      -1.968319      -1.968319    27[8-(6),8-(6),8-(6),8-(6)]
     2       2.921386       2.921386       2.921386    27[8-(6),8-(6),8-(6),8-(6)]
     3       6.858083       6.858083       6.858083    27[8-(6),8-(6),8-(6),8-(6)]
     4       1.968427       1.968427       1.968427    27[8-(6),8-(6),8-(6),8-(6)]
     5      -2.444793      -2.444793      -2.444793    27[8-(6),8-(6),8-(6),8-(6)]
     6       2.444907       2.444907       2.444907    27[8-(6),8-(6),8-(6),8-(6)]
     7       1.250303       1.250303       1.250303    1[6-(6,6)]
     8      -1.714615      -1.714615      -1.714615    1[6-(6,6)]
     9       2.387803       2.387803       2.387803    1[6-(6,6)]
    10       0.491276       0.491276       0.491276    1[6-(6,6)]
    11      -3.564018      -3.564018      -3.564018    1[6-(6,6)]
    12       4.978385       4.978385       4.978385    1[6-(6,6)]
    13       3.661659       3.661659       3.661659    1[6-(6,6)]
    14        4.85416        4.85416        4.85416    1[6-(6,6)]
    15       6.139907       6.139907       6.139907    1[6-(6,6)]
    16       3.174988       3.174988       3.174988    1[6-(6,6)]
    17       7.277487       7.277487       7.277487    1[6-(6,6)]
    18       5.380975       5.380975       5.380975    1[6-(6,6)]
    19       1.325627       1.325627       1.325627    1[6-(6,6)]
    20       0.088631       0.088631       0.088631    1[6-(6,6)]
    21       -1.22804       -1.22804       -1.22804    1[6-(6,6)]
    22      -0.035541      -0.035541      -0.035541    1[6-(6,6)]
    23        3.63951        3.63951        3.63951    1[6-(6,6)]
    24       6.604428       6.604428       6.604428    1[6-(6,6)]
    25        2.50201        2.50201        2.50201    1[6-(6,6)]
    26       4.398537       4.398537       4.398537    1[6-(6,6)]
    27       8.453831       8.453831       8.453831    1[6-(6,6)]
    28      -0.088572      -0.088572      -0.088572    1[6-(6,6)]
    29       1.228154       1.228154       1.228154    1[6-(6,6)]
    30       0.035653       0.035653       0.035653    1[6-(6,6)]
    31      -1.250094      -1.250094      -1.250094    1[6-(6,6)]
    32       1.714825       1.714825       1.714825    1[6-(6,6)]
    33      -2.387674      -2.387674      -2.387674    1[6-(6,6)]
    34      -0.491162      -0.491162      -0.491162    1[6-(6,6)]
    35       3.564186       3.564186       3.564186    1[6-(6,6)]
    36       4.801182       4.801182       4.801182    1[6-(6,6)]
    37       6.117853       6.117853       6.117853    1[6-(6,6)]
    38       4.925354       4.925354       4.925354    1[6-(6,6)]
    39       0.408379       0.408379       0.408379    1[7-(1,6,6)]
    40      -0.623944      -0.623944      -0.623944    1[7-(1,6,6)]
    41       0.667334       0.667334       0.667334    1[6-(1,6,7)]
    42        1.23277        1.23277        1.23277    1[6-(1,6,7)]
    43      -1.368159      -1.368159      -1.368159    1[6-(1,1,6)]
    44      -0.025747      -0.025747      -0.025747    1[6-(1,1,6)]
    45      -0.956943      -0.956943      -0.956943    1[6-(1,1,6)]
    46      -2.193726      -2.193726      -2.193726    1[6-(1,6,7)]
    47      -1.963219      -1.963219      -1.963219    1[6-(1,6,7)]
    48      -0.613071      -0.613071      -0.613071    1[6-(1,1,6)]
    49      -1.864045      -1.864045      -1.864045    1[6-(1,1,6)]
    50      -0.304428      -0.304428      -0.304428    1[6-(1,1,6)]
    51       5.298014       5.298014       5.298014    1[7-(1,6,6)]
    52        4.26571        4.26571        4.26571    1[7-(1,6,6)]
    53       5.556976       5.556976       5.556976    1[6-(1,6,7)]
    54        6.12243        6.12243        6.12243    1[6-(1,6,7)]
    55         3.5215         3.5215         3.5215    1[6-(1,1,6)]
    56       4.863925       4.863925       4.863925    1[6-(1,1,6)]
    57       3.932732       3.932732       3.932732    1[6-(1,1,6)]
    58       2.695913       2.695913       2.695913    1[6-(1,6,7)]
    59       2.926408       2.926408       2.926408    1[6-(1,6,7)]
    60       4.276547       4.276547       4.276547    1[6-(1,1,6)]
    61        3.02556        3.02556        3.02556    1[6-(1,1,6)]
    62        4.58518        4.58518        4.58518    1[6-(1,1,6)]
    63       4.481434       4.481434       4.481434    1[7-(1,6,6)]
    64       5.513757       5.513757       5.513757    1[7-(1,6,6)]
    65       4.222479       4.222479       4.222479    1[6-(1,6,7)]
    66       3.657043       3.657043       3.657043    1[6-(1,6,7)]
    67       6.257972       6.257972       6.257972    1[6-(1,1,6)]
    68        4.91556        4.91556        4.91556    1[6-(1,1,6)]
    69       5.846756       5.846756       5.846756    1[6-(1,1,6)]
    70       7.083539       7.083539       7.083539    1[6-(1,6,7)]
    71       6.853032       6.853032       6.853032    1[6-(1,6,7)]
    72       5.502884       5.502884       5.502884    1[6-(1,1,6)]
    73       6.753858       6.753858       6.753858    1[6-(1,1,6)]
    74       5.194241       5.194241       5.194241    1[6-(1,1,6)]
    75      -0.408201      -0.408201      -0.408201    1[7-(1,6,6)]
    76       0.624103       0.624103       0.624103    1[7-(1,6,6)]
    77      -0.667163      -0.667163      -0.667163    1[6-(1,6,7)]
    78      -1.232617      -1.232617      -1.232617    1[6-(1,6,7)]
    79       1.368313       1.368313       1.368313    1[6-(1,1,6)]
    80       0.025888       0.025888       0.025888    1[6-(1,1,6)]
    81       0.957081       0.957081       0.957081    1[6-(1,1,6)]
    82         2.1939         2.1939         2.1939    1[6-(1,6,7)]
    83       1.963405       1.963405       1.963405    1[6-(1,6,7)]
    84       0.613266       0.613266       0.613266    1[6-(1,1,6)]
    85       1.864253       1.864253       1.864253    1[6-(1,1,6)]
    86       0.304633       0.304633       0.304633    1[6-(1,1,6)]
    87      -0.558408      -0.558408      -0.558408    6[6-(6,6),8-(0),8-(27)]
    88      -0.260908      -0.260908      -0.260908    6[6-(1,6),6-(1,6),6-(8,8)]
    89       0.703834       0.703834       0.703834    6[1-(0),6-(1,6),6-(6,6)]
    90      -0.962673      -0.962673      -0.962673    6[1-(0),6-(1,6),6-(6,6)]
    91       0.120158       0.120158       0.120158    6[6-(6,6),8-(0),8-(27)]
    92       1.312946       1.312946       1.312946    6[6-(1,6),6-(1,6),6-(8,8)]
    93       2.414888       2.414888       2.414888    6[1-(0),6-(1,6),6-(6,6)]
    94        1.34492        1.34492        1.34492    6[1-(0),6-(1,6),6-(6,6)]
    95       6.263875       6.263875       6.263875    6[6-(6,6),8-(27),8-(27)]
    96       5.584499       5.584499       5.584499    6[6-(1,6),6-(1,6),6-(8,8)]
    97       5.639467       5.639467       5.639467    6[1-(0),6-(1,6),6-(6,6)]
    98       4.953833       4.953833       4.953833    6[1-(0),6-(1,6),6-(6,6)]
    99       4.231029       4.231029       4.231029    6[6-(1,6),6-(1,6),6-(8,8)]
   100       4.205498       4.205498       4.205498    6[1-(0),6-(1,6),6-(6,6)]
   101       4.877734       4.877734       4.877734    6[1-(0),6-(1,6),6-(6,6)]
   102       3.468822       3.468822       3.468822    6[6-(6,6),8-(27),8-(27)]
   103       4.331218       4.331218       4.331218    6[6-(6,6),8-(0),8-(27)]
   104       4.628697       4.628697       4.628697    6[6-(1,6),6-(1,6),6-(8,8)]
   105        5.59343        5.59343        5.59343    6[1-(0),6-(1,6),6-(6,6)]
   106       3.926923       3.926923       3.926923    6[1-(0),6-(1,6),6-(6,6)]
   107       5.009837       5.009837       5.009837    6[6-(6,6),8-(0),8-(27)]
   108       6.202636       6.202636       6.202636    6[6-(1,6),6-(1,6),6-(8,8)]
   109       7.304579       7.304579       7.304579    6[1-(0),6-(1,6),6-(6,6)]
   110       6.234619       6.234619       6.234619    6[1-(0),6-(1,6),6-(6,6)]
   111       1.374145       1.374145       1.374145    6[6-(6,6),8-(27),8-(27)]
   112       0.694771       0.694771       0.694771    6[6-(1,6),6-(1,6),6-(8,8)]
   113       0.749724       0.749724       0.749724    6[1-(0),6-(1,6),6-(6,6)]
   114       0.064091       0.064091       0.064091    6[1-(0),6-(1,6),6-(6,6)]
   115      -0.658697      -0.658697      -0.658697    6[6-(1,6),6-(1,6),6-(8,8)]
   116      -0.684214      -0.684214      -0.684214    6[1-(0),6-(1,6),6-(6,6)]
   117      -0.011978      -0.011978      -0.011978    6[1-(0),6-(1,6),6-(6,6)]
   118      -1.420903      -1.420903      -1.420903    6[6-(6,6),8-(27),8-(27)]
   119       5.448221       5.448221       5.448221    6[6-(6,6),8-(0),8-(27)]
   120       5.150721       5.150721       5.150721    6[6-(1,6),6-(1,6),6-(8,8)]
   121       4.185979       4.185979       4.185979    6[1-(0),6-(1,6),6-(6,6)]
   122       5.852486       5.852486       5.852486    6[1-(0),6-(1,6),6-(6,6)]
   123       4.769655       4.769655       4.769655    6[6-(6,6),8-(0),8-(27)]
   124       3.576867       3.576867       3.576867    6[6-(1,6),6-(1,6),6-(8,8)]
   125       2.474925       2.474925       2.474925    6[1-(0),6-(1,6),6-(6,6)]
   126       3.544893       3.544893       3.544893    6[1-(0),6-(1,6),6-(6,6)]
   127      -1.374062      -1.374062      -1.374062    6[6-(6,6),8-(27),8-(27)]
   128      -0.694686      -0.694686      -0.694686    6[6-(1,6),6-(1,6),6-(8,8)]
   129      -0.749654      -0.749654      -0.749654    6[1-(0),6-(1,6),6-(6,6)]
   130       -0.06402       -0.06402       -0.06402    6[1-(0),6-(1,6),6-(6,6)]
   131       0.658784       0.658784       0.658784    6[6-(1,6),6-(1,6),6-(8,8)]
   132       0.684315       0.684315       0.684315    6[1-(0),6-(1,6),6-(6,6)]
   133       0.012079       0.012079       0.012079    6[1-(0),6-(1,6),6-(6,6)]
   134       1.420991       1.420991       1.420991    6[6-(6,6),8-(27),8-(27)]
   135       0.558595       0.558595       0.558595    6[6-(6,6),8-(0),8-(27)]
   136       0.261116       0.261116       0.261116    6[6-(1,6),6-(1,6),6-(8,8)]
   137      -0.703617      -0.703617      -0.703617    6[1-(0),6-(1,6),6-(6,6)]
   138        0.96289        0.96289        0.96289    6[1-(0),6-(1,6),6-(6,6)]
   139      -0.120024      -0.120024      -0.120024    6[6-(6,6),8-(0),8-(27)]
   140      -1.312823      -1.312823      -1.312823    6[6-(1,6),6-(1,6),6-(8,8)]
   141      -2.414766      -2.414766      -2.414766    6[1-(0),6-(1,6),6-(6,6)]
   142      -1.344806      -1.344806      -1.344806    6[1-(0),6-(1,6),6-(6,6)]
   143       3.515668       3.515668       3.515668    6[6-(6,6),8-(27),8-(27)]
   144       4.195042       4.195042       4.195042    6[6-(1,6),6-(1,6),6-(8,8)]
   145       4.140089       4.140089       4.140089    6[1-(0),6-(1,6),6-(6,6)]
   146       4.825722       4.825722       4.825722    6[1-(0),6-(1,6),6-(6,6)]
   147        5.54851        5.54851        5.54851    6[6-(1,6),6-(1,6),6-(8,8)]
   148       5.574027       5.574027       5.574027    6[1-(0),6-(1,6),6-(6,6)]
   149       4.901791       4.901791       4.901791    6[1-(0),6-(1,6),6-(6,6)]
   150       6.310716       6.310716       6.310716    6[6-(6,6),8-(27),8-(27)]
   151       0.343435       0.343435       0.343435    6[1-(0),1-(0),6-(1,1,1),7-(1,1,6)]
   152      -0.569185      -0.569185      -0.569185    6[1-(0),1-(0),1-(0),6-(1,1,7)]
   153      -1.470535      -1.470535      -1.470535    6[1-(0),1-(0),6-(1,1,1),7-(1,1,6)]
   154      -1.033779      -1.033779      -1.033779    6[1-(0),1-(0),1-(0),6-(1,1,7)]
   155       5.233087       5.233087       5.233087    6[1-(0),1-(0),6-(1,1,1),7-(1,1,6)]
   156        4.32048        4.32048        4.32048    6[1-(0),1-(0),1-(0),6-(1,1,7)]
   157       3.419096       3.419096       3.419096    6[1-(0),1-(0),6-(1,1,1),7-(1,1,6)]
   158       3.855835       3.855835       3.855835    6[1-(0),1-(0),1-(0),6-(1,1,7)]
   159       4.546378       4.546378       4.546378    6[1-(0),1-(0),6-(1,1,1),7-(1,1,6)]
   160       5.458998       5.458998       5.458998    6[1-(0),1-(0),1-(0),6-(1,1,7)]
   161       6.360348       6.360348       6.360348    6[1-(0),1-(0),6-(1,1,1),7-(1,1,6)]
   162       5.923592       5.923592       5.923592    6[1-(0),1-(0),1-(0),6-(1,1,7)]
   163      -0.343274      -0.343274      -0.343274    6[1-(0),1-(0),6-(1,1,1),7-(1,1,6)]
   164       0.569333       0.569333       0.569333    6[1-(0),1-(0),1-(0),6-(1,1,7)]
   165       1.470717       1.470717       1.470717    6[1-(0),1-(0),6-(1,1,1),7-(1,1,6)]
   166       1.033978       1.033978       1.033978    6[1-(0),1-(0),1-(0),6-(1,1,7)]
   167      -1.396995      -1.396995      -1.396995    8[6-(6,8),27-(8,8,8)]
   168      -0.038441      -0.038441      -0.038441    8[6-(6,8)]
   169      -0.868246      -0.868246      -0.868246    8[6-(6,8),27-(8,8,8)]
   170       0.120162       0.120162       0.120162    8[6-(6,8)]
   171      -2.839175      -2.839175      -2.839175    8[6-(6,8),27-(8,8,8)]
   172       6.102606       6.102606       6.102606    8[6-(6,8),27-(8,8,8)]
   173       3.240187       3.240187       3.240187    8[6-(6,8),27-(8,8,8)]
   174       3.110302       3.110302       3.110302    8[6-(6,8),27-(8,8,8)]
   175       3.492638       3.492638       3.492638    8[6-(6,8),27-(8,8,8)]
   176       4.851192       4.851192       4.851192    8[6-(6,8)]
   177       4.021433       4.021433       4.021433    8[6-(6,8),27-(8,8,8)]
   178       5.009833       5.009833       5.009833    8[6-(6,8)]
   179       2.050481       2.050481       2.050481    8[6-(6,8),27-(8,8,8)]
   180       1.212889       1.212889       1.212889    8[6-(6,8),27-(8,8,8)]
   181       8.129847       8.129847       8.129847    8[6-(6,8),27-(8,8,8)]
   182      -1.779408      -1.779408      -1.779408    8[6-(6,8),27-(8,8,8)]
   183       6.286808       6.286808       6.286808    8[6-(6,8),27-(8,8,8)]
   184       4.928254       4.928254       4.928254    8[6-(6,8)]
   185       5.758059       5.758059       5.758059    8[6-(6,8),27-(8,8,8)]
   186       4.769651       4.769651       4.769651    8[6-(6,8)]
   187       7.728988       7.728988       7.728988    8[6-(6,8),27-(8,8,8)]
   188      -1.212793      -1.212793      -1.212793    8[6-(6,8),27-(8,8,8)]
   189       1.649626       1.649626       1.649626    8[6-(6,8),27-(8,8,8)]
   190       1.779511       1.779511       1.779511    8[6-(6,8),27-(8,8,8)]
   191       1.397175       1.397175       1.397175    8[6-(6,8),27-(8,8,8)]
   192       0.038621       0.038621       0.038621    8[6-(6,8)]
   193        0.86838        0.86838        0.86838    8[6-(6,8),27-(8,8,8)]
   194       -0.12002       -0.12002       -0.12002    8[6-(6,8)]
   195       2.839332       2.839332       2.839332    8[6-(6,8),27-(8,8,8)]
   196       3.676924       3.676924       3.676924    8[6-(6,8),27-(8,8,8)]
   197      -3.240034      -3.240034      -3.240034    8[6-(6,8),27-(8,8,8)]
   198       6.669221       6.669221       6.669221    8[6-(6,8),27-(8,8,8)]
   199      -0.308357      -0.308357      -0.308357    7[1-(0),1-(0),6-(1,1,6),6-(1,1,6)]
   200       4.581286       4.581286       4.581286    7[1-(0),1-(0),6-(1,1,6),6-(1,1,6)]
   201        5.19817        5.19817        5.19817    7[1-(0),1-(0),6-(1,1,6),6-(1,1,6)]
   202       0.308527       0.308527       0.308527    7[1-(0),1-(0),6-(1,1,6),6-(1,1,6)]
