# Supplementary material for: A collection of forcefield precursors for metal–organic frameworks
Source: RSC Adv. 2019 Nov 13;9(63):36492–507. doi: 10.1039/c9ra07327b (PMC9075174; doi:10.1039/c9ra07327b)
Supplement: RA-009-C9RA07327B-s2582 [file RA-009-C9RA07327B-s2582.txt]

VEGMOK_charged

9.784400    0.000000    0.000000
-4.892152    16.630679    0.000000
0.000000    -0.830436    18.196661

     1      -2.933819      -2.933819      -2.933819    30[8-(6),8-(6),8-(6),8-(6,30)]
     2       1.958362       1.958362       1.958362    30[8-(6),8-(6),8-(6),8-(6,30)]
     3       7.826067       7.826067       7.826067    30[8-(6),8-(6),8-(6),8-(6,30)]
     4       2.933886       2.933886       2.933886    30[8-(6),8-(6),8-(6),8-(6,30)]
     5      -2.446076      -2.446076      -2.446076    30[8-(6),8-(6),8-(6),8-(6),8-(6,30),8-(6,30)]
     6       2.446124       2.446124       2.446124    30[8-(6),8-(6),8-(6),8-(6),8-(6,30),8-(6,30)]
     7      -3.284578      -3.284578      -3.284578    1[6-(6,6)]
     8       3.714203       3.714203       3.714203    1[6-(6,6)]
     9        4.98223        4.98223        4.98223    1[6-(6,6)]
    10       6.126026       6.126026       6.126026    1[6-(6,6)]
    11       4.834495       4.834495       4.834495    1[6-(6,6)]
    12       3.730815       3.730815       3.730815    1[6-(6,6)]
    13       4.283635       4.283635       4.283635    1[6-(6,6)]
    14       2.481351       2.481351       2.481351    1[6-(6,6)]
    15        1.60758        1.60758        1.60758    1[6-(6,6)]
    16       8.606362       8.606362       8.606362    1[6-(6,6)]
    17       0.090051       0.090051       0.090051    1[6-(6,6)]
    18       1.233848       1.233848       1.233848    1[6-(6,6)]
    19      -0.057703      -0.057703      -0.057703    1[6-(6,6)]
    20      -1.161384      -1.161384      -1.161384    1[6-(6,6)]
    21      -0.608566      -0.608566      -0.608566    1[6-(6,6)]
    22       7.373545       7.373545       7.373545    1[6-(6,6)]
    23       8.176826       8.176826       8.176826    1[6-(6,6)]
    24       1.178045       1.178045       1.178045    1[6-(6,6)]
    25      -0.089982      -0.089982      -0.089982    1[6-(6,6)]
    26      -1.233778      -1.233778      -1.233778    1[6-(6,6)]
    27       0.057753       0.057753       0.057753    1[6-(6,6)]
    28       1.161433       1.161433       1.161433    1[6-(6,6)]
    29       0.608613       0.608613       0.608613    1[6-(6,6)]
    30       2.410897       2.410897       2.410897    1[6-(6,6)]
    31       3.284668       3.284668       3.284668    1[6-(6,6)]
    32      -3.714114      -3.714114      -3.714114    1[6-(6,6)]
    33       4.802197       4.802197       4.802197    1[6-(6,6)]
    34         3.6584         3.6584         3.6584    1[6-(6,6)]
    35       4.949951       4.949951       4.949951    1[6-(6,6)]
    36       6.053632       6.053632       6.053632    1[6-(6,6)]
    37       5.500814       5.500814       5.500814    1[6-(6,6)]
    38      -2.481297      -2.481297      -2.481297    1[6-(6,6)]
    39       5.470492       5.470492       5.470492    1[7-(1,6,6)]
    40       4.570331       4.570331       4.570331    1[7-(1,6,6)]
    41       3.757242       3.757242       3.757242    1[6-(1,6,7)]
    42        4.26897        4.26897        4.26897    1[6-(1,6,7)]
    43         5.8012         5.8012         5.8012    1[6-(1,1,6)]
    44       4.983225       4.983225       4.983225    1[6-(1,1,6)]
    45       6.206278       6.206278       6.206278    1[6-(1,1,6)]
    46      -2.990073      -2.990073      -2.990073    1[6-(1,6,7)]
    47      -2.781668      -2.781668      -2.781668    1[6-(1,6,7)]
    48       5.259159       5.259159       5.259159    1[6-(1,1,6)]
    49      -3.103568      -3.103568      -3.103568    1[6-(1,1,6)]
    50       -4.23269       -4.23269       -4.23269    1[6-(1,1,6)]
    51       0.578272       0.578272       0.578272    1[7-(1,6,6)]
    52      -0.321896      -0.321896      -0.321896    1[7-(1,6,6)]
    53      -1.134975      -1.134975      -1.134975    1[6-(1,6,7)]
    54      -0.623254      -0.623254      -0.623254    1[6-(1,6,7)]
    55       0.908989       0.908989       0.908989    1[6-(1,1,6)]
    56       0.091013       0.091013       0.091013    1[6-(1,1,6)]
    57        1.31406        1.31406        1.31406    1[6-(1,1,6)]
    58       1.902096       1.902096       1.902096    1[6-(1,6,7)]
    59       2.110506       2.110506       2.110506    1[6-(1,6,7)]
    60       0.366919       0.366919       0.366919    1[6-(1,1,6)]
    61       1.788592       1.788592       1.788592    1[6-(1,1,6)]
    62       0.659475       0.659475       0.659475    1[6-(1,1,6)]
    63      -0.578244      -0.578244      -0.578244    1[7-(1,6,6)]
    64       0.321917       0.321917       0.321917    1[7-(1,6,6)]
    65       1.135006       1.135006       1.135006    1[6-(1,6,7)]
    66       0.623278       0.623278       0.623278    1[6-(1,6,7)]
    67      -0.908952      -0.908952      -0.908952    1[6-(1,1,6)]
    68      -0.090977      -0.090977      -0.090977    1[6-(1,1,6)]
    69       -1.31403       -1.31403       -1.31403    1[6-(1,1,6)]
    70       7.882321       7.882321       7.882321    1[6-(1,6,7)]
    71       7.673916       7.673916       7.673916    1[6-(1,6,7)]
    72      -0.366911      -0.366911      -0.366911    1[6-(1,1,6)]
    73       7.995816       7.995816       7.995816    1[6-(1,1,6)]
    74      -0.659462      -0.659462      -0.659462    1[6-(1,1,6)]
    75       4.313976       4.313976       4.313976    1[7-(1,6,6)]
    76       5.214144       5.214144       5.214144    1[7-(1,6,6)]
    77       6.027223       6.027223       6.027223    1[6-(1,6,7)]
    78       5.515502       5.515502       5.515502    1[6-(1,6,7)]
    79       3.983259       3.983259       3.983259    1[6-(1,1,6)]
    80       4.801235       4.801235       4.801235    1[6-(1,1,6)]
    81       3.578188       3.578188       3.578188    1[6-(1,1,6)]
    82       2.990152       2.990152       2.990152    1[6-(1,6,7)]
    83       2.781742       2.781742       2.781742    1[6-(1,6,7)]
    84       4.525329       4.525329       4.525329    1[6-(1,1,6)]
    85       3.103656       3.103656       3.103656    1[6-(1,1,6)]
    86       4.232773       4.232773       4.232773    1[6-(1,1,6)]
    87       5.440753       5.440753       5.440753    6[6-(6,6),8-(0),8-(30)]
    88       5.148791       5.148791       5.148791    6[6-(1,6),6-(1,6),6-(8,8)]
    89      -3.932011      -3.932011      -3.932011    6[1-(0),6-(1,6),6-(6,6)]
    90       4.186302       4.186302       4.186302    6[1-(0),6-(1,6),6-(6,6)]
    91       3.469567       3.469567       3.469567    6[6-(6,6),8-(30),8-(30)]
    92       4.229815       4.229815       4.229815    6[6-(1,6),6-(1,6),6-(8,8)]
    93       4.954737       4.954737       4.954737    6[1-(0),6-(1,6),6-(6,6)]
    94       5.578007       5.578007       5.578007    6[6-(1,6),6-(1,6),6-(8,8)]
    95       5.632503       5.632503       5.632503    6[1-(0),6-(1,6),6-(6,6)]
    96       4.863162       4.863162       4.863162    6[1-(0),6-(1,6),6-(6,6)]
    97       4.200464       4.200464       4.200464    6[1-(0),6-(1,6),6-(6,6)]
    98       6.255087       6.255087       6.255087    6[6-(6,6),8-(30),8-(30)]
    99       4.761802       4.761802       4.761802    6[6-(6,6),8-(0),8-(30,30)]
   100       3.573485       3.573485       3.573485    6[6-(1,6),6-(1,6),6-(8,8)]
   101       3.548924       3.548924       3.548924    6[1-(0),6-(1,6),6-(6,6)]
   102       2.465303       2.465303       2.465303    6[1-(0),6-(1,6),6-(6,6)]
   103       0.548522       0.548522       0.548522    6[6-(6,6),8-(0),8-(30)]
   104       0.256551       0.256551       0.256551    6[6-(1,6),6-(1,6),6-(8,8)]
   105       0.960145       0.960145       0.960145    6[1-(0),6-(1,6),6-(6,6)]
   106       9.078458       9.078458       9.078458    6[1-(0),6-(1,6),6-(6,6)]
   107      -1.422622      -1.422622      -1.422622    6[6-(6,6),8-(30),8-(30)]
   108      -0.662374      -0.662374      -0.662374    6[6-(1,6),6-(1,6),6-(8,8)]
   109       0.062555       0.062555       0.062555    6[1-(0),6-(1,6),6-(6,6)]
   110       0.685819       0.685819       0.685819    6[6-(1,6),6-(1,6),6-(8,8)]
   111       0.740321       0.740321       0.740321    6[1-(0),6-(1,6),6-(6,6)]
   112      -0.029033      -0.029033      -0.029033    6[1-(0),6-(1,6),6-(6,6)]
   113      -0.691731      -0.691731      -0.691731    6[1-(0),6-(1,6),6-(6,6)]
   114       1.362899       1.362899       1.362899    6[6-(6,6),8-(30),8-(30)]
   115      -0.130407      -0.130407      -0.130407    6[6-(6,6),8-(0),8-(30,30)]
   116       -1.31872       -1.31872       -1.31872    6[6-(1,6),6-(1,6),6-(8,8)]
   117      -1.343276      -1.343276      -1.343276    6[1-(0),6-(1,6),6-(6,6)]
   118       7.357499       7.357499       7.357499    6[1-(0),6-(1,6),6-(6,6)]
   119      -0.548505      -0.548505      -0.548505    6[6-(6,6),8-(0),8-(30)]
   120      -0.256543      -0.256543      -0.256543    6[6-(1,6),6-(1,6),6-(8,8)]
   121       8.824259       8.824259       8.824259    6[1-(0),6-(1,6),6-(6,6)]
   122       0.705946       0.705946       0.705946    6[1-(0),6-(1,6),6-(6,6)]
   123       1.422681       1.422681       1.422681    6[6-(6,6),8-(30),8-(30)]
   124       0.662433       0.662433       0.662433    6[6-(1,6),6-(1,6),6-(8,8)]
   125      -0.062489      -0.062489      -0.062489    6[1-(0),6-(1,6),6-(6,6)]
   126      -0.685759      -0.685759      -0.685759    6[6-(1,6),6-(1,6),6-(8,8)]
   127      -0.740255      -0.740255      -0.740255    6[1-(0),6-(1,6),6-(6,6)]
   128       0.029086       0.029086       0.029086    6[1-(0),6-(1,6),6-(6,6)]
   129       0.691784       0.691784       0.691784    6[1-(0),6-(1,6),6-(6,6)]
   130      -1.362839      -1.362839      -1.362839    6[6-(6,6),8-(30),8-(30)]
   131       0.130446       0.130446       0.130446    6[6-(6,6),8-(0),8-(30,30)]
   132       1.318763       1.318763       1.318763    6[6-(1,6),6-(1,6),6-(8,8)]
   133       1.343324       1.343324       1.343324    6[1-(0),6-(1,6),6-(6,6)]
   134       2.426945       2.426945       2.426945    6[1-(0),6-(1,6),6-(6,6)]
   135       4.343726       4.343726       4.343726    6[6-(6,6),8-(0),8-(30)]
   136       4.635697       4.635697       4.635697    6[6-(1,6),6-(1,6),6-(8,8)]
   137       3.932103       3.932103       3.932103    6[1-(0),6-(1,6),6-(6,6)]
   138       -4.18621       -4.18621       -4.18621    6[1-(0),6-(1,6),6-(6,6)]
   139        6.31487        6.31487        6.31487    6[6-(6,6),8-(30),8-(30)]
   140       5.554622       5.554622       5.554622    6[6-(1,6),6-(1,6),6-(8,8)]
   141       4.829693       4.829693       4.829693    6[1-(0),6-(1,6),6-(6,6)]
   142       4.206429       4.206429       4.206429    6[6-(1,6),6-(1,6),6-(8,8)]
   143       4.151927       4.151927       4.151927    6[1-(0),6-(1,6),6-(6,6)]
   144       4.921281       4.921281       4.921281    6[1-(0),6-(1,6),6-(6,6)]
   145       5.583979       5.583979       5.583979    6[1-(0),6-(1,6),6-(6,6)]
   146       3.529349       3.529349       3.529349    6[6-(6,6),8-(30),8-(30)]
   147       5.022655       5.022655       5.022655    6[6-(6,6),8-(0),8-(30,30)]
   148       6.210968       6.210968       6.210968    6[6-(1,6),6-(1,6),6-(8,8)]
   149       6.235524       6.235524       6.235524    6[1-(0),6-(1,6),6-(6,6)]
   150      -2.465251      -2.465251      -2.465251    6[1-(0),6-(1,6),6-(6,6)]
   151        4.54978        4.54978        4.54978    6[1-(0),1-(0),6-(1,1,1),7-(1,1,6)]
   152       5.469511       5.469511       5.469511    6[1-(0),1-(0),1-(0),6-(1,1,7)]
   153       -3.42548       -3.42548       -3.42548    6[1-(0),1-(0),6-(1,1,1),7-(1,1,6)]
   154       -3.86186       -3.86186       -3.86186    6[1-(0),1-(0),1-(0),6-(1,1,7)]
   155       -0.34244       -0.34244       -0.34244    6[1-(0),1-(0),6-(1,1,1),7-(1,1,6)]
   156       0.577296       0.577296       0.577296    6[1-(0),1-(0),1-(0),6-(1,1,7)]
   157       1.466691       1.466691       1.466691    6[1-(0),1-(0),6-(1,1,1),7-(1,1,6)]
   158       1.030303       1.030303       1.030303    6[1-(0),1-(0),1-(0),6-(1,1,7)]
   159       0.342468       0.342468       0.342468    6[1-(0),1-(0),6-(1,1,1),7-(1,1,6)]
   160      -0.577263      -0.577263      -0.577263    6[1-(0),1-(0),1-(0),6-(1,1,7)]
   161       8.317728       8.317728       8.317728    6[1-(0),1-(0),6-(1,1,1),7-(1,1,6)]
   162       8.754108       8.754108       8.754108    6[1-(0),1-(0),1-(0),6-(1,1,7)]
   163       5.234688       5.234688       5.234688    6[1-(0),1-(0),6-(1,1,1),7-(1,1,6)]
   164       4.314952       4.314952       4.314952    6[1-(0),1-(0),1-(0),6-(1,1,7)]
   165       3.425557       3.425557       3.425557    6[1-(0),1-(0),6-(1,1,1),7-(1,1,6)]
   166       3.861945       3.861945       3.861945    6[1-(0),1-(0),1-(0),6-(1,1,7)]
   167       6.092473       6.092473       6.092473    8[6-(6,8),30-(8,8,8,8,8)]
   168      -3.504147      -3.504147      -3.504147    8[6-(6,8),30-(8,8,8)]
   169       4.907698       4.907698       4.907698    8[6-(6,8)]
   170       3.252252       3.252252       3.252252    8[6-(6,8),30-(8,8,8)]
   171       3.105493       3.105493       3.105493    8[6-(6,8),30-(8,8,8,8,8)]
   172       6.945373       6.945373       6.945373    8[6-(6,8),30-(8,8,8)]
   173       5.763236       5.763236       5.763236    8[6-(6,8),30-(8,8,8),30-(8,8,8,8,8)]
   174       4.740768       4.740768       4.740768    8[6-(6,8)]
   175        1.20028        1.20028        1.20028    8[6-(6,8),30-(8,8,8,8,8)]
   176       1.388025       1.388025       1.388025    8[6-(6,8),30-(8,8,8)]
   177       0.015469       0.015469       0.015469    8[6-(6,8)]
   178      -1.639931      -1.639931      -1.639931    8[6-(6,8),30-(8,8,8)]
   179      -1.786703      -1.786703      -1.786703    8[6-(6,8),30-(8,8,8,8,8)]
   180       2.053192       2.053192       2.053192    8[6-(6,8),30-(8,8,8)]
   181       0.871027       0.871027       0.871027    8[6-(6,8),30-(8,8,8),30-(8,8,8,8,8)]
   182      -0.151445      -0.151445      -0.151445    8[6-(6,8)]
   183      -1.200225      -1.200225      -1.200225    8[6-(6,8),30-(8,8,8,8,8)]
   184       8.396395       8.396395       8.396395    8[6-(6,8),30-(8,8,8)]
   185       -0.01545       -0.01545       -0.01545    8[6-(6,8)]
   186       1.639996       1.639996       1.639996    8[6-(6,8),30-(8,8,8)]
   187       1.786755       1.786755       1.786755    8[6-(6,8),30-(8,8,8,8,8)]
   188      -2.053125      -2.053125      -2.053125    8[6-(6,8),30-(8,8,8)]
   189      -0.870988      -0.870988      -0.870988    8[6-(6,8),30-(8,8,8),30-(8,8,8,8,8)]
   190        0.15148        0.15148        0.15148    8[6-(6,8)]
   191       3.691968       3.691968       3.691968    8[6-(6,8),30-(8,8,8,8,8)]
   192       3.504223       3.504223       3.504223    8[6-(6,8),30-(8,8,8)]
   193       4.876779       4.876779       4.876779    8[6-(6,8)]
   194       6.532179       6.532179       6.532179    8[6-(6,8),30-(8,8,8)]
   195       6.678951       6.678951       6.678951    8[6-(6,8),30-(8,8,8,8,8)]
   196       2.839056       2.839056       2.839056    8[6-(6,8),30-(8,8,8)]
   197       4.021221       4.021221       4.021221    8[6-(6,8),30-(8,8,8),30-(8,8,8,8,8)]
   198       5.043693       5.043693       5.043693    8[6-(6,8)]
   199        5.19614        5.19614        5.19614    7[1-(0),1-(0),6-(1,1,6),6-(1,1,6)]
   200       0.303915       0.303915       0.303915    7[1-(0),1-(0),6-(1,1,6),6-(1,1,6)]
   201      -0.303892      -0.303892      -0.303892    7[1-(0),1-(0),6-(1,1,6),6-(1,1,6)]
   202       4.588333       4.588333       4.588333    7[1-(0),1-(0),6-(1,1,6),6-(1,1,6)]
