# Supplementary material for: A collection of forcefield precursors for metal–organic frameworks
Source: RSC Adv. 2019 Nov 13;9(63):36492–507. doi: 10.1039/c9ra07327b (PMC9075174; doi:10.1039/c9ra07327b)
Supplement: RA-009-C9RA07327B-s2583 [file RA-009-C9RA07327B-s2583.txt]

VEGMOK01_charged

9.810500    0.000000    0.000000
-4.905211    16.665405    0.000000
0.000000    -0.810324    18.180751

     1      -1.953145      -1.953145      -1.953145    30[8-(6),8-(6),8-(6),8-(6,30)]
     2        2.95209        2.95209        2.95209    30[8-(6),8-(6),8-(6),8-(6,30)]
     3       6.858434       6.858434       6.858434    30[8-(6),8-(6),8-(6),8-(6,30)]
     4       1.953199       1.953199       1.953199    30[8-(6),8-(6),8-(6),8-(6,30)]
     5      -2.452606      -2.452606      -2.452606    30[8-(6),8-(6),8-(6),8-(6),8-(6,30),8-(6,30)]
     6       2.452644       2.452644       2.452644    30[8-(6),8-(6),8-(6),8-(6),8-(6,30),8-(6,30)]
     7       1.192993       1.192993       1.192993    1[6-(6,6)]
     8      -1.605942      -1.605942      -1.605942    1[6-(6,6)]
     9         2.4085         2.4085         2.4085    1[6-(6,6)]
    10       0.624949       0.624949       0.624949    1[6-(6,6)]
    11        6.14925        6.14925        6.14925    1[6-(6,6)]
    12       4.977876       4.977876       4.977876    1[6-(6,6)]
    13       3.733896       3.733896       3.733896    1[6-(6,6)]
    14       4.860142       4.860142       4.860142    1[6-(6,6)]
    15       6.098209       6.098209       6.098209    1[6-(6,6)]
    16       3.299274       3.299274       3.299274    1[6-(6,6)]
    17       7.313745       7.313745       7.313745    1[6-(6,6)]
    18       5.530198       5.530198       5.530198    1[6-(6,6)]
    19       1.243982       1.243982       1.243982    1[6-(6,6)]
    20       0.072608       0.072608       0.072608    1[6-(6,6)]
    21      -1.171354      -1.171354      -1.171354    1[6-(6,6)]
    22      -0.045109      -0.045109      -0.045109    1[6-(6,6)]
    23       3.712296       3.712296       3.712296    1[6-(6,6)]
    24       6.511231       6.511231       6.511231    1[6-(6,6)]
    25       2.496789       2.496789       2.496789    1[6-(6,6)]
    26        4.28034        4.28034        4.28034    1[6-(6,6)]
    27      -1.243961      -1.243961      -1.243961    1[6-(6,6)]
    28      -0.072587      -0.072587      -0.072587    1[6-(6,6)]
    29       1.171393       1.171393       1.171393    1[6-(6,6)]
    30       0.045147       0.045147       0.045147    1[6-(6,6)]
    31       -1.19292       -1.19292       -1.19292    1[6-(6,6)]
    32       1.606015       1.606015       1.606015    1[6-(6,6)]
    33      -2.408456      -2.408456      -2.408456    1[6-(6,6)]
    34      -0.624909      -0.624909      -0.624909    1[6-(6,6)]
    35       3.661307       3.661307       3.661307    1[6-(6,6)]
    36       4.832681       4.832681       4.832681    1[6-(6,6)]
    37       6.076643       6.076643       6.076643    1[6-(6,6)]
    38       4.950398       4.950398       4.950398    1[6-(6,6)]
    39       0.325739       0.325739       0.325739    1[7-(1,6,6)]
    40      -0.583697      -0.583697      -0.583697    1[7-(1,6,6)]
    41       0.597489       0.597489       0.597489    1[6-(1,6,7)]
    42       1.117443       1.117443       1.117443    1[6-(1,6,7)]
    43      -1.321448      -1.321448      -1.321448    1[6-(1,1,6)]
    44      -0.104948      -0.104948      -0.104948    1[6-(1,1,6)]
    45      -0.936879      -0.936879      -0.936879    1[6-(1,1,6)]
    46      -2.098436      -2.098436      -2.098436    1[6-(1,6,7)]
    47      -1.900262      -1.900262      -1.900262    1[6-(1,6,7)]
    48      -0.583691      -0.583691      -0.583691    1[6-(1,1,6)]
    49      -1.775665      -1.775665      -1.775665    1[6-(1,1,6)]
    50      -0.393366      -0.393366      -0.393366    1[6-(1,1,6)]
    51       5.230967       5.230967       5.230967    1[7-(1,6,6)]
    52       4.321536       4.321536       4.321536    1[7-(1,6,6)]
    53       5.502719       5.502719       5.502719    1[6-(1,6,7)]
    54       6.022678       6.022678       6.022678    1[6-(1,6,7)]
    55       3.583788       3.583788       3.583788    1[6-(1,1,6)]
    56       4.800292       4.800292       4.800292    1[6-(1,1,6)]
    57       3.968362       3.968362       3.968362    1[6-(1,1,6)]
    58       2.806793       2.806793       2.806793    1[6-(1,6,7)]
    59       3.004963       3.004963       3.004963    1[6-(1,6,7)]
    60        4.32153        4.32153        4.32153    1[6-(1,1,6)]
    61       3.129553       3.129553       3.129553    1[6-(1,1,6)]
    62       4.511852       4.511852       4.511852    1[6-(1,1,6)]
    63        4.57955        4.57955        4.57955    1[7-(1,6,6)]
    64       5.488986       5.488986       5.488986    1[7-(1,6,6)]
    65         4.3078         4.3078         4.3078    1[6-(1,6,7)]
    66       3.787846       3.787846       3.787846    1[6-(1,6,7)]
    67       6.226737       6.226737       6.226737    1[6-(1,1,6)]
    68       5.010237       5.010237       5.010237    1[6-(1,1,6)]
    69       5.842168       5.842168       5.842168    1[6-(1,1,6)]
    70       7.003725       7.003725       7.003725    1[6-(1,6,7)]
    71       6.805551       6.805551       6.805551    1[6-(1,6,7)]
    72        5.48898        5.48898        5.48898    1[6-(1,1,6)]
    73       6.680954       6.680954       6.680954    1[6-(1,1,6)]
    74       5.298655       5.298655       5.298655    1[6-(1,1,6)]
    75      -0.325678      -0.325678      -0.325678    1[7-(1,6,6)]
    76       0.583753       0.583753       0.583753    1[7-(1,6,6)]
    77       -0.59743       -0.59743       -0.59743    1[6-(1,6,7)]
    78      -1.117389      -1.117389      -1.117389    1[6-(1,6,7)]
    79       1.321501       1.321501       1.321501    1[6-(1,1,6)]
    80       0.104997       0.104997       0.104997    1[6-(1,1,6)]
    81       0.936927       0.936927       0.936927    1[6-(1,1,6)]
    82       2.098496       2.098496       2.098496    1[6-(1,6,7)]
    83       1.900326       1.900326       1.900326    1[6-(1,6,7)]
    84       0.583759       0.583759       0.583759    1[6-(1,1,6)]
    85       1.775736       1.775736       1.775736    1[6-(1,1,6)]
    86       0.393437       0.393437       0.393437    1[6-(1,1,6)]
    87      -0.546412      -0.546412      -0.546412    6[6-(6,6),8-(0),8-(30)]
    88      -0.258961      -0.258961      -0.258961    6[6-(1,6),6-(1,6),6-(8,8)]
    89       0.709337       0.709337       0.709337    6[1-(0),6-(1,6),6-(6,6)]
    90      -0.962373      -0.962373      -0.962373    6[1-(0),6-(1,6),6-(6,6)]
    91       0.138351       0.138351       0.138351    6[6-(6,6),8-(0),8-(30,30)]
    92       1.323458       1.323458       1.323458    6[6-(1,6),6-(1,6),6-(8,8)]
    93       2.427139       2.427139       2.427139    6[1-(0),6-(1,6),6-(6,6)]
    94       1.356812       1.356812       1.356812    6[1-(0),6-(1,6),6-(6,6)]
    95       6.276782       6.276782       6.276782    6[6-(6,6),8-(30),8-(30)]
    96       5.592009       5.592009       5.592009    6[6-(1,6),6-(1,6),6-(8,8)]
    97       5.647932       5.647932       5.647932    6[1-(0),6-(1,6),6-(6,6)]
    98       4.958253       4.958253       4.958253    6[1-(0),6-(1,6),6-(6,6)]
    99       4.233255       4.233255       4.233255    6[6-(1,6),6-(1,6),6-(8,8)]
   100       4.208726       4.208726       4.208726    6[1-(0),6-(1,6),6-(6,6)]
   101       4.881726       4.881726       4.881726    6[1-(0),6-(1,6),6-(6,6)]
   102       3.466074       3.466074       3.466074    6[6-(6,6),8-(30),8-(30)]
   103       4.358812       4.358812       4.358812    6[6-(6,6),8-(0),8-(30)]
   104       4.646256       4.646256       4.646256    6[6-(1,6),6-(1,6),6-(8,8)]
   105       5.614551       5.614551       5.614551    6[1-(0),6-(1,6),6-(6,6)]
   106       3.942842       3.942842       3.942842    6[1-(0),6-(1,6),6-(6,6)]
   107       5.043594       5.043594       5.043594    6[6-(6,6),8-(0),8-(30,30)]
   108       6.228704       6.228704       6.228704    6[6-(1,6),6-(1,6),6-(8,8)]
   109       7.332386       7.332386       7.332386    6[1-(0),6-(1,6),6-(6,6)]
   110       6.262062       6.262062       6.262062    6[1-(0),6-(1,6),6-(6,6)]
   111       1.371522       1.371522       1.371522    6[6-(6,6),8-(30),8-(30)]
   112        0.68675        0.68675        0.68675    6[6-(1,6),6-(1,6),6-(8,8)]
   113       0.742667       0.742667       0.742667    6[1-(0),6-(1,6),6-(6,6)]
   114       0.052989       0.052989       0.052989    6[1-(0),6-(1,6),6-(6,6)]
   115      -0.672004      -0.672004      -0.672004    6[6-(1,6),6-(1,6),6-(8,8)]
   116      -0.696528      -0.696528      -0.696528    6[1-(0),6-(1,6),6-(6,6)]
   117      -0.023528      -0.023528      -0.023528    6[1-(0),6-(1,6),6-(6,6)]
   118      -1.439185      -1.439185      -1.439185    6[6-(6,6),8-(30),8-(30)]
   119       5.451701       5.451701       5.451701    6[6-(6,6),8-(0),8-(30)]
   120        5.16425        5.16425        5.16425    6[6-(1,6),6-(1,6),6-(8,8)]
   121       4.195952       4.195952       4.195952    6[1-(0),6-(1,6),6-(6,6)]
   122       5.867662       5.867662       5.867662    6[1-(0),6-(1,6),6-(6,6)]
   123       4.766938       4.766938       4.766938    6[6-(6,6),8-(0),8-(30,30)]
   124       3.581831       3.581831       3.581831    6[6-(1,6),6-(1,6),6-(8,8)]
   125        2.47815        2.47815        2.47815    6[1-(0),6-(1,6),6-(6,6)]
   126       3.548477       3.548477       3.548477    6[1-(0),6-(1,6),6-(6,6)]
   127      -1.371493      -1.371493      -1.371493    6[6-(6,6),8-(30),8-(30)]
   128       -0.68672       -0.68672       -0.68672    6[6-(1,6),6-(1,6),6-(8,8)]
   129      -0.742643      -0.742643      -0.742643    6[1-(0),6-(1,6),6-(6,6)]
   130      -0.052964      -0.052964      -0.052964    6[1-(0),6-(1,6),6-(6,6)]
   131       0.672034       0.672034       0.672034    6[6-(1,6),6-(1,6),6-(8,8)]
   132       0.696563       0.696563       0.696563    6[1-(0),6-(1,6),6-(6,6)]
   133       0.023563       0.023563       0.023563    6[1-(0),6-(1,6),6-(6,6)]
   134       1.439215       1.439215       1.439215    6[6-(6,6),8-(30),8-(30)]
   135       0.546477       0.546477       0.546477    6[6-(6,6),8-(0),8-(30)]
   136       0.259033       0.259033       0.259033    6[6-(1,6),6-(1,6),6-(8,8)]
   137      -0.709262      -0.709262      -0.709262    6[1-(0),6-(1,6),6-(6,6)]
   138       0.962447       0.962447       0.962447    6[1-(0),6-(1,6),6-(6,6)]
   139      -0.138305      -0.138305      -0.138305    6[6-(6,6),8-(0),8-(30,30)]
   140      -1.323415      -1.323415      -1.323415    6[6-(1,6),6-(1,6),6-(8,8)]
   141      -2.427097      -2.427097      -2.427097    6[1-(0),6-(1,6),6-(6,6)]
   142      -1.356773      -1.356773      -1.356773    6[1-(0),6-(1,6),6-(6,6)]
   143       3.533767       3.533767       3.533767    6[6-(6,6),8-(30),8-(30)]
   144       4.218539       4.218539       4.218539    6[6-(1,6),6-(1,6),6-(8,8)]
   145       4.162622       4.162622       4.162622    6[1-(0),6-(1,6),6-(6,6)]
   146         4.8523         4.8523         4.8523    6[1-(0),6-(1,6),6-(6,6)]
   147       5.577293       5.577293       5.577293    6[6-(1,6),6-(1,6),6-(8,8)]
   148       5.601817       5.601817       5.601817    6[1-(0),6-(1,6),6-(6,6)]
   149       4.928817       4.928817       4.928817    6[1-(0),6-(1,6),6-(6,6)]
   150       6.344474       6.344474       6.344474    6[6-(6,6),8-(30),8-(30)]
   151       0.321812       0.321812       0.321812    6[1-(0),1-(0),6-(1,1,1),7-(1,1,6)]
   152      -0.592529      -0.592529      -0.592529    6[1-(0),1-(0),1-(0),6-(1,1,7)]
   153      -1.457809      -1.457809      -1.457809    6[1-(0),1-(0),6-(1,1,1),7-(1,1,6)]
   154      -1.011428      -1.011428      -1.011428    6[1-(0),1-(0),1-(0),6-(1,1,7)]
   155       5.227046       5.227046       5.227046    6[1-(0),1-(0),6-(1,1,1),7-(1,1,6)]
   156       4.312709       4.312709       4.312709    6[1-(0),1-(0),1-(0),6-(1,1,7)]
   157       3.447417       3.447417       3.447417    6[1-(0),1-(0),6-(1,1,1),7-(1,1,6)]
   158       3.893792       3.893792       3.893792    6[1-(0),1-(0),1-(0),6-(1,1,7)]
   159       4.583477       4.583477       4.583477    6[1-(0),1-(0),6-(1,1,1),7-(1,1,6)]
   160       5.497818       5.497818       5.497818    6[1-(0),1-(0),1-(0),6-(1,1,7)]
   161       6.363098       6.363098       6.363098    6[1-(0),1-(0),6-(1,1,1),7-(1,1,6)]
   162       5.916717       5.916717       5.916717    6[1-(0),1-(0),1-(0),6-(1,1,7)]
   163      -0.321757      -0.321757      -0.321757    6[1-(0),1-(0),6-(1,1,1),7-(1,1,6)]
   164        0.59258        0.59258        0.59258    6[1-(0),1-(0),1-(0),6-(1,1,7)]
   165       1.457872       1.457872       1.457872    6[1-(0),1-(0),6-(1,1,1),7-(1,1,6)]
   166       1.011497       1.011497       1.011497    6[1-(0),1-(0),1-(0),6-(1,1,7)]
   167      -1.398946      -1.398946      -1.398946    8[6-(6,8),30-(8,8,8)]
   168      -0.013704      -0.013704      -0.013704    8[6-(6,8)]
   169      -0.860358      -0.860358      -0.860358    8[6-(6,8),30-(8,8,8),30-(8,8,8,8,8)]
   170       0.166803       0.166803       0.166803    8[6-(6,8)]
   171      -2.842075      -2.842075      -2.842075    8[6-(6,8),30-(8,8,8)]
   172      -1.209618      -1.209618      -1.209618    8[6-(6,8),30-(8,8,8,8,8)]
   173       3.238472       3.238472       3.238472    8[6-(6,8),30-(8,8,8)]
   174       3.110342       3.110342       3.110342    8[6-(6,8),30-(8,8,8,8,8)]
   175       3.506281       3.506281       3.506281    8[6-(6,8),30-(8,8,8)]
   176       4.891523       4.891523       4.891523    8[6-(6,8)]
   177       4.044885       4.044885       4.044885    8[6-(6,8),30-(8,8,8),30-(8,8,8,8,8)]
   178       5.072043       5.072043       5.072043    8[6-(6,8)]
   179        2.06316        2.06316        2.06316    8[6-(6,8),30-(8,8,8)]
   180       3.695638       3.695638       3.695638    8[6-(6,8),30-(8,8,8,8,8)]
   181       8.143709       8.143709       8.143709    8[6-(6,8),30-(8,8,8)]
   182      -1.794911      -1.794911      -1.794911    8[6-(6,8),30-(8,8,8,8,8)]
   183       6.304235       6.304235       6.304235    8[6-(6,8),30-(8,8,8)]
   184       4.918993       4.918993       4.918993    8[6-(6,8)]
   185       5.765647       5.765647       5.765647    8[6-(6,8),30-(8,8,8),30-(8,8,8,8,8)]
   186       4.738486       4.738486       4.738486    8[6-(6,8)]
   187       7.747364       7.747364       7.747364    8[6-(6,8),30-(8,8,8)]
   188       6.114907       6.114907       6.114907    8[6-(6,8),30-(8,8,8,8,8)]
   189       1.666817       1.666817       1.666817    8[6-(6,8),30-(8,8,8)]
   190       1.794947       1.794947       1.794947    8[6-(6,8),30-(8,8,8,8,8)]
   191       1.399008       1.399008       1.399008    8[6-(6,8),30-(8,8,8)]
   192       0.013766       0.013766       0.013766    8[6-(6,8)]
   193       0.860404       0.860404       0.860404    8[6-(6,8),30-(8,8,8),30-(8,8,8,8,8)]
   194      -0.166754      -0.166754      -0.166754    8[6-(6,8)]
   195       2.842129       2.842129       2.842129    8[6-(6,8),30-(8,8,8)]
   196       1.209651       1.209651       1.209651    8[6-(6,8),30-(8,8,8,8,8)]
   197       -3.23842       -3.23842       -3.23842    8[6-(6,8),30-(8,8,8)]
   198         6.7002         6.7002         6.7002    8[6-(6,8),30-(8,8,8,8,8)]
   199      -0.307039      -0.307039      -0.307039    7[1-(0),1-(0),6-(1,1,6),6-(1,1,6)]
   200       4.598191       4.598191       4.598191    7[1-(0),1-(0),6-(1,1,6),6-(1,1,6)]
   201       5.212328       5.212328       5.212328    7[1-(0),1-(0),6-(1,1,6),6-(1,1,6)]
   202       0.307098       0.307098       0.307098    7[1-(0),1-(0),6-(1,1,6),6-(1,1,6)]
