# Supplementary material for: A collection of forcefield precursors for metal–organic frameworks
Source: RSC Adv. 2019 Nov 13;9(63):36492–507. doi: 10.1039/c9ra07327b (PMC9075174; doi:10.1039/c9ra07327b)
Supplement: RA-009-C9RA07327B-s2584 [file RA-009-C9RA07327B-s2584.txt]

VEGMOK02_charged

9.845500    0.000000    0.000000
-4.922678    16.709673    0.000000
0.000000    -0.791871    18.173556

     1       -1.95123       -1.95123       -1.95123    30[8-(6),8-(6),8-(6),8-(6,30)]
     2       2.971492       2.971492       2.971492    30[8-(6),8-(6),8-(6),8-(6,30)]
     3       6.874052       6.874052       6.874052    30[8-(6),8-(6),8-(6),8-(6,30)]
     4        1.95133        1.95133        1.95133    30[8-(6),8-(6),8-(6),8-(6,30)]
     5      -2.461339      -2.461339      -2.461339    30[8-(6),8-(6),8-(6),8-(6),8-(6,30),8-(6,30)]
     6       2.461411       2.461411       2.461411    30[8-(6),8-(6),8-(6),8-(6),8-(6,30),8-(6,30)]
     7        1.19728        1.19728        1.19728    1[6-(6,6)]
     8      -1.648069      -1.648069      -1.648069    1[6-(6,6)]
     9       2.412188       2.412188       2.412188    1[6-(6,6)]
    10       0.636056       0.636056       0.636056    1[6-(6,6)]
    11       6.151521       6.151521       6.151521    1[6-(6,6)]
    12       4.964154       4.964154       4.964154    1[6-(6,6)]
    13        3.74428        3.74428        3.74428    1[6-(6,6)]
    14       4.890297       4.890297       4.890297    1[6-(6,6)]
    15       6.119968       6.119968       6.119968    1[6-(6,6)]
    16       3.274618       3.274618       3.274618    1[6-(6,6)]
    17       7.334929       7.334929       7.334929    1[6-(6,6)]
    18       5.558805       5.558805       5.558805    1[6-(6,6)]
    19       1.228738       1.228738       1.228738    1[6-(6,6)]
    20       0.041371       0.041371       0.041371    1[6-(6,6)]
    21      -1.178471      -1.178471      -1.178471    1[6-(6,6)]
    22      -0.032455      -0.032455      -0.032455    1[6-(6,6)]
    23       3.725542       3.725542       3.725542    1[6-(6,6)]
    24       6.570891       6.570891       6.570891    1[6-(6,6)]
    25       2.510634       2.510634       2.510634    1[6-(6,6)]
    26       4.286766       4.286766       4.286766    1[6-(6,6)]
    27      -1.228699      -1.228699      -1.228699    1[6-(6,6)]
    28      -0.041332      -0.041332      -0.041332    1[6-(6,6)]
    29       1.178542       1.178542       1.178542    1[6-(6,6)]
    30       0.032525       0.032525       0.032525    1[6-(6,6)]
    31      -1.197146      -1.197146      -1.197146    1[6-(6,6)]
    32       1.648204       1.648204       1.648204    1[6-(6,6)]
    33      -2.412107      -2.412107      -2.412107    1[6-(6,6)]
    34      -0.635983      -0.635983      -0.635983    1[6-(6,6)]
    35       3.694084       3.694084       3.694084    1[6-(6,6)]
    36       4.881451       4.881451       4.881451    1[6-(6,6)]
    37       6.101293       6.101293       6.101293    1[6-(6,6)]
    38       4.955277       4.955277       4.955277    1[6-(6,6)]
    39      -0.581818      -0.581818      -0.581818    1[7-(1,6,6)]
    40       0.352525       0.352525       0.352525    1[7-(1,6,6)]
    41       0.583892       0.583892       0.583892    1[6-(1,6,7)]
    42       1.113575       1.113575       1.113575    1[6-(1,6,7)]
    43       -1.32614       -1.32614       -1.32614    1[6-(1,1,6)]
    44      -0.116132      -0.116132      -0.116132    1[6-(1,1,6)]
    45      -0.948077      -0.948077      -0.948077    1[6-(1,1,6)]
    46      -2.078329      -2.078329      -2.078329    1[6-(1,6,7)]
    47      -1.868617      -1.868617      -1.868617    1[6-(1,6,7)]
    48      -0.587714      -0.587714      -0.587714    1[6-(1,1,6)]
    49      -1.710097      -1.710097      -1.710097    1[6-(1,1,6)]
    50      -0.300222      -0.300222      -0.300222    1[6-(1,1,6)]
    51       4.340901       4.340901       4.340901    1[7-(1,6,6)]
    52       5.275235       5.275235       5.275235    1[7-(1,6,6)]
    53       5.506606       5.506606       5.506606    1[6-(1,6,7)]
    54       6.036299       6.036299       6.036299    1[6-(1,6,7)]
    55       3.596584       3.596584       3.596584    1[6-(1,1,6)]
    56         4.8066         4.8066         4.8066    1[6-(1,1,6)]
    57       3.974656       3.974656       3.974656    1[6-(1,1,6)]
    58       2.844381       2.844381       2.844381    1[6-(1,6,7)]
    59       3.054087       3.054087       3.054087    1[6-(1,6,7)]
    60       4.334983       4.334983       4.334983    1[6-(1,1,6)]
    61       3.212593       3.212593       3.212593    1[6-(1,1,6)]
    62       4.622469       4.622469       4.622469    1[6-(1,1,6)]
    63        5.50464        5.50464        5.50464    1[7-(1,6,6)]
    64       4.570297       4.570297       4.570297    1[7-(1,6,6)]
    65        4.33893        4.33893        4.33893    1[6-(1,6,7)]
    66       3.809247       3.809247       3.809247    1[6-(1,6,7)]
    67       6.248962       6.248962       6.248962    1[6-(1,1,6)]
    68       5.038954       5.038954       5.038954    1[6-(1,1,6)]
    69       5.870899       5.870899       5.870899    1[6-(1,1,6)]
    70       7.001151       7.001151       7.001151    1[6-(1,6,7)]
    71       6.791439       6.791439       6.791439    1[6-(1,6,7)]
    72       5.510536       5.510536       5.510536    1[6-(1,1,6)]
    73       6.632919       6.632919       6.632919    1[6-(1,1,6)]
    74       5.223044       5.223044       5.223044    1[6-(1,1,6)]
    75       0.581921       0.581921       0.581921    1[7-(1,6,6)]
    76      -0.352413      -0.352413      -0.352413    1[7-(1,6,6)]
    77      -0.583784      -0.583784      -0.583784    1[6-(1,6,7)]
    78      -1.113477      -1.113477      -1.113477    1[6-(1,6,7)]
    79       1.326238       1.326238       1.326238    1[6-(1,1,6)]
    80       0.116222       0.116222       0.116222    1[6-(1,1,6)]
    81       0.948166       0.948166       0.948166    1[6-(1,1,6)]
    82       2.078441       2.078441       2.078441    1[6-(1,6,7)]
    83       1.868735       1.868735       1.868735    1[6-(1,6,7)]
    84       0.587839       0.587839       0.587839    1[6-(1,1,6)]
    85       1.710229       1.710229       1.710229    1[6-(1,1,6)]
    86       0.300353       0.300353       0.300353    1[6-(1,1,6)]
    87      -0.567041      -0.567041      -0.567041    6[6-(6,6),8-(0),8-(30)]
    88      -0.269701      -0.269701      -0.269701    6[6-(1,6),6-(1,6),6-(8,8)]
    89       0.712883       0.712883       0.712883    6[1-(0),6-(1,6),6-(6,6)]
    90      -0.981527      -0.981527      -0.981527    6[1-(0),6-(1,6),6-(6,6)]
    91       0.151663       0.151663       0.151663    6[6-(6,6),8-(0),8-(30,30)]
    92       1.335089       1.335089       1.335089    6[6-(1,6),6-(1,6),6-(8,8)]
    93       2.430893       2.430893       2.430893    6[1-(0),6-(1,6),6-(6,6)]
    94       1.366592       1.366592       1.366592    6[1-(0),6-(1,6),6-(6,6)]
    95       6.306088       6.306088       6.306088    6[6-(6,6),8-(30),8-(30)]
    96       5.605088       5.605088       5.605088    6[6-(1,6),6-(1,6),6-(8,8)]
    97       5.651367       5.651367       5.651367    6[1-(0),6-(1,6),6-(6,6)]
    98       4.949382       4.949382       4.949382    6[1-(0),6-(1,6),6-(6,6)]
    99       4.228687       4.228687       4.228687    6[6-(1,6),6-(1,6),6-(8,8)]
   100       4.216867       4.216867       4.216867    6[1-(0),6-(1,6),6-(6,6)]
   101       4.903099       4.903099       4.903099    6[1-(0),6-(1,6),6-(6,6)]
   102        3.45483        3.45483        3.45483    6[6-(6,6),8-(30),8-(30)]
   103       4.355661       4.355661       4.355661    6[6-(6,6),8-(0),8-(30)]
   104       4.652989       4.652989       4.652989    6[6-(1,6),6-(1,6),6-(8,8)]
   105       5.635567       5.635567       5.635567    6[1-(0),6-(1,6),6-(6,6)]
   106       3.941156       3.941156       3.941156    6[1-(0),6-(1,6),6-(6,6)]
   107         5.0744         5.0744         5.0744    6[6-(6,6),8-(0),8-(30,30)]
   108       6.257833       6.257833       6.257833    6[6-(1,6),6-(1,6),6-(8,8)]
   109       7.353637       7.353637       7.353637    6[1-(0),6-(1,6),6-(6,6)]
   110       6.289341       6.289341       6.289341    6[1-(0),6-(1,6),6-(6,6)]
   111       1.383319       1.383319       1.383319    6[6-(6,6),8-(30),8-(30)]
   112        0.68232        0.68232        0.68232    6[6-(1,6),6-(1,6),6-(8,8)]
   113       0.728589       0.728589       0.728589    6[1-(0),6-(1,6),6-(6,6)]
   114       0.026606       0.026606       0.026606    6[1-(0),6-(1,6),6-(6,6)]
   115       -0.69408       -0.69408       -0.69408    6[6-(1,6),6-(1,6),6-(8,8)]
   116       -0.70589       -0.70589       -0.70589    6[1-(0),6-(1,6),6-(6,6)]
   117      -0.019659      -0.019659      -0.019659    6[1-(0),6-(1,6),6-(6,6)]
   118      -1.467936      -1.467936      -1.467936    6[6-(6,6),8-(30),8-(30)]
   119       5.489863       5.489863       5.489863    6[6-(6,6),8-(0),8-(30)]
   120       5.192523       5.192523       5.192523    6[6-(1,6),6-(1,6),6-(8,8)]
   121       4.209939       4.209939       4.209939    6[1-(0),6-(1,6),6-(6,6)]
   122       5.904349       5.904349       5.904349    6[1-(0),6-(1,6),6-(6,6)]
   123       4.771159       4.771159       4.771159    6[6-(6,6),8-(0),8-(30,30)]
   124       3.587733       3.587733       3.587733    6[6-(1,6),6-(1,6),6-(8,8)]
   125       2.491929       2.491929       2.491929    6[1-(0),6-(1,6),6-(6,6)]
   126        3.55623        3.55623        3.55623    6[1-(0),6-(1,6),6-(6,6)]
   127      -1.383266      -1.383266      -1.383266    6[6-(6,6),8-(30),8-(30)]
   128      -0.682266      -0.682266      -0.682266    6[6-(1,6),6-(1,6),6-(8,8)]
   129      -0.728545      -0.728545      -0.728545    6[1-(0),6-(1,6),6-(6,6)]
   130       -0.02656       -0.02656       -0.02656    6[1-(0),6-(1,6),6-(6,6)]
   131       0.694135       0.694135       0.694135    6[6-(1,6),6-(1,6),6-(8,8)]
   132       0.705955       0.705955       0.705955    6[1-(0),6-(1,6),6-(6,6)]
   133       0.019723       0.019723       0.019723    6[1-(0),6-(1,6),6-(6,6)]
   134       1.467992       1.467992       1.467992    6[6-(6,6),8-(30),8-(30)]
   135       0.567161       0.567161       0.567161    6[6-(6,6),8-(0),8-(30)]
   136       0.269833       0.269833       0.269833    6[6-(1,6),6-(1,6),6-(8,8)]
   137      -0.712745      -0.712745      -0.712745    6[1-(0),6-(1,6),6-(6,6)]
   138       0.981666       0.981666       0.981666    6[1-(0),6-(1,6),6-(6,6)]
   139      -0.151578      -0.151578      -0.151578    6[6-(6,6),8-(0),8-(30,30)]
   140      -1.335011      -1.335011      -1.335011    6[6-(1,6),6-(1,6),6-(8,8)]
   141      -2.430815      -2.430815      -2.430815    6[1-(0),6-(1,6),6-(6,6)]
   142      -1.366519      -1.366519      -1.366519    6[1-(0),6-(1,6),6-(6,6)]
   143       3.539503       3.539503       3.539503    6[6-(6,6),8-(30),8-(30)]
   144       4.240502       4.240502       4.240502    6[6-(1,6),6-(1,6),6-(8,8)]
   145       4.194233       4.194233       4.194233    6[1-(0),6-(1,6),6-(6,6)]
   146       4.896216       4.896216       4.896216    6[1-(0),6-(1,6),6-(6,6)]
   147       5.616902       5.616902       5.616902    6[6-(1,6),6-(1,6),6-(8,8)]
   148       5.628712       5.628712       5.628712    6[1-(0),6-(1,6),6-(6,6)]
   149       4.942481       4.942481       4.942481    6[1-(0),6-(1,6),6-(6,6)]
   150       6.390758       6.390758       6.390758    6[6-(6,6),8-(30),8-(30)]
   151       0.315107       0.315107       0.315107    6[1-(0),1-(0),6-(1,1,1),7-(1,1,6)]
   152      -0.600529      -0.600529      -0.600529    6[1-(0),1-(0),1-(0),6-(1,1,7)]
   153      -1.429508      -1.429508      -1.429508    6[1-(0),1-(0),6-(1,1,1),7-(1,1,6)]
   154      -0.964796      -0.964796      -0.964796    6[1-(0),1-(0),1-(0),6-(1,1,7)]
   155       5.237827       5.237827       5.237827    6[1-(0),1-(0),6-(1,1,1),7-(1,1,6)]
   156         4.3222         4.3222         4.3222    6[1-(0),1-(0),1-(0),6-(1,1,7)]
   157       3.493197       3.493197       3.493197    6[1-(0),1-(0),6-(1,1,1),7-(1,1,6)]
   158         3.9579         3.9579         3.9579    6[1-(0),1-(0),1-(0),6-(1,1,7)]
   159       4.607715       4.607715       4.607715    6[1-(0),1-(0),6-(1,1,1),7-(1,1,6)]
   160       5.523351       5.523351       5.523351    6[1-(0),1-(0),1-(0),6-(1,1,7)]
   161        6.35233        6.35233        6.35233    6[1-(0),1-(0),6-(1,1,1),7-(1,1,6)]
   162       5.887618       5.887618       5.887618    6[1-(0),1-(0),1-(0),6-(1,1,7)]
   163      -0.315005      -0.315005      -0.315005    6[1-(0),1-(0),6-(1,1,1),7-(1,1,6)]
   164       0.600622       0.600622       0.600622    6[1-(0),1-(0),1-(0),6-(1,1,7)]
   165       1.429625       1.429625       1.429625    6[1-(0),1-(0),6-(1,1,1),7-(1,1,6)]
   166       0.964922       0.964922       0.964922    6[1-(0),1-(0),1-(0),6-(1,1,7)]
   167      -1.434432      -1.434432      -1.434432    8[6-(6,8),30-(8,8,8)]
   168      -0.024556      -0.024556      -0.024556    8[6-(6,8)]
   169      -0.859469      -0.859469      -0.859469    8[6-(6,8),30-(8,8,8),30-(8,8,8,8,8)]
   170       0.179234       0.179234       0.179234    8[6-(6,8)]
   171      -2.860068      -2.860068      -2.860068    8[6-(6,8),30-(8,8,8)]
   172      -1.219827      -1.219827      -1.219827    8[6-(6,8),30-(8,8,8,8,8)]
   173       3.208697       3.208697       3.208697    8[6-(6,8),30-(8,8,8)]
   174       3.120078       3.120078       3.120078    8[6-(6,8),30-(8,8,8,8,8)]
   175       3.488275       3.488275       3.488275    8[6-(6,8),30-(8,8,8)]
   176       4.898151       4.898151       4.898151    8[6-(6,8)]
   177       4.063267       4.063267       4.063267    8[6-(6,8),30-(8,8,8),30-(8,8,8,8,8)]
   178       5.101964       5.101964       5.101964    8[6-(6,8)]
   179       2.062655       2.062655       2.062655    8[6-(6,8),30-(8,8,8)]
   180       3.702934       3.702934       3.702934    8[6-(6,8),30-(8,8,8,8,8)]
   181       8.131422       8.131422       8.131422    8[6-(6,8),30-(8,8,8)]
   182      -1.802678      -1.802678      -1.802678    8[6-(6,8),30-(8,8,8,8,8)]
   183       6.357254       6.357254       6.357254    8[6-(6,8),30-(8,8,8)]
   184       4.947378       4.947378       4.947378    8[6-(6,8)]
   185       5.782291       5.782291       5.782291    8[6-(6,8),30-(8,8,8),30-(8,8,8,8,8)]
   186       4.743588       4.743588       4.743588    8[6-(6,8)]
   187        7.78289        7.78289        7.78289    8[6-(6,8),30-(8,8,8)]
   188       6.142649       6.142649       6.142649    8[6-(6,8),30-(8,8,8,8,8)]
   189       1.714125       1.714125       1.714125    8[6-(6,8),30-(8,8,8)]
   190       1.802744       1.802744       1.802744    8[6-(6,8),30-(8,8,8,8,8)]
   191       1.434547       1.434547       1.434547    8[6-(6,8),30-(8,8,8)]
   192       0.024671       0.024671       0.024671    8[6-(6,8)]
   193       0.859555       0.859555       0.859555    8[6-(6,8),30-(8,8,8),30-(8,8,8,8,8)]
   194      -0.179142      -0.179142      -0.179142    8[6-(6,8)]
   195       2.860167       2.860167       2.860167    8[6-(6,8),30-(8,8,8)]
   196       1.219888       1.219888       1.219888    8[6-(6,8),30-(8,8,8,8,8)]
   197        -3.2086        -3.2086        -3.2086    8[6-(6,8),30-(8,8,8)]
   198         6.7255         6.7255         6.7255    8[6-(6,8),30-(8,8,8,8,8)]
   199      -0.294326      -0.294326      -0.294326    7[1-(0),1-(0),6-(1,1,6),6-(1,1,6)]
   200       4.628387       4.628387       4.628387    7[1-(0),1-(0),6-(1,1,6),6-(1,1,6)]
   201       5.217148       5.217148       5.217148    7[1-(0),1-(0),6-(1,1,6),6-(1,1,6)]
   202       0.294435       0.294435       0.294435    7[1-(0),1-(0),6-(1,1,6),6-(1,1,6)]
