# Supplementary material for: A collection of forcefield precursors for metal–organic frameworks
Source: RSC Adv. 2019 Nov 13;9(63):36492–507. doi: 10.1039/c9ra07327b (PMC9075174; doi:10.1039/c9ra07327b)
Supplement: RA-009-C9RA07327B-s2585 [file RA-009-C9RA07327B-s2585.txt]

VEGMOK03_charged

9.879100    0.000000    0.000000
-4.939518    16.781961    0.000000
0.000000    -0.745497    18.166110

     1      -1.943987      -1.943987      -1.943987    30[8-(6),8-(6),8-(6),8-(6,30)]
     2       2.995551       2.995551       2.995551    30[8-(6),8-(6),8-(6),8-(6,30)]
     3       6.883569       6.883569       6.883569    30[8-(6),8-(6),8-(6),8-(6,30)]
     4       1.944031       1.944031       1.944031    30[8-(6),8-(6),8-(6),8-(6,30)]
     5      -2.469759      -2.469759      -2.469759    30[8-(6),8-(6),8-(6),8-(6),8-(6,30),8-(6,30)]
     6       2.469791       2.469791       2.469791    30[8-(6),8-(6),8-(6),8-(6),8-(6,30),8-(6,30)]
     7       1.203304       1.203304       1.203304    1[6-(6,6)]
     8      -1.667562      -1.667562      -1.667562    1[6-(6,6)]
     9       2.408543       2.408543       2.408543    1[6-(6,6)]
    10       0.665868       0.665868       0.665868    1[6-(6,6)]
    11      -1.165725      -1.165725      -1.165725    1[6-(6,6)]
    12       4.958344       4.958344       4.958344    1[6-(6,6)]
    13       6.108264       6.108264       6.108264    1[6-(6,6)]
    14       0.028665       0.028665       0.028665    1[6-(6,6)]
    15       6.142827       6.142827       6.142827    1[6-(6,6)]
    16        3.27196        3.27196        3.27196    1[6-(6,6)]
    17       7.348088       7.348088       7.348088    1[6-(6,6)]
    18       5.605417       5.605417       5.605417    1[6-(6,6)]
    19        3.77384        3.77384        3.77384    1[6-(6,6)]
    20       0.018779       0.018779       0.018779    1[6-(6,6)]
    21       1.168713       1.168713       1.168713    1[6-(6,6)]
    22       4.968216       4.968216       4.968216    1[6-(6,6)]
    23       3.736278       3.736278       3.736278    1[6-(6,6)]
    24       6.607144       6.607144       6.607144    1[6-(6,6)]
    25       2.531039       2.531039       2.531039    1[6-(6,6)]
    26       4.273714       4.273714       4.273714    1[6-(6,6)]
    27       6.105307       6.105307       6.105307    1[6-(6,6)]
    28      -0.018762      -0.018762      -0.018762    1[6-(6,6)]
    29      -1.168682      -1.168682      -1.168682    1[6-(6,6)]
    30       4.910917       4.910917       4.910917    1[6-(6,6)]
    31      -1.203245      -1.203245      -1.203245    1[6-(6,6)]
    32       1.667622       1.667622       1.667622    1[6-(6,6)]
    33      -2.408506      -2.408506      -2.408506    1[6-(6,6)]
    34      -0.665835      -0.665835      -0.665835    1[6-(6,6)]
    35       1.165742       1.165742       1.165742    1[6-(6,6)]
    36       4.920803       4.920803       4.920803    1[6-(6,6)]
    37       3.770869       3.770869       3.770869    1[6-(6,6)]
    38      -0.028634      -0.028634      -0.028634    1[6-(6,6)]
    39       0.362588       0.362588       0.362588    1[7-(1,6,6)]
    40      -0.577904      -0.577904      -0.577904    1[7-(1,6,6)]
    41       1.115372       1.115372       1.115372    1[6-(1,6,7)]
    42       0.549302       0.549302       0.549302    1[6-(1,6,7)]
    43      -1.383052      -1.383052      -1.383052    1[6-(1,1,6)]
    44      -0.130384      -0.130384      -0.130384    1[6-(1,1,6)]
    45       -0.79426       -0.79426       -0.79426    1[6-(1,1,6)]
    46      -1.869099      -1.869099      -1.869099    1[6-(1,6,7)]
    47      -2.040009      -2.040009      -2.040009    1[6-(1,6,7)]
    48      -0.557153      -0.557153      -0.557153    1[6-(1,1,6)]
    49      -1.709055      -1.709055      -1.709055    1[6-(1,1,6)]
    50       -0.31215       -0.31215       -0.31215    1[6-(1,1,6)]
    51        5.30212        5.30212        5.30212    1[7-(1,6,6)]
    52       4.361632       4.361632       4.361632    1[7-(1,6,6)]
    53       6.054911       6.054911       6.054911    1[6-(1,6,7)]
    54       5.488836       5.488836       5.488836    1[6-(1,6,7)]
    55       3.556486       3.556486       3.556486    1[6-(1,1,6)]
    56       4.809158       4.809158       4.809158    1[6-(1,1,6)]
    57       4.145283       4.145283       4.145283    1[6-(1,1,6)]
    58        3.07043        3.07043        3.07043    1[6-(1,6,7)]
    59       2.899523       2.899523       2.899523    1[6-(1,6,7)]
    60       4.382373       4.382373       4.382373    1[6-(1,1,6)]
    61       3.230468       3.230468       3.230468    1[6-(1,1,6)]
    62       4.627373       4.627373       4.627373    1[6-(1,1,6)]
    63       4.576994       4.576994       4.576994    1[7-(1,6,6)]
    64       5.517486       5.517486       5.517486    1[7-(1,6,6)]
    65        3.82421        3.82421        3.82421    1[6-(1,6,7)]
    66        4.39028        4.39028        4.39028    1[6-(1,6,7)]
    67       6.322634       6.322634       6.322634    1[6-(1,1,6)]
    68       5.069966       5.069966       5.069966    1[6-(1,1,6)]
    69       5.733842       5.733842       5.733842    1[6-(1,1,6)]
    70       6.808681       6.808681       6.808681    1[6-(1,6,7)]
    71       6.979591       6.979591       6.979591    1[6-(1,6,7)]
    72       5.496735       5.496735       5.496735    1[6-(1,1,6)]
    73       6.648637       6.648637       6.648637    1[6-(1,1,6)]
    74       5.251732       5.251732       5.251732    1[6-(1,1,6)]
    75      -0.362538      -0.362538      -0.362538    1[7-(1,6,6)]
    76        0.57795        0.57795        0.57795    1[7-(1,6,6)]
    77      -1.115329      -1.115329      -1.115329    1[6-(1,6,7)]
    78      -0.549254      -0.549254      -0.549254    1[6-(1,6,7)]
    79       1.383096       1.383096       1.383096    1[6-(1,1,6)]
    80       0.130424       0.130424       0.130424    1[6-(1,1,6)]
    81       0.794299       0.794299       0.794299    1[6-(1,1,6)]
    82       1.869152       1.869152       1.869152    1[6-(1,6,7)]
    83       2.040059       2.040059       2.040059    1[6-(1,6,7)]
    84       0.557209       0.557209       0.557209    1[6-(1,1,6)]
    85       1.709114       1.709114       1.709114    1[6-(1,1,6)]
    86       0.312209       0.312209       0.312209    1[6-(1,1,6)]
    87      -0.590744      -0.590744      -0.590744    6[6-(6,6),8-(0),8-(30)]
    88      -0.285477      -0.285477      -0.285477    6[6-(1,6),6-(1,6),6-(8,8)]
    89       0.713302       0.713302       0.713302    6[1-(0),6-(1,6),6-(6,6)]
    90      -0.991831      -0.991831      -0.991831    6[1-(0),6-(1,6),6-(6,6)]
    91       0.163024       0.163024       0.163024    6[6-(6,6),8-(0),8-(30,30)]
    92       1.339623       1.339623       1.339623    6[6-(1,6),6-(1,6),6-(8,8)]
    93       2.431264       2.431264       2.431264    6[1-(0),6-(1,6),6-(6,6)]
    94       1.385066       1.385066       1.385066    6[1-(0),6-(1,6),6-(6,6)]
    95      -1.382074      -1.382074      -1.382074    6[6-(6,6),8-(30),8-(30)]
    96      -0.666827      -0.666827      -0.666827    6[6-(1,6),6-(1,6),6-(8,8)]
    97       -0.68066       -0.68066       -0.68066    6[1-(0),6-(1,6),6-(6,6)]
    98       4.960318       4.960318       4.960318    6[1-(0),6-(1,6),6-(6,6)]
    99       5.666671       5.666671       5.666671    6[6-(1,6),6-(1,6),6-(8,8)]
   100       5.648887       5.648887       5.648887    6[1-(0),6-(1,6),6-(6,6)]
   101       0.024712       0.024712       0.024712    6[1-(0),6-(1,6),6-(6,6)]
   102       6.435265       6.435265       6.435265    6[6-(6,6),8-(30),8-(30)]
   103       4.348785       4.348785       4.348785    6[6-(6,6),8-(0),8-(30)]
   104       4.654047       4.654047       4.654047    6[6-(1,6),6-(1,6),6-(8,8)]
   105       5.652822       5.652822       5.652822    6[1-(0),6-(1,6),6-(6,6)]
   106        3.94769        3.94769        3.94769    6[1-(0),6-(1,6),6-(6,6)]
   107       5.102568       5.102568       5.102568    6[6-(6,6),8-(0),8-(30,30)]
   108       6.279171       6.279171       6.279171    6[6-(1,6),6-(1,6),6-(8,8)]
   109       7.370811       7.370811       7.370811    6[1-(0),6-(1,6),6-(6,6)]
   110       6.324616       6.324616       6.324616    6[1-(0),6-(1,6),6-(6,6)]
   111       3.557484       3.557484       3.557484    6[6-(6,6),8-(30),8-(30)]
   112       4.272731       4.272731       4.272731    6[6-(1,6),6-(1,6),6-(8,8)]
   113       4.258902       4.258902       4.258902    6[1-(0),6-(1,6),6-(6,6)]
   114       0.020756       0.020756       0.020756    6[1-(0),6-(1,6),6-(6,6)]
   115       0.727114       0.727114       0.727114    6[6-(1,6),6-(1,6),6-(8,8)]
   116       0.709334       0.709334       0.709334    6[1-(0),6-(1,6),6-(6,6)]
   117       4.964266       4.964266       4.964266    6[1-(0),6-(1,6),6-(6,6)]
   118       1.495708       1.495708       1.495708    6[6-(6,6),8-(30),8-(30)]
   119       5.530326       5.530326       5.530326    6[6-(6,6),8-(0),8-(30)]
   120       5.225059       5.225059       5.225059    6[6-(1,6),6-(1,6),6-(8,8)]
   121        4.22628        4.22628        4.22628    6[1-(0),6-(1,6),6-(6,6)]
   122       5.931413       5.931413       5.931413    6[1-(0),6-(1,6),6-(6,6)]
   123       4.776558       4.776558       4.776558    6[6-(6,6),8-(0),8-(30,30)]
   124       3.599959       3.599959       3.599959    6[6-(1,6),6-(1,6),6-(8,8)]
   125       2.508318       2.508318       2.508318    6[1-(0),6-(1,6),6-(6,6)]
   126       3.554516       3.554516       3.554516    6[1-(0),6-(1,6),6-(6,6)]
   127       6.321656       6.321656       6.321656    6[6-(6,6),8-(30),8-(30)]
   128       5.606409       5.606409       5.606409    6[6-(1,6),6-(1,6),6-(8,8)]
   129       5.620242       5.620242       5.620242    6[1-(0),6-(1,6),6-(6,6)]
   130      -0.020736      -0.020736      -0.020736    6[1-(0),6-(1,6),6-(6,6)]
   131      -0.727089      -0.727089      -0.727089    6[6-(1,6),6-(1,6),6-(8,8)]
   132      -0.709305      -0.709305      -0.709305    6[1-(0),6-(1,6),6-(6,6)]
   133        4.91487        4.91487        4.91487    6[1-(0),6-(1,6),6-(6,6)]
   134      -1.495683      -1.495683      -1.495683    6[6-(6,6),8-(30),8-(30)]
   135       0.590797       0.590797       0.590797    6[6-(6,6),8-(0),8-(30)]
   136       0.285535       0.285535       0.285535    6[6-(1,6),6-(1,6),6-(8,8)]
   137       -0.71324       -0.71324       -0.71324    6[1-(0),6-(1,6),6-(6,6)]
   138       0.991892       0.991892       0.991892    6[1-(0),6-(1,6),6-(6,6)]
   139      -0.162986      -0.162986      -0.162986    6[6-(6,6),8-(0),8-(30,30)]
   140      -1.339589      -1.339589      -1.339589    6[6-(1,6),6-(1,6),6-(8,8)]
   141      -2.431229      -2.431229      -2.431229    6[1-(0),6-(1,6),6-(6,6)]
   142      -1.385034      -1.385034      -1.385034    6[1-(0),6-(1,6),6-(6,6)]
   143       1.382098       1.382098       1.382098    6[6-(6,6),8-(30),8-(30)]
   144       0.666851       0.666851       0.666851    6[6-(1,6),6-(1,6),6-(8,8)]
   145        0.68068        0.68068        0.68068    6[1-(0),6-(1,6),6-(6,6)]
   146       4.918826       4.918826       4.918826    6[1-(0),6-(1,6),6-(6,6)]
   147       4.212468       4.212468       4.212468    6[6-(1,6),6-(1,6),6-(8,8)]
   148       4.230248       4.230248       4.230248    6[1-(0),6-(1,6),6-(6,6)]
   149      -0.024684      -0.024684      -0.024684    6[1-(0),6-(1,6),6-(6,6)]
   150       3.443874       3.443874       3.443874    6[6-(6,6),8-(30),8-(30)]
   151       0.303311       0.303311       0.303311    6[1-(0),1-(0),6-(1,1,1),7-(1,1,6)]
   152      -0.576919      -0.576919      -0.576919    6[1-(0),1-(0),1-(0),6-(1,1,7)]
   153      -1.408734      -1.408734      -1.408734    6[1-(0),1-(0),6-(1,1,1),7-(1,1,6)]
   154      -0.957257      -0.957257      -0.957257    6[1-(0),1-(0),1-(0),6-(1,1,7)]
   155       5.242848       5.242848       5.242848    6[1-(0),1-(0),6-(1,1,1),7-(1,1,6)]
   156       4.362622       4.362622       4.362622    6[1-(0),1-(0),1-(0),6-(1,1,7)]
   157       3.530796       3.530796       3.530796    6[1-(0),1-(0),6-(1,1,1),7-(1,1,6)]
   158       3.982269       3.982269       3.982269    6[1-(0),1-(0),1-(0),6-(1,1,7)]
   159       4.636271       4.636271       4.636271    6[1-(0),1-(0),6-(1,1,1),7-(1,1,6)]
   160       5.516501       5.516501       5.516501    6[1-(0),1-(0),1-(0),6-(1,1,7)]
   161       6.348316       6.348316       6.348316    6[1-(0),1-(0),6-(1,1,1),7-(1,1,6)]
   162       5.896839       5.896839       5.896839    6[1-(0),1-(0),1-(0),6-(1,1,7)]
   163      -0.303266      -0.303266      -0.303266    6[1-(0),1-(0),6-(1,1,1),7-(1,1,6)]
   164        0.57696        0.57696        0.57696    6[1-(0),1-(0),1-(0),6-(1,1,7)]
   165       1.408786       1.408786       1.408786    6[1-(0),1-(0),6-(1,1,1),7-(1,1,6)]
   166       0.957313       0.957313       0.957313    6[1-(0),1-(0),1-(0),6-(1,1,7)]
   167      -1.438371      -1.438371      -1.438371    8[6-(6,8),30-(8,8,8)]
   168      -0.059249      -0.059249      -0.059249    8[6-(6,8)]
   169      -0.843656      -0.843656      -0.843656    8[6-(6,8),30-(8,8,8),30-(8,8,8,8,8)]
   170       0.199578       0.199578       0.199578    8[6-(6,8)]
   171       7.828209       7.828209       7.828209    8[6-(6,8),30-(8,8,8)]
   172       -1.23685       -1.23685       -1.23685    8[6-(6,8),30-(8,8,8,8,8)]
   173      -3.171169      -3.171169      -3.171169    8[6-(6,8),30-(8,8,8)]
   174       6.740527       6.740527       6.740527    8[6-(6,8),30-(8,8,8,8,8)]
   175       3.501159       3.501159       3.501159    8[6-(6,8),30-(8,8,8)]
   176       4.880282       4.880282       4.880282    8[6-(6,8)]
   177       4.095888       4.095888       4.095888    8[6-(6,8),30-(8,8,8),30-(8,8,8,8,8)]
   178       5.139119       5.139119       5.139119    8[6-(6,8)]
   179       2.888671       2.888671       2.888671    8[6-(6,8),30-(8,8,8)]
   180       3.702705       3.702705       3.702705    8[6-(6,8),30-(8,8,8,8,8)]
   181       1.768369       1.768369       1.768369    8[6-(6,8),30-(8,8,8)]
   182       1.800975       1.800975       1.800975    8[6-(6,8),30-(8,8,8,8,8)]
   183       6.377953       6.377953       6.377953    8[6-(6,8),30-(8,8,8)]
   184       4.998831       4.998831       4.998831    8[6-(6,8)]
   185       5.783238       5.783238       5.783238    8[6-(6,8),30-(8,8,8),30-(8,8,8,8,8)]
   186       4.740004       4.740004       4.740004    8[6-(6,8)]
   187      -2.888627      -2.888627      -2.888627    8[6-(6,8),30-(8,8,8)]
   188       6.176432       6.176432       6.176432    8[6-(6,8),30-(8,8,8,8,8)]
   189       8.110751       8.110751       8.110751    8[6-(6,8),30-(8,8,8)]
   190      -1.800945      -1.800945      -1.800945    8[6-(6,8),30-(8,8,8,8,8)]
   191       1.438423       1.438423       1.438423    8[6-(6,8),30-(8,8,8)]
   192         0.0593         0.0593         0.0593    8[6-(6,8)]
   193       0.843694       0.843694       0.843694    8[6-(6,8),30-(8,8,8),30-(8,8,8,8,8)]
   194      -0.199537      -0.199537      -0.199537    8[6-(6,8)]
   195       2.050911       2.050911       2.050911    8[6-(6,8),30-(8,8,8)]
   196       1.236877       1.236877       1.236877    8[6-(6,8),30-(8,8,8,8,8)]
   197       3.171213       3.171213       3.171213    8[6-(6,8),30-(8,8,8)]
   198       3.138607       3.138607       3.138607    8[6-(6,8),30-(8,8,8,8,8)]
   199      -0.288446      -0.288446      -0.288446    7[1-(0),1-(0),6-(1,1,6),6-(1,1,6)]
   200       4.651088       4.651088       4.651088    7[1-(0),1-(0),6-(1,1,6),6-(1,1,6)]
   201       5.228028       5.228028       5.228028    7[1-(0),1-(0),6-(1,1,6),6-(1,1,6)]
   202       0.288494       0.288494       0.288494    7[1-(0),1-(0),6-(1,1,6),6-(1,1,6)]
