# Supplementary material for: A collection of forcefield precursors for metal–organic frameworks
Source: RSC Adv. 2019 Nov 13;9(63):36492–507. doi: 10.1039/c9ra07327b (PMC9075174; doi:10.1039/c9ra07327b)
Supplement: RA-009-C9RA07327B-s2586 [file RA-009-C9RA07327B-s2586.txt]

VEGMOK04_charged

9.831700    0.000000    0.000000
-4.915783    16.686268    0.000000
0.000000    -0.779458    18.179998

     1         1.9539         1.9539         1.9539    30[8-(6),8-(6),8-(6),8-(6,30)]
     2       6.869724       6.869724       6.869724    30[8-(6),8-(6),8-(6),8-(6,30)]
     3       2.962017       2.962017       2.962017    30[8-(6),8-(6),8-(6),8-(6,30)]
     4      -1.953807      -1.953807      -1.953807    30[8-(6),8-(6),8-(6),8-(6,30)]
     5       2.457958       2.457958       2.457958    30[8-(6),8-(6),8-(6),8-(6),8-(6,30),8-(6,30)]
     6      -2.457891      -2.457891      -2.457891    30[8-(6),8-(6),8-(6),8-(6),8-(6,30),8-(6,30)]
     7       3.746895       3.746895       3.746895    1[6-(6,6)]
     8       4.872625       4.872625       4.872625    1[6-(6,6)]
     9       6.133064       6.133064       6.133064    1[6-(6,6)]
    10       4.960141       4.960141       4.960141    1[6-(6,6)]
    11      -2.414627      -2.414627      -2.414627    1[6-(6,6)]
    12      -0.639027      -0.639027      -0.639027    1[6-(6,6)]
    13       1.647856       1.647856       1.647856    1[6-(6,6)]
    14      -1.192523      -1.192523      -1.192523    1[6-(6,6)]
    15      -1.168956      -1.168956      -1.168956    1[6-(6,6)]
    16      -0.043227      -0.043227      -0.043227    1[6-(6,6)]
    17       1.217182       1.217182       1.217182    1[6-(6,6)]
    18       0.044261       0.044261       0.044261    1[6-(6,6)]
    19       2.501213       2.501213       2.501213    1[6-(6,6)]
    20       4.276823       4.276823       4.276823    1[6-(6,6)]
    21       6.563647       6.563647       6.563647    1[6-(6,6)]
    22       3.723269       3.723269       3.723269    1[6-(6,6)]
    23       1.169022       1.169022       1.169022    1[6-(6,6)]
    24       0.043292       0.043292       0.043292    1[6-(6,6)]
    25      -1.217147      -1.217147      -1.217147    1[6-(6,6)]
    26      -0.044224      -0.044224      -0.044224    1[6-(6,6)]
    27       7.330544       7.330544       7.330544    1[6-(6,6)]
    28       5.554944       5.554944       5.554944    1[6-(6,6)]
    29       3.268061       3.268061       3.268061    1[6-(6,6)]
    30        6.10844        6.10844        6.10844    1[6-(6,6)]
    31       6.084873       6.084873       6.084873    1[6-(6,6)]
    32       4.959144       4.959144       4.959144    1[6-(6,6)]
    33       3.698735       3.698735       3.698735    1[6-(6,6)]
    34       4.871656       4.871656       4.871656    1[6-(6,6)]
    35       2.414704       2.414704       2.414704    1[6-(6,6)]
    36       0.639094       0.639094       0.639094    1[6-(6,6)]
    37       -1.64773       -1.64773       -1.64773    1[6-(6,6)]
    38       1.192648       1.192648       1.192648    1[6-(6,6)]
    39       0.575202       0.575202       0.575202    1[7-(1,6,6)]
    40      -0.346023      -0.346023      -0.346023    1[7-(1,6,6)]
    41       1.880859       1.880859       1.880859    1[6-(1,6,7)]
    42       2.085356       2.085356       2.085356    1[6-(1,6,7)]
    43       1.740272       1.740272       1.740272    1[6-(1,1,6)]
    44       0.546701       0.546701       0.546701    1[6-(1,1,6)]
    45       0.366783       0.366783       0.366783    1[6-(1,1,6)]
    46      -0.569205      -0.569205      -0.569205    1[6-(1,6,7)]
    47       -1.10602       -1.10602       -1.10602    1[6-(1,6,7)]
    48       0.160299       0.160299       0.160299    1[6-(1,1,6)]
    49        1.39713        1.39713        1.39713    1[6-(1,1,6)]
    50       0.848517       0.848517       0.848517    1[6-(1,1,6)]
    51       5.491023       5.491023       5.491023    1[7-(1,6,6)]
    52       4.569789       4.569789       4.569789    1[7-(1,6,6)]
    53       6.796666       6.796666       6.796666    1[6-(1,6,7)]
    54       7.001168       7.001168       7.001168    1[6-(1,6,7)]
    55       6.656067       6.656067       6.656067    1[6-(1,1,6)]
    56       5.462501       5.462501       5.462501    1[6-(1,1,6)]
    57       5.282578       5.282578       5.282578    1[6-(1,1,6)]
    58       4.346611       4.346611       4.346611    1[6-(1,6,7)]
    59       3.809805       3.809805       3.809805    1[6-(1,6,7)]
    60       5.076132       5.076132       5.076132    1[6-(1,1,6)]
    61       6.312956       6.312956       6.312956    1[6-(1,1,6)]
    62       5.764352       5.764352       5.764352    1[6-(1,1,6)]
    63       4.340715       4.340715       4.340715    1[7-(1,6,6)]
    64        5.26194        5.26194        5.26194    1[7-(1,6,6)]
    65       3.035058       3.035058       3.035058    1[6-(1,6,7)]
    66       2.830561       2.830561       2.830561    1[6-(1,6,7)]
    67       3.175645       3.175645       3.175645    1[6-(1,1,6)]
    68       4.369216       4.369216       4.369216    1[6-(1,1,6)]
    69       4.549134       4.549134       4.549134    1[6-(1,1,6)]
    70       5.485122       5.485122       5.485122    1[6-(1,6,7)]
    71       6.021937       6.021937       6.021937    1[6-(1,6,7)]
    72       4.755618       4.755618       4.755618    1[6-(1,1,6)]
    73       3.518787       3.518787       3.518787    1[6-(1,1,6)]
    74         4.0674         4.0674         4.0674    1[6-(1,1,6)]
    75      -0.575106      -0.575106      -0.575106    1[7-(1,6,6)]
    76       0.346128       0.346128       0.346128    1[7-(1,6,6)]
    77      -1.880749      -1.880749      -1.880749    1[6-(1,6,7)]
    78      -2.085251      -2.085251      -2.085251    1[6-(1,6,7)]
    79       -1.74015       -1.74015       -1.74015    1[6-(1,1,6)]
    80      -0.546584      -0.546584      -0.546584    1[6-(1,1,6)]
    81      -0.366661      -0.366661      -0.366661    1[6-(1,1,6)]
    82       0.569306       0.569306       0.569306    1[6-(1,6,7)]
    83       1.106112       1.106112       1.106112    1[6-(1,6,7)]
    84      -0.160215      -0.160215      -0.160215    1[6-(1,1,6)]
    85      -1.397039      -1.397039      -1.397039    1[6-(1,1,6)]
    86      -0.848435      -0.848435      -0.848435    1[6-(1,1,6)]
    87       3.459816       3.459816       3.459816    6[6-(6,6),8-(30),8-(30)]
    88       4.227672       4.227672       4.227672    6[6-(1,6),6-(1,6),6-(8,8)]
    89       4.214887       4.214887       4.214887    6[1-(0),6-(1,6),6-(6,6)]
    90       4.891308       4.891308       4.891308    6[1-(0),6-(1,6),6-(6,6)]
    91       5.599195       5.599195       5.599195    6[6-(1,6),6-(1,6),6-(8,8)]
    92       5.638526       5.638526       5.638526    6[1-(0),6-(1,6),6-(6,6)]
    93       4.945391       4.945391       4.945391    6[1-(0),6-(1,6),6-(6,6)]
    94        6.29233        6.29233        6.29233    6[6-(6,6),8-(30),8-(30)]
    95      -0.148419      -0.148419      -0.148419    6[6-(6,6),8-(0),8-(30,30)]
    96      -1.331176      -1.331176      -1.331176    6[6-(1,6),6-(1,6),6-(8,8)]
    97       -2.43036       -2.43036       -2.43036    6[1-(0),6-(1,6),6-(6,6)]
    98      -1.367556      -1.367556      -1.367556    6[1-(0),6-(1,6),6-(6,6)]
    99       0.568328       0.568328       0.568328    6[6-(6,6),8-(0),8-(30)]
   100         0.2724         0.2724         0.2724    6[6-(1,6),6-(1,6),6-(8,8)]
   101       0.982251       0.982251       0.982251    6[1-(0),6-(1,6),6-(6,6)]
   102      -0.707818      -0.707818      -0.707818    6[1-(0),6-(1,6),6-(6,6)]
   103      -1.456049      -1.456049      -1.456049    6[6-(6,6),8-(30),8-(30)]
   104      -0.688193      -0.688193      -0.688193    6[6-(1,6),6-(1,6),6-(8,8)]
   105       -0.70097       -0.70097       -0.70097    6[1-(0),6-(1,6),6-(6,6)]
   106      -0.024549      -0.024549      -0.024549    6[1-(0),6-(1,6),6-(6,6)]
   107       0.683328       0.683328       0.683328    6[6-(1,6),6-(1,6),6-(8,8)]
   108       0.722651       0.722651       0.722651    6[1-(0),6-(1,6),6-(6,6)]
   109       0.029516       0.029516       0.029516    6[1-(0),6-(1,6),6-(6,6)]
   110       1.376463       1.376463       1.376463    6[6-(6,6),8-(30),8-(30)]
   111       4.767419       4.767419       4.767419    6[6-(6,6),8-(0),8-(30,30)]
   112       3.584668       3.584668       3.584668    6[6-(1,6),6-(1,6),6-(8,8)]
   113       2.485485       2.485485       2.485485    6[1-(0),6-(1,6),6-(6,6)]
   114       3.548294       3.548294       3.548294    6[1-(0),6-(1,6),6-(6,6)]
   115       5.484134       5.484134       5.484134    6[6-(6,6),8-(0),8-(30)]
   116       5.188194       5.188194       5.188194    6[6-(1,6),6-(1,6),6-(8,8)]
   117       5.898039       5.898039       5.898039    6[1-(0),6-(1,6),6-(6,6)]
   118        4.20797        4.20797        4.20797    6[1-(0),6-(1,6),6-(6,6)]
   119       1.456101       1.456101       1.456101    6[6-(6,6),8-(30),8-(30)]
   120       0.688245       0.688245       0.688245    6[6-(1,6),6-(1,6),6-(8,8)]
   121        0.70103        0.70103        0.70103    6[1-(0),6-(1,6),6-(6,6)]
   122       0.024609       0.024609       0.024609    6[1-(0),6-(1,6),6-(6,6)]
   123      -0.683278      -0.683278      -0.683278    6[6-(1,6),6-(1,6),6-(8,8)]
   124      -0.722609      -0.722609      -0.722609    6[1-(0),6-(1,6),6-(6,6)]
   125      -0.029474      -0.029474      -0.029474    6[1-(0),6-(1,6),6-(6,6)]
   126      -1.376413      -1.376413      -1.376413    6[6-(6,6),8-(30),8-(30)]
   127       5.064336       5.064336       5.064336    6[6-(6,6),8-(0),8-(30,30)]
   128       6.247093       6.247093       6.247093    6[6-(1,6),6-(1,6),6-(8,8)]
   129       7.346277       7.346277       7.346277    6[1-(0),6-(1,6),6-(6,6)]
   130       6.283473       6.283473       6.283473    6[1-(0),6-(1,6),6-(6,6)]
   131       4.347589       4.347589       4.347589    6[6-(6,6),8-(0),8-(30)]
   132       4.643517       4.643517       4.643517    6[6-(1,6),6-(1,6),6-(8,8)]
   133       3.933666       3.933666       3.933666    6[1-(0),6-(1,6),6-(6,6)]
   134       5.623735       5.623735       5.623735    6[1-(0),6-(1,6),6-(6,6)]
   135       6.371966       6.371966       6.371966    6[6-(6,6),8-(30),8-(30)]
   136        5.60411        5.60411        5.60411    6[6-(1,6),6-(1,6),6-(8,8)]
   137       5.616887       5.616887       5.616887    6[1-(0),6-(1,6),6-(6,6)]
   138       4.940466       4.940466       4.940466    6[1-(0),6-(1,6),6-(6,6)]
   139       4.232589       4.232589       4.232589    6[6-(1,6),6-(1,6),6-(8,8)]
   140       4.193266       4.193266       4.193266    6[1-(0),6-(1,6),6-(6,6)]
   141       4.886401       4.886401       4.886401    6[1-(0),6-(1,6),6-(6,6)]
   142       3.539454       3.539454       3.539454    6[6-(6,6),8-(30),8-(30)]
   143       0.148498       0.148498       0.148498    6[6-(6,6),8-(0),8-(30,30)]
   144       1.331249       1.331249       1.331249    6[6-(1,6),6-(1,6),6-(8,8)]
   145       2.430432       2.430432       2.430432    6[1-(0),6-(1,6),6-(6,6)]
   146       1.367623       1.367623       1.367623    6[1-(0),6-(1,6),6-(6,6)]
   147      -0.568217      -0.568217      -0.568217    6[6-(6,6),8-(0),8-(30)]
   148      -0.272277      -0.272277      -0.272277    6[6-(1,6),6-(1,6),6-(8,8)]
   149      -0.982122      -0.982122      -0.982122    6[1-(0),6-(1,6),6-(6,6)]
   150       0.707947       0.707947       0.707947    6[1-(0),6-(1,6),6-(6,6)]
   151       1.441381       1.441381       1.441381    6[1-(0),1-(0),6-(1,1,1),7-(1,1,6)]
   152       0.982246       0.982246       0.982246    6[1-(0),1-(0),1-(0),6-(1,1,7)]
   153      -0.304735      -0.304735      -0.304735    6[1-(0),1-(0),6-(1,1,1),7-(1,1,6)]
   154       0.605676       0.605676       0.605676    6[1-(0),1-(0),1-(0),6-(1,1,7)]
   155        6.35719        6.35719        6.35719    6[1-(0),1-(0),6-(1,1,1),7-(1,1,6)]
   156       5.898045       5.898045       5.898045    6[1-(0),1-(0),1-(0),6-(1,1,7)]
   157       4.611087       4.611087       4.611087    6[1-(0),1-(0),6-(1,1,1),7-(1,1,6)]
   158       5.521506       5.521506       5.521506    6[1-(0),1-(0),1-(0),6-(1,1,7)]
   159       3.474536       3.474536       3.474536    6[1-(0),1-(0),6-(1,1,1),7-(1,1,6)]
   160       3.933671       3.933671       3.933671    6[1-(0),1-(0),1-(0),6-(1,1,7)]
   161       5.220652       5.220652       5.220652    6[1-(0),1-(0),6-(1,1,1),7-(1,1,6)]
   162       4.310241       4.310241       4.310241    6[1-(0),1-(0),1-(0),6-(1,1,7)]
   163      -1.441273      -1.441273      -1.441273    6[1-(0),1-(0),6-(1,1,1),7-(1,1,6)]
   164      -0.982128      -0.982128      -0.982128    6[1-(0),1-(0),1-(0),6-(1,1,7)]
   165        0.30483        0.30483        0.30483    6[1-(0),1-(0),6-(1,1,1),7-(1,1,6)]
   166      -0.605589      -0.605589      -0.605589    6[1-(0),1-(0),1-(0),6-(1,1,7)]
   167       3.209112       3.209112       3.209112    8[6-(6,8),30-(8,8,8)]
   168       3.118652       3.118652       3.118652    8[6-(6,8),30-(8,8,8,8,8)]
   169      -2.860978      -2.860978      -2.860978    8[6-(6,8),30-(8,8,8)]
   170        6.13207        6.13207        6.13207    8[6-(6,8),30-(8,8,8,8,8)]
   171      -0.172995      -0.172995      -0.172995    8[6-(6,8)]
   172       0.855398       0.855398       0.855398    8[6-(6,8),30-(8,8,8),30-(8,8,8,8,8)]
   173       1.438431       1.438431       1.438431    8[6-(6,8),30-(8,8,8)]
   174        0.01775        0.01775        0.01775    8[6-(6,8)]
   175       8.124938       8.124938       8.124938    8[6-(6,8),30-(8,8,8)]
   176      -1.797204      -1.797204      -1.797204    8[6-(6,8),30-(8,8,8,8,8)]
   177       2.054846       2.054846       2.054846    8[6-(6,8),30-(8,8,8)]
   178        1.21621        1.21621        1.21621    8[6-(6,8),30-(8,8,8,8,8)]
   179       4.742837       4.742837       4.742837    8[6-(6,8)]
   180       5.771235       5.771235       5.771235    8[6-(6,8),30-(8,8,8),30-(8,8,8,8,8)]
   181       6.354241       6.354241       6.354241    8[6-(6,8),30-(8,8,8)]
   182       4.933561       4.933561       4.933561    8[6-(6,8)]
   183       1.706805       1.706805       1.706805    8[6-(6,8),30-(8,8,8)]
   184       1.797265       1.797265       1.797265    8[6-(6,8),30-(8,8,8,8,8)]
   185       7.776895       7.776895       7.776895    8[6-(6,8),30-(8,8,8)]
   186      -1.216153      -1.216153      -1.216153    8[6-(6,8),30-(8,8,8,8,8)]
   187       5.088912       5.088912       5.088912    8[6-(6,8)]
   188       4.060519       4.060519       4.060519    8[6-(6,8),30-(8,8,8),30-(8,8,8,8,8)]
   189       3.477486       3.477486       3.477486    8[6-(6,8),30-(8,8,8)]
   190       4.898167       4.898167       4.898167    8[6-(6,8)]
   191      -3.209021      -3.209021      -3.209021    8[6-(6,8),30-(8,8,8)]
   192       6.713121       6.713121       6.713121    8[6-(6,8),30-(8,8,8,8,8)]
   193       2.861071       2.861071       2.861071    8[6-(6,8),30-(8,8,8)]
   194       3.699707       3.699707       3.699707    8[6-(6,8),30-(8,8,8,8,8)]
   195        0.17308        0.17308        0.17308    8[6-(6,8)]
   196      -0.855318      -0.855318      -0.855318    8[6-(6,8),30-(8,8,8),30-(8,8,8,8,8)]
   197      -1.438324      -1.438324      -1.438324    8[6-(6,8),30-(8,8,8)]
   198      -0.017644      -0.017644      -0.017644    8[6-(6,8)]
   199       0.297951       0.297951       0.297951    7[1-(0),1-(0),6-(1,1,6),6-(1,1,6)]
   200       5.213767       5.213767       5.213767    7[1-(0),1-(0),6-(1,1,6),6-(1,1,6)]
   201       4.617966       4.617966       4.617966    7[1-(0),1-(0),6-(1,1,6),6-(1,1,6)]
   202       -0.29785       -0.29785       -0.29785    7[1-(0),1-(0),6-(1,1,6),6-(1,1,6)]
