# Supplementary material for: A collection of forcefield precursors for metal–organic frameworks
Source: RSC Adv. 2019 Nov 13;9(63):36492–507. doi: 10.1039/c9ra07327b (PMC9075174; doi:10.1039/c9ra07327b)
Supplement: RA-009-C9RA07327B-s2587 [file RA-009-C9RA07327B-s2587.txt]

VEGXIQ_clean

7.316000    0.000000    0.000000
-2.845346    16.286316    0.000000
0.000000    0.000000    32.023000

     1       3.758299       3.758299       3.758299    25[8-(1,25,25),8-(1,25,25),8-(6),8-(6),8-(6),8-(6,25)]
     2       0.222479       0.222479       0.222479    25[8-(1,25,25),8-(6),8-(6,25),8-(6,25),8-(6,25)]
     3      -0.710318      -0.710318      -0.710318    25[8-(1,25,25),8-(1,25,25),8-(6),8-(6),8-(6),8-(6,25)]
     4       2.825502       2.825502       2.825502    25[8-(1,25,25),8-(6),8-(6,25),8-(6,25),8-(6,25)]
     5       0.712355       0.712355       0.712355    25[8-(1,25,25),8-(1,25,25),8-(6),8-(6),8-(6),8-(6,25)]
     6       4.248175       4.248175       4.248175    25[8-(1,25,25),8-(6),8-(6,25),8-(6,25),8-(6,25)]
     7       5.180972       5.180972       5.180972    25[8-(1,25,25),8-(1,25,25),8-(6),8-(6),8-(6),8-(6,25)]
     8       1.645152       1.645152       1.645152    25[8-(1,25,25),8-(6),8-(6,25),8-(6,25),8-(6,25)]
     9      -1.422673      -1.422673      -1.422673    25[8-(1,25,25),8-(1,25,25),8-(6,25),8-(6,25),8-(6,25),8-(6,25)]
    10            0.0            0.0            0.0    25[8-(1,25,25),8-(1,25,25),8-(6,25),8-(6,25),8-(6,25),8-(6,25)]
    11       2.235327       2.235327       2.235327    25[8-(1,25,25),8-(1,25,25),8-(1,25,25),8-(1,25,25),8-(6),8-(6)]
    12          3.658          3.658          3.658    25[8-(1,25,25),8-(1,25,25),8-(1,25,25),8-(1,25,25),8-(6),8-(6)]
    13       -1.08681       -1.08681       -1.08681    1[6-(6,6)]
    14      -2.064903      -2.064903      -2.064903    1[6-(6,6)]
    15      -0.719468      -0.719468      -0.719468    1[6-(6,6)]
    16       0.455546       0.455546       0.455546    1[6-(6,6)]
    17        1.77767        1.77767        1.77767    1[8-(25,25,25)]
    18       4.032598       4.032598       4.032598    1[8-(25,25,25)]
    19       6.411772       6.411772       6.411772    1[6-(6,6)]
    20      -0.168431      -0.168431      -0.168431    1[6-(6,6)]
    21       3.638753       3.638753       3.638753    1[6-(6,6)]
    22       0.054115       0.054115       0.054115    1[6-(6,6)]
    23       0.544585       0.544585       0.544585    1[6-(6,6)]
    24       1.937522       1.937522       1.937522    1[6-(6,6)]
    25      -0.504014      -0.504014      -0.504014    1[6-(6,6)]
    26       5.386534       5.386534       5.386534    1[6-(6,6)]
    27      -0.307335      -0.307335      -0.307335    1[6-(6,6)]
    28       5.857956       5.857956       5.857956    1[6-(6,6)]
    29       1.058718       1.058718       1.058718    1[6-(6,6)]
    30        2.13586        2.13586        2.13586    1[6-(6,6)]
    31       4.134791       4.134791       4.134791    1[6-(6,6)]
    32       5.112884       5.112884       5.112884    1[6-(6,6)]
    33       3.767449       3.767449       3.767449    1[6-(6,6)]
    34       2.592435       2.592435       2.592435    1[6-(6,6)]
    35       1.270311       1.270311       1.270311    1[8-(25,25,25)]
    36      -0.984617      -0.984617      -0.984617    1[8-(25,25,25)]
    37      -0.518445      -0.518445      -0.518445    1[6-(6,6)]
    38       6.061758       6.061758       6.061758    1[6-(6,6)]
    39       2.254574       2.254574       2.254574    1[6-(6,6)]
    40       2.993866       2.993866       2.993866    1[6-(6,6)]
    41       5.348742       5.348742       5.348742    1[6-(6,6)]
    42       3.955805       3.955805       3.955805    1[6-(6,6)]
    43       6.397341       6.397341       6.397341    1[6-(6,6)]
    44       0.506793       0.506793       0.506793    1[6-(6,6)]
    45       6.200662       6.200662       6.200662    1[6-(6,6)]
    46       0.035371       0.035371       0.035371    1[6-(6,6)]
    47       4.834609       4.834609       4.834609    1[6-(6,6)]
    48       3.757467       3.757467       3.757467    1[6-(6,6)]
    49       5.557464       5.557464       5.557464    1[6-(6,6)]
    50       6.535557       6.535557       6.535557    1[6-(6,6)]
    51       5.190122       5.190122       5.190122    1[6-(6,6)]
    52       4.015108       4.015108       4.015108    1[6-(6,6)]
    53       2.692984       2.692984       2.692984    1[8-(25,25,25)]
    54       0.438056       0.438056       0.438056    1[8-(25,25,25)]
    55      -1.941118      -1.941118      -1.941118    1[6-(6,6)]
    56       4.639085       4.639085       4.639085    1[6-(6,6)]
    57       0.831901       0.831901       0.831901    1[6-(6,6)]
    58       4.416539       4.416539       4.416539    1[6-(6,6)]
    59       3.926069       3.926069       3.926069    1[6-(6,6)]
    60       2.533132       2.533132       2.533132    1[6-(6,6)]
    61       4.974668       4.974668       4.974668    1[6-(6,6)]
    62       -0.91588       -0.91588       -0.91588    1[6-(6,6)]
    63       4.777989       4.777989       4.777989    1[6-(6,6)]
    64      -1.387302      -1.387302      -1.387302    1[6-(6,6)]
    65       3.411936       3.411936       3.411936    1[6-(6,6)]
    66       2.334794       2.334794       2.334794    1[6-(6,6)]
    67       0.335863       0.335863       0.335863    1[6-(6,6)]
    68       -0.64223       -0.64223       -0.64223    1[6-(6,6)]
    69       0.703205       0.703205       0.703205    1[6-(6,6)]
    70       1.878219       1.878219       1.878219    1[6-(6,6)]
    71       3.200343       3.200343       3.200343    1[8-(25,25,25)]
    72       5.455271       5.455271       5.455271    1[8-(25,25,25)]
    73       4.989099       4.989099       4.989099    1[6-(6,6)]
    74      -1.591104      -1.591104      -1.591104    1[6-(6,6)]
    75        2.21608        2.21608        2.21608    1[6-(6,6)]
    76       1.476788       1.476788       1.476788    1[6-(6,6)]
    77      -0.878088      -0.878088      -0.878088    1[6-(6,6)]
    78       0.514849       0.514849       0.514849    1[6-(6,6)]
    79      -1.926687      -1.926687      -1.926687    1[6-(6,6)]
    80       3.963861       3.963861       3.963861    1[6-(6,6)]
    81      -1.730008      -1.730008      -1.730008    1[6-(6,6)]
    82       4.435283       4.435283       4.435283    1[6-(6,6)]
    83      -0.363955      -0.363955      -0.363955    1[6-(6,6)]
    84       0.713187       0.713187       0.713187    1[6-(6,6)]
    85       0.410764       0.410764       0.410764    6[6-(6,6),8-(25),8-(25,25)]
    86      -0.208755      -0.208755      -0.208755    6[6-(1,6),6-(1,6),6-(8,8)]
    87      -0.983208      -0.983208      -0.983208    6[1-(0),6-(1,6),6-(6,6)]
    88      -1.596303      -1.596303      -1.596303    6[1-(0),6-(1,6),6-(6,6)]
    89      -1.526762      -1.526762      -1.526762    6[6-(1,6),6-(1,6),6-(6,6,6)]
    90       -0.77007       -0.77007       -0.77007    6[1-(0),6-(1,6),6-(6,6)]
    91      -0.084262      -0.084262      -0.084262    6[1-(0),6-(1,6),6-(6,6)]
    92      -2.333367      -2.333367      -2.333367    6[6-(6,6),6-(6,6),6-(9,9,9),6-(9,9,9)]
    93      -2.079219      -2.079219      -2.079219    6[6-(6,6,6),9-(0),9-(0),9-(0)]
    94       3.466031       3.466031       3.466031    6[6-(6,6,6),9-(0),9-(0),9-(0)]
    95       -1.93373       -1.93373       -1.93373    6[6-(1,6),6-(1,6),6-(6,6,6)]
    96       0.009701       0.009701       0.009701    6[1-(0),6-(1,6),6-(6,6)]
    97       0.450797       0.450797       0.450797    6[1-(0),6-(1,6),6-(6,6)]
    98        1.82173        1.82173        1.82173    6[6-(1,6),6-(1,6),6-(8,8)]
    99       2.724662       2.724662       2.724662    6[1-(0),6-(1,6),6-(6,6)]
   100       2.282793       2.282793       2.282793    6[1-(0),6-(1,6),6-(6,6)]
   101        2.26758        2.26758        2.26758    6[6-(6,6),8-(25),8-(25)]
   102       5.652675       5.652675       5.652675    6[6-(6,6),8-(25),8-(25,25)]
   103      -0.817505      -0.817505      -0.817505    6[6-(1,6),6-(1,6),6-(8,8)]
   104       0.335954       0.335954       0.335954    6[1-(0),6-(1,6),6-(6,6)]
   105       1.172667       1.172667       1.172667    6[1-(0),6-(1,6),6-(6,6)]
   106       0.873927       0.873927       0.873927    6[6-(1,6),6-(1,6),6-(6,6,6)]
   107       -0.29453       -0.29453       -0.29453    6[1-(0),6-(1,6),6-(6,6)]
   108      -1.141445      -1.141445      -1.141445    6[1-(0),6-(1,6),6-(6,6)]
   109       1.820907       1.820907       1.820907    6[6-(6,6),6-(6,6),6-(9,9,9),6-(9,9,9)]
   110       2.883328       2.883328       2.883328    6[6-(6,6,6),9-(0),9-(0),9-(0)]
   111       2.566917       2.566917       2.566917    6[6-(6,6,6),9-(0),9-(0),9-(0)]
   112       1.038592       1.038592       1.038592    6[6-(1,6),6-(1,6),6-(6,6,6)]
   113      -0.040221      -0.040221      -0.040221    6[1-(0),6-(1,6),6-(6,6)]
   114       6.595157       6.595157       6.595157    6[1-(0),6-(1,6),6-(6,6)]
   115      -0.289201      -0.289201      -0.289201    6[6-(1,6),6-(1,6),6-(8,8)]
   116       0.780102       0.780102       0.780102    6[1-(0),6-(1,6),6-(6,6)]
   117       1.429793       1.429793       1.429793    6[1-(0),6-(1,6),6-(6,6)]
   118       6.363737       6.363737       6.363737    6[6-(6,6),8-(25),8-(25,25)]
   119       2.637217       2.637217       2.637217    6[6-(6,6),8-(25),8-(25,25)]
   120       3.256736       3.256736       3.256736    6[6-(1,6),6-(1,6),6-(8,8)]
   121       4.031189       4.031189       4.031189    6[1-(0),6-(1,6),6-(6,6)]
   122       4.644284       4.644284       4.644284    6[1-(0),6-(1,6),6-(6,6)]
   123       4.574743       4.574743       4.574743    6[6-(1,6),6-(1,6),6-(6,6,6)]
   124       3.818051       3.818051       3.818051    6[1-(0),6-(1,6),6-(6,6)]
   125       3.132243       3.132243       3.132243    6[1-(0),6-(1,6),6-(6,6)]
   126       5.381348       5.381348       5.381348    6[6-(6,6),6-(6,6),6-(9,9,9),6-(9,9,9)]
   127         5.1272         5.1272         5.1272    6[6-(6,6,6),9-(0),9-(0),9-(0)]
   128       -0.41805       -0.41805       -0.41805    6[6-(6,6,6),9-(0),9-(0),9-(0)]
   129       4.981711       4.981711       4.981711    6[6-(1,6),6-(1,6),6-(6,6,6)]
   130       5.883626       5.883626       5.883626    6[1-(0),6-(1,6),6-(6,6)]
   131        5.44253        5.44253        5.44253    6[1-(0),6-(1,6),6-(6,6)]
   132       4.071597       4.071597       4.071597    6[6-(1,6),6-(1,6),6-(8,8)]
   133       3.168665       3.168665       3.168665    6[1-(0),6-(1,6),6-(6,6)]
   134       3.610534       3.610534       3.610534    6[1-(0),6-(1,6),6-(6,6)]
   135       3.625747       3.625747       3.625747    6[6-(6,6),8-(25),8-(25)]
   136       0.240652       0.240652       0.240652    6[6-(6,6),8-(25),8-(25,25)]
   137       6.710832       6.710832       6.710832    6[6-(1,6),6-(1,6),6-(8,8)]
   138       5.557373       5.557373       5.557373    6[1-(0),6-(1,6),6-(6,6)]
   139        4.72066        4.72066        4.72066    6[1-(0),6-(1,6),6-(6,6)]
   140         5.0194         5.0194         5.0194    6[6-(1,6),6-(1,6),6-(6,6,6)]
   141       6.187857       6.187857       6.187857    6[1-(0),6-(1,6),6-(6,6)]
   142       7.034772       7.034772       7.034772    6[1-(0),6-(1,6),6-(6,6)]
   143        4.07242        4.07242        4.07242    6[6-(6,6),6-(6,6),6-(9,9,9),6-(9,9,9)]
   144       3.009999       3.009999       3.009999    6[6-(6,6,6),9-(0),9-(0),9-(0)]
   145        3.32641        3.32641        3.32641    6[6-(6,6,6),9-(0),9-(0),9-(0)]
   146       4.854735       4.854735       4.854735    6[6-(1,6),6-(1,6),6-(6,6,6)]
   147       5.933548       5.933548       5.933548    6[1-(0),6-(1,6),6-(6,6)]
   148       -0.70183       -0.70183       -0.70183    6[1-(0),6-(1,6),6-(6,6)]
   149       6.182528       6.182528       6.182528    6[6-(1,6),6-(1,6),6-(8,8)]
   150       5.113225       5.113225       5.113225    6[1-(0),6-(1,6),6-(6,6)]
   151       4.463534       4.463534       4.463534    6[1-(0),6-(1,6),6-(6,6)]
   152       -0.47041       -0.47041       -0.47041    6[6-(6,6),8-(25),8-(25,25)]
   153        4.05989        4.05989        4.05989    6[6-(6,6),8-(25),8-(25,25)]
   154       4.679409       4.679409       4.679409    6[6-(1,6),6-(1,6),6-(8,8)]
   155       5.453862       5.453862       5.453862    6[1-(0),6-(1,6),6-(6,6)]
   156       6.066957       6.066957       6.066957    6[1-(0),6-(1,6),6-(6,6)]
   157       5.997416       5.997416       5.997416    6[6-(1,6),6-(1,6),6-(6,6,6)]
   158       5.240724       5.240724       5.240724    6[1-(0),6-(1,6),6-(6,6)]
   159       4.554916       4.554916       4.554916    6[1-(0),6-(1,6),6-(6,6)]
   160       6.804021       6.804021       6.804021    6[6-(6,6),6-(6,6),6-(9,9,9),6-(9,9,9)]
   161       6.549873       6.549873       6.549873    6[6-(6,6,6),9-(0),9-(0),9-(0)]
   162       1.004623       1.004623       1.004623    6[6-(6,6,6),9-(0),9-(0),9-(0)]
   163       6.404384       6.404384       6.404384    6[6-(1,6),6-(1,6),6-(6,6,6)]
   164       4.460953       4.460953       4.460953    6[1-(0),6-(1,6),6-(6,6)]
   165       4.019857       4.019857       4.019857    6[1-(0),6-(1,6),6-(6,6)]
   166       2.648924       2.648924       2.648924    6[6-(1,6),6-(1,6),6-(8,8)]
   167       1.745992       1.745992       1.745992    6[1-(0),6-(1,6),6-(6,6)]
   168       2.187861       2.187861       2.187861    6[1-(0),6-(1,6),6-(6,6)]
   169       2.203074       2.203074       2.203074    6[6-(6,6),8-(25),8-(25)]
   170      -1.182021      -1.182021      -1.182021    6[6-(6,6),8-(25),8-(25,25)]
   171       5.288159       5.288159       5.288159    6[6-(1,6),6-(1,6),6-(8,8)]
   172         4.1347         4.1347         4.1347    6[1-(0),6-(1,6),6-(6,6)]
   173       3.297987       3.297987       3.297987    6[1-(0),6-(1,6),6-(6,6)]
   174       3.596727       3.596727       3.596727    6[6-(1,6),6-(1,6),6-(6,6,6)]
   175       4.765184       4.765184       4.765184    6[1-(0),6-(1,6),6-(6,6)]
   176       5.612099       5.612099       5.612099    6[1-(0),6-(1,6),6-(6,6)]
   177       2.649747       2.649747       2.649747    6[6-(6,6),6-(6,6),6-(9,9,9),6-(9,9,9)]
   178       1.587326       1.587326       1.587326    6[6-(6,6,6),9-(0),9-(0),9-(0)]
   179       1.903737       1.903737       1.903737    6[6-(6,6,6),9-(0),9-(0),9-(0)]
   180       3.432062       3.432062       3.432062    6[6-(1,6),6-(1,6),6-(6,6,6)]
   181       4.510875       4.510875       4.510875    6[1-(0),6-(1,6),6-(6,6)]
   182      -2.124503      -2.124503      -2.124503    6[1-(0),6-(1,6),6-(6,6)]
   183       4.759855       4.759855       4.759855    6[6-(1,6),6-(1,6),6-(8,8)]
   184       3.690552       3.690552       3.690552    6[1-(0),6-(1,6),6-(6,6)]
   185       3.040861       3.040861       3.040861    6[1-(0),6-(1,6),6-(6,6)]
   186      -1.893083      -1.893083      -1.893083    6[6-(6,6),8-(25),8-(25,25)]
   187       1.833437       1.833437       1.833437    6[6-(6,6),8-(25),8-(25,25)]
   188       1.213918       1.213918       1.213918    6[6-(1,6),6-(1,6),6-(8,8)]
   189       0.439465       0.439465       0.439465    6[1-(0),6-(1,6),6-(6,6)]
   190       -0.17363       -0.17363       -0.17363    6[1-(0),6-(1,6),6-(6,6)]
   191      -0.104089      -0.104089      -0.104089    6[6-(1,6),6-(1,6),6-(6,6,6)]
   192       0.652603       0.652603       0.652603    6[1-(0),6-(1,6),6-(6,6)]
   193       1.338411       1.338411       1.338411    6[1-(0),6-(1,6),6-(6,6)]
   194      -0.910694      -0.910694      -0.910694    6[6-(6,6),6-(6,6),6-(9,9,9),6-(9,9,9)]
   195      -0.656546      -0.656546      -0.656546    6[6-(6,6,6),9-(0),9-(0),9-(0)]
   196       4.888704       4.888704       4.888704    6[6-(6,6,6),9-(0),9-(0),9-(0)]
   197      -0.511057      -0.511057      -0.511057    6[6-(1,6),6-(1,6),6-(6,6,6)]
   198      -1.412972      -1.412972      -1.412972    6[1-(0),6-(1,6),6-(6,6)]
   199      -0.971876      -0.971876      -0.971876    6[1-(0),6-(1,6),6-(6,6)]
   200       0.399057       0.399057       0.399057    6[6-(1,6),6-(1,6),6-(8,8)]
   201       1.301989       1.301989       1.301989    6[1-(0),6-(1,6),6-(6,6)]
   202        0.86012        0.86012        0.86012    6[1-(0),6-(1,6),6-(6,6)]
   203       0.844907       0.844907       0.844907    6[6-(6,6),8-(25),8-(25)]
   204       4.230002       4.230002       4.230002    6[6-(6,6),8-(25),8-(25,25)]
   205      -2.240178      -2.240178      -2.240178    6[6-(1,6),6-(1,6),6-(8,8)]
   206      -1.086719      -1.086719      -1.086719    6[1-(0),6-(1,6),6-(6,6)]
   207      -0.250006      -0.250006      -0.250006    6[1-(0),6-(1,6),6-(6,6)]
   208      -0.548746      -0.548746      -0.548746    6[6-(1,6),6-(1,6),6-(6,6,6)]
   209      -1.717203      -1.717203      -1.717203    6[1-(0),6-(1,6),6-(6,6)]
   210      -2.564118      -2.564118      -2.564118    6[1-(0),6-(1,6),6-(6,6)]
   211       0.398234       0.398234       0.398234    6[6-(6,6),6-(6,6),6-(9,9,9),6-(9,9,9)]
   212       1.460655       1.460655       1.460655    6[6-(6,6,6),9-(0),9-(0),9-(0)]
   213       1.144244       1.144244       1.144244    6[6-(6,6,6),9-(0),9-(0),9-(0)]
   214      -0.384081      -0.384081      -0.384081    6[6-(1,6),6-(1,6),6-(6,6,6)]
   215      -1.462894      -1.462894      -1.462894    6[1-(0),6-(1,6),6-(6,6)]
   216       5.172484       5.172484       5.172484    6[1-(0),6-(1,6),6-(6,6)]
   217      -1.711874      -1.711874      -1.711874    6[6-(1,6),6-(1,6),6-(8,8)]
   218      -0.642571      -0.642571      -0.642571    6[1-(0),6-(1,6),6-(6,6)]
   219        0.00712        0.00712        0.00712    6[1-(0),6-(1,6),6-(6,6)]
   220       4.941064       4.941064       4.941064    6[6-(6,6),8-(25),8-(25,25)]
   221       1.476498       1.476498       1.476498    8[6-(6,8),25-(8,8,8,8,8)]
   222      -0.287469      -0.287469      -0.287469    8[6-(6,8),25-(8,8,8,8),25-(8,8,8,8,8)]
   223       1.402459       1.402459       1.402459    8[6-(6,8),25-(8,8,8,8,8)]
   224       3.497135       3.497135       3.497135    8[6-(6,8),25-(8,8,8,8)]
   225      -1.047168      -1.047168      -1.047168    8[6-(6,8),25-(8,8,8,8),25-(8,8,8,8,8)]
   226       4.437358       4.437358       4.437358    8[6-(6,8),25-(8,8,8,8,8)]
   227       5.159529       5.159529       5.159529    8[6-(6,8),25-(8,8,8,8,8)]
   228      -0.288823      -0.288823      -0.288823    8[6-(6,8),25-(8,8,8,8),25-(8,8,8,8,8)]
   229       1.862997       1.862997       1.862997    8[1-(0),25-(8,8,8,8),25-(8,8,8,8,8),25-(8,8,8,8,8)]
   230       4.103005       4.103005       4.103005    8[1-(0),25-(8,8,8,8,8),25-(8,8,8,8,8),25-(8,8,8,8,8)]
   231       1.571483       1.571483       1.571483    8[6-(6,8),25-(8,8,8,8,8)]
   232        3.33545        3.33545        3.33545    8[6-(6,8),25-(8,8,8,8),25-(8,8,8,8,8)]
   233       4.490868       4.490868       4.490868    8[6-(6,8),25-(8,8,8,8,8)]
   234       2.396192       2.396192       2.396192    8[6-(6,8),25-(8,8,8,8)]
   235       4.095149       4.095149       4.095149    8[6-(6,8),25-(8,8,8,8),25-(8,8,8,8,8)]
   236       1.455969       1.455969       1.455969    8[6-(6,8),25-(8,8,8,8,8)]
   237       0.733798       0.733798       0.733798    8[6-(6,8),25-(8,8,8,8,8)]
   238        6.18215        6.18215        6.18215    8[6-(6,8),25-(8,8,8,8),25-(8,8,8,8,8)]
   239       1.184984       1.184984       1.184984    8[1-(0),25-(8,8,8,8),25-(8,8,8,8,8),25-(8,8,8,8,8)]
   240      -1.055024      -1.055024      -1.055024    8[1-(0),25-(8,8,8,8,8),25-(8,8,8,8,8),25-(8,8,8,8,8)]
   241       2.994156       2.994156       2.994156    8[6-(6,8),25-(8,8,8,8,8)]
   242       4.758123       4.758123       4.758123    8[6-(6,8),25-(8,8,8,8),25-(8,8,8,8,8)]
   243       3.068195       3.068195       3.068195    8[6-(6,8),25-(8,8,8,8,8)]
   244       0.973519       0.973519       0.973519    8[6-(6,8),25-(8,8,8,8)]
   245       5.517822       5.517822       5.517822    8[6-(6,8),25-(8,8,8,8),25-(8,8,8,8,8)]
   246       0.033296       0.033296       0.033296    8[6-(6,8),25-(8,8,8,8,8)]
   247      -0.688875      -0.688875      -0.688875    8[6-(6,8),25-(8,8,8,8,8)]
   248       4.759477       4.759477       4.759477    8[6-(6,8),25-(8,8,8,8),25-(8,8,8,8,8)]
   249       2.607657       2.607657       2.607657    8[1-(0),25-(8,8,8,8),25-(8,8,8,8,8),25-(8,8,8,8,8)]
   250       0.367649       0.367649       0.367649    8[1-(0),25-(8,8,8,8,8),25-(8,8,8,8,8),25-(8,8,8,8,8)]
   251       2.899171       2.899171       2.899171    8[6-(6,8),25-(8,8,8,8,8)]
   252       1.135204       1.135204       1.135204    8[6-(6,8),25-(8,8,8,8),25-(8,8,8,8,8)]
   253      -0.020214      -0.020214      -0.020214    8[6-(6,8),25-(8,8,8,8,8)]
   254       2.074462       2.074462       2.074462    8[6-(6,8),25-(8,8,8,8)]
   255       0.375505       0.375505       0.375505    8[6-(6,8),25-(8,8,8,8),25-(8,8,8,8,8)]
   256       3.014685       3.014685       3.014685    8[6-(6,8),25-(8,8,8,8,8)]
   257       3.736856       3.736856       3.736856    8[6-(6,8),25-(8,8,8,8,8)]
   258      -1.711496      -1.711496      -1.711496    8[6-(6,8),25-(8,8,8,8),25-(8,8,8,8,8)]
   259        3.28567        3.28567        3.28567    8[1-(0),25-(8,8,8,8),25-(8,8,8,8,8),25-(8,8,8,8,8)]
   260       5.525678       5.525678       5.525678    8[1-(0),25-(8,8,8,8,8),25-(8,8,8,8,8),25-(8,8,8,8,8)]
   261       4.778214       4.778214       4.778214    9[6-(6,9,9)]
   262      -0.758747      -0.758747      -0.758747    9[6-(6,9,9)]
   263      -2.662059      -2.662059      -2.662059    9[6-(6,9,9)]
   264       3.213359       3.213359       3.213359    9[6-(6,9,9)]
   265       2.651888       2.651888       2.651888    9[6-(6,9,9)]
   266       3.074455       3.074455       3.074455    9[6-(6,9,9)]
   267       3.808965       3.808965       3.808965    9[6-(6,9,9)]
   268       2.315479       2.315479       2.315479    9[6-(6,9,9)]
   269       3.568587       3.568587       3.568587    9[6-(6,9,9)]
   270       3.647571       3.647571       3.647571    9[6-(6,9,9)]
   271       1.747879       1.747879       1.747879    9[6-(6,9,9)]
   272       2.978139       2.978139       2.978139    9[6-(6,9,9)]
   273      -1.730233      -1.730233      -1.730233    9[6-(6,9,9)]
   274       3.806728       3.806728       3.806728    9[6-(6,9,9)]
   275        5.71004        5.71004        5.71004    9[6-(6,9,9)]
   276      -0.165378      -0.165378      -0.165378    9[6-(6,9,9)]
   277       0.396093       0.396093       0.396093    9[6-(6,9,9)]
   278      -0.026474      -0.026474      -0.026474    9[6-(6,9,9)]
   279       2.084362       2.084362       2.084362    9[6-(6,9,9)]
   280       3.577848       3.577848       3.577848    9[6-(6,9,9)]
   281        2.32474        2.32474        2.32474    9[6-(6,9,9)]
   282       2.245756       2.245756       2.245756    9[6-(6,9,9)]
   283       4.145448       4.145448       4.145448    9[6-(6,9,9)]
   284       2.915188       2.915188       2.915188    9[6-(6,9,9)]
   285       -0.30756       -0.30756       -0.30756    9[6-(6,9,9)]
   286       5.229401       5.229401       5.229401    9[6-(6,9,9)]
   287       7.132713       7.132713       7.132713    9[6-(6,9,9)]
   288       1.257295       1.257295       1.257295    9[6-(6,9,9)]
   289       1.818766       1.818766       1.818766    9[6-(6,9,9)]
   290       1.396199       1.396199       1.396199    9[6-(6,9,9)]
   291       0.661689       0.661689       0.661689    9[6-(6,9,9)]
   292       2.155175       2.155175       2.155175    9[6-(6,9,9)]
   293       0.902067       0.902067       0.902067    9[6-(6,9,9)]
   294       0.823083       0.823083       0.823083    9[6-(6,9,9)]
   295       2.722775       2.722775       2.722775    9[6-(6,9,9)]
   296       1.492515       1.492515       1.492515    9[6-(6,9,9)]
   297       6.200887       6.200887       6.200887    9[6-(6,9,9)]
   298       0.663926       0.663926       0.663926    9[6-(6,9,9)]
   299      -1.239386      -1.239386      -1.239386    9[6-(6,9,9)]
   300       4.636032       4.636032       4.636032    9[6-(6,9,9)]
   301       4.074561       4.074561       4.074561    9[6-(6,9,9)]
   302       4.497128       4.497128       4.497128    9[6-(6,9,9)]
   303       2.386292       2.386292       2.386292    9[6-(6,9,9)]
   304       0.892806       0.892806       0.892806    9[6-(6,9,9)]
   305       2.145914       2.145914       2.145914    9[6-(6,9,9)]
   306       2.224898       2.224898       2.224898    9[6-(6,9,9)]
   307       0.325206       0.325206       0.325206    9[6-(6,9,9)]
   308       1.555466       1.555466       1.555466    9[6-(6,9,9)]
