# Supplementary material for: A collection of forcefield precursors for metal–organic frameworks
Source: RSC Adv. 2019 Nov 13;9(63):36492–507. doi: 10.1039/c9ra07327b (PMC9075174; doi:10.1039/c9ra07327b)
Supplement: RA-009-C9RA07327B-s2588 [file RA-009-C9RA07327B-s2588.txt]

VEGXUC_clean

7.085000    0.000000    0.000000
-2.786474    16.165605    0.000000
0.000000    0.000000    31.766000

     1        0.67752        0.67752        0.67752    28[8-(1,28,28),8-(1,28,28),8-(6),8-(6)]
     2       0.196095       0.196095       0.196095    28[8-(1,28,28),8-(6),8-(6),8-(6,28)]
     3       5.014243       5.014243       5.014243    28[8-(1,28,28),8-(1,28,28),8-(6),8-(6)]
     4       2.709194       2.709194       2.709194    28[8-(1,28,28),8-(6),8-(6),8-(6,28)]
     5       3.621006       3.621006       3.621006    28[8-(1,28,28),8-(1,28,28),8-(6),8-(6)]
     6       4.102431       4.102431       4.102431    28[8-(1,28,28),8-(6),8-(6),8-(6,28)]
     7      -0.715717      -0.715717      -0.715717    28[8-(1,28,28),8-(1,28,28),8-(6),8-(6)]
     8       1.589332       1.589332       1.589332    28[8-(1,28,28),8-(6),8-(6),8-(6,28)]
     9      -1.393237      -1.393237      -1.393237    28[8-(1,28,28),8-(1,28,28),8-(6),8-(6),8-(6,28),8-(6,28)]
    10            0.0            0.0            0.0    28[8-(1,28,28),8-(1,28,28),8-(6),8-(6),8-(6,28),8-(6,28)]
    11       2.149263       2.149263       2.149263    28[8-(1,28,28),8-(1,28,28),8-(1,28,28),8-(1,28,28)]
    12         3.5425         3.5425         3.5425    28[8-(1,28,28),8-(1,28,28),8-(1,28,28),8-(1,28,28)]
    13      -1.076275      -1.076275      -1.076275    1[6-(6,6)]
    14      -2.026805      -2.026805      -2.026805    1[6-(6,6)]
    15      -0.720953      -0.720953      -0.720953    1[6-(6,6)]
    16       0.420066       0.420066       0.420066    1[6-(6,6)]
    17       2.592594       2.592594       2.592594    1[8-(28,28,28)]
    18       3.886255       3.886255       3.886255    1[8-(28,28,28)]
    19       6.207858       6.207858       6.207858    1[6-(6,6)]
    20      -0.168529      -0.168529      -0.168529    1[6-(6,6)]
    21       3.520928       3.520928       3.520928    1[6-(6,6)]
    22       0.022506       0.022506       0.022506    1[6-(6,6)]
    23       0.515321       0.515321       0.515321    1[6-(6,6)]
    24       1.865741       1.865741       1.865741    1[6-(6,6)]
    25      -0.501875      -0.501875      -0.501875    1[6-(6,6)]
    26       5.201341       5.201341       5.201341    1[6-(6,6)]
    27      -0.305937      -0.305937      -0.305937    1[6-(6,6)]
    28        5.66683        5.66683        5.66683    1[6-(6,6)]
    29       1.016085       1.016085       1.016085    1[6-(6,6)]
    30        2.05695        2.05695        2.05695    1[6-(6,6)]
    31       3.981564       3.981564       3.981564    1[6-(6,6)]
    32       4.932094       4.932094       4.932094    1[6-(6,6)]
    33       3.626242       3.626242       3.626242    1[6-(6,6)]
    34       2.485223       2.485223       2.485223    1[6-(6,6)]
    35       3.099169       3.099169       3.099169    1[8-(28,28,28)]
    36      -0.980966      -0.980966      -0.980966    1[8-(28,28,28)]
    37      -0.516095      -0.516095      -0.516095    1[6-(6,6)]
    38       5.860292       5.860292       5.860292    1[6-(6,6)]
    39       2.170835       2.170835       2.170835    1[6-(6,6)]
    40       2.882783       2.882783       2.882783    1[6-(6,6)]
    41       5.176442       5.176442       5.176442    1[6-(6,6)]
    42       3.826022       3.826022       3.826022    1[6-(6,6)]
    43       6.193638       6.193638       6.193638    1[6-(6,6)]
    44       0.490422       0.490422       0.490422    1[6-(6,6)]
    45         5.9977         5.9977         5.9977    1[6-(6,6)]
    46       0.024933       0.024933       0.024933    1[6-(6,6)]
    47       4.675678       4.675678       4.675678    1[6-(6,6)]
    48       3.634813       3.634813       3.634813    1[6-(6,6)]
    49       5.374801       5.374801       5.374801    1[6-(6,6)]
    50       6.325331       6.325331       6.325331    1[6-(6,6)]
    51       5.019479       5.019479       5.019479    1[6-(6,6)]
    52        3.87846        3.87846        3.87846    1[6-(6,6)]
    53       1.705932       1.705932       1.705932    1[8-(28,28,28)]
    54       0.412271       0.412271       0.412271    1[8-(28,28,28)]
    55      -1.909332      -1.909332      -1.909332    1[6-(6,6)]
    56       4.467055       4.467055       4.467055    1[6-(6,6)]
    57       0.777598       0.777598       0.777598    1[6-(6,6)]
    58        4.27602        4.27602        4.27602    1[6-(6,6)]
    59       3.783205       3.783205       3.783205    1[6-(6,6)]
    60       2.432785       2.432785       2.432785    1[6-(6,6)]
    61       4.800401       4.800401       4.800401    1[6-(6,6)]
    62      -0.902815      -0.902815      -0.902815    1[6-(6,6)]
    63       4.604463       4.604463       4.604463    1[6-(6,6)]
    64      -1.368304      -1.368304      -1.368304    1[6-(6,6)]
    65       3.282441       3.282441       3.282441    1[6-(6,6)]
    66       2.241576       2.241576       2.241576    1[6-(6,6)]
    67       0.316962       0.316962       0.316962    1[6-(6,6)]
    68      -0.633568      -0.633568      -0.633568    1[6-(6,6)]
    69       0.672284       0.672284       0.672284    1[6-(6,6)]
    70       1.813303       1.813303       1.813303    1[6-(6,6)]
    71       1.199357       1.199357       1.199357    1[8-(28,28,28)]
    72       5.279492       5.279492       5.279492    1[8-(28,28,28)]
    73       4.814621       4.814621       4.814621    1[6-(6,6)]
    74      -1.561766      -1.561766      -1.561766    1[6-(6,6)]
    75       2.127691       2.127691       2.127691    1[6-(6,6)]
    76       1.415743       1.415743       1.415743    1[6-(6,6)]
    77      -0.877916      -0.877916      -0.877916    1[6-(6,6)]
    78       0.472504       0.472504       0.472504    1[6-(6,6)]
    79      -1.895112      -1.895112      -1.895112    1[6-(6,6)]
    80       3.808104       3.808104       3.808104    1[6-(6,6)]
    81      -1.699174      -1.699174      -1.699174    1[6-(6,6)]
    82       4.273593       4.273593       4.273593    1[6-(6,6)]
    83      -0.377152      -0.377152      -0.377152    1[6-(6,6)]
    84       0.663713       0.663713       0.663713    1[6-(6,6)]
    85       0.377875       0.377875       0.377875    6[6-(6,6),8-(0),8-(28,28)]
    86      -0.224263      -0.224263      -0.224263    6[6-(1,6),6-(1,6),6-(8,8)]
    87      -0.976059      -0.976059      -0.976059    6[1-(0),6-(1,6),6-(6,6)]
    88      -1.571747      -1.571747      -1.571747    6[1-(0),6-(1,6),6-(6,6)]
    89      -1.504528      -1.504528      -1.504528    6[6-(1,6),6-(1,6),6-(6,6,6)]
    90      -0.769911      -0.769911      -0.769911    6[1-(0),6-(1,6),6-(6,6)]
    91      -0.103859      -0.103859      -0.103859    6[1-(0),6-(1,6),6-(6,6)]
    92      -2.287811      -2.287811      -2.287811    6[6-(6,6),6-(6,6),6-(9,9,9),6-(9,9,9)]
    93      -2.041852      -2.041852      -2.041852    6[6-(6,6,6),9-(0),9-(0),9-(0)]
    94       3.329086       3.329086       3.329086    6[6-(6,6,6),9-(0),9-(0),9-(0)]
    95      -1.903435      -1.903435      -1.903435    6[6-(1,6),6-(1,6),6-(6,6,6)]
    96       0.007645       0.007645       0.007645    6[1-(0),6-(1,6),6-(6,6)]
    97       0.432432       0.432432       0.432432    6[1-(0),6-(1,6),6-(6,6)]
    98       1.759608       1.759608       1.759608    6[6-(1,6),6-(1,6),6-(8,8)]
    99        2.63599        2.63599        2.63599    6[1-(0),6-(1,6),6-(6,6)]
   100        2.21047        2.21047        2.21047    6[1-(0),6-(1,6),6-(6,6)]
   101       2.188692       2.188692       2.188692    6[6-(6,6),8-(28),8-(28)]
   102       5.459252       5.459252       5.459252    6[6-(6,6),8-(28),8-(28)]
   103      -0.805495      -0.805495      -0.805495    6[6-(1,6),6-(1,6),6-(8,8)]
   104       0.312934       0.312934       0.312934    6[1-(0),6-(1,6),6-(6,6)]
   105       1.124102       1.124102       1.124102    6[1-(0),6-(1,6),6-(6,6)]
   106       0.834274       0.834274       0.834274    6[6-(1,6),6-(1,6),6-(6,6,6)]
   107      -0.298652      -0.298652      -0.298652    6[1-(0),6-(1,6),6-(6,6)]
   108      -1.119659      -1.119659      -1.119659    6[1-(0),6-(1,6),6-(6,6)]
   109       1.752081       1.752081       1.752081    6[6-(6,6),6-(6,6),6-(9,9,9),6-(9,9,9)]
   110       2.782972       2.782972       2.782972    6[6-(6,6,6),9-(0),9-(0),9-(0)]
   111       2.472049       2.472049       2.472049    6[6-(6,6,6),9-(0),9-(0),9-(0)]
   112       0.995675       0.995675       0.995675    6[6-(1,6),6-(1,6),6-(6,6,6)]
   113      -0.047455      -0.047455      -0.047455    6[1-(0),6-(1,6),6-(6,6)]
   114       6.379733       6.379733       6.379733    6[1-(0),6-(1,6),6-(6,6)]
   115      -0.287477      -0.287477      -0.287477    6[6-(1,6),6-(1,6),6-(8,8)]
   116       0.746443       0.746443       0.746443    6[1-(0),6-(1,6),6-(6,6)]
   117       1.374267       1.374267       1.374267    6[1-(0),6-(1,6),6-(6,6)]
   118       6.156939       6.156939       6.156939    6[6-(6,6),8-(0),8-(28)]
   119       2.527414       2.527414       2.527414    6[6-(6,6),8-(0),8-(28,28)]
   120       3.129552       3.129552       3.129552    6[6-(1,6),6-(1,6),6-(8,8)]
   121       3.881348       3.881348       3.881348    6[1-(0),6-(1,6),6-(6,6)]
   122       4.477036       4.477036       4.477036    6[1-(0),6-(1,6),6-(6,6)]
   123       4.409817       4.409817       4.409817    6[6-(1,6),6-(1,6),6-(6,6,6)]
   124         3.6752         3.6752         3.6752    6[1-(0),6-(1,6),6-(6,6)]
   125       3.009148       3.009148       3.009148    6[1-(0),6-(1,6),6-(6,6)]
   126         5.1931         5.1931         5.1931    6[6-(6,6),6-(6,6),6-(9,9,9),6-(9,9,9)]
   127       4.947141       4.947141       4.947141    6[6-(6,6,6),9-(0),9-(0),9-(0)]
   128      -0.423797      -0.423797      -0.423797    6[6-(6,6,6),9-(0),9-(0),9-(0)]
   129       4.808724       4.808724       4.808724    6[6-(1,6),6-(1,6),6-(6,6,6)]
   130       5.684118       5.684118       5.684118    6[1-(0),6-(1,6),6-(6,6)]
   131       5.259331       5.259331       5.259331    6[1-(0),6-(1,6),6-(6,6)]
   132       3.932155       3.932155       3.932155    6[6-(1,6),6-(1,6),6-(8,8)]
   133       3.055773       3.055773       3.055773    6[1-(0),6-(1,6),6-(6,6)]
   134       3.481293       3.481293       3.481293    6[1-(0),6-(1,6),6-(6,6)]
   135       3.503071       3.503071       3.503071    6[6-(6,6),8-(28),8-(28)]
   136       0.232511       0.232511       0.232511    6[6-(6,6),8-(28),8-(28)]
   137       6.497258       6.497258       6.497258    6[6-(1,6),6-(1,6),6-(8,8)]
   138       5.378829       5.378829       5.378829    6[1-(0),6-(1,6),6-(6,6)]
   139       4.567661       4.567661       4.567661    6[1-(0),6-(1,6),6-(6,6)]
   140       4.857489       4.857489       4.857489    6[6-(1,6),6-(1,6),6-(6,6,6)]
   141       5.990415       5.990415       5.990415    6[1-(0),6-(1,6),6-(6,6)]
   142       6.811422       6.811422       6.811422    6[1-(0),6-(1,6),6-(6,6)]
   143       3.939682       3.939682       3.939682    6[6-(6,6),6-(6,6),6-(9,9,9),6-(9,9,9)]
   144       2.908791       2.908791       2.908791    6[6-(6,6,6),9-(0),9-(0),9-(0)]
   145       3.219714       3.219714       3.219714    6[6-(6,6,6),9-(0),9-(0),9-(0)]
   146       4.696088       4.696088       4.696088    6[6-(1,6),6-(1,6),6-(6,6,6)]
   147       5.739218       5.739218       5.739218    6[1-(0),6-(1,6),6-(6,6)]
   148       -0.68797       -0.68797       -0.68797    6[1-(0),6-(1,6),6-(6,6)]
   149        5.97924        5.97924        5.97924    6[6-(1,6),6-(1,6),6-(8,8)]
   150        4.94532        4.94532        4.94532    6[1-(0),6-(1,6),6-(6,6)]
   151       4.317496       4.317496       4.317496    6[1-(0),6-(1,6),6-(6,6)]
   152      -0.465176      -0.465176      -0.465176    6[6-(6,6),8-(0),8-(28)]
   153       3.920651       3.920651       3.920651    6[6-(6,6),8-(0),8-(28,28)]
   154       4.522789       4.522789       4.522789    6[6-(1,6),6-(1,6),6-(8,8)]
   155       5.274585       5.274585       5.274585    6[1-(0),6-(1,6),6-(6,6)]
   156       5.870273       5.870273       5.870273    6[1-(0),6-(1,6),6-(6,6)]
   157       5.803054       5.803054       5.803054    6[6-(1,6),6-(1,6),6-(6,6,6)]
   158       5.068437       5.068437       5.068437    6[1-(0),6-(1,6),6-(6,6)]
   159       4.402385       4.402385       4.402385    6[1-(0),6-(1,6),6-(6,6)]
   160       6.586337       6.586337       6.586337    6[6-(6,6),6-(6,6),6-(9,9,9),6-(9,9,9)]
   161       6.340378       6.340378       6.340378    6[6-(6,6,6),9-(0),9-(0),9-(0)]
   162        0.96944        0.96944        0.96944    6[6-(6,6,6),9-(0),9-(0),9-(0)]
   163       6.201961       6.201961       6.201961    6[6-(1,6),6-(1,6),6-(6,6,6)]
   164       4.290881       4.290881       4.290881    6[1-(0),6-(1,6),6-(6,6)]
   165       3.866094       3.866094       3.866094    6[1-(0),6-(1,6),6-(6,6)]
   166       2.538918       2.538918       2.538918    6[6-(1,6),6-(1,6),6-(8,8)]
   167       1.662536       1.662536       1.662536    6[1-(0),6-(1,6),6-(6,6)]
   168       2.088056       2.088056       2.088056    6[1-(0),6-(1,6),6-(6,6)]
   169       2.109834       2.109834       2.109834    6[6-(6,6),8-(28),8-(28)]
   170      -1.160726      -1.160726      -1.160726    6[6-(6,6),8-(28),8-(28)]
   171       5.104021       5.104021       5.104021    6[6-(1,6),6-(1,6),6-(8,8)]
   172       3.985592       3.985592       3.985592    6[1-(0),6-(1,6),6-(6,6)]
   173       3.174424       3.174424       3.174424    6[1-(0),6-(1,6),6-(6,6)]
   174       3.464252       3.464252       3.464252    6[6-(1,6),6-(1,6),6-(6,6,6)]
   175       4.597178       4.597178       4.597178    6[1-(0),6-(1,6),6-(6,6)]
   176       5.418185       5.418185       5.418185    6[1-(0),6-(1,6),6-(6,6)]
   177       2.546445       2.546445       2.546445    6[6-(6,6),6-(6,6),6-(9,9,9),6-(9,9,9)]
   178       1.515554       1.515554       1.515554    6[6-(6,6,6),9-(0),9-(0),9-(0)]
   179       1.826477       1.826477       1.826477    6[6-(6,6,6),9-(0),9-(0),9-(0)]
   180       3.302851       3.302851       3.302851    6[6-(1,6),6-(1,6),6-(6,6,6)]
   181       4.345981       4.345981       4.345981    6[1-(0),6-(1,6),6-(6,6)]
   182      -2.081207      -2.081207      -2.081207    6[1-(0),6-(1,6),6-(6,6)]
   183       4.586003       4.586003       4.586003    6[6-(1,6),6-(1,6),6-(8,8)]
   184       3.552083       3.552083       3.552083    6[1-(0),6-(1,6),6-(6,6)]
   185       2.924259       2.924259       2.924259    6[1-(0),6-(1,6),6-(6,6)]
   186      -1.858413      -1.858413      -1.858413    6[6-(6,6),8-(0),8-(28)]
   187       1.771112       1.771112       1.771112    6[6-(6,6),8-(0),8-(28,28)]
   188       1.168974       1.168974       1.168974    6[6-(1,6),6-(1,6),6-(8,8)]
   189       0.417178       0.417178       0.417178    6[1-(0),6-(1,6),6-(6,6)]
   190       -0.17851       -0.17851       -0.17851    6[1-(0),6-(1,6),6-(6,6)]
   191      -0.111291      -0.111291      -0.111291    6[6-(1,6),6-(1,6),6-(6,6,6)]
   192       0.623326       0.623326       0.623326    6[1-(0),6-(1,6),6-(6,6)]
   193       1.289378       1.289378       1.289378    6[1-(0),6-(1,6),6-(6,6)]
   194      -0.894574      -0.894574      -0.894574    6[6-(6,6),6-(6,6),6-(9,9,9),6-(9,9,9)]
   195      -0.648615      -0.648615      -0.648615    6[6-(6,6,6),9-(0),9-(0),9-(0)]
   196       4.722323       4.722323       4.722323    6[6-(6,6,6),9-(0),9-(0),9-(0)]
   197      -0.510198      -0.510198      -0.510198    6[6-(1,6),6-(1,6),6-(6,6,6)]
   198      -1.385592      -1.385592      -1.385592    6[1-(0),6-(1,6),6-(6,6)]
   199      -0.960805      -0.960805      -0.960805    6[1-(0),6-(1,6),6-(6,6)]
   200       0.366371       0.366371       0.366371    6[6-(1,6),6-(1,6),6-(8,8)]
   201       1.242753       1.242753       1.242753    6[1-(0),6-(1,6),6-(6,6)]
   202       0.817233       0.817233       0.817233    6[1-(0),6-(1,6),6-(6,6)]
   203       0.795455       0.795455       0.795455    6[6-(6,6),8-(28),8-(28)]
   204       4.066015       4.066015       4.066015    6[6-(6,6),8-(28),8-(28)]
   205      -2.198732      -2.198732      -2.198732    6[6-(1,6),6-(1,6),6-(8,8)]
   206      -1.080303      -1.080303      -1.080303    6[1-(0),6-(1,6),6-(6,6)]
   207      -0.269135      -0.269135      -0.269135    6[1-(0),6-(1,6),6-(6,6)]
   208      -0.558963      -0.558963      -0.558963    6[6-(1,6),6-(1,6),6-(6,6,6)]
   209      -1.691889      -1.691889      -1.691889    6[1-(0),6-(1,6),6-(6,6)]
   210      -2.512896      -2.512896      -2.512896    6[1-(0),6-(1,6),6-(6,6)]
   211       0.358844       0.358844       0.358844    6[6-(6,6),6-(6,6),6-(9,9,9),6-(9,9,9)]
   212       1.389735       1.389735       1.389735    6[6-(6,6,6),9-(0),9-(0),9-(0)]
   213       1.078812       1.078812       1.078812    6[6-(6,6,6),9-(0),9-(0),9-(0)]
   214      -0.397562      -0.397562      -0.397562    6[6-(1,6),6-(1,6),6-(6,6,6)]
   215      -1.440692      -1.440692      -1.440692    6[1-(0),6-(1,6),6-(6,6)]
   216       4.986496       4.986496       4.986496    6[1-(0),6-(1,6),6-(6,6)]
   217      -1.680714      -1.680714      -1.680714    6[6-(1,6),6-(1,6),6-(8,8)]
   218      -0.646794      -0.646794      -0.646794    6[1-(0),6-(1,6),6-(6,6)]
   219       -0.01897       -0.01897       -0.01897    6[1-(0),6-(1,6),6-(6,6)]
   220       4.763702       4.763702       4.763702    6[6-(6,6),8-(0),8-(28)]
   221       1.410944       1.410944       1.410944    8[6-(6,8)]
   222      -0.297486      -0.297486      -0.297486    8[6-(6,8),28-(8,8,8),28-(8,8,8,8,8)]
   223       1.349362       1.349362       1.349362    8[6-(6,8),28-(8,8,8)]
   224       3.378888       3.378888       3.378888    8[6-(6,8),28-(8,8,8)]
   225      -1.029674      -1.029674      -1.029674    8[6-(6,8),28-(8,8,8,8,8)]
   226       4.281877       4.281877       4.281877    8[6-(6,8),28-(8,8,8)]
   227       4.991422       4.991422       4.991422    8[6-(6,8)]
   228      -0.284941      -0.284941      -0.284941    8[6-(6,8),28-(8,8,8)]
   229       2.511278       2.511278       2.511278    8[1-(0),28-(8,8,8),28-(8,8,8),28-(8,8,8)]
   230       3.955938       3.955938       3.955938    8[1-(0),28-(8,8,8),28-(8,8,8),28-(8,8,8,8,8)]
   231       1.494345       1.494345       1.494345    8[6-(6,8)]
   232       3.202775       3.202775       3.202775    8[6-(6,8),28-(8,8,8),28-(8,8,8,8,8)]
   233       4.342401       4.342401       4.342401    8[6-(6,8),28-(8,8,8)]
   234       2.312875       2.312875       2.312875    8[6-(6,8),28-(8,8,8)]
   235       3.934963       3.934963       3.934963    8[6-(6,8),28-(8,8,8,8,8)]
   236       1.409886       1.409886       1.409886    8[6-(6,8),28-(8,8,8)]
   237       0.700341       0.700341       0.700341    8[6-(6,8)]
   238       5.976704       5.976704       5.976704    8[6-(6,8),28-(8,8,8)]
   239       3.180485       3.180485       3.180485    8[1-(0),28-(8,8,8),28-(8,8,8),28-(8,8,8)]
   240      -1.050649      -1.050649      -1.050649    8[1-(0),28-(8,8,8),28-(8,8,8),28-(8,8,8,8,8)]
   241       2.887582       2.887582       2.887582    8[6-(6,8)]
   242       4.596012       4.596012       4.596012    8[6-(6,8),28-(8,8,8),28-(8,8,8,8,8)]
   243       2.949164       2.949164       2.949164    8[6-(6,8),28-(8,8,8)]
   244       0.919638       0.919638       0.919638    8[6-(6,8),28-(8,8,8)]
   245         5.3282         5.3282         5.3282    8[6-(6,8),28-(8,8,8,8,8)]
   246       0.016649       0.016649       0.016649    8[6-(6,8),28-(8,8,8)]
   247      -0.692896      -0.692896      -0.692896    8[6-(6,8)]
   248       4.583467       4.583467       4.583467    8[6-(6,8),28-(8,8,8)]
   249       1.787248       1.787248       1.787248    8[1-(0),28-(8,8,8),28-(8,8,8),28-(8,8,8)]
   250       0.342588       0.342588       0.342588    8[1-(0),28-(8,8,8),28-(8,8,8),28-(8,8,8,8,8)]
   251       2.804181       2.804181       2.804181    8[6-(6,8)]
   252       1.095751       1.095751       1.095751    8[6-(6,8),28-(8,8,8),28-(8,8,8,8,8)]
   253      -0.043875      -0.043875      -0.043875    8[6-(6,8),28-(8,8,8)]
   254       1.985651       1.985651       1.985651    8[6-(6,8),28-(8,8,8)]
   255       0.363563       0.363563       0.363563    8[6-(6,8),28-(8,8,8,8,8)]
   256        2.88864        2.88864        2.88864    8[6-(6,8),28-(8,8,8)]
   257       3.598185       3.598185       3.598185    8[6-(6,8)]
   258      -1.678178      -1.678178      -1.678178    8[6-(6,8),28-(8,8,8)]
   259       1.118041       1.118041       1.118041    8[1-(0),28-(8,8,8),28-(8,8,8),28-(8,8,8)]
   260       5.349175       5.349175       5.349175    8[1-(0),28-(8,8,8),28-(8,8,8),28-(8,8,8,8,8)]
   261        4.60114        4.60114        4.60114    9[6-(6,9,9)]
   262      -0.763249      -0.763249      -0.763249    9[6-(6,9,9)]
   263      -2.608317      -2.608317      -2.608317    9[6-(6,9,9)]
   264       3.086865       3.086865       3.086865    9[6-(6,9,9)]
   265       2.539281       2.539281       2.539281    9[6-(6,9,9)]
   266       2.949458       2.949458       2.949458    9[6-(6,9,9)]
   267       3.678437       3.678437       3.678437    9[6-(6,9,9)]
   268       2.235058       2.235058       2.235058    9[6-(6,9,9)]
   269       3.447484       3.447484       3.447484    9[6-(6,9,9)]
   270       3.519021       3.519021       3.519021    9[6-(6,9,9)]
   271       1.677339       1.677339       1.677339    9[6-(6,9,9)]
   272       2.868966       2.868966       2.868966    9[6-(6,9,9)]
   273      -1.695851      -1.695851      -1.695851    9[6-(6,9,9)]
   274       3.668538       3.668538       3.668538    9[6-(6,9,9)]
   275       5.513606       5.513606       5.513606    9[6-(6,9,9)]
   276      -0.181576      -0.181576      -0.181576    9[6-(6,9,9)]
   277       0.366008       0.366008       0.366008    9[6-(6,9,9)]
   278      -0.044169      -0.044169      -0.044169    9[6-(6,9,9)]
   279       2.013326       2.013326       2.013326    9[6-(6,9,9)]
   280       3.456705       3.456705       3.456705    9[6-(6,9,9)]
   281       2.244279       2.244279       2.244279    9[6-(6,9,9)]
   282       2.172742       2.172742       2.172742    9[6-(6,9,9)]
   283       4.014424       4.014424       4.014424    9[6-(6,9,9)]
   284       2.822797       2.822797       2.822797    9[6-(6,9,9)]
   285      -0.302614      -0.302614      -0.302614    9[6-(6,9,9)]
   286       5.061775       5.061775       5.061775    9[6-(6,9,9)]
   287       6.906843       6.906843       6.906843    9[6-(6,9,9)]
   288       1.211661       1.211661       1.211661    9[6-(6,9,9)]
   289       1.759245       1.759245       1.759245    9[6-(6,9,9)]
   290       1.349068       1.349068       1.349068    9[6-(6,9,9)]
   291       0.620089       0.620089       0.620089    9[6-(6,9,9)]
   292       2.063468       2.063468       2.063468    9[6-(6,9,9)]
   293       0.851042       0.851042       0.851042    9[6-(6,9,9)]
   294       0.779505       0.779505       0.779505    9[6-(6,9,9)]
   295       2.621187       2.621187       2.621187    9[6-(6,9,9)]
   296        1.42956        1.42956        1.42956    9[6-(6,9,9)]
   297       5.994377       5.994377       5.994377    9[6-(6,9,9)]
   298       0.629988       0.629988       0.629988    9[6-(6,9,9)]
   299       -1.21508       -1.21508       -1.21508    9[6-(6,9,9)]
   300       4.480102       4.480102       4.480102    9[6-(6,9,9)]
   301       3.932518       3.932518       3.932518    9[6-(6,9,9)]
   302       4.342695       4.342695       4.342695    9[6-(6,9,9)]
   303         2.2852         2.2852         2.2852    9[6-(6,9,9)]
   304       0.841821       0.841821       0.841821    9[6-(6,9,9)]
   305       2.054247       2.054247       2.054247    9[6-(6,9,9)]
   306       2.125784       2.125784       2.125784    9[6-(6,9,9)]
   307       0.284102       0.284102       0.284102    9[6-(6,9,9)]
   308       1.475729       1.475729       1.475729    9[6-(6,9,9)]
