# Supplementary material for: A collection of forcefield precursors for metal–organic frameworks
Source: RSC Adv. 2019 Nov 13;9(63):36492–507. doi: 10.1039/c9ra07327b (PMC9075174; doi:10.1039/c9ra07327b)
Supplement: RA-009-C9RA07327B-s2589 [file RA-009-C9RA07327B-s2589.txt]

VEHKAW_charged

9.320000    0.000000    0.000000
-2.393190    12.378784    0.000000
0.000000    0.000000    16.107000

     1       3.367477       3.367477       3.367477    30[8-(6),8-(6),8-(6),8-(6)]
     2       0.095928       0.095928       0.095928    30[8-(6),8-(6),8-(6),8-(6)]
     3       3.559333       3.559333       3.559333    30[8-(6),8-(6),8-(6),8-(6)]
     4       6.830882       6.830882       6.830882    30[8-(6),8-(6),8-(6),8-(6)]
     5       8.711737       8.711737       8.711737    1[6-(6,6)]
     6       0.079634       0.079634       0.079634    1[6-(6,6)]
     7       5.646948       5.646948       5.646948    1[6-(6,6)]
     8       4.071668       4.071668       4.071668    1[6-(6,6)]
     9       3.383771       3.383771       3.383771    1[6-(6,6)]
    10       7.136457       7.136457       7.136457    1[6-(6,6)]
    11      -1.784927      -1.784927      -1.784927    1[6-(6,6)]
    12       6.847176       6.847176       6.847176    1[6-(6,6)]
    13       1.279862       1.279862       1.279862    1[6-(6,6)]
    14       2.855142       2.855142       2.855142    1[6-(6,6)]
    15       3.543039       3.543039       3.543039    1[6-(6,6)]
    16      -0.209647      -0.209647      -0.209647    1[6-(6,6)]
    17      -1.151692      -1.151692      -1.151692    1[6-(1,1,7)]
    18       7.764598       7.764598       7.764598    1[6-(1,1,7)]
    19       6.840424       6.840424       6.840424    1[6-(1,1,7)]
    20       5.543873       5.543873       5.543873    1[6-(1,1,7)]
    21       5.584253       5.584253       5.584253    1[6-(1,1,7)]
    22       6.790132       6.790132       6.790132    1[6-(1,1,7)]
    23        6.09582        6.09582        6.09582    1[7-(1,6,6)]
    24       7.313213       7.313213       7.313213    1[7-(1,6,6)]
    25       2.221907       2.221907       2.221907    1[6-(1,1,7)]
    26       2.625617       2.625617       2.625617    1[6-(1,1,7)]
    27       3.549791       3.549791       3.549791    1[6-(1,1,7)]
    28       4.846342       4.846342       4.846342    1[6-(1,1,7)]
    29       4.805962       4.805962       4.805962    1[6-(1,1,7)]
    30       3.600083       3.600083       3.600083    1[6-(1,1,7)]
    31       4.294395       4.294395       4.294395    1[7-(1,6,6)]
    32       3.077002       3.077002       3.077002    1[7-(1,6,6)]
    33       8.078502       8.078502       8.078502    1[6-(1,1,7)]
    34      -0.837788      -0.837788      -0.837788    1[6-(1,1,7)]
    35       0.086386       0.086386       0.086386    1[6-(1,1,7)]
    36       1.382937       1.382937       1.382937    1[6-(1,1,7)]
    37       1.342557       1.342557       1.342557    1[6-(1,1,7)]
    38       0.136678       0.136678       0.136678    1[6-(1,1,7)]
    39        0.83099        0.83099        0.83099    1[7-(1,6,6)]
    40      -0.386403      -0.386403      -0.386403    1[7-(1,6,6)]
    41       4.704903       4.704903       4.704903    1[6-(1,1,7)]
    42       4.301193       4.301193       4.301193    1[6-(1,1,7)]
    43       3.377019       3.377019       3.377019    1[6-(1,1,7)]
    44       2.080468       2.080468       2.080468    1[6-(1,1,7)]
    45       2.120848       2.120848       2.120848    1[6-(1,1,7)]
    46       3.326727       3.326727       3.326727    1[6-(1,1,7)]
    47       2.632415       2.632415       2.632415    1[7-(1,6,6)]
    48       3.849808       3.849808       3.849808    1[7-(1,6,6)]
    49       7.021024       7.021024       7.021024    6[6-(1,6),6-(1,6),6-(8,8)]
    50       8.390224       8.390224       8.390224    6[1-(0),6-(6,6),6-(6,6)]
    51      -0.040318      -0.040318      -0.040318    6[6-(1,6),6-(1,6),6-(8,8)]
    52      -0.517392      -0.517392      -0.517392    6[1-(0),6-(6,6),6-(6,6)]
    53       7.436203       7.436203       7.436203    6[6-(1,6),6-(1,6),6-(8,8)]
    54       6.560853       6.560853       6.560853    6[1-(0),6-(6,6),6-(6,6)]
    55       6.082713       6.082713       6.082713    6[6-(6,6),8-(30),8-(30)]
    56       1.443897       1.443897       1.443897    6[6-(6,6),8-(0),8-(30)]
    57       6.906634       6.906634       6.906634    6[6-(6,6),8-(0),8-(30)]
    58       5.762381       5.762381       5.762381    6[6-(1,6),6-(1,6),6-(8,8)]
    59       4.393181       4.393181       4.393181    6[1-(0),6-(6,6),6-(6,6)]
    60       3.503723       3.503723       3.503723    6[6-(1,6),6-(1,6),6-(8,8)]
    61       3.980797       3.980797       3.980797    6[1-(0),6-(6,6),6-(6,6)]
    62       5.347202       5.347202       5.347202    6[6-(1,6),6-(1,6),6-(8,8)]
    63       6.222552       6.222552       6.222552    6[1-(0),6-(6,6),6-(6,6)]
    64       6.700692       6.700692       6.700692    6[6-(6,6),8-(30),8-(30)]
    65       2.019508       2.019508       2.019508    6[6-(6,6),8-(0),8-(30)]
    66       5.876771       5.876771       5.876771    6[6-(6,6),8-(0),8-(30)]
    67      -0.094214      -0.094214      -0.094214    6[6-(1,6),6-(1,6),6-(8,8)]
    68      -1.463414      -1.463414      -1.463414    6[1-(0),6-(6,6),6-(6,6)]
    69       6.967128       6.967128       6.967128    6[6-(1,6),6-(1,6),6-(8,8)]
    70       7.444202       7.444202       7.444202    6[1-(0),6-(6,6),6-(6,6)]
    71      -0.509393      -0.509393      -0.509393    6[6-(1,6),6-(1,6),6-(8,8)]
    72       0.365957       0.365957       0.365957    6[1-(0),6-(6,6),6-(6,6)]
    73       0.844097       0.844097       0.844097    6[6-(6,6),8-(30),8-(30)]
    74       5.482913       5.482913       5.482913    6[6-(6,6),8-(0),8-(30)]
    75       0.020176       0.020176       0.020176    6[6-(6,6),8-(0),8-(30)]
    76       1.164429       1.164429       1.164429    6[6-(1,6),6-(1,6),6-(8,8)]
    77       2.533629       2.533629       2.533629    6[1-(0),6-(6,6),6-(6,6)]
    78       3.423087       3.423087       3.423087    6[6-(1,6),6-(1,6),6-(8,8)]
    79       2.946013       2.946013       2.946013    6[1-(0),6-(6,6),6-(6,6)]
    80       1.579608       1.579608       1.579608    6[6-(1,6),6-(1,6),6-(8,8)]
    81       0.704258       0.704258       0.704258    6[1-(0),6-(6,6),6-(6,6)]
    82       0.226118       0.226118       0.226118    6[6-(6,6),8-(30),8-(30)]
    83       4.907302       4.907302       4.907302    6[6-(6,6),8-(0),8-(30)]
    84       1.050039       1.050039       1.050039    6[6-(6,6),8-(0),8-(30)]
    85       7.432163       7.432163       7.432163    6[1-(0),1-(0),1-(0),7-(1,1,6)]
    86        6.11011        6.11011        6.11011    6[1-(0),1-(0),1-(0),7-(1,1,6)]
    87       2.958052       2.958052       2.958052    6[1-(0),1-(0),1-(0),7-(1,1,6)]
    88       4.280105       4.280105       4.280105    6[1-(0),1-(0),1-(0),7-(1,1,6)]
    89      -0.505353      -0.505353      -0.505353    6[1-(0),1-(0),1-(0),7-(1,1,6)]
    90         0.8167         0.8167         0.8167    6[1-(0),1-(0),1-(0),7-(1,1,6)]
    91       3.968758       3.968758       3.968758    6[1-(0),1-(0),1-(0),7-(1,1,6)]
    92       2.646705       2.646705       2.646705    6[1-(0),1-(0),1-(0),7-(1,1,6)]
    93       4.861335       4.861335       4.861335    8[6-(6,8),30-(8,8,8)]
    94       6.584206       6.584206       6.584206    8[6-(6,8),30-(8,8,8)]
    95       1.751307       1.751307       1.751307    8[6-(6,8),30-(8,8,8)]
    96       2.229855       2.229855       2.229855    8[6-(6,8)]
    97       7.714135       7.714135       7.714135    8[6-(6,8),30-(8,8,8)]
    98       5.710514       5.710514       5.710514    8[6-(6,8)]
    99        7.92207        7.92207        7.92207    8[6-(6,8),30-(8,8,8)]
   100       6.199199       6.199199       6.199199    8[6-(6,8),30-(8,8,8)]
   101       1.712098       1.712098       1.712098    8[6-(6,8),30-(8,8,8)]
   102        1.23355        1.23355        1.23355    8[6-(6,8)]
   103        5.06927        5.06927        5.06927    8[6-(6,8),30-(8,8,8)]
   104       7.072891       7.072891       7.072891    8[6-(6,8)]
   105       2.065475       2.065475       2.065475    8[6-(6,8),30-(8,8,8)]
   106       0.342604       0.342604       0.342604    8[6-(6,8),30-(8,8,8)]
   107       5.175503       5.175503       5.175503    8[6-(6,8),30-(8,8,8)]
   108       4.696955       4.696955       4.696955    8[6-(6,8)]
   109      -0.787325      -0.787325      -0.787325    8[6-(6,8),30-(8,8,8)]
   110       1.216296       1.216296       1.216296    8[6-(6,8)]
   111       -0.99526       -0.99526       -0.99526    8[6-(6,8),30-(8,8,8)]
   112       0.727611       0.727611       0.727611    8[6-(6,8),30-(8,8,8)]
   113       5.214712       5.214712       5.214712    8[6-(6,8),30-(8,8,8)]
   114        5.69326        5.69326        5.69326    8[6-(6,8)]
   115        1.85754        1.85754        1.85754    8[6-(6,8),30-(8,8,8)]
   116      -0.146081      -0.146081      -0.146081    8[6-(6,8)]
   117        6.74034        6.74034        6.74034    7[1-(0),1-(0),6-(1,1,1),6-(1,1,1)]
   118       3.649875       3.649875       3.649875    7[1-(0),1-(0),6-(1,1,1),6-(1,1,1)]
   119        0.18647        0.18647        0.18647    7[1-(0),1-(0),6-(1,1,1),6-(1,1,1)]
   120       3.276935       3.276935       3.276935    7[1-(0),1-(0),6-(1,1,1),6-(1,1,1)]
