# Supplementary material for: A collection of forcefield precursors for metal–organic frameworks
Source: RSC Adv. 2019 Nov 13;9(63):36492–507. doi: 10.1039/c9ra07327b (PMC9075174; doi:10.1039/c9ra07327b)
Supplement: RA-009-C9RA07327B-s2590 [file RA-009-C9RA07327B-s2590.txt]

VEHKIE_clean

20.317800    0.000000    0.000000
-6.772526    19.155832    0.000000
-6.772526    -9.577759    16.589527

     1       8.543062       8.543062       8.543062    30[8-(30,30),8-(6),8-(6),8-(6)]
     2       3.229789       3.229789       3.229789    30[8-(30,30),8-(6),8-(6),8-(6)]
     3       3.793001       3.793001       3.793001    30[8-(30,30),8-(6),8-(6),8-(6)]
     4      -2.020356      -2.020356      -2.020356    30[8-(30,30),8-(6),8-(6),8-(6)]
     5        15.3156        15.3156        15.3156    30[8-(30,30),8-(6),8-(6),8-(6)]
     6      -3.542832      -3.542832      -3.542832    30[8-(30,30),8-(6),8-(6),8-(6)]
     7      -2.979537      -2.979537      -2.979537    30[8-(30,30),8-(6),8-(6),8-(6)]
     8       4.752265       4.752265       4.752265    30[8-(30,30),8-(6),8-(6),8-(6)]
     9       1.770433       1.770433       1.770433    30[8-(30,30),8-(6),8-(6),8-(6)]
    10      10.002418      10.002418      10.002418    30[8-(30,30),8-(6),8-(6),8-(6)]
    11      10.565539      10.565539      10.565539    30[8-(30,30),8-(6),8-(6),8-(6)]
    12      -8.792893      -8.792893      -8.792893    30[8-(30,30),8-(6),8-(6),8-(6)]
    13      -5.913485      -5.913485      -5.913485    30[8-(6),8-(6),8-(6),8-(6)]
    14      12.686233      12.686233      12.686233    30[8-(6),8-(6),8-(6),8-(6)]
    15       0.859138       0.859138       0.859138    30[8-(6),8-(6),8-(6),8-(6)]
    16        5.91361        5.91361        5.91361    30[8-(6),8-(6),8-(6),8-(6)]
    17       7.631678       7.631678       7.631678    30[8-(6),8-(6),8-(6),8-(6)]
    18       -0.85893       -0.85893       -0.85893    30[8-(6),8-(6),8-(6),8-(6)]
    19      11.314397      11.314397      11.314397    1[6-(6,6)]
    20       7.390352       7.390352       7.390352    1[6-(6,6)]
    21        8.93178        8.93178        8.93178    1[6-(6,6)]
    22      -2.106209      -2.106209      -2.106209    1[6-(6,6)]
    23        -0.2573        -0.2573        -0.2573    1[6-(6,6)]
    24      -4.277513      -4.277513      -4.277513    1[6-(6,6)]
    25      12.517158      12.517158      12.517158    1[6-(6,6)]
    26      13.217428      13.217428      13.217428    1[6-(6,6)]
    27       14.28211       14.28211       14.28211    1[6-(6,6)]
    28       -8.17985       -8.17985       -8.17985    1[6-(6,6)]
    29      -6.804984      -6.804984      -6.804984    1[6-(6,6)]
    30      -5.390882      -5.390882      -5.390882    1[6-(6,6)]
    31      -2.230816      -2.230816      -2.230816    1[6-(6,6)]
    32      -6.154864      -6.154864      -6.154864    1[6-(6,6)]
    33      -4.613392      -4.613392      -4.613392    1[6-(6,6)]
    34      11.438964      11.438964      11.438964    1[6-(6,6)]
    35      13.287911      13.287911      13.287911    1[6-(6,6)]
    36       9.267694       9.267694       9.267694    1[6-(6,6)]
    37      -1.027955      -1.027955      -1.027955    1[6-(6,6)]
    38      -0.327682      -0.327682      -0.327682    1[6-(6,6)]
    39       0.736957       0.736957       0.736957    1[6-(6,6)]
    40       5.365303       5.365303       5.365303    1[6-(6,6)]
    41       6.740131       6.740131       6.740131    1[6-(6,6)]
    42       8.154238       8.154238       8.154238    1[6-(6,6)]
    43       4.541757       4.541757       4.541757    1[6-(6,6)]
    44       0.617718       0.617718       0.617718    1[6-(6,6)]
    45       2.159148       2.159148       2.159148    1[6-(6,6)]
    46       4.666431       4.666431       4.666431    1[6-(6,6)]
    47       6.515335       6.515335       6.515335    1[6-(6,6)]
    48       2.495119       2.495119       2.495119    1[6-(6,6)]
    49       5.744577       5.744577       5.744577    1[6-(6,6)]
    50       6.444894       6.444894       6.444894    1[6-(6,6)]
    51       7.509532       7.509532       7.509532    1[6-(6,6)]
    52       -1.40727       -1.40727       -1.40727    1[6-(6,6)]
    53      -0.032451      -0.032451      -0.032451    1[6-(6,6)]
    54       1.381697       1.381697       1.381697    1[6-(6,6)]
    55      10.464298      10.464298      10.464298    6[1-(0),6-(6,6),6-(6,6)]
    56        9.37012        9.37012        9.37012    6[6-(1,6),6-(1,6),6-(8,8)]
    57       8.122062       8.122062       8.122062    6[1-(0),6-(6,6),6-(6,6)]
    58       7.924025       7.924025       7.924025    6[6-(1,6),6-(1,6),6-(8,8)]
    59       9.044481       9.044481       9.044481    6[1-(0),6-(6,6),6-(6,6)]
    60      10.317326      10.317326      10.317326    6[6-(1,6),6-(1,6),6-(8,8)]
    61       9.606219       9.606219       9.606219    6[6-(6,6),8-(30),8-(30)]
    62      11.472593      11.472593      11.472593    6[6-(6,6),8-(30),8-(30)]
    63       6.545119       6.545119       6.545119    6[6-(6,6),8-(0),8-(30)]
    64      -2.155245      -2.155245      -2.155245    6[1-(0),6-(6,6),6-(6,6)]
    65      -0.976815      -0.976815      -0.976815    6[6-(1,6),6-(1,6),6-(8,8)]
    66      -1.042378      -1.042378      -1.042378    6[1-(0),6-(6,6),6-(6,6)]
    67      -2.271471      -2.271471      -2.271471    6[6-(1,6),6-(1,6),6-(8,8)]
    68      -3.450713      -3.450713      -3.450713    6[1-(0),6-(6,6),6-(6,6)]
    69      -3.390975      -3.390975      -3.390975    6[6-(1,6),6-(1,6),6-(8,8)]
    70       0.354545       0.354545       0.354545    6[6-(6,6),8-(30),8-(30)]
    71      -4.648373      -4.648373      -4.648373    6[6-(6,6),8-(30),8-(30)]
    72      -2.324301      -2.324301      -2.324301    6[6-(6,6),8-(0),8-(30)]
    73      12.853349      12.853349      12.853349    6[1-(0),6-(6,6),6-(6,6)]
    74      12.769089      12.769089      12.769089    6[6-(1,6),6-(1,6),6-(8,8)]
    75      13.263759      13.263759      13.263759    6[1-(0),6-(6,6),6-(6,6)]
    76      13.839438      13.839438      13.839438    6[6-(1,6),6-(1,6),6-(8,8)]
    77      13.908257      13.908257      13.908257    6[1-(0),6-(6,6),6-(6,6)]
    78      13.422663      13.422663      13.422663    6[6-(1,6),6-(1,6),6-(8,8)]
    79      12.037774      12.037774      12.037774    6[6-(6,6),8-(30),8-(30)]
    80      13.505976      13.505976      13.505976    6[6-(6,6),8-(30),8-(30)]
    81      14.325439      14.325439      14.325439    6[6-(6,6),8-(0),8-(30)]
    82      -7.616906      -7.616906      -7.616906    6[1-(0),6-(6,6),6-(6,6)]
    83      -7.616897      -7.616897      -7.616897    6[6-(1,6),6-(1,6),6-(8,8)]
    84      -6.797946      -6.797946      -6.797946    6[1-(0),6-(6,6),6-(6,6)]
    85      -5.946496      -5.946496      -5.946496    6[6-(1,6),6-(1,6),6-(8,8)]
    86      -5.956528      -5.956528      -5.956528    6[1-(0),6-(6,6),6-(6,6)]
    87      -6.803518      -6.803518      -6.803518    6[6-(1,6),6-(1,6),6-(8,8)]
    88      -8.453042      -8.453042      -8.453042    6[6-(6,6),8-(30),8-(30)]
    89        -6.7847        -6.7847        -6.7847    6[6-(6,6),8-(30),8-(30)]
    90      -5.000761      -5.000761      -5.000761    6[6-(6,6),8-(0),8-(30)]
    91       -3.08091       -3.08091       -3.08091    6[1-(0),6-(6,6),6-(6,6)]
    92      -4.175098      -4.175098      -4.175098    6[6-(1,6),6-(1,6),6-(8,8)]
    93      -5.423148      -5.423148      -5.423148    6[1-(0),6-(6,6),6-(6,6)]
    94      -5.621169      -5.621169      -5.621169    6[6-(1,6),6-(1,6),6-(8,8)]
    95      -4.500703      -4.500703      -4.500703    6[1-(0),6-(6,6),6-(6,6)]
    96      -3.227865      -3.227865      -3.227865    6[6-(1,6),6-(1,6),6-(8,8)]
    97      -3.939016      -3.939016      -3.939016    6[6-(6,6),8-(30),8-(30)]
    98      -2.072587      -2.072587      -2.072587    6[6-(6,6),8-(30),8-(30)]
    99      -7.000066      -7.000066      -7.000066    6[6-(6,6),8-(0),8-(30)]
   100      11.389937      11.389937      11.389937    6[1-(0),6-(6,6),6-(6,6)]
   101      12.568376      12.568376      12.568376    6[6-(1,6),6-(1,6),6-(8,8)]
   102      12.502827      12.502827      12.502827    6[1-(0),6-(6,6),6-(6,6)]
   103      11.273741      11.273741      11.273741    6[6-(1,6),6-(1,6),6-(8,8)]
   104       10.09449       10.09449       10.09449    6[1-(0),6-(6,6),6-(6,6)]
   105      10.154213      10.154213      10.154213    6[6-(1,6),6-(1,6),6-(8,8)]
   106      13.899728      13.899728      13.899728    6[6-(6,6),8-(30),8-(30)]
   107       8.896806       8.896806       8.896806    6[6-(6,6),8-(30),8-(30)]
   108      11.220926      11.220926      11.220926    6[6-(6,6),8-(0),8-(30)]
   109      -0.691769      -0.691769      -0.691769    6[1-(0),6-(6,6),6-(6,6)]
   110       -0.77602       -0.77602       -0.77602    6[6-(1,6),6-(1,6),6-(8,8)]
   111      -0.281357      -0.281357      -0.281357    6[1-(0),6-(6,6),6-(6,6)]
   112       0.294305       0.294305       0.294305    6[6-(1,6),6-(1,6),6-(8,8)]
   113       0.363115       0.363115       0.363115    6[1-(0),6-(6,6),6-(6,6)]
   114      -0.122472      -0.122472      -0.122472    6[6-(1,6),6-(1,6),6-(8,8)]
   115      -1.507316      -1.507316      -1.507316    6[6-(6,6),8-(30),8-(30)]
   116       -0.03917       -0.03917       -0.03917    6[6-(6,6),8-(30),8-(30)]
   117       0.780298       0.780298       0.780298    6[6-(6,6),8-(0),8-(30)]
   118       5.928237       5.928237       5.928237    6[1-(0),6-(6,6),6-(6,6)]
   119       5.928238       5.928238       5.928238    6[6-(1,6),6-(1,6),6-(8,8)]
   120       6.747174       6.747174       6.747174    6[1-(0),6-(6,6),6-(6,6)]
   121       7.598619       7.598619       7.598619    6[6-(1,6),6-(1,6),6-(8,8)]
   122       7.588595       7.588595       7.588595    6[1-(0),6-(6,6),6-(6,6)]
   123        6.74162        6.74162        6.74162    6[6-(1,6),6-(1,6),6-(8,8)]
   124       5.092101       5.092101       5.092101    6[6-(6,6),8-(30),8-(30)]
   125       6.760447       6.760447       6.760447    6[6-(6,6),8-(30),8-(30)]
   126       8.544338       8.544338       8.544338    6[6-(6,6),8-(0),8-(30)]
   127        3.69166        3.69166        3.69166    6[1-(0),6-(6,6),6-(6,6)]
   128       2.597482       2.597482       2.597482    6[6-(1,6),6-(1,6),6-(8,8)]
   129       1.349427       1.349427       1.349427    6[1-(0),6-(6,6),6-(6,6)]
   130       1.151392       1.151392       1.151392    6[6-(1,6),6-(1,6),6-(8,8)]
   131       2.271847       2.271847       2.271847    6[1-(0),6-(6,6),6-(6,6)]
   132        3.54469        3.54469        3.54469    6[6-(1,6),6-(1,6),6-(8,8)]
   133       2.833581       2.833581       2.833581    6[6-(6,6),8-(30),8-(30)]
   134       4.699956       4.699956       4.699956    6[6-(6,6),8-(30),8-(30)]
   135       -0.22751       -0.22751       -0.22751    6[6-(6,6),8-(0),8-(30)]
   136       4.617393       4.617393       4.617393    6[1-(0),6-(6,6),6-(6,6)]
   137       5.795822       5.795822       5.795822    6[6-(1,6),6-(1,6),6-(8,8)]
   138       5.730257       5.730257       5.730257    6[1-(0),6-(6,6),6-(6,6)]
   139       4.501162       4.501162       4.501162    6[6-(1,6),6-(1,6),6-(8,8)]
   140        3.32192        3.32192        3.32192    6[1-(0),6-(6,6),6-(6,6)]
   141       3.381661       3.381661       3.381661    6[6-(1,6),6-(1,6),6-(8,8)]
   142       7.127183       7.127183       7.127183    6[6-(6,6),8-(30),8-(30)]
   143       2.124264       2.124264       2.124264    6[6-(6,6),8-(30),8-(30)]
   144       4.448328       4.448328       4.448328    6[6-(6,6),8-(0),8-(30)]
   145       6.080775       6.080775       6.080775    6[1-(0),6-(6,6),6-(6,6)]
   146       5.996533       5.996533       5.996533    6[6-(1,6),6-(1,6),6-(8,8)]
   147       6.491213       6.491213       6.491213    6[1-(0),6-(6,6),6-(6,6)]
   148       7.066884       7.066884       7.066884    6[6-(1,6),6-(1,6),6-(8,8)]
   149       7.135684       7.135684       7.135684    6[1-(0),6-(6,6),6-(6,6)]
   150        6.65008        6.65008        6.65008    6[6-(1,6),6-(1,6),6-(8,8)]
   151       5.265228       5.265228       5.265228    6[6-(6,6),8-(30),8-(30)]
   152       6.733373       6.733373       6.733373    6[6-(6,6),8-(30),8-(30)]
   153       7.552896       7.552896       7.552896    6[6-(6,6),8-(0),8-(30)]
   154      -0.844332      -0.844332      -0.844332    6[1-(0),6-(6,6),6-(6,6)]
   155      -0.844342      -0.844342      -0.844342    6[6-(1,6),6-(1,6),6-(8,8)]
   156      -0.025401      -0.025401      -0.025401    6[1-(0),6-(6,6),6-(6,6)]
   157       0.826058       0.826058       0.826058    6[6-(1,6),6-(1,6),6-(8,8)]
   158       0.816044       0.816044       0.816044    6[1-(0),6-(6,6),6-(6,6)]
   159      -0.030935      -0.030935      -0.030935    6[6-(1,6),6-(1,6),6-(8,8)]
   160      -1.680496      -1.680496      -1.680496    6[6-(6,6),8-(30),8-(30)]
   161      -0.012097      -0.012097      -0.012097    6[6-(6,6),8-(30),8-(30)]
   162       1.771782       1.771782       1.771782    6[6-(6,6),8-(0),8-(30)]
   163       8.630424       8.630424       8.630424    8[6-(6,8),30-(8,8,8)]
   164      10.762034      10.762034      10.762034    8[6-(6,8),30-(8,8,8)]
   165      11.266294      11.266294      11.266294    8[6-(6,8),30-(8,8,8)]
   166        12.5959        12.5959        12.5959    8[6-(6,8),30-(8,8,8)]
   167       6.480638       6.480638       6.480638    8[6-(6,8),30-(8,8,8)]
   168       5.588425       5.588425       5.588425    8[6-(6,8)]
   169       1.369079       1.369079       1.369079    8[6-(6,8),30-(8,8,8)]
   170        0.32976        0.32976        0.32976    8[6-(6,8),30-(8,8,8)]
   171      -5.725083      -5.725083      -5.725083    8[6-(6,8),30-(8,8,8)]
   172       -4.50005       -4.50005       -4.50005    8[6-(6,8),30-(8,8,8)]
   173       -3.47754       -3.47754       -3.47754    8[6-(6,8),30-(8,8,8)]
   174      -1.320739      -1.320739      -1.320739    8[6-(6,8)]
   175      11.830254      11.830254      11.830254    8[6-(6,8),30-(8,8,8)]
   176      11.739104      11.739104      11.739104    8[6-(6,8),30-(8,8,8)]
   177      14.033569      14.033569      14.033569    8[6-(6,8),30-(8,8,8)]
   178      13.000875      13.000875      13.000875    8[6-(6,8),30-(8,8,8)]
   179      14.787068      14.787068      14.787068    8[6-(6,8),30-(8,8,8)]
   180      14.295767      14.295767      14.295767    8[6-(6,8)]
   181      -8.284261      -8.284261      -8.284261    8[6-(6,8),30-(8,8,8)]
   182      -9.285402      -9.285402      -9.285402    8[6-(6,8),30-(8,8,8)]
   183      -6.029284      -6.029284      -6.029284    8[6-(6,8),30-(8,8,8)]
   184       -7.55123       -7.55123       -7.55123    8[6-(6,8),30-(8,8,8)]
   185       -4.24467       -4.24467       -4.24467    8[6-(6,8),30-(8,8,8)]
   186      -5.017956      -5.017956      -5.017956    8[6-(6,8)]
   187      -4.914818      -4.914818      -4.914818    8[6-(6,8),30-(8,8,8)]
   188      -2.783207      -2.783207      -2.783207    8[6-(6,8),30-(8,8,8)]
   189      -2.278871      -2.278871      -2.278871    8[6-(6,8),30-(8,8,8)]
   190      -0.949288      -0.949288      -0.949288    8[6-(6,8),30-(8,8,8)]
   191      -7.064531      -7.064531      -7.064531    8[6-(6,8),30-(8,8,8)]
   192      -7.956769      -7.956769      -7.956769    8[6-(6,8)]
   193      14.914268      14.914268      14.914268    8[6-(6,8),30-(8,8,8)]
   194      13.874931      13.874931      13.874931    8[6-(6,8),30-(8,8,8)]
   195       7.820103       7.820103       7.820103    8[6-(6,8),30-(8,8,8)]
   196       9.045117       9.045117       9.045117    8[6-(6,8),30-(8,8,8)]
   197      10.067691      10.067691      10.067691    8[6-(6,8),30-(8,8,8)]
   198      12.224495      12.224495      12.224495    8[6-(6,8)]
   199       -1.71483       -1.71483       -1.71483    8[6-(6,8),30-(8,8,8)]
   200       -1.80598       -1.80598       -1.80598    8[6-(6,8),30-(8,8,8)]
   201       0.488408       0.488408       0.488408    8[6-(6,8),30-(8,8,8)]
   202      -0.544263      -0.544263      -0.544263    8[6-(6,8),30-(8,8,8)]
   203       1.241911       1.241911       1.241911    8[6-(6,8),30-(8,8,8)]
   204       0.750634       0.750634       0.750634    8[6-(6,8)]
   205       5.260875       5.260875       5.260875    8[6-(6,8),30-(8,8,8)]
   206       4.259753       4.259753       4.259753    8[6-(6,8),30-(8,8,8)]
   207       7.515856       7.515856       7.515856    8[6-(6,8),30-(8,8,8)]
   208        5.99393        5.99393        5.99393    8[6-(6,8),30-(8,8,8)]
   209       9.300425       9.300425       9.300425    8[6-(6,8),30-(8,8,8)]
   210       8.527136       8.527136       8.527136    8[6-(6,8)]
   211       1.857789       1.857789       1.857789    8[6-(6,8),30-(8,8,8)]
   212       3.989392       3.989392       3.989392    8[6-(6,8),30-(8,8,8)]
   213       4.493659       4.493659       4.493659    8[6-(6,8),30-(8,8,8)]
   214       5.823261       5.823261       5.823261    8[6-(6,8),30-(8,8,8)]
   215      -0.291988      -0.291988      -0.291988    8[6-(6,8),30-(8,8,8)]
   216      -1.184204      -1.184204      -1.184204    8[6-(6,8)]
   217       8.141715       8.141715       8.141715    8[6-(6,8),30-(8,8,8)]
   218       7.102402       7.102402       7.102402    8[6-(6,8),30-(8,8,8)]
   219       1.047552       1.047552       1.047552    8[6-(6,8),30-(8,8,8)]
   220       2.272589       2.272589       2.272589    8[6-(6,8),30-(8,8,8)]
   221       3.295087       3.295087       3.295087    8[6-(6,8),30-(8,8,8)]
   222       5.451889       5.451889       5.451889    8[6-(6,8)]
   223       5.057724       5.057724       5.057724    8[6-(6,8),30-(8,8,8)]
   224       4.966548       4.966548       4.966548    8[6-(6,8),30-(8,8,8)]
   225       7.260959       7.260959       7.260959    8[6-(6,8),30-(8,8,8)]
   226       6.228265       6.228265       6.228265    8[6-(6,8),30-(8,8,8)]
   227       8.014515       8.014515       8.014515    8[6-(6,8),30-(8,8,8)]
   228        7.52324        7.52324        7.52324    8[6-(6,8)]
   229      -1.511731      -1.511731      -1.511731    8[6-(6,8),30-(8,8,8)]
   230      -2.512846      -2.512846      -2.512846    8[6-(6,8),30-(8,8,8)]
   231       0.743326       0.743326       0.743326    8[6-(6,8),30-(8,8,8)]
   232      -0.778619      -0.778619      -0.778619    8[6-(6,8),30-(8,8,8)]
   233       2.527882       2.527882       2.527882    8[6-(6,8),30-(8,8,8)]
   234       1.754571       1.754571       1.754571    8[6-(6,8)]
   235      -3.312307      -3.312307      -3.312307    8[30-(8,8,8),30-(8,8,8),30-(8,8,8)]
   236       3.460332       3.460332       3.460332    8[30-(8,8,8),30-(8,8,8),30-(8,8,8)]
   237        9.93703        9.93703        9.93703    8[30-(8,8,8),30-(8,8,8),30-(8,8,8)]
   238      -3.312307      -3.312307      -3.312307    8[30-(8,8,8),30-(8,8,8),30-(8,8,8)]
