# Supplementary material for: A collection of forcefield precursors for metal–organic frameworks
Source: RSC Adv. 2019 Nov 13;9(63):36492–507. doi: 10.1039/c9ra07327b (PMC9075174; doi:10.1039/c9ra07327b)
Supplement: RA-009-C9RA07327B-s2591 [file RA-009-C9RA07327B-s2591.txt]

VEHRIL_clean

16.473000    0.000000    0.000000
7.907537    15.125723    0.000000
7.916492    0.157217    15.476043

     1      22.522874      22.522874      22.522874    62[7-(6,6),8-(6),8-(6),8-(6),8-(6)]
     2       5.844953       5.844953       5.844953    62[7-(6,6),8-(6),8-(6),8-(6),8-(6)]
     3      18.151443      18.151443      18.151443    62[7-(6,6),8-(6),8-(6),8-(6),8-(6)]
     4      13.842531      13.842531      13.842531    62[1-(8),7-(6,6),8-(1,1),8-(6),8-(6),8-(6),8-(6)]
     5       9.774155       9.774155       9.774155    62[7-(6,6),8-(6),8-(6),8-(6),8-(6)]
     6      26.452076      26.452076      26.452076    62[7-(6,6),8-(6),8-(6),8-(6),8-(6)]
     7      14.145586      14.145586      14.145586    62[7-(6,6),8-(6),8-(6),8-(6),8-(6)]
     8      18.454498      18.454498      18.454498    62[1-(8),7-(6,6),8-(1,1),8-(6),8-(6),8-(6),8-(6)]
     9      13.941726      13.941726      13.941726    1[8-(1,62)]
    10      15.049674      15.049674      15.049674    1[8-(1,62),62-(7,8,8,8,8,8)]
    11       8.990999       8.990999       8.990999    1[6-(6,6)]
    12      10.947064      10.947064      10.947064    1[6-(6,6)]
    13      14.825298      14.825298      14.825298    1[6-(6,6)]
    14      11.280052      11.280052      11.280052    1[6-(6,6)]
    15        9.56344        9.56344        9.56344    1[6-(6,6)]
    16      13.273776      13.273776      13.273776    1[6-(6,6)]
    17      13.150632      13.150632      13.150632    1[6-(6,6)]
    18      10.650459      10.650459      10.650459    1[6-(6,6)]
    19      17.727086      17.727086      17.727086    1[6-(6,6)]
    20      17.716774      17.716774      17.716774    1[6-(6,6)]
    21      27.309591      27.309591      27.309591    1[6-(6,6)]
    22       8.807909       8.807909       8.807909    1[6-(6,6)]
    23      18.355303      18.355303      18.355303    1[8-(1,62)]
    24      17.247355      17.247355      17.247355    1[8-(1,62),62-(7,8,8,8,8,8)]
    25       23.30603       23.30603       23.30603    1[6-(6,6)]
    26      21.349965      21.349965      21.349965    1[6-(6,6)]
    27      17.471731      17.471731      17.471731    1[6-(6,6)]
    28      21.016977      21.016977      21.016977    1[6-(6,6)]
    29      14.817097      14.817097      14.817097    1[6-(6,6)]
    30      19.023253      19.023253      19.023253    1[6-(6,6)]
    31      19.146397      19.146397      19.146397    1[6-(6,6)]
    32       21.64657       21.64657       21.64657    1[6-(6,6)]
    33      14.569943      14.569943      14.569943    1[6-(6,6)]
    34      14.580255      14.580255      14.580255    1[6-(6,6)]
    35       4.987438       4.987438       4.987438    1[6-(6,6)]
    36       23.48912       23.48912       23.48912    1[6-(6,6)]
    37      19.509211      19.509211      19.509211    6[6-(6,7),8-(62),8-(62)]
    38      18.373334      18.373334      18.373334    6[1-(0),6-(1,6),6-(1,6)]
    39      18.380022      18.380022      18.380022    6[1-(0),6-(1,6),6-(6,7)]
    40      19.378105      19.378105      19.378105    6[1-(0),6-(1,6),6-(6,7)]
    41      19.356984      19.356984      19.356984    6[6-(1,6),6-(8,8),7-(6,62)]
    42      28.223797      28.223797      28.223797    6[6-(1,6),6-(8,8),7-(6,62)]
    43      17.108433      17.108433      17.108433    6[6-(6,7),8-(62),8-(62)]
    44      15.110889      15.110889      15.110889    6[6-(6,7),8-(62),8-(62)]
    45      10.834029      10.834029      10.834029    6[6-(1,6),6-(8,8),7-(6,62)]
    46      11.726907      11.726907      11.726907    6[6-(1,6),6-(8,8),7-(6,62)]
    47      12.985278      12.985278      12.985278    6[6-(6,7),8-(62),8-(62)]
    48      11.054448      11.054448      11.054448    6[6-(6,7),8-(62),8-(62)]
    49       8.314012       8.314012       8.314012    6[6-(1,6),6-(8,8),7-(6,62)]
    50       9.128658       9.128658       9.128658    6[6-(1,6),6-(8,8),7-(6,62)]
    51       9.585292       9.585292       9.585292    6[1-(0),6-(1,6),6-(1,6)]
    52       8.792493       8.792493       8.792493    6[6-(6,7),8-(62),8-(62)]
    53      10.276906      10.276906      10.276906    6[1-(0),6-(1,6),6-(6,7)]
    54       9.691573       9.691573       9.691573    6[1-(0),6-(1,6),6-(6,7)]
    55      14.878889      14.878889      14.878889    6[1-(0),6-(1,6),6-(6,7)]
    56      15.101645      15.101645      15.101645    6[6-(1,6),6-(8,8),7-(6,62)]
    57      10.484213      10.484213      10.484213    6[1-(0),6-(1,6),6-(1,6)]
    58       9.464329       9.464329       9.464329    6[1-(0),6-(1,6),6-(6,7)]
    59      13.969301      13.969301      13.969301    6[1-(0),6-(1,6),6-(6,7)]
    60      13.886526      13.886526      13.886526    6[1-(0),6-(1,6),6-(1,6)]
    61      10.666318      10.666318      10.666318    6[1-(0),6-(1,6),6-(6,7)]
    62      15.328558      15.328558      15.328558    6[6-(6,7),8-(62),8-(62)]
    63      15.962554      15.962554      15.962554    6[6-(1,6),6-(8,8),7-(6,62)]
    64      29.303505      29.303505      29.303505    6[6-(6,7),8-(62),8-(62)]
    65      12.787818      12.787818      12.787818    6[6-(6,7),8-(62),8-(62)]
    66      13.923695      13.923695      13.923695    6[1-(0),6-(1,6),6-(1,6)]
    67      13.917007      13.917007      13.917007    6[1-(0),6-(1,6),6-(6,7)]
    68      12.918924      12.918924      12.918924    6[1-(0),6-(1,6),6-(6,7)]
    69      12.940045      12.940045      12.940045    6[6-(1,6),6-(8,8),7-(6,62)]
    70       4.073232       4.073232       4.073232    6[6-(1,6),6-(8,8),7-(6,62)]
    71      15.188596      15.188596      15.188596    6[6-(6,7),8-(62),8-(62)]
    72       17.18614       17.18614       17.18614    6[6-(6,7),8-(62),8-(62)]
    73         21.463         21.463         21.463    6[6-(1,6),6-(8,8),7-(6,62)]
    74      20.570122      20.570122      20.570122    6[6-(1,6),6-(8,8),7-(6,62)]
    75      19.311751      19.311751      19.311751    6[6-(6,7),8-(62),8-(62)]
    76      21.242581      21.242581      21.242581    6[6-(6,7),8-(62),8-(62)]
    77      23.983017      23.983017      23.983017    6[6-(1,6),6-(8,8),7-(6,62)]
    78      23.168371      23.168371      23.168371    6[6-(1,6),6-(8,8),7-(6,62)]
    79      22.711737      22.711737      22.711737    6[1-(0),6-(1,6),6-(1,6)]
    80      23.504536      23.504536      23.504536    6[6-(6,7),8-(62),8-(62)]
    81      22.020123      22.020123      22.020123    6[1-(0),6-(1,6),6-(6,7)]
    82      22.605456      22.605456      22.605456    6[1-(0),6-(1,6),6-(6,7)]
    83       17.41814       17.41814       17.41814    6[1-(0),6-(1,6),6-(6,7)]
    84      17.195384      17.195384      17.195384    6[6-(1,6),6-(8,8),7-(6,62)]
    85      21.812816      21.812816      21.812816    6[1-(0),6-(1,6),6-(1,6)]
    86        22.8327        22.8327        22.8327    6[1-(0),6-(1,6),6-(6,7)]
    87      18.327728      18.327728      18.327728    6[1-(0),6-(1,6),6-(6,7)]
    88      18.410503      18.410503      18.410503    6[1-(0),6-(1,6),6-(1,6)]
    89      21.630711      21.630711      21.630711    6[1-(0),6-(1,6),6-(6,7)]
    90      16.968471      16.968471      16.968471    6[6-(6,7),8-(62),8-(62)]
    91      16.334475      16.334475      16.334475    6[6-(1,6),6-(8,8),7-(6,62)]
    92       2.993524       2.993524       2.993524    6[6-(6,7),8-(62),8-(62)]
    93      20.339733      20.339733      20.339733    7[6-(6,6),6-(6,6),62-(8,8,8,8)]
    94      16.063204      16.063204      16.063204    7[6-(6,6),6-(6,6),62-(8,8,8,8)]
    95       8.175668       8.175668       8.175668    7[6-(6,6),6-(6,6),62-(8,8,8,8)]
    96      11.801829      11.801829      11.801829    7[6-(6,6),6-(6,6),62-(1,8,8,8,8,8)]
    97      11.957296      11.957296      11.957296    7[6-(6,6),6-(6,6),62-(8,8,8,8)]
    98      16.233825      16.233825      16.233825    7[6-(6,6),6-(6,6),62-(8,8,8,8)]
    99      24.121361      24.121361      24.121361    7[6-(6,6),6-(6,6),62-(8,8,8,8)]
   100        20.4952        20.4952        20.4952    7[6-(6,6),6-(6,6),62-(1,8,8,8,8,8)]
   101      14.450256      14.450256      14.450256    8[6-(6,8),62-(1,7,8,8,8,8)]
   102      18.641488      18.641488      18.641488    8[6-(6,8),62-(7,8,8,8)]
   103      20.554948      20.554948      20.554948    8[6-(6,8),62-(7,8,8,8)]
   104      29.296903      29.296903      29.296903    8[6-(6,8),62-(7,8,8,8)]
   105      14.158218      14.158218      14.158218    8[6-(6,8),62-(7,8,8,8)]
   106        16.4407        16.4407        16.4407    8[6-(6,8),62-(7,8,8,8)]
   107      10.237406      10.237406      10.237406    8[6-(6,8),62-(7,8,8,8)]
   108      12.133527      12.133527      12.133527    8[6-(6,8),62-(1,7,8,8,8,8)]
   109       9.633636       9.633636       9.633636    8[6-(6,8),62-(7,8,8,8)]
   110      17.079084      17.079084      17.079084    8[6-(6,8),62-(7,8,8,8)]
   111      15.153547      15.153547      15.153547    8[6-(6,8),62-(1,7,8,8,8,8)]
   112      13.766884      13.766884      13.766884    8[6-(6,8),62-(7,8,8,8)]
   113      13.952645      13.952645      13.952645    8[6-(6,8),62-(1,7,8,8,8,8)]
   114      12.943185      12.943185      12.943185    8[6-(6,8),62-(7,8,8,8)]
   115       14.78789       14.78789       14.78789    8[1-(0),1-(62),62-(1,7,8,8,8,8)]
   116      24.143066      24.143066      24.143066    8[6-(6,8),62-(7,8,8,8)]
   117      18.033594      18.033594      18.033594    8[6-(6,8),62-(7,8,8,8)]
   118      17.846773      17.846773      17.846773    8[6-(6,8),62-(1,7,8,8,8,8)]
   119      13.655541      13.655541      13.655541    8[6-(6,8),62-(7,8,8,8)]
   120      11.742081      11.742081      11.742081    8[6-(6,8),62-(7,8,8,8)]
   121       3.000126       3.000126       3.000126    8[6-(6,8),62-(7,8,8,8)]
   122      18.138811      18.138811      18.138811    8[6-(6,8),62-(7,8,8,8)]
   123      15.856329      15.856329      15.856329    8[6-(6,8),62-(7,8,8,8)]
   124      22.059623      22.059623      22.059623    8[6-(6,8),62-(7,8,8,8)]
   125      20.163502      20.163502      20.163502    8[6-(6,8),62-(1,7,8,8,8,8)]
   126      22.663393      22.663393      22.663393    8[6-(6,8),62-(7,8,8,8)]
   127      15.217945      15.217945      15.217945    8[6-(6,8),62-(7,8,8,8)]
   128      17.143482      17.143482      17.143482    8[6-(6,8),62-(1,7,8,8,8,8)]
   129       2.057145       2.057145       2.057145    8[6-(6,8),62-(7,8,8,8)]
   130      18.344384      18.344384      18.344384    8[6-(6,8),62-(1,7,8,8,8,8)]
   131      19.353844      19.353844      19.353844    8[6-(6,8),62-(7,8,8,8)]
   132      17.509139      17.509139      17.509139    8[1-(0),1-(62),62-(1,7,8,8,8,8)]
   133       8.153963       8.153963       8.153963    8[6-(6,8),62-(7,8,8,8)]
   134      14.263435      14.263435      14.263435    8[6-(6,8),62-(7,8,8,8)]
