# Supplementary material for: A collection of forcefield precursors for metal–organic frameworks
Source: RSC Adv. 2019 Nov 13;9(63):36492–507. doi: 10.1039/c9ra07327b (PMC9075174; doi:10.1039/c9ra07327b)
Supplement: RA-009-C9RA07327B-s2592 [file RA-009-C9RA07327B-s2592.txt]

VEJYIT_clean

9.679000    0.000000    0.000000
0.000000    24.114000    0.000000
0.000000    0.000000    24.450000

     1        0.14625        0.14625        0.14625    30[7-(6,6),7-(6,6),7-(6,6),7-(6,6)]
     2       0.019745       0.019745       0.019745    30[7-(6,6),7-(6,6),7-(6,6),7-(6,6)]
     3        4.69325        4.69325        4.69325    30[7-(6,6),7-(6,6),7-(6,6),7-(6,6)]
     4       4.819755       4.819755       4.819755    30[7-(6,6),7-(6,6),7-(6,6),7-(6,6)]
     5        9.53275        9.53275        9.53275    30[7-(6,6),7-(6,6),7-(6,6),7-(6,6)]
     6      -0.019745      -0.019745      -0.019745    30[7-(6,6),7-(6,6),7-(6,6),7-(6,6)]
     7        4.98575        4.98575        4.98575    30[7-(6,6),7-(6,6),7-(6,6),7-(6,6)]
     8       4.859245       4.859245       4.859245    30[7-(6,6),7-(6,6),7-(6,6),7-(6,6)]
     9        9.53275        9.53275        9.53275    30[7-(6,6),7-(6,6),7-(6,6),7-(6,6)]
    10      -0.019745      -0.019745      -0.019745    30[7-(6,6),7-(6,6),7-(6,6),7-(6,6)]
    11        4.98575        4.98575        4.98575    30[7-(6,6),7-(6,6),7-(6,6),7-(6,6)]
    12       4.859245       4.859245       4.859245    30[7-(6,6),7-(6,6),7-(6,6),7-(6,6)]
    13        0.14625        0.14625        0.14625    30[7-(6,6),7-(6,6),7-(6,6),7-(6,6)]
    14       0.019745       0.019745       0.019745    30[7-(6,6),7-(6,6),7-(6,6),7-(6,6)]
    15        4.69325        4.69325        4.69325    30[7-(6,6),7-(6,6),7-(6,6),7-(6,6)]
    16       4.819755       4.819755       4.819755    30[7-(6,6),7-(6,6),7-(6,6),7-(6,6)]
    17       9.466062       9.466062       9.466062    1[6-(7,7)]
    18       2.930801       2.930801       2.930801    1[6-(7,7)]
    19       9.426378       9.426378       9.426378    1[6-(6,7)]
    20       0.059042       0.059042       0.059042    1[6-(6,7)]
    21       6.954362       6.954362       6.954362    1[6-(7,7)]
    22       1.988067       1.988067       1.988067    1[6-(6,7)]
    23       0.715278       0.715278       0.715278    1[6-(7,7)]
    24        7.45283        7.45283        7.45283    1[6-(6,7)]
    25       1.317312       1.317312       1.317312    1[6-(6,7)]
    26       7.822568       7.822568       7.822568    1[6-(6,7)]
    27       1.270853       1.270853       1.270853    1[6-(6,7)]
    28       7.854509       7.854509       7.854509    1[6-(6,7)]
    29       5.052438       5.052438       5.052438    1[6-(7,7)]
    30       1.908699       1.908699       1.908699    1[6-(7,7)]
    31       5.092122       5.092122       5.092122    1[6-(6,7)]
    32       4.780458       4.780458       4.780458    1[6-(6,7)]
    33       7.564139       7.564139       7.564139    1[6-(7,7)]
    34       2.851433       2.851433       2.851433    1[6-(6,7)]
    35       4.124222       4.124222       4.124222    1[6-(7,7)]
    36        7.06567        7.06567        7.06567    1[6-(6,7)]
    37       3.522188       3.522188       3.522188    1[6-(6,7)]
    38       6.695932       6.695932       6.695932    1[6-(6,7)]
    39       3.568647       3.568647       3.568647    1[6-(6,7)]
    40       6.663992       6.663992       6.663992    1[6-(6,7)]
    41       0.212938       0.212938       0.212938    1[6-(7,7)]
    42       6.748199       6.748199       6.748199    1[6-(7,7)]
    43       0.252622       0.252622       0.252622    1[6-(6,7)]
    44       9.619958       9.619958       9.619958    1[6-(6,7)]
    45       2.724639       2.724639       2.724639    1[6-(7,7)]
    46       7.690933       7.690933       7.690933    1[6-(6,7)]
    47       8.963722       8.963722       8.963722    1[6-(7,7)]
    48        2.22617        2.22617        2.22617    1[6-(6,7)]
    49       8.361688       8.361688       8.361688    1[6-(6,7)]
    50       1.856432       1.856432       1.856432    1[6-(6,7)]
    51       8.408147       8.408147       8.408147    1[6-(6,7)]
    52       1.824492       1.824492       1.824492    1[6-(6,7)]
    53       4.626562       4.626562       4.626562    1[6-(7,7)]
    54       7.770301       7.770301       7.770301    1[6-(7,7)]
    55       4.586878       4.586878       4.586878    1[6-(6,7)]
    56       4.898542       4.898542       4.898542    1[6-(6,7)]
    57       2.114862       2.114862       2.114862    1[6-(7,7)]
    58       6.827567       6.827567       6.827567    1[6-(6,7)]
    59       5.554778       5.554778       5.554778    1[6-(7,7)]
    60        2.61333        2.61333        2.61333    1[6-(6,7)]
    61       6.156812       6.156812       6.156812    1[6-(6,7)]
    62       2.983068       2.983068       2.983068    1[6-(6,7)]
    63       6.110353       6.110353       6.110353    1[6-(6,7)]
    64       3.015009       3.015009       3.015009    1[6-(6,7)]
    65       0.212938       0.212938       0.212938    1[6-(7,7)]
    66       6.748199       6.748199       6.748199    1[6-(7,7)]
    67       0.252622       0.252622       0.252622    1[6-(6,7)]
    68       9.619958       9.619958       9.619958    1[6-(6,7)]
    69       2.724639       2.724639       2.724639    1[6-(7,7)]
    70       7.690933       7.690933       7.690933    1[6-(6,7)]
    71       8.963722       8.963722       8.963722    1[6-(7,7)]
    72        2.22617        2.22617        2.22617    1[6-(6,7)]
    73       8.361688       8.361688       8.361688    1[6-(6,7)]
    74       1.856432       1.856432       1.856432    1[6-(6,7)]
    75       8.408147       8.408147       8.408147    1[6-(6,7)]
    76       1.824492       1.824492       1.824492    1[6-(6,7)]
    77       4.626562       4.626562       4.626562    1[6-(7,7)]
    78       7.770301       7.770301       7.770301    1[6-(7,7)]
    79       4.586878       4.586878       4.586878    1[6-(6,7)]
    80       4.898542       4.898542       4.898542    1[6-(6,7)]
    81       2.114862       2.114862       2.114862    1[6-(7,7)]
    82       6.827567       6.827567       6.827567    1[6-(6,7)]
    83       5.554778       5.554778       5.554778    1[6-(7,7)]
    84        2.61333        2.61333        2.61333    1[6-(6,7)]
    85       6.156812       6.156812       6.156812    1[6-(6,7)]
    86       2.983068       2.983068       2.983068    1[6-(6,7)]
    87       6.110353       6.110353       6.110353    1[6-(6,7)]
    88       3.015009       3.015009       3.015009    1[6-(6,7)]
    89       9.466062       9.466062       9.466062    1[6-(7,7)]
    90       2.930801       2.930801       2.930801    1[6-(7,7)]
    91       9.426378       9.426378       9.426378    1[6-(6,7)]
    92       0.059042       0.059042       0.059042    1[6-(6,7)]
    93       6.954362       6.954362       6.954362    1[6-(7,7)]
    94       1.988067       1.988067       1.988067    1[6-(6,7)]
    95       0.715278       0.715278       0.715278    1[6-(7,7)]
    96        7.45283        7.45283        7.45283    1[6-(6,7)]
    97       1.317312       1.317312       1.317312    1[6-(6,7)]
    98       7.822568       7.822568       7.822568    1[6-(6,7)]
    99       1.270853       1.270853       1.270853    1[6-(6,7)]
   100       7.854509       7.854509       7.854509    1[6-(6,7)]
   101       5.052438       5.052438       5.052438    1[6-(7,7)]
   102       1.908699       1.908699       1.908699    1[6-(7,7)]
   103       5.092122       5.092122       5.092122    1[6-(6,7)]
   104       4.780458       4.780458       4.780458    1[6-(6,7)]
   105       7.564139       7.564139       7.564139    1[6-(7,7)]
   106       2.851433       2.851433       2.851433    1[6-(6,7)]
   107       4.124222       4.124222       4.124222    1[6-(7,7)]
   108        7.06567        7.06567        7.06567    1[6-(6,7)]
   109       3.522188       3.522188       3.522188    1[6-(6,7)]
   110       6.695932       6.695932       6.695932    1[6-(6,7)]
   111       3.568647       3.568647       3.568647    1[6-(6,7)]
   112       6.663992       6.663992       6.663992    1[6-(6,7)]
   113       0.166479       0.166479       0.166479    6[1-(0),7-(6,30),7-(6,30)]
   114       2.452659       2.452659       2.452659    6[1-(0),7-(6,30),7-(6,30)]
   115       8.678191       8.678191       8.678191    6[1-(0),6-(1,7),7-(6,30)]
   116         0.8895         0.8895         0.8895    6[1-(0),6-(1,7),7-(6,30)]
   117       7.340554       7.340554       7.340554    6[1-(0),7-(6,30),7-(6,30)]
   118       1.951286       1.951286       1.951286    6[1-(0),6-(1,7),7-(6,30)]
   119       0.075496       0.075496       0.075496    6[1-(0),7-(6,30),7-(6,30)]
   120       7.595111       7.595111       7.595111    6[1-(0),6-(1,7),7-(6,30)]
   121       0.993065       0.993065       0.993065    6[1-(0),6-(1,7),7-(6,30)]
   122       8.364592       8.364592       8.364592    6[1-(0),6-(1,7),7-(6,30)]
   123       0.963061       0.963061       0.963061    6[1-(0),6-(1,7),7-(6,30)]
   124       8.371367       8.371367       8.371367    6[1-(0),6-(1,7),7-(6,30)]
   125       4.673021       4.673021       4.673021    6[1-(0),7-(6,30),7-(6,30)]
   126       2.386841       2.386841       2.386841    6[1-(0),7-(6,30),7-(6,30)]
   127       5.840309       5.840309       5.840309    6[1-(0),6-(1,7),7-(6,30)]
   128           3.95           3.95           3.95    6[1-(0),6-(1,7),7-(6,30)]
   129       7.177946       7.177946       7.177946    6[1-(0),7-(6,30),7-(6,30)]
   130       2.888214       2.888214       2.888214    6[1-(0),6-(1,7),7-(6,30)]
   131       4.764004       4.764004       4.764004    6[1-(0),7-(6,30),7-(6,30)]
   132       6.923389       6.923389       6.923389    6[1-(0),6-(1,7),7-(6,30)]
   133       3.846435       3.846435       3.846435    6[1-(0),6-(1,7),7-(6,30)]
   134       6.153908       6.153908       6.153908    6[1-(0),6-(1,7),7-(6,30)]
   135        3.87644        3.87644        3.87644    6[1-(0),6-(1,7),7-(6,30)]
   136       6.147133       6.147133       6.147133    6[1-(0),6-(1,7),7-(6,30)]
   137       9.512521       9.512521       9.512521    6[1-(0),7-(6,30),7-(6,30)]
   138       7.226341       7.226341       7.226341    6[1-(0),7-(6,30),7-(6,30)]
   139       1.000809       1.000809       1.000809    6[1-(0),6-(1,7),7-(6,30)]
   140         8.7895         8.7895         8.7895    6[1-(0),6-(1,7),7-(6,30)]
   141       2.338446       2.338446       2.338446    6[1-(0),7-(6,30),7-(6,30)]
   142       7.727714       7.727714       7.727714    6[1-(0),6-(1,7),7-(6,30)]
   143       9.603504       9.603504       9.603504    6[1-(0),7-(6,30),7-(6,30)]
   144       2.083889       2.083889       2.083889    6[1-(0),6-(1,7),7-(6,30)]
   145       8.685935       8.685935       8.685935    6[1-(0),6-(1,7),7-(6,30)]
   146       1.314408       1.314408       1.314408    6[1-(0),6-(1,7),7-(6,30)]
   147       8.715939       8.715939       8.715939    6[1-(0),6-(1,7),7-(6,30)]
   148       1.307633       1.307633       1.307633    6[1-(0),6-(1,7),7-(6,30)]
   149       5.005979       5.005979       5.005979    6[1-(0),7-(6,30),7-(6,30)]
   150       7.292159       7.292159       7.292159    6[1-(0),7-(6,30),7-(6,30)]
   151       3.838691       3.838691       3.838691    6[1-(0),6-(1,7),7-(6,30)]
   152          5.729          5.729          5.729    6[1-(0),6-(1,7),7-(6,30)]
   153       2.501054       2.501054       2.501054    6[1-(0),7-(6,30),7-(6,30)]
   154       6.790786       6.790786       6.790786    6[1-(0),6-(1,7),7-(6,30)]
   155       4.914996       4.914996       4.914996    6[1-(0),7-(6,30),7-(6,30)]
   156       2.755611       2.755611       2.755611    6[1-(0),6-(1,7),7-(6,30)]
   157       5.832565       5.832565       5.832565    6[1-(0),6-(1,7),7-(6,30)]
   158       3.525092       3.525092       3.525092    6[1-(0),6-(1,7),7-(6,30)]
   159       5.802561       5.802561       5.802561    6[1-(0),6-(1,7),7-(6,30)]
   160       3.531867       3.531867       3.531867    6[1-(0),6-(1,7),7-(6,30)]
   161       9.512521       9.512521       9.512521    6[1-(0),7-(6,30),7-(6,30)]
   162       7.226341       7.226341       7.226341    6[1-(0),7-(6,30),7-(6,30)]
   163       1.000809       1.000809       1.000809    6[1-(0),6-(1,7),7-(6,30)]
   164         8.7895         8.7895         8.7895    6[1-(0),6-(1,7),7-(6,30)]
   165       2.338446       2.338446       2.338446    6[1-(0),7-(6,30),7-(6,30)]
   166       7.727714       7.727714       7.727714    6[1-(0),6-(1,7),7-(6,30)]
   167       9.603504       9.603504       9.603504    6[1-(0),7-(6,30),7-(6,30)]
   168       2.083889       2.083889       2.083889    6[1-(0),6-(1,7),7-(6,30)]
   169       8.685935       8.685935       8.685935    6[1-(0),6-(1,7),7-(6,30)]
   170       1.314408       1.314408       1.314408    6[1-(0),6-(1,7),7-(6,30)]
   171       8.715939       8.715939       8.715939    6[1-(0),6-(1,7),7-(6,30)]
   172       1.307633       1.307633       1.307633    6[1-(0),6-(1,7),7-(6,30)]
   173       5.005979       5.005979       5.005979    6[1-(0),7-(6,30),7-(6,30)]
   174       7.292159       7.292159       7.292159    6[1-(0),7-(6,30),7-(6,30)]
   175       3.838691       3.838691       3.838691    6[1-(0),6-(1,7),7-(6,30)]
   176          5.729          5.729          5.729    6[1-(0),6-(1,7),7-(6,30)]
   177       2.501054       2.501054       2.501054    6[1-(0),7-(6,30),7-(6,30)]
   178       6.790786       6.790786       6.790786    6[1-(0),6-(1,7),7-(6,30)]
   179       4.914996       4.914996       4.914996    6[1-(0),7-(6,30),7-(6,30)]
   180       2.755611       2.755611       2.755611    6[1-(0),6-(1,7),7-(6,30)]
   181       5.832565       5.832565       5.832565    6[1-(0),6-(1,7),7-(6,30)]
   182       3.525092       3.525092       3.525092    6[1-(0),6-(1,7),7-(6,30)]
   183       5.802561       5.802561       5.802561    6[1-(0),6-(1,7),7-(6,30)]
   184       3.531867       3.531867       3.531867    6[1-(0),6-(1,7),7-(6,30)]
   185       0.166479       0.166479       0.166479    6[1-(0),7-(6,30),7-(6,30)]
   186       2.452659       2.452659       2.452659    6[1-(0),7-(6,30),7-(6,30)]
   187       8.678191       8.678191       8.678191    6[1-(0),6-(1,7),7-(6,30)]
   188         0.8895         0.8895         0.8895    6[1-(0),6-(1,7),7-(6,30)]
   189       7.340554       7.340554       7.340554    6[1-(0),7-(6,30),7-(6,30)]
   190       1.951286       1.951286       1.951286    6[1-(0),6-(1,7),7-(6,30)]
   191       0.075496       0.075496       0.075496    6[1-(0),7-(6,30),7-(6,30)]
   192       7.595111       7.595111       7.595111    6[1-(0),6-(1,7),7-(6,30)]
   193       0.993065       0.993065       0.993065    6[1-(0),6-(1,7),7-(6,30)]
   194       8.364592       8.364592       8.364592    6[1-(0),6-(1,7),7-(6,30)]
   195       0.963061       0.963061       0.963061    6[1-(0),6-(1,7),7-(6,30)]
   196       8.371367       8.371367       8.371367    6[1-(0),6-(1,7),7-(6,30)]
   197       4.673021       4.673021       4.673021    6[1-(0),7-(6,30),7-(6,30)]
   198       2.386841       2.386841       2.386841    6[1-(0),7-(6,30),7-(6,30)]
   199       5.840309       5.840309       5.840309    6[1-(0),6-(1,7),7-(6,30)]
   200           3.95           3.95           3.95    6[1-(0),6-(1,7),7-(6,30)]
   201       7.177946       7.177946       7.177946    6[1-(0),7-(6,30),7-(6,30)]
   202       2.888214       2.888214       2.888214    6[1-(0),6-(1,7),7-(6,30)]
   203       4.764004       4.764004       4.764004    6[1-(0),7-(6,30),7-(6,30)]
   204       6.923389       6.923389       6.923389    6[1-(0),6-(1,7),7-(6,30)]
   205       3.846435       3.846435       3.846435    6[1-(0),6-(1,7),7-(6,30)]
   206       6.153908       6.153908       6.153908    6[1-(0),6-(1,7),7-(6,30)]
   207        3.87644        3.87644        3.87644    6[1-(0),6-(1,7),7-(6,30)]
   208       6.147133       6.147133       6.147133    6[1-(0),6-(1,7),7-(6,30)]
   209       8.533006       8.533006       8.533006    7[6-(1,6),6-(1,7),30-(7,7,7)]
   210       6.744327       6.744327       6.744327    7[6-(1,6),6-(1,7),30-(7,7,7)]
   211       1.175999       1.175999       1.175999    7[6-(1,6),6-(1,7),30-(7,7,7)]
   212       2.960806       2.960806       2.960806    7[6-(1,6),6-(1,7),30-(7,7,7)]
   213        0.48395        0.48395        0.48395    7[6-(1,6),6-(1,7),30-(7,7,7)]
   214       0.419101       0.419101       0.419101    7[6-(1,6),6-(1,7),30-(7,7,7)]
   215       9.242477       9.242477       9.242477    7[6-(1,6),6-(1,7),30-(7,7,7)]
   216       9.260867       9.260867       9.260867    7[6-(1,6),6-(1,7),30-(7,7,7)]
   217       5.985494       5.985494       5.985494    7[6-(1,6),6-(1,7),30-(7,7,7)]
   218       7.774173       7.774173       7.774173    7[6-(1,6),6-(1,7),30-(7,7,7)]
   219       3.663502       3.663502       3.663502    7[6-(1,6),6-(1,7),30-(7,7,7)]
   220       1.878694       1.878694       1.878694    7[6-(1,6),6-(1,7),30-(7,7,7)]
   221        4.35555        4.35555        4.35555    7[6-(1,6),6-(1,7),30-(7,7,7)]
   222       4.420399       4.420399       4.420399    7[6-(1,6),6-(1,7),30-(7,7,7)]
   223       5.276023       5.276023       5.276023    7[6-(1,6),6-(1,7),30-(7,7,7)]
   224       5.257633       5.257633       5.257633    7[6-(1,6),6-(1,7),30-(7,7,7)]
   225       1.145994       1.145994       1.145994    7[6-(1,6),6-(1,7),30-(7,7,7)]
   226       2.934673       2.934673       2.934673    7[6-(1,6),6-(1,7),30-(7,7,7)]
   227       8.503001       8.503001       8.503001    7[6-(1,6),6-(1,7),30-(7,7,7)]
   228       6.718194       6.718194       6.718194    7[6-(1,6),6-(1,7),30-(7,7,7)]
   229        9.19505        9.19505        9.19505    7[6-(1,6),6-(1,7),30-(7,7,7)]
   230       9.259899       9.259899       9.259899    7[6-(1,6),6-(1,7),30-(7,7,7)]
   231       0.436523       0.436523       0.436523    7[6-(1,6),6-(1,7),30-(7,7,7)]
   232       0.418133       0.418133       0.418133    7[6-(1,6),6-(1,7),30-(7,7,7)]
   233       3.693506       3.693506       3.693506    7[6-(1,6),6-(1,7),30-(7,7,7)]
   234       1.904827       1.904827       1.904827    7[6-(1,6),6-(1,7),30-(7,7,7)]
   235       6.015499       6.015499       6.015499    7[6-(1,6),6-(1,7),30-(7,7,7)]
   236       7.800306       7.800306       7.800306    7[6-(1,6),6-(1,7),30-(7,7,7)]
   237        5.32345        5.32345        5.32345    7[6-(1,6),6-(1,7),30-(7,7,7)]
   238       5.258601       5.258601       5.258601    7[6-(1,6),6-(1,7),30-(7,7,7)]
   239       4.402977       4.402977       4.402977    7[6-(1,6),6-(1,7),30-(7,7,7)]
   240       4.421367       4.421367       4.421367    7[6-(1,6),6-(1,7),30-(7,7,7)]
   241       1.145994       1.145994       1.145994    7[6-(1,6),6-(1,7),30-(7,7,7)]
   242       2.934673       2.934673       2.934673    7[6-(1,6),6-(1,7),30-(7,7,7)]
   243       8.503001       8.503001       8.503001    7[6-(1,6),6-(1,7),30-(7,7,7)]
   244       6.718194       6.718194       6.718194    7[6-(1,6),6-(1,7),30-(7,7,7)]
   245        9.19505        9.19505        9.19505    7[6-(1,6),6-(1,7),30-(7,7,7)]
   246       9.259899       9.259899       9.259899    7[6-(1,6),6-(1,7),30-(7,7,7)]
   247       0.436523       0.436523       0.436523    7[6-(1,6),6-(1,7),30-(7,7,7)]
   248       0.418133       0.418133       0.418133    7[6-(1,6),6-(1,7),30-(7,7,7)]
   249       3.693506       3.693506       3.693506    7[6-(1,6),6-(1,7),30-(7,7,7)]
   250       1.904827       1.904827       1.904827    7[6-(1,6),6-(1,7),30-(7,7,7)]
   251       6.015499       6.015499       6.015499    7[6-(1,6),6-(1,7),30-(7,7,7)]
   252       7.800306       7.800306       7.800306    7[6-(1,6),6-(1,7),30-(7,7,7)]
   253        5.32345        5.32345        5.32345    7[6-(1,6),6-(1,7),30-(7,7,7)]
   254       5.258601       5.258601       5.258601    7[6-(1,6),6-(1,7),30-(7,7,7)]
   255       4.402977       4.402977       4.402977    7[6-(1,6),6-(1,7),30-(7,7,7)]
   256       4.421367       4.421367       4.421367    7[6-(1,6),6-(1,7),30-(7,7,7)]
   257       8.533006       8.533006       8.533006    7[6-(1,6),6-(1,7),30-(7,7,7)]
   258       6.744327       6.744327       6.744327    7[6-(1,6),6-(1,7),30-(7,7,7)]
   259       1.175999       1.175999       1.175999    7[6-(1,6),6-(1,7),30-(7,7,7)]
   260       2.960806       2.960806       2.960806    7[6-(1,6),6-(1,7),30-(7,7,7)]
   261        0.48395        0.48395        0.48395    7[6-(1,6),6-(1,7),30-(7,7,7)]
   262       0.419101       0.419101       0.419101    7[6-(1,6),6-(1,7),30-(7,7,7)]
   263       9.242477       9.242477       9.242477    7[6-(1,6),6-(1,7),30-(7,7,7)]
   264       9.260867       9.260867       9.260867    7[6-(1,6),6-(1,7),30-(7,7,7)]
   265       5.985494       5.985494       5.985494    7[6-(1,6),6-(1,7),30-(7,7,7)]
   266       7.774173       7.774173       7.774173    7[6-(1,6),6-(1,7),30-(7,7,7)]
   267       3.663502       3.663502       3.663502    7[6-(1,6),6-(1,7),30-(7,7,7)]
   268       1.878694       1.878694       1.878694    7[6-(1,6),6-(1,7),30-(7,7,7)]
   269        4.35555        4.35555        4.35555    7[6-(1,6),6-(1,7),30-(7,7,7)]
   270       4.420399       4.420399       4.420399    7[6-(1,6),6-(1,7),30-(7,7,7)]
   271       5.276023       5.276023       5.276023    7[6-(1,6),6-(1,7),30-(7,7,7)]
   272       5.257633       5.257633       5.257633    7[6-(1,6),6-(1,7),30-(7,7,7)]
