# Supplementary material for: A collection of forcefield precursors for metal–organic frameworks
Source: RSC Adv. 2019 Nov 13;9(63):36492–507. doi: 10.1039/c9ra07327b (PMC9075174; doi:10.1039/c9ra07327b)
Supplement: RA-009-C9RA07327B-s2593 [file RA-009-C9RA07327B-s2593.txt]

VEJYIT01_clean

9.801000    0.000000    0.000000
0.000000    24.104000    0.000000
0.000000    0.000000    24.356000

     1       0.241693       0.241693       0.241693    30[7-(6,6),7-(6,6),7-(6,6),7-(6,6)]
     2        0.00392        0.00392        0.00392    30[7-(6,6),7-(6,6),7-(6,6),7-(6,6)]
     3       4.658807       4.658807       4.658807    30[7-(6,6),7-(6,6),7-(6,6),7-(6,6)]
     4        4.89658        4.89658        4.89658    30[7-(6,6),7-(6,6),7-(6,6),7-(6,6)]
     5       9.559307       9.559307       9.559307    30[7-(6,6),7-(6,6),7-(6,6),7-(6,6)]
     6       -0.00392       -0.00392       -0.00392    30[7-(6,6),7-(6,6),7-(6,6),7-(6,6)]
     7       5.142193       5.142193       5.142193    30[7-(6,6),7-(6,6),7-(6,6),7-(6,6)]
     8        4.90442        4.90442        4.90442    30[7-(6,6),7-(6,6),7-(6,6),7-(6,6)]
     9       9.559307       9.559307       9.559307    30[7-(6,6),7-(6,6),7-(6,6),7-(6,6)]
    10       -0.00392       -0.00392       -0.00392    30[7-(6,6),7-(6,6),7-(6,6),7-(6,6)]
    11       5.142193       5.142193       5.142193    30[7-(6,6),7-(6,6),7-(6,6),7-(6,6)]
    12        4.90442        4.90442        4.90442    30[7-(6,6),7-(6,6),7-(6,6),7-(6,6)]
    13       0.241693       0.241693       0.241693    30[7-(6,6),7-(6,6),7-(6,6),7-(6,6)]
    14        0.00392        0.00392        0.00392    30[7-(6,6),7-(6,6),7-(6,6),7-(6,6)]
    15       4.658807       4.658807       4.658807    30[7-(6,6),7-(6,6),7-(6,6),7-(6,6)]
    16        4.89658        4.89658        4.89658    30[7-(6,6),7-(6,6),7-(6,6),7-(6,6)]
    17       7.169432       7.169432       7.169432    1[6-(7,7)]
    18       7.713387       7.713387       7.713387    1[6-(6,7)]
    19       9.685348       9.685348       9.685348    1[6-(6,7)]
    20       9.593219       9.593219       9.593219    1[6-(7,7)]
    21       0.657647       0.657647       0.657647    1[6-(7,7)]
    22       8.315168       8.315168       8.315168    1[6-(6,7)]
    23       8.256362       8.256362       8.256362    1[6-(6,7)]
    24       2.950101       2.950101       2.950101    1[6-(7,7)]
    25       0.145055       0.145055       0.145055    1[6-(6,7)]
    26       2.090553       2.090553       2.090553    1[6-(6,7)]
    27       1.104573       1.104573       1.104573    1[6-(6,7)]
    28       1.215324       1.215324       1.215324    1[6-(6,7)]
    29       7.532068       7.532068       7.532068    1[6-(7,7)]
    30       6.988113       6.988113       6.988113    1[6-(6,7)]
    31       5.016152       5.016152       5.016152    1[6-(6,7)]
    32       5.108281       5.108281       5.108281    1[6-(7,7)]
    33       4.242853       4.242853       4.242853    1[6-(7,7)]
    34       6.386332       6.386332       6.386332    1[6-(6,7)]
    35       6.445138       6.445138       6.445138    1[6-(6,7)]
    36       1.950399       1.950399       1.950399    1[6-(7,7)]
    37       4.755445       4.755445       4.755445    1[6-(6,7)]
    38       2.809947       2.809947       2.809947    1[6-(6,7)]
    39       3.795927       3.795927       3.795927    1[6-(6,7)]
    40       3.685176       3.685176       3.685176    1[6-(6,7)]
    41       2.631568       2.631568       2.631568    1[6-(7,7)]
    42       2.087613       2.087613       2.087613    1[6-(6,7)]
    43       0.115652       0.115652       0.115652    1[6-(6,7)]
    44       0.207781       0.207781       0.207781    1[6-(7,7)]
    45       9.143353       9.143353       9.143353    1[6-(7,7)]
    46       1.485832       1.485832       1.485832    1[6-(6,7)]
    47       1.544638       1.544638       1.544638    1[6-(6,7)]
    48       6.850899       6.850899       6.850899    1[6-(7,7)]
    49       9.655945       9.655945       9.655945    1[6-(6,7)]
    50       7.710447       7.710447       7.710447    1[6-(6,7)]
    51       8.696427       8.696427       8.696427    1[6-(6,7)]
    52       8.585676       8.585676       8.585676    1[6-(6,7)]
    53       2.268932       2.268932       2.268932    1[6-(7,7)]
    54       2.812887       2.812887       2.812887    1[6-(6,7)]
    55       4.784848       4.784848       4.784848    1[6-(6,7)]
    56       4.692719       4.692719       4.692719    1[6-(7,7)]
    57       5.558147       5.558147       5.558147    1[6-(7,7)]
    58       3.414668       3.414668       3.414668    1[6-(6,7)]
    59       3.355862       3.355862       3.355862    1[6-(6,7)]
    60       7.850601       7.850601       7.850601    1[6-(7,7)]
    61       5.045555       5.045555       5.045555    1[6-(6,7)]
    62       6.991053       6.991053       6.991053    1[6-(6,7)]
    63       6.005073       6.005073       6.005073    1[6-(6,7)]
    64       6.115824       6.115824       6.115824    1[6-(6,7)]
    65       2.631568       2.631568       2.631568    1[6-(7,7)]
    66       2.087613       2.087613       2.087613    1[6-(6,7)]
    67       0.115652       0.115652       0.115652    1[6-(6,7)]
    68       0.207781       0.207781       0.207781    1[6-(7,7)]
    69       9.143353       9.143353       9.143353    1[6-(7,7)]
    70       1.485832       1.485832       1.485832    1[6-(6,7)]
    71       1.544638       1.544638       1.544638    1[6-(6,7)]
    72       6.850899       6.850899       6.850899    1[6-(7,7)]
    73       9.655945       9.655945       9.655945    1[6-(6,7)]
    74       7.710447       7.710447       7.710447    1[6-(6,7)]
    75       8.696427       8.696427       8.696427    1[6-(6,7)]
    76       8.585676       8.585676       8.585676    1[6-(6,7)]
    77       2.268932       2.268932       2.268932    1[6-(7,7)]
    78       2.812887       2.812887       2.812887    1[6-(6,7)]
    79       4.784848       4.784848       4.784848    1[6-(6,7)]
    80       4.692719       4.692719       4.692719    1[6-(7,7)]
    81       5.558147       5.558147       5.558147    1[6-(7,7)]
    82       3.414668       3.414668       3.414668    1[6-(6,7)]
    83       3.355862       3.355862       3.355862    1[6-(6,7)]
    84       7.850601       7.850601       7.850601    1[6-(7,7)]
    85       5.045555       5.045555       5.045555    1[6-(6,7)]
    86       6.991053       6.991053       6.991053    1[6-(6,7)]
    87       6.005073       6.005073       6.005073    1[6-(6,7)]
    88       6.115824       6.115824       6.115824    1[6-(6,7)]
    89       7.169432       7.169432       7.169432    1[6-(7,7)]
    90       7.713387       7.713387       7.713387    1[6-(6,7)]
    91       9.685348       9.685348       9.685348    1[6-(6,7)]
    92       9.593219       9.593219       9.593219    1[6-(7,7)]
    93       0.657647       0.657647       0.657647    1[6-(7,7)]
    94       8.315168       8.315168       8.315168    1[6-(6,7)]
    95       8.256362       8.256362       8.256362    1[6-(6,7)]
    96       2.950101       2.950101       2.950101    1[6-(7,7)]
    97       0.145055       0.145055       0.145055    1[6-(6,7)]
    98       2.090553       2.090553       2.090553    1[6-(6,7)]
    99       1.104573       1.104573       1.104573    1[6-(6,7)]
   100       1.215324       1.215324       1.215324    1[6-(6,7)]
   101       7.532068       7.532068       7.532068    1[6-(7,7)]
   102       6.988113       6.988113       6.988113    1[6-(6,7)]
   103       5.016152       5.016152       5.016152    1[6-(6,7)]
   104       5.108281       5.108281       5.108281    1[6-(7,7)]
   105       4.242853       4.242853       4.242853    1[6-(7,7)]
   106       6.386332       6.386332       6.386332    1[6-(6,7)]
   107       6.445138       6.445138       6.445138    1[6-(6,7)]
   108       1.950399       1.950399       1.950399    1[6-(7,7)]
   109       4.755445       4.755445       4.755445    1[6-(6,7)]
   110       2.809947       2.809947       2.809947    1[6-(6,7)]
   111       3.795927       3.795927       3.795927    1[6-(6,7)]
   112       3.685176       3.685176       3.685176    1[6-(6,7)]
   113       7.558531       7.558531       7.558531    6[1-(0),7-(6,30),7-(6,30)]
   114        7.83688        7.83688        7.83688    6[1-(0),6-(1,7),7-(6,30)]
   115       8.933611       8.933611       8.933611    6[1-(0),6-(1,7),7-(6,30)]
   116       0.124473       0.124473       0.124473    6[1-(0),7-(6,30),7-(6,30)]
   117       0.103891       0.103891       0.103891    6[1-(0),7-(6,30),7-(6,30)]
   118       8.741512       8.741512       8.741512    6[1-(0),6-(1,7),7-(6,30)]
   119       8.709169       8.709169       8.709169    6[1-(0),6-(1,7),7-(6,30)]
   120       2.490434       2.490434       2.490434    6[1-(0),7-(6,30),7-(6,30)]
   121       0.946777       0.946777       0.946777    6[1-(0),6-(1,7),7-(6,30)]
   122       2.034688       2.034688       2.034688    6[1-(0),6-(1,7),7-(6,30)]
   123       0.843866       0.843866       0.843866    6[1-(0),6-(1,7),7-(6,30)]
   124       0.898752       0.898752       0.898752    6[1-(0),6-(1,7),7-(6,30)]
   125       7.142969       7.142969       7.142969    6[1-(0),7-(6,30),7-(6,30)]
   126        6.86462        6.86462        6.86462    6[1-(0),6-(1,7),7-(6,30)]
   127       5.767888       5.767888       5.767888    6[1-(0),6-(1,7),7-(6,30)]
   128       4.776027       4.776027       4.776027    6[1-(0),7-(6,30),7-(6,30)]
   129       4.796609       4.796609       4.796609    6[1-(0),7-(6,30),7-(6,30)]
   130       5.959988       5.959988       5.959988    6[1-(0),6-(1,7),7-(6,30)]
   131       5.992331       5.992331       5.992331    6[1-(0),6-(1,7),7-(6,30)]
   132       2.410066       2.410066       2.410066    6[1-(0),7-(6,30),7-(6,30)]
   133       3.953723       3.953723       3.953723    6[1-(0),6-(1,7),7-(6,30)]
   134       2.865812       2.865812       2.865812    6[1-(0),6-(1,7),7-(6,30)]
   135       4.056634       4.056634       4.056634    6[1-(0),6-(1,7),7-(6,30)]
   136       4.001748       4.001748       4.001748    6[1-(0),6-(1,7),7-(6,30)]
   137       2.242469       2.242469       2.242469    6[1-(0),7-(6,30),7-(6,30)]
   138        1.96412        1.96412        1.96412    6[1-(0),6-(1,7),7-(6,30)]
   139       0.867389       0.867389       0.867389    6[1-(0),6-(1,7),7-(6,30)]
   140       9.676527       9.676527       9.676527    6[1-(0),7-(6,30),7-(6,30)]
   141       9.697109       9.697109       9.697109    6[1-(0),7-(6,30),7-(6,30)]
   142       1.059488       1.059488       1.059488    6[1-(0),6-(1,7),7-(6,30)]
   143       1.091831       1.091831       1.091831    6[1-(0),6-(1,7),7-(6,30)]
   144       7.310566       7.310566       7.310566    6[1-(0),7-(6,30),7-(6,30)]
   145       8.854223       8.854223       8.854223    6[1-(0),6-(1,7),7-(6,30)]
   146       7.766312       7.766312       7.766312    6[1-(0),6-(1,7),7-(6,30)]
   147       8.957134       8.957134       8.957134    6[1-(0),6-(1,7),7-(6,30)]
   148       8.902248       8.902248       8.902248    6[1-(0),6-(1,7),7-(6,30)]
   149       2.658031       2.658031       2.658031    6[1-(0),7-(6,30),7-(6,30)]
   150        2.93638        2.93638        2.93638    6[1-(0),6-(1,7),7-(6,30)]
   151       4.033111       4.033111       4.033111    6[1-(0),6-(1,7),7-(6,30)]
   152       5.024973       5.024973       5.024973    6[1-(0),7-(6,30),7-(6,30)]
   153       5.004391       5.004391       5.004391    6[1-(0),7-(6,30),7-(6,30)]
   154       3.841012       3.841012       3.841012    6[1-(0),6-(1,7),7-(6,30)]
   155       3.808669       3.808669       3.808669    6[1-(0),6-(1,7),7-(6,30)]
   156       7.390934       7.390934       7.390934    6[1-(0),7-(6,30),7-(6,30)]
   157       5.847277       5.847277       5.847277    6[1-(0),6-(1,7),7-(6,30)]
   158       6.935188       6.935188       6.935188    6[1-(0),6-(1,7),7-(6,30)]
   159       5.744366       5.744366       5.744366    6[1-(0),6-(1,7),7-(6,30)]
   160       5.799252       5.799252       5.799252    6[1-(0),6-(1,7),7-(6,30)]
   161       2.242469       2.242469       2.242469    6[1-(0),7-(6,30),7-(6,30)]
   162        1.96412        1.96412        1.96412    6[1-(0),6-(1,7),7-(6,30)]
   163       0.867389       0.867389       0.867389    6[1-(0),6-(1,7),7-(6,30)]
   164       9.676527       9.676527       9.676527    6[1-(0),7-(6,30),7-(6,30)]
   165       9.697109       9.697109       9.697109    6[1-(0),7-(6,30),7-(6,30)]
   166       1.059488       1.059488       1.059488    6[1-(0),6-(1,7),7-(6,30)]
   167       1.091831       1.091831       1.091831    6[1-(0),6-(1,7),7-(6,30)]
   168       7.310566       7.310566       7.310566    6[1-(0),7-(6,30),7-(6,30)]
   169       8.854223       8.854223       8.854223    6[1-(0),6-(1,7),7-(6,30)]
   170       7.766312       7.766312       7.766312    6[1-(0),6-(1,7),7-(6,30)]
   171       8.957134       8.957134       8.957134    6[1-(0),6-(1,7),7-(6,30)]
   172       8.902248       8.902248       8.902248    6[1-(0),6-(1,7),7-(6,30)]
   173       2.658031       2.658031       2.658031    6[1-(0),7-(6,30),7-(6,30)]
   174        2.93638        2.93638        2.93638    6[1-(0),6-(1,7),7-(6,30)]
   175       4.033111       4.033111       4.033111    6[1-(0),6-(1,7),7-(6,30)]
   176       5.024973       5.024973       5.024973    6[1-(0),7-(6,30),7-(6,30)]
   177       5.004391       5.004391       5.004391    6[1-(0),7-(6,30),7-(6,30)]
   178       3.841012       3.841012       3.841012    6[1-(0),6-(1,7),7-(6,30)]
   179       3.808669       3.808669       3.808669    6[1-(0),6-(1,7),7-(6,30)]
   180       7.390934       7.390934       7.390934    6[1-(0),7-(6,30),7-(6,30)]
   181       5.847277       5.847277       5.847277    6[1-(0),6-(1,7),7-(6,30)]
   182       6.935188       6.935188       6.935188    6[1-(0),6-(1,7),7-(6,30)]
   183       5.744366       5.744366       5.744366    6[1-(0),6-(1,7),7-(6,30)]
   184       5.799252       5.799252       5.799252    6[1-(0),6-(1,7),7-(6,30)]
   185       7.558531       7.558531       7.558531    6[1-(0),7-(6,30),7-(6,30)]
   186        7.83688        7.83688        7.83688    6[1-(0),6-(1,7),7-(6,30)]
   187       8.933611       8.933611       8.933611    6[1-(0),6-(1,7),7-(6,30)]
   188       0.124473       0.124473       0.124473    6[1-(0),7-(6,30),7-(6,30)]
   189       0.103891       0.103891       0.103891    6[1-(0),7-(6,30),7-(6,30)]
   190       8.741512       8.741512       8.741512    6[1-(0),6-(1,7),7-(6,30)]
   191       8.709169       8.709169       8.709169    6[1-(0),6-(1,7),7-(6,30)]
   192       2.490434       2.490434       2.490434    6[1-(0),7-(6,30),7-(6,30)]
   193       0.946777       0.946777       0.946777    6[1-(0),6-(1,7),7-(6,30)]
   194       2.034688       2.034688       2.034688    6[1-(0),6-(1,7),7-(6,30)]
   195       0.843866       0.843866       0.843866    6[1-(0),6-(1,7),7-(6,30)]
   196       0.898752       0.898752       0.898752    6[1-(0),6-(1,7),7-(6,30)]
   197       7.142969       7.142969       7.142969    6[1-(0),7-(6,30),7-(6,30)]
   198        6.86462        6.86462        6.86462    6[1-(0),6-(1,7),7-(6,30)]
   199       5.767888       5.767888       5.767888    6[1-(0),6-(1,7),7-(6,30)]
   200       4.776027       4.776027       4.776027    6[1-(0),7-(6,30),7-(6,30)]
   201       4.796609       4.796609       4.796609    6[1-(0),7-(6,30),7-(6,30)]
   202       5.959988       5.959988       5.959988    6[1-(0),6-(1,7),7-(6,30)]
   203       5.992331       5.992331       5.992331    6[1-(0),6-(1,7),7-(6,30)]
   204       2.410066       2.410066       2.410066    6[1-(0),7-(6,30),7-(6,30)]
   205       3.953723       3.953723       3.953723    6[1-(0),6-(1,7),7-(6,30)]
   206       2.865812       2.865812       2.865812    6[1-(0),6-(1,7),7-(6,30)]
   207       4.056634       4.056634       4.056634    6[1-(0),6-(1,7),7-(6,30)]
   208       4.001748       4.001748       4.001748    6[1-(0),6-(1,7),7-(6,30)]
   209       8.754253       8.754253       8.754253    7[6-(1,6),6-(1,7),30-(7,7,7)]
   210       6.949889       6.949889       6.949889    7[6-(1,6),6-(1,7),30-(7,7,7)]
   211       0.427324       0.427324       0.427324    7[6-(1,6),6-(1,7),30-(7,7,7)]
   212       0.344015       0.344015       0.344015    7[6-(1,6),6-(1,7),30-(7,7,7)]
   213       9.446204       9.446204       9.446204    7[6-(1,6),6-(1,7),30-(7,7,7)]
   214       9.498149       9.498149       9.498149    7[6-(1,6),6-(1,7),30-(7,7,7)]
   215       1.227085       1.227085       1.227085    7[6-(1,6),6-(1,7),30-(7,7,7)]
   216       3.029489       3.029489       3.029489    7[6-(1,6),6-(1,7),30-(7,7,7)]
   217       5.947247       5.947247       5.947247    7[6-(1,6),6-(1,7),30-(7,7,7)]
   218       7.751611       7.751611       7.751611    7[6-(1,6),6-(1,7),30-(7,7,7)]
   219       4.473176       4.473176       4.473176    7[6-(1,6),6-(1,7),30-(7,7,7)]
   220       4.556485       4.556485       4.556485    7[6-(1,6),6-(1,7),30-(7,7,7)]
   221       5.255296       5.255296       5.255296    7[6-(1,6),6-(1,7),30-(7,7,7)]
   222       5.203351       5.203351       5.203351    7[6-(1,6),6-(1,7),30-(7,7,7)]
   223       3.673415       3.673415       3.673415    7[6-(1,6),6-(1,7),30-(7,7,7)]
   224       1.871011       1.871011       1.871011    7[6-(1,6),6-(1,7),30-(7,7,7)]
   225       1.046747       1.046747       1.046747    7[6-(1,6),6-(1,7),30-(7,7,7)]
   226       2.851111       2.851111       2.851111    7[6-(1,6),6-(1,7),30-(7,7,7)]
   227       9.373676       9.373676       9.373676    7[6-(1,6),6-(1,7),30-(7,7,7)]
   228       9.456985       9.456985       9.456985    7[6-(1,6),6-(1,7),30-(7,7,7)]
   229       0.354796       0.354796       0.354796    7[6-(1,6),6-(1,7),30-(7,7,7)]
   230       0.302851       0.302851       0.302851    7[6-(1,6),6-(1,7),30-(7,7,7)]
   231       8.573915       8.573915       8.573915    7[6-(1,6),6-(1,7),30-(7,7,7)]
   232       6.771511       6.771511       6.771511    7[6-(1,6),6-(1,7),30-(7,7,7)]
   233       3.853753       3.853753       3.853753    7[6-(1,6),6-(1,7),30-(7,7,7)]
   234       2.049389       2.049389       2.049389    7[6-(1,6),6-(1,7),30-(7,7,7)]
   235       5.327824       5.327824       5.327824    7[6-(1,6),6-(1,7),30-(7,7,7)]
   236       5.244515       5.244515       5.244515    7[6-(1,6),6-(1,7),30-(7,7,7)]
   237       4.545704       4.545704       4.545704    7[6-(1,6),6-(1,7),30-(7,7,7)]
   238       4.597649       4.597649       4.597649    7[6-(1,6),6-(1,7),30-(7,7,7)]
   239       6.127585       6.127585       6.127585    7[6-(1,6),6-(1,7),30-(7,7,7)]
   240       7.929989       7.929989       7.929989    7[6-(1,6),6-(1,7),30-(7,7,7)]
   241       1.046747       1.046747       1.046747    7[6-(1,6),6-(1,7),30-(7,7,7)]
   242       2.851111       2.851111       2.851111    7[6-(1,6),6-(1,7),30-(7,7,7)]
   243       9.373676       9.373676       9.373676    7[6-(1,6),6-(1,7),30-(7,7,7)]
   244       9.456985       9.456985       9.456985    7[6-(1,6),6-(1,7),30-(7,7,7)]
   245       0.354796       0.354796       0.354796    7[6-(1,6),6-(1,7),30-(7,7,7)]
   246       0.302851       0.302851       0.302851    7[6-(1,6),6-(1,7),30-(7,7,7)]
   247       8.573915       8.573915       8.573915    7[6-(1,6),6-(1,7),30-(7,7,7)]
   248       6.771511       6.771511       6.771511    7[6-(1,6),6-(1,7),30-(7,7,7)]
   249       3.853753       3.853753       3.853753    7[6-(1,6),6-(1,7),30-(7,7,7)]
   250       2.049389       2.049389       2.049389    7[6-(1,6),6-(1,7),30-(7,7,7)]
   251       5.327824       5.327824       5.327824    7[6-(1,6),6-(1,7),30-(7,7,7)]
   252       5.244515       5.244515       5.244515    7[6-(1,6),6-(1,7),30-(7,7,7)]
   253       4.545704       4.545704       4.545704    7[6-(1,6),6-(1,7),30-(7,7,7)]
   254       4.597649       4.597649       4.597649    7[6-(1,6),6-(1,7),30-(7,7,7)]
   255       6.127585       6.127585       6.127585    7[6-(1,6),6-(1,7),30-(7,7,7)]
   256       7.929989       7.929989       7.929989    7[6-(1,6),6-(1,7),30-(7,7,7)]
   257       8.754253       8.754253       8.754253    7[6-(1,6),6-(1,7),30-(7,7,7)]
   258       6.949889       6.949889       6.949889    7[6-(1,6),6-(1,7),30-(7,7,7)]
   259       0.427324       0.427324       0.427324    7[6-(1,6),6-(1,7),30-(7,7,7)]
   260       0.344015       0.344015       0.344015    7[6-(1,6),6-(1,7),30-(7,7,7)]
   261       9.446204       9.446204       9.446204    7[6-(1,6),6-(1,7),30-(7,7,7)]
   262       9.498149       9.498149       9.498149    7[6-(1,6),6-(1,7),30-(7,7,7)]
   263       1.227085       1.227085       1.227085    7[6-(1,6),6-(1,7),30-(7,7,7)]
   264       3.029489       3.029489       3.029489    7[6-(1,6),6-(1,7),30-(7,7,7)]
   265       5.947247       5.947247       5.947247    7[6-(1,6),6-(1,7),30-(7,7,7)]
   266       7.751611       7.751611       7.751611    7[6-(1,6),6-(1,7),30-(7,7,7)]
   267       4.473176       4.473176       4.473176    7[6-(1,6),6-(1,7),30-(7,7,7)]
   268       4.556485       4.556485       4.556485    7[6-(1,6),6-(1,7),30-(7,7,7)]
   269       5.255296       5.255296       5.255296    7[6-(1,6),6-(1,7),30-(7,7,7)]
   270       5.203351       5.203351       5.203351    7[6-(1,6),6-(1,7),30-(7,7,7)]
   271       3.673415       3.673415       3.673415    7[6-(1,6),6-(1,7),30-(7,7,7)]
   272       1.871011       1.871011       1.871011    7[6-(1,6),6-(1,7),30-(7,7,7)]
