# Supplementary material for: A collection of forcefield precursors for metal–organic frameworks
Source: RSC Adv. 2019 Nov 13;9(63):36492–507. doi: 10.1039/c9ra07327b (PMC9075174; doi:10.1039/c9ra07327b)
Supplement: RA-009-C9RA07327B-s2594 [file RA-009-C9RA07327B-s2594.txt]

VEJYUF01_clean

15.379000    0.000000    0.000000
0.000000    15.449000    0.000000
0.000000    0.000000    18.407000

     1      12.295203      12.295203      12.295203    30[7-(6,6),7-(6,6),7-(6,6),7-(6,6)]
     2       7.554319       7.554319       7.554319    30[7-(6,6),7-(6,6),7-(6,6),7-(6,6)]
     3      10.773297      10.773297      10.773297    30[7-(6,6),7-(6,6),7-(6,6),7-(6,6)]
     4       0.135181       0.135181       0.135181    30[7-(6,6),7-(6,6),7-(6,6),7-(6,6)]
     5       3.083797       3.083797       3.083797    30[7-(6,6),7-(6,6),7-(6,6),7-(6,6)]
     6       7.824681       7.824681       7.824681    30[7-(6,6),7-(6,6),7-(6,6),7-(6,6)]
     7       4.605703       4.605703       4.605703    30[7-(6,6),7-(6,6),7-(6,6),7-(6,6)]
     8      15.243819      15.243819      15.243819    30[7-(6,6),7-(6,6),7-(6,6),7-(6,6)]
     9       3.083797       3.083797       3.083797    30[7-(6,6),7-(6,6),7-(6,6),7-(6,6)]
    10       7.824681       7.824681       7.824681    30[7-(6,6),7-(6,6),7-(6,6),7-(6,6)]
    11       4.605703       4.605703       4.605703    30[7-(6,6),7-(6,6),7-(6,6),7-(6,6)]
    12      15.243819      15.243819      15.243819    30[7-(6,6),7-(6,6),7-(6,6),7-(6,6)]
    13      12.295203      12.295203      12.295203    30[7-(6,6),7-(6,6),7-(6,6),7-(6,6)]
    14       7.554319       7.554319       7.554319    30[7-(6,6),7-(6,6),7-(6,6),7-(6,6)]
    15      10.773297      10.773297      10.773297    30[7-(6,6),7-(6,6),7-(6,6),7-(6,6)]
    16       0.135181       0.135181       0.135181    30[7-(6,6),7-(6,6),7-(6,6),7-(6,6)]
    17      10.439265      10.439265      10.439265    1[6-(7,7)]
    18       9.282764       9.282764       9.282764    1[6-(6,7)]
    19       7.297335       7.297335       7.297335    1[6-(6,7)]
    20      14.407047      14.407047      14.407047    1[6-(7,7)]
    21      11.272807      11.272807      11.272807    1[6-(6,7)]
    22      12.483134      12.483134      12.483134    1[6-(6,7)]
    23      14.405509      14.405509      14.405509    1[6-(7,7)]
    24      11.743404      11.743404      11.743404    1[6-(6,7)]
    25       13.18903       13.18903       13.18903    1[6-(6,7)]
    26      13.868782      13.868782      13.868782    1[6-(7,7)]
    27      14.479328      14.479328      14.479328    1[6-(6,7)]
    28      13.276691      13.276691      13.276691    1[6-(6,7)]
    29      12.629235      12.629235      12.629235    1[6-(7,7)]
    30      13.785736      13.785736      13.785736    1[6-(6,7)]
    31       0.392164       0.392164       0.392164    1[6-(6,7)]
    32       8.661453       8.661453       8.661453    1[6-(7,7)]
    33      11.795693      11.795693      11.795693    1[6-(6,7)]
    34      10.585366      10.585366      10.585366    1[6-(6,7)]
    35       8.662991       8.662991       8.662991    1[6-(7,7)]
    36      11.325096      11.325096      11.325096    1[6-(6,7)]
    37        9.87947        9.87947        9.87947    1[6-(6,7)]
    38       9.199718       9.199718       9.199718    1[6-(7,7)]
    39       8.589171       8.589171       8.589171    1[6-(6,7)]
    40       9.791809       9.791809       9.791809    1[6-(6,7)]
    41       4.939735       4.939735       4.939735    1[6-(7,7)]
    42       6.096236       6.096236       6.096236    1[6-(6,7)]
    43       8.081664       8.081664       8.081664    1[6-(6,7)]
    44       0.971953       0.971953       0.971953    1[6-(7,7)]
    45       4.106193       4.106193       4.106193    1[6-(6,7)]
    46       2.895866       2.895866       2.895866    1[6-(6,7)]
    47       0.973491       0.973491       0.973491    1[6-(7,7)]
    48       3.635596       3.635596       3.635596    1[6-(6,7)]
    49        2.18997        2.18997        2.18997    1[6-(6,7)]
    50       1.510218       1.510218       1.510218    1[6-(7,7)]
    51       0.899672       0.899672       0.899672    1[6-(6,7)]
    52       2.102309       2.102309       2.102309    1[6-(6,7)]
    53       2.749765       2.749765       2.749765    1[6-(7,7)]
    54       1.593264       1.593264       1.593264    1[6-(6,7)]
    55      14.986836      14.986836      14.986836    1[6-(6,7)]
    56       6.717547       6.717547       6.717547    1[6-(7,7)]
    57       3.583307       3.583307       3.583307    1[6-(6,7)]
    58       4.793634       4.793634       4.793634    1[6-(6,7)]
    59       6.716009       6.716009       6.716009    1[6-(7,7)]
    60       4.053904       4.053904       4.053904    1[6-(6,7)]
    61        5.49953        5.49953        5.49953    1[6-(6,7)]
    62       6.179282       6.179282       6.179282    1[6-(7,7)]
    63       6.789829       6.789829       6.789829    1[6-(6,7)]
    64       5.587191       5.587191       5.587191    1[6-(6,7)]
    65       4.939735       4.939735       4.939735    1[6-(7,7)]
    66       6.096236       6.096236       6.096236    1[6-(6,7)]
    67       8.081664       8.081664       8.081664    1[6-(6,7)]
    68       0.971953       0.971953       0.971953    1[6-(7,7)]
    69       4.106193       4.106193       4.106193    1[6-(6,7)]
    70       2.895866       2.895866       2.895866    1[6-(6,7)]
    71       0.973491       0.973491       0.973491    1[6-(7,7)]
    72       3.635596       3.635596       3.635596    1[6-(6,7)]
    73        2.18997        2.18997        2.18997    1[6-(6,7)]
    74       1.510218       1.510218       1.510218    1[6-(7,7)]
    75       0.899672       0.899672       0.899672    1[6-(6,7)]
    76       2.102309       2.102309       2.102309    1[6-(6,7)]
    77       2.749765       2.749765       2.749765    1[6-(7,7)]
    78       1.593264       1.593264       1.593264    1[6-(6,7)]
    79      14.986836      14.986836      14.986836    1[6-(6,7)]
    80       6.717547       6.717547       6.717547    1[6-(7,7)]
    81       3.583307       3.583307       3.583307    1[6-(6,7)]
    82       4.793634       4.793634       4.793634    1[6-(6,7)]
    83       6.716009       6.716009       6.716009    1[6-(7,7)]
    84       4.053904       4.053904       4.053904    1[6-(6,7)]
    85        5.49953        5.49953        5.49953    1[6-(6,7)]
    86       6.179282       6.179282       6.179282    1[6-(7,7)]
    87       6.789829       6.789829       6.789829    1[6-(6,7)]
    88       5.587191       5.587191       5.587191    1[6-(6,7)]
    89      10.439265      10.439265      10.439265    1[6-(7,7)]
    90       9.282764       9.282764       9.282764    1[6-(6,7)]
    91       7.297335       7.297335       7.297335    1[6-(6,7)]
    92      14.407047      14.407047      14.407047    1[6-(7,7)]
    93      11.272807      11.272807      11.272807    1[6-(6,7)]
    94      12.483134      12.483134      12.483134    1[6-(6,7)]
    95      14.405509      14.405509      14.405509    1[6-(7,7)]
    96      11.743404      11.743404      11.743404    1[6-(6,7)]
    97       13.18903       13.18903       13.18903    1[6-(6,7)]
    98      13.868782      13.868782      13.868782    1[6-(7,7)]
    99      14.479328      14.479328      14.479328    1[6-(6,7)]
   100      13.276691      13.276691      13.276691    1[6-(6,7)]
   101      12.629235      12.629235      12.629235    1[6-(7,7)]
   102      13.785736      13.785736      13.785736    1[6-(6,7)]
   103       0.392164       0.392164       0.392164    1[6-(6,7)]
   104       8.661453       8.661453       8.661453    1[6-(7,7)]
   105      11.795693      11.795693      11.795693    1[6-(6,7)]
   106      10.585366      10.585366      10.585366    1[6-(6,7)]
   107       8.662991       8.662991       8.662991    1[6-(7,7)]
   108      11.325096      11.325096      11.325096    1[6-(6,7)]
   109        9.87947        9.87947        9.87947    1[6-(6,7)]
   110       9.199718       9.199718       9.199718    1[6-(7,7)]
   111       8.589171       8.589171       8.589171    1[6-(6,7)]
   112       9.791809       9.791809       9.791809    1[6-(6,7)]
   113       9.896387       9.896387       9.896387    6[1-(0),7-(6,30),7-(6,30)]
   114       9.279689       9.279689       9.279689    6[1-(0),6-(1,7),7-(6,30)]
   115       8.175476       8.175476       8.175476    6[1-(0),6-(1,7),7-(6,30)]
   116      13.765743      13.765743      13.765743    6[1-(0),7-(6,30),7-(6,30)]
   117      12.064825      12.064825      12.064825    6[1-(0),6-(1,7),7-(6,30)]
   118      12.739964      12.739964      12.739964    6[1-(0),6-(1,7),7-(6,30)]
   119      13.914919      13.914919      13.914919    6[1-(0),7-(6,30),7-(6,30)]
   120      12.464679      12.464679      12.464679    6[1-(0),6-(1,7),7-(6,30)]
   121      13.267463      13.267463      13.267463    6[1-(0),6-(1,7),7-(6,30)]
   122      13.873396      13.873396      13.873396    6[1-(0),7-(6,30),7-(6,30)]
   123      14.211734      14.211734      14.211734    6[1-(0),6-(1,7),7-(6,30)]
   124       13.54121       13.54121       13.54121    6[1-(0),6-(1,7),7-(6,30)]
   125      13.172114      13.172114      13.172114    6[1-(0),7-(6,30),7-(6,30)]
   126      13.788811      13.788811      13.788811    6[1-(0),6-(1,7),7-(6,30)]
   127      14.893024      14.893024      14.893024    6[1-(0),6-(1,7),7-(6,30)]
   128       9.302757       9.302757       9.302757    6[1-(0),7-(6,30),7-(6,30)]
   129      11.003675      11.003675      11.003675    6[1-(0),6-(1,7),7-(6,30)]
   130      10.328536      10.328536      10.328536    6[1-(0),6-(1,7),7-(6,30)]
   131       9.153581       9.153581       9.153581    6[1-(0),7-(6,30),7-(6,30)]
   132      10.603821      10.603821      10.603821    6[1-(0),6-(1,7),7-(6,30)]
   133       9.801037       9.801037       9.801037    6[1-(0),6-(1,7),7-(6,30)]
   134       9.195104       9.195104       9.195104    6[1-(0),7-(6,30),7-(6,30)]
   135       8.856766       8.856766       8.856766    6[1-(0),6-(1,7),7-(6,30)]
   136       9.527291       9.527291       9.527291    6[1-(0),6-(1,7),7-(6,30)]
   137       5.482613       5.482613       5.482613    6[1-(0),7-(6,30),7-(6,30)]
   138       6.099311       6.099311       6.099311    6[1-(0),6-(1,7),7-(6,30)]
   139       7.203524       7.203524       7.203524    6[1-(0),6-(1,7),7-(6,30)]
   140       1.613257       1.613257       1.613257    6[1-(0),7-(6,30),7-(6,30)]
   141       3.314175       3.314175       3.314175    6[1-(0),6-(1,7),7-(6,30)]
   142       2.639036       2.639036       2.639036    6[1-(0),6-(1,7),7-(6,30)]
   143       1.464081       1.464081       1.464081    6[1-(0),7-(6,30),7-(6,30)]
   144       2.914321       2.914321       2.914321    6[1-(0),6-(1,7),7-(6,30)]
   145       2.111537       2.111537       2.111537    6[1-(0),6-(1,7),7-(6,30)]
   146       1.505604       1.505604       1.505604    6[1-(0),7-(6,30),7-(6,30)]
   147       1.167266       1.167266       1.167266    6[1-(0),6-(1,7),7-(6,30)]
   148        1.83779        1.83779        1.83779    6[1-(0),6-(1,7),7-(6,30)]
   149       2.206887       2.206887       2.206887    6[1-(0),7-(6,30),7-(6,30)]
   150       1.590189       1.590189       1.590189    6[1-(0),6-(1,7),7-(6,30)]
   151       0.485976       0.485976       0.485976    6[1-(0),6-(1,7),7-(6,30)]
   152       6.076243       6.076243       6.076243    6[1-(0),7-(6,30),7-(6,30)]
   153       4.375325       4.375325       4.375325    6[1-(0),6-(1,7),7-(6,30)]
   154       5.050464       5.050464       5.050464    6[1-(0),6-(1,7),7-(6,30)]
   155       6.225419       6.225419       6.225419    6[1-(0),7-(6,30),7-(6,30)]
   156        4.77518        4.77518        4.77518    6[1-(0),6-(1,7),7-(6,30)]
   157       5.577963       5.577963       5.577963    6[1-(0),6-(1,7),7-(6,30)]
   158       6.183896       6.183896       6.183896    6[1-(0),7-(6,30),7-(6,30)]
   159       6.522234       6.522234       6.522234    6[1-(0),6-(1,7),7-(6,30)]
   160        5.85171        5.85171        5.85171    6[1-(0),6-(1,7),7-(6,30)]
   161       5.482613       5.482613       5.482613    6[1-(0),7-(6,30),7-(6,30)]
   162       6.099311       6.099311       6.099311    6[1-(0),6-(1,7),7-(6,30)]
   163       7.203524       7.203524       7.203524    6[1-(0),6-(1,7),7-(6,30)]
   164       1.613257       1.613257       1.613257    6[1-(0),7-(6,30),7-(6,30)]
   165       3.314175       3.314175       3.314175    6[1-(0),6-(1,7),7-(6,30)]
   166       2.639036       2.639036       2.639036    6[1-(0),6-(1,7),7-(6,30)]
   167       1.464081       1.464081       1.464081    6[1-(0),7-(6,30),7-(6,30)]
   168       2.914321       2.914321       2.914321    6[1-(0),6-(1,7),7-(6,30)]
   169       2.111537       2.111537       2.111537    6[1-(0),6-(1,7),7-(6,30)]
   170       1.505604       1.505604       1.505604    6[1-(0),7-(6,30),7-(6,30)]
   171       1.167266       1.167266       1.167266    6[1-(0),6-(1,7),7-(6,30)]
   172        1.83779        1.83779        1.83779    6[1-(0),6-(1,7),7-(6,30)]
   173       2.206887       2.206887       2.206887    6[1-(0),7-(6,30),7-(6,30)]
   174       1.590189       1.590189       1.590189    6[1-(0),6-(1,7),7-(6,30)]
   175       0.485976       0.485976       0.485976    6[1-(0),6-(1,7),7-(6,30)]
   176       6.076243       6.076243       6.076243    6[1-(0),7-(6,30),7-(6,30)]
   177       4.375325       4.375325       4.375325    6[1-(0),6-(1,7),7-(6,30)]
   178       5.050464       5.050464       5.050464    6[1-(0),6-(1,7),7-(6,30)]
   179       6.225419       6.225419       6.225419    6[1-(0),7-(6,30),7-(6,30)]
   180        4.77518        4.77518        4.77518    6[1-(0),6-(1,7),7-(6,30)]
   181       5.577963       5.577963       5.577963    6[1-(0),6-(1,7),7-(6,30)]
   182       6.183896       6.183896       6.183896    6[1-(0),7-(6,30),7-(6,30)]
   183       6.522234       6.522234       6.522234    6[1-(0),6-(1,7),7-(6,30)]
   184        5.85171        5.85171        5.85171    6[1-(0),6-(1,7),7-(6,30)]
   185       9.896387       9.896387       9.896387    6[1-(0),7-(6,30),7-(6,30)]
   186       9.279689       9.279689       9.279689    6[1-(0),6-(1,7),7-(6,30)]
   187       8.175476       8.175476       8.175476    6[1-(0),6-(1,7),7-(6,30)]
   188      13.765743      13.765743      13.765743    6[1-(0),7-(6,30),7-(6,30)]
   189      12.064825      12.064825      12.064825    6[1-(0),6-(1,7),7-(6,30)]
   190      12.739964      12.739964      12.739964    6[1-(0),6-(1,7),7-(6,30)]
   191      13.914919      13.914919      13.914919    6[1-(0),7-(6,30),7-(6,30)]
   192      12.464679      12.464679      12.464679    6[1-(0),6-(1,7),7-(6,30)]
   193      13.267463      13.267463      13.267463    6[1-(0),6-(1,7),7-(6,30)]
   194      13.873396      13.873396      13.873396    6[1-(0),7-(6,30),7-(6,30)]
   195      14.211734      14.211734      14.211734    6[1-(0),6-(1,7),7-(6,30)]
   196       13.54121       13.54121       13.54121    6[1-(0),6-(1,7),7-(6,30)]
   197      13.172114      13.172114      13.172114    6[1-(0),7-(6,30),7-(6,30)]
   198      13.788811      13.788811      13.788811    6[1-(0),6-(1,7),7-(6,30)]
   199      14.893024      14.893024      14.893024    6[1-(0),6-(1,7),7-(6,30)]
   200       9.302757       9.302757       9.302757    6[1-(0),7-(6,30),7-(6,30)]
   201      11.003675      11.003675      11.003675    6[1-(0),6-(1,7),7-(6,30)]
   202      10.328536      10.328536      10.328536    6[1-(0),6-(1,7),7-(6,30)]
   203       9.153581       9.153581       9.153581    6[1-(0),7-(6,30),7-(6,30)]
   204      10.603821      10.603821      10.603821    6[1-(0),6-(1,7),7-(6,30)]
   205       9.801037       9.801037       9.801037    6[1-(0),6-(1,7),7-(6,30)]
   206       9.195104       9.195104       9.195104    6[1-(0),7-(6,30),7-(6,30)]
   207       8.856766       8.856766       8.856766    6[1-(0),6-(1,7),7-(6,30)]
   208       9.527291       9.527291       9.527291    6[1-(0),6-(1,7),7-(6,30)]
   209        8.57533        8.57533        8.57533    7[6-(1,6),6-(1,7),30-(7,7,7)]
   210      10.366984      10.366984      10.366984    7[6-(1,6),6-(1,7),30-(7,7,7)]
   211        13.8411        13.8411        13.8411    7[6-(1,6),6-(1,7),30-(7,7,7)]
   212      12.729198      12.729198      12.729198    7[6-(1,6),6-(1,7),30-(7,7,7)]
   213      14.202507      14.202507      14.202507    7[6-(1,6),6-(1,7),30-(7,7,7)]
   214      12.878375      12.878375      12.878375    7[6-(1,6),6-(1,7),30-(7,7,7)]
   215      14.430116      14.430116      14.430116    7[6-(1,6),6-(1,7),30-(7,7,7)]
   216      13.324366      13.324366      13.324366    7[6-(1,6),6-(1,7),30-(7,7,7)]
   217       14.49317       14.49317       14.49317    7[6-(1,6),6-(1,7),30-(7,7,7)]
   218      12.701516      12.701516      12.701516    7[6-(1,6),6-(1,7),30-(7,7,7)]
   219         9.2274         9.2274         9.2274    7[6-(1,6),6-(1,7),30-(7,7,7)]
   220      10.339302      10.339302      10.339302    7[6-(1,6),6-(1,7),30-(7,7,7)]
   221       8.865994       8.865994       8.865994    7[6-(1,6),6-(1,7),30-(7,7,7)]
   222      10.190125      10.190125      10.190125    7[6-(1,6),6-(1,7),30-(7,7,7)]
   223       8.638384       8.638384       8.638384    7[6-(1,6),6-(1,7),30-(7,7,7)]
   224       9.744134       9.744134       9.744134    7[6-(1,6),6-(1,7),30-(7,7,7)]
   225        6.80367        6.80367        6.80367    7[6-(1,6),6-(1,7),30-(7,7,7)]
   226       5.012016       5.012016       5.012016    7[6-(1,6),6-(1,7),30-(7,7,7)]
   227         1.5379         1.5379         1.5379    7[6-(1,6),6-(1,7),30-(7,7,7)]
   228       2.649802       2.649802       2.649802    7[6-(1,6),6-(1,7),30-(7,7,7)]
   229       1.176494       1.176494       1.176494    7[6-(1,6),6-(1,7),30-(7,7,7)]
   230       2.500625       2.500625       2.500625    7[6-(1,6),6-(1,7),30-(7,7,7)]
   231       0.948884       0.948884       0.948884    7[6-(1,6),6-(1,7),30-(7,7,7)]
   232       2.054634       2.054634       2.054634    7[6-(1,6),6-(1,7),30-(7,7,7)]
   233        0.88583        0.88583        0.88583    7[6-(1,6),6-(1,7),30-(7,7,7)]
   234       2.677484       2.677484       2.677484    7[6-(1,6),6-(1,7),30-(7,7,7)]
   235         6.1516         6.1516         6.1516    7[6-(1,6),6-(1,7),30-(7,7,7)]
   236       5.039698       5.039698       5.039698    7[6-(1,6),6-(1,7),30-(7,7,7)]
   237       6.513006       6.513006       6.513006    7[6-(1,6),6-(1,7),30-(7,7,7)]
   238       5.188875       5.188875       5.188875    7[6-(1,6),6-(1,7),30-(7,7,7)]
   239       6.740616       6.740616       6.740616    7[6-(1,6),6-(1,7),30-(7,7,7)]
   240       5.634866       5.634866       5.634866    7[6-(1,6),6-(1,7),30-(7,7,7)]
   241        6.80367        6.80367        6.80367    7[6-(1,6),6-(1,7),30-(7,7,7)]
   242       5.012016       5.012016       5.012016    7[6-(1,6),6-(1,7),30-(7,7,7)]
   243         1.5379         1.5379         1.5379    7[6-(1,6),6-(1,7),30-(7,7,7)]
   244       2.649802       2.649802       2.649802    7[6-(1,6),6-(1,7),30-(7,7,7)]
   245       1.176494       1.176494       1.176494    7[6-(1,6),6-(1,7),30-(7,7,7)]
   246       2.500625       2.500625       2.500625    7[6-(1,6),6-(1,7),30-(7,7,7)]
   247       0.948884       0.948884       0.948884    7[6-(1,6),6-(1,7),30-(7,7,7)]
   248       2.054634       2.054634       2.054634    7[6-(1,6),6-(1,7),30-(7,7,7)]
   249        0.88583        0.88583        0.88583    7[6-(1,6),6-(1,7),30-(7,7,7)]
   250       2.677484       2.677484       2.677484    7[6-(1,6),6-(1,7),30-(7,7,7)]
   251         6.1516         6.1516         6.1516    7[6-(1,6),6-(1,7),30-(7,7,7)]
   252       5.039698       5.039698       5.039698    7[6-(1,6),6-(1,7),30-(7,7,7)]
   253       6.513006       6.513006       6.513006    7[6-(1,6),6-(1,7),30-(7,7,7)]
   254       5.188875       5.188875       5.188875    7[6-(1,6),6-(1,7),30-(7,7,7)]
   255       6.740616       6.740616       6.740616    7[6-(1,6),6-(1,7),30-(7,7,7)]
   256       5.634866       5.634866       5.634866    7[6-(1,6),6-(1,7),30-(7,7,7)]
   257        8.57533        8.57533        8.57533    7[6-(1,6),6-(1,7),30-(7,7,7)]
   258      10.366984      10.366984      10.366984    7[6-(1,6),6-(1,7),30-(7,7,7)]
   259        13.8411        13.8411        13.8411    7[6-(1,6),6-(1,7),30-(7,7,7)]
   260      12.729198      12.729198      12.729198    7[6-(1,6),6-(1,7),30-(7,7,7)]
   261      14.202507      14.202507      14.202507    7[6-(1,6),6-(1,7),30-(7,7,7)]
   262      12.878375      12.878375      12.878375    7[6-(1,6),6-(1,7),30-(7,7,7)]
   263      14.430116      14.430116      14.430116    7[6-(1,6),6-(1,7),30-(7,7,7)]
   264      13.324366      13.324366      13.324366    7[6-(1,6),6-(1,7),30-(7,7,7)]
   265       14.49317       14.49317       14.49317    7[6-(1,6),6-(1,7),30-(7,7,7)]
   266      12.701516      12.701516      12.701516    7[6-(1,6),6-(1,7),30-(7,7,7)]
   267         9.2274         9.2274         9.2274    7[6-(1,6),6-(1,7),30-(7,7,7)]
   268      10.339302      10.339302      10.339302    7[6-(1,6),6-(1,7),30-(7,7,7)]
   269       8.865994       8.865994       8.865994    7[6-(1,6),6-(1,7),30-(7,7,7)]
   270      10.190125      10.190125      10.190125    7[6-(1,6),6-(1,7),30-(7,7,7)]
   271       8.638384       8.638384       8.638384    7[6-(1,6),6-(1,7),30-(7,7,7)]
   272       9.744134       9.744134       9.744134    7[6-(1,6),6-(1,7),30-(7,7,7)]
