# Supplementary material for: A collection of forcefield precursors for metal–organic frameworks
Source: RSC Adv. 2019 Nov 13;9(63):36492–507. doi: 10.1039/c9ra07327b (PMC9075174; doi:10.1039/c9ra07327b)
Supplement: RA-009-C9RA07327B-s2595 [file RA-009-C9RA07327B-s2595.txt]

VEJYUF02_clean

15.106900    0.000000    0.000000
0.000000    15.348600    0.000000
0.000000    0.000000    18.343000

     1      13.014896      13.014896      13.014896    30[7-(6,6),7-(6,6),7-(6,6),7-(6,6)]
     2      10.014968      10.014968      10.014968    30[7-(6,6),7-(6,6),7-(6,6),7-(6,6)]
     3       2.092004       2.092004       2.092004    30[7-(6,6),7-(6,6),7-(6,6),7-(6,6)]
     4       5.091932       5.091932       5.091932    30[7-(6,6),7-(6,6),7-(6,6),7-(6,6)]
     5       5.461446       5.461446       5.461446    30[7-(6,6),7-(6,6),7-(6,6),7-(6,6)]
     6       2.461518       2.461518       2.461518    30[7-(6,6),7-(6,6),7-(6,6),7-(6,6)]
     7       9.645454       9.645454       9.645454    30[7-(6,6),7-(6,6),7-(6,6),7-(6,6)]
     8      12.645382      12.645382      12.645382    30[7-(6,6),7-(6,6),7-(6,6),7-(6,6)]
     9       2.092004       2.092004       2.092004    30[7-(6,6),7-(6,6),7-(6,6),7-(6,6)]
    10       5.091932       5.091932       5.091932    30[7-(6,6),7-(6,6),7-(6,6),7-(6,6)]
    11      13.014896      13.014896      13.014896    30[7-(6,6),7-(6,6),7-(6,6),7-(6,6)]
    12      10.014968      10.014968      10.014968    30[7-(6,6),7-(6,6),7-(6,6),7-(6,6)]
    13       9.645454       9.645454       9.645454    30[7-(6,6),7-(6,6),7-(6,6),7-(6,6)]
    14      12.645382      12.645382      12.645382    30[7-(6,6),7-(6,6),7-(6,6),7-(6,6)]
    15       5.461446       5.461446       5.461446    30[7-(6,6),7-(6,6),7-(6,6),7-(6,6)]
    16       2.461518       2.461518       2.461518    30[7-(6,6),7-(6,6),7-(6,6),7-(6,6)]
    17       10.86035       10.86035       10.86035    1[6-(7,7)]
    18      14.227678      14.227678      14.227678    1[6-(6,7)]
    19      13.000998      13.000998      13.000998    1[6-(6,7)]
    20       12.30457       12.30457       12.30457    1[6-(7,7)]
    21      14.316809      14.316809      14.316809    1[6-(6,7)]
    22      14.135526      14.135526      14.135526    1[6-(6,7)]
    23       0.253796       0.253796       0.253796    1[6-(7,7)]
    24      14.538881      14.538881      14.538881    1[6-(6,7)]
    25       1.086186       1.086186       1.086186    1[6-(6,7)]
    26      12.251696      12.251696      12.251696    1[6-(7,7)]
    27       8.680425       8.680425       8.680425    1[6-(6,7)]
    28       9.928255       9.928255       9.928255    1[6-(6,7)]
    29        4.24655        4.24655        4.24655    1[6-(7,7)]
    30       0.879222       0.879222       0.879222    1[6-(6,7)]
    31       2.105902       2.105902       2.105902    1[6-(6,7)]
    32        2.80233        2.80233        2.80233    1[6-(7,7)]
    33       0.790091       0.790091       0.790091    1[6-(6,7)]
    34       0.971374       0.971374       0.971374    1[6-(6,7)]
    35      14.853104      14.853104      14.853104    1[6-(7,7)]
    36       0.568019       0.568019       0.568019    1[6-(6,7)]
    37      14.020714      14.020714      14.020714    1[6-(6,7)]
    38       2.855204       2.855204       2.855204    1[6-(7,7)]
    39       6.426475       6.426475       6.426475    1[6-(6,7)]
    40       5.178645       5.178645       5.178645    1[6-(6,7)]
    41         3.3069         3.3069         3.3069    1[6-(7,7)]
    42       6.674228       6.674228       6.674228    1[6-(6,7)]
    43       5.447548       5.447548       5.447548    1[6-(6,7)]
    44        4.75112        4.75112        4.75112    1[6-(7,7)]
    45       6.763359       6.763359       6.763359    1[6-(6,7)]
    46       6.582076       6.582076       6.582076    1[6-(6,7)]
    47       7.807246       7.807246       7.807246    1[6-(7,7)]
    48       6.985431       6.985431       6.985431    1[6-(6,7)]
    49       8.639636       8.639636       8.639636    1[6-(6,7)]
    50       4.698246       4.698246       4.698246    1[6-(7,7)]
    51       1.126975       1.126975       1.126975    1[6-(6,7)]
    52       2.374805       2.374805       2.374805    1[6-(6,7)]
    53           11.8           11.8           11.8    1[6-(7,7)]
    54       8.432672       8.432672       8.432672    1[6-(6,7)]
    55       9.659352       9.659352       9.659352    1[6-(6,7)]
    56       10.35578       10.35578       10.35578    1[6-(7,7)]
    57       8.343541       8.343541       8.343541    1[6-(6,7)]
    58       8.524824       8.524824       8.524824    1[6-(6,7)]
    59       7.299654       7.299654       7.299654    1[6-(7,7)]
    60       8.121469       8.121469       8.121469    1[6-(6,7)]
    61       6.467264       6.467264       6.467264    1[6-(6,7)]
    62      10.408654      10.408654      10.408654    1[6-(7,7)]
    63      13.979925      13.979925      13.979925    1[6-(6,7)]
    64      12.732095      12.732095      12.732095    1[6-(6,7)]
    65        4.24655        4.24655        4.24655    1[6-(7,7)]
    66       0.879222       0.879222       0.879222    1[6-(6,7)]
    67       2.105902       2.105902       2.105902    1[6-(6,7)]
    68        2.80233        2.80233        2.80233    1[6-(7,7)]
    69       0.790091       0.790091       0.790091    1[6-(6,7)]
    70       0.971374       0.971374       0.971374    1[6-(6,7)]
    71      14.853104      14.853104      14.853104    1[6-(7,7)]
    72       0.568019       0.568019       0.568019    1[6-(6,7)]
    73      14.020714      14.020714      14.020714    1[6-(6,7)]
    74       2.855204       2.855204       2.855204    1[6-(7,7)]
    75       6.426475       6.426475       6.426475    1[6-(6,7)]
    76       5.178645       5.178645       5.178645    1[6-(6,7)]
    77       10.86035       10.86035       10.86035    1[6-(7,7)]
    78      14.227678      14.227678      14.227678    1[6-(6,7)]
    79      13.000998      13.000998      13.000998    1[6-(6,7)]
    80       12.30457       12.30457       12.30457    1[6-(7,7)]
    81      14.316809      14.316809      14.316809    1[6-(6,7)]
    82      14.135526      14.135526      14.135526    1[6-(6,7)]
    83       0.253796       0.253796       0.253796    1[6-(7,7)]
    84      14.538881      14.538881      14.538881    1[6-(6,7)]
    85       1.086186       1.086186       1.086186    1[6-(6,7)]
    86      12.251696      12.251696      12.251696    1[6-(7,7)]
    87       8.680425       8.680425       8.680425    1[6-(6,7)]
    88       9.928255       9.928255       9.928255    1[6-(6,7)]
    89           11.8           11.8           11.8    1[6-(7,7)]
    90       8.432672       8.432672       8.432672    1[6-(6,7)]
    91       9.659352       9.659352       9.659352    1[6-(6,7)]
    92       10.35578       10.35578       10.35578    1[6-(7,7)]
    93       8.343541       8.343541       8.343541    1[6-(6,7)]
    94       8.524824       8.524824       8.524824    1[6-(6,7)]
    95       7.299654       7.299654       7.299654    1[6-(7,7)]
    96       8.121469       8.121469       8.121469    1[6-(6,7)]
    97       6.467264       6.467264       6.467264    1[6-(6,7)]
    98      10.408654      10.408654      10.408654    1[6-(7,7)]
    99      13.979925      13.979925      13.979925    1[6-(6,7)]
   100      12.732095      12.732095      12.732095    1[6-(6,7)]
   101         3.3069         3.3069         3.3069    1[6-(7,7)]
   102       6.674228       6.674228       6.674228    1[6-(6,7)]
   103       5.447548       5.447548       5.447548    1[6-(6,7)]
   104        4.75112        4.75112        4.75112    1[6-(7,7)]
   105       6.763359       6.763359       6.763359    1[6-(6,7)]
   106       6.582076       6.582076       6.582076    1[6-(6,7)]
   107       7.807246       7.807246       7.807246    1[6-(7,7)]
   108       6.985431       6.985431       6.985431    1[6-(6,7)]
   109       8.639636       8.639636       8.639636    1[6-(6,7)]
   110       4.698246       4.698246       4.698246    1[6-(7,7)]
   111       1.126975       1.126975       1.126975    1[6-(6,7)]
   112       2.374805       2.374805       2.374805    1[6-(6,7)]
   113      11.570375      11.570375      11.570375    6[1-(0),7-(6,30),7-(6,30)]
   114      13.392267      13.392267      13.392267    6[1-(0),6-(1,7),7-(6,30)]
   115      12.710946      12.710946      12.710946    6[1-(0),6-(1,7),7-(6,30)]
   116      12.810651      12.810651      12.810651    6[1-(0),7-(6,30),7-(6,30)]
   117       13.88022       13.88022       13.88022    6[1-(0),6-(1,7),7-(6,30)]
   118      13.786557      13.786557      13.786557    6[1-(0),6-(1,7),7-(6,30)]
   119       0.237178       0.237178       0.237178    6[1-(0),7-(6,30),7-(6,30)]
   120      14.886339      14.886339      14.886339    6[1-(0),6-(1,7),7-(6,30)]
   121       0.714556       0.714556       0.714556    6[1-(0),6-(1,7),7-(6,30)]
   122      11.503904      11.503904      11.503904    6[1-(0),7-(6,30),7-(6,30)]
   123       9.576264       9.576264       9.576264    6[1-(0),6-(1,7),7-(6,30)]
   124      10.260606      10.260606      10.260606    6[1-(0),6-(1,7),7-(6,30)]
   125       3.536525       3.536525       3.536525    6[1-(0),7-(6,30),7-(6,30)]
   126       1.714633       1.714633       1.714633    6[1-(0),6-(1,7),7-(6,30)]
   127       2.395954       2.395954       2.395954    6[1-(0),6-(1,7),7-(6,30)]
   128       2.296249       2.296249       2.296249    6[1-(0),7-(6,30),7-(6,30)]
   129        1.22668        1.22668        1.22668    6[1-(0),6-(1,7),7-(6,30)]
   130       1.320343       1.320343       1.320343    6[1-(0),6-(1,7),7-(6,30)]
   131      14.869722      14.869722      14.869722    6[1-(0),7-(6,30),7-(6,30)]
   132       0.220561       0.220561       0.220561    6[1-(0),6-(1,7),7-(6,30)]
   133      14.392344      14.392344      14.392344    6[1-(0),6-(1,7),7-(6,30)]
   134       3.602996       3.602996       3.602996    6[1-(0),7-(6,30),7-(6,30)]
   135       5.530636       5.530636       5.530636    6[1-(0),6-(1,7),7-(6,30)]
   136       4.846294       4.846294       4.846294    6[1-(0),6-(1,7),7-(6,30)]
   137       4.016925       4.016925       4.016925    6[1-(0),7-(6,30),7-(6,30)]
   138       5.838817       5.838817       5.838817    6[1-(0),6-(1,7),7-(6,30)]
   139       5.157496       5.157496       5.157496    6[1-(0),6-(1,7),7-(6,30)]
   140       5.257201       5.257201       5.257201    6[1-(0),7-(6,30),7-(6,30)]
   141        6.32677        6.32677        6.32677    6[1-(0),6-(1,7),7-(6,30)]
   142       6.233107       6.233107       6.233107    6[1-(0),6-(1,7),7-(6,30)]
   143       7.790628       7.790628       7.790628    6[1-(0),7-(6,30),7-(6,30)]
   144       7.332889       7.332889       7.332889    6[1-(0),6-(1,7),7-(6,30)]
   145       8.268006       8.268006       8.268006    6[1-(0),6-(1,7),7-(6,30)]
   146       3.950454       3.950454       3.950454    6[1-(0),7-(6,30),7-(6,30)]
   147       2.022814       2.022814       2.022814    6[1-(0),6-(1,7),7-(6,30)]
   148       2.707156       2.707156       2.707156    6[1-(0),6-(1,7),7-(6,30)]
   149      11.089975      11.089975      11.089975    6[1-(0),7-(6,30),7-(6,30)]
   150       9.268083       9.268083       9.268083    6[1-(0),6-(1,7),7-(6,30)]
   151       9.949404       9.949404       9.949404    6[1-(0),6-(1,7),7-(6,30)]
   152       9.849699       9.849699       9.849699    6[1-(0),7-(6,30),7-(6,30)]
   153        8.78013        8.78013        8.78013    6[1-(0),6-(1,7),7-(6,30)]
   154       8.873793       8.873793       8.873793    6[1-(0),6-(1,7),7-(6,30)]
   155       7.316272       7.316272       7.316272    6[1-(0),7-(6,30),7-(6,30)]
   156       7.774011       7.774011       7.774011    6[1-(0),6-(1,7),7-(6,30)]
   157       6.838894       6.838894       6.838894    6[1-(0),6-(1,7),7-(6,30)]
   158      11.156446      11.156446      11.156446    6[1-(0),7-(6,30),7-(6,30)]
   159      13.084086      13.084086      13.084086    6[1-(0),6-(1,7),7-(6,30)]
   160      12.399744      12.399744      12.399744    6[1-(0),6-(1,7),7-(6,30)]
   161       3.536525       3.536525       3.536525    6[1-(0),7-(6,30),7-(6,30)]
   162       1.714633       1.714633       1.714633    6[1-(0),6-(1,7),7-(6,30)]
   163       2.395954       2.395954       2.395954    6[1-(0),6-(1,7),7-(6,30)]
   164       2.296249       2.296249       2.296249    6[1-(0),7-(6,30),7-(6,30)]
   165        1.22668        1.22668        1.22668    6[1-(0),6-(1,7),7-(6,30)]
   166       1.320343       1.320343       1.320343    6[1-(0),6-(1,7),7-(6,30)]
   167      14.869722      14.869722      14.869722    6[1-(0),7-(6,30),7-(6,30)]
   168       0.220561       0.220561       0.220561    6[1-(0),6-(1,7),7-(6,30)]
   169      14.392344      14.392344      14.392344    6[1-(0),6-(1,7),7-(6,30)]
   170       3.602996       3.602996       3.602996    6[1-(0),7-(6,30),7-(6,30)]
   171       5.530636       5.530636       5.530636    6[1-(0),6-(1,7),7-(6,30)]
   172       4.846294       4.846294       4.846294    6[1-(0),6-(1,7),7-(6,30)]
   173      11.570375      11.570375      11.570375    6[1-(0),7-(6,30),7-(6,30)]
   174      13.392267      13.392267      13.392267    6[1-(0),6-(1,7),7-(6,30)]
   175      12.710946      12.710946      12.710946    6[1-(0),6-(1,7),7-(6,30)]
   176      12.810651      12.810651      12.810651    6[1-(0),7-(6,30),7-(6,30)]
   177       13.88022       13.88022       13.88022    6[1-(0),6-(1,7),7-(6,30)]
   178      13.786557      13.786557      13.786557    6[1-(0),6-(1,7),7-(6,30)]
   179       0.237178       0.237178       0.237178    6[1-(0),7-(6,30),7-(6,30)]
   180      14.886339      14.886339      14.886339    6[1-(0),6-(1,7),7-(6,30)]
   181       0.714556       0.714556       0.714556    6[1-(0),6-(1,7),7-(6,30)]
   182      11.503904      11.503904      11.503904    6[1-(0),7-(6,30),7-(6,30)]
   183       9.576264       9.576264       9.576264    6[1-(0),6-(1,7),7-(6,30)]
   184      10.260606      10.260606      10.260606    6[1-(0),6-(1,7),7-(6,30)]
   185      11.089975      11.089975      11.089975    6[1-(0),7-(6,30),7-(6,30)]
   186       9.268083       9.268083       9.268083    6[1-(0),6-(1,7),7-(6,30)]
   187       9.949404       9.949404       9.949404    6[1-(0),6-(1,7),7-(6,30)]
   188       9.849699       9.849699       9.849699    6[1-(0),7-(6,30),7-(6,30)]
   189        8.78013        8.78013        8.78013    6[1-(0),6-(1,7),7-(6,30)]
   190       8.873793       8.873793       8.873793    6[1-(0),6-(1,7),7-(6,30)]
   191       7.316272       7.316272       7.316272    6[1-(0),7-(6,30),7-(6,30)]
   192       7.774011       7.774011       7.774011    6[1-(0),6-(1,7),7-(6,30)]
   193       6.838894       6.838894       6.838894    6[1-(0),6-(1,7),7-(6,30)]
   194      11.156446      11.156446      11.156446    6[1-(0),7-(6,30),7-(6,30)]
   195      13.084086      13.084086      13.084086    6[1-(0),6-(1,7),7-(6,30)]
   196      12.399744      12.399744      12.399744    6[1-(0),6-(1,7),7-(6,30)]
   197       4.016925       4.016925       4.016925    6[1-(0),7-(6,30),7-(6,30)]
   198       5.838817       5.838817       5.838817    6[1-(0),6-(1,7),7-(6,30)]
   199       5.157496       5.157496       5.157496    6[1-(0),6-(1,7),7-(6,30)]
   200       5.257201       5.257201       5.257201    6[1-(0),7-(6,30),7-(6,30)]
   201        6.32677        6.32677        6.32677    6[1-(0),6-(1,7),7-(6,30)]
   202       6.233107       6.233107       6.233107    6[1-(0),6-(1,7),7-(6,30)]
   203       7.790628       7.790628       7.790628    6[1-(0),7-(6,30),7-(6,30)]
   204       7.332889       7.332889       7.332889    6[1-(0),6-(1,7),7-(6,30)]
   205       8.268006       8.268006       8.268006    6[1-(0),6-(1,7),7-(6,30)]
   206       3.950454       3.950454       3.950454    6[1-(0),7-(6,30),7-(6,30)]
   207       2.022814       2.022814       2.022814    6[1-(0),6-(1,7),7-(6,30)]
   208       2.707156       2.707156       2.707156    6[1-(0),6-(1,7),7-(6,30)]
   209      11.565843      11.565843      11.565843    7[6-(1,6),6-(1,7),30-(7,7,7)]
   210       12.67771       12.67771       12.67771    7[6-(1,6),6-(1,7),30-(7,7,7)]
   211      13.127896      13.127896      13.127896    7[6-(1,6),6-(1,7),30-(7,7,7)]
   212      13.256305      13.256305      13.256305    7[6-(1,6),6-(1,7),30-(7,7,7)]
   213       1.010652       1.010652       1.010652    7[6-(1,6),6-(1,7),30-(7,7,7)]
   214      14.549455      14.549455      14.549455    7[6-(1,6),6-(1,7),30-(7,7,7)]
   215      10.382972      10.382972      10.382972    7[6-(1,6),6-(1,7),30-(7,7,7)]
   216       11.47218       11.47218       11.47218    7[6-(1,6),6-(1,7),30-(7,7,7)]
   217       3.541057       3.541057       3.541057    7[6-(1,6),6-(1,7),30-(7,7,7)]
   218        2.42919        2.42919        2.42919    7[6-(1,6),6-(1,7),30-(7,7,7)]
   219       1.979004       1.979004       1.979004    7[6-(1,6),6-(1,7),30-(7,7,7)]
   220       1.850595       1.850595       1.850595    7[6-(1,6),6-(1,7),30-(7,7,7)]
   221      14.096248      14.096248      14.096248    7[6-(1,6),6-(1,7),30-(7,7,7)]
   222       0.557445       0.557445       0.557445    7[6-(1,6),6-(1,7),30-(7,7,7)]
   223       4.723928       4.723928       4.723928    7[6-(1,6),6-(1,7),30-(7,7,7)]
   224        3.63472        3.63472        3.63472    7[6-(1,6),6-(1,7),30-(7,7,7)]
   225       4.012393       4.012393       4.012393    7[6-(1,6),6-(1,7),30-(7,7,7)]
   226        5.12426        5.12426        5.12426    7[6-(1,6),6-(1,7),30-(7,7,7)]
   227       5.574446       5.574446       5.574446    7[6-(1,6),6-(1,7),30-(7,7,7)]
   228       5.702855       5.702855       5.702855    7[6-(1,6),6-(1,7),30-(7,7,7)]
   229       8.564102       8.564102       8.564102    7[6-(1,6),6-(1,7),30-(7,7,7)]
   230       6.996005       6.996005       6.996005    7[6-(1,6),6-(1,7),30-(7,7,7)]
   231       2.829522       2.829522       2.829522    7[6-(1,6),6-(1,7),30-(7,7,7)]
   232        3.91873        3.91873        3.91873    7[6-(1,6),6-(1,7),30-(7,7,7)]
   233      11.094507      11.094507      11.094507    7[6-(1,6),6-(1,7),30-(7,7,7)]
   234        9.98264        9.98264        9.98264    7[6-(1,6),6-(1,7),30-(7,7,7)]
   235       9.532454       9.532454       9.532454    7[6-(1,6),6-(1,7),30-(7,7,7)]
   236       9.404045       9.404045       9.404045    7[6-(1,6),6-(1,7),30-(7,7,7)]
   237       6.542798       6.542798       6.542798    7[6-(1,6),6-(1,7),30-(7,7,7)]
   238       8.110895       8.110895       8.110895    7[6-(1,6),6-(1,7),30-(7,7,7)]
   239      12.277378      12.277378      12.277378    7[6-(1,6),6-(1,7),30-(7,7,7)]
   240       11.18817       11.18817       11.18817    7[6-(1,6),6-(1,7),30-(7,7,7)]
   241       3.541057       3.541057       3.541057    7[6-(1,6),6-(1,7),30-(7,7,7)]
   242        2.42919        2.42919        2.42919    7[6-(1,6),6-(1,7),30-(7,7,7)]
   243       1.979004       1.979004       1.979004    7[6-(1,6),6-(1,7),30-(7,7,7)]
   244       1.850595       1.850595       1.850595    7[6-(1,6),6-(1,7),30-(7,7,7)]
   245      14.096248      14.096248      14.096248    7[6-(1,6),6-(1,7),30-(7,7,7)]
   246       0.557445       0.557445       0.557445    7[6-(1,6),6-(1,7),30-(7,7,7)]
   247       4.723928       4.723928       4.723928    7[6-(1,6),6-(1,7),30-(7,7,7)]
   248        3.63472        3.63472        3.63472    7[6-(1,6),6-(1,7),30-(7,7,7)]
   249      11.565843      11.565843      11.565843    7[6-(1,6),6-(1,7),30-(7,7,7)]
   250       12.67771       12.67771       12.67771    7[6-(1,6),6-(1,7),30-(7,7,7)]
   251      13.127896      13.127896      13.127896    7[6-(1,6),6-(1,7),30-(7,7,7)]
   252      13.256305      13.256305      13.256305    7[6-(1,6),6-(1,7),30-(7,7,7)]
   253       1.010652       1.010652       1.010652    7[6-(1,6),6-(1,7),30-(7,7,7)]
   254      14.549455      14.549455      14.549455    7[6-(1,6),6-(1,7),30-(7,7,7)]
   255      10.382972      10.382972      10.382972    7[6-(1,6),6-(1,7),30-(7,7,7)]
   256       11.47218       11.47218       11.47218    7[6-(1,6),6-(1,7),30-(7,7,7)]
   257      11.094507      11.094507      11.094507    7[6-(1,6),6-(1,7),30-(7,7,7)]
   258        9.98264        9.98264        9.98264    7[6-(1,6),6-(1,7),30-(7,7,7)]
   259       9.532454       9.532454       9.532454    7[6-(1,6),6-(1,7),30-(7,7,7)]
   260       9.404045       9.404045       9.404045    7[6-(1,6),6-(1,7),30-(7,7,7)]
   261       6.542798       6.542798       6.542798    7[6-(1,6),6-(1,7),30-(7,7,7)]
   262       8.110895       8.110895       8.110895    7[6-(1,6),6-(1,7),30-(7,7,7)]
   263      12.277378      12.277378      12.277378    7[6-(1,6),6-(1,7),30-(7,7,7)]
   264       11.18817       11.18817       11.18817    7[6-(1,6),6-(1,7),30-(7,7,7)]
   265       4.012393       4.012393       4.012393    7[6-(1,6),6-(1,7),30-(7,7,7)]
   266        5.12426        5.12426        5.12426    7[6-(1,6),6-(1,7),30-(7,7,7)]
   267       5.574446       5.574446       5.574446    7[6-(1,6),6-(1,7),30-(7,7,7)]
   268       5.702855       5.702855       5.702855    7[6-(1,6),6-(1,7),30-(7,7,7)]
   269       8.564102       8.564102       8.564102    7[6-(1,6),6-(1,7),30-(7,7,7)]
   270       6.996005       6.996005       6.996005    7[6-(1,6),6-(1,7),30-(7,7,7)]
   271       2.829522       2.829522       2.829522    7[6-(1,6),6-(1,7),30-(7,7,7)]
   272        3.91873        3.91873        3.91873    7[6-(1,6),6-(1,7),30-(7,7,7)]
