# Supplementary material for: A collection of forcefield precursors for metal–organic frameworks
Source: RSC Adv. 2019 Nov 13;9(63):36492–507. doi: 10.1039/c9ra07327b (PMC9075174; doi:10.1039/c9ra07327b)
Supplement: RA-009-C9RA07327B-s2596 [file RA-009-C9RA07327B-s2596.txt]

VEMMAC_clean

11.571300    0.000000    0.000000
-3.624286    11.162359    0.000000
-5.635376    -2.546437    12.134058

     1      -5.013816      -5.013816      -5.013816    30[7-(7,7),7-(7,7),7-(7,7)]
     2       7.325454       7.325454       7.325454    30[7-(7,7),7-(7,7),7-(7,7)]
     3      -1.812143      -1.812143      -1.812143    30[7-(7,7),7-(7,7),7-(7,7),7-(7,7),7-(7,7),7-(7,7)]
     4       4.270452       4.270452       4.270452    1[6-(6,6)]
     5      -3.218128      -3.218128      -3.218128    1[6-(6,6)]
     6      -0.582853      -0.582853      -0.582853    1[6-(6,6)]
     7       5.054777       5.054777       5.054777    1[6-(6,6)]
     8       2.472771       2.472771       2.472771    1[6-(6,6)]
     9      -0.090978      -0.090978      -0.090978    1[6-(6,6)]
    10      -1.958814      -1.958814      -1.958814    1[6-(6,6)]
    11       5.529766       5.529766       5.529766    1[6-(6,6)]
    12       2.894491       2.894491       2.894491    1[6-(6,6)]
    13      -2.743139      -2.743139      -2.743139    1[6-(6,6)]
    14      -0.161133      -0.161133      -0.161133    1[6-(6,6)]
    15       2.402616       2.402616       2.402616    1[6-(6,6)]
    16       2.435169       2.435169       2.435169    6[6-(6,6),7-(7),7-(7)]
    17       -5.27833       -5.27833       -5.27833    6[6-(6,6),7-(7),7-(7)]
    18       0.626514       0.626514       0.626514    6[6-(6,6),7-(7),7-(7)]
    19      -4.938714      -4.938714      -4.938714    6[6-(1,6),6-(1,6),6-(7,7)]
    20       0.910041       0.910041       0.910041    6[6-(1,6),6-(1,6),6-(7,7)]
    21       3.421479       3.421479       3.421479    6[1-(0),6-(1,6),6-(6,6)]
    22      -3.793441      -3.793441      -3.793441    6[1-(0),6-(1,6),6-(6,6)]
    23       0.122538       0.122538       0.122538    6[1-(0),6-(1,6),6-(6,6)]
    24       5.816731       5.816731       5.816731    6[1-(0),6-(1,6),6-(6,6)]
    25       1.263176       1.263176       1.263176    6[6-(1,6),6-(1,6),6-(7,7)]
    26       1.939357       1.939357       1.939357    6[1-(0),6-(1,6),6-(6,6)]
    27       0.020862       0.020862       0.020862    6[1-(0),6-(1,6),6-(6,6)]
    28      -0.123531      -0.123531      -0.123531    6[6-(6,6),7-(7),7-(7)]
    29       7.589968       7.589968       7.589968    6[6-(6,6),7-(7),7-(7)]
    30       1.685124       1.685124       1.685124    6[6-(6,6),7-(7),7-(7)]
    31       7.250352       7.250352       7.250352    6[6-(1,6),6-(1,6),6-(7,7)]
    32       1.401597       1.401597       1.401597    6[6-(1,6),6-(1,6),6-(7,7)]
    33      -1.109841      -1.109841      -1.109841    6[1-(0),6-(1,6),6-(6,6)]
    34       6.105079       6.105079       6.105079    6[1-(0),6-(1,6),6-(6,6)]
    35         2.1891         2.1891         2.1891    6[1-(0),6-(1,6),6-(6,6)]
    36      -3.505093      -3.505093      -3.505093    6[1-(0),6-(1,6),6-(6,6)]
    37       1.048462       1.048462       1.048462    6[6-(1,6),6-(1,6),6-(7,7)]
    38       0.372281       0.372281       0.372281    6[1-(0),6-(1,6),6-(6,6)]
    39       2.290776       2.290776       2.290776    6[1-(0),6-(1,6),6-(6,6)]
    40       1.070035       1.070035       1.070035    7[6-(6,7),7-(7,30)]
    41       3.713538       3.713538       3.713538    7[6-(6,7),7-(7,30)]
    42       -5.38166       -5.38166       -5.38166    7[7-(6),7-(7,30),30-(7,7)]
    43      -6.088271      -6.088271      -6.088271    7[6-(6,7),7-(7,30)]
    44       0.511355       0.511355       0.511355    7[7-(6),7-(7,30),30-(7,7)]
    45      -6.135272      -6.135272      -6.135272    7[7-(6),7-(7,30),30-(7,7,7,7,7)]
    46       4.410639       4.410639       4.410639    7[7-(6),7-(7,30),30-(7,7)]
    47       3.596773       3.596773       3.596773    7[7-(6),7-(7,30),30-(7,7,7,7,7)]
    48      -0.222523      -0.222523      -0.222523    7[7-(6),7-(7,30),30-(7,7,7,7,7)]
    49       2.339328       2.339328       2.339328    7[6-(6,7),7-(7,30)]
    50      -4.817622      -4.817622      -4.817622    7[6-(6,7),7-(7,30)]
    51      -0.160422      -0.160422      -0.160422    7[6-(6,7),7-(7,30)]
    52       1.241603       1.241603       1.241603    7[6-(6,7),7-(7,30)]
    53        -1.4019        -1.4019        -1.4019    7[6-(6,7),7-(7,30)]
    54       7.693298       7.693298       7.693298    7[7-(6),7-(7,30),30-(7,7)]
    55       8.399909       8.399909       8.399909    7[6-(6,7),7-(7,30)]
    56       1.800283       1.800283       1.800283    7[7-(6),7-(7,30),30-(7,7)]
    57        8.44691        8.44691        8.44691    7[7-(6),7-(7,30),30-(7,7,7,7,7)]
    58      -2.099001      -2.099001      -2.099001    7[7-(6),7-(7,30),30-(7,7)]
    59      -1.285135      -1.285135      -1.285135    7[7-(6),7-(7,30),30-(7,7,7,7,7)]
    60       2.534161       2.534161       2.534161    7[7-(6),7-(7,30),30-(7,7,7,7,7)]
    61       -0.02769       -0.02769       -0.02769    7[6-(6,7),7-(7,30)]
    62        7.12926        7.12926        7.12926    7[6-(6,7),7-(7,30)]
    63        2.47206        2.47206        2.47206    7[6-(6,7),7-(7,30)]
