# Supplementary material for: A collection of forcefield precursors for metal–organic frameworks
Source: RSC Adv. 2019 Nov 13;9(63):36492–507. doi: 10.1039/c9ra07327b (PMC9075174; doi:10.1039/c9ra07327b)
Supplement: RA-009-C9RA07327B-s2597 [file RA-009-C9RA07327B-s2597.txt]

VEMMEG_clean

11.693000    0.000000    0.000000
-3.776756    11.383855    0.000000
-5.672680    -2.632770    12.248846

     1       9.148249       9.148249       9.148249    25[7-(7,7),7-(7,7),7-(7,7)]
     2      -6.904685      -6.904685      -6.904685    25[7-(7,7),7-(7,7),7-(7,7)]
     3            0.0            0.0            0.0    25[7-(7,7),7-(7,7),7-(7,7),7-(7,7),7-(7,7),7-(7,7)]
     4      -3.801803      -3.801803      -3.801803    1[6-(6,6)]
     5       4.233892       4.233892       4.233892    1[6-(6,6)]
     6       7.449931       7.449931       7.449931    1[6-(6,6)]
     7       -4.68005       -4.68005       -4.68005    1[6-(6,6)]
     8        0.92394        0.92394        0.92394    1[6-(6,6)]
     9       1.714666       1.714666       1.714666    1[6-(6,6)]
    10       6.045367       6.045367       6.045367    1[6-(6,6)]
    11      -1.990328      -1.990328      -1.990328    1[6-(6,6)]
    12      -5.206367      -5.206367      -5.206367    1[6-(6,6)]
    13       6.923614       6.923614       6.923614    1[6-(6,6)]
    14       1.319624       1.319624       1.319624    1[6-(6,6)]
    15       0.528898       0.528898       0.528898    1[6-(6,6)]
    16       1.685221       1.685221       1.685221    6[6-(6,6),7-(7),7-(7)]
    17       2.840879       2.840879       2.840879    6[6-(1,6),6-(1,6),6-(7,7)]
    18      -2.954173      -2.954173      -2.954173    6[1-(0),6-(1,6),6-(6,6)]
    19       4.111967       4.111967       4.111967    6[1-(0),6-(1,6),6-(6,6)]
    20       9.483371       9.483371       9.483371    6[6-(6,6),7-(7),7-(7)]
    21       9.168631       9.168631       9.168631    6[6-(1,6),6-(1,6),6-(7,7)]
    22       8.014124       8.014124       8.014124    6[1-(0),6-(1,6),6-(6,6)]
    23      -5.463064      -5.463064      -5.463064    6[1-(0),6-(1,6),6-(6,6)]
    24       3.558328       3.558328       3.558328    6[6-(6,6),7-(7),7-(7)]
    25       3.256718       3.256718       3.256718    6[6-(1,6),6-(1,6),6-(7,7)]
    26       0.243752       0.243752       0.243752    6[1-(0),6-(1,6),6-(6,6)]
    27        2.24311        2.24311        2.24311    6[1-(0),6-(1,6),6-(6,6)]
    28       0.558343       0.558343       0.558343    6[6-(6,6),7-(7),7-(7)]
    29      -0.597315      -0.597315      -0.597315    6[6-(1,6),6-(1,6),6-(7,7)]
    30       5.197737       5.197737       5.197737    6[1-(0),6-(1,6),6-(6,6)]
    31      -1.868403      -1.868403      -1.868403    6[1-(0),6-(1,6),6-(6,6)]
    32      -7.239807      -7.239807      -7.239807    6[6-(6,6),7-(7),7-(7)]
    33      -6.925067      -6.925067      -6.925067    6[6-(1,6),6-(1,6),6-(7,7)]
    34       -5.77056       -5.77056       -5.77056    6[1-(0),6-(1,6),6-(6,6)]
    35       7.706628       7.706628       7.706628    6[1-(0),6-(1,6),6-(6,6)]
    36      -1.314764      -1.314764      -1.314764    6[6-(6,6),7-(7),7-(7)]
    37      -1.013154      -1.013154      -1.013154    6[6-(1,6),6-(1,6),6-(7,7)]
    38       1.999812       1.999812       1.999812    6[1-(0),6-(1,6),6-(6,6)]
    39       0.000454       0.000454       0.000454    6[1-(0),6-(1,6),6-(6,6)]
    40       0.416458       0.416458       0.416458    7[6-(6,7),7-(7,25)]
    41      -0.294701      -0.294701      -0.294701    7[7-(6),7-(7,25),25-(7,7)]
    42        0.52911        0.52911        0.52911    7[7-(6),7-(7,25),25-(7,7,7,7,7)]
    43       1.777934       1.777934       1.777934    7[6-(6,7),7-(7,25)]
    44        6.51062        6.51062        6.51062    7[6-(6,7),7-(7,25)]
    45      10.307373      10.307373      10.307373    7[7-(6),7-(7,25),25-(7,7,7,7,7)]
    46       9.567215       9.567215       9.567215    7[7-(6),7-(7,25),25-(7,7)]
    47       9.020906       9.020906       9.020906    7[6-(6,7),7-(7,25)]
    48       3.101544       3.101544       3.101544    7[6-(6,7),7-(7,25)]
    49       3.654931       3.654931       3.654931    7[7-(6),7-(7,25),25-(7,7)]
    50       4.406886       4.406886       4.406886    7[7-(6),7-(7,25),25-(7,7,7,7,7)]
    51       0.572424       0.572424       0.572424    7[6-(6,7),7-(7,25)]
    52       1.827106       1.827106       1.827106    7[6-(6,7),7-(7,25)]
    53       2.538265       2.538265       2.538265    7[7-(6),7-(7,25),25-(7,7)]
    54       1.714454       1.714454       1.714454    7[7-(6),7-(7,25),25-(7,7,7,7,7)]
    55        0.46563        0.46563        0.46563    7[6-(6,7),7-(7,25)]
    56      -4.267056      -4.267056      -4.267056    7[6-(6,7),7-(7,25)]
    57      -8.063809      -8.063809      -8.063809    7[7-(6),7-(7,25),25-(7,7,7,7,7)]
    58      -7.323651      -7.323651      -7.323651    7[7-(6),7-(7,25),25-(7,7)]
    59      -6.777342      -6.777342      -6.777342    7[6-(6,7),7-(7,25)]
    60       -0.85798       -0.85798       -0.85798    7[6-(6,7),7-(7,25)]
    61      -1.411367      -1.411367      -1.411367    7[7-(6),7-(7,25),25-(7,7)]
    62      -2.163322      -2.163322      -2.163322    7[7-(6),7-(7,25),25-(7,7,7,7,7)]
    63        1.67114        1.67114        1.67114    7[6-(6,7),7-(7,25)]
