# Supplementary material for: A collection of forcefield precursors for metal–organic frameworks
Source: RSC Adv. 2019 Nov 13;9(63):36492–507. doi: 10.1039/c9ra07327b (PMC9075174; doi:10.1039/c9ra07327b)
Supplement: RA-009-C9RA07327B-s2598 [file RA-009-C9RA07327B-s2598.txt]

VEMMIK_clean

8.603000    0.000000    0.000000
-2.867682    19.062910    0.000000
2.867682    9.531460    16.508962

     1       1.834274       1.834274       1.834274    25[7-(6,7),7-(7,7),7-(7,7),17-(25),17-(25)]
     2       4.701943       4.701943       4.701943    25[7-(6,7),7-(7,7),7-(7,7),17-(25),17-(25)]
     3       7.569606       7.569606       7.569606    25[7-(6,7),7-(7,7),7-(7,7),17-(25),17-(25)]
     4       6.768726       6.768726       6.768726    25[7-(6,7),7-(7,7),7-(7,7),17-(25),17-(25)]
     5       3.901057       3.901057       3.901057    25[7-(6,7),7-(7,7),7-(7,7),17-(25),17-(25)]
     6       1.033394       1.033394       1.033394    25[7-(6,7),7-(7,7),7-(7,7),17-(25),17-(25)]
     7       2.571719       2.571719       2.571719    1[6-(6,6)]
     8        4.13402        4.13402        4.13402    1[6-(6,6)]
     9       5.439397       5.439397       5.439397    1[6-(6,6)]
    10         7.0017         7.0017         7.0017    1[6-(6,6)]
    11      -0.295946      -0.295946      -0.295946    1[6-(6,6)]
    12       1.266365       1.266365       1.266365    1[6-(6,6)]
    13       6.031281       6.031281       6.031281    1[6-(6,6)]
    14        4.46898        4.46898        4.46898    1[6-(6,6)]
    15       3.163603       3.163603       3.163603    1[6-(6,6)]
    16         1.6013         1.6013         1.6013    1[6-(6,6)]
    17       8.898946       8.898946       8.898946    1[6-(6,6)]
    18       7.336635       7.336635       7.336635    1[6-(6,6)]
    19       4.177039       4.177039       4.177039    6[6-(6,6),7-(7),7-(7,25)]
    20       3.506864       3.506864       3.506864    6[6-(1,6),6-(1,6),6-(7,7)]
    21       2.694741       2.694741       2.694741    6[1-(0),6-(1,6),6-(6,6)]
    22       3.629024       3.629024       3.629024    6[1-(0),6-(1,6),6-(6,6)]
    23       7.044714       7.044714       7.044714    6[6-(6,6),7-(7),7-(7,25)]
    24       6.374542       6.374542       6.374542    6[6-(1,6),6-(1,6),6-(7,7)]
    25        5.56242        5.56242        5.56242    6[1-(0),6-(1,6),6-(6,6)]
    26       6.496705       6.496705       6.496705    6[1-(0),6-(1,6),6-(6,6)]
    27       1.309377       1.309377       1.309377    6[6-(6,6),7-(7),7-(7,25)]
    28       0.639203       0.639203       0.639203    6[6-(1,6),6-(1,6),6-(7,7)]
    29      -0.172922      -0.172922      -0.172922    6[1-(0),6-(1,6),6-(6,6)]
    30       0.761367       0.761367       0.761367    6[1-(0),6-(1,6),6-(6,6)]
    31       4.425961       4.425961       4.425961    6[6-(6,6),7-(7),7-(7,25)]
    32       5.096136       5.096136       5.096136    6[6-(1,6),6-(1,6),6-(7,7)]
    33       5.908259       5.908259       5.908259    6[1-(0),6-(1,6),6-(6,6)]
    34       4.973976       4.973976       4.973976    6[1-(0),6-(1,6),6-(6,6)]
    35       1.558286       1.558286       1.558286    6[6-(6,6),7-(7),7-(7,25)]
    36       2.228458       2.228458       2.228458    6[6-(1,6),6-(1,6),6-(7,7)]
    37        3.04058        3.04058        3.04058    6[1-(0),6-(1,6),6-(6,6)]
    38       2.106295       2.106295       2.106295    6[1-(0),6-(1,6),6-(6,6)]
    39       7.293623       7.293623       7.293623    6[6-(6,6),7-(7),7-(7,25)]
    40       7.963797       7.963797       7.963797    6[6-(1,6),6-(1,6),6-(7,7)]
    41       8.775922       8.775922       8.775922    6[1-(0),6-(1,6),6-(6,6)]
    42       7.841633       7.841633       7.841633    6[1-(0),6-(1,6),6-(6,6)]
    43       3.757215       3.757215       3.757215    7[6-(6,7),7-(7,25),25-(7,7,17,17)]
    44       4.707847       4.707847       4.707847    7[7-(6,25),7-(7,25),25-(7,7,17,17)]
    45       5.630947       5.630947       5.630947    7[7-(6),7-(7,25),25-(7,7,17,17)]
    46       5.346186       5.346186       5.346186    7[6-(6,7),7-(7,25)]
    47       6.624886       6.624886       6.624886    7[6-(6,7),7-(7,25),25-(7,7,17,17)]
    48       7.575516       7.575516       7.575516    7[7-(6,25),7-(7,25),25-(7,7,17,17)]
    49       8.498618       8.498618       8.498618    7[7-(6),7-(7,25),25-(7,7,17,17)]
    50       8.213861       8.213861       8.213861    7[6-(6,7),7-(7,25)]
    51        0.88955        0.88955        0.88955    7[6-(6,7),7-(7,25),25-(7,7,17,17)]
    52       1.840182       1.840182       1.840182    7[7-(6,25),7-(7,25),25-(7,7,17,17)]
    53       2.763285       2.763285       2.763285    7[7-(6),7-(7,25),25-(7,7,17,17)]
    54       2.478526       2.478526       2.478526    7[6-(6,7),7-(7,25)]
    55       4.845785       4.845785       4.845785    7[6-(6,7),7-(7,25),25-(7,7,17,17)]
    56       3.895153       3.895153       3.895153    7[7-(6,25),7-(7,25),25-(7,7,17,17)]
    57       2.972053       2.972053       2.972053    7[7-(6),7-(7,25),25-(7,7,17,17)]
    58       3.256814       3.256814       3.256814    7[6-(6,7),7-(7,25)]
    59       1.978114       1.978114       1.978114    7[6-(6,7),7-(7,25),25-(7,7,17,17)]
    60       1.027484       1.027484       1.027484    7[7-(6,25),7-(7,25),25-(7,7,17,17)]
    61       0.104382       0.104382       0.104382    7[7-(6),7-(7,25),25-(7,7,17,17)]
    62       0.389139       0.389139       0.389139    7[6-(6,7),7-(7,25)]
    63        7.71345        7.71345        7.71345    7[6-(6,7),7-(7,25),25-(7,7,17,17)]
    64       6.762818       6.762818       6.762818    7[7-(6,25),7-(7,25),25-(7,7,17,17)]
    65       5.839715       5.839715       5.839715    7[7-(6),7-(7,25),25-(7,7,17,17)]
    66       6.124474       6.124474       6.124474    7[6-(6,7),7-(7,25)]
    67       0.371073       0.371073       0.371073    17[25-(7,7,7,17),25-(7,7,7,17)]
    68       3.238746       3.238746       3.238746    17[25-(7,7,7,17),25-(7,7,7,17)]
    69        6.10641        6.10641        6.10641    17[25-(7,7,7,17),25-(7,7,7,17)]
    70       8.231927       8.231927       8.231927    17[25-(7,7,7,17),25-(7,7,7,17)]
    71       5.364254       5.364254       5.364254    17[25-(7,7,7,17),25-(7,7,7,17)]
    72        2.49659        2.49659        2.49659    17[25-(7,7,7,17),25-(7,7,7,17)]
