# Supplementary material for: A collection of forcefield precursors for metal–organic frameworks
Source: RSC Adv. 2019 Nov 13;9(63):36492–507. doi: 10.1039/c9ra07327b (PMC9075174; doi:10.1039/c9ra07327b)
Supplement: RA-009-C9RA07327B-s2599 [file RA-009-C9RA07327B-s2599.txt]

VEQBID_clean

11.706000    0.000000    0.000000
0.000000    18.186000    0.000000
0.000000    0.000000    18.186000

     1       1.883495       1.883495       1.883495    28[8-(1,28,28),8-(1,28,28),8-(6),8-(6),8-(6,28),8-(6,28)]
     2      10.956816      10.956816      10.956816    28[7-(1,1,6),8-(1,28,28),8-(6),8-(6,28),8-(6,28),8-(6,28)]
     3       7.736495       7.736495       7.736495    28[8-(1,28,28),8-(1,28,28),8-(6),8-(6),8-(6,28),8-(6,28)]
     4       5.103816       5.103816       5.103816    28[7-(1,1,6),8-(1,28,28),8-(6),8-(6,28),8-(6,28),8-(6,28)]
     5      10.662995      10.662995      10.662995    28[8-(1,28,28),8-(1,28,28),8-(6),8-(6),8-(6,28),8-(6,28)]
     6       8.030316       8.030316       8.030316    28[7-(1,1,6),8-(1,28,28),8-(6),8-(6,28),8-(6,28),8-(6,28)]
     7       4.809995       4.809995       4.809995    28[8-(1,28,28),8-(1,28,28),8-(6),8-(6),8-(6,28),8-(6,28)]
     8       2.177316       2.177316       2.177316    28[7-(1,1,6),8-(1,28,28),8-(6),8-(6,28),8-(6,28),8-(6,28)]
     9       6.896005       6.896005       6.896005    28[8-(1,28,28),8-(1,28,28),8-(6),8-(6),8-(6,28),8-(6,28)]
    10       9.528684       9.528684       9.528684    28[7-(1,1,6),8-(1,28,28),8-(6),8-(6,28),8-(6,28),8-(6,28)]
    11       1.043005       1.043005       1.043005    28[8-(1,28,28),8-(1,28,28),8-(6),8-(6),8-(6,28),8-(6,28)]
    12       3.675684       3.675684       3.675684    28[7-(1,1,6),8-(1,28,28),8-(6),8-(6,28),8-(6,28),8-(6,28)]
    13       9.822505       9.822505       9.822505    28[8-(1,28,28),8-(1,28,28),8-(6),8-(6),8-(6,28),8-(6,28)]
    14       0.749184       0.749184       0.749184    28[7-(1,1,6),8-(1,28,28),8-(6),8-(6,28),8-(6,28),8-(6,28)]
    15       3.969505       3.969505       3.969505    28[8-(1,28,28),8-(1,28,28),8-(6),8-(6),8-(6,28),8-(6,28)]
    16       6.602184       6.602184       6.602184    28[7-(1,1,6),8-(1,28,28),8-(6),8-(6,28),8-(6,28),8-(6,28)]
    17            0.0            0.0            0.0    28[7-(1,1,6),7-(1,1,6),8-(6),8-(6),8-(6,28),8-(6,28)]
    18          5.853          5.853          5.853    28[7-(1,1,6),7-(1,1,6),8-(6),8-(6),8-(6,28),8-(6,28)]
    19         8.7795         8.7795         8.7795    28[7-(1,1,6),7-(1,1,6),8-(6),8-(6),8-(6,28),8-(6,28)]
    20         2.9265         2.9265         2.9265    28[7-(1,1,6),7-(1,1,6),8-(6),8-(6),8-(6,28),8-(6,28)]
    21      10.431217      10.431217      10.431217    1[7-(1,6,28)]
    22       9.221987       9.221987       9.221987    1[7-(1,6,28)]
    23       1.275954       1.275954       1.275954    1[7-(1,6,28)]
    24       1.905737       1.905737       1.905737    1[7-(1,6,28)]
    25      10.408975      10.408975      10.408975    1[6-(6,6,7)]
    26       9.564973       9.564973       9.564973    1[6-(1,6,6)]
    27        8.52548        8.52548        8.52548    1[6-(1,6,6)]
    28       3.090384       3.090384       3.090384    1[6-(6,6,7)]
    29       3.908633       3.908633       3.908633    1[6-(1,6,6)]
    30         4.0573         4.0573         4.0573    1[6-(1,6,6)]
    31       3.335039       3.335039       3.335039    1[8-(28,28,28)]
    32       4.578217       4.578217       4.578217    1[7-(1,6,28)]
    33       3.368987       3.368987       3.368987    1[7-(1,6,28)]
    34       7.128954       7.128954       7.128954    1[7-(1,6,28)]
    35       7.758737       7.758737       7.758737    1[7-(1,6,28)]
    36       4.555975       4.555975       4.555975    1[6-(6,6,7)]
    37       3.711973       3.711973       3.711973    1[6-(1,6,6)]
    38        2.67248        2.67248        2.67248    1[6-(1,6,6)]
    39       8.943384       8.943384       8.943384    1[6-(6,6,7)]
    40       9.761633       9.761633       9.761633    1[6-(1,6,6)]
    41         9.9103         9.9103         9.9103    1[6-(1,6,6)]
    42       9.188039       9.188039       9.188039    1[8-(28,28,28)]
    43       7.504717       7.504717       7.504717    1[7-(1,6,28)]
    44       6.295487       6.295487       6.295487    1[7-(1,6,28)]
    45      10.055454      10.055454      10.055454    1[7-(1,6,28)]
    46      10.685237      10.685237      10.685237    1[7-(1,6,28)]
    47       7.482475       7.482475       7.482475    1[6-(6,6,7)]
    48       6.638473       6.638473       6.638473    1[6-(1,6,6)]
    49        5.59898        5.59898        5.59898    1[6-(1,6,6)]
    50       0.163884       0.163884       0.163884    1[6-(6,6,7)]
    51       0.982133       0.982133       0.982133    1[6-(1,6,6)]
    52         1.1308         1.1308         1.1308    1[6-(1,6,6)]
    53       0.408539       0.408539       0.408539    1[8-(28,28,28)]
    54       1.651717       1.651717       1.651717    1[7-(1,6,28)]
    55       0.442487       0.442487       0.442487    1[7-(1,6,28)]
    56       4.202454       4.202454       4.202454    1[7-(1,6,28)]
    57       4.832237       4.832237       4.832237    1[7-(1,6,28)]
    58       1.629475       1.629475       1.629475    1[6-(6,6,7)]
    59       0.785473       0.785473       0.785473    1[6-(1,6,6)]
    60       11.45198       11.45198       11.45198    1[6-(1,6,6)]
    61       6.016884       6.016884       6.016884    1[6-(6,6,7)]
    62       6.835133       6.835133       6.835133    1[6-(1,6,6)]
    63         6.9838         6.9838         6.9838    1[6-(1,6,6)]
    64       6.261539       6.261539       6.261539    1[8-(28,28,28)]
    65      10.054283      10.054283      10.054283    1[7-(1,6,28)]
    66      11.263513      11.263513      11.263513    1[7-(1,6,28)]
    67       7.503546       7.503546       7.503546    1[7-(1,6,28)]
    68       6.873763       6.873763       6.873763    1[7-(1,6,28)]
    69      10.076525      10.076525      10.076525    1[6-(6,6,7)]
    70      10.920527      10.920527      10.920527    1[6-(1,6,6)]
    71        0.25402        0.25402        0.25402    1[6-(1,6,6)]
    72       5.689116       5.689116       5.689116    1[6-(6,6,7)]
    73       4.870867       4.870867       4.870867    1[6-(1,6,6)]
    74         4.7222         4.7222         4.7222    1[6-(1,6,6)]
    75       5.444461       5.444461       5.444461    1[8-(28,28,28)]
    76       4.201283       4.201283       4.201283    1[7-(1,6,28)]
    77       5.410513       5.410513       5.410513    1[7-(1,6,28)]
    78       1.650546       1.650546       1.650546    1[7-(1,6,28)]
    79       1.020763       1.020763       1.020763    1[7-(1,6,28)]
    80       4.223525       4.223525       4.223525    1[6-(6,6,7)]
    81       5.067527       5.067527       5.067527    1[6-(1,6,6)]
    82        6.10702        6.10702        6.10702    1[6-(1,6,6)]
    83      11.542116      11.542116      11.542116    1[6-(6,6,7)]
    84      10.723867      10.723867      10.723867    1[6-(1,6,6)]
    85        10.5752        10.5752        10.5752    1[6-(1,6,6)]
    86      11.297461      11.297461      11.297461    1[8-(28,28,28)]
    87       1.274783       1.274783       1.274783    1[7-(1,6,28)]
    88       2.484013       2.484013       2.484013    1[7-(1,6,28)]
    89      10.430046      10.430046      10.430046    1[7-(1,6,28)]
    90       9.800263       9.800263       9.800263    1[7-(1,6,28)]
    91       1.297025       1.297025       1.297025    1[6-(6,6,7)]
    92       2.141027       2.141027       2.141027    1[6-(1,6,6)]
    93        3.18052        3.18052        3.18052    1[6-(1,6,6)]
    94       8.615616       8.615616       8.615616    1[6-(6,6,7)]
    95       7.797367       7.797367       7.797367    1[6-(1,6,6)]
    96         7.6487         7.6487         7.6487    1[6-(1,6,6)]
    97       8.370961       8.370961       8.370961    1[8-(28,28,28)]
    98       7.127783       7.127783       7.127783    1[7-(1,6,28)]
    99       8.337013       8.337013       8.337013    1[7-(1,6,28)]
   100       4.577046       4.577046       4.577046    1[7-(1,6,28)]
   101       3.947263       3.947263       3.947263    1[7-(1,6,28)]
   102       7.150025       7.150025       7.150025    1[6-(6,6,7)]
   103       7.994027       7.994027       7.994027    1[6-(1,6,6)]
   104        9.03352        9.03352        9.03352    1[6-(1,6,6)]
   105       2.762616       2.762616       2.762616    1[6-(6,6,7)]
   106       1.944367       1.944367       1.944367    1[6-(1,6,6)]
   107         1.7957         1.7957         1.7957    1[6-(1,6,6)]
   108       2.517961       2.517961       2.517961    1[8-(28,28,28)]
   109       0.105354       0.105354       0.105354    6[6-(1,6,7),8-(28),8-(28,28)]
   110      10.465164      10.465164      10.465164    6[1-(0),6-(1,1,6),6-(8,8),7-(1,1,28)]
   111       9.411624       9.411624       9.411624    6[1-(0),1-(0),6-(1,6,7),6-(8,8)]
   112        9.42333        9.42333        9.42333    6[6-(1,1,6),8-(28),8-(28,28)]
   113         1.7559         1.7559         1.7559    6[6-(1,6,7),8-(28),8-(28,28)]
   114       2.505084       2.505084       2.505084    6[1-(0),6-(1,1,6),6-(8,8),7-(1,1,28)]
   115       3.418152       3.418152       3.418152    6[1-(0),1-(0),6-(1,6,7),6-(8,8)]
   116       2.680674       2.680674       2.680674    6[6-(1,1,6),8-(0),8-(28)]
   117       5.958354       5.958354       5.958354    6[6-(1,6,7),8-(28),8-(28,28)]
   118       4.612164       4.612164       4.612164    6[1-(0),6-(1,1,6),6-(8,8),7-(1,1,28)]
   119       3.558624       3.558624       3.558624    6[1-(0),1-(0),6-(1,6,7),6-(8,8)]
   120        3.57033        3.57033        3.57033    6[6-(1,1,6),8-(28),8-(28,28)]
   121         7.6089         7.6089         7.6089    6[6-(1,6,7),8-(28),8-(28,28)]
   122       8.358084       8.358084       8.358084    6[1-(0),6-(1,1,6),6-(8,8),7-(1,1,28)]
   123       9.271152       9.271152       9.271152    6[1-(0),1-(0),6-(1,6,7),6-(8,8)]
   124       8.533674       8.533674       8.533674    6[6-(1,1,6),8-(0),8-(28)]
   125       8.884854       8.884854       8.884854    6[6-(1,6,7),8-(28),8-(28,28)]
   126       7.538664       7.538664       7.538664    6[1-(0),6-(1,1,6),6-(8,8),7-(1,1,28)]
   127       6.485124       6.485124       6.485124    6[1-(0),1-(0),6-(1,6,7),6-(8,8)]
   128        6.49683        6.49683        6.49683    6[6-(1,1,6),8-(28),8-(28,28)]
   129        10.5354        10.5354        10.5354    6[6-(1,6,7),8-(28),8-(28,28)]
   130      11.284584      11.284584      11.284584    6[1-(0),6-(1,1,6),6-(8,8),7-(1,1,28)]
   131       0.491652       0.491652       0.491652    6[1-(0),1-(0),6-(1,6,7),6-(8,8)]
   132      11.460174      11.460174      11.460174    6[6-(1,1,6),8-(0),8-(28)]
   133       3.031854       3.031854       3.031854    6[6-(1,6,7),8-(28),8-(28,28)]
   134       1.685664       1.685664       1.685664    6[1-(0),6-(1,1,6),6-(8,8),7-(1,1,28)]
   135       0.632124       0.632124       0.632124    6[1-(0),1-(0),6-(1,6,7),6-(8,8)]
   136        0.64383        0.64383        0.64383    6[6-(1,1,6),8-(28),8-(28,28)]
   137         4.6824         4.6824         4.6824    6[6-(1,6,7),8-(28),8-(28,28)]
   138       5.431584       5.431584       5.431584    6[1-(0),6-(1,1,6),6-(8,8),7-(1,1,28)]
   139       6.344652       6.344652       6.344652    6[1-(0),1-(0),6-(1,6,7),6-(8,8)]
   140       5.607174       5.607174       5.607174    6[6-(1,1,6),8-(0),8-(28)]
   141       8.674146       8.674146       8.674146    6[6-(1,6,7),8-(28),8-(28,28)]
   142      10.020336      10.020336      10.020336    6[1-(0),6-(1,1,6),6-(8,8),7-(1,1,28)]
   143      11.073876      11.073876      11.073876    6[1-(0),1-(0),6-(1,6,7),6-(8,8)]
   144       11.06217       11.06217       11.06217    6[6-(1,1,6),8-(28),8-(28,28)]
   145         7.0236         7.0236         7.0236    6[6-(1,6,7),8-(28),8-(28,28)]
   146       6.274416       6.274416       6.274416    6[1-(0),6-(1,1,6),6-(8,8),7-(1,1,28)]
   147       5.361348       5.361348       5.361348    6[1-(0),1-(0),6-(1,6,7),6-(8,8)]
   148       6.098826       6.098826       6.098826    6[6-(1,1,6),8-(0),8-(28)]
   149       2.821146       2.821146       2.821146    6[6-(1,6,7),8-(28),8-(28,28)]
   150       4.167336       4.167336       4.167336    6[1-(0),6-(1,1,6),6-(8,8),7-(1,1,28)]
   151       5.220876       5.220876       5.220876    6[1-(0),1-(0),6-(1,6,7),6-(8,8)]
   152        5.20917        5.20917        5.20917    6[6-(1,1,6),8-(28),8-(28,28)]
   153         1.1706         1.1706         1.1706    6[6-(1,6,7),8-(28),8-(28,28)]
   154       0.421416       0.421416       0.421416    6[1-(0),6-(1,1,6),6-(8,8),7-(1,1,28)]
   155      11.214348      11.214348      11.214348    6[1-(0),1-(0),6-(1,6,7),6-(8,8)]
   156       0.245826       0.245826       0.245826    6[6-(1,1,6),8-(0),8-(28)]
   157      11.600646      11.600646      11.600646    6[6-(1,6,7),8-(28),8-(28,28)]
   158       1.240836       1.240836       1.240836    6[1-(0),6-(1,1,6),6-(8,8),7-(1,1,28)]
   159       2.294376       2.294376       2.294376    6[1-(0),1-(0),6-(1,6,7),6-(8,8)]
   160        2.28267        2.28267        2.28267    6[6-(1,1,6),8-(28),8-(28,28)]
   161         9.9501         9.9501         9.9501    6[6-(1,6,7),8-(28),8-(28,28)]
   162       9.200916       9.200916       9.200916    6[1-(0),6-(1,1,6),6-(8,8),7-(1,1,28)]
   163       8.287848       8.287848       8.287848    6[1-(0),1-(0),6-(1,6,7),6-(8,8)]
   164       9.025326       9.025326       9.025326    6[6-(1,1,6),8-(0),8-(28)]
   165       5.747646       5.747646       5.747646    6[6-(1,6,7),8-(28),8-(28,28)]
   166       7.093836       7.093836       7.093836    6[1-(0),6-(1,1,6),6-(8,8),7-(1,1,28)]
   167       8.147376       8.147376       8.147376    6[1-(0),1-(0),6-(1,6,7),6-(8,8)]
   168        8.13567        8.13567        8.13567    6[6-(1,1,6),8-(28),8-(28,28)]
   169         4.0971         4.0971         4.0971    6[6-(1,6,7),8-(28),8-(28,28)]
   170       3.347916       3.347916       3.347916    6[1-(0),6-(1,1,6),6-(8,8),7-(1,1,28)]
   171       2.434848       2.434848       2.434848    6[1-(0),1-(0),6-(1,6,7),6-(8,8)]
   172       3.172326       3.172326       3.172326    6[6-(1,1,6),8-(0),8-(28)]
   173      10.115155      10.115155      10.115155    7[1-(0),1-(0),6-(1,6,6),28-(8,8,8,8,8)]
   174       1.533486       1.533486       1.533486    7[1-(0),1-(0),6-(1,6,6),28-(7,8,8,8,8)]
   175       4.262155       4.262155       4.262155    7[1-(0),1-(0),6-(1,6,6),28-(8,8,8,8,8)]
   176       7.386486       7.386486       7.386486    7[1-(0),1-(0),6-(1,6,6),28-(7,8,8,8,8)]
   177       7.188655       7.188655       7.188655    7[1-(0),1-(0),6-(1,6,6),28-(8,8,8,8,8)]
   178      10.312986      10.312986      10.312986    7[1-(0),1-(0),6-(1,6,6),28-(7,8,8,8,8)]
   179       1.335655       1.335655       1.335655    7[1-(0),1-(0),6-(1,6,6),28-(8,8,8,8,8)]
   180       4.459986       4.459986       4.459986    7[1-(0),1-(0),6-(1,6,6),28-(7,8,8,8,8)]
   181      10.370345      10.370345      10.370345    7[1-(0),1-(0),6-(1,6,6),28-(8,8,8,8,8)]
   182       7.246014       7.246014       7.246014    7[1-(0),1-(0),6-(1,6,6),28-(7,8,8,8,8)]
   183       4.517345       4.517345       4.517345    7[1-(0),1-(0),6-(1,6,6),28-(8,8,8,8,8)]
   184       1.393014       1.393014       1.393014    7[1-(0),1-(0),6-(1,6,6),28-(7,8,8,8,8)]
   185       1.590845       1.590845       1.590845    7[1-(0),1-(0),6-(1,6,6),28-(8,8,8,8,8)]
   186      10.172514      10.172514      10.172514    7[1-(0),1-(0),6-(1,6,6),28-(7,8,8,8,8)]
   187       7.443845       7.443845       7.443845    7[1-(0),1-(0),6-(1,6,6),28-(8,8,8,8,8)]
   188       4.319514       4.319514       4.319514    7[1-(0),1-(0),6-(1,6,6),28-(7,8,8,8,8)]
   189       0.639148       0.639148       0.639148    8[6-(6,8),28-(7,8,8,8,8),28-(8,8,8,8,8)]
   190        0.68246        0.68246        0.68246    8[6-(6,8),28-(7,8,8,8,8)]
   191         8.7596         8.7596         8.7596    8[6-(6,8),28-(8,8,8,8,8)]
   192       9.986389       9.986389       9.986389    8[6-(6,8),28-(7,8,8,8,8),28-(8,8,8,8,8)]
   193       0.513893       0.513893       0.513893    8[6-(6,8),28-(7,7,8,8,8),28-(7,8,8,8,8)]
   194       2.451236       2.451236       2.451236    8[6-(6,8),28-(8,8,8,8,8)]
   195       1.388332       1.388332       1.388332    8[6-(6,8),28-(7,7,8,8,8)]
   196       3.301092       3.301092       3.301092    8[6-(6,8)]
   197       3.198079       3.198079       3.198079    8[1-(0),28-(7,8,8,8,8),28-(8,8,8,8,8),28-(8,8,8,8,8)]
   198       6.492148       6.492148       6.492148    8[6-(6,8),28-(7,8,8,8,8),28-(8,8,8,8,8)]
   199        6.53546        6.53546        6.53546    8[6-(6,8),28-(7,8,8,8,8)]
   200         2.9066         2.9066         2.9066    8[6-(6,8),28-(8,8,8,8,8)]
   201       4.133389       4.133389       4.133389    8[6-(6,8),28-(7,8,8,8,8),28-(8,8,8,8,8)]
   202       6.366893       6.366893       6.366893    8[6-(6,8),28-(7,7,8,8,8),28-(7,8,8,8,8)]
   203       8.304236       8.304236       8.304236    8[6-(6,8),28-(8,8,8,8,8)]
   204       7.241332       7.241332       7.241332    8[6-(6,8),28-(7,7,8,8,8)]
   205       9.154092       9.154092       9.154092    8[6-(6,8)]
   206       9.051079       9.051079       9.051079    8[1-(0),28-(7,8,8,8,8),28-(8,8,8,8,8),28-(8,8,8,8,8)]
   207       9.418648       9.418648       9.418648    8[6-(6,8),28-(7,8,8,8,8),28-(8,8,8,8,8)]
   208        9.46196        9.46196        9.46196    8[6-(6,8),28-(7,8,8,8,8)]
   209         5.8331         5.8331         5.8331    8[6-(6,8),28-(8,8,8,8,8)]
   210       7.059889       7.059889       7.059889    8[6-(6,8),28-(7,8,8,8,8),28-(8,8,8,8,8)]
   211       9.293393       9.293393       9.293393    8[6-(6,8),28-(7,7,8,8,8),28-(7,8,8,8,8)]
   212      11.230736      11.230736      11.230736    8[6-(6,8),28-(8,8,8,8,8)]
   213      10.167832      10.167832      10.167832    8[6-(6,8),28-(7,7,8,8,8)]
   214       0.374592       0.374592       0.374592    8[6-(6,8)]
   215       0.271579       0.271579       0.271579    8[1-(0),28-(7,8,8,8,8),28-(8,8,8,8,8),28-(8,8,8,8,8)]
   216       3.565648       3.565648       3.565648    8[6-(6,8),28-(7,8,8,8,8),28-(8,8,8,8,8)]
   217        3.60896        3.60896        3.60896    8[6-(6,8),28-(7,8,8,8,8)]
   218        -0.0199        -0.0199        -0.0199    8[6-(6,8),28-(8,8,8,8,8)]
   219       1.206889       1.206889       1.206889    8[6-(6,8),28-(7,8,8,8,8),28-(8,8,8,8,8)]
   220       3.440393       3.440393       3.440393    8[6-(6,8),28-(7,7,8,8,8),28-(7,8,8,8,8)]
   221       5.377736       5.377736       5.377736    8[6-(6,8),28-(8,8,8,8,8)]
   222       4.314832       4.314832       4.314832    8[6-(6,8),28-(7,7,8,8,8)]
   223       6.227592       6.227592       6.227592    8[6-(6,8)]
   224       6.124579       6.124579       6.124579    8[1-(0),28-(7,8,8,8,8),28-(8,8,8,8,8),28-(8,8,8,8,8)]
   225       8.140352       8.140352       8.140352    8[6-(6,8),28-(7,8,8,8,8),28-(8,8,8,8,8)]
   226        8.09704        8.09704        8.09704    8[6-(6,8),28-(7,8,8,8,8)]
   227         0.0199         0.0199         0.0199    8[6-(6,8),28-(8,8,8,8,8)]
   228      10.499111      10.499111      10.499111    8[6-(6,8),28-(7,8,8,8,8),28-(8,8,8,8,8)]
   229       8.265607       8.265607       8.265607    8[6-(6,8),28-(7,7,8,8,8),28-(7,8,8,8,8)]
   230       6.328264       6.328264       6.328264    8[6-(6,8),28-(8,8,8,8,8)]
   231       7.391168       7.391168       7.391168    8[6-(6,8),28-(7,7,8,8,8)]
   232       5.478408       5.478408       5.478408    8[6-(6,8)]
   233       5.581421       5.581421       5.581421    8[1-(0),28-(7,8,8,8,8),28-(8,8,8,8,8),28-(8,8,8,8,8)]
   234       2.287352       2.287352       2.287352    8[6-(6,8),28-(7,8,8,8,8),28-(8,8,8,8,8)]
   235        2.24404        2.24404        2.24404    8[6-(6,8),28-(7,8,8,8,8)]
   236         5.8729         5.8729         5.8729    8[6-(6,8),28-(8,8,8,8,8)]
   237       4.646111       4.646111       4.646111    8[6-(6,8),28-(7,8,8,8,8),28-(8,8,8,8,8)]
   238       2.412607       2.412607       2.412607    8[6-(6,8),28-(7,7,8,8,8),28-(7,8,8,8,8)]
   239       0.475264       0.475264       0.475264    8[6-(6,8),28-(8,8,8,8,8)]
   240       1.538168       1.538168       1.538168    8[6-(6,8),28-(7,7,8,8,8)]
   241      11.331408      11.331408      11.331408    8[6-(6,8)]
   242      11.434421      11.434421      11.434421    8[1-(0),28-(7,8,8,8,8),28-(8,8,8,8,8),28-(8,8,8,8,8)]
   243      11.066852      11.066852      11.066852    8[6-(6,8),28-(7,8,8,8,8),28-(8,8,8,8,8)]
   244       11.02354       11.02354       11.02354    8[6-(6,8),28-(7,8,8,8,8)]
   245         2.9464         2.9464         2.9464    8[6-(6,8),28-(8,8,8,8,8)]
   246       1.719611       1.719611       1.719611    8[6-(6,8),28-(7,8,8,8,8),28-(8,8,8,8,8)]
   247      11.192107      11.192107      11.192107    8[6-(6,8),28-(7,7,8,8,8),28-(7,8,8,8,8)]
   248       9.254764       9.254764       9.254764    8[6-(6,8),28-(8,8,8,8,8)]
   249      10.317668      10.317668      10.317668    8[6-(6,8),28-(7,7,8,8,8)]
   250       8.404908       8.404908       8.404908    8[6-(6,8)]
   251       8.507921       8.507921       8.507921    8[1-(0),28-(7,8,8,8,8),28-(8,8,8,8,8),28-(8,8,8,8,8)]
   252       5.213852       5.213852       5.213852    8[6-(6,8),28-(7,8,8,8,8),28-(8,8,8,8,8)]
   253        5.17054        5.17054        5.17054    8[6-(6,8),28-(7,8,8,8,8)]
   254         8.7994         8.7994         8.7994    8[6-(6,8),28-(8,8,8,8,8)]
   255       7.572611       7.572611       7.572611    8[6-(6,8),28-(7,8,8,8,8),28-(8,8,8,8,8)]
   256       5.339107       5.339107       5.339107    8[6-(6,8),28-(7,7,8,8,8),28-(7,8,8,8,8)]
   257       3.401764       3.401764       3.401764    8[6-(6,8),28-(8,8,8,8,8)]
   258       4.464668       4.464668       4.464668    8[6-(6,8),28-(7,7,8,8,8)]
   259       2.551908       2.551908       2.551908    8[6-(6,8)]
   260       2.654921       2.654921       2.654921    8[1-(0),28-(7,8,8,8,8),28-(8,8,8,8,8),28-(8,8,8,8,8)]
