# Supplementary material for: A collection of forcefield precursors for metal–organic frameworks
Source: RSC Adv. 2019 Nov 13;9(63):36492–507. doi: 10.1039/c9ra07327b (PMC9075174; doi:10.1039/c9ra07327b)
Supplement: RA-009-C9RA07327B-s2600 [file RA-009-C9RA07327B-s2600.txt]

VETMIS_clean

20.463000    0.000000    0.000000
0.000000    43.252000    0.000000
0.000000    -21.626000    37.457331

     1      19.466452      19.466452      19.466452    29[8-(6),8-(6),8-(6),8-(6)]
     2      19.466452      19.466452      19.466452    29[8-(6),8-(6),8-(6),8-(6)]
     3      19.466452      19.466452      19.466452    29[8-(6),8-(6),8-(6),8-(6)]
     4       9.234952       9.234952       9.234952    29[8-(6),8-(6),8-(6),8-(6)]
     5       9.234952       9.234952       9.234952    29[8-(6),8-(6),8-(6),8-(6)]
     6       9.234952       9.234952       9.234952    29[8-(6),8-(6),8-(6),8-(6)]
     7       0.996548       0.996548       0.996548    29[8-(6),8-(6),8-(6),8-(6)]
     8       0.996548       0.996548       0.996548    29[8-(6),8-(6),8-(6),8-(6)]
     9       0.996548       0.996548       0.996548    29[8-(6),8-(6),8-(6),8-(6)]
    10      11.228048      11.228048      11.228048    29[8-(6),8-(6),8-(6),8-(6)]
    11      11.228048      11.228048      11.228048    29[8-(6),8-(6),8-(6),8-(6)]
    12      11.228048      11.228048      11.228048    29[8-(6),8-(6),8-(6),8-(6)]
    13      19.488961      19.488961      19.488961    1[6-(6,6)]
    14      15.302231      15.302231      15.302231    1[6-(6,6)]
    15      16.638465      16.638465      16.638465    1[6-(6,6)]
    16      19.073562      19.073562      19.073562    1[6-(6,6)]
    17       17.46517       17.46517       17.46517    1[6-(6,6)]
    18      16.112566      16.112566      16.112566    1[6-(6,6)]
    19      15.631686      15.631686      15.631686    1[6-(6,6)]
    20       4.728999       4.728999       4.728999    1[6-(6,6)]
    21       3.402997       3.402997       3.402997    1[6-(6,6)]
    22       0.615936       0.615936       0.615936    1[6-(6,6)]
    23       1.387391       1.387391       1.387391    1[6-(6,6)]
    24       5.688714       5.688714       5.688714    1[6-(6,6)]
    25      14.586026      14.586026      14.586026    1[6-(6,6)]
    26        3.06945        3.06945        3.06945    1[6-(6,6)]
    27       6.924679       6.924679       6.924679    1[6-(6,6)]
    28       7.016763       7.016763       7.016763    1[6-(6,6)]
    29      19.488961      19.488961      19.488961    1[6-(6,6)]
    30      15.302231      15.302231      15.302231    1[6-(6,6)]
    31      16.638465      16.638465      16.638465    1[6-(6,6)]
    32      19.073562      19.073562      19.073562    1[6-(6,6)]
    33       17.46517       17.46517       17.46517    1[6-(6,6)]
    34      16.112566      16.112566      16.112566    1[6-(6,6)]
    35      15.631686      15.631686      15.631686    1[6-(6,6)]
    36       4.728999       4.728999       4.728999    1[6-(6,6)]
    37       3.402997       3.402997       3.402997    1[6-(6,6)]
    38       0.615936       0.615936       0.615936    1[6-(6,6)]
    39       1.387391       1.387391       1.387391    1[6-(6,6)]
    40       5.688714       5.688714       5.688714    1[6-(6,6)]
    41      14.586026      14.586026      14.586026    1[6-(6,6)]
    42        3.06945        3.06945        3.06945    1[6-(6,6)]
    43       6.924679       6.924679       6.924679    1[6-(6,6)]
    44       7.016763       7.016763       7.016763    1[6-(6,6)]
    45      19.488961      19.488961      19.488961    1[6-(6,6)]
    46      15.302231      15.302231      15.302231    1[6-(6,6)]
    47      16.638465      16.638465      16.638465    1[6-(6,6)]
    48      19.073562      19.073562      19.073562    1[6-(6,6)]
    49       17.46517       17.46517       17.46517    1[6-(6,6)]
    50      16.112566      16.112566      16.112566    1[6-(6,6)]
    51      15.631686      15.631686      15.631686    1[6-(6,6)]
    52       4.728999       4.728999       4.728999    1[6-(6,6)]
    53       3.402997       3.402997       3.402997    1[6-(6,6)]
    54       0.615936       0.615936       0.615936    1[6-(6,6)]
    55       1.387391       1.387391       1.387391    1[6-(6,6)]
    56       5.688714       5.688714       5.688714    1[6-(6,6)]
    57      14.586026      14.586026      14.586026    1[6-(6,6)]
    58        3.06945        3.06945        3.06945    1[6-(6,6)]
    59       6.924679       6.924679       6.924679    1[6-(6,6)]
    60       7.016763       7.016763       7.016763    1[6-(6,6)]
    61       9.257461       9.257461       9.257461    1[6-(6,6)]
    62       5.070731       5.070731       5.070731    1[6-(6,6)]
    63       6.406965       6.406965       6.406965    1[6-(6,6)]
    64       8.842062       8.842062       8.842062    1[6-(6,6)]
    65        7.23367        7.23367        7.23367    1[6-(6,6)]
    66       5.881066       5.881066       5.881066    1[6-(6,6)]
    67       5.400186       5.400186       5.400186    1[6-(6,6)]
    68      14.960499      14.960499      14.960499    1[6-(6,6)]
    69      13.634497      13.634497      13.634497    1[6-(6,6)]
    70      10.847436      10.847436      10.847436    1[6-(6,6)]
    71      11.618891      11.618891      11.618891    1[6-(6,6)]
    72      15.920214      15.920214      15.920214    1[6-(6,6)]
    73       4.354526       4.354526       4.354526    1[6-(6,6)]
    74       13.30095       13.30095       13.30095    1[6-(6,6)]
    75      17.156179      17.156179      17.156179    1[6-(6,6)]
    76      17.248263      17.248263      17.248263    1[6-(6,6)]
    77       9.257461       9.257461       9.257461    1[6-(6,6)]
    78       5.070731       5.070731       5.070731    1[6-(6,6)]
    79       6.406965       6.406965       6.406965    1[6-(6,6)]
    80       8.842062       8.842062       8.842062    1[6-(6,6)]
    81        7.23367        7.23367        7.23367    1[6-(6,6)]
    82       5.881066       5.881066       5.881066    1[6-(6,6)]
    83       5.400186       5.400186       5.400186    1[6-(6,6)]
    84      14.960499      14.960499      14.960499    1[6-(6,6)]
    85      13.634497      13.634497      13.634497    1[6-(6,6)]
    86      10.847436      10.847436      10.847436    1[6-(6,6)]
    87      11.618891      11.618891      11.618891    1[6-(6,6)]
    88      15.920214      15.920214      15.920214    1[6-(6,6)]
    89       4.354526       4.354526       4.354526    1[6-(6,6)]
    90       13.30095       13.30095       13.30095    1[6-(6,6)]
    91      17.156179      17.156179      17.156179    1[6-(6,6)]
    92      17.248263      17.248263      17.248263    1[6-(6,6)]
    93       9.257461       9.257461       9.257461    1[6-(6,6)]
    94       5.070731       5.070731       5.070731    1[6-(6,6)]
    95       6.406965       6.406965       6.406965    1[6-(6,6)]
    96       8.842062       8.842062       8.842062    1[6-(6,6)]
    97        7.23367        7.23367        7.23367    1[6-(6,6)]
    98       5.881066       5.881066       5.881066    1[6-(6,6)]
    99       5.400186       5.400186       5.400186    1[6-(6,6)]
   100      14.960499      14.960499      14.960499    1[6-(6,6)]
   101      13.634497      13.634497      13.634497    1[6-(6,6)]
   102      10.847436      10.847436      10.847436    1[6-(6,6)]
   103      11.618891      11.618891      11.618891    1[6-(6,6)]
   104      15.920214      15.920214      15.920214    1[6-(6,6)]
   105       4.354526       4.354526       4.354526    1[6-(6,6)]
   106       13.30095       13.30095       13.30095    1[6-(6,6)]
   107      17.156179      17.156179      17.156179    1[6-(6,6)]
   108      17.248263      17.248263      17.248263    1[6-(6,6)]
   109       0.974039       0.974039       0.974039    1[6-(6,6)]
   110       5.160769       5.160769       5.160769    1[6-(6,6)]
   111       3.824535       3.824535       3.824535    1[6-(6,6)]
   112       1.389438       1.389438       1.389438    1[6-(6,6)]
   113       2.997829       2.997829       2.997829    1[6-(6,6)]
   114       4.350434       4.350434       4.350434    1[6-(6,6)]
   115       4.831314       4.831314       4.831314    1[6-(6,6)]
   116      15.734001      15.734001      15.734001    1[6-(6,6)]
   117      17.060003      17.060003      17.060003    1[6-(6,6)]
   118      19.847064      19.847064      19.847064    1[6-(6,6)]
   119      19.075609      19.075609      19.075609    1[6-(6,6)]
   120      14.774286      14.774286      14.774286    1[6-(6,6)]
   121       5.876974       5.876974       5.876974    1[6-(6,6)]
   122       17.39355       17.39355       17.39355    1[6-(6,6)]
   123      13.538321      13.538321      13.538321    1[6-(6,6)]
   124      13.446237      13.446237      13.446237    1[6-(6,6)]
   125       0.974039       0.974039       0.974039    1[6-(6,6)]
   126       5.160769       5.160769       5.160769    1[6-(6,6)]
   127       3.824535       3.824535       3.824535    1[6-(6,6)]
   128       1.389438       1.389438       1.389438    1[6-(6,6)]
   129       2.997829       2.997829       2.997829    1[6-(6,6)]
   130       4.350434       4.350434       4.350434    1[6-(6,6)]
   131       4.831314       4.831314       4.831314    1[6-(6,6)]
   132      15.734001      15.734001      15.734001    1[6-(6,6)]
   133      17.060003      17.060003      17.060003    1[6-(6,6)]
   134      19.847064      19.847064      19.847064    1[6-(6,6)]
   135      19.075609      19.075609      19.075609    1[6-(6,6)]
   136      14.774286      14.774286      14.774286    1[6-(6,6)]
   137       5.876974       5.876974       5.876974    1[6-(6,6)]
   138       17.39355       17.39355       17.39355    1[6-(6,6)]
   139      13.538321      13.538321      13.538321    1[6-(6,6)]
   140      13.446237      13.446237      13.446237    1[6-(6,6)]
   141       0.974039       0.974039       0.974039    1[6-(6,6)]
   142       5.160769       5.160769       5.160769    1[6-(6,6)]
   143       3.824535       3.824535       3.824535    1[6-(6,6)]
   144       1.389438       1.389438       1.389438    1[6-(6,6)]
   145       2.997829       2.997829       2.997829    1[6-(6,6)]
   146       4.350434       4.350434       4.350434    1[6-(6,6)]
   147       4.831314       4.831314       4.831314    1[6-(6,6)]
   148      15.734001      15.734001      15.734001    1[6-(6,6)]
   149      17.060003      17.060003      17.060003    1[6-(6,6)]
   150      19.847064      19.847064      19.847064    1[6-(6,6)]
   151      19.075609      19.075609      19.075609    1[6-(6,6)]
   152      14.774286      14.774286      14.774286    1[6-(6,6)]
   153       5.876974       5.876974       5.876974    1[6-(6,6)]
   154       17.39355       17.39355       17.39355    1[6-(6,6)]
   155      13.538321      13.538321      13.538321    1[6-(6,6)]
   156      13.446237      13.446237      13.446237    1[6-(6,6)]
   157      11.205539      11.205539      11.205539    1[6-(6,6)]
   158      15.392269      15.392269      15.392269    1[6-(6,6)]
   159      14.056035      14.056035      14.056035    1[6-(6,6)]
   160      11.620938      11.620938      11.620938    1[6-(6,6)]
   161      13.229329      13.229329      13.229329    1[6-(6,6)]
   162      14.581934      14.581934      14.581934    1[6-(6,6)]
   163      15.062814      15.062814      15.062814    1[6-(6,6)]
   164       5.502501       5.502501       5.502501    1[6-(6,6)]
   165       6.828503       6.828503       6.828503    1[6-(6,6)]
   166       9.615564       9.615564       9.615564    1[6-(6,6)]
   167       8.844109       8.844109       8.844109    1[6-(6,6)]
   168       4.542786       4.542786       4.542786    1[6-(6,6)]
   169      16.108474      16.108474      16.108474    1[6-(6,6)]
   170        7.16205        7.16205        7.16205    1[6-(6,6)]
   171       3.306821       3.306821       3.306821    1[6-(6,6)]
   172       3.214737       3.214737       3.214737    1[6-(6,6)]
   173      11.205539      11.205539      11.205539    1[6-(6,6)]
   174      15.392269      15.392269      15.392269    1[6-(6,6)]
   175      14.056035      14.056035      14.056035    1[6-(6,6)]
   176      11.620938      11.620938      11.620938    1[6-(6,6)]
   177      13.229329      13.229329      13.229329    1[6-(6,6)]
   178      14.581934      14.581934      14.581934    1[6-(6,6)]
   179      15.062814      15.062814      15.062814    1[6-(6,6)]
   180       5.502501       5.502501       5.502501    1[6-(6,6)]
   181       6.828503       6.828503       6.828503    1[6-(6,6)]
   182       9.615564       9.615564       9.615564    1[6-(6,6)]
   183       8.844109       8.844109       8.844109    1[6-(6,6)]
   184       4.542786       4.542786       4.542786    1[6-(6,6)]
   185      16.108474      16.108474      16.108474    1[6-(6,6)]
   186        7.16205        7.16205        7.16205    1[6-(6,6)]
   187       3.306821       3.306821       3.306821    1[6-(6,6)]
   188       3.214737       3.214737       3.214737    1[6-(6,6)]
   189      11.205539      11.205539      11.205539    1[6-(6,6)]
   190      15.392269      15.392269      15.392269    1[6-(6,6)]
   191      14.056035      14.056035      14.056035    1[6-(6,6)]
   192      11.620938      11.620938      11.620938    1[6-(6,6)]
   193      13.229329      13.229329      13.229329    1[6-(6,6)]
   194      14.581934      14.581934      14.581934    1[6-(6,6)]
   195      15.062814      15.062814      15.062814    1[6-(6,6)]
   196       5.502501       5.502501       5.502501    1[6-(6,6)]
   197       6.828503       6.828503       6.828503    1[6-(6,6)]
   198       9.615564       9.615564       9.615564    1[6-(6,6)]
   199       8.844109       8.844109       8.844109    1[6-(6,6)]
   200       4.542786       4.542786       4.542786    1[6-(6,6)]
   201      16.108474      16.108474      16.108474    1[6-(6,6)]
   202        7.16205        7.16205        7.16205    1[6-(6,6)]
   203       3.306821       3.306821       3.306821    1[6-(6,6)]
   204       3.214737       3.214737       3.214737    1[6-(6,6)]
   205       15.34725       15.34725       15.34725    1[6-(6,6)]
   206       15.34725       15.34725       15.34725    1[6-(6,6)]
   207       15.34725       15.34725       15.34725    1[6-(6,6)]
   208        5.11575        5.11575        5.11575    1[6-(6,6)]
   209        5.11575        5.11575        5.11575    1[6-(6,6)]
   210        5.11575        5.11575        5.11575    1[6-(6,6)]
   211        5.11575        5.11575        5.11575    1[6-(6,6)]
   212        5.11575        5.11575        5.11575    1[6-(6,6)]
   213        5.11575        5.11575        5.11575    1[6-(6,6)]
   214       15.34725       15.34725       15.34725    1[6-(6,6)]
   215       15.34725       15.34725       15.34725    1[6-(6,6)]
   216       15.34725       15.34725       15.34725    1[6-(6,6)]
   217      18.197746      18.197746      18.197746    6[6-(1,6),6-(1,6),6-(8,8)]
   218      18.649978      18.649978      18.649978    6[1-(0),6-(6,6),6-(6,6)]
   219      17.849875      17.849875      17.849875    6[6-(1,6),6-(1,6),6-(6,6)]
   220      16.595493      16.595493      16.595493    6[6-(1,6),6-(1,6),6-(6,6)]
   221      16.143261      16.143261      16.143261    6[1-(0),6-(1,6),6-(6,6)]
   222      16.943364      16.943364      16.943364    6[1-(0),6-(1,6),6-(6,6)]
   223      18.273459      18.273459      18.273459    6[1-(0),6-(1,6),6-(6,6)]
   224      17.229846      17.229846      17.229846    6[1-(0),6-(1,6),6-(6,7)]
   225       15.74014       15.74014       15.74014    6[1-(0),6-(1,6),6-(6,7)]
   226      15.578482      15.578482      15.578482    6[1-(0),6-(1,6),6-(6,6)]
   227       1.422179       1.422179       1.422179    6[6-(6,6),8-(29),8-(29)]
   228       4.436378       4.436378       4.436378    6[1-(0),6-(1,6),6-(6,6)]
   229        4.46298        4.46298        4.46298    6[6-(1,6),6-(1,6),7-(6,6)]
   230       3.460293       3.460293       3.460293    6[6-(1,6),6-(1,6),6-(6,6)]
   231       2.999876       2.999876       2.999876    6[1-(0),6-(6,6),6-(6,6)]
   232       1.933753       1.933753       1.933753    6[6-(1,6),6-(1,6),6-(8,8)]
   233       1.330095       1.330095       1.330095    6[1-(0),6-(1,6),6-(6,6)]
   234       1.790512       1.790512       1.790512    6[1-(0),6-(1,6),6-(6,6)]
   235       2.856635       2.856635       2.856635    6[6-(1,6),6-(1,6),6-(6,6)]
   236      19.200433      19.200433      19.200433    6[6-(6,6),8-(29),8-(29)]
   237       5.027759       5.027759       5.027759    6[1-(0),6-(1,6),6-(6,7)]
   238      15.476167      15.476167      15.476167    6[1-(0),6-(6,6),6-(6,7)]
   239      16.169863      16.169863      16.169863    6[6-(1,6),6-(1,6),7-(6,6)]
   240       3.409136       3.409136       3.409136    6[1-(0),6-(6,6),6-(6,7)]
   241       6.265771       6.265771       6.265771    6[1-(0),6-(1,6),6-(6,6)]
   242       6.296465       6.296465       6.296465    6[1-(0),6-(1,6),6-(6,7)]
   243      18.197746      18.197746      18.197746    6[6-(1,6),6-(1,6),6-(8,8)]
   244      18.649978      18.649978      18.649978    6[1-(0),6-(6,6),6-(6,6)]
   245      17.849875      17.849875      17.849875    6[6-(1,6),6-(1,6),6-(6,6)]
   246      16.595493      16.595493      16.595493    6[6-(1,6),6-(1,6),6-(6,6)]
   247      16.143261      16.143261      16.143261    6[1-(0),6-(1,6),6-(6,6)]
   248      16.943364      16.943364      16.943364    6[1-(0),6-(1,6),6-(6,6)]
   249      18.273459      18.273459      18.273459    6[1-(0),6-(1,6),6-(6,6)]
   250      17.229846      17.229846      17.229846    6[1-(0),6-(1,6),6-(6,7)]
   251       15.74014       15.74014       15.74014    6[1-(0),6-(1,6),6-(6,7)]
   252      15.578482      15.578482      15.578482    6[1-(0),6-(1,6),6-(6,6)]
   253       1.422179       1.422179       1.422179    6[6-(6,6),8-(29),8-(29)]
   254       4.436378       4.436378       4.436378    6[1-(0),6-(1,6),6-(6,6)]
   255        4.46298        4.46298        4.46298    6[6-(1,6),6-(1,6),7-(6,6)]
   256       3.460293       3.460293       3.460293    6[6-(1,6),6-(1,6),6-(6,6)]
   257       2.999876       2.999876       2.999876    6[1-(0),6-(6,6),6-(6,6)]
   258       1.933753       1.933753       1.933753    6[6-(1,6),6-(1,6),6-(8,8)]
   259       1.330095       1.330095       1.330095    6[1-(0),6-(1,6),6-(6,6)]
   260       1.790512       1.790512       1.790512    6[1-(0),6-(1,6),6-(6,6)]
   261       2.856635       2.856635       2.856635    6[6-(1,6),6-(1,6),6-(6,6)]
   262      19.200433      19.200433      19.200433    6[6-(6,6),8-(29),8-(29)]
   263       5.027759       5.027759       5.027759    6[1-(0),6-(1,6),6-(6,7)]
   264      15.476167      15.476167      15.476167    6[1-(0),6-(6,6),6-(6,7)]
   265      16.169863      16.169863      16.169863    6[6-(1,6),6-(1,6),7-(6,6)]
   266       3.409136       3.409136       3.409136    6[1-(0),6-(6,6),6-(6,7)]
   267       6.265771       6.265771       6.265771    6[1-(0),6-(1,6),6-(6,6)]
   268       6.296465       6.296465       6.296465    6[1-(0),6-(1,6),6-(6,7)]
   269      18.197746      18.197746      18.197746    6[6-(1,6),6-(1,6),6-(8,8)]
   270      18.649978      18.649978      18.649978    6[1-(0),6-(6,6),6-(6,6)]
   271      17.849875      17.849875      17.849875    6[6-(1,6),6-(1,6),6-(6,6)]
   272      16.595493      16.595493      16.595493    6[6-(1,6),6-(1,6),6-(6,6)]
   273      16.143261      16.143261      16.143261    6[1-(0),6-(1,6),6-(6,6)]
   274      16.943364      16.943364      16.943364    6[1-(0),6-(1,6),6-(6,6)]
   275      18.273459      18.273459      18.273459    6[1-(0),6-(1,6),6-(6,6)]
   276      17.229846      17.229846      17.229846    6[1-(0),6-(1,6),6-(6,7)]
   277       15.74014       15.74014       15.74014    6[1-(0),6-(1,6),6-(6,7)]
   278      15.578482      15.578482      15.578482    6[1-(0),6-(1,6),6-(6,6)]
   279       1.422179       1.422179       1.422179    6[6-(6,6),8-(29),8-(29)]
   280       4.436378       4.436378       4.436378    6[1-(0),6-(1,6),6-(6,6)]
   281        4.46298        4.46298        4.46298    6[6-(1,6),6-(1,6),7-(6,6)]
   282       3.460293       3.460293       3.460293    6[6-(1,6),6-(1,6),6-(6,6)]
   283       2.999876       2.999876       2.999876    6[1-(0),6-(6,6),6-(6,6)]
   284       1.933753       1.933753       1.933753    6[6-(1,6),6-(1,6),6-(8,8)]
   285       1.330095       1.330095       1.330095    6[1-(0),6-(1,6),6-(6,6)]
   286       1.790512       1.790512       1.790512    6[1-(0),6-(1,6),6-(6,6)]
   287       2.856635       2.856635       2.856635    6[6-(1,6),6-(1,6),6-(6,6)]
   288      19.200433      19.200433      19.200433    6[6-(6,6),8-(29),8-(29)]
   289       5.027759       5.027759       5.027759    6[1-(0),6-(1,6),6-(6,7)]
   290      15.476167      15.476167      15.476167    6[1-(0),6-(6,6),6-(6,7)]
   291      16.169863      16.169863      16.169863    6[6-(1,6),6-(1,6),7-(6,6)]
   292       3.409136       3.409136       3.409136    6[1-(0),6-(6,6),6-(6,7)]
   293       6.265771       6.265771       6.265771    6[1-(0),6-(1,6),6-(6,6)]
   294       6.296465       6.296465       6.296465    6[1-(0),6-(1,6),6-(6,7)]
   295       7.966246       7.966246       7.966246    6[6-(1,6),6-(1,6),6-(8,8)]
   296       8.418478       8.418478       8.418478    6[1-(0),6-(6,6),6-(6,6)]
   297       7.618375       7.618375       7.618375    6[6-(1,6),6-(1,6),6-(6,6)]
   298       6.363993       6.363993       6.363993    6[6-(1,6),6-(1,6),6-(6,6)]
   299       5.911761       5.911761       5.911761    6[1-(0),6-(1,6),6-(6,6)]
   300       6.711864       6.711864       6.711864    6[1-(0),6-(1,6),6-(6,6)]
   301       8.041959       8.041959       8.041959    6[1-(0),6-(1,6),6-(6,6)]
   302       6.998346       6.998346       6.998346    6[1-(0),6-(1,6),6-(6,7)]
   303        5.50864        5.50864        5.50864    6[1-(0),6-(1,6),6-(6,7)]
   304       5.346982       5.346982       5.346982    6[1-(0),6-(1,6),6-(6,6)]
   305      11.653678      11.653678      11.653678    6[6-(6,6),8-(29),8-(29)]
   306      14.667878      14.667878      14.667878    6[1-(0),6-(1,6),6-(6,6)]
   307       14.69448       14.69448       14.69448    6[6-(1,6),6-(1,6),7-(6,6)]
   308      13.691793      13.691793      13.691793    6[6-(1,6),6-(1,6),6-(6,6)]
   309      13.231376      13.231376      13.231376    6[1-(0),6-(6,6),6-(6,6)]
   310      12.165253      12.165253      12.165253    6[6-(1,6),6-(1,6),6-(8,8)]
   311      11.561595      11.561595      11.561595    6[1-(0),6-(1,6),6-(6,6)]
   312      12.022012      12.022012      12.022012    6[1-(0),6-(1,6),6-(6,6)]
   313      13.088135      13.088135      13.088135    6[6-(1,6),6-(1,6),6-(6,6)]
   314       8.968933       8.968933       8.968933    6[6-(6,6),8-(29),8-(29)]
   315      15.259259      15.259259      15.259259    6[1-(0),6-(1,6),6-(6,7)]
   316       5.244667       5.244667       5.244667    6[1-(0),6-(6,6),6-(6,7)]
   317       5.938363       5.938363       5.938363    6[6-(1,6),6-(1,6),7-(6,6)]
   318      13.640636      13.640636      13.640636    6[1-(0),6-(6,6),6-(6,7)]
   319      16.497271      16.497271      16.497271    6[1-(0),6-(1,6),6-(6,6)]
   320      16.527965      16.527965      16.527965    6[1-(0),6-(1,6),6-(6,7)]
   321       7.966246       7.966246       7.966246    6[6-(1,6),6-(1,6),6-(8,8)]
   322       8.418478       8.418478       8.418478    6[1-(0),6-(6,6),6-(6,6)]
   323       7.618375       7.618375       7.618375    6[6-(1,6),6-(1,6),6-(6,6)]
   324       6.363993       6.363993       6.363993    6[6-(1,6),6-(1,6),6-(6,6)]
   325       5.911761       5.911761       5.911761    6[1-(0),6-(1,6),6-(6,6)]
   326       6.711864       6.711864       6.711864    6[1-(0),6-(1,6),6-(6,6)]
   327       8.041959       8.041959       8.041959    6[1-(0),6-(1,6),6-(6,6)]
   328       6.998346       6.998346       6.998346    6[1-(0),6-(1,6),6-(6,7)]
   329        5.50864        5.50864        5.50864    6[1-(0),6-(1,6),6-(6,7)]
   330       5.346982       5.346982       5.346982    6[1-(0),6-(1,6),6-(6,6)]
   331      11.653678      11.653678      11.653678    6[6-(6,6),8-(29),8-(29)]
   332      14.667878      14.667878      14.667878    6[1-(0),6-(1,6),6-(6,6)]
   333       14.69448       14.69448       14.69448    6[6-(1,6),6-(1,6),7-(6,6)]
   334      13.691793      13.691793      13.691793    6[6-(1,6),6-(1,6),6-(6,6)]
   335      13.231376      13.231376      13.231376    6[1-(0),6-(6,6),6-(6,6)]
   336      12.165253      12.165253      12.165253    6[6-(1,6),6-(1,6),6-(8,8)]
   337      11.561595      11.561595      11.561595    6[1-(0),6-(1,6),6-(6,6)]
   338      12.022012      12.022012      12.022012    6[1-(0),6-(1,6),6-(6,6)]
   339      13.088135      13.088135      13.088135    6[6-(1,6),6-(1,6),6-(6,6)]
   340       8.968933       8.968933       8.968933    6[6-(6,6),8-(29),8-(29)]
   341      15.259259      15.259259      15.259259    6[1-(0),6-(1,6),6-(6,7)]
   342       5.244667       5.244667       5.244667    6[1-(0),6-(6,6),6-(6,7)]
   343       5.938363       5.938363       5.938363    6[6-(1,6),6-(1,6),7-(6,6)]
   344      13.640636      13.640636      13.640636    6[1-(0),6-(6,6),6-(6,7)]
   345      16.497271      16.497271      16.497271    6[1-(0),6-(1,6),6-(6,6)]
   346      16.527965      16.527965      16.527965    6[1-(0),6-(1,6),6-(6,7)]
   347       7.966246       7.966246       7.966246    6[6-(1,6),6-(1,6),6-(8,8)]
   348       8.418478       8.418478       8.418478    6[1-(0),6-(6,6),6-(6,6)]
   349       7.618375       7.618375       7.618375    6[6-(1,6),6-(1,6),6-(6,6)]
   350       6.363993       6.363993       6.363993    6[6-(1,6),6-(1,6),6-(6,6)]
   351       5.911761       5.911761       5.911761    6[1-(0),6-(1,6),6-(6,6)]
   352       6.711864       6.711864       6.711864    6[1-(0),6-(1,6),6-(6,6)]
   353       8.041959       8.041959       8.041959    6[1-(0),6-(1,6),6-(6,6)]
   354       6.998346       6.998346       6.998346    6[1-(0),6-(1,6),6-(6,7)]
   355        5.50864        5.50864        5.50864    6[1-(0),6-(1,6),6-(6,7)]
   356       5.346982       5.346982       5.346982    6[1-(0),6-(1,6),6-(6,6)]
   357      11.653678      11.653678      11.653678    6[6-(6,6),8-(29),8-(29)]
   358      14.667878      14.667878      14.667878    6[1-(0),6-(1,6),6-(6,6)]
   359       14.69448       14.69448       14.69448    6[6-(1,6),6-(1,6),7-(6,6)]
   360      13.691793      13.691793      13.691793    6[6-(1,6),6-(1,6),6-(6,6)]
   361      13.231376      13.231376      13.231376    6[1-(0),6-(6,6),6-(6,6)]
   362      12.165253      12.165253      12.165253    6[6-(1,6),6-(1,6),6-(8,8)]
   363      11.561595      11.561595      11.561595    6[1-(0),6-(1,6),6-(6,6)]
   364      12.022012      12.022012      12.022012    6[1-(0),6-(1,6),6-(6,6)]
   365      13.088135      13.088135      13.088135    6[6-(1,6),6-(1,6),6-(6,6)]
   366       8.968933       8.968933       8.968933    6[6-(6,6),8-(29),8-(29)]
   367      15.259259      15.259259      15.259259    6[1-(0),6-(1,6),6-(6,7)]
   368       5.244667       5.244667       5.244667    6[1-(0),6-(6,6),6-(6,7)]
   369       5.938363       5.938363       5.938363    6[6-(1,6),6-(1,6),7-(6,6)]
   370      13.640636      13.640636      13.640636    6[1-(0),6-(6,6),6-(6,7)]
   371      16.497271      16.497271      16.497271    6[1-(0),6-(1,6),6-(6,6)]
   372      16.527965      16.527965      16.527965    6[1-(0),6-(1,6),6-(6,7)]
   373       2.265254       2.265254       2.265254    6[6-(1,6),6-(1,6),6-(8,8)]
   374       1.813022       1.813022       1.813022    6[1-(0),6-(6,6),6-(6,6)]
   375       2.613125       2.613125       2.613125    6[6-(1,6),6-(1,6),6-(6,6)]
   376       3.867507       3.867507       3.867507    6[6-(1,6),6-(1,6),6-(6,6)]
   377       4.319739       4.319739       4.319739    6[1-(0),6-(1,6),6-(6,6)]
   378       3.519636       3.519636       3.519636    6[1-(0),6-(1,6),6-(6,6)]
   379       2.189541       2.189541       2.189541    6[1-(0),6-(1,6),6-(6,6)]
   380       3.233154       3.233154       3.233154    6[1-(0),6-(1,6),6-(6,7)]
   381        4.72286        4.72286        4.72286    6[1-(0),6-(1,6),6-(6,7)]
   382       4.884518       4.884518       4.884518    6[1-(0),6-(1,6),6-(6,6)]
   383      19.040821      19.040821      19.040821    6[6-(6,6),8-(29),8-(29)]
   384      16.026622      16.026622      16.026622    6[1-(0),6-(1,6),6-(6,6)]
   385       16.00002       16.00002       16.00002    6[6-(1,6),6-(1,6),7-(6,6)]
   386      17.002707      17.002707      17.002707    6[6-(1,6),6-(1,6),6-(6,6)]
   387      17.463124      17.463124      17.463124    6[1-(0),6-(6,6),6-(6,6)]
   388      18.529246      18.529246      18.529246    6[6-(1,6),6-(1,6),6-(8,8)]
   389      19.132905      19.132905      19.132905    6[1-(0),6-(1,6),6-(6,6)]
   390      18.672487      18.672487      18.672487    6[1-(0),6-(1,6),6-(6,6)]
   391      17.606365      17.606365      17.606365    6[6-(1,6),6-(1,6),6-(6,6)]
   392       1.262567       1.262567       1.262567    6[6-(6,6),8-(29),8-(29)]
   393      15.435241      15.435241      15.435241    6[1-(0),6-(1,6),6-(6,7)]
   394       4.986833       4.986833       4.986833    6[1-(0),6-(6,6),6-(6,7)]
   395       4.293137       4.293137       4.293137    6[6-(1,6),6-(1,6),7-(6,6)]
   396      17.053864      17.053864      17.053864    6[1-(0),6-(6,6),6-(6,7)]
   397      14.197229      14.197229      14.197229    6[1-(0),6-(1,6),6-(6,6)]
   398      14.166535      14.166535      14.166535    6[1-(0),6-(1,6),6-(6,7)]
   399       2.265254       2.265254       2.265254    6[6-(1,6),6-(1,6),6-(8,8)]
   400       1.813022       1.813022       1.813022    6[1-(0),6-(6,6),6-(6,6)]
   401       2.613125       2.613125       2.613125    6[6-(1,6),6-(1,6),6-(6,6)]
   402       3.867507       3.867507       3.867507    6[6-(1,6),6-(1,6),6-(6,6)]
   403       4.319739       4.319739       4.319739    6[1-(0),6-(1,6),6-(6,6)]
   404       3.519636       3.519636       3.519636    6[1-(0),6-(1,6),6-(6,6)]
   405       2.189541       2.189541       2.189541    6[1-(0),6-(1,6),6-(6,6)]
   406       3.233154       3.233154       3.233154    6[1-(0),6-(1,6),6-(6,7)]
   407        4.72286        4.72286        4.72286    6[1-(0),6-(1,6),6-(6,7)]
   408       4.884518       4.884518       4.884518    6[1-(0),6-(1,6),6-(6,6)]
   409      19.040821      19.040821      19.040821    6[6-(6,6),8-(29),8-(29)]
   410      16.026622      16.026622      16.026622    6[1-(0),6-(1,6),6-(6,6)]
   411       16.00002       16.00002       16.00002    6[6-(1,6),6-(1,6),7-(6,6)]
   412      17.002707      17.002707      17.002707    6[6-(1,6),6-(1,6),6-(6,6)]
   413      17.463124      17.463124      17.463124    6[1-(0),6-(6,6),6-(6,6)]
   414      18.529246      18.529246      18.529246    6[6-(1,6),6-(1,6),6-(8,8)]
   415      19.132905      19.132905      19.132905    6[1-(0),6-(1,6),6-(6,6)]
   416      18.672487      18.672487      18.672487    6[1-(0),6-(1,6),6-(6,6)]
   417      17.606365      17.606365      17.606365    6[6-(1,6),6-(1,6),6-(6,6)]
   418       1.262567       1.262567       1.262567    6[6-(6,6),8-(29),8-(29)]
   419      15.435241      15.435241      15.435241    6[1-(0),6-(1,6),6-(6,7)]
   420       4.986833       4.986833       4.986833    6[1-(0),6-(6,6),6-(6,7)]
   421       4.293137       4.293137       4.293137    6[6-(1,6),6-(1,6),7-(6,6)]
   422      17.053864      17.053864      17.053864    6[1-(0),6-(6,6),6-(6,7)]
   423      14.197229      14.197229      14.197229    6[1-(0),6-(1,6),6-(6,6)]
   424      14.166535      14.166535      14.166535    6[1-(0),6-(1,6),6-(6,7)]
   425       2.265254       2.265254       2.265254    6[6-(1,6),6-(1,6),6-(8,8)]
   426       1.813022       1.813022       1.813022    6[1-(0),6-(6,6),6-(6,6)]
   427       2.613125       2.613125       2.613125    6[6-(1,6),6-(1,6),6-(6,6)]
   428       3.867507       3.867507       3.867507    6[6-(1,6),6-(1,6),6-(6,6)]
   429       4.319739       4.319739       4.319739    6[1-(0),6-(1,6),6-(6,6)]
   430       3.519636       3.519636       3.519636    6[1-(0),6-(1,6),6-(6,6)]
   431       2.189541       2.189541       2.189541    6[1-(0),6-(1,6),6-(6,6)]
   432       3.233154       3.233154       3.233154    6[1-(0),6-(1,6),6-(6,7)]
   433        4.72286        4.72286        4.72286    6[1-(0),6-(1,6),6-(6,7)]
   434       4.884518       4.884518       4.884518    6[1-(0),6-(1,6),6-(6,6)]
   435      19.040821      19.040821      19.040821    6[6-(6,6),8-(29),8-(29)]
   436      16.026622      16.026622      16.026622    6[1-(0),6-(1,6),6-(6,6)]
   437       16.00002       16.00002       16.00002    6[6-(1,6),6-(1,6),7-(6,6)]
   438      17.002707      17.002707      17.002707    6[6-(1,6),6-(1,6),6-(6,6)]
   439      17.463124      17.463124      17.463124    6[1-(0),6-(6,6),6-(6,6)]
   440      18.529246      18.529246      18.529246    6[6-(1,6),6-(1,6),6-(8,8)]
   441      19.132905      19.132905      19.132905    6[1-(0),6-(1,6),6-(6,6)]
   442      18.672487      18.672487      18.672487    6[1-(0),6-(1,6),6-(6,6)]
   443      17.606365      17.606365      17.606365    6[6-(1,6),6-(1,6),6-(6,6)]
   444       1.262567       1.262567       1.262567    6[6-(6,6),8-(29),8-(29)]
   445      15.435241      15.435241      15.435241    6[1-(0),6-(1,6),6-(6,7)]
   446       4.986833       4.986833       4.986833    6[1-(0),6-(6,6),6-(6,7)]
   447       4.293137       4.293137       4.293137    6[6-(1,6),6-(1,6),7-(6,6)]
   448      17.053864      17.053864      17.053864    6[1-(0),6-(6,6),6-(6,7)]
   449      14.197229      14.197229      14.197229    6[1-(0),6-(1,6),6-(6,6)]
   450      14.166535      14.166535      14.166535    6[1-(0),6-(1,6),6-(6,7)]
   451      12.496754      12.496754      12.496754    6[6-(1,6),6-(1,6),6-(8,8)]
   452      12.044522      12.044522      12.044522    6[1-(0),6-(6,6),6-(6,6)]
   453      12.844625      12.844625      12.844625    6[6-(1,6),6-(1,6),6-(6,6)]
   454      14.099007      14.099007      14.099007    6[6-(1,6),6-(1,6),6-(6,6)]
   455      14.551239      14.551239      14.551239    6[1-(0),6-(1,6),6-(6,6)]
   456      13.751136      13.751136      13.751136    6[1-(0),6-(1,6),6-(6,6)]
   457      12.421041      12.421041      12.421041    6[1-(0),6-(1,6),6-(6,6)]
   458      13.464654      13.464654      13.464654    6[1-(0),6-(1,6),6-(6,7)]
   459       14.95436       14.95436       14.95436    6[1-(0),6-(1,6),6-(6,7)]
   460      15.116018      15.116018      15.116018    6[1-(0),6-(1,6),6-(6,6)]
   461       8.809321       8.809321       8.809321    6[6-(6,6),8-(29),8-(29)]
   462       5.795122       5.795122       5.795122    6[1-(0),6-(1,6),6-(6,6)]
   463        5.76852        5.76852        5.76852    6[6-(1,6),6-(1,6),7-(6,6)]
   464       6.771207       6.771207       6.771207    6[6-(1,6),6-(1,6),6-(6,6)]
   465       7.231624       7.231624       7.231624    6[1-(0),6-(6,6),6-(6,6)]
   466       8.297747       8.297747       8.297747    6[6-(1,6),6-(1,6),6-(8,8)]
   467       8.901405       8.901405       8.901405    6[1-(0),6-(1,6),6-(6,6)]
   468       8.440987       8.440987       8.440987    6[1-(0),6-(1,6),6-(6,6)]
   469       7.374865       7.374865       7.374865    6[6-(1,6),6-(1,6),6-(6,6)]
   470      11.494067      11.494067      11.494067    6[6-(6,6),8-(29),8-(29)]
   471       5.203741       5.203741       5.203741    6[1-(0),6-(1,6),6-(6,7)]
   472      15.218333      15.218333      15.218333    6[1-(0),6-(6,6),6-(6,7)]
   473      14.524637      14.524637      14.524637    6[6-(1,6),6-(1,6),7-(6,6)]
   474       6.822364       6.822364       6.822364    6[1-(0),6-(6,6),6-(6,7)]
   475       3.965729       3.965729       3.965729    6[1-(0),6-(1,6),6-(6,6)]
   476       3.935035       3.935035       3.935035    6[1-(0),6-(1,6),6-(6,7)]
   477      12.496754      12.496754      12.496754    6[6-(1,6),6-(1,6),6-(8,8)]
   478      12.044522      12.044522      12.044522    6[1-(0),6-(6,6),6-(6,6)]
   479      12.844625      12.844625      12.844625    6[6-(1,6),6-(1,6),6-(6,6)]
   480      14.099007      14.099007      14.099007    6[6-(1,6),6-(1,6),6-(6,6)]
   481      14.551239      14.551239      14.551239    6[1-(0),6-(1,6),6-(6,6)]
   482      13.751136      13.751136      13.751136    6[1-(0),6-(1,6),6-(6,6)]
   483      12.421041      12.421041      12.421041    6[1-(0),6-(1,6),6-(6,6)]
   484      13.464654      13.464654      13.464654    6[1-(0),6-(1,6),6-(6,7)]
   485       14.95436       14.95436       14.95436    6[1-(0),6-(1,6),6-(6,7)]
   486      15.116018      15.116018      15.116018    6[1-(0),6-(1,6),6-(6,6)]
   487       8.809321       8.809321       8.809321    6[6-(6,6),8-(29),8-(29)]
   488       5.795122       5.795122       5.795122    6[1-(0),6-(1,6),6-(6,6)]
   489        5.76852        5.76852        5.76852    6[6-(1,6),6-(1,6),7-(6,6)]
   490       6.771207       6.771207       6.771207    6[6-(1,6),6-(1,6),6-(6,6)]
   491       7.231624       7.231624       7.231624    6[1-(0),6-(6,6),6-(6,6)]
   492       8.297747       8.297747       8.297747    6[6-(1,6),6-(1,6),6-(8,8)]
   493       8.901405       8.901405       8.901405    6[1-(0),6-(1,6),6-(6,6)]
   494       8.440987       8.440987       8.440987    6[1-(0),6-(1,6),6-(6,6)]
   495       7.374865       7.374865       7.374865    6[6-(1,6),6-(1,6),6-(6,6)]
   496      11.494067      11.494067      11.494067    6[6-(6,6),8-(29),8-(29)]
   497       5.203741       5.203741       5.203741    6[1-(0),6-(1,6),6-(6,7)]
   498      15.218333      15.218333      15.218333    6[1-(0),6-(6,6),6-(6,7)]
   499      14.524637      14.524637      14.524637    6[6-(1,6),6-(1,6),7-(6,6)]
   500       6.822364       6.822364       6.822364    6[1-(0),6-(6,6),6-(6,7)]
   501       3.965729       3.965729       3.965729    6[1-(0),6-(1,6),6-(6,6)]
   502       3.935035       3.935035       3.935035    6[1-(0),6-(1,6),6-(6,7)]
   503      12.496754      12.496754      12.496754    6[6-(1,6),6-(1,6),6-(8,8)]
   504      12.044522      12.044522      12.044522    6[1-(0),6-(6,6),6-(6,6)]
   505      12.844625      12.844625      12.844625    6[6-(1,6),6-(1,6),6-(6,6)]
   506      14.099007      14.099007      14.099007    6[6-(1,6),6-(1,6),6-(6,6)]
   507      14.551239      14.551239      14.551239    6[1-(0),6-(1,6),6-(6,6)]
   508      13.751136      13.751136      13.751136    6[1-(0),6-(1,6),6-(6,6)]
   509      12.421041      12.421041      12.421041    6[1-(0),6-(1,6),6-(6,6)]
   510      13.464654      13.464654      13.464654    6[1-(0),6-(1,6),6-(6,7)]
   511       14.95436       14.95436       14.95436    6[1-(0),6-(1,6),6-(6,7)]
   512      15.116018      15.116018      15.116018    6[1-(0),6-(1,6),6-(6,6)]
   513       8.809321       8.809321       8.809321    6[6-(6,6),8-(29),8-(29)]
   514       5.795122       5.795122       5.795122    6[1-(0),6-(1,6),6-(6,6)]
   515        5.76852        5.76852        5.76852    6[6-(1,6),6-(1,6),7-(6,6)]
   516       6.771207       6.771207       6.771207    6[6-(1,6),6-(1,6),6-(6,6)]
   517       7.231624       7.231624       7.231624    6[1-(0),6-(6,6),6-(6,6)]
   518       8.297747       8.297747       8.297747    6[6-(1,6),6-(1,6),6-(8,8)]
   519       8.901405       8.901405       8.901405    6[1-(0),6-(1,6),6-(6,6)]
   520       8.440987       8.440987       8.440987    6[1-(0),6-(1,6),6-(6,6)]
   521       7.374865       7.374865       7.374865    6[6-(1,6),6-(1,6),6-(6,6)]
   522      11.494067      11.494067      11.494067    6[6-(6,6),8-(29),8-(29)]
   523       5.203741       5.203741       5.203741    6[1-(0),6-(1,6),6-(6,7)]
   524      15.218333      15.218333      15.218333    6[1-(0),6-(6,6),6-(6,7)]
   525      14.524637      14.524637      14.524637    6[6-(1,6),6-(1,6),7-(6,6)]
   526       6.822364       6.822364       6.822364    6[1-(0),6-(6,6),6-(6,7)]
   527       3.965729       3.965729       3.965729    6[1-(0),6-(1,6),6-(6,6)]
   528       3.935035       3.935035       3.935035    6[1-(0),6-(1,6),6-(6,7)]
   529       15.34725       15.34725       15.34725    6[6-(1,6),6-(1,6),7-(6,6)]
   530       15.34725       15.34725       15.34725    6[6-(1,6),6-(1,6),6-(6,6)]
   531       15.34725       15.34725       15.34725    6[6-(1,6),6-(1,6),6-(6,6)]
   532       15.34725       15.34725       15.34725    6[6-(1,6),6-(1,6),7-(6,6)]
   533       15.34725       15.34725       15.34725    6[6-(1,6),6-(1,6),6-(6,6)]
   534       15.34725       15.34725       15.34725    6[6-(1,6),6-(1,6),6-(6,6)]
   535       15.34725       15.34725       15.34725    6[6-(1,6),6-(1,6),7-(6,6)]
   536       15.34725       15.34725       15.34725    6[6-(1,6),6-(1,6),6-(6,6)]
   537       15.34725       15.34725       15.34725    6[6-(1,6),6-(1,6),6-(6,6)]
   538        5.11575        5.11575        5.11575    6[6-(1,6),6-(1,6),7-(6,6)]
   539        5.11575        5.11575        5.11575    6[6-(1,6),6-(1,6),6-(6,6)]
   540        5.11575        5.11575        5.11575    6[6-(1,6),6-(1,6),6-(6,6)]
   541        5.11575        5.11575        5.11575    6[6-(1,6),6-(1,6),7-(6,6)]
   542        5.11575        5.11575        5.11575    6[6-(1,6),6-(1,6),6-(6,6)]
   543        5.11575        5.11575        5.11575    6[6-(1,6),6-(1,6),6-(6,6)]
   544        5.11575        5.11575        5.11575    6[6-(1,6),6-(1,6),7-(6,6)]
   545        5.11575        5.11575        5.11575    6[6-(1,6),6-(1,6),6-(6,6)]
   546        5.11575        5.11575        5.11575    6[6-(1,6),6-(1,6),6-(6,6)]
   547       15.34725       15.34725       15.34725    6[1-(0),6-(6,6),6-(6,6)]
   548       15.34725       15.34725       15.34725    6[1-(0),6-(6,6),6-(6,6)]
   549       15.34725       15.34725       15.34725    6[1-(0),6-(6,6),6-(6,6)]
   550        5.11575        5.11575        5.11575    6[1-(0),6-(6,6),6-(6,6)]
   551        5.11575        5.11575        5.11575    6[1-(0),6-(6,6),6-(6,6)]
   552        5.11575        5.11575        5.11575    6[1-(0),6-(6,6),6-(6,6)]
   553        5.11575        5.11575        5.11575    6[6-(1,6),6-(1,6),6-(6,6)]
   554        5.11575        5.11575        5.11575    6[6-(1,6),6-(1,6),6-(6,6)]
   555        5.11575        5.11575        5.11575    6[6-(1,6),6-(1,6),7-(6,6)]
   556        5.11575        5.11575        5.11575    6[6-(1,6),6-(1,6),6-(6,6)]
   557        5.11575        5.11575        5.11575    6[6-(1,6),6-(1,6),6-(6,6)]
   558        5.11575        5.11575        5.11575    6[6-(1,6),6-(1,6),7-(6,6)]
   559        5.11575        5.11575        5.11575    6[6-(1,6),6-(1,6),6-(6,6)]
   560        5.11575        5.11575        5.11575    6[6-(1,6),6-(1,6),6-(6,6)]
   561        5.11575        5.11575        5.11575    6[6-(1,6),6-(1,6),7-(6,6)]
   562       15.34725       15.34725       15.34725    6[6-(1,6),6-(1,6),6-(6,6)]
   563       15.34725       15.34725       15.34725    6[6-(1,6),6-(1,6),6-(6,6)]
   564       15.34725       15.34725       15.34725    6[6-(1,6),6-(1,6),7-(6,6)]
   565       15.34725       15.34725       15.34725    6[6-(1,6),6-(1,6),6-(6,6)]
   566       15.34725       15.34725       15.34725    6[6-(1,6),6-(1,6),6-(6,6)]
   567       15.34725       15.34725       15.34725    6[6-(1,6),6-(1,6),7-(6,6)]
   568       15.34725       15.34725       15.34725    6[6-(1,6),6-(1,6),6-(6,6)]
   569       15.34725       15.34725       15.34725    6[6-(1,6),6-(1,6),6-(6,6)]
   570       15.34725       15.34725       15.34725    6[6-(1,6),6-(1,6),7-(6,6)]
   571        5.11575        5.11575        5.11575    6[1-(0),6-(6,6),6-(6,6)]
   572        5.11575        5.11575        5.11575    6[1-(0),6-(6,6),6-(6,6)]
   573        5.11575        5.11575        5.11575    6[1-(0),6-(6,6),6-(6,6)]
   574       15.34725       15.34725       15.34725    6[1-(0),6-(6,6),6-(6,6)]
   575       15.34725       15.34725       15.34725    6[1-(0),6-(6,6),6-(6,6)]
   576       15.34725       15.34725       15.34725    6[1-(0),6-(6,6),6-(6,6)]
   577       15.34725       15.34725       15.34725    7[6-(6,6),6-(6,6),6-(6,6)]
   578       15.34725       15.34725       15.34725    7[6-(6,6),6-(6,6),6-(6,6)]
   579       15.34725       15.34725       15.34725    7[6-(6,6),6-(6,6),6-(6,6)]
   580        5.11575        5.11575        5.11575    7[6-(6,6),6-(6,6),6-(6,6)]
   581        5.11575        5.11575        5.11575    7[6-(6,6),6-(6,6),6-(6,6)]
   582        5.11575        5.11575        5.11575    7[6-(6,6),6-(6,6),6-(6,6)]
   583        5.11575        5.11575        5.11575    7[6-(6,6),6-(6,6),6-(6,6)]
   584        5.11575        5.11575        5.11575    7[6-(6,6),6-(6,6),6-(6,6)]
   585        5.11575        5.11575        5.11575    7[6-(6,6),6-(6,6),6-(6,6)]
   586       15.34725       15.34725       15.34725    7[6-(6,6),6-(6,6),6-(6,6)]
   587       15.34725       15.34725       15.34725    7[6-(6,6),6-(6,6),6-(6,6)]
   588       15.34725       15.34725       15.34725    7[6-(6,6),6-(6,6),6-(6,6)]
   589       0.313084       0.313084       0.313084    8[6-(6,8),29-(8,8,8)]
   590       2.013559       2.013559       2.013559    8[6-(6,8),29-(8,8,8)]
   591      18.508783      18.508783      18.508783    8[6-(6,8),29-(8,8,8)]
   592       -0.01637       -0.01637       -0.01637    8[6-(6,8),29-(8,8,8)]
   593       0.313084       0.313084       0.313084    8[6-(6,8),29-(8,8,8)]
   594       2.013559       2.013559       2.013559    8[6-(6,8),29-(8,8,8)]
   595      18.508783      18.508783      18.508783    8[6-(6,8),29-(8,8,8)]
   596       -0.01637       -0.01637       -0.01637    8[6-(6,8),29-(8,8,8)]
   597       0.313084       0.313084       0.313084    8[6-(6,8),29-(8,8,8)]
   598       2.013559       2.013559       2.013559    8[6-(6,8),29-(8,8,8)]
   599      18.508783      18.508783      18.508783    8[6-(6,8),29-(8,8,8)]
   600       -0.01637       -0.01637       -0.01637    8[6-(6,8),29-(8,8,8)]
   601      10.544584      10.544584      10.544584    8[6-(6,8),29-(8,8,8)]
   602      12.245059      12.245059      12.245059    8[6-(6,8),29-(8,8,8)]
   603       8.277283       8.277283       8.277283    8[6-(6,8),29-(8,8,8)]
   604       10.21513       10.21513       10.21513    8[6-(6,8),29-(8,8,8)]
   605      10.544584      10.544584      10.544584    8[6-(6,8),29-(8,8,8)]
   606      12.245059      12.245059      12.245059    8[6-(6,8),29-(8,8,8)]
   607       8.277283       8.277283       8.277283    8[6-(6,8),29-(8,8,8)]
   608       10.21513       10.21513       10.21513    8[6-(6,8),29-(8,8,8)]
   609      10.544584      10.544584      10.544584    8[6-(6,8),29-(8,8,8)]
   610      12.245059      12.245059      12.245059    8[6-(6,8),29-(8,8,8)]
   611       8.277283       8.277283       8.277283    8[6-(6,8),29-(8,8,8)]
   612       10.21513       10.21513       10.21513    8[6-(6,8),29-(8,8,8)]
   613      20.149916      20.149916      20.149916    8[6-(6,8),29-(8,8,8)]
   614      18.449441      18.449441      18.449441    8[6-(6,8),29-(8,8,8)]
   615       1.954217       1.954217       1.954217    8[6-(6,8),29-(8,8,8)]
   616        0.01637        0.01637        0.01637    8[6-(6,8),29-(8,8,8)]
   617      20.149916      20.149916      20.149916    8[6-(6,8),29-(8,8,8)]
   618      18.449441      18.449441      18.449441    8[6-(6,8),29-(8,8,8)]
   619       1.954217       1.954217       1.954217    8[6-(6,8),29-(8,8,8)]
   620        0.01637        0.01637        0.01637    8[6-(6,8),29-(8,8,8)]
   621      20.149916      20.149916      20.149916    8[6-(6,8),29-(8,8,8)]
   622      18.449441      18.449441      18.449441    8[6-(6,8),29-(8,8,8)]
   623       1.954217       1.954217       1.954217    8[6-(6,8),29-(8,8,8)]
   624        0.01637        0.01637        0.01637    8[6-(6,8),29-(8,8,8)]
   625       9.918416       9.918416       9.918416    8[6-(6,8),29-(8,8,8)]
   626       8.217941       8.217941       8.217941    8[6-(6,8),29-(8,8,8)]
   627      12.185716      12.185716      12.185716    8[6-(6,8),29-(8,8,8)]
   628       10.24787       10.24787       10.24787    8[6-(6,8),29-(8,8,8)]
   629       9.918416       9.918416       9.918416    8[6-(6,8),29-(8,8,8)]
   630       8.217941       8.217941       8.217941    8[6-(6,8),29-(8,8,8)]
   631      12.185716      12.185716      12.185716    8[6-(6,8),29-(8,8,8)]
   632       10.24787       10.24787       10.24787    8[6-(6,8),29-(8,8,8)]
   633       9.918416       9.918416       9.918416    8[6-(6,8),29-(8,8,8)]
   634       8.217941       8.217941       8.217941    8[6-(6,8),29-(8,8,8)]
   635      12.185716      12.185716      12.185716    8[6-(6,8),29-(8,8,8)]
   636       10.24787       10.24787       10.24787    8[6-(6,8),29-(8,8,8)]
