# Supplementary material for: A collection of forcefield precursors for metal–organic frameworks
Source: RSC Adv. 2019 Nov 13;9(63):36492–507. doi: 10.1039/c9ra07327b (PMC9075174; doi:10.1039/c9ra07327b)
Supplement: RA-009-C9RA07327B-s2601 [file RA-009-C9RA07327B-s2601.txt]

VETTOE_clean

9.490200    0.000000    0.000000
0.410541    13.906241    0.000000
4.106787    1.907423    16.119787

     1       8.554178       8.554178       8.554178    59[8-(6),8-(6),8-(6),8-(6),8-(6),8-(6)]
     2        5.45335        5.45335        5.45335    59[8-(6),8-(6),8-(6),8-(6),8-(6),8-(6)]
     3      10.748035      10.748035      10.748035    1[6-(6,6)]
     4       7.195097       7.195097       7.195097    1[6-(6,6)]
     5       10.14128       10.14128       10.14128    1[6-(6,6)]
     6       2.049235       2.049235       2.049235    1[6-(6,6)]
     7       0.475062       0.475062       0.475062    1[7-(6,6)]
     8      12.606583      12.606583      12.606583    1[6-(6,6)]
     9       11.32082       11.32082       11.32082    1[6-(6,6)]
    10       7.962506       7.962506       7.962506    1[6-(6,6)]
    11       9.245826       9.245826       9.245826    1[6-(6,6)]
    12       6.638517       6.638517       6.638517    1[6-(6,6)]
    13       5.894396       5.894396       5.894396    1[6-(6,6)]
    14       9.415739       9.415739       9.415739    1[6-(6,6)]
    15      10.137999      10.137999      10.137999    1[6-(6,6)]
    16       3.259493       3.259493       3.259493    1[6-(6,6)]
    17       6.812431       6.812431       6.812431    1[6-(6,6)]
    18       3.866248       3.866248       3.866248    1[6-(6,6)]
    19      11.958293      11.958293      11.958293    1[6-(6,6)]
    20       4.042266       4.042266       4.042266    1[7-(6,6)]
    21       1.400945       1.400945       1.400945    1[6-(6,6)]
    22       2.686708       2.686708       2.686708    1[6-(6,6)]
    23       6.045022       6.045022       6.045022    1[6-(6,6)]
    24       4.761702       4.761702       4.761702    1[6-(6,6)]
    25       7.369011       7.369011       7.369011    1[6-(6,6)]
    26       8.113132       8.113132       8.113132    1[6-(6,6)]
    27       4.591789       4.591789       4.591789    1[6-(6,6)]
    28       3.869529       3.869529       3.869529    1[6-(6,6)]
    29      11.930455      11.930455      11.930455    6[6-(1,6),6-(6,6),7-(6)]
    30      11.288177      11.288177      11.288177    6[1-(0),6-(1,6),6-(6,7)]
    31       7.484762       7.484762       7.484762    6[1-(0),6-(1,6),6-(6,7)]
    32       8.329913       8.329913       8.329913    6[6-(1,6),6-(6,6),7-(6)]
    33       8.882645       8.882645       8.882645    6[6-(6,6),6-(6,7),6-(6,7)]
    34       9.754404       9.754404       9.754404    6[6-(1,6),6-(6,6),7-(1,6)]
    35      10.293446      10.293446      10.293446    6[1-(0),6-(1,6),6-(6,7)]
    36       1.557287       1.557287       1.557287    6[1-(0),6-(1,6),6-(6,7)]
    37       1.490444       1.490444       1.490444    6[6-(1,6),6-(6,6),7-(1,6)]
    38      11.869705      11.869705      11.869705    6[6-(6,6),6-(6,7),6-(6,7)]
    39      11.054701      11.054701      11.054701    6[6-(1,6),6-(1,6),6-(6,6)]
    40      11.659399      11.659399      11.659399    6[1-(0),6-(1,6),6-(6,6)]
    41      10.888148      10.888148      10.888148    6[1-(0),6-(1,6),6-(6,6)]
    42       9.527328       9.527328       9.527328    6[6-(1,6),6-(1,6),6-(8,8)]
    43       8.910695       8.910695       8.910695    6[1-(0),6-(1,6),6-(6,6)]
    44       9.678109       9.678109       9.678109    6[1-(0),6-(1,6),6-(6,6)]
    45       8.698224       8.698224       8.698224    6[6-(6,6),8-(59),8-(59)]
    46       8.472768       8.472768       8.472768    6[6-(1,6),6-(1,6),6-(6,6)]
    47       7.204365       7.204365       7.204365    6[1-(0),6-(1,6),6-(6,6)]
    48       6.768971       6.768971       6.768971    6[1-(0),6-(1,6),6-(6,6)]
    49       7.575892       7.575892       7.575892    6[6-(1,6),6-(1,6),6-(8,8)]
    50       8.838364       8.838364       8.838364    6[1-(0),6-(1,6),6-(6,6)]
    51       9.267174       9.267174       9.267174    6[1-(0),6-(1,6),6-(6,6)]
    52        7.02788        7.02788        7.02788    6[6-(6,6),8-(59),8-(59)]
    53       2.150121       2.150121       2.150121    6[6-(8,8),8-(59),8-(59)]
    54       2.077073       2.077073       2.077073    6[6-(1,6),6-(6,6),7-(6)]
    55       2.719351       2.719351       2.719351    6[1-(0),6-(1,6),6-(6,7)]
    56       6.522766       6.522766       6.522766    6[1-(0),6-(1,6),6-(6,7)]
    57       5.677615       5.677615       5.677615    6[6-(1,6),6-(6,6),7-(6)]
    58       5.124883       5.124883       5.124883    6[6-(6,6),6-(6,7),6-(6,7)]
    59       4.253124       4.253124       4.253124    6[6-(1,6),6-(6,6),7-(1,6)]
    60       3.714082       3.714082       3.714082    6[1-(0),6-(1,6),6-(6,7)]
    61      12.450241      12.450241      12.450241    6[1-(0),6-(1,6),6-(6,7)]
    62      12.517084      12.517084      12.517084    6[6-(1,6),6-(6,6),7-(1,6)]
    63       2.137823       2.137823       2.137823    6[6-(6,6),6-(6,7),6-(6,7)]
    64       2.952827       2.952827       2.952827    6[6-(1,6),6-(1,6),6-(6,6)]
    65       2.348129       2.348129       2.348129    6[1-(0),6-(1,6),6-(6,6)]
    66        3.11938        3.11938        3.11938    6[1-(0),6-(1,6),6-(6,6)]
    67         4.4802         4.4802         4.4802    6[6-(1,6),6-(1,6),6-(8,8)]
    68       5.096833       5.096833       5.096833    6[1-(0),6-(1,6),6-(6,6)]
    69       4.329419       4.329419       4.329419    6[1-(0),6-(1,6),6-(6,6)]
    70       5.309304       5.309304       5.309304    6[6-(6,6),8-(59),8-(59)]
    71        5.53476        5.53476        5.53476    6[6-(1,6),6-(1,6),6-(6,6)]
    72       6.803163       6.803163       6.803163    6[1-(0),6-(1,6),6-(6,6)]
    73       7.238557       7.238557       7.238557    6[1-(0),6-(1,6),6-(6,6)]
    74       6.431636       6.431636       6.431636    6[6-(1,6),6-(1,6),6-(8,8)]
    75       5.169164       5.169164       5.169164    6[1-(0),6-(1,6),6-(6,6)]
    76       4.740354       4.740354       4.740354    6[1-(0),6-(1,6),6-(6,6)]
    77       6.979648       6.979648       6.979648    6[6-(6,6),8-(59),8-(59)]
    78       2.367207       2.367207       2.367207    6[6-(8,8),8-(59),8-(59)]
    79       8.524027       8.524027       8.524027    7[6-(6,6),6-(6,6)]
    80       0.685924       0.685924       0.685924    7[1-(0),6-(6,6),6-(6,6)]
    81       5.483501       5.483501       5.483501    7[6-(6,6),6-(6,6)]
    82       3.831404       3.831404       3.831404    7[1-(0),6-(6,6),6-(6,6)]
    83       9.301422       9.301422       9.301422    8[6-(6,8),59-(8,8,8,8,8)]
    84       7.458873       7.458873       7.458873    8[6-(6,8),59-(8,8,8,8,8)]
    85       7.684499       7.684499       7.684499    8[6-(6,8),59-(8,8,8,8,8)]
    86       5.951275       5.951275       5.951275    8[6-(6,8),59-(8,8,8,8,8)]
    87      10.766228      10.766228      10.766228    8[6-(6,8),59-(8,8,8,8,8)]
    88       3.151032       3.151032       3.151032    8[6-(6,8),59-(8,8,8,8,8)]
    89       4.706106       4.706106       4.706106    8[6-(6,8),59-(8,8,8,8,8)]
    90       6.548655       6.548655       6.548655    8[6-(6,8),59-(8,8,8,8,8)]
    91       6.323029       6.323029       6.323029    8[6-(6,8),59-(8,8,8,8,8)]
    92       8.056253       8.056253       8.056253    8[6-(6,8),59-(8,8,8,8,8)]
    93         3.2413         3.2413         3.2413    8[6-(6,8),59-(8,8,8,8,8)]
    94      10.856496      10.856496      10.856496    8[6-(6,8),59-(8,8,8,8,8)]
