# Supplementary material for: A collection of forcefield precursors for metal–organic frameworks
Source: RSC Adv. 2019 Nov 13;9(63):36492–507. doi: 10.1039/c9ra07327b (PMC9075174; doi:10.1039/c9ra07327b)
Supplement: RA-009-C9RA07327B-s2602 [file RA-009-C9RA07327B-s2602.txt]

VETTUK_clean

16.155800    0.000000    0.000000
-1.641341    16.072208    0.000000
-5.811373    -6.435072    29.720818

     1      -2.100067      -2.100067      -2.100067    66[8-(6),8-(6),8-(6),8-(6),8-(6),8-(6,66)]
     2       -4.21938       -4.21938       -4.21938    66[8-(6),8-(6),8-(6),8-(6),8-(6),8-(6,66)]
     3      -0.179766      -0.179766      -0.179766    66[8-(6),8-(6),8-(6),8-(6),8-(6),8-(6,66)]
     4      -0.974023      -0.974023      -0.974023    66[8-(6),8-(6),8-(6),8-(6),8-(6),8-(6,66)]
     5      10.802991      10.802991      10.802991    66[8-(6),8-(6),8-(6),8-(6),8-(6),8-(6,66)]
     6      12.922466      12.922466      12.922466    66[8-(6),8-(6),8-(6),8-(6),8-(6),8-(6,66)]
     7       8.882852       8.882852       8.882852    66[8-(6),8-(6),8-(6),8-(6),8-(6),8-(6,66)]
     8       9.677109       9.677109       9.677109    66[8-(6),8-(6),8-(6),8-(6),8-(6),8-(6,66)]
     9       4.717199       4.717199       4.717199    1[6-(6,6)]
    10       2.961177       2.961177       2.961177    1[6-(6,6)]
    11       0.658818       0.658818       0.658818    1[6-(6,6)]
    12       1.363466       1.363466       1.363466    1[6-(6,6)]
    13       6.058308       6.058308       6.058308    1[6-(6,6)]
    14       6.275202       6.275202       6.275202    1[6-(6,6)]
    15       6.631943       6.631943       6.631943    1[6-(6,6)]
    16       7.574947       7.574947       7.574947    1[6-(6,6)]
    17       0.098233       0.098233       0.098233    1[6-(6,6)]
    18      -1.696178      -1.696178      -1.696178    1[6-(6,6)]
    19       0.619589       0.619589       0.619589    1[6-(6,6)]
    20       2.420444       2.420444       2.420444    1[6-(6,6)]
    21       4.692743       4.692743       4.692743    1[6-(6,6)]
    22       3.881332       3.881332       3.881332    1[6-(6,6)]
    23      -0.616146      -0.616146      -0.616146    1[6-(6,6)]
    24       1.856185       1.856185       1.856185    1[6-(6,6)]
    25       5.748652       5.748652       5.748652    1[6-(6,6)]
    26       7.413426       7.413426       7.413426    1[6-(6,6)]
    27       10.04778       10.04778       10.04778    1[6-(6,6)]
    28       8.334164       8.334164       8.334164    1[6-(6,6)]
    29       7.679061       7.679061       7.679061    1[6-(6,6)]
    30       8.634664       8.634664       8.634664    1[6-(6,6)]
    31        6.38684        6.38684        6.38684    1[6-(6,6)]
    32       5.455239       5.455239       5.455239    1[6-(6,6)]
    33      11.782588      11.782588      11.782588    1[6-(6,6)]
    34      10.939296      10.939296      10.939296    1[6-(6,6)]
    35       6.872879       6.872879       6.872879    1[6-(6,6)]
    36       5.046748       5.046748       5.046748    1[6-(6,6)]
    37       8.991931       8.991931       8.991931    1[6-(6,6)]
    38      -5.448965      -5.448965      -5.448965    1[6-(6,6)]
    39       8.137389       8.137389       8.137389    1[6-(6,6)]
    40       9.020265       9.020265       9.020265    1[6-(6,6)]
    41      11.278078      11.278078      11.278078    1[6-(6,6)]
    42       10.47536       10.47536       10.47536    1[6-(6,6)]
    43       2.890501       2.890501       2.890501    1[6-(6,6)]
    44       1.207567       1.207567       1.207567    1[6-(6,6)]
    45      10.063024      10.063024      10.063024    1[6-(6,6)]
    46       9.174391       9.174391       9.174391    1[6-(6,6)]
    47       5.434014       5.434014       5.434014    1[6-(6,6)]
    48       7.270798       7.270798       7.270798    1[6-(6,6)]
    49      10.232286      10.232286      10.232286    1[6-(6,6)]
    50      -5.133535      -5.133535      -5.133535    1[6-(6,6)]
    51        0.49551        0.49551        0.49551    1[6-(6,6)]
    52      14.854487      14.854487      14.854487    1[6-(6,6)]
    53       4.791512       4.791512       4.791512    1[6-(6,6)]
    54       3.232942       3.232942       3.232942    1[6-(6,6)]
    55         1.1343         1.1343         1.1343    1[6-(6,6)]
    56       2.718461       2.718461       2.718461    1[6-(6,6)]
    57       8.380128       8.380128       8.380128    1[6-(6,6)]
    58       9.248489       9.248489       9.248489    1[6-(6,6)]
    59      -5.311211      -5.311211      -5.311211    1[6-(6,6)]
    60       9.995802       9.995802       9.995802    1[6-(6,6)]
    61      -3.386101      -3.386101      -3.386101    1[6-(6,6)]
    62      -1.623145      -1.623145      -1.623145    1[6-(6,6)]
    63      -4.015458      -4.015458      -4.015458    1[6-(6,6)]
    64      -5.761606      -5.761606      -5.761606    1[6-(6,6)]
    65       10.91687       10.91687       10.91687    1[6-(6,6)]
    66       10.24958       10.24958       10.24958    1[6-(6,6)]
    67      12.668256      12.668256      12.668256    1[6-(6,6)]
    68      13.329341      13.329341      13.329341    1[6-(6,6)]
    69       10.33835       10.33835       10.33835    1[6-(6,6)]
    70       8.569021       8.569021       8.569021    1[6-(6,6)]
    71       4.794017       4.794017       4.794017    1[6-(6,6)]
    72       3.961256       3.961256       3.961256    1[6-(6,6)]
    73      -3.511321      -3.511321      -3.511321    1[6-(6,6)]
    74      -1.755782      -1.755782      -1.755782    1[6-(6,6)]
    75        7.55878        7.55878        7.55878    1[6-(6,6)]
    76      12.896612      12.896612      12.896612    1[6-(6,6)]
    77       4.499959       4.499959       4.499959    1[6-(6,6)]
    78       5.142502       5.142502       5.142502    1[6-(6,6)]
    79         4.8895         4.8895         4.8895    1[6-(6,6)]
    80       3.158942       3.158942       3.158942    1[6-(6,6)]
    81       3.985887       3.985887       3.985887    1[6-(6,6)]
    82       5.741909       5.741909       5.741909    1[6-(6,6)]
    83       8.044268       8.044268       8.044268    1[6-(6,6)]
    84        7.33962        7.33962        7.33962    1[6-(6,6)]
    85       2.644778       2.644778       2.644778    1[6-(6,6)]
    86       2.427884       2.427884       2.427884    1[6-(6,6)]
    87       2.071143       2.071143       2.071143    1[6-(6,6)]
    88       1.128139       1.128139       1.128139    1[6-(6,6)]
    89       8.604853       8.604853       8.604853    1[6-(6,6)]
    90      10.399264      10.399264      10.399264    1[6-(6,6)]
    91       8.083497       8.083497       8.083497    1[6-(6,6)]
    92       6.282642       6.282642       6.282642    1[6-(6,6)]
    93       4.010343       4.010343       4.010343    1[6-(6,6)]
    94       4.821754       4.821754       4.821754    1[6-(6,6)]
    95       9.319232       9.319232       9.319232    1[6-(6,6)]
    96       6.846901       6.846901       6.846901    1[6-(6,6)]
    97       2.954434       2.954434       2.954434    1[6-(6,6)]
    98        1.28966        1.28966        1.28966    1[6-(6,6)]
    99      -1.344694      -1.344694      -1.344694    1[6-(6,6)]
   100       0.368922       0.368922       0.368922    1[6-(6,6)]
   101       1.024025       1.024025       1.024025    1[6-(6,6)]
   102       0.068422       0.068422       0.068422    1[6-(6,6)]
   103       2.316246       2.316246       2.316246    1[6-(6,6)]
   104       3.247847       3.247847       3.247847    1[6-(6,6)]
   105      -3.079502      -3.079502      -3.079502    1[6-(6,6)]
   106       -2.23621       -2.23621       -2.23621    1[6-(6,6)]
   107       1.830207       1.830207       1.830207    1[6-(6,6)]
   108       3.656338       3.656338       3.656338    1[6-(6,6)]
   109      -0.288845      -0.288845      -0.288845    1[6-(6,6)]
   110      -2.003749      -2.003749      -2.003749    1[6-(6,6)]
   111       0.565697       0.565697       0.565697    1[6-(6,6)]
   112      -0.317179      -0.317179      -0.317179    1[6-(6,6)]
   113      -2.574992      -2.574992      -2.574992    1[6-(6,6)]
   114      -1.772274      -1.772274      -1.772274    1[6-(6,6)]
   115       5.812585       5.812585       5.812585    1[6-(6,6)]
   116       7.495519       7.495519       7.495519    1[6-(6,6)]
   117      -1.359938      -1.359938      -1.359938    1[6-(6,6)]
   118      -0.471305      -0.471305      -0.471305    1[6-(6,6)]
   119       3.269072       3.269072       3.269072    1[6-(6,6)]
   120       1.432288       1.432288       1.432288    1[6-(6,6)]
   121        -1.5292        -1.5292        -1.5292    1[6-(6,6)]
   122      13.836621      13.836621      13.836621    1[6-(6,6)]
   123       8.207576       8.207576       8.207576    1[6-(6,6)]
   124      -6.151401      -6.151401      -6.151401    1[6-(6,6)]
   125       3.911574       3.911574       3.911574    1[6-(6,6)]
   126       5.470144       5.470144       5.470144    1[6-(6,6)]
   127       7.568786       7.568786       7.568786    1[6-(6,6)]
   128       5.984625       5.984625       5.984625    1[6-(6,6)]
   129       0.322958       0.322958       0.322958    1[6-(6,6)]
   130      -0.545403      -0.545403      -0.545403    1[6-(6,6)]
   131      14.014297      14.014297      14.014297    1[6-(6,6)]
   132      -1.292716      -1.292716      -1.292716    1[6-(6,6)]
   133      12.089187      12.089187      12.089187    1[6-(6,6)]
   134      10.326231      10.326231      10.326231    1[6-(6,6)]
   135      12.718544      12.718544      12.718544    1[6-(6,6)]
   136      14.464692      14.464692      14.464692    1[6-(6,6)]
   137      -2.213784      -2.213784      -2.213784    1[6-(6,6)]
   138      -1.546494      -1.546494      -1.546494    1[6-(6,6)]
   139       -3.96517       -3.96517       -3.96517    1[6-(6,6)]
   140      -4.626255      -4.626255      -4.626255    1[6-(6,6)]
   141      -1.635264      -1.635264      -1.635264    1[6-(6,6)]
   142       0.134065       0.134065       0.134065    1[6-(6,6)]
   143       3.909069       3.909069       3.909069    1[6-(6,6)]
   144        4.74183        4.74183        4.74183    1[6-(6,6)]
   145      12.214407      12.214407      12.214407    1[6-(6,6)]
   146      12.100209      12.100209      12.100209    1[6-(6,6)]
   147       1.144306       1.144306       1.144306    1[6-(6,6)]
   148      -4.193526      -4.193526      -4.193526    1[6-(6,6)]
   149       4.203127       4.203127       4.203127    1[6-(6,6)]
   150       3.560584       3.560584       3.560584    1[6-(6,6)]
   151       3.813586       3.813586       3.813586    1[6-(6,6)]
   152       5.544144       5.544144       5.544144    1[6-(6,6)]
   153       5.012257       5.012257       5.012257    6[6-(1,6),6-(6,6),7-(6,17)]
   154       4.453434       4.453434       4.453434    6[1-(0),6-(1,6),6-(6,7)]
   155       3.502659       3.502659       3.502659    6[1-(0),6-(1,6),6-(6,7)]
   156       3.448725       3.448725       3.448725    6[6-(1,6),6-(6,6),7-(6,17)]
   157       2.487399       2.487399       2.487399    6[6-(6,6),6-(6,7),6-(6,7)]
   158       2.464627       2.464627       2.464627    6[6-(1,6),6-(6,6),7-(6,17)]
   159       1.446139       1.446139       1.446139    6[1-(0),6-(1,6),6-(6,7)]
   160       1.836135       1.836135       1.836135    6[1-(0),6-(1,6),6-(6,7)]
   161       3.091876       3.091876       3.091876    6[6-(1,6),6-(6,6),7-(6,17)]
   162       3.913867       3.913867       3.913867    6[6-(6,6),6-(6,7),6-(6,7)]
   163       5.198149       5.198149       5.198149    6[6-(1,6),6-(6,6),7-(6,17)]
   164       6.126845       6.126845       6.126845    6[1-(0),6-(1,6),6-(6,7)]
   165       7.134124       7.134124       7.134124    6[1-(0),6-(1,6),6-(6,7)]
   166       6.784213       6.784213       6.784213    6[6-(1,6),6-(6,6),7-(6,17)]
   167       5.780556       5.780556       5.780556    6[6-(6,6),6-(6,7),6-(6,7)]
   168       7.087776       7.087776       7.087776    6[6-(1,6),6-(6,6),7-(6,17)]
   169       6.059718       6.059718       6.059718    6[1-(0),6-(1,6),6-(6,7)]
   170       7.316348       7.316348       7.316348    6[1-(0),6-(1,6),6-(6,7)]
   171       6.425968       6.425968       6.425968    6[6-(1,6),6-(6,6),7-(6,17)]
   172       5.935483       5.935483       5.935483    6[6-(6,6),6-(6,7),6-(6,7)]
   173       1.412127       1.412127       1.412127    6[6-(1,6),6-(1,6),6-(6,6)]
   174       0.197282       0.197282       0.197282    6[1-(0),6-(1,6),6-(6,6)]
   175      -0.867747      -0.867747      -0.867747    6[1-(0),6-(1,6),6-(6,6)]
   176      -0.740013      -0.740013      -0.740013    6[6-(1,6),6-(1,6),6-(8,8)]
   177       0.504896       0.504896       0.504896    6[1-(0),6-(1,6),6-(6,6)]
   178       1.575864       1.575864       1.575864    6[1-(0),6-(1,6),6-(6,6)]
   179      -1.904679      -1.904679      -1.904679    6[6-(6,6),8-(66),8-(66)]
   180       3.401095       3.401095       3.401095    6[6-(1,6),6-(1,6),6-(6,6)]
   181       3.961961       3.961961       3.961961    6[1-(0),6-(1,6),6-(6,6)]
   182       3.491713       3.491713       3.491713    6[1-(0),6-(1,6),6-(6,6)]
   183       2.446043       2.446043       2.446043    6[6-(1,6),6-(1,6),6-(8,8)]
   184       1.799756       1.799756       1.799756    6[1-(0),6-(1,6),6-(6,6)]
   185        2.28703        2.28703        2.28703    6[1-(0),6-(1,6),6-(6,6)]
   186       2.001927       2.001927       2.001927    6[6-(6,6),8-(66),8-(66,66)]
   187       6.872726       6.872726       6.872726    6[6-(1,6),6-(1,6),6-(6,6)]
   188       6.628786       6.628786       6.628786    6[1-(0),6-(1,6),6-(6,6)]
   189       7.606706       7.606706       7.606706    6[1-(0),6-(1,6),6-(6,6)]
   190       8.916831       8.916831       8.916831    6[6-(1,6),6-(1,6),6-(8,8)]
   191       9.174915       9.174915       9.174915    6[1-(0),6-(1,6),6-(6,6)]
   192       8.146424       8.146424       8.146424    6[1-(0),6-(1,6),6-(6,6)]
   193       9.966431       9.966431       9.966431    6[6-(6,6),8-(66),8-(66)]
   194       6.490131       6.490131       6.490131    6[6-(1,6),6-(1,6),6-(6,6)]
   195       7.427956       7.427956       7.427956    6[1-(0),6-(1,6),6-(6,6)]
   196        8.00903        8.00903        8.00903    6[1-(0),6-(1,6),6-(6,6)]
   197       7.663454       7.663454       7.663454    6[6-(1,6),6-(1,6),6-(8,8)]
   198       6.673461       6.673461       6.673461    6[1-(0),6-(1,6),6-(6,6)]
   199       6.112905       6.112905       6.112905    6[1-(0),6-(1,6),6-(6,6)]
   200       8.343944       8.343944       8.343944    6[6-(6,6),8-(66),8-(66)]
   201      10.192856      10.192856      10.192856    6[6-(1,6),6-(6,6),7-(6,17)]
   202      11.043693      11.043693      11.043693    6[1-(0),6-(1,6),6-(6,7)]
   203      10.591968      10.591968      10.591968    6[1-(0),6-(1,6),6-(6,7)]
   204       9.471451       9.471451       9.471451    6[6-(1,6),6-(6,6),7-(6,17)]
   205       8.705286       8.705286       8.705286    6[6-(6,6),6-(6,7),6-(6,7)]
   206       7.537632       7.537632       7.537632    6[6-(1,6),6-(6,6),7-(6)]
   207       6.732486       6.732486       6.732486    6[1-(0),6-(1,6),6-(6,7)]
   208        5.73674        5.73674        5.73674    6[1-(0),6-(1,6),6-(6,7)]
   209       5.933723       5.933723       5.933723    6[6-(1,6),6-(6,6),7-(6)]
   210       9.757584       9.757584       9.757584    6[1-(0),6-(1,6),6-(6,6)]
   211      -5.367493      -5.367493      -5.367493    6[1-(0),6-(1,6),6-(6,6)]
   212       9.198981       9.198981       9.198981    6[6-(1,6),6-(1,6),6-(6,6)]
   213       8.802477       8.802477       8.802477    6[1-(0),6-(1,6),6-(6,6)]
   214       9.314518       9.314518       9.314518    6[1-(0),6-(1,6),6-(6,6)]
   215      10.265036      10.265036      10.265036    6[6-(1,6),6-(1,6),6-(8,8)]
   216      10.661042      10.661042      10.661042    6[1-(0),6-(1,6),6-(6,6)]
   217        10.1556        10.1556        10.1556    6[1-(0),6-(1,6),6-(6,6)]
   218      10.826505      10.826505      10.826505    6[6-(6,6),8-(0),8-(66)]
   219       2.961445       2.961445       2.961445    6[1-(0),6-(1,6),6-(6,6)]
   220       1.946935       1.946935       1.946935    6[1-(0),6-(1,6),6-(6,6)]
   221      11.761246      11.761246      11.761246    6[6-(1,6),6-(6,6),7-(6,17)]
   222      10.486963      10.486963      10.486963    6[1-(0),6-(1,6),6-(6,7)]
   223      10.003288      10.003288      10.003288    6[1-(0),6-(1,6),6-(6,7)]
   224       5.167742       5.167742       5.167742    6[6-(1,6),6-(6,6),7-(6,17)]
   225       5.096833       5.096833       5.096833    6[6-(6,6),6-(6,7),6-(6,7)]
   226       6.066413       6.066413       6.066413    6[6-(1,6),6-(6,6),7-(6,17)]
   227        6.03843        6.03843        6.03843    6[1-(0),6-(1,6),6-(6,7)]
   228       7.036611       7.036611       7.036611    6[1-(0),6-(1,6),6-(6,7)]
   229       7.688723       7.688723       7.688723    6[6-(1,6),6-(6,6),7-(6,17)]
   230       8.632209       8.632209       8.632209    6[6-(6,6),6-(6,7),6-(6,7)]
   231       9.166794       9.166794       9.166794    6[6-(1,6),6-(6,6),7-(6,17)]
   232      10.014253      10.014253      10.014253    6[1-(0),6-(1,6),6-(6,7)]
   233       10.45922       10.45922       10.45922    6[1-(0),6-(1,6),6-(6,7)]
   234       9.905037       9.905037       9.905037    6[6-(1,6),6-(6,6),7-(6,17)]
   235      -5.856213      -5.856213      -5.856213    6[6-(6,6),6-(6,7),6-(6,7)]
   236       9.676221       9.676221       9.676221    6[6-(1,6),6-(6,6),7-(6,17)]
   237      -0.295527      -0.295527      -0.295527    6[1-(0),6-(1,6),6-(6,7)]
   238      14.888842      14.888842      14.888842    6[1-(0),6-(1,6),6-(6,7)]
   239      13.903403      13.903403      13.903403    6[6-(1,6),6-(6,6),7-(6,17)]
   240       12.64265       12.64265       12.64265    6[6-(6,6),6-(6,7),6-(6,7)]
   241        3.96526        3.96526        3.96526    6[6-(1,6),6-(1,6),6-(6,6)]
   242       4.055325       4.055325       4.055325    6[1-(0),6-(1,6),6-(6,6)]
   243       3.130634       3.130634       3.130634    6[1-(0),6-(1,6),6-(6,6)]
   244       2.016939       2.016939       2.016939    6[6-(1,6),6-(1,6),6-(8,8)]
   245        1.88969        1.88969        1.88969    6[1-(0),6-(1,6),6-(6,6)]
   246       2.836918       2.836918       2.836918    6[1-(0),6-(1,6),6-(6,6)]
   247       1.017472       1.017472       1.017472    6[6-(6,6),8-(66),8-(66)]
   248       9.134302       9.134302       9.134302    6[6-(1,6),6-(1,6),6-(6,6)]
   249       8.908022       8.908022       8.908022    6[1-(0),6-(1,6),6-(6,6)]
   250       9.428102       9.428102       9.428102    6[1-(0),6-(1,6),6-(6,6)]
   251      10.206815      10.206815      10.206815    6[6-(1,6),6-(1,6),6-(8,8)]
   252      10.376139      10.376139      10.376139    6[1-(0),6-(1,6),6-(6,6)]
   253        9.85683        9.85683        9.85683    6[1-(0),6-(1,6),6-(6,6)]
   254      10.914329      10.914329      10.914329    6[6-(6,6),8-(66),8-(66,66)]
   255      -4.734419      -4.734419      -4.734419    6[6-(1,6),6-(1,6),6-(6,6)]
   256      -3.511636      -3.511636      -3.511636    6[1-(0),6-(1,6),6-(6,6)]
   257      -2.453563      -2.453563      -2.453563    6[1-(0),6-(1,6),6-(6,6)]
   258      -2.624671      -2.624671      -2.624671    6[6-(1,6),6-(1,6),6-(8,8)]
   259      -3.868717      -3.868717      -3.868717    6[1-(0),6-(1,6),6-(6,6)]
   260      -4.908253      -4.908253      -4.908253    6[1-(0),6-(1,6),6-(6,6)]
   261      -1.449629      -1.449629      -1.449629    6[6-(6,6),8-(66),8-(66)]
   262        12.2197        12.2197        12.2197    6[6-(1,6),6-(1,6),6-(6,6)]
   263      11.288995      11.288995      11.288995    6[1-(0),6-(1,6),6-(6,6)]
   264       10.89657       10.89657       10.89657    6[1-(0),6-(1,6),6-(6,6)]
   265      11.459271      11.459271      11.459271    6[6-(1,6),6-(1,6),6-(8,8)]
   266      12.335363      12.335363      12.335363    6[1-(0),6-(1,6),6-(6,6)]
   267      12.714388      12.714388      12.714388    6[1-(0),6-(1,6),6-(6,6)]
   268      11.109808      11.109808      11.109808    6[6-(6,6),8-(66),8-(66)]
   269       9.536145       9.536145       9.536145    6[6-(1,6),6-(6,6),7-(6,17)]
   270       9.681949       9.681949       9.681949    6[1-(0),6-(1,6),6-(6,7)]
   271       8.717021       8.717021       8.717021    6[1-(0),6-(1,6),6-(6,7)]
   272       7.933244       7.933244       7.933244    6[6-(1,6),6-(6,6),7-(6,17)]
   273       6.862744       6.862744       6.862744    6[6-(6,6),6-(6,7),6-(6,7)]
   274       6.190174       6.190174       6.190174    6[6-(1,6),6-(6,6),7-(6)]
   275        5.12306        5.12306        5.12306    6[1-(0),6-(1,6),6-(6,7)]
   276        4.65944        4.65944        4.65944    6[1-(0),6-(1,6),6-(6,7)]
   277       5.451979       5.451979       5.451979    6[6-(1,6),6-(6,6),7-(6)]
   278      -3.572207      -3.572207      -3.572207    6[1-(0),6-(1,6),6-(6,6)]
   279      -4.158446      -4.158446      -4.158446    6[1-(0),6-(1,6),6-(6,6)]
   280       6.408203       6.408203       6.408203    6[6-(1,6),6-(1,6),6-(6,6)]
   281       6.950643       6.950643       6.950643    6[1-(0),6-(1,6),6-(6,6)]
   282       6.659287       6.659287       6.659287    6[1-(0),6-(1,6),6-(6,6)]
   283       5.744363       5.744363       5.744363    6[6-(1,6),6-(1,6),6-(8,8)]
   284       5.156148       5.156148       5.156148    6[1-(0),6-(1,6),6-(6,6)]
   285       5.515653       5.515653       5.515653    6[1-(0),6-(1,6),6-(6,6)]
   286      11.246986      11.246986      11.246986    6[6-(6,6),8-(0),8-(66)]
   287       4.131587       4.131587       4.131587    6[1-(0),6-(1,6),6-(6,6)]
   288       3.110103       3.110103       3.110103    6[1-(0),6-(1,6),6-(6,6)]
   289       3.690829       3.690829       3.690829    6[6-(1,6),6-(6,6),7-(6,17)]
   290       4.249652       4.249652       4.249652    6[1-(0),6-(1,6),6-(6,7)]
   291       5.200427       5.200427       5.200427    6[1-(0),6-(1,6),6-(6,7)]
   292       5.254361       5.254361       5.254361    6[6-(1,6),6-(6,6),7-(6,17)]
   293       6.215687       6.215687       6.215687    6[6-(6,6),6-(6,7),6-(6,7)]
   294       6.238459       6.238459       6.238459    6[6-(1,6),6-(6,6),7-(6,17)]
   295       7.256947       7.256947       7.256947    6[1-(0),6-(1,6),6-(6,7)]
   296       6.866951       6.866951       6.866951    6[1-(0),6-(1,6),6-(6,7)]
   297        5.61121        5.61121        5.61121    6[6-(1,6),6-(6,6),7-(6,17)]
   298       4.789219       4.789219       4.789219    6[6-(6,6),6-(6,7),6-(6,7)]
   299       3.504937       3.504937       3.504937    6[6-(1,6),6-(6,6),7-(6,17)]
   300       2.576241       2.576241       2.576241    6[1-(0),6-(1,6),6-(6,7)]
   301       1.568962       1.568962       1.568962    6[1-(0),6-(1,6),6-(6,7)]
   302       1.918873       1.918873       1.918873    6[6-(1,6),6-(6,6),7-(6,17)]
   303        2.92253        2.92253        2.92253    6[6-(6,6),6-(6,7),6-(6,7)]
   304        1.61531        1.61531        1.61531    6[6-(1,6),6-(6,6),7-(6,17)]
   305       2.643368       2.643368       2.643368    6[1-(0),6-(1,6),6-(6,7)]
   306       1.386738       1.386738       1.386738    6[1-(0),6-(1,6),6-(6,7)]
   307       2.277118       2.277118       2.277118    6[6-(1,6),6-(6,6),7-(6,17)]
   308       2.767603       2.767603       2.767603    6[6-(6,6),6-(6,7),6-(6,7)]
   309       7.290959       7.290959       7.290959    6[6-(1,6),6-(1,6),6-(6,6)]
   310       8.505804       8.505804       8.505804    6[1-(0),6-(1,6),6-(6,6)]
   311       9.570833       9.570833       9.570833    6[1-(0),6-(1,6),6-(6,6)]
   312       9.443099       9.443099       9.443099    6[6-(1,6),6-(1,6),6-(8,8)]
   313        8.19819        8.19819        8.19819    6[1-(0),6-(1,6),6-(6,6)]
   314       7.127222       7.127222       7.127222    6[1-(0),6-(1,6),6-(6,6)]
   315      10.607765      10.607765      10.607765    6[6-(6,6),8-(66),8-(66)]
   316       5.301991       5.301991       5.301991    6[6-(1,6),6-(1,6),6-(6,6)]
   317       4.741125       4.741125       4.741125    6[1-(0),6-(1,6),6-(6,6)]
   318       5.211373       5.211373       5.211373    6[1-(0),6-(1,6),6-(6,6)]
   319       6.257043       6.257043       6.257043    6[6-(1,6),6-(1,6),6-(8,8)]
   320        6.90333        6.90333        6.90333    6[1-(0),6-(1,6),6-(6,6)]
   321       6.416056       6.416056       6.416056    6[1-(0),6-(1,6),6-(6,6)]
   322       6.701159       6.701159       6.701159    6[6-(6,6),8-(66),8-(66,66)]
   323        1.83036        1.83036        1.83036    6[6-(1,6),6-(1,6),6-(6,6)]
   324         2.0743         2.0743         2.0743    6[1-(0),6-(1,6),6-(6,6)]
   325        1.09638        1.09638        1.09638    6[1-(0),6-(1,6),6-(6,6)]
   326      -0.213745      -0.213745      -0.213745    6[6-(1,6),6-(1,6),6-(8,8)]
   327      -0.471829      -0.471829      -0.471829    6[1-(0),6-(1,6),6-(6,6)]
   328       0.556662       0.556662       0.556662    6[1-(0),6-(1,6),6-(6,6)]
   329      -1.263345      -1.263345      -1.263345    6[6-(6,6),8-(66),8-(66)]
   330       2.212955       2.212955       2.212955    6[6-(1,6),6-(1,6),6-(6,6)]
   331        1.27513        1.27513        1.27513    6[1-(0),6-(1,6),6-(6,6)]
   332       0.694056       0.694056       0.694056    6[1-(0),6-(1,6),6-(6,6)]
   333       1.039632       1.039632       1.039632    6[6-(1,6),6-(1,6),6-(8,8)]
   334       2.029625       2.029625       2.029625    6[1-(0),6-(1,6),6-(6,6)]
   335       2.590181       2.590181       2.590181    6[1-(0),6-(1,6),6-(6,6)]
   336       0.359142       0.359142       0.359142    6[6-(6,6),8-(66),8-(66)]
   337       -1.48977       -1.48977       -1.48977    6[6-(1,6),6-(6,6),7-(6,17)]
   338      -2.340607      -2.340607      -2.340607    6[1-(0),6-(1,6),6-(6,7)]
   339      -1.888882      -1.888882      -1.888882    6[1-(0),6-(1,6),6-(6,7)]
   340      -0.768365      -0.768365      -0.768365    6[6-(1,6),6-(6,6),7-(6,17)]
   341        -0.0022        -0.0022        -0.0022    6[6-(6,6),6-(6,7),6-(6,7)]
   342       1.165454       1.165454       1.165454    6[6-(1,6),6-(6,6),7-(6)]
   343         1.9706         1.9706         1.9706    6[1-(0),6-(1,6),6-(6,7)]
   344       2.966346       2.966346       2.966346    6[1-(0),6-(1,6),6-(6,7)]
   345       2.769363       2.769363       2.769363    6[6-(1,6),6-(6,6),7-(6)]
   346      -1.054498      -1.054498      -1.054498    6[1-(0),6-(1,6),6-(6,6)]
   347      14.070579      14.070579      14.070579    6[1-(0),6-(1,6),6-(6,6)]
   348      -0.495895      -0.495895      -0.495895    6[6-(1,6),6-(1,6),6-(6,6)]
   349      -0.099391      -0.099391      -0.099391    6[1-(0),6-(1,6),6-(6,6)]
   350      -0.611432      -0.611432      -0.611432    6[1-(0),6-(1,6),6-(6,6)]
   351       -1.56195       -1.56195       -1.56195    6[6-(1,6),6-(1,6),6-(8,8)]
   352      -1.957956      -1.957956      -1.957956    6[1-(0),6-(1,6),6-(6,6)]
   353      -1.452514      -1.452514      -1.452514    6[1-(0),6-(1,6),6-(6,6)]
   354      -2.123419      -2.123419      -2.123419    6[6-(6,6),8-(0),8-(66)]
   355       5.741641       5.741641       5.741641    6[1-(0),6-(1,6),6-(6,6)]
   356       6.756151       6.756151       6.756151    6[1-(0),6-(1,6),6-(6,6)]
   357       -3.05816       -3.05816       -3.05816    6[6-(1,6),6-(6,6),7-(6,17)]
   358      -1.783877      -1.783877      -1.783877    6[1-(0),6-(1,6),6-(6,7)]
   359       4.511171       4.511171       4.511171    6[1-(0),6-(1,6),6-(6,7)]
   360       3.535344       3.535344       3.535344    6[6-(1,6),6-(6,6),7-(6,17)]
   361       3.606253       3.606253       3.606253    6[6-(6,6),6-(6,7),6-(6,7)]
   362       2.636673       2.636673       2.636673    6[6-(1,6),6-(6,6),7-(6,17)]
   363       2.664656       2.664656       2.664656    6[1-(0),6-(1,6),6-(6,7)]
   364       1.666475       1.666475       1.666475    6[1-(0),6-(1,6),6-(6,7)]
   365       1.014363       1.014363       1.014363    6[6-(1,6),6-(6,6),7-(6,17)]
   366       0.070877       0.070877       0.070877    6[6-(6,6),6-(6,7),6-(6,7)]
   367      -0.463708      -0.463708      -0.463708    6[6-(1,6),6-(6,6),7-(6,17)]
   368      -1.311167      -1.311167      -1.311167    6[1-(0),6-(1,6),6-(6,7)]
   369      -1.756134      -1.756134      -1.756134    6[1-(0),6-(1,6),6-(6,7)]
   370      -1.201951      -1.201951      -1.201951    6[6-(1,6),6-(6,6),7-(6,17)]
   371      14.559299      14.559299      14.559299    6[6-(6,6),6-(6,7),6-(6,7)]
   372      -0.973135      -0.973135      -0.973135    6[6-(1,6),6-(6,6),7-(6,17)]
   373       8.998613       8.998613       8.998613    6[1-(0),6-(1,6),6-(6,7)]
   374      -6.185756      -6.185756      -6.185756    6[1-(0),6-(1,6),6-(6,7)]
   375      -5.200317      -5.200317      -5.200317    6[6-(1,6),6-(6,6),7-(6,17)]
   376      -3.939564      -3.939564      -3.939564    6[6-(6,6),6-(6,7),6-(6,7)]
   377       4.737826       4.737826       4.737826    6[6-(1,6),6-(1,6),6-(6,6)]
   378       4.647761       4.647761       4.647761    6[1-(0),6-(1,6),6-(6,6)]
   379       5.572452       5.572452       5.572452    6[1-(0),6-(1,6),6-(6,6)]
   380       6.686147       6.686147       6.686147    6[6-(1,6),6-(1,6),6-(8,8)]
   381       6.813396       6.813396       6.813396    6[1-(0),6-(1,6),6-(6,6)]
   382       5.866168       5.866168       5.866168    6[1-(0),6-(1,6),6-(6,6)]
   383       7.685614       7.685614       7.685614    6[6-(6,6),8-(66),8-(66)]
   384      -0.431216      -0.431216      -0.431216    6[6-(1,6),6-(1,6),6-(6,6)]
   385      -0.204936      -0.204936      -0.204936    6[1-(0),6-(1,6),6-(6,6)]
   386      -0.725016      -0.725016      -0.725016    6[1-(0),6-(1,6),6-(6,6)]
   387      -1.503729      -1.503729      -1.503729    6[6-(1,6),6-(1,6),6-(8,8)]
   388      -1.673053      -1.673053      -1.673053    6[1-(0),6-(1,6),6-(6,6)]
   389      -1.153744      -1.153744      -1.153744    6[1-(0),6-(1,6),6-(6,6)]
   390      -2.211243      -2.211243      -2.211243    6[6-(6,6),8-(66),8-(66,66)]
   391      13.437505      13.437505      13.437505    6[6-(1,6),6-(1,6),6-(6,6)]
   392      12.214722      12.214722      12.214722    6[1-(0),6-(1,6),6-(6,6)]
   393      11.156649      11.156649      11.156649    6[1-(0),6-(1,6),6-(6,6)]
   394      11.327757      11.327757      11.327757    6[6-(1,6),6-(1,6),6-(8,8)]
   395      12.571803      12.571803      12.571803    6[1-(0),6-(1,6),6-(6,6)]
   396      13.611339      13.611339      13.611339    6[1-(0),6-(1,6),6-(6,6)]
   397      10.152715      10.152715      10.152715    6[6-(6,6),8-(66),8-(66)]
   398      -3.516614      -3.516614      -3.516614    6[6-(1,6),6-(1,6),6-(6,6)]
   399      -2.585909      -2.585909      -2.585909    6[1-(0),6-(1,6),6-(6,6)]
   400      -2.193484      -2.193484      -2.193484    6[1-(0),6-(1,6),6-(6,6)]
   401      -2.756185      -2.756185      -2.756185    6[6-(1,6),6-(1,6),6-(8,8)]
   402      -3.632277      -3.632277      -3.632277    6[1-(0),6-(1,6),6-(6,6)]
   403      -4.011302      -4.011302      -4.011302    6[1-(0),6-(1,6),6-(6,6)]
   404      -2.406722      -2.406722      -2.406722    6[6-(6,6),8-(66),8-(66)]
   405      -0.833059      -0.833059      -0.833059    6[6-(1,6),6-(6,6),7-(6,17)]
   406      -0.978863      -0.978863      -0.978863    6[1-(0),6-(1,6),6-(6,7)]
   407      -0.013935      -0.013935      -0.013935    6[1-(0),6-(1,6),6-(6,7)]
   408       0.769842       0.769842       0.769842    6[6-(1,6),6-(6,6),7-(6,17)]
   409       1.840342       1.840342       1.840342    6[6-(6,6),6-(6,7),6-(6,7)]
   410       2.512912       2.512912       2.512912    6[6-(1,6),6-(6,6),7-(6)]
   411       3.580026       3.580026       3.580026    6[1-(0),6-(1,6),6-(6,7)]
   412       4.043646       4.043646       4.043646    6[1-(0),6-(1,6),6-(6,7)]
   413       3.251107       3.251107       3.251107    6[6-(1,6),6-(6,6),7-(6)]
   414      12.275293      12.275293      12.275293    6[1-(0),6-(1,6),6-(6,6)]
   415      12.861532      12.861532      12.861532    6[1-(0),6-(1,6),6-(6,6)]
   416       2.294883       2.294883       2.294883    6[6-(1,6),6-(1,6),6-(6,6)]
   417       1.752443       1.752443       1.752443    6[1-(0),6-(1,6),6-(6,6)]
   418       2.043799       2.043799       2.043799    6[1-(0),6-(1,6),6-(6,6)]
   419       2.958723       2.958723       2.958723    6[6-(1,6),6-(1,6),6-(8,8)]
   420       3.546938       3.546938       3.546938    6[1-(0),6-(1,6),6-(6,6)]
   421       3.187433       3.187433       3.187433    6[1-(0),6-(1,6),6-(6,6)]
   422        -2.5439        -2.5439        -2.5439    6[6-(6,6),8-(0),8-(66)]
   423       4.571499       4.571499       4.571499    6[1-(0),6-(1,6),6-(6,6)]
   424       5.592983       5.592983       5.592983    6[1-(0),6-(1,6),6-(6,6)]
   425      10.348583      10.348583      10.348583    6[6-(6,6),6-(6,7),6-(6,7)]
   426       5.190972       5.190972       5.190972    6[6-(6,6),6-(6,7),6-(6,7)]
   427      11.468023      11.468023      11.468023    6[6-(1,6),6-(1,6),6-(6,6)]
   428      -4.223716      -4.223716      -4.223716    6[6-(1,6),6-(1,6),6-(8,8)]
   429       -3.13987       -3.13987       -3.13987    6[6-(6,6),8-(66),8-(66)]
   430       4.098227       4.098227       4.098227    6[6-(1,6),6-(1,6),6-(6,6)]
   431       1.992825       1.992825       1.992825    6[6-(1,6),6-(1,6),6-(8,8)]
   432       0.868046       0.868046       0.868046    6[6-(6,6),8-(66),8-(66)]
   433      -1.645497      -1.645497      -1.645497    6[6-(6,6),6-(6,7),6-(6,7)]
   434       3.512114       3.512114       3.512114    6[6-(6,6),6-(6,7),6-(6,7)]
   435      -2.764937      -2.764937      -2.764937    6[6-(1,6),6-(1,6),6-(6,6)]
   436      12.926802      12.926802      12.926802    6[6-(1,6),6-(1,6),6-(8,8)]
   437      11.842956      11.842956      11.842956    6[6-(6,6),8-(66),8-(66)]
   438       4.604859       4.604859       4.604859    6[6-(1,6),6-(1,6),6-(6,6)]
   439       6.710261       6.710261       6.710261    6[6-(1,6),6-(1,6),6-(8,8)]
   440        7.83504        7.83504        7.83504    6[6-(6,6),8-(66),8-(66)]
   441       4.403797       4.403797       4.403797    7[6-(6,6),6-(6,6),17-(7,7,7)]
   442       3.437342       3.437342       3.437342    7[6-(6,6),6-(6,6),17-(7,7,7)]
   443       5.642758       5.642758       5.642758    7[6-(6,6),6-(6,6),17-(7,7,7)]
   444       6.238449       6.238449       6.238449    7[6-(6,6),6-(6,6),17-(7,7,7)]
   445        9.23973        9.23973        9.23973    7[6-(6,6),6-(6,6),17-(7)]
   446       7.028856       7.028856       7.028856    7[6-(6,6),6-(6,6)]
   447       6.208085       6.208085       6.208085    7[6-(6,6),6-(6,6),17-(7,7,7)]
   448       7.079859       7.079859       7.079859    7[6-(6,6),6-(6,6),17-(7,7,7)]
   449       9.042534       9.042534       9.042534    7[6-(6,6),6-(6,6),17-(7,7,7)]
   450       8.509845       8.509845       8.509845    7[6-(6,6),6-(6,6),17-(7,7,7)]
   451       8.463245       8.463245       8.463245    7[6-(6,6),6-(6,6),17-(7)]
   452       6.393195       6.393195       6.393195    7[6-(6,6),6-(6,6)]
   453       4.299289       4.299289       4.299289    7[6-(6,6),6-(6,6),17-(7,7,7)]
   454       5.265744       5.265744       5.265744    7[6-(6,6),6-(6,6),17-(7,7,7)]
   455       3.060328       3.060328       3.060328    7[6-(6,6),6-(6,6),17-(7,7,7)]
   456       2.464637       2.464637       2.464637    7[6-(6,6),6-(6,6),17-(7,7,7)]
   457      -0.536644      -0.536644      -0.536644    7[6-(6,6),6-(6,6),17-(7)]
   458        1.67423        1.67423        1.67423    7[6-(6,6),6-(6,6)]
   459       2.495001       2.495001       2.495001    7[6-(6,6),6-(6,6),17-(7,7,7)]
   460       1.623227       1.623227       1.623227    7[6-(6,6),6-(6,6),17-(7,7,7)]
   461      -0.339448      -0.339448      -0.339448    7[6-(6,6),6-(6,6),17-(7,7,7)]
   462       0.193241       0.193241       0.193241    7[6-(6,6),6-(6,6),17-(7,7,7)]
   463       0.239841       0.239841       0.239841    7[6-(6,6),6-(6,6),17-(7)]
   464       2.309891       2.309891       2.309891    7[6-(6,6),6-(6,6)]
   465       4.935411       4.935411       4.935411    17[7-(6,6),7-(6,6),7-(6,6),7-(6,6)]
   466       7.704633       7.704633       7.704633    17[7-(6,6),7-(6,6),7-(6,6),7-(6,6)]
   467       3.767675       3.767675       3.767675    17[7-(6,6),7-(6,6),7-(6,6),7-(6,6)]
   468       0.998453       0.998453       0.998453    17[7-(6,6),7-(6,6),7-(6,6),7-(6,6)]
   469       7.794159       7.794159       7.794159    17[7-(6,6),7-(6,6)]
   470       0.908927       0.908927       0.908927    17[7-(6,6),7-(6,6)]
   471      -2.948187      -2.948187      -2.948187    8[6-(6,8),66-(8,8,8,8,8)]
   472      -1.774663      -1.774663      -1.774663    8[6-(6,8),66-(8,8,8,8,8)]
   473       2.307683       2.307683       2.307683    8[6-(6,8),66-(8,8,8,8,8)]
   474      -0.342269      -0.342269      -0.342269    8[6-(6,8),66-(8,8,8,8,8),66-(8,8,8,8,8)]
   475       9.886501       9.886501       9.886501    8[6-(6,8),66-(8,8,8,8,8)]
   476      10.943454      10.943454      10.943454    8[6-(6,8),66-(8,8,8,8,8)]
   477       9.273086       9.273086       9.273086    8[6-(6,8),66-(8,8,8,8,8)]
   478       7.980782       7.980782       7.980782    8[6-(6,8),66-(8,8,8,8,8)]
   479      -3.261849      -3.261849      -3.261849    8[6-(6,8),66-(8,8,8,8,8)]
   480      10.656576      10.656576      10.656576    8[6-(6,8)]
   481      11.437292      11.437292      11.437292    8[6-(6,8),66-(8,8,8,8,8)]
   482       -0.14243       -0.14243       -0.14243    8[6-(6,8),66-(8,8,8,8,8)]
   483        1.10029        1.10029        1.10029    8[6-(6,8),66-(8,8,8,8,8)]
   484       0.058466       0.058466       0.058466    8[6-(6,8),66-(8,8,8,8,8)]
   485      10.533113      10.533113      10.533113    8[6-(6,8),66-(8,8,8,8,8)]
   486      -4.264184      -4.264184      -4.264184    8[6-(6,8),66-(8,8,8,8,8),66-(8,8,8,8,8)]
   487      -0.569539      -0.569539      -0.569539    8[6-(6,8),66-(8,8,8,8,8)]
   488      -1.415774      -1.415774      -1.415774    8[6-(6,8),66-(8,8,8,8,8)]
   489      10.337993      10.337993      10.337993    8[6-(6,8),66-(8,8,8,8,8)]
   490      11.572278      11.572278      11.572278    8[6-(6,8),66-(8,8,8,8,8)]
   491      -2.121628      -2.121628      -2.121628    8[6-(6,8),66-(8,8,8,8,8)]
   492      12.043374      12.043374      12.043374    8[6-(6,8)]
   493      10.217255      10.217255      10.217255    8[6-(6,8),66-(8,8,8,8,8)]
   494       0.999699       0.999699       0.999699    8[6-(6,8),66-(8,8,8,8,8)]
   495      11.651273      11.651273      11.651273    8[6-(6,8),66-(8,8,8,8,8)]
   496      10.477749      10.477749      10.477749    8[6-(6,8),66-(8,8,8,8,8)]
   497       6.395403       6.395403       6.395403    8[6-(6,8),66-(8,8,8,8,8)]
   498       9.045355       9.045355       9.045355    8[6-(6,8),66-(8,8,8,8,8),66-(8,8,8,8,8)]
   499      -1.183415      -1.183415      -1.183415    8[6-(6,8),66-(8,8,8,8,8)]
   500      -2.240368      -2.240368      -2.240368    8[6-(6,8),66-(8,8,8,8,8)]
   501          -0.57          -0.57          -0.57    8[6-(6,8),66-(8,8,8,8,8)]
   502       0.722304       0.722304       0.722304    8[6-(6,8),66-(8,8,8,8,8)]
   503      11.964935      11.964935      11.964935    8[6-(6,8),66-(8,8,8,8,8)]
   504      -1.953491      -1.953491      -1.953491    8[6-(6,8)]
   505      -2.734206      -2.734206      -2.734206    8[6-(6,8),66-(8,8,8,8,8)]
   506       8.845516       8.845516       8.845516    8[6-(6,8),66-(8,8,8,8,8)]
   507       7.602796       7.602796       7.602796    8[6-(6,8),66-(8,8,8,8,8)]
   508        8.64462        8.64462        8.64462    8[6-(6,8),66-(8,8,8,8,8)]
   509      -1.830027      -1.830027      -1.830027    8[6-(6,8),66-(8,8,8,8,8)]
   510       12.96727       12.96727       12.96727    8[6-(6,8),66-(8,8,8,8,8),66-(8,8,8,8,8)]
   511       9.272625       9.272625       9.272625    8[6-(6,8),66-(8,8,8,8,8)]
   512       10.11886       10.11886       10.11886    8[6-(6,8),66-(8,8,8,8,8)]
   513      -1.634907      -1.634907      -1.634907    8[6-(6,8),66-(8,8,8,8,8)]
   514      -2.869192      -2.869192      -2.869192    8[6-(6,8),66-(8,8,8,8,8)]
   515      10.824714      10.824714      10.824714    8[6-(6,8),66-(8,8,8,8,8)]
   516      -3.340288      -3.340288      -3.340288    8[6-(6,8)]
   517      -1.514169      -1.514169      -1.514169    8[6-(6,8),66-(8,8,8,8,8)]
   518       7.703387       7.703387       7.703387    8[6-(6,8),66-(8,8,8,8,8)]
