# Supplementary material for: A collection of forcefield precursors for metal–organic frameworks
Source: RSC Adv. 2019 Nov 13;9(63):36492–507. doi: 10.1039/c9ra07327b (PMC9075174; doi:10.1039/c9ra07327b)
Supplement: RA-009-C9RA07327B-s2603 [file RA-009-C9RA07327B-s2603.txt]

VETVAS_clean5b

16.151200    0.000000    0.000000
-1.876854    16.043591    0.000000
-5.350011    -6.031330    30.242918

     1       8.033938       8.033938       8.033938    60[8-(6),8-(6),8-(6),8-(6),8-(6,60),8-(6,60)]
     2       6.125347       6.125347       6.125347    60[8-(6),8-(6),8-(6),8-(6),8-(6,60),8-(6,60)]
     3         4.0635         4.0635         4.0635    60[8-(6),8-(6),8-(6),8-(6),8-(6),8-(6),8-(6,60),8-(6,60)]
     4       7.144868       7.144868       7.144868    60[8-(6),8-(6),8-(6),8-(6),8-(6),8-(6),8-(6,60),8-(6,60)]
     5       0.890397       0.890397       0.890397    60[8-(6),8-(6),8-(6),8-(6),8-(6,60),8-(6,60)]
     6       2.798988       2.798988       2.798988    60[8-(6),8-(6),8-(6),8-(6),8-(6,60),8-(6,60)]
     7       4.860835       4.860835       4.860835    60[8-(6),8-(6),8-(6),8-(6),8-(6),8-(6),8-(6,60),8-(6,60)]
     8       1.779467       1.779467       1.779467    60[8-(6),8-(6),8-(6),8-(6),8-(6),8-(6),8-(6,60),8-(6,60)]
     9       3.330431       3.330431       3.330431    1[6-(6,6)]
    10       2.423889       2.423889       2.423889    1[6-(6,6)]
    11       -0.66475       -0.66475       -0.66475    1[6-(6,6)]
    12      -2.512734      -2.512734      -2.512734    1[6-(6,6)]
    13       0.978334       0.978334       0.978334    1[6-(6,6)]
    14       1.901501       1.901501       1.901501    1[6-(6,6)]
    15       6.620924       6.620924       6.620924    1[6-(6,6)]
    16        8.43424        8.43424        8.43424    1[6-(6,6)]
    17        0.72038        0.72038        0.72038    1[7-(6,6)]
    18      -0.907785      -0.907785      -0.907785    1[7-(6,6)]
    19       0.491948       0.491948       0.491948    1[6-(6,6)]
    20       1.315173       1.315173       1.315173    1[6-(6,6)]
    21       2.967149       2.967149       2.967149    1[6-(6,6)]
    22       1.997261       1.997261       1.997261    1[6-(6,6)]
    23      -3.090178      -3.090178      -3.090178    1[6-(6,6)]
    24      -4.788487      -4.788487      -4.788487    1[6-(6,6)]
    25       9.407188       9.407188       9.407188    1[6-(6,6)]
    26      -5.006064      -5.006064      -5.006064    1[6-(6,6)]
    27       5.219451       5.219451       5.219451    1[6-(6,6)]
    28       4.682189       4.682189       4.682189    1[6-(6,6)]
    29        2.15939        2.15939        2.15939    1[6-(6,6)]
    30       2.695724       2.695724       2.695724    1[6-(6,6)]
    31       5.016956       5.016956       5.016956    1[6-(6,6)]
    32       6.746587       6.746587       6.746587    1[6-(6,6)]
    33       4.347145       4.347145       4.347145    1[6-(6,6)]
    34       2.590233       2.590233       2.590233    1[6-(6,6)]
    35       2.727607       2.727607       2.727607    1[6-(6,6)]
    36       0.895781       0.895781       0.895781    1[6-(6,6)]
    37      -3.116486      -3.116486      -3.116486    1[6-(6,6)]
    38       -3.87299       -3.87299       -3.87299    1[6-(6,6)]
    39      -2.775364      -2.775364      -2.775364    1[6-(6,6)]
    40      -0.986595      -0.986595      -0.986595    1[6-(6,6)]
    41       2.979551       2.979551       2.979551    1[6-(6,6)]
    42       3.820372       3.820372       3.820372    1[6-(6,6)]
    43        0.43224        0.43224        0.43224    1[7-(6,6)]
    44      -0.539646      -0.539646      -0.539646    1[7-(6,6)]
    45      -2.470246      -2.470246      -2.470246    1[6-(6,6)]
    46      -3.127313      -3.127313      -3.127313    1[6-(6,6)]
    47       4.242076       4.242076       4.242076    1[6-(6,6)]
    48      -0.415264      -0.415264      -0.415264    1[6-(6,6)]
    49       11.27749       11.27749       11.27749    1[6-(6,6)]
    50       9.499207       9.499207       9.499207    1[6-(6,6)]
    51      -4.740903      -4.740903      -4.740903    1[6-(6,6)]
    52      -3.090573      -3.090573      -3.090573    1[6-(6,6)]
    53       2.713706       2.713706       2.713706    1[6-(6,6)]
    54       3.617539       3.617539       3.617539    1[6-(6,6)]
    55       1.128657       1.128657       1.128657    1[6-(6,6)]
    56       0.180197       0.180197       0.180197    1[6-(6,6)]
    57       2.590098       2.590098       2.590098    1[6-(6,6)]
    58       0.831102       0.831102       0.831102    1[6-(6,6)]
    59       6.731266       6.731266       6.731266    1[6-(6,6)]
    60       4.937313       4.937313       4.937313    1[6-(6,6)]
    61      -1.834301      -1.834301      -1.834301    1[6-(6,6)]
    62      -1.768052      -1.768052      -1.768052    1[6-(6,6)]
    63       9.690218       9.690218       9.690218    1[6-(6,6)]
    64       8.940591       8.940591       8.940591    1[6-(6,6)]
    65      11.062009      11.062009      11.062009    1[6-(6,6)]
    66      12.845063      12.845063      12.845063    1[6-(6,6)]
    67      -0.251113      -0.251113      -0.251113    1[6-(6,6)]
    68       -1.43559       -1.43559       -1.43559    1[6-(6,6)]
    69      -2.567315      -2.567315      -2.567315    1[7-(6,6)]
    70      12.846642      12.846642      12.846642    1[7-(6,6)]
    71      10.134525      10.134525      10.134525    1[6-(6,6)]
    72       7.563995       7.563995       7.563995    1[6-(6,6)]
    73      -3.859943      -3.859943      -3.859943    1[6-(6,6)]
    74      -3.110828      -3.110828      -3.110828    1[6-(6,6)]
    75       8.345683       8.345683       8.345683    1[6-(6,6)]
    76       6.553352       6.553352       6.553352    1[6-(6,6)]
    77       8.878585       8.878585       8.878585    1[6-(6,6)]
    78      10.676842      10.676842      10.676842    1[6-(6,6)]
    79      13.705788      13.705788      13.705788    1[6-(6,6)]
    80      -1.575341      -1.575341      -1.575341    1[6-(6,6)]
    81       0.664094       0.664094       0.664094    1[6-(6,6)]
    82      -0.248719      -0.248719      -0.248719    1[6-(6,6)]
    83      -2.273909      -2.273909      -2.273909    1[6-(6,6)]
    84      -0.577727      -0.577727      -0.577727    1[6-(6,6)]
    85       2.021894       2.021894       2.021894    1[6-(6,6)]
    86       2.123864       2.123864       2.123864    1[6-(6,6)]
    87       5.593904       5.593904       5.593904    1[6-(6,6)]
    88       6.500446       6.500446       6.500446    1[6-(6,6)]
    89       9.589085       9.589085       9.589085    1[6-(6,6)]
    90      11.437069      11.437069      11.437069    1[6-(6,6)]
    91       7.946001       7.946001       7.946001    1[6-(6,6)]
    92       7.022834       7.022834       7.022834    1[6-(6,6)]
    93       2.303411       2.303411       2.303411    1[6-(6,6)]
    94       0.490095       0.490095       0.490095    1[6-(6,6)]
    95       8.203955       8.203955       8.203955    1[7-(6,6)]
    96        9.83212        9.83212        9.83212    1[7-(6,6)]
    97       8.432387       8.432387       8.432387    1[6-(6,6)]
    98       7.609162       7.609162       7.609162    1[6-(6,6)]
    99       5.957186       5.957186       5.957186    1[6-(6,6)]
   100       6.927074       6.927074       6.927074    1[6-(6,6)]
   101      12.014513      12.014513      12.014513    1[6-(6,6)]
   102      13.712822      13.712822      13.712822    1[6-(6,6)]
   103      -0.482853      -0.482853      -0.482853    1[6-(6,6)]
   104      13.930399      13.930399      13.930399    1[6-(6,6)]
   105       3.704884       3.704884       3.704884    1[6-(6,6)]
   106       4.242146       4.242146       4.242146    1[6-(6,6)]
   107       6.764945       6.764945       6.764945    1[6-(6,6)]
   108       6.228611       6.228611       6.228611    1[6-(6,6)]
   109       3.907379       3.907379       3.907379    1[6-(6,6)]
   110       2.177748       2.177748       2.177748    1[6-(6,6)]
   111        4.57719        4.57719        4.57719    1[6-(6,6)]
   112       6.334102       6.334102       6.334102    1[6-(6,6)]
   113       6.196728       6.196728       6.196728    1[6-(6,6)]
   114       8.028554       8.028554       8.028554    1[6-(6,6)]
   115      12.040821      12.040821      12.040821    1[6-(6,6)]
   116      12.797325      12.797325      12.797325    1[6-(6,6)]
   117      11.699699      11.699699      11.699699    1[6-(6,6)]
   118        9.91093        9.91093        9.91093    1[6-(6,6)]
   119       5.944784       5.944784       5.944784    1[6-(6,6)]
   120       5.103963       5.103963       5.103963    1[6-(6,6)]
   121       8.492095       8.492095       8.492095    1[7-(6,6)]
   122       9.463981       9.463981       9.463981    1[7-(6,6)]
   123      11.394581      11.394581      11.394581    1[6-(6,6)]
   124      12.051648      12.051648      12.051648    1[6-(6,6)]
   125       4.682259       4.682259       4.682259    1[6-(6,6)]
   126       9.339599       9.339599       9.339599    1[6-(6,6)]
   127      -2.353155      -2.353155      -2.353155    1[6-(6,6)]
   128      -0.574872      -0.574872      -0.574872    1[6-(6,6)]
   129      13.665238      13.665238      13.665238    1[6-(6,6)]
   130      12.014908      12.014908      12.014908    1[6-(6,6)]
   131       6.210629       6.210629       6.210629    1[6-(6,6)]
   132       5.306796       5.306796       5.306796    1[6-(6,6)]
   133       7.795678       7.795678       7.795678    1[6-(6,6)]
   134       8.744138       8.744138       8.744138    1[6-(6,6)]
   135       6.334237       6.334237       6.334237    1[6-(6,6)]
   136       8.093233       8.093233       8.093233    1[6-(6,6)]
   137       2.193069       2.193069       2.193069    1[6-(6,6)]
   138       3.987022       3.987022       3.987022    1[6-(6,6)]
   139      10.758636      10.758636      10.758636    1[6-(6,6)]
   140      10.692387      10.692387      10.692387    1[6-(6,6)]
   141      -0.765883      -0.765883      -0.765883    1[6-(6,6)]
   142      -0.016256      -0.016256      -0.016256    1[6-(6,6)]
   143      -2.137674      -2.137674      -2.137674    1[6-(6,6)]
   144      -3.920728      -3.920728      -3.920728    1[6-(6,6)]
   145       9.175448       9.175448       9.175448    1[6-(6,6)]
   146      10.359925      10.359925      10.359925    1[6-(6,6)]
   147       11.49165       11.49165       11.49165    1[7-(6,6)]
   148      -3.922307      -3.922307      -3.922307    1[7-(6,6)]
   149       -1.21019       -1.21019       -1.21019    1[6-(6,6)]
   150        1.36034        1.36034        1.36034    1[6-(6,6)]
   151      12.784278      12.784278      12.784278    1[6-(6,6)]
   152      12.035163      12.035163      12.035163    1[6-(6,6)]
   153       0.578652       0.578652       0.578652    1[6-(6,6)]
   154       2.370983       2.370983       2.370983    1[6-(6,6)]
   155        0.04575        0.04575        0.04575    1[6-(6,6)]
   156      -1.752507      -1.752507      -1.752507    1[6-(6,6)]
   157      -4.781453      -4.781453      -4.781453    1[6-(6,6)]
   158      10.499676      10.499676      10.499676    1[6-(6,6)]
   159       8.260241       8.260241       8.260241    1[6-(6,6)]
   160       9.173054       9.173054       9.173054    1[6-(6,6)]
   161      11.198244      11.198244      11.198244    1[6-(6,6)]
   162       9.502062       9.502062       9.502062    1[6-(6,6)]
   163       6.902441       6.902441       6.902441    1[6-(6,6)]
   164       6.800471       6.800471       6.800471    1[6-(6,6)]
   165       2.127111       2.127111       2.127111    6[6-(1,6),6-(6,6),7-(1,6)]
   166       2.703685       2.703685       2.703685    6[1-(0),6-(1,6),6-(6,7)]
   167       2.214175       2.214175       2.214175    6[1-(0),6-(1,6),6-(6,7)]
   168       1.323382       1.323382       1.323382    6[6-(1,6),6-(6,6),7-(1,6)]
   169       0.739978       0.739978       0.739978    6[6-(6,6),6-(6,7),6-(6,7)]
   170       -0.21381       -0.21381       -0.21381    6[6-(1,6),6-(6,6),7-(6)]
   171      -0.885411      -0.885411      -0.885411    6[1-(0),6-(1,6),6-(6,7)]
   172      -1.894576      -1.894576      -1.894576    6[1-(0),6-(1,6),6-(6,7)]
   173      -1.801019      -1.801019      -1.801019    6[6-(1,6),6-(6,6),7-(6)]
   174      -2.735147      -2.735147      -2.735147    6[6-(6,6),6-(6,7),6-(6,7)]
   175      -2.648636      -2.648636      -2.648636    6[6-(1,6),6-(6,6),7-(1,6)]
   176       1.790674       1.790674       1.790674    6[1-(0),6-(1,6),6-(6,7)]
   177        2.30036        2.30036        2.30036    6[1-(0),6-(1,6),6-(6,7)]
   178       3.539116       3.539116       3.539116    6[6-(1,6),6-(6,6),7-(1,6)]
   179       4.426404       4.426404       4.426404    6[6-(6,6),6-(6,7),6-(6,7)]
   180       5.663044       5.663044       5.663044    6[6-(1,6),6-(6,6),7-(6)]
   181       6.647552       6.647552       6.647552    6[1-(0),6-(1,6),6-(6,7)]
   182       7.634266       7.634266       7.634266    6[1-(0),6-(1,6),6-(6,7)]
   183       1.873039       1.873039       1.873039    6[6-(1,6),6-(6,6),7-(6)]
   184       2.484179       2.484179       2.484179    6[6-(6,6),6-(6,7),6-(6,7)]
   185       1.208543       1.208543       1.208543    6[6-(1,6),6-(1,6),6-(6,6)]
   186         0.9865         0.9865         0.9865    6[1-(0),6-(1,6),6-(6,6)]
   187       1.492881       1.492881       1.492881    6[1-(0),6-(1,6),6-(6,6)]
   188       2.252321       2.252321       2.252321    6[6-(1,6),6-(1,6),6-(8,8)]
   189       2.452061       2.452061       2.452061    6[1-(0),6-(1,6),6-(6,6)]
   190       1.901518       1.901518       1.901518    6[1-(0),6-(1,6),6-(6,6)]
   191       2.914858       2.914858       2.914858    6[6-(6,6),8-(60),8-(60,60)]
   192      -3.867856      -3.867856      -3.867856    6[6-(1,6),6-(1,6),6-(6,6)]
   193       -3.81401       -3.81401       -3.81401    6[1-(0),6-(1,6),6-(6,6)]
   194      -4.818519      -4.818519      -4.818519    6[1-(0),6-(1,6),6-(6,6)]
   195      -5.890856      -5.890856      -5.890856    6[6-(1,6),6-(1,6),6-(8,8)]
   196      -5.987769      -5.987769      -5.987769    6[1-(0),6-(1,6),6-(6,6)]
   197      -4.957967      -4.957967      -4.957967    6[1-(0),6-(1,6),6-(6,6)]
   198       9.276777       9.276777       9.276777    6[6-(6,6),8-(60),8-(60,60)]
   199       4.038931       4.038931       4.038931    6[6-(1,6),6-(1,6),6-(6,6)]
   200       4.609795       4.609795       4.609795    6[1-(0),6-(1,6),6-(6,6)]
   201       4.289914       4.289914       4.289914    6[1-(0),6-(1,6),6-(6,6)]
   202       3.414587       3.414587       3.414587    6[6-(1,6),6-(1,6),6-(8,8)]
   203        2.79374        2.79374        2.79374    6[1-(0),6-(1,6),6-(6,6)]
   204       3.114148       3.114148       3.114148    6[1-(0),6-(1,6),6-(6,6)]
   205       3.142105       3.142105       3.142105    6[6-(6,6),8-(60),8-(60)]
   206       3.631054       3.631054       3.631054    6[6-(1,6),6-(1,6),6-(6,6)]
   207       4.867084       4.867084       4.867084    6[1-(0),6-(1,6),6-(6,6)]
   208       5.897053       5.897053       5.897053    6[1-(0),6-(1,6),6-(6,6)]
   209       5.695732       5.695732       5.695732    6[6-(1,6),6-(1,6),6-(8,8)]
   210       4.476322       4.476322       4.476322    6[1-(0),6-(1,6),6-(6,6)]
   211         3.4367         3.4367         3.4367    6[1-(0),6-(1,6),6-(6,6)]
   212       6.839148       6.839148       6.839148    6[6-(6,6),8-(60),8-(60)]
   213       1.798896       1.798896       1.798896    6[6-(1,6),6-(6,6),7-(1,6)]
   214       2.017789       2.017789       2.017789    6[1-(0),6-(1,6),6-(6,7)]
   215       1.031929       1.031929       1.031929    6[1-(0),6-(1,6),6-(6,7)]
   216       0.222033       0.222033       0.222033    6[6-(1,6),6-(6,6),7-(1,6)]
   217      -0.863433      -0.863433      -0.863433    6[6-(6,6),6-(6,7),6-(6,7)]
   218      -1.599494      -1.599494      -1.599494    6[6-(1,6),6-(6,6),7-(6)]
   219      -2.739034      -2.739034      -2.739034    6[1-(0),6-(1,6),6-(6,7)]
   220       -3.17888       -3.17888       -3.17888    6[1-(0),6-(1,6),6-(6,7)]
   221      -2.402852      -2.402852      -2.402852    6[6-(1,6),6-(6,6),7-(6)]
   222      -2.657417      -2.657417      -2.657417    6[6-(6,6),6-(6,7),6-(6,7)]
   223      -1.951391      -1.951391      -1.951391    6[6-(1,6),6-(6,6),7-(1,6)]
   224      -2.095684      -2.095684      -2.095684    6[1-(0),6-(1,6),6-(6,7)]
   225      -1.131949      -1.131949      -1.131949    6[1-(0),6-(1,6),6-(6,7)]
   226      -0.353131      -0.353131      -0.353131    6[6-(1,6),6-(6,6),7-(1,6)]
   227       0.787243       0.787243       0.787243    6[6-(6,6),6-(6,7),6-(6,7)]
   228       1.553864       1.553864       1.553864    6[6-(1,6),6-(6,6),7-(6)]
   229        2.64945        2.64945        2.64945    6[1-(0),6-(1,6),6-(6,7)]
   230       3.119997       3.119997       3.119997    6[1-(0),6-(1,6),6-(6,7)]
   231       2.344855       2.344855       2.344855    6[6-(1,6),6-(6,6),7-(6)]
   232       2.564689       2.564689       2.564689    6[6-(6,6),6-(6,7),6-(6,7)]
   233       -1.35591       -1.35591       -1.35591    6[6-(1,6),6-(1,6),6-(6,6)]
   234      -2.185514      -2.185514      -2.185514    6[1-(0),6-(1,6),6-(6,6)]
   235      -2.581068      -2.581068      -2.581068    6[1-(0),6-(1,6),6-(6,6)]
   236      -2.211778      -2.211778      -2.211778    6[6-(1,6),6-(1,6),6-(8,8)]
   237      -1.378329      -1.378329      -1.378329    6[1-(0),6-(1,6),6-(6,6)]
   238       -0.96456       -0.96456       -0.96456    6[1-(0),6-(1,6),6-(6,6)]
   239       2.760704       2.760704       2.760704    6[6-(6,6),8-(60),8-(60)]
   240      -3.747883      -3.747883      -3.747883    6[6-(1,6),6-(1,6),6-(6,6)]
   241      11.300055      11.300055      11.300055    6[1-(0),6-(1,6),6-(6,6)]
   242      10.246011      10.246011      10.246011    6[1-(0),6-(1,6),6-(6,6)]
   243      10.294262      10.294262      10.294262    6[6-(1,6),6-(1,6),6-(8,8)]
   244      -4.789205      -4.789205      -4.789205    6[1-(0),6-(1,6),6-(6,6)]
   245      -3.791161      -3.791161      -3.791161    6[1-(0),6-(1,6),6-(6,6)]
   246       9.165287       9.165287       9.165287    6[6-(6,6),8-(60),8-(60)]
   247       1.324707       1.324707       1.324707    6[6-(1,6),6-(1,6),6-(6,6)]
   248       2.380919       2.380919       2.380919    6[1-(0),6-(1,6),6-(6,6)]
   249       2.941351       2.941351       2.941351    6[1-(0),6-(1,6),6-(6,6)]
   250        2.51368        2.51368        2.51368    6[6-(1,6),6-(1,6),6-(8,8)]
   251       1.464645       1.464645       1.464645    6[1-(0),6-(1,6),6-(6,6)]
   252       0.857118       0.857118       0.857118    6[1-(0),6-(1,6),6-(6,6)]
   253        3.06187        3.06187        3.06187    6[6-(6,6),8-(60),8-(60)]
   254       3.684488       3.684488       3.684488    6[6-(1,6),6-(1,6),6-(6,6)]
   255       2.688604       2.688604       2.688604    6[1-(0),6-(1,6),6-(6,6)]
   256       1.652953       1.652953       1.652953    6[1-(0),6-(1,6),6-(6,6)]
   257       3.886463       3.886463       3.886463    6[6-(1,6),6-(1,6),6-(8,8)]
   258       4.035761       4.035761       4.035761    6[1-(0),6-(1,6),6-(6,6)]
   259        4.84615        4.84615        4.84615    6[1-(0),6-(1,6),6-(6,6)]
   260       5.011084       5.011084       5.011084    6[6-(6,6),8-(60),8-(60)]
   261      -1.069562      -1.069562      -1.069562    6[6-(1,6),6-(6,6),7-(1,6)]
   262      -0.722639      -0.722639      -0.722639    6[1-(0),6-(1,6),6-(6,7)]
   263      -1.714619      -1.714619      -1.714619    6[1-(0),6-(1,6),6-(6,7)]
   264      -2.673328      -2.673328      -2.673328    6[6-(1,6),6-(6,6),7-(1,6)]
   265       12.23254       12.23254       12.23254    6[6-(6,6),6-(6,7),6-(6,7)]
   266      11.414954      11.414954      11.414954    6[6-(1,6),6-(6,6),7-(6)]
   267       10.13924       10.13924       10.13924    6[1-(0),6-(1,6),6-(6,7)]
   268       9.724152       9.724152       9.724152    6[1-(0),6-(1,6),6-(6,7)]
   269      10.766416      10.766416      10.766416    6[6-(1,6),6-(6,6),7-(6)]
   270      10.723364      10.723364      10.723364    6[6-(6,6),6-(6,7),6-(6,7)]
   271       11.61292       11.61292       11.61292    6[6-(1,6),6-(6,6),7-(1,6)]
   272      11.634936      11.634936      11.634936    6[1-(0),6-(1,6),6-(6,7)]
   273      12.615544      12.615544      12.615544    6[1-(0),6-(1,6),6-(6,7)]
   274      -2.899891      -2.899891      -2.899891    6[6-(1,6),6-(6,6),7-(1,6)]
   275      -1.985429      -1.985429      -1.985429    6[6-(6,6),6-(6,7),6-(6,7)]
   276      -1.408566      -1.408566      -1.408566    6[6-(1,6),6-(6,6),7-(6)]
   277      -0.515244      -0.515244      -0.515244    6[1-(0),6-(1,6),6-(6,7)]
   278      -2.002351      -2.002351      -2.002351    6[1-(0),6-(1,6),6-(6,7)]
   279      -0.727302      -0.727302      -0.727302    6[6-(1,6),6-(6,6),7-(6)]
   280      -0.420525      -0.420525      -0.420525    6[6-(6,6),6-(6,7),6-(6,7)]
   281      11.709158      11.709158      11.709158    6[6-(1,6),6-(1,6),6-(6,6)]
   282      10.596379      10.596379      10.596379    6[1-(0),6-(1,6),6-(6,6)]
   283      10.171906      10.171906      10.171906    6[1-(0),6-(1,6),6-(6,6)]
   284      10.804238      10.804238      10.804238    6[6-(1,6),6-(1,6),6-(8,8)]
   285      -4.286428      -4.286428      -4.286428    6[1-(0),6-(1,6),6-(6,6)]
   286      -3.831595      -3.831595      -3.831595    6[1-(0),6-(1,6),6-(6,6)]
   287      10.368501      10.368501      10.368501    6[6-(6,6),8-(60),8-(60,60)]
   288       9.683538       9.683538       9.683538    6[6-(1,6),6-(1,6),6-(6,6)]
   289       8.451733       8.451733       8.451733    6[1-(0),6-(1,6),6-(6,6)]
   290       7.381755       7.381755       7.381755    6[1-(0),6-(1,6),6-(6,6)]
   291       7.541888       7.541888       7.541888    6[6-(1,6),6-(1,6),6-(8,8)]
   292       8.764095       8.764095       8.764095    6[1-(0),6-(1,6),6-(6,6)]
   293       9.842073       9.842073       9.842073    6[1-(0),6-(1,6),6-(6,6)]
   294        6.34315        6.34315        6.34315    6[6-(6,6),8-(60),8-(60,60)]
   295      -1.462098      -1.462098      -1.462098    6[6-(1,6),6-(1,6),6-(6,6)]
   296      -1.819353      -1.819353      -1.819353    6[1-(0),6-(1,6),6-(6,6)]
   297      -1.291263      -1.291263      -1.291263    6[1-(0),6-(1,6),6-(6,6)]
   298      -0.338759      -0.338759      -0.338759    6[6-(1,6),6-(1,6),6-(8,8)]
   299       0.028485       0.028485       0.028485    6[1-(0),6-(1,6),6-(6,6)]
   300      -0.513933      -0.513933      -0.513933    6[1-(0),6-(1,6),6-(6,6)]
   301       0.266302       0.266302       0.266302    6[6-(6,6),8-(60),8-(60)]
   302      -1.167185      -1.167185      -1.167185    6[6-(1,6),6-(1,6),6-(6,6)]
   303      -1.398523      -1.398523      -1.398523    6[1-(0),6-(1,6),6-(6,6)]
   304      -0.392297      -0.392297      -0.392297    6[1-(0),6-(1,6),6-(6,6)]
   305       0.877864       0.877864       0.877864    6[6-(1,6),6-(1,6),6-(8,8)]
   306       1.155163       1.155163       1.155163    6[1-(0),6-(1,6),6-(6,6)]
   307       0.090724       0.090724       0.090724    6[1-(0),6-(1,6),6-(6,6)]
   308       2.008643       2.008643       2.008643    6[6-(6,6),8-(60),8-(60)]
   309       6.797224       6.797224       6.797224    6[6-(1,6),6-(6,6),7-(1,6)]
   310        6.22065        6.22065        6.22065    6[1-(0),6-(1,6),6-(6,7)]
   311        6.71016        6.71016        6.71016    6[1-(0),6-(1,6),6-(6,7)]
   312       7.600953       7.600953       7.600953    6[6-(1,6),6-(6,6),7-(1,6)]
   313       8.184357       8.184357       8.184357    6[6-(6,6),6-(6,7),6-(6,7)]
   314       9.138145       9.138145       9.138145    6[6-(1,6),6-(6,6),7-(6)]
   315       9.809746       9.809746       9.809746    6[1-(0),6-(1,6),6-(6,7)]
   316      10.818911      10.818911      10.818911    6[1-(0),6-(1,6),6-(6,7)]
   317      10.725354      10.725354      10.725354    6[6-(1,6),6-(6,6),7-(6)]
   318      11.659482      11.659482      11.659482    6[6-(6,6),6-(6,7),6-(6,7)]
   319      11.572971      11.572971      11.572971    6[6-(1,6),6-(6,6),7-(1,6)]
   320       7.133661       7.133661       7.133661    6[1-(0),6-(1,6),6-(6,7)]
   321       6.623975       6.623975       6.623975    6[1-(0),6-(1,6),6-(6,7)]
   322       5.385219       5.385219       5.385219    6[6-(1,6),6-(6,6),7-(1,6)]
   323       4.497931       4.497931       4.497931    6[6-(6,6),6-(6,7),6-(6,7)]
   324       3.261291       3.261291       3.261291    6[6-(1,6),6-(6,6),7-(6)]
   325       2.276783       2.276783       2.276783    6[1-(0),6-(1,6),6-(6,7)]
   326       1.290069       1.290069       1.290069    6[1-(0),6-(1,6),6-(6,7)]
   327       7.051296       7.051296       7.051296    6[6-(1,6),6-(6,6),7-(6)]
   328       6.440156       6.440156       6.440156    6[6-(6,6),6-(6,7),6-(6,7)]
   329       7.715792       7.715792       7.715792    6[6-(1,6),6-(1,6),6-(6,6)]
   330       7.937835       7.937835       7.937835    6[1-(0),6-(1,6),6-(6,6)]
   331       7.431454       7.431454       7.431454    6[1-(0),6-(1,6),6-(6,6)]
   332       6.672014       6.672014       6.672014    6[6-(1,6),6-(1,6),6-(8,8)]
   333       6.472274       6.472274       6.472274    6[1-(0),6-(1,6),6-(6,6)]
   334       7.022817       7.022817       7.022817    6[1-(0),6-(1,6),6-(6,6)]
   335       6.009477       6.009477       6.009477    6[6-(6,6),8-(60),8-(60,60)]
   336      12.792191      12.792191      12.792191    6[6-(1,6),6-(1,6),6-(6,6)]
   337      12.738345      12.738345      12.738345    6[1-(0),6-(1,6),6-(6,6)]
   338      13.742854      13.742854      13.742854    6[1-(0),6-(1,6),6-(6,6)]
   339      14.815191      14.815191      14.815191    6[6-(1,6),6-(1,6),6-(8,8)]
   340      14.912104      14.912104      14.912104    6[1-(0),6-(1,6),6-(6,6)]
   341      13.882302      13.882302      13.882302    6[1-(0),6-(1,6),6-(6,6)]
   342      -0.352442      -0.352442      -0.352442    6[6-(6,6),8-(60),8-(60,60)]
   343       4.885404       4.885404       4.885404    6[6-(1,6),6-(1,6),6-(6,6)]
   344        4.31454        4.31454        4.31454    6[1-(0),6-(1,6),6-(6,6)]
   345       4.634421       4.634421       4.634421    6[1-(0),6-(1,6),6-(6,6)]
   346       5.509748       5.509748       5.509748    6[6-(1,6),6-(1,6),6-(8,8)]
   347       6.130595       6.130595       6.130595    6[1-(0),6-(1,6),6-(6,6)]
   348       5.810187       5.810187       5.810187    6[1-(0),6-(1,6),6-(6,6)]
   349        5.78223        5.78223        5.78223    6[6-(6,6),8-(60),8-(60)]
   350       5.293281       5.293281       5.293281    6[6-(1,6),6-(1,6),6-(6,6)]
   351       4.057251       4.057251       4.057251    6[1-(0),6-(1,6),6-(6,6)]
   352       3.027282       3.027282       3.027282    6[1-(0),6-(1,6),6-(6,6)]
   353       3.228603       3.228603       3.228603    6[6-(1,6),6-(1,6),6-(8,8)]
   354       4.448013       4.448013       4.448013    6[1-(0),6-(1,6),6-(6,6)]
   355       5.487635       5.487635       5.487635    6[1-(0),6-(1,6),6-(6,6)]
   356       2.085187       2.085187       2.085187    6[6-(6,6),8-(60),8-(60)]
   357       7.125439       7.125439       7.125439    6[6-(1,6),6-(6,6),7-(1,6)]
   358       6.906546       6.906546       6.906546    6[1-(0),6-(1,6),6-(6,7)]
   359       7.892406       7.892406       7.892406    6[1-(0),6-(1,6),6-(6,7)]
   360       8.702302       8.702302       8.702302    6[6-(1,6),6-(6,6),7-(1,6)]
   361       9.787768       9.787768       9.787768    6[6-(6,6),6-(6,7),6-(6,7)]
   362      10.523829      10.523829      10.523829    6[6-(1,6),6-(6,6),7-(6)]
   363      11.663369      11.663369      11.663369    6[1-(0),6-(1,6),6-(6,7)]
   364      12.103215      12.103215      12.103215    6[1-(0),6-(1,6),6-(6,7)]
   365      11.327187      11.327187      11.327187    6[6-(1,6),6-(6,6),7-(6)]
   366      11.581752      11.581752      11.581752    6[6-(6,6),6-(6,7),6-(6,7)]
   367      10.875726      10.875726      10.875726    6[6-(1,6),6-(6,6),7-(1,6)]
   368      11.020019      11.020019      11.020019    6[1-(0),6-(1,6),6-(6,7)]
   369      10.056284      10.056284      10.056284    6[1-(0),6-(1,6),6-(6,7)]
   370       9.277466       9.277466       9.277466    6[6-(1,6),6-(6,6),7-(1,6)]
   371       8.137092       8.137092       8.137092    6[6-(6,6),6-(6,7),6-(6,7)]
   372       7.370471       7.370471       7.370471    6[6-(1,6),6-(6,6),7-(6)]
   373       6.274885       6.274885       6.274885    6[1-(0),6-(1,6),6-(6,7)]
   374       5.804338       5.804338       5.804338    6[1-(0),6-(1,6),6-(6,7)]
   375        6.57948        6.57948        6.57948    6[6-(1,6),6-(6,6),7-(6)]
   376       6.359646       6.359646       6.359646    6[6-(6,6),6-(6,7),6-(6,7)]
   377      10.280245      10.280245      10.280245    6[6-(1,6),6-(1,6),6-(6,6)]
   378      11.109849      11.109849      11.109849    6[1-(0),6-(1,6),6-(6,6)]
   379      11.505403      11.505403      11.505403    6[1-(0),6-(1,6),6-(6,6)]
   380      11.136113      11.136113      11.136113    6[6-(1,6),6-(1,6),6-(8,8)]
   381      10.302664      10.302664      10.302664    6[1-(0),6-(1,6),6-(6,6)]
   382       9.888895       9.888895       9.888895    6[1-(0),6-(1,6),6-(6,6)]
   383       6.163631       6.163631       6.163631    6[6-(6,6),8-(60),8-(60)]
   384      12.672218      12.672218      12.672218    6[6-(1,6),6-(1,6),6-(6,6)]
   385       -2.37572       -2.37572       -2.37572    6[1-(0),6-(1,6),6-(6,6)]
   386      -1.321676      -1.321676      -1.321676    6[1-(0),6-(1,6),6-(6,6)]
   387      -1.369927      -1.369927      -1.369927    6[6-(1,6),6-(1,6),6-(8,8)]
   388       13.71354       13.71354       13.71354    6[1-(0),6-(1,6),6-(6,6)]
   389      12.715496      12.715496      12.715496    6[1-(0),6-(1,6),6-(6,6)]
   390      -0.240952      -0.240952      -0.240952    6[6-(6,6),8-(60),8-(60)]
   391       7.599628       7.599628       7.599628    6[6-(1,6),6-(1,6),6-(6,6)]
   392       6.543416       6.543416       6.543416    6[1-(0),6-(1,6),6-(6,6)]
   393       5.982984       5.982984       5.982984    6[1-(0),6-(1,6),6-(6,6)]
   394       6.410655       6.410655       6.410655    6[6-(1,6),6-(1,6),6-(8,8)]
   395        7.45969        7.45969        7.45969    6[1-(0),6-(1,6),6-(6,6)]
   396       8.067217       8.067217       8.067217    6[1-(0),6-(1,6),6-(6,6)]
   397       5.862465       5.862465       5.862465    6[6-(6,6),8-(60),8-(60)]
   398       5.239847       5.239847       5.239847    6[6-(1,6),6-(1,6),6-(6,6)]
   399       6.235731       6.235731       6.235731    6[1-(0),6-(1,6),6-(6,6)]
   400       7.271382       7.271382       7.271382    6[1-(0),6-(1,6),6-(6,6)]
   401       5.037872       5.037872       5.037872    6[6-(1,6),6-(1,6),6-(8,8)]
   402       4.888574       4.888574       4.888574    6[1-(0),6-(1,6),6-(6,6)]
   403       4.078185       4.078185       4.078185    6[1-(0),6-(1,6),6-(6,6)]
   404       3.913251       3.913251       3.913251    6[6-(6,6),8-(60),8-(60)]
   405       9.993897       9.993897       9.993897    6[6-(1,6),6-(6,6),7-(1,6)]
   406       9.646974       9.646974       9.646974    6[1-(0),6-(1,6),6-(6,7)]
   407      10.638954      10.638954      10.638954    6[1-(0),6-(1,6),6-(6,7)]
   408      11.597663      11.597663      11.597663    6[6-(1,6),6-(6,6),7-(1,6)]
   409      -3.308205      -3.308205      -3.308205    6[6-(6,6),6-(6,7),6-(6,7)]
   410      -2.490619      -2.490619      -2.490619    6[6-(1,6),6-(6,6),7-(6)]
   411      -1.214905      -1.214905      -1.214905    6[1-(0),6-(1,6),6-(6,7)]
   412      -0.799817      -0.799817      -0.799817    6[1-(0),6-(1,6),6-(6,7)]
   413      -1.842081      -1.842081      -1.842081    6[6-(1,6),6-(6,6),7-(6)]
   414      -1.799029      -1.799029      -1.799029    6[6-(6,6),6-(6,7),6-(6,7)]
   415      -2.688585      -2.688585      -2.688585    6[6-(1,6),6-(6,6),7-(1,6)]
   416      -2.710601      -2.710601      -2.710601    6[1-(0),6-(1,6),6-(6,7)]
   417      -3.691209      -3.691209      -3.691209    6[1-(0),6-(1,6),6-(6,7)]
   418      11.824226      11.824226      11.824226    6[6-(1,6),6-(6,6),7-(1,6)]
   419      10.909764      10.909764      10.909764    6[6-(6,6),6-(6,7),6-(6,7)]
   420      10.332901      10.332901      10.332901    6[6-(1,6),6-(6,6),7-(6)]
   421       9.439579       9.439579       9.439579    6[1-(0),6-(1,6),6-(6,7)]
   422      10.926686      10.926686      10.926686    6[1-(0),6-(1,6),6-(6,7)]
   423       9.651637       9.651637       9.651637    6[6-(1,6),6-(6,6),7-(6)]
   424      11.221714      11.221714      11.221714    6[6-(6,6),6-(6,7),6-(6,7)]
   425      -2.784823      -2.784823      -2.784823    6[6-(1,6),6-(1,6),6-(6,6)]
   426      -1.672044      -1.672044      -1.672044    6[1-(0),6-(1,6),6-(6,6)]
   427      -1.247571      -1.247571      -1.247571    6[1-(0),6-(1,6),6-(6,6)]
   428      -1.879903      -1.879903      -1.879903    6[6-(1,6),6-(1,6),6-(8,8)]
   429      13.210763      13.210763      13.210763    6[1-(0),6-(1,6),6-(6,6)]
   430       12.75593       12.75593       12.75593    6[1-(0),6-(1,6),6-(6,6)]
   431      -1.444166      -1.444166      -1.444166    6[6-(6,6),8-(60),8-(60,60)]
   432      -0.759203      -0.759203      -0.759203    6[6-(1,6),6-(1,6),6-(6,6)]
   433       0.472602       0.472602       0.472602    6[1-(0),6-(1,6),6-(6,6)]
   434        1.54258        1.54258        1.54258    6[1-(0),6-(1,6),6-(6,6)]
   435       1.382447       1.382447       1.382447    6[6-(1,6),6-(1,6),6-(8,8)]
   436        0.16024        0.16024        0.16024    6[1-(0),6-(1,6),6-(6,6)]
   437      -0.917738      -0.917738      -0.917738    6[1-(0),6-(1,6),6-(6,6)]
   438       2.581185       2.581185       2.581185    6[6-(6,6),8-(60),8-(60,60)]
   439      10.386433      10.386433      10.386433    6[6-(1,6),6-(1,6),6-(6,6)]
   440      10.743688      10.743688      10.743688    6[1-(0),6-(1,6),6-(6,6)]
   441      10.215598      10.215598      10.215598    6[1-(0),6-(1,6),6-(6,6)]
   442       9.263094       9.263094       9.263094    6[6-(1,6),6-(1,6),6-(8,8)]
   443        8.89585        8.89585        8.89585    6[1-(0),6-(1,6),6-(6,6)]
   444       9.438268       9.438268       9.438268    6[1-(0),6-(1,6),6-(6,6)]
   445       8.658033       8.658033       8.658033    6[6-(6,6),8-(60),8-(60)]
   446       10.09152       10.09152       10.09152    6[6-(1,6),6-(1,6),6-(6,6)]
   447      10.322858      10.322858      10.322858    6[1-(0),6-(1,6),6-(6,6)]
   448       9.316632       9.316632       9.316632    6[1-(0),6-(1,6),6-(6,6)]
   449       8.046471       8.046471       8.046471    6[6-(1,6),6-(1,6),6-(8,8)]
   450       7.769172       7.769172       7.769172    6[1-(0),6-(1,6),6-(6,6)]
   451       8.833611       8.833611       8.833611    6[1-(0),6-(1,6),6-(6,6)]
   452       6.915692       6.915692       6.915692    6[6-(6,6),8-(60),8-(60)]
   453       1.240074       1.240074       1.240074    7[1-(0),6-(6,6),6-(6,6)]
   454      -0.779663      -0.779663      -0.779663    7[6-(6,6),6-(6,6)]
   455      -1.591802      -1.591802      -1.591802    7[1-(0),6-(6,6),6-(6,6)]
   456        0.70649        0.70649        0.70649    7[6-(6,6),6-(6,6)]
   457       0.735116       0.735116       0.735116    7[1-(0),6-(6,6),6-(6,6)]
   458      -1.412661      -1.412661      -1.412661    7[6-(6,6),6-(6,6)]
   459       -0.85364       -0.85364       -0.85364    7[1-(0),6-(6,6),6-(6,6)]
   460       1.376957       1.376957       1.376957    7[6-(6,6),6-(6,6)]
   461      -2.202763      -2.202763      -2.202763    7[1-(0),6-(6,6),6-(6,6)]
   462      11.740683      11.740683      11.740683    7[6-(6,6),6-(6,6)]
   463      12.621826      12.621826      12.621826    7[1-(0),6-(6,6),6-(6,6)]
   464      -1.598971      -1.598971      -1.598971    7[6-(6,6),6-(6,6)]
   465       7.684261       7.684261       7.684261    7[1-(0),6-(6,6),6-(6,6)]
   466       9.703998       9.703998       9.703998    7[6-(6,6),6-(6,6)]
   467      10.516137      10.516137      10.516137    7[1-(0),6-(6,6),6-(6,6)]
   468       8.217845       8.217845       8.217845    7[6-(6,6),6-(6,6)]
   469       8.189219       8.189219       8.189219    7[1-(0),6-(6,6),6-(6,6)]
   470      10.336996      10.336996      10.336996    7[6-(6,6),6-(6,6)]
   471       9.777975       9.777975       9.777975    7[1-(0),6-(6,6),6-(6,6)]
   472       7.547378       7.547378       7.547378    7[6-(6,6),6-(6,6)]
   473      11.127098      11.127098      11.127098    7[1-(0),6-(6,6),6-(6,6)]
   474      -2.816348      -2.816348      -2.816348    7[6-(6,6),6-(6,6)]
   475      -3.697491      -3.697491      -3.697491    7[1-(0),6-(6,6),6-(6,6)]
   476      10.523306      10.523306      10.523306    7[6-(6,6),6-(6,6)]
   477        3.91193        3.91193        3.91193    8[6-(6,8),60-(8,8,8,8,8),60-(8,8,8,8,8,8,8)]
   478       2.514383       2.514383       2.514383    8[6-(6,8),60-(8,8,8,8,8,8,8)]
   479       8.369444       8.369444       8.369444    8[6-(6,8),60-(8,8,8,8,8),60-(8,8,8,8,8,8,8)]
   480       9.388496       9.388496       9.388496    8[6-(6,8),60-(8,8,8,8,8,8,8)]
   481       2.393955       2.393955       2.393955    8[6-(6,8),60-(8,8,8,8,8)]
   482       3.638814       3.638814       3.638814    8[6-(6,8),60-(8,8,8,8,8)]
   483       7.769884       7.769884       7.769884    8[6-(6,8),60-(8,8,8,8,8,8,8)]
   484        6.84722        6.84722        6.84722    8[6-(6,8),60-(8,8,8,8,8,8,8)]
   485       3.060183       3.060183       3.060183    8[6-(6,8),60-(8,8,8,8,8,8,8)]
   486       1.911341       1.911341       1.911341    8[6-(6,8),60-(8,8,8,8,8,8,8)]
   487       9.280965       9.280965       9.280965    8[6-(6,8),60-(8,8,8,8,8)]
   488       8.185813       8.185813       8.185813    8[6-(6,8),60-(8,8,8,8,8)]
   489       3.934079       3.934079       3.934079    8[6-(6,8),60-(8,8,8,8,8,8,8)]
   490       2.843464       2.843464       2.843464    8[6-(6,8),60-(8,8,8,8,8,8,8)]
   491       4.838851       4.838851       4.838851    8[6-(6,8),60-(8,8,8,8,8)]
   492        6.05877        6.05877        6.05877    8[6-(6,8),60-(8,8,8,8,8)]
   493       7.837515       7.837515       7.837515    8[6-(6,8),60-(8,8,8,8,8),60-(8,8,8,8,8,8,8)]
   494      10.699619      10.699619      10.699619    8[6-(6,8),60-(8,8,8,8,8,8,8)]
   495       6.489947       6.489947       6.489947    8[6-(6,8),60-(8,8,8,8,8),60-(8,8,8,8,8,8,8)]
   496       5.311715       5.311715       5.311715    8[6-(6,8),60-(8,8,8,8,8,8,8)]
   497       1.211541       1.211541       1.211541    8[6-(6,8),60-(8,8,8,8,8)]
   498      -0.179643      -0.179643      -0.179643    8[6-(6,8),60-(8,8,8,8,8)]
   499       3.021595       3.021595       3.021595    8[6-(6,8),60-(8,8,8,8,8,8,8)]
   500       1.934487       1.934487       1.934487    8[6-(6,8),60-(8,8,8,8,8,8,8)]
   501       5.012405       5.012405       5.012405    8[6-(6,8),60-(8,8,8,8,8),60-(8,8,8,8,8,8,8)]
   502       6.409952       6.409952       6.409952    8[6-(6,8),60-(8,8,8,8,8,8,8)]
   503       0.554891       0.554891       0.554891    8[6-(6,8),60-(8,8,8,8,8),60-(8,8,8,8,8,8,8)]
   504      -0.464161      -0.464161      -0.464161    8[6-(6,8),60-(8,8,8,8,8,8,8)]
   505        6.53038        6.53038        6.53038    8[6-(6,8),60-(8,8,8,8,8)]
   506       5.285521       5.285521       5.285521    8[6-(6,8),60-(8,8,8,8,8)]
   507       1.154451       1.154451       1.154451    8[6-(6,8),60-(8,8,8,8,8,8,8)]
   508       2.077115       2.077115       2.077115    8[6-(6,8),60-(8,8,8,8,8,8,8)]
   509       5.864152       5.864152       5.864152    8[6-(6,8),60-(8,8,8,8,8,8,8)]
   510       7.012994       7.012994       7.012994    8[6-(6,8),60-(8,8,8,8,8,8,8)]
   511       -0.35663       -0.35663       -0.35663    8[6-(6,8),60-(8,8,8,8,8)]
   512       0.738522       0.738522       0.738522    8[6-(6,8),60-(8,8,8,8,8)]
   513       4.990256       4.990256       4.990256    8[6-(6,8),60-(8,8,8,8,8,8,8)]
   514       6.080871       6.080871       6.080871    8[6-(6,8),60-(8,8,8,8,8,8,8)]
   515       4.085484       4.085484       4.085484    8[6-(6,8),60-(8,8,8,8,8)]
   516       2.865565       2.865565       2.865565    8[6-(6,8),60-(8,8,8,8,8)]
   517        1.08682        1.08682        1.08682    8[6-(6,8),60-(8,8,8,8,8),60-(8,8,8,8,8,8,8)]
   518      -1.775284      -1.775284      -1.775284    8[6-(6,8),60-(8,8,8,8,8,8,8)]
   519       2.434388       2.434388       2.434388    8[6-(6,8),60-(8,8,8,8,8),60-(8,8,8,8,8,8,8)]
   520        3.61262        3.61262        3.61262    8[6-(6,8),60-(8,8,8,8,8,8,8)]
   521       7.712794       7.712794       7.712794    8[6-(6,8),60-(8,8,8,8,8)]
   522       9.103978       9.103978       9.103978    8[6-(6,8),60-(8,8,8,8,8)]
   523        5.90274        5.90274        5.90274    8[6-(6,8),60-(8,8,8,8,8,8,8)]
   524       6.989848       6.989848       6.989848    8[6-(6,8),60-(8,8,8,8,8,8,8)]
