# Supplementary material for: A collection of forcefield precursors for metal–organic frameworks
Source: RSC Adv. 2019 Nov 13;9(63):36492–507. doi: 10.1039/c9ra07327b (PMC9075174; doi:10.1039/c9ra07327b)
Supplement: RA-009-C9RA07327B-s2604 [file RA-009-C9RA07327B-s2604.txt]

VEWXAY_clean

17.125000    0.000000    0.000000
-8.562542    20.375455    0.000000
0.000000    0.000000    24.938000

     1       8.562479       8.562479       8.562479    48[7-(6,6),7-(6,6),7-(6,6),7-(6,6)]
     2       -2.1e-05       -2.1e-05       -2.1e-05    48[7-(6,6),7-(6,6),7-(6,6),7-(6,6)]
     3       12.84375       12.84375       12.84375    48[7-(6,6),7-(6,6),7-(6,6),7-(6,6)]
     4       12.84375       12.84375       12.84375    48[7-(6,6),7-(6,6),7-(6,6),7-(6,6)]
     5       8.562479       8.562479       8.562479    48[7-(6,6),7-(6,6),7-(6,6),7-(6,6)]
     6       -2.1e-05       -2.1e-05       -2.1e-05    48[7-(6,6),7-(6,6),7-(6,6),7-(6,6)]
     7        4.28125        4.28125        4.28125    48[7-(6,6),7-(6,6),7-(6,6),7-(6,6)]
     8        4.28125        4.28125        4.28125    48[7-(6,6),7-(6,6),7-(6,6),7-(6,6)]
     9       5.765951       5.765951       5.765951    1[6-(6,7)]
    10       5.575866       5.575866       5.575866    1[6-(6,6)]
    11       2.102913       2.102913       2.102913    1[6-(6,6)]
    12       2.375198       2.375198       2.375198    1[6-(6,7)]
    13        4.95252        4.95252        4.95252    1[6-(1,6,8)]
    14       5.464555       5.464555       5.464555    1[6-(1,6,8)]
    15       2.248484       2.248484       2.248484    1[6-(1,6,8)]
    16       2.623523       2.623523       2.623523    1[6-(1,6,8)]
    17       0.885337       0.885337       0.885337    1[6-(6,6)]
    18      -0.306562      -0.306562      -0.306562    1[6-(6,7)]
    19        2.94719        2.94719        2.94719    1[6-(6,7)]
    20       4.252113       4.252113       4.252113    1[6-(6,6)]
    21       3.149257       3.149257       3.149257    1[6-(1,6,8)]
    22       2.798193       2.798193       2.798193    1[6-(1,6,8)]
    23       2.519053       2.519053       2.519053    1[6-(6,6)]
    24       2.448837       2.448837       2.448837    1[6-(6,7)]
    25       6.154686       6.154686       6.154686    1[6-(6,7)]
    26       6.361902       6.361902       6.361902    1[6-(6,6)]
    27       5.918371       5.918371       5.918371    1[6-(1,6,8)]
    28       5.654648       5.654648       5.654648    1[6-(1,6,8)]
    29       7.274673       7.274673       7.274673    1[6-(6,6)]
    30         8.5248         8.5248         8.5248    1[6-(6,7)]
    31       5.539917       5.539917       5.539917    1[6-(6,7)]
    32       4.217865       4.217865       4.217865    1[6-(6,6)]
    33      11.359007      11.359007      11.359007    1[6-(6,7)]
    34      11.549092      11.549092      11.549092    1[6-(6,6)]
    35      15.022045      15.022045      15.022045    1[6-(6,6)]
    36       14.74976       14.74976       14.74976    1[6-(6,7)]
    37      12.172438      12.172438      12.172438    1[6-(1,6,8)]
    38      11.660403      11.660403      11.660403    1[6-(1,6,8)]
    39      -2.248526      -2.248526      -2.248526    1[6-(1,6,8)]
    40      -2.623565      -2.623565      -2.623565    1[6-(1,6,8)]
    41      -0.885379      -0.885379      -0.885379    1[6-(6,6)]
    42        0.30652        0.30652        0.30652    1[6-(6,7)]
    43      -2.947232      -2.947232      -2.947232    1[6-(6,7)]
    44      12.872845      12.872845      12.872845    1[6-(6,6)]
    45      13.975701      13.975701      13.975701    1[6-(1,6,8)]
    46      14.326765      14.326765      14.326765    1[6-(1,6,8)]
    47      14.605905      14.605905      14.605905    1[6-(6,6)]
    48      14.676121      14.676121      14.676121    1[6-(6,7)]
    49      10.970272      10.970272      10.970272    1[6-(6,7)]
    50      10.763056      10.763056      10.763056    1[6-(6,6)]
    51      11.206587      11.206587      11.206587    1[6-(1,6,8)]
    52       11.47031       11.47031       11.47031    1[6-(1,6,8)]
    53       9.850285       9.850285       9.850285    1[6-(6,6)]
    54       8.600158       8.600158       8.600158    1[6-(6,7)]
    55      11.585041      11.585041      11.585041    1[6-(6,7)]
    56      12.907093      12.907093      12.907093    1[6-(6,6)]
    57      14.328482      14.328482      14.328482    1[6-(6,7)]
    58      14.138392      14.138392      14.138392    1[6-(6,6)]
    59      10.665445      10.665445      10.665445    1[6-(6,6)]
    60      10.937735      10.937735      10.937735    1[6-(6,7)]
    61      13.515038      13.515038      13.515038    1[6-(1,6,8)]
    62      14.027078      14.027078      14.027078    1[6-(1,6,8)]
    63      10.810999      10.810999      10.810999    1[6-(1,6,8)]
    64      11.186035      11.186035      11.186035    1[6-(1,6,8)]
    65       9.447846       9.447846       9.447846    1[6-(6,6)]
    66       8.255945       8.255945       8.255945    1[6-(6,7)]
    67      11.509693      11.509693      11.509693    1[6-(6,7)]
    68       12.81462       12.81462       12.81462    1[6-(6,6)]
    69      11.711776      11.711776      11.711776    1[6-(1,6,8)]
    70      11.360715      11.360715      11.360715    1[6-(1,6,8)]
    71       11.08158       11.08158       11.08158    1[6-(6,6)]
    72      11.011371      11.011371      11.011371    1[6-(6,7)]
    73      14.717222      14.717222      14.717222    1[6-(6,7)]
    74      14.924431      14.924431      14.924431    1[6-(6,6)]
    75      -2.644113      -2.644113      -2.644113    1[6-(1,6,8)]
    76       -2.90784       -2.90784       -2.90784    1[6-(1,6,8)]
    77      -1.287815      -1.287815      -1.287815    1[6-(6,6)]
    78      -0.037692      -0.037692      -0.037692    1[6-(6,7)]
    79      -3.022584      -3.022584      -3.022584    1[6-(6,7)]
    80      12.780368      12.780368      12.780368    1[6-(6,6)]
    81       2.796476       2.796476       2.796476    1[6-(6,7)]
    82       2.986566       2.986566       2.986566    1[6-(6,6)]
    83       6.459513       6.459513       6.459513    1[6-(6,6)]
    84       6.187223       6.187223       6.187223    1[6-(6,7)]
    85        3.60992        3.60992        3.60992    1[6-(1,6,8)]
    86        3.09788        3.09788        3.09788    1[6-(1,6,8)]
    87       6.313959       6.313959       6.313959    1[6-(1,6,8)]
    88       5.938923       5.938923       5.938923    1[6-(1,6,8)]
    89       7.677112       7.677112       7.677112    1[6-(6,6)]
    90       8.869013       8.869013       8.869013    1[6-(6,7)]
    91       5.615265       5.615265       5.615265    1[6-(6,7)]
    92       4.310338       4.310338       4.310338    1[6-(6,6)]
    93       5.413182       5.413182       5.413182    1[6-(1,6,8)]
    94       5.764243       5.764243       5.764243    1[6-(1,6,8)]
    95       6.043378       6.043378       6.043378    1[6-(6,6)]
    96       6.113587       6.113587       6.113587    1[6-(6,7)]
    97       2.407736       2.407736       2.407736    1[6-(6,7)]
    98       2.200527       2.200527       2.200527    1[6-(6,6)]
    99       2.644071       2.644071       2.644071    1[6-(1,6,8)]
   100       2.907798       2.907798       2.907798    1[6-(1,6,8)]
   101       1.287773       1.287773       1.287773    1[6-(6,6)]
   102        0.03765        0.03765        0.03765    1[6-(6,7)]
   103       3.022542       3.022542       3.022542    1[6-(6,7)]
   104        4.34459        4.34459        4.34459    1[6-(6,6)]
   105      -5.766024      -5.766024      -5.766024    1[6-(6,7)]
   106      -5.575934      -5.575934      -5.575934    1[6-(6,6)]
   107      -2.102987      -2.102987      -2.102987    1[6-(6,6)]
   108      -2.375277      -2.375277      -2.375277    1[6-(6,7)]
   109       -4.95258       -4.95258       -4.95258    1[6-(1,6,8)]
   110       -5.46462       -5.46462       -5.46462    1[6-(1,6,8)]
   111      -2.248541      -2.248541      -2.248541    1[6-(1,6,8)]
   112      -2.623577      -2.623577      -2.623577    1[6-(1,6,8)]
   113      -0.885388      -0.885388      -0.885388    1[6-(6,6)]
   114       0.306513       0.306513       0.306513    1[6-(6,7)]
   115      -2.947235      -2.947235      -2.947235    1[6-(6,7)]
   116      -4.252162      -4.252162      -4.252162    1[6-(6,6)]
   117      -3.149318      -3.149318      -3.149318    1[6-(1,6,8)]
   118      -2.798257      -2.798257      -2.798257    1[6-(1,6,8)]
   119      -2.519122      -2.519122      -2.519122    1[6-(6,6)]
   120      -2.448913      -2.448913      -2.448913    1[6-(6,7)]
   121      -6.154764      -6.154764      -6.154764    1[6-(6,7)]
   122      -6.361973      -6.361973      -6.361973    1[6-(6,6)]
   123      -5.918429      -5.918429      -5.918429    1[6-(1,6,8)]
   124      11.470298      11.470298      11.470298    1[6-(1,6,8)]
   125       9.850273       9.850273       9.850273    1[6-(6,6)]
   126        8.60015        8.60015        8.60015    1[6-(6,7)]
   127      11.585042      11.585042      11.585042    1[6-(6,7)]
   128       -4.21791       -4.21791       -4.21791    1[6-(6,6)]
   129       5.765982       5.765982       5.765982    1[6-(6,7)]
   130       5.575892       5.575892       5.575892    1[6-(6,6)]
   131       2.102945       2.102945       2.102945    1[6-(6,6)]
   132       2.375235       2.375235       2.375235    1[6-(6,7)]
   133       4.952538       4.952538       4.952538    1[6-(1,6,8)]
   134       5.464578       5.464578       5.464578    1[6-(1,6,8)]
   135       2.248499       2.248499       2.248499    1[6-(1,6,8)]
   136       2.623535       2.623535       2.623535    1[6-(1,6,8)]
   137       0.885346       0.885346       0.885346    1[6-(6,6)]
   138      -0.306555      -0.306555      -0.306555    1[6-(6,7)]
   139       2.947193       2.947193       2.947193    1[6-(6,7)]
   140        4.25212        4.25212        4.25212    1[6-(6,6)]
   141       3.149276       3.149276       3.149276    1[6-(1,6,8)]
   142       2.798215       2.798215       2.798215    1[6-(1,6,8)]
   143        2.51908        2.51908        2.51908    1[6-(6,6)]
   144       2.448871       2.448871       2.448871    1[6-(6,7)]
   145       6.154722       6.154722       6.154722    1[6-(6,7)]
   146       6.361931       6.361931       6.361931    1[6-(6,6)]
   147       5.918387       5.918387       5.918387    1[6-(1,6,8)]
   148        5.65466        5.65466        5.65466    1[6-(1,6,8)]
   149       7.274685       7.274685       7.274685    1[6-(6,6)]
   150       8.524808       8.524808       8.524808    1[6-(6,7)]
   151       5.539916       5.539916       5.539916    1[6-(6,7)]
   152       4.217868       4.217868       4.217868    1[6-(6,6)]
   153       2.796507       2.796507       2.796507    1[6-(6,7)]
   154       2.986592       2.986592       2.986592    1[6-(6,6)]
   155       6.459545       6.459545       6.459545    1[6-(6,6)]
   156        6.18726        6.18726        6.18726    1[6-(6,7)]
   157       3.609938       3.609938       3.609938    1[6-(1,6,8)]
   158       3.097903       3.097903       3.097903    1[6-(1,6,8)]
   159       6.313974       6.313974       6.313974    1[6-(1,6,8)]
   160       5.938935       5.938935       5.938935    1[6-(1,6,8)]
   161       7.677121       7.677121       7.677121    1[6-(6,6)]
   162        8.86902        8.86902        8.86902    1[6-(6,7)]
   163       5.615268       5.615268       5.615268    1[6-(6,7)]
   164       4.310345       4.310345       4.310345    1[6-(6,6)]
   165       5.413201       5.413201       5.413201    1[6-(1,6,8)]
   166       5.764265       5.764265       5.764265    1[6-(1,6,8)]
   167       6.043405       6.043405       6.043405    1[6-(6,6)]
   168       6.113621       6.113621       6.113621    1[6-(6,7)]
   169       2.407772       2.407772       2.407772    1[6-(6,7)]
   170       2.200556       2.200556       2.200556    1[6-(6,6)]
   171       2.644087       2.644087       2.644087    1[6-(1,6,8)]
   172        2.90781        2.90781        2.90781    1[6-(1,6,8)]
   173       1.287785       1.287785       1.287785    1[6-(6,6)]
   174       0.037658       0.037658       0.037658    1[6-(6,7)]
   175       3.022541       3.022541       3.022541    1[6-(6,7)]
   176       4.344593       4.344593       4.344593    1[6-(6,6)]
   177      -2.796549      -2.796549      -2.796549    1[6-(6,7)]
   178      -2.986634      -2.986634      -2.986634    1[6-(6,6)]
   179      -6.459587      -6.459587      -6.459587    1[6-(6,6)]
   180      -6.187302      -6.187302      -6.187302    1[6-(6,7)]
   181       -3.60998       -3.60998       -3.60998    1[6-(1,6,8)]
   182      -3.097945      -3.097945      -3.097945    1[6-(1,6,8)]
   183      10.810984      10.810984      10.810984    1[6-(1,6,8)]
   184      11.186023      11.186023      11.186023    1[6-(1,6,8)]
   185       9.447837       9.447837       9.447837    1[6-(6,6)]
   186       8.255938       8.255938       8.255938    1[6-(6,7)]
   187       11.50969       11.50969       11.50969    1[6-(6,7)]
   188      -4.310387      -4.310387      -4.310387    1[6-(6,6)]
   189      -5.413243      -5.413243      -5.413243    1[6-(1,6,8)]
   190      -5.764307      -5.764307      -5.764307    1[6-(1,6,8)]
   191      -6.043447      -6.043447      -6.043447    1[6-(6,6)]
   192      -6.113663      -6.113663      -6.113663    1[6-(6,7)]
   193      -2.407814      -2.407814      -2.407814    1[6-(6,7)]
   194      -2.200598      -2.200598      -2.200598    1[6-(6,6)]
   195      -2.644129      -2.644129      -2.644129    1[6-(1,6,8)]
   196      -2.907852      -2.907852      -2.907852    1[6-(1,6,8)]
   197      -1.287827      -1.287827      -1.287827    1[6-(6,6)]
   198        -0.0377        -0.0377        -0.0377    1[6-(6,7)]
   199      -3.022583      -3.022583      -3.022583    1[6-(6,7)]
   200      -4.344635      -4.344635      -4.344635    1[6-(6,6)]
   201       5.005601       5.005601       5.005601    6[1-(0),6-(1,6),7-(6,48)]
   202       4.906278       4.906278       4.906278    6[1-(0),6-(1,7),6-(6,8)]
   203       3.830828       3.830828       3.830828    6[6-(1,6),6-(1,6),8-(6)]
   204       2.871826       2.871826       2.871826    6[1-(0),6-(1,7),6-(6,8)]
   205       3.044786       3.044786       3.044786    6[1-(0),6-(1,6),7-(6,48)]
   206       4.688794       4.688794       4.688794    6[1-(0),1-(0),6-(6,6,6),8-(6)]
   207       4.116307       4.116307       4.116307    6[6-(1,1,8),6-(1,1,8),6-(1,1,8),6-(1,1,8)]
   208       2.969447       2.969447       2.969447    6[1-(0),1-(0),6-(6,6,6),8-(6)]
   209       2.692025       2.692025       2.692025    6[6-(1,6),6-(1,6),8-(6)]
   210       1.328875       1.328875       1.328875    6[1-(0),6-(1,7),6-(6,8)]
   211       0.623326       0.623326       0.623326    6[1-(0),6-(1,6),7-(6,48)]
   212       2.525914       2.525914       2.525914    6[1-(0),6-(1,6),7-(6,48)]
   213       3.323938       3.323938       3.323938    6[1-(0),6-(1,7),6-(6,8)]
   214       3.502031       3.502031       3.502031    6[1-(0),1-(0),6-(6,6,6),8-(6)]
   215       4.447328       4.447328       4.447328    6[6-(1,6),6-(1,6),8-(6)]
   216       3.303377       3.303377       3.303377    6[1-(0),6-(1,7),6-(6,8)]
   217       3.263988       3.263988       3.263988    6[1-(0),6-(1,6),7-(6,48)]
   218       5.392624       5.392624       5.392624    6[1-(0),6-(1,6),7-(6,48)]
   219       5.536476       5.536476       5.536476    6[1-(0),6-(1,7),6-(6,8)]
   220       5.243647       5.243647       5.243647    6[1-(0),1-(0),6-(6,6,6),8-(6)]
   221        5.57245        5.57245        5.57245    6[6-(1,6),6-(1,6),8-(6)]
   222       6.882512       6.882512       6.882512    6[1-(0),6-(1,7),6-(6,8)]
   223       7.624026       7.624026       7.624026    6[1-(0),6-(1,6),7-(6,48)]
   224       5.889266       5.889266       5.889266    6[1-(0),6-(1,6),7-(6,48)]
   225        5.09124        5.09124        5.09124    6[1-(0),6-(1,7),6-(6,8)]
   226      12.119357      12.119357      12.119357    6[1-(0),6-(1,6),7-(6,48)]
   227       12.21868       12.21868       12.21868    6[1-(0),6-(1,7),6-(6,8)]
   228       13.29413       13.29413       13.29413    6[6-(1,6),6-(1,6),8-(6)]
   229      14.253132      14.253132      14.253132    6[1-(0),6-(1,7),6-(6,8)]
   230      14.080172      14.080172      14.080172    6[1-(0),6-(1,6),7-(6,48)]
   231      12.436164      12.436164      12.436164    6[1-(0),1-(0),6-(6,6,6),8-(6)]
   232      13.008651      13.008651      13.008651    6[6-(1,1,8),6-(1,1,8),6-(1,1,8),6-(1,1,8)]
   233      14.155511      14.155511      14.155511    6[1-(0),1-(0),6-(6,6,6),8-(6)]
   234      -2.692067      -2.692067      -2.692067    6[6-(1,6),6-(1,6),8-(6)]
   235      -1.328917      -1.328917      -1.328917    6[1-(0),6-(1,7),6-(6,8)]
   236      -0.623368      -0.623368      -0.623368    6[1-(0),6-(1,6),7-(6,48)]
   237      -2.525956      -2.525956      -2.525956    6[1-(0),6-(1,6),7-(6,48)]
   238       -3.32398       -3.32398       -3.32398    6[1-(0),6-(1,7),6-(6,8)]
   239      13.622927      13.622927      13.622927    6[1-(0),1-(0),6-(6,6,6),8-(6)]
   240       12.67763       12.67763       12.67763    6[6-(1,6),6-(1,6),8-(6)]
   241      13.821581      13.821581      13.821581    6[1-(0),6-(1,7),6-(6,8)]
   242       13.86097       13.86097       13.86097    6[1-(0),6-(1,6),7-(6,48)]
   243      11.732334      11.732334      11.732334    6[1-(0),6-(1,6),7-(6,48)]
   244      11.588482      11.588482      11.588482    6[1-(0),6-(1,7),6-(6,8)]
   245      11.881311      11.881311      11.881311    6[1-(0),1-(0),6-(6,6,6),8-(6)]
   246      11.552508      11.552508      11.552508    6[6-(1,6),6-(1,6),8-(6)]
   247      10.242446      10.242446      10.242446    6[1-(0),6-(1,7),6-(6,8)]
   248       9.500932       9.500932       9.500932    6[1-(0),6-(1,6),7-(6,48)]
   249      11.235692      11.235692      11.235692    6[1-(0),6-(1,6),7-(6,48)]
   250      12.033718      12.033718      12.033718    6[1-(0),6-(1,7),6-(6,8)]
   251      13.568132      13.568132      13.568132    6[1-(0),6-(1,6),7-(6,48)]
   252      13.468805      13.468805      13.468805    6[1-(0),6-(1,7),6-(6,8)]
   253      12.393355      12.393355      12.393355    6[6-(1,6),6-(1,6),8-(6)]
   254      11.434357      11.434357      11.434357    6[1-(0),6-(1,7),6-(6,8)]
   255      11.607322      11.607322      11.607322    6[1-(0),6-(1,6),7-(6,48)]
   256      13.251314      13.251314      13.251314    6[1-(0),1-(0),6-(6,6,6),8-(6)]
   257      12.678824      12.678824      12.678824    6[6-(1,1,8),6-(1,1,8),6-(1,1,8),6-(1,1,8)]
   258      11.531961      11.531961      11.531961    6[1-(0),1-(0),6-(6,6,6),8-(6)]
   259      11.254533      11.254533      11.254533    6[6-(1,6),6-(1,6),8-(6)]
   260       9.891383       9.891383       9.891383    6[1-(0),6-(1,7),6-(6,8)]
   261       9.185832       9.185832       9.185832    6[1-(0),6-(1,6),7-(6,48)]
   262      11.088419      11.088419      11.088419    6[1-(0),6-(1,6),7-(6,48)]
   263      11.886445      11.886445      11.886445    6[1-(0),6-(1,7),6-(6,8)]
   264      12.064552      12.064552      12.064552    6[1-(0),1-(0),6-(6,6,6),8-(6)]
   265      13.009855      13.009855      13.009855    6[6-(1,6),6-(1,6),8-(6)]
   266      11.865906      11.865906      11.865906    6[1-(0),6-(1,7),6-(6,8)]
   267       11.82652       11.82652       11.82652    6[1-(0),6-(1,6),7-(6,48)]
   268      13.955159      13.955159      13.955159    6[1-(0),6-(1,6),7-(6,48)]
   269      14.099007      14.099007      14.099007    6[1-(0),6-(1,7),6-(6,8)]
   270      13.806161      13.806161      13.806161    6[1-(0),1-(0),6-(6,6,6),8-(6)]
   271      -2.990042      -2.990042      -2.990042    6[6-(1,6),6-(1,6),8-(6)]
   272      -1.679979      -1.679979      -1.679979    6[1-(0),6-(1,7),6-(6,8)]
   273      -0.938468      -0.938468      -0.938468    6[1-(0),6-(1,6),7-(6,48)]
   274      -2.673233      -2.673233      -2.673233    6[1-(0),6-(1,6),7-(6,48)]
   275      -3.471257      -3.471257      -3.471257    6[1-(0),6-(1,7),6-(6,8)]
   276       3.556826       3.556826       3.556826    6[1-(0),6-(1,6),7-(6,48)]
   277       3.656153       3.656153       3.656153    6[1-(0),6-(1,7),6-(6,8)]
   278       4.731603       4.731603       4.731603    6[6-(1,6),6-(1,6),8-(6)]
   279       5.690601       5.690601       5.690601    6[1-(0),6-(1,7),6-(6,8)]
   280       5.517636       5.517636       5.517636    6[1-(0),6-(1,6),7-(6,48)]
   281       3.873644       3.873644       3.873644    6[1-(0),1-(0),6-(6,6,6),8-(6)]
   282       4.446134       4.446134       4.446134    6[6-(1,1,8),6-(1,1,8),6-(1,1,8),6-(1,1,8)]
   283       5.592997       5.592997       5.592997    6[1-(0),1-(0),6-(6,6,6),8-(6)]
   284       5.870425       5.870425       5.870425    6[6-(1,6),6-(1,6),8-(6)]
   285       7.233575       7.233575       7.233575    6[1-(0),6-(1,7),6-(6,8)]
   286       7.939126       7.939126       7.939126    6[1-(0),6-(1,6),7-(6,48)]
   287       6.036539       6.036539       6.036539    6[1-(0),6-(1,6),7-(6,48)]
   288       5.238513       5.238513       5.238513    6[1-(0),6-(1,7),6-(6,8)]
   289       5.060406       5.060406       5.060406    6[1-(0),1-(0),6-(6,6,6),8-(6)]
   290       4.115103       4.115103       4.115103    6[6-(1,6),6-(1,6),8-(6)]
   291       5.259052       5.259052       5.259052    6[1-(0),6-(1,7),6-(6,8)]
   292       5.298438       5.298438       5.298438    6[1-(0),6-(1,6),7-(6,48)]
   293       3.169799       3.169799       3.169799    6[1-(0),6-(1,6),7-(6,48)]
   294       3.025951       3.025951       3.025951    6[1-(0),6-(1,7),6-(6,8)]
   295       3.318797       3.318797       3.318797    6[1-(0),1-(0),6-(6,6,6),8-(6)]
   296           2.99           2.99           2.99    6[6-(1,6),6-(1,6),8-(6)]
   297       1.679937       1.679937       1.679937    6[1-(0),6-(1,7),6-(6,8)]
   298       0.938426       0.938426       0.938426    6[1-(0),6-(1,6),7-(6,48)]
   299       2.673191       2.673191       2.673191    6[1-(0),6-(1,6),7-(6,48)]
   300       3.471215       3.471215       3.471215    6[1-(0),6-(1,7),6-(6,8)]
   301      -5.005674      -5.005674      -5.005674    6[1-(0),6-(1,6),7-(6,48)]
   302      -4.906347      -4.906347      -4.906347    6[1-(0),6-(1,7),6-(6,8)]
   303      -3.830897      -3.830897      -3.830897    6[6-(1,6),6-(1,6),8-(6)]
   304      -2.871899      -2.871899      -2.871899    6[1-(0),6-(1,7),6-(6,8)]
   305      -3.044864      -3.044864      -3.044864    6[1-(0),6-(1,6),7-(6,48)]
   306      -4.688856      -4.688856      -4.688856    6[1-(0),1-(0),6-(6,6,6),8-(6)]
   307      -4.116366      -4.116366      -4.116366    6[6-(1,1,8),6-(1,1,8),6-(1,1,8),6-(1,1,8)]
   308      -2.969503      -2.969503      -2.969503    6[1-(0),1-(0),6-(6,6,6),8-(6)]
   309      -2.692075      -2.692075      -2.692075    6[6-(1,6),6-(1,6),8-(6)]
   310      -1.328925      -1.328925      -1.328925    6[1-(0),6-(1,7),6-(6,8)]
   311      -0.623374      -0.623374      -0.623374    6[1-(0),6-(1,6),7-(6,48)]
   312      -2.525961      -2.525961      -2.525961    6[1-(0),6-(1,6),7-(6,48)]
   313      -3.323987      -3.323987      -3.323987    6[1-(0),6-(1,7),6-(6,8)]
   314      -3.502094      -3.502094      -3.502094    6[1-(0),1-(0),6-(6,6,6),8-(6)]
   315      -4.447397      -4.447397      -4.447397    6[6-(1,6),6-(1,6),8-(6)]
   316      -3.303448      -3.303448      -3.303448    6[1-(0),6-(1,7),6-(6,8)]
   317      -3.264062      -3.264062      -3.264062    6[1-(0),6-(1,6),7-(6,48)]
   318      -5.392701      -5.392701      -5.392701    6[1-(0),6-(1,6),7-(6,48)]
   319      -5.536549      -5.536549      -5.536549    6[1-(0),6-(1,7),6-(6,8)]
   320      -5.243703      -5.243703      -5.243703    6[1-(0),1-(0),6-(6,6,6),8-(6)]
   321        11.5525        11.5525        11.5525    6[6-(1,6),6-(1,6),8-(6)]
   322      10.242437      10.242437      10.242437    6[1-(0),6-(1,7),6-(6,8)]
   323       9.500926       9.500926       9.500926    6[1-(0),6-(1,6),7-(6,48)]
   324      11.235691      11.235691      11.235691    6[1-(0),6-(1,6),7-(6,48)]
   325      12.033715      12.033715      12.033715    6[1-(0),6-(1,7),6-(6,8)]
   326       5.005632       5.005632       5.005632    6[1-(0),6-(1,6),7-(6,48)]
   327       4.906305       4.906305       4.906305    6[1-(0),6-(1,7),6-(6,8)]
   328       3.830855       3.830855       3.830855    6[6-(1,6),6-(1,6),8-(6)]
   329       2.871857       2.871857       2.871857    6[1-(0),6-(1,7),6-(6,8)]
   330       3.044822       3.044822       3.044822    6[1-(0),6-(1,6),7-(6,48)]
   331       4.688814       4.688814       4.688814    6[1-(0),1-(0),6-(6,6,6),8-(6)]
   332       4.116324       4.116324       4.116324    6[6-(1,1,8),6-(1,1,8),6-(1,1,8),6-(1,1,8)]
   333       2.969461       2.969461       2.969461    6[1-(0),1-(0),6-(6,6,6),8-(6)]
   334       2.692033       2.692033       2.692033    6[6-(1,6),6-(1,6),8-(6)]
   335       1.328883       1.328883       1.328883    6[1-(0),6-(1,7),6-(6,8)]
   336       0.623332       0.623332       0.623332    6[1-(0),6-(1,6),7-(6,48)]
   337       2.525919       2.525919       2.525919    6[1-(0),6-(1,6),7-(6,48)]
   338       3.323945       3.323945       3.323945    6[1-(0),6-(1,7),6-(6,8)]
   339       3.502052       3.502052       3.502052    6[1-(0),1-(0),6-(6,6,6),8-(6)]
   340       4.447355       4.447355       4.447355    6[6-(1,6),6-(1,6),8-(6)]
   341       3.303406       3.303406       3.303406    6[1-(0),6-(1,7),6-(6,8)]
   342        3.26402        3.26402        3.26402    6[1-(0),6-(1,6),7-(6,48)]
   343       5.392659       5.392659       5.392659    6[1-(0),6-(1,6),7-(6,48)]
   344       5.536507       5.536507       5.536507    6[1-(0),6-(1,7),6-(6,8)]
   345       5.243661       5.243661       5.243661    6[1-(0),1-(0),6-(6,6,6),8-(6)]
   346       5.572458       5.572458       5.572458    6[6-(1,6),6-(1,6),8-(6)]
   347       6.882521       6.882521       6.882521    6[1-(0),6-(1,7),6-(6,8)]
   348       7.624032       7.624032       7.624032    6[1-(0),6-(1,6),7-(6,48)]
   349       5.889267       5.889267       5.889267    6[1-(0),6-(1,6),7-(6,48)]
   350       5.091243       5.091243       5.091243    6[1-(0),6-(1,7),6-(6,8)]
   351       3.556857       3.556857       3.556857    6[1-(0),6-(1,6),7-(6,48)]
   352        3.65618        3.65618        3.65618    6[1-(0),6-(1,7),6-(6,8)]
   353        4.73163        4.73163        4.73163    6[6-(1,6),6-(1,6),8-(6)]
   354       5.690632       5.690632       5.690632    6[1-(0),6-(1,7),6-(6,8)]
   355       5.517672       5.517672       5.517672    6[1-(0),6-(1,6),7-(6,48)]
   356       3.873664       3.873664       3.873664    6[1-(0),1-(0),6-(6,6,6),8-(6)]
   357       4.446151       4.446151       4.446151    6[6-(1,1,8),6-(1,1,8),6-(1,1,8),6-(1,1,8)]
   358       5.593011       5.593011       5.593011    6[1-(0),1-(0),6-(6,6,6),8-(6)]
   359       5.870433       5.870433       5.870433    6[6-(1,6),6-(1,6),8-(6)]
   360       7.233583       7.233583       7.233583    6[1-(0),6-(1,7),6-(6,8)]
   361       7.939132       7.939132       7.939132    6[1-(0),6-(1,6),7-(6,48)]
   362       6.036544       6.036544       6.036544    6[1-(0),6-(1,6),7-(6,48)]
   363        5.23852        5.23852        5.23852    6[1-(0),6-(1,7),6-(6,8)]
   364       5.060427       5.060427       5.060427    6[1-(0),1-(0),6-(6,6,6),8-(6)]
   365        4.11513        4.11513        4.11513    6[6-(1,6),6-(1,6),8-(6)]
   366       5.259081       5.259081       5.259081    6[1-(0),6-(1,7),6-(6,8)]
   367        5.29847        5.29847        5.29847    6[1-(0),6-(1,6),7-(6,48)]
   368       3.169834       3.169834       3.169834    6[1-(0),6-(1,6),7-(6,48)]
   369       3.025982       3.025982       3.025982    6[1-(0),6-(1,7),6-(6,8)]
   370       3.318811       3.318811       3.318811    6[1-(0),1-(0),6-(6,6,6),8-(6)]
   371       2.990008       2.990008       2.990008    6[6-(1,6),6-(1,6),8-(6)]
   372       1.679946       1.679946       1.679946    6[1-(0),6-(1,7),6-(6,8)]
   373       0.938432       0.938432       0.938432    6[1-(0),6-(1,6),7-(6,48)]
   374       2.673192       2.673192       2.673192    6[1-(0),6-(1,6),7-(6,48)]
   375       3.471218       3.471218       3.471218    6[1-(0),6-(1,7),6-(6,8)]
   376      -3.556899      -3.556899      -3.556899    6[1-(0),6-(1,6),7-(6,48)]
   377      -3.656222      -3.656222      -3.656222    6[1-(0),6-(1,7),6-(6,8)]
   378      -4.731672      -4.731672      -4.731672    6[6-(1,6),6-(1,6),8-(6)]
   379      -5.690674      -5.690674      -5.690674    6[1-(0),6-(1,7),6-(6,8)]
   380      -5.517714      -5.517714      -5.517714    6[1-(0),6-(1,6),7-(6,48)]
   381      -3.873706      -3.873706      -3.873706    6[1-(0),1-(0),6-(6,6,6),8-(6)]
   382      -4.446193      -4.446193      -4.446193    6[6-(1,1,8),6-(1,1,8),6-(1,1,8),6-(1,1,8)]
   383      -5.593053      -5.593053      -5.593053    6[1-(0),1-(0),6-(6,6,6),8-(6)]
   384      11.254525      11.254525      11.254525    6[6-(1,6),6-(1,6),8-(6)]
   385       9.891375       9.891375       9.891375    6[1-(0),6-(1,7),6-(6,8)]
   386       9.185826       9.185826       9.185826    6[1-(0),6-(1,6),7-(6,48)]
   387      11.088414      11.088414      11.088414    6[1-(0),6-(1,6),7-(6,48)]
   388      11.886438      11.886438      11.886438    6[1-(0),6-(1,7),6-(6,8)]
   389      -5.060469      -5.060469      -5.060469    6[1-(0),1-(0),6-(6,6,6),8-(6)]
   390      -4.115172      -4.115172      -4.115172    6[6-(1,6),6-(1,6),8-(6)]
   391      -5.259123      -5.259123      -5.259123    6[1-(0),6-(1,7),6-(6,8)]
   392      -5.298512      -5.298512      -5.298512    6[1-(0),6-(1,6),7-(6,48)]
   393      -3.169876      -3.169876      -3.169876    6[1-(0),6-(1,6),7-(6,48)]
   394      -3.026024      -3.026024      -3.026024    6[1-(0),6-(1,7),6-(6,8)]
   395      -3.318853      -3.318853      -3.318853    6[1-(0),1-(0),6-(6,6,6),8-(6)]
   396       -2.99005       -2.99005       -2.99005    6[6-(1,6),6-(1,6),8-(6)]
   397      -1.679988      -1.679988      -1.679988    6[1-(0),6-(1,7),6-(6,8)]
   398      -0.938474      -0.938474      -0.938474    6[1-(0),6-(1,6),7-(6,48)]
   399      -2.673234      -2.673234      -2.673234    6[1-(0),6-(1,6),7-(6,48)]
   400       -3.47126       -3.47126       -3.47126    6[1-(0),6-(1,7),6-(6,8)]
   401       4.087185       4.087185       4.087185    7[6-(1,6),6-(1,6),48-(7,7,7)]
   402       1.214139       1.214139       1.214139    7[6-(1,6),6-(1,6),48-(7,7,7)]
   403       7.146069       7.146069       7.146069    7[6-(1,6),6-(1,6),48-(7,7,7)]
   404       4.325565       4.325565       4.325565    7[6-(1,6),6-(1,6),48-(7,7,7)]
   405      13.037773      13.037773      13.037773    7[6-(1,6),6-(1,6),48-(7,7,7)]
   406      -1.214181      -1.214181      -1.214181    7[6-(1,6),6-(1,6),48-(7,7,7)]
   407       9.978889       9.978889       9.978889    7[6-(1,6),6-(1,6),48-(7,7,7)]
   408      12.799393      12.799393      12.799393    7[6-(1,6),6-(1,6),48-(7,7,7)]
   409       12.64972       12.64972       12.64972    7[6-(1,6),6-(1,6),48-(7,7,7)]
   410       9.776644       9.776644       9.776644    7[6-(1,6),6-(1,6),48-(7,7,7)]
   411      -1.416428      -1.416428      -1.416428    7[6-(1,6),6-(1,6),48-(7,7,7)]
   412        12.8881        12.8881        12.8881    7[6-(1,6),6-(1,6),48-(7,7,7)]
   413       4.475238       4.475238       4.475238    7[6-(1,6),6-(1,6),48-(7,7,7)]
   414       7.348314       7.348314       7.348314    7[6-(1,6),6-(1,6),48-(7,7,7)]
   415       1.416386       1.416386       1.416386    7[6-(1,6),6-(1,6),48-(7,7,7)]
   416       4.236858       4.236858       4.236858    7[6-(1,6),6-(1,6),48-(7,7,7)]
   417      -4.087262      -4.087262      -4.087262    7[6-(1,6),6-(1,6),48-(7,7,7)]
   418      -1.214186      -1.214186      -1.214186    7[6-(1,6),6-(1,6),48-(7,7,7)]
   419       9.978886       9.978886       9.978886    7[6-(1,6),6-(1,6),48-(7,7,7)]
   420      -4.325642      -4.325642      -4.325642    7[6-(1,6),6-(1,6),48-(7,7,7)]
   421        4.08722        4.08722        4.08722    7[6-(1,6),6-(1,6),48-(7,7,7)]
   422       1.214144       1.214144       1.214144    7[6-(1,6),6-(1,6),48-(7,7,7)]
   423       7.146072       7.146072       7.146072    7[6-(1,6),6-(1,6),48-(7,7,7)]
   424         4.3256         4.3256         4.3256    7[6-(1,6),6-(1,6),48-(7,7,7)]
   425       4.475273       4.475273       4.475273    7[6-(1,6),6-(1,6),48-(7,7,7)]
   426       7.348319       7.348319       7.348319    7[6-(1,6),6-(1,6),48-(7,7,7)]
   427       1.416389       1.416389       1.416389    7[6-(1,6),6-(1,6),48-(7,7,7)]
   428       4.236893       4.236893       4.236893    7[6-(1,6),6-(1,6),48-(7,7,7)]
   429      -4.475315      -4.475315      -4.475315    7[6-(1,6),6-(1,6),48-(7,7,7)]
   430       9.776639       9.776639       9.776639    7[6-(1,6),6-(1,6),48-(7,7,7)]
   431      -1.416431      -1.416431      -1.416431    7[6-(1,6),6-(1,6),48-(7,7,7)]
   432      -4.236935      -4.236935      -4.236935    7[6-(1,6),6-(1,6),48-(7,7,7)]
   433        3.63509        3.63509        3.63509    8[6-(1,1,6),6-(6,6)]
   434       3.520017       3.520017       3.520017    8[6-(1,1,6),6-(6,6)]
   435       4.694101       4.694101       4.694101    8[6-(1,1,6),6-(6,6)]
   436       4.723049       4.723049       4.723049    8[6-(1,1,6),6-(6,6)]
   437      13.489868      13.489868      13.489868    8[6-(1,1,6),6-(6,6)]
   438      13.604941      13.604941      13.604941    8[6-(1,1,6),6-(6,6)]
   439      12.430857      12.430857      12.430857    8[6-(1,1,6),6-(6,6)]
   440      12.401909      12.401909      12.401909    8[6-(1,1,6),6-(6,6)]
   441      12.197615      12.197615      12.197615    8[6-(1,1,6),6-(6,6)]
   442      12.082528      12.082528      12.082528    8[6-(1,1,6),6-(6,6)]
   443      13.256625      13.256625      13.256625    8[6-(1,1,6),6-(6,6)]
   444      13.285559      13.285559      13.285559    8[6-(1,1,6),6-(6,6)]
   445       4.927343       4.927343       4.927343    8[6-(1,1,6),6-(6,6)]
   446        5.04243        5.04243        5.04243    8[6-(1,1,6),6-(6,6)]
   447       3.868333       3.868333       3.868333    8[6-(1,1,6),6-(6,6)]
   448       3.839399       3.839399       3.839399    8[6-(1,1,6),6-(6,6)]
   449      -3.635157      -3.635157      -3.635157    8[6-(1,1,6),6-(6,6)]
   450       -3.52007       -3.52007       -3.52007    8[6-(1,1,6),6-(6,6)]
   451      -4.694167      -4.694167      -4.694167    8[6-(1,1,6),6-(6,6)]
   452      -4.723101      -4.723101      -4.723101    8[6-(1,1,6),6-(6,6)]
   453       3.635115       3.635115       3.635115    8[6-(1,1,6),6-(6,6)]
   454       3.520028       3.520028       3.520028    8[6-(1,1,6),6-(6,6)]
   455       4.694125       4.694125       4.694125    8[6-(1,1,6),6-(6,6)]
   456       4.723059       4.723059       4.723059    8[6-(1,1,6),6-(6,6)]
   457       4.927368       4.927368       4.927368    8[6-(1,1,6),6-(6,6)]
   458       5.042441       5.042441       5.042441    8[6-(1,1,6),6-(6,6)]
   459       3.868357       3.868357       3.868357    8[6-(1,1,6),6-(6,6)]
   460       3.839409       3.839409       3.839409    8[6-(1,1,6),6-(6,6)]
   461       -4.92741       -4.92741       -4.92741    8[6-(1,1,6),6-(6,6)]
   462      -5.042483      -5.042483      -5.042483    8[6-(1,1,6),6-(6,6)]
   463      -3.868399      -3.868399      -3.868399    8[6-(1,1,6),6-(6,6)]
   464      -3.839451      -3.839451      -3.839451    8[6-(1,1,6),6-(6,6)]
