# Supplementary material for: A collection of forcefield precursors for metal–organic frameworks
Source: RSC Adv. 2019 Nov 13;9(63):36492–507. doi: 10.1039/c9ra07327b (PMC9075174; doi:10.1039/c9ra07327b)
Supplement: RA-009-C9RA07327B-s2605 [file RA-009-C9RA07327B-s2605.txt]

VEXTUO_clean

18.852300    0.000000    0.000000
9.278247    16.411074    0.000000
9.278247    5.412835    15.492726

     1      10.351059      10.351059      10.351059    28[7-(6,6),8-(28,28),8-(6),8-(6),8-(6),8-(6)]
     2       8.353338       8.353338       8.353338    28[7-(6,6),8-(28,28),8-(6),8-(6),8-(6),8-(6)]
     3       9.352199       9.352199       9.352199    28[7-(6,6),8-(28,28),8-(6),8-(6),8-(6),8-(6)]
     4      27.057735      27.057735      27.057735    28[7-(6,6),8-(28,28),8-(6),8-(6),8-(6),8-(6)]
     5      29.055456      29.055456      29.055456    28[7-(6,6),8-(28,28),8-(6),8-(6),8-(6),8-(6)]
     6      28.056596      28.056596      28.056596    28[7-(6,6),8-(28,28),8-(6),8-(6),8-(6),8-(6)]
     7      24.777903      24.777903      24.777903    1[6-(6,6)]
     8      26.392459      26.392459      26.392459    1[6-(6,6)]
     9      23.976982      23.976982      23.976982    1[6-(6,6)]
    10      22.344501      22.344501      22.344501    1[6-(6,6)]
    11      12.654313      12.654313      12.654313    1[6-(6,7)]
    12      25.865515      25.865515      25.865515    1[6-(6,6)]
    13      26.551388      26.551388      26.551388    1[6-(6,6)]
    14      27.157482      27.157482      27.157482    1[6-(6,6)]
    15      26.431664      26.431664      26.431664    1[6-(6,6)]
    16       8.351734       8.351734       8.351734    1[6-(6,7)]
    17      20.639039      20.639039      20.639039    1[6-(6,6)]
    18      22.771552      22.771552      22.771552    1[6-(6,6)]
    19      24.210588      24.210588      24.210588    1[6-(6,6)]
    20      22.102277      22.102277      22.102277    1[6-(6,6)]
    21      11.285224      11.285224      11.285224    1[6-(6,7)]
    22      16.621852      16.621852      16.621852    1[6-(6,6)]
    23      14.489339      14.489339      14.489339    1[6-(6,6)]
    24      31.902603      31.902603      31.902603    1[6-(6,6)]
    25       5.880367       5.880367       5.880367    1[6-(6,6)]
    26       7.419173       7.419173       7.419173    1[6-(6,7)]
    27      22.057041      22.057041      22.057041    1[6-(6,6)]
    28      20.442485      20.442485      20.442485    1[6-(6,6)]
    29      32.136209      32.136209      32.136209    1[6-(6,6)]
    30       5.638143       5.638143       5.638143    1[6-(6,6)]
    31       6.050084       6.050084       6.050084    1[6-(6,7)]
    32      20.969429      20.969429      20.969429    1[6-(6,6)]
    33      20.283556      20.283556      20.283556    1[6-(6,6)]
    34      28.955709      28.955709      28.955709    1[6-(6,6)]
    35      11.125033      11.125033      11.125033    1[6-(6,6)]
    36      10.352663      10.352663      10.352663    1[6-(6,7)]
    37      12.630891      12.630891      12.630891    1[6-(6,6)]
    38      11.016335      11.016335      11.016335    1[6-(6,6)]
    39      13.431812      13.431812      13.431812    1[6-(6,6)]
    40      15.064293      15.064293      15.064293    1[6-(6,6)]
    41      24.754481      24.754481      24.754481    1[6-(6,7)]
    42      11.543279      11.543279      11.543279    1[6-(6,6)]
    43      10.857406      10.857406      10.857406    1[6-(6,6)]
    44      10.251312      10.251312      10.251312    1[6-(6,6)]
    45       10.97713       10.97713       10.97713    1[6-(6,6)]
    46       29.05706       29.05706       29.05706    1[6-(6,7)]
    47      16.769755      16.769755      16.769755    1[6-(6,6)]
    48      14.637242      14.637242      14.637242    1[6-(6,6)]
    49      13.198206      13.198206      13.198206    1[6-(6,6)]
    50      15.306517      15.306517      15.306517    1[6-(6,6)]
    51       26.12357       26.12357       26.12357    1[6-(6,7)]
    52      20.786942      20.786942      20.786942    1[6-(6,6)]
    53      22.919455      22.919455      22.919455    1[6-(6,6)]
    54       5.506191       5.506191       5.506191    1[6-(6,6)]
    55      31.528427      31.528427      31.528427    1[6-(6,6)]
    56      29.989621      29.989621      29.989621    1[6-(6,7)]
    57      15.351753      15.351753      15.351753    1[6-(6,6)]
    58      16.966309      16.966309      16.966309    1[6-(6,6)]
    59       5.272585       5.272585       5.272585    1[6-(6,6)]
    60      31.770651      31.770651      31.770651    1[6-(6,6)]
    61       31.35871       31.35871       31.35871    1[6-(6,7)]
    62      16.439365      16.439365      16.439365    1[6-(6,6)]
    63      17.125238      17.125238      17.125238    1[6-(6,6)]
    64       8.453085       8.453085       8.453085    1[6-(6,6)]
    65      26.283761      26.283761      26.283761    1[6-(6,6)]
    66      27.056131      27.056131      27.056131    1[6-(6,7)]
    67      22.559637      22.559637      22.559637    1[6-(6,6)]
    68      24.275307      24.275307      24.275307    1[6-(6,6)]
    69      18.630446      18.630446      18.630446    1[6-(6,6)]
    70      14.849157      14.849157      14.849157    1[6-(6,6)]
    71      13.133487      13.133487      13.133487    1[6-(6,6)]
    72      18.778349      18.778349      18.778349    1[6-(6,6)]
    73      24.617105      24.617105      24.617105    6[1-(0),6-(1,6),6-(6,6)]
    74      25.607879      25.607879      25.607879    6[1-(0),6-(1,6),6-(6,6)]
    75      24.163116      24.163116      24.163116    6[1-(0),6-(1,6),6-(6,6)]
    76      23.176742      23.176742      23.176742    6[1-(0),6-(1,6),6-(6,6)]
    77      23.361626      23.361626      23.361626    6[6-(1,6),6-(1,6),6-(6,6)]
    78      25.490982      25.490982      25.490982    6[6-(1,6),6-(1,6),6-(8,8)]
    79      22.429746      22.429746      22.429746    6[6-(1,6),6-(1,7),6-(6,6)]
    80      12.418512      12.418512      12.418512    6[1-(0),6-(6,6),7-(6,28)]
    81      26.541641      26.541641      26.541641    6[6-(6,6),8-(28),8-(28)]
    82      26.137464      26.137464      26.137464    6[1-(0),6-(1,6),6-(6,6)]
    83      26.616984      26.616984      26.616984    6[1-(0),6-(1,6),6-(6,6)]
    84      26.961612      26.961612      26.961612    6[1-(0),6-(1,6),6-(6,6)]
    85      26.478833      26.478833      26.478833    6[1-(0),6-(1,6),6-(6,6)]
    86      26.057679      26.057679      26.057679    6[6-(1,6),6-(1,6),6-(6,6)]
    87      27.178504      27.178504      27.178504    6[6-(1,6),6-(1,6),6-(8,8)]
    88       25.80661       25.80661       25.80661    6[6-(1,6),6-(1,7),6-(6,6)]
    89       7.623443       7.623443       7.623443    6[1-(0),6-(6,6),7-(6,28)]
    90      27.732175      27.732175      27.732175    6[6-(6,6),8-(28),8-(28)]
    91      21.369586      21.369586      21.369586    6[1-(0),6-(1,6),6-(6,6)]
    92      22.653327      22.653327      22.653327    6[1-(0),6-(1,6),6-(6,6)]
    93      23.491975      23.491975      23.491975    6[1-(0),6-(1,6),6-(6,6)]
    94      22.231783      22.231783      22.231783    6[1-(0),6-(1,6),6-(6,6)]
    95      21.147147      21.147147      21.147147    6[6-(1,6),6-(1,6),6-(6,6)]
    96      23.746206      23.746206      23.746206    6[6-(1,6),6-(1,6),6-(8,8)]
    97      19.828571      19.828571      19.828571    6[6-(1,6),6-(1,7),6-(6,6)]
    98      10.480628      10.480628      10.480628    6[1-(0),6-(6,6),7-(6,28)]
    99      25.156276      25.156276      25.156276    6[6-(6,6),8-(28),8-(28)]
   100      15.891305      15.891305      15.891305    6[1-(0),6-(1,6),6-(6,6)]
   101      14.607564      14.607564      14.607564    6[1-(0),6-(1,6),6-(6,6)]
   102      32.621216      32.621216      32.621216    6[1-(0),6-(1,6),6-(6,6)]
   103      15.029108      15.029108      15.029108    6[1-(0),6-(1,6),6-(6,6)]
   104      16.113744      16.113744      16.113744    6[6-(1,6),6-(1,6),6-(6,6)]
   105      13.514685      13.514685      13.514685    6[6-(1,6),6-(1,6),6-(8,8)]
   106       17.43232       17.43232       17.43232    6[6-(1,6),6-(1,7),6-(6,6)]
   107      17.502016      17.502016      17.502016    6[1-(0),6-(6,6),7-(6,28)]
   108      30.956915      30.956915      30.956915    6[6-(6,6),8-(28),8-(28)]
   109      22.217839      22.217839      22.217839    6[1-(0),6-(1,6),6-(6,6)]
   110      21.227065      21.227065      21.227065    6[1-(0),6-(1,6),6-(6,6)]
   111      31.950075      31.950075      31.950075    6[1-(0),6-(1,6),6-(6,6)]
   112      23.658202      23.658202      23.658202    6[1-(0),6-(1,6),6-(6,6)]
   113      23.473318      23.473318      23.473318    6[6-(1,6),6-(1,6),6-(6,6)]
   114      21.343962      21.343962      21.343962    6[6-(1,6),6-(1,6),6-(8,8)]
   115      24.405198      24.405198      24.405198    6[6-(1,6),6-(1,7),6-(6,6)]
   116      25.138185      25.138185      25.138185    6[1-(0),6-(6,6),7-(6,28)]
   117       29.57155       29.57155       29.57155    6[6-(6,6),8-(28),8-(28)]
   118       20.69748       20.69748       20.69748    6[1-(0),6-(1,6),6-(6,6)]
   119       20.21796       20.21796       20.21796    6[1-(0),6-(1,6),6-(6,6)]
   120      29.151579      29.151579      29.151579    6[1-(0),6-(1,6),6-(6,6)]
   121      20.356111      20.356111      20.356111    6[1-(0),6-(1,6),6-(6,6)]
   122      20.777265      20.777265      20.777265    6[6-(1,6),6-(1,6),6-(6,6)]
   123       19.65644       19.65644       19.65644    6[6-(1,6),6-(1,6),6-(8,8)]
   124      21.028334      21.028334      21.028334    6[6-(1,6),6-(1,7),6-(6,6)]
   125      20.359201      20.359201      20.359201    6[1-(0),6-(6,6),7-(6,28)]
   126      28.381016      28.381016      28.381016    6[6-(6,6),8-(28),8-(28)]
   127      12.791689      12.791689      12.791689    6[1-(0),6-(1,6),6-(6,6)]
   128      11.800915      11.800915      11.800915    6[1-(0),6-(1,6),6-(6,6)]
   129      13.245678      13.245678      13.245678    6[1-(0),6-(1,6),6-(6,6)]
   130      14.232052      14.232052      14.232052    6[1-(0),6-(1,6),6-(6,6)]
   131      14.047168      14.047168      14.047168    6[6-(1,6),6-(1,6),6-(6,6)]
   132      11.917812      11.917812      11.917812    6[6-(1,6),6-(1,6),6-(8,8)]
   133      14.979048      14.979048      14.979048    6[6-(1,6),6-(1,7),6-(6,6)]
   134      24.990282      24.990282      24.990282    6[1-(0),6-(6,6),7-(6,28)]
   135      10.867153      10.867153      10.867153    6[6-(6,6),8-(28),8-(28)]
   136       11.27133       11.27133       11.27133    6[1-(0),6-(1,6),6-(6,6)]
   137       10.79181       10.79181       10.79181    6[1-(0),6-(1,6),6-(6,6)]
   138      10.447182      10.447182      10.447182    6[1-(0),6-(1,6),6-(6,6)]
   139      10.929961      10.929961      10.929961    6[1-(0),6-(1,6),6-(6,6)]
   140      11.351115      11.351115      11.351115    6[6-(1,6),6-(1,6),6-(6,6)]
   141       10.23029       10.23029       10.23029    6[6-(1,6),6-(1,6),6-(8,8)]
   142      11.602184      11.602184      11.602184    6[6-(1,6),6-(1,7),6-(6,6)]
   143      29.785351      29.785351      29.785351    6[1-(0),6-(6,6),7-(6,28)]
   144       9.676619       9.676619       9.676619    6[6-(6,6),8-(28),8-(28)]
   145      16.039208      16.039208      16.039208    6[1-(0),6-(1,6),6-(6,6)]
   146      14.755467      14.755467      14.755467    6[1-(0),6-(1,6),6-(6,6)]
   147      13.916819      13.916819      13.916819    6[1-(0),6-(1,6),6-(6,6)]
   148      15.177011      15.177011      15.177011    6[1-(0),6-(1,6),6-(6,6)]
   149      16.261647      16.261647      16.261647    6[6-(1,6),6-(1,6),6-(6,6)]
   150      13.662588      13.662588      13.662588    6[6-(1,6),6-(1,6),6-(8,8)]
   151      17.580223      17.580223      17.580223    6[6-(1,6),6-(1,7),6-(6,6)]
   152      26.928166      26.928166      26.928166    6[1-(0),6-(6,6),7-(6,28)]
   153      12.252518      12.252518      12.252518    6[6-(6,6),8-(28),8-(28)]
   154      21.517489      21.517489      21.517489    6[1-(0),6-(1,6),6-(6,6)]
   155       22.80123       22.80123       22.80123    6[1-(0),6-(1,6),6-(6,6)]
   156       4.787578       4.787578       4.787578    6[1-(0),6-(1,6),6-(6,6)]
   157      22.379686      22.379686      22.379686    6[1-(0),6-(1,6),6-(6,6)]
   158       21.29505       21.29505       21.29505    6[6-(1,6),6-(1,6),6-(6,6)]
   159       5.041809       5.041809       5.041809    6[6-(1,6),6-(1,6),6-(8,8)]
   160      19.976474      19.976474      19.976474    6[6-(1,6),6-(1,7),6-(6,6)]
   161      19.906778      19.906778      19.906778    6[1-(0),6-(6,6),7-(6,28)]
   162       6.451879       6.451879       6.451879    6[6-(6,6),8-(28),8-(28)]
   163      15.190955      15.190955      15.190955    6[1-(0),6-(1,6),6-(6,6)]
   164      16.181729      16.181729      16.181729    6[1-(0),6-(1,6),6-(6,6)]
   165       5.458719       5.458719       5.458719    6[1-(0),6-(1,6),6-(6,6)]
   166      13.750592      13.750592      13.750592    6[1-(0),6-(1,6),6-(6,6)]
   167      13.935476      13.935476      13.935476    6[6-(1,6),6-(1,6),6-(6,6)]
   168       6.786585       6.786585       6.786585    6[6-(1,6),6-(1,6),6-(8,8)]
   169      13.003596      13.003596      13.003596    6[6-(1,6),6-(1,7),6-(6,6)]
   170      12.270609      12.270609      12.270609    6[1-(0),6-(6,6),7-(6,28)]
   171       7.837244       7.837244       7.837244    6[6-(6,6),8-(28),8-(28)]
   172      16.711314      16.711314      16.711314    6[1-(0),6-(1,6),6-(6,6)]
   173      17.190834      17.190834      17.190834    6[1-(0),6-(1,6),6-(6,6)]
   174       8.257215       8.257215       8.257215    6[1-(0),6-(1,6),6-(6,6)]
   175      17.052683      17.052683      17.052683    6[1-(0),6-(1,6),6-(6,6)]
   176      16.631529      16.631529      16.631529    6[6-(1,6),6-(1,6),6-(6,6)]
   177       8.474107       8.474107       8.474107    6[6-(1,6),6-(1,6),6-(8,8)]
   178       16.38046       16.38046       16.38046    6[6-(1,6),6-(1,7),6-(6,6)]
   179      17.049593      17.049593      17.049593    6[1-(0),6-(6,6),7-(6,28)]
   180       9.027778       9.027778       9.027778    6[6-(6,6),8-(28),8-(28)]
   181      22.080934      22.080934      22.080934    6[1-(0),6-(6,6),6-(6,6)]
   182       24.75401       24.75401       24.75401    6[1-(0),6-(6,6),6-(6,6)]
   183      18.630446      18.630446      18.630446    6[1-(0),6-(6,6),6-(6,6)]
   184       15.32786       15.32786       15.32786    6[1-(0),6-(6,6),6-(6,6)]
   185      12.654784      12.654784      12.654784    6[1-(0),6-(6,6),6-(6,6)]
   186      18.778348      18.778348      18.778348    6[1-(0),6-(6,6),6-(6,6)]
   187      11.406219      11.406219      11.406219    7[6-(1,6),6-(1,6),28-(8,8,8,8,8)]
   188       7.298085       7.298085       7.298085    7[6-(1,6),6-(1,6),28-(8,8,8,8,8)]
   189       9.352198       9.352198       9.352198    7[6-(1,6),6-(1,6),28-(8,8,8,8,8)]
   190      26.002482      26.002482      26.002482    7[6-(1,6),6-(1,6),28-(8,8,8,8,8)]
   191      30.110709      30.110709      30.110709    7[6-(1,6),6-(1,6),28-(8,8,8,8,8)]
   192      28.056596      28.056596      28.056596    7[6-(1,6),6-(1,6),28-(8,8,8,8,8)]
   193      27.376898      27.376898      27.376898    8[6-(6,8),28-(7,8,8,8,8)]
   194       26.48491       26.48491       26.48491    8[6-(6,8),28-(7,8,8,8,8)]
   195      27.327592      27.327592      27.327592    8[6-(6,8),28-(7,8,8,8,8)]
   196      28.550033      28.550033      28.550033    8[6-(6,8),28-(7,8,8,8,8)]
   197       25.30469       25.30469       25.30469    8[6-(6,8),28-(7,8,8,8,8)]
   198      26.060588      26.060588      26.060588    8[6-(6,8),28-(7,8,8,8,8)]
   199      30.808501      30.808501      30.808501    8[6-(6,8),28-(7,8,8,8,8)]
   200      30.052603      30.052603      30.052603    8[6-(6,8),28-(7,8,8,8,8)]
   201      28.736293      28.736293      28.736293    8[6-(6,8),28-(7,8,8,8,8)]
   202      29.628281      29.628281      29.628281    8[6-(6,8),28-(7,8,8,8,8)]
   203      28.785599      28.785599      28.785599    8[6-(6,8),28-(7,8,8,8,8)]
   204      27.563158      27.563158      27.563158    8[6-(6,8),28-(7,8,8,8,8)]
   205      10.031896      10.031896      10.031896    8[6-(6,8),28-(7,8,8,8,8)]
   206      10.923884      10.923884      10.923884    8[6-(6,8),28-(7,8,8,8,8)]
   207      10.081202      10.081202      10.081202    8[6-(6,8),28-(7,8,8,8,8)]
   208       8.858761       8.858761       8.858761    8[6-(6,8),28-(7,8,8,8,8)]
   209      12.104104      12.104104      12.104104    8[6-(6,8),28-(7,8,8,8,8)]
   210      11.348206      11.348206      11.348206    8[6-(6,8),28-(7,8,8,8,8)]
   211       6.600293       6.600293       6.600293    8[6-(6,8),28-(7,8,8,8,8)]
   212       7.356191       7.356191       7.356191    8[6-(6,8),28-(7,8,8,8,8)]
   213       8.672501       8.672501       8.672501    8[6-(6,8),28-(7,8,8,8,8)]
   214       7.780513       7.780513       7.780513    8[6-(6,8),28-(7,8,8,8,8)]
   215       8.623195       8.623195       8.623195    8[6-(6,8),28-(7,8,8,8,8)]
   216       9.845636       9.845636       9.845636    8[6-(6,8),28-(7,8,8,8,8)]
   217       9.352199       9.352199       9.352199    8[28-(7,8,8,8,8),28-(7,8,8,8,8),28-(7,8,8,8,8)]
   218      28.056596      28.056596      28.056596    8[28-(7,8,8,8,8),28-(7,8,8,8,8),28-(7,8,8,8,8)]
