# Supplementary material for: A collection of forcefield precursors for metal–organic frameworks
Source: RSC Adv. 2019 Nov 13;9(63):36492–507. doi: 10.1039/c9ra07327b (PMC9075174; doi:10.1039/c9ra07327b)
Supplement: RA-009-C9RA07327B-s2606 [file RA-009-C9RA07327B-s2606.txt]

VICDOC_clean

7.104600    0.000000    0.000000
3.552275    13.247190    0.000000
3.552143    -0.000032    22.674450

     1       6.216481       6.216481       6.216481    26[7-(6,7),7-(6,7),7-(6,7),7-(6,7),7-(6,7),7-(6,7)]
     2       2.664178       2.664178       2.664178    26[7-(6,7),7-(6,7),7-(6,7),7-(6,7),7-(6,7),7-(6,7)]
     3       7.992537       7.992537       7.992537    26[7-(6,7),7-(6,7),7-(6,7),7-(6,7),7-(6,7),7-(6,7)]
     4       11.54484       11.54484       11.54484    26[7-(6,7),7-(6,7),7-(6,7),7-(6,7),7-(6,7),7-(6,7)]
     5        5.54354        5.54354        5.54354    1[6-(6,6)]
     6       2.180874       2.180874       2.180874    1[6-(6,7)]
     7       6.031999       6.031999       6.031999    1[6-(6,7)]
     8       5.515297       5.515297       5.515297    1[6-(6,6)]
     9       9.518399       9.518399       9.518399    1[6-(6,6)]
    10       9.573953       9.573953       9.573953    1[6-(6,7)]
    11       3.337148       3.337148       3.337148    1[6-(6,6)]
    12       3.147519       3.147519       3.147519    1[6-(6,7)]
    13       6.401006       6.401006       6.401006    1[6-(6,7)]
    14       6.917737       6.917737       6.917737    1[6-(6,6)]
    15       6.466835       6.466835       6.466835    1[6-(6,6)]
    16       6.411281       6.411281       6.411281    1[6-(6,7)]
    17      10.441681      10.441681      10.441681    1[6-(6,6)]
    18       6.699791       6.699791       6.699791    1[6-(6,7)]
    19       2.848666       2.848666       2.848666    1[6-(6,7)]
    20        3.36537        3.36537        3.36537    1[6-(6,6)]
    21       6.466831       6.466831       6.466831    1[6-(6,6)]
    22       6.411269       6.411269       6.411269    1[6-(6,7)]
    23       5.543498       5.543498       5.543498    1[6-(6,6)]
    24       5.733133       5.733133       5.733133    1[6-(6,7)]
    25       9.584247       9.584247       9.584247    1[6-(6,7)]
    26       9.067514       9.067514       9.067514    1[6-(6,6)]
    27       9.518403       9.518403       9.518403    1[6-(6,6)]
    28       9.573965       9.573965       9.573965    1[6-(6,7)]
    29       8.665478       8.665478       8.665478    1[6-(6,6)]
    30      12.028144      12.028144      12.028144    1[6-(6,7)]
    31       8.177019       8.177019       8.177019    1[6-(6,7)]
    32       8.693721       8.693721       8.693721    1[6-(6,6)]
    33       4.690619       4.690619       4.690619    1[6-(6,6)]
    34       4.635065       4.635065       4.635065    1[6-(6,7)]
    35       10.87187       10.87187       10.87187    1[6-(6,6)]
    36      11.061499      11.061499      11.061499    1[6-(6,7)]
    37       7.808012       7.808012       7.808012    1[6-(6,7)]
    38       7.291281       7.291281       7.291281    1[6-(6,6)]
    39       7.742183       7.742183       7.742183    1[6-(6,6)]
    40       7.797737       7.797737       7.797737    1[6-(6,7)]
    41       3.767337       3.767337       3.767337    1[6-(6,6)]
    42       7.509227       7.509227       7.509227    1[6-(6,7)]
    43      11.360352      11.360352      11.360352    1[6-(6,7)]
    44      10.843648      10.843648      10.843648    1[6-(6,6)]
    45       7.742187       7.742187       7.742187    1[6-(6,6)]
    46       7.797749       7.797749       7.797749    1[6-(6,7)]
    47        8.66552        8.66552        8.66552    1[6-(6,6)]
    48       8.475885       8.475885       8.475885    1[6-(6,7)]
    49       4.624771       4.624771       4.624771    1[6-(6,7)]
    50       5.141504       5.141504       5.141504    1[6-(6,6)]
    51       4.690615       4.690615       4.690615    1[6-(6,6)]
    52       4.635053       4.635053       4.635053    1[6-(6,7)]
    53       6.177276       6.177276       6.177276    6[1-(0),6-(1,6),6-(6,6)]
    54       3.791076       3.791076       3.791076    6[6-(1,6),6-(1,6),6-(6,6)]
    55       4.040153       4.040153       4.040153    6[6-(1,7),6-(1,7),6-(6,6)]
    56       3.081949       3.081949       3.081949    6[1-(0),6-(6,6),7-(7,26)]
    57       5.279121       5.279121       5.279121    6[1-(0),6-(6,6),7-(7,26)]
    58       4.718376       4.718376       4.718376    6[1-(0),6-(1,6),6-(6,6)]
    59      10.341112      10.341112      10.341112    6[1-(0),6-(1,6),6-(6,6)]
    60       6.868119       6.868119       6.868119    6[1-(0),6-(6,6),7-(7,26)]
    61       2.703423       2.703423       2.703423    6[1-(0),6-(1,6),6-(6,6)]
    62       8.641945       8.641945       8.641945    6[6-(1,6),6-(1,6),6-(6,6)]
    63       8.392851       8.392851       8.392851    6[6-(1,7),6-(1,7),6-(6,6)]
    64       2.246442       2.246442       2.246442    6[1-(0),6-(6,6),7-(7,26)]
    65       7.153877       7.153877       7.153877    6[1-(0),6-(6,6),7-(7,26)]
    66        7.71466        7.71466        7.71466    6[1-(0),6-(1,6),6-(6,6)]
    67       5.644122       5.644122       5.644122    6[1-(0),6-(1,6),6-(6,6)]
    68        5.56484        5.56484        5.56484    6[1-(0),6-(6,6),7-(7,26)]
    69       9.807946       9.807946       9.807946    6[1-(0),6-(1,6),6-(6,6)]
    70       5.089593       5.089593       5.089593    6[6-(1,6),6-(1,6),6-(6,6)]
    71       4.840513       4.840513       4.840513    6[6-(1,7),6-(1,7),6-(6,6)]
    72       5.798716       5.798716       5.798716    6[1-(0),6-(6,6),7-(7,26)]
    73       3.601544       3.601544       3.601544    6[1-(0),6-(6,6),7-(7,26)]
    74       4.162293       4.162293       4.162293    6[1-(0),6-(1,6),6-(6,6)]
    75       5.644119       5.644119       5.644119    6[1-(0),6-(1,6),6-(6,6)]
    76       2.012551       2.012551       2.012551    6[1-(0),6-(6,6),7-(7,26)]
    77       6.177224       6.177224       6.177224    6[1-(0),6-(1,6),6-(6,6)]
    78       7.343304       7.343304       7.343304    6[6-(1,6),6-(1,6),6-(6,6)]
    79       7.592401       7.592401       7.592401    6[6-(1,7),6-(1,7),6-(6,6)]
    80       6.634211       6.634211       6.634211    6[1-(0),6-(6,6),7-(7,26)]
    81       8.831376       8.831376       8.831376    6[1-(0),6-(6,6),7-(7,26)]
    82       8.270589       8.270589       8.270589    6[1-(0),6-(1,6),6-(6,6)]
    83      10.341115      10.341115      10.341115    6[1-(0),6-(1,6),6-(6,6)]
    84       3.315808       3.315808       3.315808    6[1-(0),6-(6,6),7-(7,26)]
    85       8.031742       8.031742       8.031742    6[1-(0),6-(1,6),6-(6,6)]
    86      10.417942      10.417942      10.417942    6[6-(1,6),6-(1,6),6-(6,6)]
    87      10.168865      10.168865      10.168865    6[6-(1,7),6-(1,7),6-(6,6)]
    88      11.127069      11.127069      11.127069    6[1-(0),6-(6,6),7-(7,26)]
    89       8.929897       8.929897       8.929897    6[1-(0),6-(6,6),7-(7,26)]
    90       9.490642       9.490642       9.490642    6[1-(0),6-(1,6),6-(6,6)]
    91       3.867906       3.867906       3.867906    6[1-(0),6-(1,6),6-(6,6)]
    92       7.340899       7.340899       7.340899    6[1-(0),6-(6,6),7-(7,26)]
    93      11.505595      11.505595      11.505595    6[1-(0),6-(1,6),6-(6,6)]
    94       5.567073       5.567073       5.567073    6[6-(1,6),6-(1,6),6-(6,6)]
    95       5.816167       5.816167       5.816167    6[6-(1,7),6-(1,7),6-(6,6)]
    96      11.962576      11.962576      11.962576    6[1-(0),6-(6,6),7-(7,26)]
    97       7.055141       7.055141       7.055141    6[1-(0),6-(6,6),7-(7,26)]
    98       6.494358       6.494358       6.494358    6[1-(0),6-(1,6),6-(6,6)]
    99       8.564896       8.564896       8.564896    6[1-(0),6-(1,6),6-(6,6)]
   100       8.644178       8.644178       8.644178    6[1-(0),6-(6,6),7-(7,26)]
   101       4.401072       4.401072       4.401072    6[1-(0),6-(1,6),6-(6,6)]
   102       9.119425       9.119425       9.119425    6[6-(1,6),6-(1,6),6-(6,6)]
   103       9.368505       9.368505       9.368505    6[6-(1,7),6-(1,7),6-(6,6)]
   104       8.410302       8.410302       8.410302    6[1-(0),6-(6,6),7-(7,26)]
   105      10.607474      10.607474      10.607474    6[1-(0),6-(6,6),7-(7,26)]
   106      10.046725      10.046725      10.046725    6[1-(0),6-(1,6),6-(6,6)]
   107       8.564899       8.564899       8.564899    6[1-(0),6-(1,6),6-(6,6)]
   108      12.196467      12.196467      12.196467    6[1-(0),6-(6,6),7-(7,26)]
   109       8.031794       8.031794       8.031794    6[1-(0),6-(1,6),6-(6,6)]
   110       6.865714       6.865714       6.865714    6[6-(1,6),6-(1,6),6-(6,6)]
   111       6.616617       6.616617       6.616617    6[6-(1,7),6-(1,7),6-(6,6)]
   112       7.574807       7.574807       7.574807    6[1-(0),6-(6,6),7-(7,26)]
   113       5.377642       5.377642       5.377642    6[1-(0),6-(6,6),7-(7,26)]
   114       5.938429       5.938429       5.938429    6[1-(0),6-(1,6),6-(6,6)]
   115       3.867903       3.867903       3.867903    6[1-(0),6-(1,6),6-(6,6)]
   116       10.89321       10.89321       10.89321    6[1-(0),6-(6,6),7-(7,26)]
   117       4.440314       4.440314       4.440314    6[6-(1,6),6-(1,6),6-(6,6)]
   118       4.440312       4.440312       4.440312    6[6-(1,7),6-(1,7),6-(6,6)]
   119        4.44032        4.44032        4.44032    6[6-(1,6),6-(1,6),6-(6,6)]
   120       4.440322       4.440322       4.440322    6[6-(1,7),6-(1,7),6-(6,6)]
   121       9.768704       9.768704       9.768704    6[6-(1,6),6-(1,6),6-(6,6)]
   122       9.768706       9.768706       9.768706    6[6-(1,7),6-(1,7),6-(6,6)]
   123       9.768698       9.768698       9.768698    6[6-(1,6),6-(1,6),6-(6,6)]
   124       9.768696       9.768696       9.768696    6[6-(1,7),6-(1,7),6-(6,6)]
   125       3.728672       3.728672       3.728672    7[6-(1,6),7-(6,26),26-(7,7,7,7,7)]
   126       5.086576       5.086576       5.086576    7[6-(1,6),7-(6,26),26-(7,7,7,7,7)]
   127       7.297661       7.297661       7.297661    7[6-(1,6),7-(6,26),26-(7,7,7,7,7)]
   128       8.704305       8.704305       8.704305    7[6-(1,6),7-(6,26),26-(7,7,7,7,7)]
   129       7.346404       7.346404       7.346404    7[6-(1,6),7-(6,26),26-(7,7,7,7,7)]
   130       5.135298       5.135298       5.135298    7[6-(1,6),7-(6,26),26-(7,7,7,7,7)]
   131        5.15199        5.15199        5.15199    7[6-(1,6),7-(6,26),26-(7,7,7,7,7)]
   132       3.794086       3.794086       3.794086    7[6-(1,6),7-(6,26),26-(7,7,7,7,7)]
   133       1.583005       1.583005       1.583005    7[6-(1,6),7-(6,26),26-(7,7,7,7,7)]
   134       7.280951       7.280951       7.280951    7[6-(1,6),7-(6,26),26-(7,7,7,7,7)]
   135       8.638851       8.638851       8.638851    7[6-(1,6),7-(6,26),26-(7,7,7,7,7)]
   136       3.745354       3.745354       3.745354    7[6-(1,6),7-(6,26),26-(7,7,7,7,7)]
   137      10.480346      10.480346      10.480346    7[6-(1,6),7-(6,26),26-(7,7,7,7,7)]
   138       9.122442       9.122442       9.122442    7[6-(1,6),7-(6,26),26-(7,7,7,7,7)]
   139       6.911357       6.911357       6.911357    7[6-(1,6),7-(6,26),26-(7,7,7,7,7)]
   140       5.504713       5.504713       5.504713    7[6-(1,6),7-(6,26),26-(7,7,7,7,7)]
   141       6.862614       6.862614       6.862614    7[6-(1,6),7-(6,26),26-(7,7,7,7,7)]
   142        9.07372        9.07372        9.07372    7[6-(1,6),7-(6,26),26-(7,7,7,7,7)]
   143       9.057028       9.057028       9.057028    7[6-(1,6),7-(6,26),26-(7,7,7,7,7)]
   144      10.414932      10.414932      10.414932    7[6-(1,6),7-(6,26),26-(7,7,7,7,7)]
   145      12.626013      12.626013      12.626013    7[6-(1,6),7-(6,26),26-(7,7,7,7,7)]
   146       6.928067       6.928067       6.928067    7[6-(1,6),7-(6,26),26-(7,7,7,7,7)]
   147       5.570167       5.570167       5.570167    7[6-(1,6),7-(6,26),26-(7,7,7,7,7)]
   148      10.463664      10.463664      10.463664    7[6-(1,6),7-(6,26),26-(7,7,7,7,7)]
