# Supplementary material for: A collection of forcefield precursors for metal–organic frameworks
Source: RSC Adv. 2019 Nov 13;9(63):36492–507. doi: 10.1039/c9ra07327b (PMC9075174; doi:10.1039/c9ra07327b)
Supplement: RA-009-C9RA07327B-s2607 [file RA-009-C9RA07327B-s2607.txt]

VICLAW_clean

11.855000    0.000000    0.000000
0.000000    23.235000    0.000000
0.000000    -3.368980    36.594248

     1       4.015288       4.015288       4.015288    48[8-(6),8-(6),8-(6),8-(6),17-(48)]
     2        0.19217        0.19217        0.19217    48[8-(6),8-(6),8-(6)]
     3       4.364655       4.364655       4.364655    48[8-(6),8-(6),8-(6),17-(48)]
     4       9.266105       9.266105       9.266105    48[8-(6),8-(6),8-(6),8-(6)]
     5       9.942788       9.942788       9.942788    48[8-(6),8-(6),8-(6),8-(6),17-(48)]
     6        6.11967        6.11967        6.11967    48[8-(6),8-(6),8-(6)]
     7      10.292155      10.292155      10.292155    48[8-(6),8-(6),8-(6),17-(48)]
     8       3.338605       3.338605       3.338605    48[8-(6),8-(6),8-(6),8-(6)]
     9       5.953581       5.953581       5.953581    28[7-(6,6),7-(6,6),8-(6),8-(6)]
    10      11.366693      11.366693      11.366693    28[7-(6,6),7-(6,6),8-(6),8-(6)]
    11       3.458341       3.458341       3.458341    28[7-(6,6),7-(6,6),8-(6),8-(6)]
    12        9.64345        9.64345        9.64345    28[7-(6,6),7-(6,6),8-(6),8-(6)]
    13       0.026081       0.026081       0.026081    28[7-(6,6),7-(6,6),8-(6),8-(6)]
    14       5.439193       5.439193       5.439193    28[7-(6,6),7-(6,6),8-(6),8-(6)]
    15       9.385841       9.385841       9.385841    28[7-(6,6),7-(6,6),8-(6),8-(6)]
    16        3.71595        3.71595        3.71595    28[7-(6,6),7-(6,6),8-(6),8-(6)]
    17       3.714171       3.714171       3.714171    1[6-(6,7)]
    18       5.731892       5.731892       5.731892    1[6-(6,6,7)]
    19       2.361516       2.361516       2.361516    1[6-(6,6)]
    20       6.347167       6.347167       6.347167    1[6-(6,6)]
    21       4.642418       4.642418       4.642418    1[6-(6,6)]
    22       4.740814       4.740814       4.740814    1[6-(6,6,7)]
    23       9.583582       9.583582       9.583582    1[6-(6,6)]
    24       8.373186       8.373186       8.373186    1[6-(6,6,7)]
    25       8.720538       8.720538       8.720538    1[6-(6,7)]
    26       9.350038       9.350038       9.350038    1[6-(6,7)]
    27      10.840212      10.840212      10.840212    1[6-(6,6,7)]
    28       0.688775       0.688775       0.688775    1[6-(6,6,7)]
    29       1.711862       1.711862       1.711862    1[6-(6,6,7)]
    30       1.733201       1.733201       1.733201    1[6-(6,7)]
    31       0.147002       0.147002       0.147002    1[6-(6,6,7)]
    32       7.150936       7.150936       7.150936    1[6-(6,6,7)]
    33       1.681039       1.681039       1.681039    1[6-(6,6)]
    34       6.931618       6.931618       6.931618    1[6-(6,6)]
    35       5.665504       5.665504       5.665504    1[6-(6,6)]
    36       4.178887       4.178887       4.178887    1[6-(6,6)]
    37       1.487803       1.487803       1.487803    1[6-(6,6)]
    38       1.162975       1.162975       1.162975    1[6-(6,6)]
    39       5.722409       5.722409       5.722409    1[6-(6,7)]
    40       8.995574       8.995574       8.995574    1[6-(6,6)]
    41       6.557001       6.557001       6.557001    1[6-(6,6)]
    42       0.369876       0.369876       0.369876    1[6-(6,7)]
    43         7.2683         7.2683         7.2683    1[6-(6,6)]
    44       5.600302       5.600302       5.600302    1[6-(6,6)]
    45      10.016289      10.016289      10.016289    1[6-(1,1,6)]
    46      10.249833      10.249833      10.249833    1[6-(1,1,6)]
    47      10.991956      10.991956      10.991956    1[6-(1,1,6)]
    48       7.725903       7.725903       7.725903    1[6-(6,6)]
    49        1.28034        1.28034        1.28034    1[6-(1,1,6)]
    50       1.024272       1.024272       1.024272    1[6-(1,1,6)]
    51       1.539964       1.539964       1.539964    1[6-(1,1,6)]
    52      11.212459      11.212459      11.212459    1[6-(6,6)]
    53       6.732454       6.732454       6.732454    1[6-(6,6)]
    54        8.16928        8.16928        8.16928    1[6-(6,6)]
    55      10.662387      10.662387      10.662387    1[6-(1,1,6)]
    56       0.154115       0.154115       0.154115    1[6-(1,1,6)]
    57      10.850881      10.850881      10.850881    1[6-(1,1,6)]
    58       9.540904       9.540904       9.540904    1[6-(6,6)]
    59       2.915144       2.915144       2.915144    1[6-(1,1,6)]
    60       4.382793       4.382793       4.382793    1[6-(1,1,6)]
    61        3.46166        3.46166        3.46166    1[6-(1,1,6)]
    62      10.569918      10.569918      10.569918    1[6-(6,6)]
    63      10.638677      10.638677      10.638677    1[6-(6,6)]
    64       0.968553       0.968553       0.968553    1[6-(6,6)]
    65       3.341924       3.341924       3.341924    1[6-(6,6)]
    66      10.725218      10.725218      10.725218    1[6-(1,1,6)]
    67       9.286022       9.286022       9.286022    1[6-(1,1,6)]
    68       9.754294       9.754294       9.754294    1[6-(1,1,6)]
    69      11.514761      11.514761      11.514761    1[6-(6,6)]
    70       8.164538       8.164538       8.164538    1[8-(6)]
    71       8.165724       8.165724       8.165724    1[6-(6,6)]
    72       3.179511       3.179511       3.179511    1[6-(6,6)]
    73       2.419605       2.419605       2.419605    1[6-(6,6)]
    74       2.688714       2.688714       2.688714    1[6-(6,6)]
    75      11.804024      11.804024      11.804024    1[6-(6,6)]
    76       3.442692       3.442692       3.442692    1[6-(1,1,6)]
    77       3.942973       3.942973       3.942973    1[6-(1,1,6)]
    78       2.731392       2.731392       2.731392    1[6-(1,1,6)]
    79       4.483561       4.483561       4.483561    1[6-(6,6)]
    80      10.184631      10.184631      10.184631    1[6-(1,1,6)]
    81       8.922073       8.922073       8.922073    1[6-(1,1,6)]
    82        8.74899        8.74899        8.74899    1[6-(1,1,6)]
    83        1.16179        1.16179        1.16179    1[6-(1,1,6)]
    84       1.360954       1.360954       1.360954    1[6-(1,1,6)]
    85       2.557123       2.557123       2.557123    1[6-(1,1,6)]
    86       9.192367       9.192367       9.192367    1[6-(1,1,6)]
    87       8.655335       8.655335       8.655335    1[6-(1,1,6)]
    88       9.745995       9.745995       9.745995    1[6-(1,1,6)]
    89        3.78293        3.78293        3.78293    1[6-(1,1,6)]
    90       3.998691       3.998691       3.998691    1[6-(1,1,6)]
    91       3.428466       3.428466       3.428466    1[6-(1,1,6)]
    92       1.045611       1.045611       1.045611    1[6-(6,6)]
    93       2.545268       2.545268       2.545268    1[6-(6,6)]
    94       7.319277       7.319277       7.319277    1[6-(1,1,6)]
    95       7.743686       7.743686       7.743686    1[6-(1,1,6)]
    96       6.566484       6.566484       6.566484    1[6-(1,1,6)]
    97       6.044864       6.044864       6.044864    1[6-(1,1,6)]
    98        6.82848        6.82848        6.82848    1[6-(1,1,6)]
    99        5.34542        5.34542        5.34542    1[6-(1,1,6)]
   100       1.106071       1.106071       1.106071    1[6-(6,6)]
   101       8.993203       8.993203       8.993203    1[6-(1,1,6)]
   102       9.441322       9.441322       9.441322    1[6-(1,1,6)]
   103       9.347668       9.347668       9.347668    1[6-(1,1,6)]
   104       6.915022       6.915022       6.915022    1[6-(1,1,6)]
   105       5.982033       5.982033       5.982033    1[6-(1,1,6)]
   106       6.345981       6.345981       6.345981    1[6-(1,1,6)]
   107        7.12604        7.12604        7.12604    1[6-(1,1,6)]
   108       6.747866       6.747866       6.747866    1[6-(1,1,6)]
   109       8.197732       8.197732       8.197732    1[6-(1,1,6)]
   110       6.423039       6.423039       6.423039    1[6-(6,6)]
   111       5.984404       5.984404       5.984404    1[6-(6,6)]
   112       4.840397       4.840397       4.840397    1[6-(1,1,6)]
   113       5.052601       5.052601       5.052601    1[6-(1,1,6)]
   114       6.207278       6.207278       6.207278    1[6-(1,1,6)]
   115        10.5142        10.5142        10.5142    1[6-(6,6)]
   116       7.040684       7.040684       7.040684    1[6-(6,6)]
   117       0.579709       0.579709       0.579709    1[6-(6,6)]
   118       1.735572       1.735572       1.735572    1[6-(1,1,6)]
   119       1.319461       1.319461       1.319461    1[6-(1,1,6)]
   120       0.548886       0.548886       0.548886    1[6-(1,1,6)]
   121       6.079244       6.079244       6.079244    1[6-(6,6)]
   122       6.880642       6.880642       6.880642    1[6-(6,6)]
   123       1.107257       1.107257       1.107257    1[6-(1,1,6)]
   124       0.566669       0.566669       0.566669    1[6-(1,1,6)]
   125       0.253697       0.253697       0.253697    1[6-(1,1,6)]
   126       2.838087       2.838087       2.838087    1[6-(6,6)]
   127       0.080614       0.080614       0.080614    1[6-(6,6)]
   128       2.148126       2.148126       2.148126    1[6-(6,6)]
   129       0.488426       0.488426       0.488426    1[6-(1,1,6)]
   130       11.32271       11.32271       11.32271    1[6-(1,1,6)]
   131      10.865107      10.865107      10.865107    1[6-(1,1,6)]
   132       5.366759       5.366759       5.366759    1[6-(6,6)]
   133      10.997883      10.997883      10.997883    1[6-(6,6)]
   134       4.971987       4.971987       4.971987    1[6-(6,6)]
   135       1.176016       1.176016       1.176016    1[6-(6,6)]
   136       8.081554       8.081554       8.081554    1[6-(6,6)]
   137       5.060899       5.060899       5.060899    1[6-(1,1,6)]
   138       4.814315       4.814315       4.814315    1[6-(1,1,6)]
   139       6.277222       6.277222       6.277222    1[6-(1,1,6)]
   140       8.961194       8.961194       8.961194    1[6-(6,6)]
   141       2.683972       2.683972       2.683972    1[6-(1,1,6)]
   142       3.909779       3.909779       3.909779    1[6-(1,1,6)]
   143       2.450428       2.450428       2.450428    1[6-(1,1,6)]
   144       9.793415       9.793415       9.793415    1[6-(6,6)]
   145       0.710115       0.710115       0.710115    1[6-(6,6)]
   146       9.687906       9.687906       9.687906    1[6-(6,6)]
   147       7.802961       7.802961       7.802961    1[6-(1,1,6)]
   148        7.31572        7.31572        7.31572    1[6-(1,1,6)]
   149       7.532667       7.532667       7.532667    1[6-(1,1,6)]
   150       4.292695       4.292695       4.292695    1[6-(6,6)]
   151        9.28365        9.28365        9.28365    1[6-(6,6)]
   152       8.184692       8.184692       8.184692    1[6-(6,6)]
   153       7.984342       7.984342       7.984342    1[6-(6,6)]
   154       5.800651       5.800651       5.800651    1[6-(6,6)]
   155       9.774447       9.774447       9.774447    1[6-(6,6)]
   156       0.288076       0.288076       0.288076    1[6-(1,1,6)]
   157      10.652903      10.652903      10.652903    1[6-(1,1,6)]
   158      11.013295      11.013295      11.013295    1[6-(1,1,6)]
   159       2.860611       2.860611       2.860611    1[6-(6,6)]
   160        0.46353        0.46353        0.46353    1[6-(6,6)]
   161       0.192051       0.192051       0.192051    1[6-(6,6)]
   162       5.174707       5.174707       5.174707    1[6-(6,6)]
   163      11.438889      11.438889      11.438889    1[6-(6,7)]
   164       5.543398       5.543398       5.543398    1[6-(6,7)]
   165         9.0098         9.0098         9.0098    1[6-(6,6)]
   166       9.163915       9.163915       9.163915    1[6-(6,6)]
   167       4.247646       4.247646       4.247646    1[6-(6,6)]
   168       4.152806       4.152806       4.152806    1[6-(6,6)]
   169         7.8243         7.8243         7.8243    1[6-(6,6)]
   170       8.577093       8.577093       8.577093    1[6-(6,6)]
   171       3.797156       3.797156       3.797156    1[6-(6,6)]
   172       1.852936       1.852936       1.852936    1[6-(6,6)]
   173       3.630001       3.630001       3.630001    1[6-(6,6)]
   174        4.16229        4.16229        4.16229    1[6-(1,1,6)]
   175       5.081053       5.081053       5.081053    1[6-(1,1,6)]
   176        4.39702        4.39702        4.39702    1[6-(1,1,6)]
   177       2.363887       2.363887       2.363887    1[6-(6,6)]
   178       9.641671       9.641671       9.641671    1[6-(6,7)]
   179      11.659392      11.659392      11.659392    1[6-(6,6,7)]
   180       8.289016       8.289016       8.289016    1[6-(6,6)]
   181       0.419667       0.419667       0.419667    1[6-(6,6)]
   182      10.569918      10.569918      10.569918    1[6-(6,6)]
   183      10.668314      10.668314      10.668314    1[6-(6,6,7)]
   184       3.656082       3.656082       3.656082    1[6-(6,6)]
   185       2.445686       2.445686       2.445686    1[6-(6,6,7)]
   186       2.793038       2.793038       2.793038    1[6-(6,7)]
   187       3.422539       3.422539       3.422539    1[6-(6,7)]
   188       4.912712       4.912712       4.912712    1[6-(6,6,7)]
   189       6.616275       6.616275       6.616275    1[6-(6,6,7)]
   190       7.639362       7.639362       7.639362    1[6-(6,6,7)]
   191       7.660701       7.660701       7.660701    1[6-(6,7)]
   192       6.074502       6.074502       6.074502    1[6-(6,6,7)]
   193       1.223436       1.223436       1.223436    1[6-(6,6,7)]
   194       7.608539       7.608539       7.608539    1[6-(6,6)]
   195       1.004118       1.004118       1.004118    1[6-(6,6)]
   196      11.593004      11.593004      11.593004    1[6-(6,6)]
   197      10.106388      10.106388      10.106388    1[6-(6,6)]
   198       7.415302       7.415302       7.415302    1[6-(6,6)]
   199       7.090475       7.090475       7.090475    1[6-(6,6)]
   200      11.649908      11.649908      11.649908    1[6-(6,7)]
   201       3.068074       3.068074       3.068074    1[6-(6,6)]
   202       0.629501       0.629501       0.629501    1[6-(6,6)]
   203       6.297376       6.297376       6.297376    1[6-(6,7)]
   204       1.340801       1.340801       1.340801    1[6-(6,6)]
   205      11.527802      11.527802      11.527802    1[6-(6,6)]
   206       4.088789       4.088789       4.088789    1[6-(1,1,6)]
   207       4.322333       4.322333       4.322333    1[6-(1,1,6)]
   208       5.064456       5.064456       5.064456    1[6-(1,1,6)]
   209       1.798403       1.798403       1.798403    1[6-(6,6)]
   210        7.20784        7.20784        7.20784    1[6-(1,1,6)]
   211       6.951772       6.951772       6.951772    1[6-(1,1,6)]
   212       7.467465       7.467465       7.467465    1[6-(1,1,6)]
   213       5.284959       5.284959       5.284959    1[6-(6,6)]
   214       0.804955       0.804955       0.804955    1[6-(6,6)]
   215        2.24178        2.24178        2.24178    1[6-(6,6)]
   216       4.734887       4.734887       4.734887    1[6-(1,1,6)]
   217       6.081615       6.081615       6.081615    1[6-(1,1,6)]
   218       4.923381       4.923381       4.923381    1[6-(1,1,6)]
   219       3.613404       3.613404       3.613404    1[6-(6,6)]
   220       8.842645       8.842645       8.842645    1[6-(1,1,6)]
   221      10.310293      10.310293      10.310293    1[6-(1,1,6)]
   222        9.38916        9.38916        9.38916    1[6-(1,1,6)]
   223       4.642418       4.642418       4.642418    1[6-(6,6)]
   224       4.711177       4.711177       4.711177    1[6-(6,6)]
   225       6.896053       6.896053       6.896053    1[6-(6,6)]
   226       9.269425       9.269425       9.269425    1[6-(6,6)]
   227       4.797718       4.797718       4.797718    1[6-(1,1,6)]
   228       3.358521       3.358521       3.358521    1[6-(1,1,6)]
   229       3.826794       3.826794       3.826794    1[6-(1,1,6)]
   230       5.587261       5.587261       5.587261    1[6-(6,6)]
   231       2.237038       2.237038       2.237038    1[8-(6)]
   232       2.238224       2.238224       2.238224    1[6-(6,6)]
   233       9.107011       9.107011       9.107011    1[6-(6,6)]
   234       8.347105       8.347105       8.347105    1[6-(6,6)]
   235       8.616214       8.616214       8.616214    1[6-(6,6)]
   236       5.876523       5.876523       5.876523    1[6-(6,6)]
   237       9.370192       9.370192       9.370192    1[6-(1,1,6)]
   238       9.870473       9.870473       9.870473    1[6-(1,1,6)]
   239       8.658892       8.658892       8.658892    1[6-(1,1,6)]
   240      10.411061      10.411061      10.411061    1[6-(6,6)]
   241        4.25713        4.25713        4.25713    1[6-(1,1,6)]
   242       2.994573       2.994573       2.994573    1[6-(1,1,6)]
   243        2.82149        2.82149        2.82149    1[6-(1,1,6)]
   244        7.08929        7.08929        7.08929    1[6-(1,1,6)]
   245       7.288454       7.288454       7.288454    1[6-(1,1,6)]
   246       8.484623       8.484623       8.484623    1[6-(1,1,6)]
   247       3.264867       3.264867       3.264867    1[6-(1,1,6)]
   248       2.727835       2.727835       2.727835    1[6-(1,1,6)]
   249       3.818495       3.818495       3.818495    1[6-(1,1,6)]
   250        9.71043        9.71043        9.71043    1[6-(1,1,6)]
   251       9.926191       9.926191       9.926191    1[6-(1,1,6)]
   252       9.355966       9.355966       9.355966    1[6-(1,1,6)]
   253       6.973111       6.973111       6.973111    1[6-(6,6)]
   254       8.472768       8.472768       8.472768    1[6-(6,6)]
   255       1.391777       1.391777       1.391777    1[6-(1,1,6)]
   256       1.816186       1.816186       1.816186    1[6-(1,1,6)]
   257       0.638985       0.638985       0.638985    1[6-(1,1,6)]
   258       0.117364       0.117364       0.117364    1[6-(1,1,6)]
   259        0.90098        0.90098        0.90098    1[6-(1,1,6)]
   260       11.27292       11.27292       11.27292    1[6-(1,1,6)]
   261       7.033571       7.033571       7.033571    1[6-(6,6)]
   262       3.065703       3.065703       3.065703    1[6-(1,1,6)]
   263       3.513822       3.513822       3.513822    1[6-(1,1,6)]
   264       3.420167       3.420167       3.420167    1[6-(1,1,6)]
   265       0.987521       0.987521       0.987521    1[6-(1,1,6)]
   266       0.054533       0.054533       0.054533    1[6-(1,1,6)]
   267       0.418481       0.418481       0.418481    1[6-(1,1,6)]
   268        1.19854        1.19854        1.19854    1[6-(1,1,6)]
   269       0.820366       0.820366       0.820366    1[6-(1,1,6)]
   270       2.270233       2.270233       2.270233    1[6-(1,1,6)]
   271       0.495539       0.495539       0.495539    1[6-(6,6)]
   272       0.056904       0.056904       0.056904    1[6-(6,6)]
   273      10.767896      10.767896      10.767896    1[6-(1,1,6)]
   274      10.980101      10.980101      10.980101    1[6-(1,1,6)]
   275       0.279778       0.279778       0.279778    1[6-(1,1,6)]
   276         4.5867         4.5867         4.5867    1[6-(6,6)]
   277       1.113184       1.113184       1.113184    1[6-(6,6)]
   278        6.50721        6.50721        6.50721    1[6-(6,6)]
   279       7.663072       7.663072       7.663072    1[6-(1,1,6)]
   280       7.246961       7.246961       7.246961    1[6-(1,1,6)]
   281       6.476386       6.476386       6.476386    1[6-(1,1,6)]
   282       0.151744       0.151744       0.151744    1[6-(6,6)]
   283       0.953142       0.953142       0.953142    1[6-(6,6)]
   284       7.034757       7.034757       7.034757    1[6-(1,1,6)]
   285       6.494169       6.494169       6.494169    1[6-(1,1,6)]
   286       6.181197       6.181197       6.181197    1[6-(1,1,6)]
   287       8.765587       8.765587       8.765587    1[6-(6,6)]
   288       6.008114       6.008114       6.008114    1[6-(6,6)]
   289       8.075626       8.075626       8.075626    1[6-(6,6)]
   290       6.415926       6.415926       6.415926    1[6-(1,1,6)]
   291        5.39521        5.39521        5.39521    1[6-(1,1,6)]
   292       4.937608       4.937608       4.937608    1[6-(1,1,6)]
   293      11.294258      11.294258      11.294258    1[6-(6,6)]
   294       5.070384       5.070384       5.070384    1[6-(6,6)]
   295      10.899487      10.899487      10.899487    1[6-(6,6)]
   296       7.103516       7.103516       7.103516    1[6-(6,6)]
   297       2.154054       2.154054       2.154054    1[6-(6,6)]
   298      10.988399      10.988399      10.988399    1[6-(1,1,6)]
   299      10.741816      10.741816      10.741816    1[6-(1,1,6)]
   300       0.349722       0.349722       0.349722    1[6-(1,1,6)]
   301       3.033694       3.033694       3.033694    1[6-(6,6)]
   302       8.611472       8.611472       8.611472    1[6-(1,1,6)]
   303       9.837279       9.837279       9.837279    1[6-(1,1,6)]
   304       8.377928       8.377928       8.377928    1[6-(1,1,6)]
   305       3.865915       3.865915       3.865915    1[6-(6,6)]
   306       6.637614       6.637614       6.637614    1[6-(6,6)]
   307       3.760406       3.760406       3.760406    1[6-(6,6)]
   308       1.875461       1.875461       1.875461    1[6-(1,1,6)]
   309       1.388221       1.388221       1.388221    1[6-(1,1,6)]
   310       1.605167       1.605167       1.605167    1[6-(1,1,6)]
   311      10.220196      10.220196      10.220196    1[6-(6,6)]
   312       3.356151       3.356151       3.356151    1[6-(6,6)]
   313       2.257192       2.257192       2.257192    1[6-(6,6)]
   314       2.056842       2.056842       2.056842    1[6-(6,6)]
   315      11.728152      11.728152      11.728152    1[6-(6,6)]
   316       3.846947       3.846947       3.846947    1[6-(6,6)]
   317       6.215577       6.215577       6.215577    1[6-(1,1,6)]
   318       4.725403       4.725403       4.725403    1[6-(1,1,6)]
   319       5.085795       5.085795       5.085795    1[6-(1,1,6)]
   320       8.788111       8.788111       8.788111    1[6-(6,6)]
   321        6.39103        6.39103        6.39103    1[6-(6,6)]
   322       6.119551       6.119551       6.119551    1[6-(6,6)]
   323      11.102207      11.102207      11.102207    1[6-(6,6)]
   324       5.511389       5.511389       5.511389    1[6-(6,7)]
   325      11.470898      11.470898      11.470898    1[6-(6,7)]
   326         3.0823         3.0823         3.0823    1[6-(6,6)]
   327       3.236415       3.236415       3.236415    1[6-(6,6)]
   328      10.175146      10.175146      10.175146    1[6-(6,6)]
   329      10.080306      10.080306      10.080306    1[6-(6,6)]
   330         1.8968         1.8968         1.8968    1[6-(6,6)]
   331       2.649592       2.649592       2.649592    1[6-(6,6)]
   332       9.724656       9.724656       9.724656    1[6-(6,6)]
   333       7.780436       7.780436       7.780436    1[6-(6,6)]
   334       9.557501       9.557501       9.557501    1[6-(6,6)]
   335       10.08979       10.08979       10.08979    1[6-(1,1,6)]
   336      11.008553      11.008553      11.008553    1[6-(1,1,6)]
   337      10.324519      10.324519      10.324519    1[6-(1,1,6)]
   338       8.291387       8.291387       8.291387    1[6-(6,6)]
   339        1.74387        1.74387        1.74387    6[6-(6,6),6-(6,6),8-(28)]
   340       0.957884       0.957884       0.957884    6[6-(1,6),6-(1,6),6-(1,6)]
   341       3.352594       3.352594       3.352594    6[1-(0),6-(6,6),7-(6,28)]
   342       4.870034       4.870034       4.870034    6[1-(0),6-(1,6,7),6-(6,6),7-(6,28)]
   343       1.945405       1.945405       1.945405    6[1-(0),6-(6,6),6-(6,6)]
   344       0.697074       0.697074       0.697074    6[6-(1,6),6-(6,6,6),6-(6,8)]
   345       4.983842       4.983842       4.983842    6[6-(1,6),6-(1,7),6-(6,8)]
   346       4.027143       4.027143       4.027143    6[6-(6,6),6-(6,6),8-(28)]
   347       5.766272       5.766272       5.766272    6[1-(0),6-(6,6),6-(6,6)]
   348      -0.017783      -0.017783      -0.017783    6[6-(1,1,1),6-(1,1,1),6-(1,1,1),6-(6,6)]
   349       4.738443       4.738443       4.738443    6[1-(0),6-(6,6),6-(6,6)]
   350       3.948901       3.948901       3.948901    6[6-(1,6),6-(6,6,6),6-(6,8)]
   351       4.937608       4.937608       4.937608    6[1-(0),6-(1,6,7),6-(6,6),7-(6,28)]
   352       2.331879       2.331879       2.331879    6[6-(1,6),6-(1,7),6-(6,8)]
   353       9.985466       9.985466       9.985466    6[6-(1,6),6-(1,7),6-(6,8)]
   354       9.523121       9.523121       9.523121    6[6-(6,6),6-(6,6),8-(28)]
   355        8.38267        8.38267        8.38267    6[6-(1,6),6-(6,6,6),6-(6,8)]
   356       9.262311       9.262311       9.262311    6[1-(0),6-(6,6),6-(6,6)]
   357       8.068513       8.068513       8.068513    6[6-(1,6),6-(1,6),6-(1,6)]
   358       8.011609       8.011609       8.011609    6[1-(0),6-(1,6,7),6-(6,6),7-(6,28)]
   359       8.011609       8.011609       8.011609    6[1-(0),6-(6,6),7-(6,28)]
   360       1.913397       1.913397       1.913397    6[6-(1,6),8-(48),8-(48)]
   361       6.432523       6.432523       6.432523    6[6-(1,6),6-(6,6,6),6-(6,8)]
   362       6.666066       6.666066       6.666066    6[6-(6,6),6-(6,6),8-(28)]
   363       7.650031       7.650031       7.650031    6[6-(1,6),6-(1,7),6-(6,8)]
   364      10.304366      10.304366      10.304366    6[6-(6,6),6-(6,6),8-(28)]
   365       9.139019       9.139019       9.139019    6[1-(0),6-(6,6),7-(6,28)]
   366      10.477449      10.477449      10.477449    6[1-(0),6-(1,6,7),6-(6,6),7-(6,28)]
   367       0.916391       0.916391       0.916391    6[1-(0),6-(1,6,7),6-(6,6),7-(6,28)]
   368       0.130405       0.130405       0.130405    6[6-(6,6),6-(6,6),8-(28)]
   369        0.84052        0.84052        0.84052    6[1-(0),6-(1,6,7),6-(6,6),7-(6,28)]
   370       1.170088       1.170088       1.170088    6[1-(0),6-(6,6),7-(6,28)]
   371       7.737758       7.737758       7.737758    6[6-(6,6),6-(6,6),8-(28)]
   372      11.659392      11.659392      11.659392    6[1-(0),6-(1,6,7),6-(6,6),7-(6,28)]
   373        0.99582        0.99582        0.99582    6[6-(1,6),6-(1,7),6-(6,8)]
   374       4.379237       4.379237       4.379237    6[6-(1,6),6-(1,7),6-(6,8)]
   375       9.110567       9.110567       9.110567    6[6-(1,6),6-(1,6),6-(1,6,7)]
   376       6.814254       6.814254       6.814254    6[1-(0),6-(1,6,7),6-(6,6),7-(6,28)]
   377       2.363887       2.363887       2.363887    6[1-(0),6-(6,6),6-(6,6)]
   378       6.696889       6.696889       6.696889    6[6-(1,6),6-(6,6,6),6-(6,8)]
   379       7.698637       7.698637       7.698637    6[1-(0),6-(6,6),6-(6,6)]
   380       2.847571       2.847571       2.847571    6[6-(1,6),6-(1,6),6-(1,6)]
   381       6.321086       6.321086       6.321086    6[1-(0),6-(6,6),6-(6,6)]
   382       3.945344       3.945344       3.945344    6[6-(6,6),6-(6,6),8-(28)]
   383       3.843391       3.843391       3.843391    6[1-(0),6-(6,6),6-(6,6)]
   384       2.229925       2.229925       2.229925    6[1-(0),6-(1,6),6-(6,6)]
   385       0.692332       0.692332       0.692332    6[1-(0),6-(1,6),6-(6,6)]
   386       5.164038       5.164038       5.164038    6[1-(0),6-(6,6),7-(6,28)]
   387       8.361332       8.361332       8.361332    6[1-(0),6-(6,6),6-(6,6)]
   388       3.737881       3.737881       3.737881    6[6-(1,6),6-(1,6),6-(1,6,7)]
   389       7.152121       7.152121       7.152121    6[1-(0),6-(1,6),6-(6,6)]
   390      11.579964      11.579964      11.579964    6[1-(0),6-(6,6),7-(6,28)]
   391       5.992702       5.992702       5.992702    6[6-(1,1,1),6-(1,1,1),6-(1,1,1),6-(6,6)]
   392       6.628131       6.628131       6.628131    6[1-(0),6-(1,6),6-(6,6)]
   393       9.271795       9.271795       9.271795    6[6-(1,1,1),6-(1,1,1),6-(1,1,1),6-(6,6)]
   394       5.827918       5.827918       5.827918    6[1-(0),6-(1,6),6-(8,8)]
   395       1.823299       1.823299       1.823299    6[6-(1,6),6-(1,6),6-(1,6)]
   396       5.456856       5.456856       5.456856    6[6-(1,1,1),6-(1,1,1),6-(1,1,1),6-(6,6)]
   397       6.067389       6.067389       6.067389    6[6-(1,6),6-(1,6),6-(1,6,7)]
   398      10.139581      10.139581      10.139581    6[6-(1,6),6-(6,6,6),6-(6,8)]
   399      10.662387      10.662387      10.662387    6[1-(0),1-(0),1-(0),6-(6,6,6)]
   400       7.108258       7.108258       7.108258    6[1-(0),6-(1,6),6-(8,8)]
   401       1.583828       1.583828       1.583828    6[1-(0),1-(0),1-(0),6-(6,6,6)]
   402       11.72578       11.72578       11.72578    6[1-(0),6-(1,6),6-(8,8)]
   403       6.494169       6.494169       6.494169    6[1-(0),6-(1,6),6-(6,6)]
   404       0.889125       0.889125       0.889125    6[6-(1,6),6-(1,6),6-(1,6,7)]
   405      11.042932      11.042932      11.042932    6[6-(1,1,1),6-(1,1,1),6-(1,1,1),6-(6,6)]
   406       0.119735       0.119735       0.119735    6[6-(1,6),6-(6,6,6),6-(6,8)]
   407         7.8243         7.8243         7.8243    6[1-(0),6-(6,6),6-(6,6)]
   408      11.290702      11.290702      11.290702    6[1-(0),1-(0),1-(0),6-(6,6,6)]
   409       2.996944       2.996944       2.996944    6[6-(1,1,1),6-(1,1,1),6-(1,1,1),6-(6,6)]
   410       8.912589       8.912589       8.912589    6[1-(0),6-(1,6),6-(6,6)]
   411       5.437888       5.437888       5.437888    6[6-(1,6),8-(48),8-(48)]
   412       3.482999       3.482999       3.482999    6[1-(0),1-(0),1-(0),6-(6,6,6)]
   413       10.39802       10.39802       10.39802    6[1-(0),6-(1,6),6-(6,6)]
   414      10.795163      10.795163      10.795163    6[1-(0),6-(6,6),6-(6,6)]
   415       6.904352       6.904352       6.904352    6[6-(1,6),6-(1,6),6-(1,6)]
   416       0.960255       0.960255       0.960255    6[1-(0),6-(6,6),6-(6,6)]
   417       2.618769       2.618769       2.618769    6[1-(0),6-(1,6),6-(8,8)]
   418       6.126664       6.126664       6.126664    6[6-(1,6),8-(48),8-(48)]
   419       9.810012       9.810012       9.810012    6[1-(0),1-(0),1-(0),6-(6,6,6)]
   420        0.35565        0.35565        0.35565    6[1-(0),6-(6,6),6-(6,6)]
   421       4.069821       4.069821       4.069821    6[6-(1,6),8-(48),8-(48)]
   422       8.824862       8.824862       8.824862    6[1-(0),6-(1,6),6-(8,8)]
   423        2.71598        2.71598        2.71598    6[1-(0),6-(1,6),6-(6,6)]
   424       1.491359       1.491359       1.491359    6[6-(1,6),8-(48),8-(48)]
   425       1.826855       1.826855       1.826855    6[1-(0),6-(6,6),6-(6,6)]
   426       9.732955       9.732955       9.732955    6[6-(1,6),8-(0),8-(48)]
   427       2.731392       2.731392       2.731392    6[1-(0),6-(1,6),6-(6,6)]
   428       7.735387       7.735387       7.735387    6[6-(1,6),8-(1),8-(48)]
   429       0.533475       0.533475       0.533475    6[1-(0),6-(1,6),6-(8,8)]
   430       3.171212       3.171212       3.171212    6[1-(0),1-(0),1-(0),6-(6,6,6)]
   431         3.7936         3.7936         3.7936    6[1-(0),6-(1,6),6-(6,6)]
   432       9.282465       9.282465       9.282465    6[1-(0),1-(0),1-(0),6-(6,6,6)]
   433       1.780621       1.780621       1.780621    6[1-(0),1-(0),1-(0),6-(6,6,6)]
   434       8.968307       8.968307       8.968307    6[1-(0),1-(0),1-(0),6-(6,6,6)]
   435       9.651155       9.651155       9.651155    6[6-(1,6),6-(1,6),6-(1,6,7)]
   436       4.034256       4.034256       4.034256    6[1-(0),1-(0),1-(0),6-(6,6,6)]
   437       0.533475       0.533475       0.533475    6[1-(0),6-(1,6),6-(6,6)]
   438       3.036065       3.036065       3.036065    6[1-(0),6-(1,6),6-(8,8)]
   439       7.001563       7.001563       7.001563    6[1-(0),1-(0),1-(0),6-(6,6,6)]
   440       5.968992       5.968992       5.968992    6[1-(0),1-(0),1-(0),6-(6,6,6)]
   441       1.792476       1.792476       1.792476    6[1-(0),6-(1,6),6-(1,6)]
   442         9.5658         9.5658         9.5658    6[1-(0),1-(0),1-(0),6-(6,6,6)]
   443       6.670808       6.670808       6.670808    6[1-(0),1-(0),1-(0),6-(6,6,6)]
   444       7.447311       7.447311       7.447311    6[1-(0),1-(0),1-(0),6-(6,6,6)]
   445       2.202659       2.202659       2.202659    6[6-(1,1,1),6-(1,1,1),6-(1,1,1),6-(6,6)]
   446       5.982033       5.982033       5.982033    6[1-(0),6-(1,6),6-(6,6)]
   447       6.647098       6.647098       6.647098    6[1-(0),6-(1,6),6-(8,8)]
   448        5.47701        5.47701        5.47701    6[1-(0),1-(0),1-(0),6-(6,6,6)]
   449       5.717666       5.717666       5.717666    6[6-(1,6),6-(1,6),6-(1,6)]
   450       7.875277       7.875277       7.875277    6[6-(1,1,1),6-(1,1,1),6-(1,1,1),6-(6,6)]
   451       10.60904       10.60904       10.60904    6[1-(0),6-(1,6),6-(6,6)]
   452      11.647537      11.647537      11.647537    6[6-(1,6),6-(1,6),6-(1,6,7)]
   453       6.273666       6.273666       6.273666    6[6-(1,6),6-(1,6),6-(1,6,7)]
   454       8.139643       8.139643       8.139643    6[6-(1,6),6-(1,6),6-(1,6)]
   455       7.186501       7.186501       7.186501    6[1-(0),6-(6,6),6-(6,6)]
   456       2.278531       2.278531       2.278531    6[6-(1,6),6-(1,6),6-(1,6,7)]
   457      11.743563      11.743563      11.743563    6[1-(0),6-(1,6),6-(6,6)]
   458       0.997005       0.997005       0.997005    6[1-(0),1-(0),1-(0),6-(6,6,6)]
   459       6.669623       6.669623       6.669623    6[1-(0),6-(1,6),6-(6,6)]
   460       7.137895       7.137895       7.137895    6[1-(0),6-(1,6),6-(6,6)]
   461       0.909279       0.909279       0.909279    6[1-(0),1-(0),1-(0),6-(6,6,6)]
   462       3.122607       3.122607       3.122607    6[1-(0),6-(1,6),6-(6,6)]
   463       11.25158       11.25158       11.25158    6[1-(0),6-(1,6),6-(1,6)]
   464       2.723093       2.723093       2.723093    6[1-(0),6-(1,6),6-(6,6)]
   465      11.427034      11.427034      11.427034    6[1-(0),1-(0),1-(0),6-(6,6,6)]
   466       5.369129       5.369129       5.369129    6[1-(0),6-(1,6),6-(6,6)]
   467      10.869849      10.869849      10.869849    6[1-(0),6-(1,6),6-(1,6)]
   468       4.414802       4.414802       4.414802    6[1-(0),6-(1,6),6-(1,6)]
   469       1.828041       1.828041       1.828041    6[1-(0),6-(1,6),6-(1,6)]
   470       8.936299       8.936299       8.936299    6[1-(0),6-(1,6),6-(6,6)]
   471       5.396396       5.396396       5.396396    6[1-(0),1-(0),1-(0),6-(6,6,6)]
   472        8.39334        8.39334        8.39334    6[1-(0),6-(1,6),6-(1,6)]
   473        3.01117        3.01117        3.01117    6[1-(0),1-(0),1-(0),6-(6,6,6)]
   474       9.970055       9.970055       9.970055    6[1-(0),6-(1,6),6-(1,6)]
   475       0.091284       0.091284       0.091284    6[1-(0),6-(6,6),6-(6,6)]
   476        8.27479        8.27479        8.27479    6[6-(1,6),6-(1,7),6-(6,8)]
   477      11.266992      11.266992      11.266992    6[6-(1,6),6-(1,7),6-(6,8)]
   478      11.693772      11.693772      11.693772    6[6-(1,6),6-(1,6),6-(1,6)]
   479       8.824862       8.824862       8.824862    6[1-(0),6-(1,6),6-(1,6)]
   480       7.853937       7.853937       7.853937    6[1-(0),1-(0),1-(0),6-(6,6,6)]
   481       4.021216       4.021216       4.021216    6[1-(0),6-(1,6),6-(1,6)]
   482       9.133092       9.133092       9.133092    6[1-(0),6-(1,6),6-(6,6)]
   483       7.930995       7.930995       7.930995    6[1-(0),6-(1,6),6-(1,6)]
   484       8.387412       8.387412       8.387412    6[1-(0),6-(1,6),6-(1,6)]
   485       4.915083       4.915083       4.915083    6[1-(0),6-(1,6),6-(1,6)]
   486       9.430653       9.430653       9.430653    6[1-(0),6-(1,6),6-(6,6)]
   487      11.229056      11.229056      11.229056    6[1-(0),1-(0),1-(0),6-(6,6,6)]
   488       2.829788       2.829788       2.829788    6[1-(0),6-(1,6),6-(1,6)]
   489      11.448373      11.448373      11.448373    6[1-(0),6-(1,6),6-(1,6)]
   490       0.921133       0.921133       0.921133    6[1-(0),6-(1,6),6-(6,6)]
   491       5.247023       5.247023       5.247023    6[1-(0),6-(1,6),6-(1,6)]
   492      11.115248      11.115248      11.115248    6[1-(0),6-(6,6),7-(6,28)]
   493       5.340678       5.340678       5.340678    6[1-(0),6-(6,6),7-(6,28)]
   494       9.698576       9.698576       9.698576    6[1-(0),6-(1,6),6-(1,6)]
   495       9.799343       9.799343       9.799343    6[1-(0),6-(1,6),6-(1,6)]
   496       4.666128       4.666128       4.666128    6[1-(0),6-(1,6),6-(1,6)]
   497       4.631749       4.631749       4.631749    6[1-(0),6-(1,6),6-(1,6)]
   498       8.247523       8.247523       8.247523    6[1-(0),6-(1,6),6-(1,6)]
   499       8.721723       8.721723       8.721723    6[1-(0),6-(1,6),6-(1,6)]
   500      11.542028      11.542028      11.542028    6[6-(1,6),8-(48),8-(48)]
   501       3.101268       3.101268       3.101268    6[1-(0),6-(1,6),6-(1,6)]
   502       1.952518       1.952518       1.952518    6[1-(0),6-(1,6),6-(1,6)]
   503       2.807264       2.807264       2.807264    6[6-(1,6),6-(6,6,6),6-(6,8)]
   504       3.019468       3.019468       3.019468    6[1-(0),6-(1,6),6-(1,6)]
   505       4.801275       4.801275       4.801275    6[1-(0),1-(0),1-(0),6-(6,6,6)]
   506       2.116117       2.116117       2.116117    6[1-(0),6-(1,6),6-(6,6)]
   507        7.67137        7.67137        7.67137    6[6-(6,6),6-(6,6),8-(28)]
   508       6.885384       6.885384       6.885384    6[6-(1,6),6-(1,6),6-(1,6)]
   509       9.280094       9.280094       9.280094    6[1-(0),6-(6,6),7-(6,28)]
   510      10.797534      10.797534      10.797534    6[1-(0),6-(1,6,7),6-(6,6),7-(6,28)]
   511       7.872905       7.872905       7.872905    6[1-(0),6-(6,6),6-(6,6)]
   512       6.624574       6.624574       6.624574    6[6-(1,6),6-(6,6,6),6-(6,8)]
   513      10.911342      10.911342      10.911342    6[6-(1,6),6-(1,7),6-(6,8)]
   514       9.954644       9.954644       9.954644    6[6-(6,6),6-(6,6),8-(28)]
   515      11.693772      11.693772      11.693772    6[1-(0),6-(6,6),6-(6,6)]
   516       5.909718       5.909718       5.909718    6[6-(1,1,1),6-(1,1,1),6-(1,1,1),6-(6,6)]
   517      10.665943      10.665943      10.665943    6[1-(0),6-(6,6),6-(6,6)]
   518       9.876401       9.876401       9.876401    6[6-(1,6),6-(6,6,6),6-(6,8)]
   519      10.865107      10.865107      10.865107    6[1-(0),6-(1,6,7),6-(6,6),7-(6,28)]
   520       8.259379       8.259379       8.259379    6[6-(1,6),6-(1,7),6-(6,8)]
   521       4.057967       4.057967       4.057967    6[6-(1,6),6-(1,7),6-(6,8)]
   522       3.595622       3.595622       3.595622    6[6-(6,6),6-(6,6),8-(28)]
   523        2.45517        2.45517        2.45517    6[6-(1,6),6-(6,6,6),6-(6,8)]
   524       3.334811       3.334811       3.334811    6[1-(0),6-(6,6),6-(6,6)]
   525       2.141013       2.141013       2.141013    6[6-(1,6),6-(1,6),6-(1,6)]
   526       2.084109       2.084109       2.084109    6[1-(0),6-(1,6,7),6-(6,6),7-(6,28)]
   527       2.084109       2.084109       2.084109    6[1-(0),6-(6,6),7-(6,28)]
   528       7.840897       7.840897       7.840897    6[6-(1,6),8-(48),8-(48)]
   529       0.505023       0.505023       0.505023    6[6-(1,6),6-(6,6,6),6-(6,8)]
   530       0.738566       0.738566       0.738566    6[6-(6,6),6-(6,6),8-(28)]
   531       1.722532       1.722532       1.722532    6[6-(1,6),6-(1,7),6-(6,8)]
   532       4.376866       4.376866       4.376866    6[6-(6,6),6-(6,6),8-(28)]
   533       3.211519       3.211519       3.211519    6[1-(0),6-(6,6),7-(6,28)]
   534       4.549949       4.549949       4.549949    6[1-(0),6-(1,6,7),6-(6,6),7-(6,28)]
   535       6.843892       6.843892       6.843892    6[1-(0),6-(1,6,7),6-(6,6),7-(6,28)]
   536       6.057905       6.057905       6.057905    6[6-(6,6),6-(6,6),8-(28)]
   537       6.768019       6.768019       6.768019    6[1-(0),6-(1,6,7),6-(6,6),7-(6,28)]
   538       7.097588       7.097588       7.097588    6[1-(0),6-(6,6),7-(6,28)]
   539       1.810258       1.810258       1.810258    6[6-(6,6),6-(6,6),8-(28)]
   540       5.731892       5.731892       5.731892    6[1-(0),6-(1,6,7),6-(6,6),7-(6,28)]
   541        6.92332        6.92332        6.92332    6[6-(1,6),6-(1,7),6-(6,8)]
   542      10.306737      10.306737      10.306737    6[6-(1,6),6-(1,7),6-(6,8)]
   543       3.183067       3.183067       3.183067    6[6-(1,6),6-(1,6),6-(1,6,7)]
   544       0.886754       0.886754       0.886754    6[1-(0),6-(1,6,7),6-(6,6),7-(6,28)]
   545       8.291387       8.291387       8.291387    6[1-(0),6-(6,6),6-(6,6)]
   546       0.769389       0.769389       0.769389    6[6-(1,6),6-(6,6,6),6-(6,8)]
   547       1.771137       1.771137       1.771137    6[1-(0),6-(6,6),6-(6,6)]
   548       8.775071       8.775071       8.775071    6[6-(1,6),6-(1,6),6-(1,6)]
   549       0.393586       0.393586       0.393586    6[1-(0),6-(6,6),6-(6,6)]
   550       9.872844       9.872844       9.872844    6[6-(6,6),6-(6,6),8-(28)]
   551       9.770891       9.770891       9.770891    6[1-(0),6-(6,6),6-(6,6)]
   552       8.157426       8.157426       8.157426    6[1-(0),6-(1,6),6-(6,6)]
   553       6.619832       6.619832       6.619832    6[1-(0),6-(1,6),6-(6,6)]
   554      11.091538      11.091538      11.091538    6[1-(0),6-(6,6),7-(6,28)]
   555       2.433831       2.433831       2.433831    6[1-(0),6-(6,6),6-(6,6)]
   556       9.665382       9.665382       9.665382    6[6-(1,6),6-(1,6),6-(1,6,7)]
   557       1.224622       1.224622       1.224622    6[1-(0),6-(1,6),6-(6,6)]
   558       5.652464       5.652464       5.652464    6[1-(0),6-(6,6),7-(6,28)]
   559       0.065202       0.065202       0.065202    6[6-(1,1,1),6-(1,1,1),6-(1,1,1),6-(6,6)]
   560        0.70063        0.70063        0.70063    6[1-(0),6-(1,6),6-(6,6)]
   561       3.344295       3.344295       3.344295    6[6-(1,1,1),6-(1,1,1),6-(1,1,1),6-(6,6)]
   562      11.755418      11.755418      11.755418    6[1-(0),6-(1,6),6-(8,8)]
   563       7.750799       7.750799       7.750799    6[6-(1,6),6-(1,6),6-(1,6)]
   564      11.384357      11.384357      11.384357    6[6-(1,1,1),6-(1,1,1),6-(1,1,1),6-(6,6)]
   565       0.139889       0.139889       0.139889    6[6-(1,6),6-(1,6),6-(1,6,7)]
   566       4.212082       4.212082       4.212082    6[6-(1,6),6-(6,6,6),6-(6,8)]
   567       4.734887       4.734887       4.734887    6[1-(0),1-(0),1-(0),6-(6,6,6)]
   568       1.180758       1.180758       1.180758    6[1-(0),6-(1,6),6-(8,8)]
   569       7.511328       7.511328       7.511328    6[1-(0),1-(0),1-(0),6-(6,6,6)]
   570        5.79828        5.79828        5.79828    6[1-(0),6-(1,6),6-(8,8)]
   571       0.566669       0.566669       0.566669    6[1-(0),6-(1,6),6-(6,6)]
   572       6.816625       6.816625       6.816625    6[6-(1,6),6-(1,6),6-(1,6,7)]
   573       5.115432       5.115432       5.115432    6[6-(1,1,1),6-(1,1,1),6-(1,1,1),6-(6,6)]
   574       6.047235       6.047235       6.047235    6[6-(1,6),6-(6,6,6),6-(6,8)]
   575         1.8968         1.8968         1.8968    6[1-(0),6-(6,6),6-(6,6)]
   576       5.363202       5.363202       5.363202    6[1-(0),1-(0),1-(0),6-(6,6,6)]
   577       8.924444       8.924444       8.924444    6[6-(1,1,1),6-(1,1,1),6-(1,1,1),6-(6,6)]
   578       2.985089       2.985089       2.985089    6[1-(0),6-(1,6),6-(6,6)]
   579      11.365388      11.365388      11.365388    6[6-(1,6),8-(48),8-(48)]
   580       9.410499       9.410499       9.410499    6[1-(0),1-(0),1-(0),6-(6,6,6)]
   581        4.47052        4.47052        4.47052    6[1-(0),6-(1,6),6-(6,6)]
   582       4.867663       4.867663       4.867663    6[1-(0),6-(6,6),6-(6,6)]
   583       0.976852       0.976852       0.976852    6[6-(1,6),6-(1,6),6-(1,6)]
   584       6.887755       6.887755       6.887755    6[1-(0),6-(6,6),6-(6,6)]
   585       8.546269       8.546269       8.546269    6[1-(0),6-(1,6),6-(8,8)]
   586       0.199164       0.199164       0.199164    6[6-(1,6),8-(48),8-(48)]
   587       3.882513       3.882513       3.882513    6[1-(0),1-(0),1-(0),6-(6,6,6)]
   588        6.28315        6.28315        6.28315    6[1-(0),6-(6,6),6-(6,6)]
   589       9.997321       9.997321       9.997321    6[6-(1,6),8-(48),8-(48)]
   590       2.897362       2.897362       2.897362    6[1-(0),6-(1,6),6-(8,8)]
   591       8.643481       8.643481       8.643481    6[1-(0),6-(1,6),6-(6,6)]
   592       7.418859       7.418859       7.418859    6[6-(1,6),8-(48),8-(48)]
   593       7.754355       7.754355       7.754355    6[1-(0),6-(6,6),6-(6,6)]
   594       3.805455       3.805455       3.805455    6[6-(1,6),8-(0),8-(48)]
   595       8.658892       8.658892       8.658892    6[1-(0),6-(1,6),6-(6,6)]
   596       1.807887       1.807887       1.807887    6[6-(1,6),8-(1),8-(48)]
   597       6.460975       6.460975       6.460975    6[1-(0),6-(1,6),6-(8,8)]
   598       9.098712       9.098712       9.098712    6[1-(0),1-(0),1-(0),6-(6,6,6)]
   599         9.7211         9.7211         9.7211    6[1-(0),6-(1,6),6-(6,6)]
   600       3.354965       3.354965       3.354965    6[1-(0),1-(0),1-(0),6-(6,6,6)]
   601       7.708121       7.708121       7.708121    6[1-(0),1-(0),1-(0),6-(6,6,6)]
   602       3.040807       3.040807       3.040807    6[1-(0),1-(0),1-(0),6-(6,6,6)]
   603       3.723655       3.723655       3.723655    6[6-(1,6),6-(1,6),6-(1,6,7)]
   604       9.961756       9.961756       9.961756    6[1-(0),1-(0),1-(0),6-(6,6,6)]
   605       6.460975       6.460975       6.460975    6[1-(0),6-(1,6),6-(6,6)]
   606       8.963565       8.963565       8.963565    6[1-(0),6-(1,6),6-(8,8)]
   607       1.074063       1.074063       1.074063    6[1-(0),1-(0),1-(0),6-(6,6,6)]
   608       0.041492       0.041492       0.041492    6[1-(0),1-(0),1-(0),6-(6,6,6)]
   609       7.719976       7.719976       7.719976    6[1-(0),6-(1,6),6-(1,6)]
   610       3.638299       3.638299       3.638299    6[1-(0),1-(0),1-(0),6-(6,6,6)]
   611       0.743309       0.743309       0.743309    6[1-(0),1-(0),1-(0),6-(6,6,6)]
   612       1.519811       1.519811       1.519811    6[1-(0),1-(0),1-(0),6-(6,6,6)]
   613       8.130159       8.130159       8.130159    6[6-(1,1,1),6-(1,1,1),6-(1,1,1),6-(6,6)]
   614       0.054533       0.054533       0.054533    6[1-(0),6-(1,6),6-(6,6)]
   615       0.719598       0.719598       0.719598    6[1-(0),6-(1,6),6-(8,8)]
   616       11.40451       11.40451       11.40451    6[1-(0),1-(0),1-(0),6-(6,6,6)]
   617      11.645166      11.645166      11.645166    6[6-(1,6),6-(1,6),6-(1,6)]
   618       1.947776       1.947776       1.947776    6[6-(1,1,1),6-(1,1,1),6-(1,1,1),6-(6,6)]
   619       4.681539       4.681539       4.681539    6[1-(0),6-(1,6),6-(6,6)]
   620       5.720038       5.720038       5.720038    6[6-(1,6),6-(1,6),6-(1,6,7)]
   621       0.346166       0.346166       0.346166    6[6-(1,6),6-(1,6),6-(1,6,7)]
   622       2.212143       2.212143       2.212143    6[6-(1,6),6-(1,6),6-(1,6)]
   623       1.259001       1.259001       1.259001    6[1-(0),6-(6,6),6-(6,6)]
   624       8.206031       8.206031       8.206031    6[6-(1,6),6-(1,6),6-(1,6,7)]
   625       5.816063       5.816063       5.816063    6[1-(0),6-(1,6),6-(6,6)]
   626       6.924505       6.924505       6.924505    6[1-(0),1-(0),1-(0),6-(6,6,6)]
   627       0.742123       0.742123       0.742123    6[1-(0),6-(1,6),6-(6,6)]
   628       1.210395       1.210395       1.210395    6[1-(0),6-(1,6),6-(6,6)]
   629       6.836778       6.836778       6.836778    6[1-(0),1-(0),1-(0),6-(6,6,6)]
   630       9.050107       9.050107       9.050107    6[1-(0),6-(1,6),6-(6,6)]
   631        5.32408        5.32408        5.32408    6[1-(0),6-(1,6),6-(1,6)]
   632       8.650594       8.650594       8.650594    6[1-(0),6-(1,6),6-(6,6)]
   633       5.499534       5.499534       5.499534    6[1-(0),1-(0),1-(0),6-(6,6,6)]
   634      11.296629      11.296629      11.296629    6[1-(0),6-(1,6),6-(6,6)]
   635       4.942349       4.942349       4.942349    6[1-(0),6-(1,6),6-(1,6)]
   636      10.342302      10.342302      10.342302    6[1-(0),6-(1,6),6-(1,6)]
   637       7.755541       7.755541       7.755541    6[1-(0),6-(1,6),6-(1,6)]
   638       3.008799       3.008799       3.008799    6[1-(0),6-(1,6),6-(6,6)]
   639      11.323896      11.323896      11.323896    6[1-(0),1-(0),1-(0),6-(6,6,6)]
   640        2.46584        2.46584        2.46584    6[1-(0),6-(1,6),6-(1,6)]
   641        8.93867        8.93867        8.93867    6[1-(0),1-(0),1-(0),6-(6,6,6)]
   642       4.042555       4.042555       4.042555    6[1-(0),6-(1,6),6-(1,6)]
   643       6.018784       6.018784       6.018784    6[1-(0),6-(6,6),6-(6,6)]
   644        2.34729        2.34729        2.34729    6[6-(1,6),6-(1,7),6-(6,8)]
   645       5.339492       5.339492       5.339492    6[6-(1,6),6-(1,7),6-(6,8)]
   646       5.766272       5.766272       5.766272    6[6-(1,6),6-(1,6),6-(1,6)]
   647       2.897362       2.897362       2.897362    6[1-(0),6-(1,6),6-(1,6)]
   648       1.926437       1.926437       1.926437    6[1-(0),1-(0),1-(0),6-(6,6,6)]
   649       9.948716       9.948716       9.948716    6[1-(0),6-(1,6),6-(1,6)]
   650       3.205592       3.205592       3.205592    6[1-(0),6-(1,6),6-(6,6)]
   651       2.003495       2.003495       2.003495    6[1-(0),6-(1,6),6-(1,6)]
   652       2.459912       2.459912       2.459912    6[1-(0),6-(1,6),6-(1,6)]
   653      10.842583      10.842583      10.842583    6[1-(0),6-(1,6),6-(1,6)]
   654       3.503152       3.503152       3.503152    6[1-(0),6-(1,6),6-(6,6)]
   655       5.301556       5.301556       5.301556    6[1-(0),1-(0),1-(0),6-(6,6,6)]
   656       8.757288       8.757288       8.757288    6[1-(0),6-(1,6),6-(1,6)]
   657       5.520873       5.520873       5.520873    6[1-(0),6-(1,6),6-(1,6)]
   658       6.848634       6.848634       6.848634    6[1-(0),6-(1,6),6-(6,6)]
   659      11.174523      11.174523      11.174523    6[1-(0),6-(1,6),6-(1,6)]
   660       5.187748       5.187748       5.187748    6[1-(0),6-(6,6),7-(6,28)]
   661      11.268177      11.268177      11.268177    6[1-(0),6-(6,6),7-(6,28)]
   662       3.771075       3.771075       3.771075    6[1-(0),6-(1,6),6-(1,6)]
   663       3.871843       3.871843       3.871843    6[1-(0),6-(1,6),6-(1,6)]
   664      10.593628      10.593628      10.593628    6[1-(0),6-(1,6),6-(1,6)]
   665      10.559249      10.559249      10.559249    6[1-(0),6-(1,6),6-(1,6)]
   666       2.320024       2.320024       2.320024    6[1-(0),6-(1,6),6-(1,6)]
   667       2.794224       2.794224       2.794224    6[1-(0),6-(1,6),6-(1,6)]
   668       5.614528       5.614528       5.614528    6[6-(1,6),8-(48),8-(48)]
   669       9.028768       9.028768       9.028768    6[1-(0),6-(1,6),6-(1,6)]
   670       7.880018       7.880018       7.880018    6[1-(0),6-(1,6),6-(1,6)]
   671       8.734764       8.734764       8.734764    6[6-(1,6),6-(6,6,6),6-(6,8)]
   672       8.946968       8.946968       8.946968    6[1-(0),6-(1,6),6-(1,6)]
   673      10.728775      10.728775      10.728775    6[1-(0),1-(0),1-(0),6-(6,6,6)]
   674       8.043617       8.043617       8.043617    6[1-(0),6-(1,6),6-(6,6)]
   675       3.849318       3.849318       3.849318    7[6-(1,6),6-(1,6,6),28-(7,8,8)]
   676       4.628192       4.628192       4.628192    7[6-(1,6),6-(1,6,6),28-(7,8,8)]
   677       0.604605       0.604605       0.604605    7[6-(1,6),6-(1,6,6),28-(7,8,8)]
   678       11.72578       11.72578       11.72578    7[6-(1,6),6-(1,6,6),28-(7,8,8)]
   679       5.961879       5.961879       5.961879    7[6-(1,6),6-(1,6,6),28-(7,8,8)]
   680       7.436641       7.436641       7.436641    7[6-(1,6),6-(1,6,6),28-(7,8,8)]
   681       9.674865       9.674865       9.674865    7[6-(1,6),6-(1,6,6),28-(7,8,8)]
   682      11.097466      11.097466      11.097466    7[6-(1,6),6-(1,6,6),28-(7,8,8)]
   683       9.776818       9.776818       9.776818    7[6-(1,6),6-(1,6,6),28-(7,8,8)]
   684      10.555692      10.555692      10.555692    7[6-(1,6),6-(1,6,6),28-(7,8,8)]
   685       6.532105       6.532105       6.532105    7[6-(1,6),6-(1,6,6),28-(7,8,8)]
   686        5.79828        5.79828        5.79828    7[6-(1,6),6-(1,6,6),28-(7,8,8)]
   687       0.034379       0.034379       0.034379    7[6-(1,6),6-(1,6,6),28-(7,8,8)]
   688       1.509141       1.509141       1.509141    7[6-(1,6),6-(1,6,6),28-(7,8,8)]
   689       3.747365       3.747365       3.747365    7[6-(1,6),6-(1,6,6),28-(7,8,8)]
   690       5.169965       5.169965       5.169965    7[6-(1,6),6-(1,6,6),28-(7,8,8)]
   691       2.509703       2.509703       2.509703    17[48-(8,8,8),48-(8,8,8,8)]
   692       8.437203       8.437203       8.437203    17[48-(8,8,8),48-(8,8,8,8)]
   693       2.188433       2.188433       2.188433    8[6-(6,6),28-(7,7,8)]
   694       3.249456       3.249456       3.249456    8[6-(6,6),28-(7,7,8)]
   695       10.12417       10.12417       10.12417    8[6-(6,6),28-(7,7,8)]
   696       2.354403       2.354403       2.354403    8[6-(6,8),48-(8,8,8,17)]
   697       9.492298       9.492298       9.492298    8[6-(6,8),48-(8,8,17)]
   698       5.495978       5.495978       5.495978    8[6-(6,8),48-(8,8,8,17)]
   699       8.644666       8.644666       8.644666    8[6-(6,8),48-(8,8,17)]
   700      11.200604      11.200604      11.200604    8[6-(6,6),28-(7,7,8)]
   701       4.975543       4.975543       4.975543    8[6-(6,8),48-(8,8,17)]
   702       0.783616       0.783616       0.783616    8[6-(6,8),48-(8,8)]
   703       5.448558       5.448558       5.448558    8[6-(6,8),48-(8,8,8,17)]
   704       4.450367       4.450367       4.450367    8[6-(6,6),28-(7,7,8)]
   705       5.926315       5.926315       5.926315    8[6-(6,6),28-(7,7,8)]
   706       5.844515       5.844515       5.844515    8[6-(6,8),48-(8,8,8,17)]
   707       0.528733       0.528733       0.528733    8[6-(6,8),48-(8,8)]
   708       1.608723       1.608723       1.608723    8[6-(6,8),48-(8,8,8)]
   709      10.488119      10.488119      10.488119    8[6-(6,8),48-(8,8,8)]
   710        8.20366        8.20366        8.20366    8[6-(6,6),28-(7,7,8)]
   711       9.632187       9.632187       9.632187    8[6-(6,6),28-(7,7,8)]
   712       4.443254       4.443254       4.443254    8[6-(6,8),48-(8,8,8)]
   713      10.670686      10.670686      10.670686    8[6-(6,8)]
   714        7.53978        7.53978        7.53978    8[1-(0),6-(6,8)]
   715       4.720661       4.720661       4.720661    8[6-(6,8),48-(8,8)]
   716       2.141013       2.141013       2.141013    8[6-(6,8),48-(8,8,8)]
   717       8.115933       8.115933       8.115933    8[6-(6,6),28-(7,7,8)]
   718       9.176956       9.176956       9.176956    8[6-(6,6),28-(7,7,8)]
   719        4.19667        4.19667        4.19667    8[6-(6,6),28-(7,7,8)]
   720       8.281903       8.281903       8.281903    8[6-(6,8),48-(8,8,8,17)]
   721       3.564798       3.564798       3.564798    8[6-(6,8),48-(8,8,17)]
   722      11.423478      11.423478      11.423478    8[6-(6,8),48-(8,8,8,17)]
   723       2.717166       2.717166       2.717166    8[6-(6,8),48-(8,8,17)]
   724       5.273104       5.273104       5.273104    8[6-(6,6),28-(7,7,8)]
   725      10.903043      10.903043      10.903043    8[6-(6,8),48-(8,8,17)]
   726       6.711115       6.711115       6.711115    8[6-(6,8),48-(8,8)]
   727      11.376058      11.376058      11.376058    8[6-(6,8),48-(8,8,8,17)]
   728      10.377867      10.377867      10.377867    8[6-(6,6),28-(7,7,8)]
   729      -0.001186      -0.001186      -0.001186    8[6-(6,6),28-(7,7,8)]
   730      11.772015      11.772015      11.772015    8[6-(6,8),48-(8,8,8,17)]
   731       6.456233       6.456233       6.456233    8[6-(6,8),48-(8,8)]
   732       7.536224       7.536224       7.536224    8[6-(6,8),48-(8,8,8)]
   733       4.560619       4.560619       4.560619    8[6-(6,8),48-(8,8,8)]
   734        2.27616        2.27616        2.27616    8[6-(6,6),28-(7,7,8)]
   735       3.704687       3.704687       3.704687    8[6-(6,6),28-(7,7,8)]
   736      10.370754      10.370754      10.370754    8[6-(6,8),48-(8,8,8)]
   737       4.743186       4.743186       4.743186    8[6-(6,8)]
   738        1.61228        1.61228        1.61228    8[1-(0),6-(6,8)]
   739      10.648161      10.648161      10.648161    8[6-(6,8),48-(8,8)]
   740       8.068513       8.068513       8.068513    8[6-(6,8),48-(8,8,8)]
