# Supplementary material for: A collection of forcefield precursors for metal–organic frameworks
Source: RSC Adv. 2019 Nov 13;9(63):36492–507. doi: 10.1039/c9ra07327b (PMC9075174; doi:10.1039/c9ra07327b)
Supplement: RA-009-C9RA07327B-s2608 [file RA-009-C9RA07327B-s2608.txt]

VICYUD_clean

12.997000    0.000000    0.000000
0.000000    13.835900    0.000000
0.000000    -1.882534    21.843228

     1        3.59588        3.59588        3.59588    30[7-(6,6),7-(6,6),8-(6),8-(6),8-(6,30)]
     2       7.881381       7.881381       7.881381    30[8-(6),8-(6),8-(6),8-(6,30)]
     3       10.09438       10.09438       10.09438    30[7-(6,6),7-(6,6),8-(6),8-(6),8-(6,30)]
     4       1.382881       1.382881       1.382881    30[8-(6),8-(6),8-(6),8-(6,30)]
     5        9.40112        9.40112        9.40112    30[7-(6,6),7-(6,6),8-(6),8-(6),8-(6,30)]
     6       5.115619       5.115619       5.115619    30[8-(6),8-(6),8-(6),8-(6,30)]
     7        2.90262        2.90262        2.90262    30[7-(6,6),7-(6,6),8-(6),8-(6),8-(6,30)]
     8      11.614119      11.614119      11.614119    30[8-(6),8-(6),8-(6),8-(6,30)]
     9       4.429378       4.429378       4.429378    1[6-(6,6)]
    10       4.727009       4.727009       4.727009    1[6-(6,6)]
    11       2.097716       2.097716       2.097716    1[6-(6,6)]
    12      -0.007798      -0.007798      -0.007798    1[6-(6,6)]
    13       0.933185       0.933185       0.933185    1[6-(6,6)]
    14       3.173867       3.173867       3.173867    1[6-(6,6)]
    15       2.299169       2.299169       2.299169    1[6-(6,7)]
    16       2.590302       2.590302       2.590302    1[6-(6,6)]
    17       4.253918       4.253918       4.253918    1[6-(6,6)]
    18       6.550488       6.550488       6.550488    1[6-(6,6)]
    19       7.739713       7.739713       7.739713    1[6-(6,6)]
    20       8.133523       8.133523       8.133523    1[6-(6,6)]
    21       7.542159       7.542159       7.542159    1[6-(6,6)]
    22       5.842151       5.842151       5.842151    1[6-(6,7)]
    23      10.927878      10.927878      10.927878    1[6-(6,6)]
    24      11.225509      11.225509      11.225509    1[6-(6,6)]
    25       8.596216       8.596216       8.596216    1[6-(6,6)]
    26       6.490702       6.490702       6.490702    1[6-(6,6)]
    27       7.431685       7.431685       7.431685    1[6-(6,6)]
    28       9.672367       9.672367       9.672367    1[6-(6,6)]
    29       8.797669       8.797669       8.797669    1[6-(6,7)]
    30       9.088802       9.088802       9.088802    1[6-(6,6)]
    31      10.752418      10.752418      10.752418    1[6-(6,6)]
    32       0.051988       0.051988       0.051988    1[6-(6,6)]
    33       1.241213       1.241213       1.241213    1[6-(6,6)]
    34       1.635023       1.635023       1.635023    1[6-(6,6)]
    35       1.043659       1.043659       1.043659    1[6-(6,6)]
    36      12.340651      12.340651      12.340651    1[6-(6,7)]
    37       8.567622       8.567622       8.567622    1[6-(6,6)]
    38       8.269991       8.269991       8.269991    1[6-(6,6)]
    39      10.899284      10.899284      10.899284    1[6-(6,6)]
    40       0.007798       0.007798       0.007798    1[6-(6,6)]
    41      12.063815      12.063815      12.063815    1[6-(6,6)]
    42       9.823133       9.823133       9.823133    1[6-(6,6)]
    43      10.697831      10.697831      10.697831    1[6-(6,7)]
    44      10.406698      10.406698      10.406698    1[6-(6,6)]
    45       8.743082       8.743082       8.743082    1[6-(6,6)]
    46       6.446512       6.446512       6.446512    1[6-(6,6)]
    47       5.257286       5.257286       5.257286    1[6-(6,6)]
    48       4.863477       4.863477       4.863477    1[6-(6,6)]
    49       5.454841       5.454841       5.454841    1[6-(6,6)]
    50       7.154848       7.154848       7.154848    1[6-(6,7)]
    51       2.069122       2.069122       2.069122    1[6-(6,6)]
    52       1.771491       1.771491       1.771491    1[6-(6,6)]
    53       4.400784       4.400784       4.400784    1[6-(6,6)]
    54       6.506298       6.506298       6.506298    1[6-(6,6)]
    55       5.565315       5.565315       5.565315    1[6-(6,6)]
    56       3.324633       3.324633       3.324633    1[6-(6,6)]
    57       4.199331       4.199331       4.199331    1[6-(6,7)]
    58       3.908198       3.908198       3.908198    1[6-(6,6)]
    59       2.244582       2.244582       2.244582    1[6-(6,6)]
    60      12.945012      12.945012      12.945012    1[6-(6,6)]
    61      11.755786      11.755786      11.755786    1[6-(6,6)]
    62      11.361977      11.361977      11.361977    1[6-(6,6)]
    63      11.953341      11.953341      11.953341    1[6-(6,6)]
    64       0.656349       0.656349       0.656349    1[6-(6,7)]
    65       2.800853       2.800853       2.800853    6[6-(6,6),8-(0),8-(30,30)]
    66        3.20636        3.20636        3.20636    6[6-(1,6),6-(1,6),6-(8,8)]
    67        4.16034        4.16034        4.16034    6[1-(0),6-(6,6),6-(6,6)]
    68        4.72441        4.72441        4.72441    6[6-(1,6),6-(1,6),6-(8,8)]
    69       4.320203       4.320203       4.320203    6[1-(0),6-(6,6),6-(6,7)]
    70       3.257048       3.257048       3.257048    6[6-(1,6),6-(1,6),7-(7)]
    71       2.734569       2.734569       2.734569    6[1-(0),6-(6,6),6-(6,7)]
    72       1.655818       1.655818       1.655818    6[6-(1,6),6-(1,6),7-(7,8)]
    73       0.548473       0.548473       0.548473    6[1-(0),6-(6,6),6-(6,7)]
    74       0.266438       0.266438       0.266438    6[6-(1,6),6-(1,6),6-(8,8)]
    75       1.098246       1.098246       1.098246    6[1-(0),6-(6,6),6-(6,6)]
    76       2.145805       2.145805       2.145805    6[6-(1,6),6-(1,6),6-(8,8)]
    77       2.452534       2.452534       2.452534    6[1-(0),6-(6,6),6-(6,7)]
    78       5.818757       5.818757       5.818757    6[6-(6,6),8-(0),8-(30)]
    79       2.963316       2.963316       2.963316    6[6-(6,6),8-(30),8-(30)]
    80      12.195085      12.195085      12.195085    6[6-(6,6),8-(30),8-(30)]
    81       3.016604       3.016604       3.016604    6[1-(0),6-(1,6),7-(6,30)]
    82       3.227155       3.227155       3.227155    6[1-(0),6-(1,6),6-(1,7)]
    83       4.127847       4.127847       4.127847    6[1-(0),6-(1,6),6-(6,6)]
    84       5.049334       5.049334       5.049334    6[6-(1,6),6-(1,6),6-(6,7)]
    85       6.303545       6.303545       6.303545    6[1-(0),6-(1,6),6-(6,6)]
    86       7.026178       7.026178       7.026178    6[1-(0),6-(1,6),6-(6,6)]
    87       6.755841       6.755841       6.755841    6[6-(1,6),6-(1,6),6-(6,7)]
    88       7.444682       7.444682       7.444682    6[1-(0),6-(1,6),6-(6,6)]
    89       7.100261       7.100261       7.100261    6[1-(0),6-(1,6),6-(1,7)]
    90       6.029308       6.029308       6.029308    6[1-(0),6-(1,6),7-(6,30)]
    91       5.614704       5.614704       5.614704    6[6-(6,6),6-(6,7),7-(6,30)]
    92       4.801092       4.801092       4.801092    6[6-(6,6),6-(6,7),7-(6,30)]
    93       9.299354       9.299354       9.299354    6[6-(6,6),8-(0),8-(30,30)]
    94        9.70486        9.70486        9.70486    6[6-(1,6),6-(1,6),6-(8,8)]
    95       10.65884       10.65884       10.65884    6[1-(0),6-(6,6),6-(6,6)]
    96       11.22291       11.22291       11.22291    6[6-(1,6),6-(1,6),6-(8,8)]
    97      10.818703      10.818703      10.818703    6[1-(0),6-(6,6),6-(6,7)]
    98       9.755548       9.755548       9.755548    6[6-(1,6),6-(1,6),7-(7)]
    99       9.233069       9.233069       9.233069    6[1-(0),6-(6,6),6-(6,7)]
   100       8.154318       8.154318       8.154318    6[6-(1,6),6-(1,6),7-(7,8)]
   101       7.046973       7.046973       7.046973    6[1-(0),6-(6,6),6-(6,7)]
   102       6.764938       6.764938       6.764938    6[6-(1,6),6-(1,6),6-(8,8)]
   103       7.596747       7.596747       7.596747    6[1-(0),6-(6,6),6-(6,6)]
   104       8.644305       8.644305       8.644305    6[6-(1,6),6-(1,6),6-(8,8)]
   105       8.951034       8.951034       8.951034    6[1-(0),6-(6,6),6-(6,7)]
   106      12.317257      12.317257      12.317257    6[6-(6,6),8-(0),8-(30)]
   107       9.461816       9.461816       9.461816    6[6-(6,6),8-(30),8-(30)]
   108       5.696585       5.696585       5.696585    6[6-(6,6),8-(30),8-(30)]
   109       9.515104       9.515104       9.515104    6[1-(0),6-(1,6),7-(6,30)]
   110       9.725655       9.725655       9.725655    6[1-(0),6-(1,6),6-(1,7)]
   111      10.626347      10.626347      10.626347    6[1-(0),6-(1,6),6-(6,6)]
   112      11.547834      11.547834      11.547834    6[6-(1,6),6-(1,6),6-(6,7)]
   113      12.802045      12.802045      12.802045    6[1-(0),6-(1,6),6-(6,6)]
   114       0.527678       0.527678       0.527678    6[1-(0),6-(1,6),6-(6,6)]
   115       0.257341       0.257341       0.257341    6[6-(1,6),6-(1,6),6-(6,7)]
   116       0.946182       0.946182       0.946182    6[1-(0),6-(1,6),6-(6,6)]
   117       0.601761       0.601761       0.601761    6[1-(0),6-(1,6),6-(1,7)]
   118      12.527808      12.527808      12.527808    6[1-(0),6-(1,6),7-(6,30)]
   119      12.113204      12.113204      12.113204    6[6-(6,6),6-(6,7),7-(6,30)]
   120      11.299592      11.299592      11.299592    6[6-(6,6),6-(6,7),7-(6,30)]
   121      10.196146      10.196146      10.196146    6[6-(6,6),8-(0),8-(30,30)]
   122        9.79064        9.79064        9.79064    6[6-(1,6),6-(1,6),6-(8,8)]
   123        8.83666        8.83666        8.83666    6[1-(0),6-(6,6),6-(6,6)]
   124        8.27259        8.27259        8.27259    6[6-(1,6),6-(1,6),6-(8,8)]
   125       8.676797       8.676797       8.676797    6[1-(0),6-(6,6),6-(6,7)]
   126       9.739952       9.739952       9.739952    6[6-(1,6),6-(1,6),7-(7)]
   127      10.262431      10.262431      10.262431    6[1-(0),6-(6,6),6-(6,7)]
   128      11.341182      11.341182      11.341182    6[6-(1,6),6-(1,6),7-(7,8)]
   129      12.448527      12.448527      12.448527    6[1-(0),6-(6,6),6-(6,7)]
   130      12.730561      12.730561      12.730561    6[6-(1,6),6-(1,6),6-(8,8)]
   131      11.898753      11.898753      11.898753    6[1-(0),6-(6,6),6-(6,6)]
   132      10.851195      10.851195      10.851195    6[6-(1,6),6-(1,6),6-(8,8)]
   133      10.544466      10.544466      10.544466    6[1-(0),6-(6,6),6-(6,7)]
   134       7.178243       7.178243       7.178243    6[6-(6,6),8-(0),8-(30)]
   135      10.033684      10.033684      10.033684    6[6-(6,6),8-(30),8-(30)]
   136       0.801915       0.801915       0.801915    6[6-(6,6),8-(30),8-(30)]
   137       9.980396       9.980396       9.980396    6[1-(0),6-(1,6),7-(6,30)]
   138       9.769845       9.769845       9.769845    6[1-(0),6-(1,6),6-(1,7)]
   139       8.869153       8.869153       8.869153    6[1-(0),6-(1,6),6-(6,6)]
   140       7.947666       7.947666       7.947666    6[6-(1,6),6-(1,6),6-(6,7)]
   141       6.693455       6.693455       6.693455    6[1-(0),6-(1,6),6-(6,6)]
   142       5.970822       5.970822       5.970822    6[1-(0),6-(1,6),6-(6,6)]
   143       6.241159       6.241159       6.241159    6[6-(1,6),6-(1,6),6-(6,7)]
   144       5.552318       5.552318       5.552318    6[1-(0),6-(1,6),6-(6,6)]
   145       5.896739       5.896739       5.896739    6[1-(0),6-(1,6),6-(1,7)]
   146       6.967692       6.967692       6.967692    6[1-(0),6-(1,6),7-(6,30)]
   147       7.382296       7.382296       7.382296    6[6-(6,6),6-(6,7),7-(6,30)]
   148       8.195908       8.195908       8.195908    6[6-(6,6),6-(6,7),7-(6,30)]
   149       3.697646       3.697646       3.697646    6[6-(6,6),8-(0),8-(30,30)]
   150        3.29214        3.29214        3.29214    6[6-(1,6),6-(1,6),6-(8,8)]
   151        2.33816        2.33816        2.33816    6[1-(0),6-(6,6),6-(6,6)]
   152        1.77409        1.77409        1.77409    6[6-(1,6),6-(1,6),6-(8,8)]
   153       2.178297       2.178297       2.178297    6[1-(0),6-(6,6),6-(6,7)]
   154       3.241452       3.241452       3.241452    6[6-(1,6),6-(1,6),7-(7)]
   155       3.763931       3.763931       3.763931    6[1-(0),6-(6,6),6-(6,7)]
   156       4.842682       4.842682       4.842682    6[6-(1,6),6-(1,6),7-(7,8)]
   157       5.950027       5.950027       5.950027    6[1-(0),6-(6,6),6-(6,7)]
   158       6.232061       6.232061       6.232061    6[6-(1,6),6-(1,6),6-(8,8)]
   159       5.400253       5.400253       5.400253    6[1-(0),6-(6,6),6-(6,6)]
   160       4.352695       4.352695       4.352695    6[6-(1,6),6-(1,6),6-(8,8)]
   161       4.045966       4.045966       4.045966    6[1-(0),6-(6,6),6-(6,7)]
   162       0.679743       0.679743       0.679743    6[6-(6,6),8-(0),8-(30)]
   163       3.535184       3.535184       3.535184    6[6-(6,6),8-(30),8-(30)]
   164       7.300415       7.300415       7.300415    6[6-(6,6),8-(30),8-(30)]
   165       3.481896       3.481896       3.481896    6[1-(0),6-(1,6),7-(6,30)]
   166       3.271345       3.271345       3.271345    6[1-(0),6-(1,6),6-(1,7)]
   167       2.370653       2.370653       2.370653    6[1-(0),6-(1,6),6-(6,6)]
   168       1.449166       1.449166       1.449166    6[6-(1,6),6-(1,6),6-(6,7)]
   169       0.194955       0.194955       0.194955    6[1-(0),6-(1,6),6-(6,6)]
   170      12.469322      12.469322      12.469322    6[1-(0),6-(1,6),6-(6,6)]
   171      12.739659      12.739659      12.739659    6[6-(1,6),6-(1,6),6-(6,7)]
   172      12.050818      12.050818      12.050818    6[1-(0),6-(1,6),6-(6,6)]
   173      12.395239      12.395239      12.395239    6[1-(0),6-(1,6),6-(1,7)]
   174       0.469192       0.469192       0.469192    6[1-(0),6-(1,6),7-(6,30)]
   175       0.883796       0.883796       0.883796    6[6-(6,6),6-(6,7),7-(6,30)]
   176       1.697408       1.697408       1.697408    6[6-(6,6),6-(6,7),7-(6,30)]
   177       3.737937       3.737937       3.737937    7[6-(1,6),6-(6,6),30-(7,8,8,8)]
   178       5.319672       5.319672       5.319672    7[6-(1,6),6-(6,6),30-(7,8,8,8)]
   179       2.939921       2.939921       2.939921    7[6-(6,6),7-(6,8)]
   180       1.995039       1.995039       1.995039    7[6-(6,6),7-(6),8-(0)]
   181      10.236437      10.236437      10.236437    7[6-(1,6),6-(6,6),30-(7,8,8,8)]
   182      11.818172      11.818172      11.818172    7[6-(1,6),6-(6,6),30-(7,8,8,8)]
   183       9.438421       9.438421       9.438421    7[6-(6,6),7-(6,8)]
   184       8.493539       8.493539       8.493539    7[6-(6,6),7-(6),8-(0)]
   185       9.259063       9.259063       9.259063    7[6-(1,6),6-(6,6),30-(7,8,8,8)]
   186       7.677328       7.677328       7.677328    7[6-(1,6),6-(6,6),30-(7,8,8,8)]
   187      10.057079      10.057079      10.057079    7[6-(6,6),7-(6,8)]
   188       11.00196       11.00196       11.00196    7[6-(6,6),7-(6),8-(0)]
   189       2.760563       2.760563       2.760563    7[6-(1,6),6-(6,6),30-(7,8,8,8)]
   190       1.178828       1.178828       1.178828    7[6-(1,6),6-(6,6),30-(7,8,8,8)]
   191       3.558579       3.558579       3.558579    7[6-(6,6),7-(6,8)]
   192        4.50346        4.50346        4.50346    7[6-(6,6),7-(6),8-(0)]
   193       2.347258       2.347258       2.347258    8[6-(6,8),30-(7,7,8,8),30-(8,8,8)]
   194       2.720272       2.720272       2.720272    8[6-(6,8)]
   195       6.118988       6.118988       6.118988    8[6-(6,8)]
   196       6.385426       6.385426       6.385426    8[6-(6,8),30-(8,8,8)]
   197       3.930293       3.930293       3.930293    8[6-(6,8),30-(8,8,8)]
   198       2.618895       2.618895       2.618895    8[6-(6,8),30-(7,7,8,8)]
   199      11.203414      11.203414      11.203414    8[6-(6,8),30-(7,7,8,8)]
   200      12.373144      12.373144      12.373144    8[6-(6,8),30-(8,8,8)]
   201       0.943582       0.943582       0.943582    8[7-(6,7)]
   202       8.845758       8.845758       8.845758    8[6-(6,8),30-(7,7,8,8),30-(8,8,8)]
   203       9.218772       9.218772       9.218772    8[6-(6,8)]
   204      12.617488      12.617488      12.617488    8[6-(6,8)]
   205      12.883926      12.883926      12.883926    8[6-(6,8),30-(8,8,8)]
   206      10.428793      10.428793      10.428793    8[6-(6,8),30-(8,8,8)]
   207       9.117395       9.117395       9.117395    8[6-(6,8),30-(7,7,8,8)]
   208       4.704914       4.704914       4.704914    8[6-(6,8),30-(7,7,8,8)]
   209       5.874644       5.874644       5.874644    8[6-(6,8),30-(8,8,8)]
   210       7.442082       7.442082       7.442082    8[7-(6,7)]
   211      10.649742      10.649742      10.649742    8[6-(6,8),30-(7,7,8,8),30-(8,8,8)]
   212      10.276728      10.276728      10.276728    8[6-(6,8)]
   213       6.878012       6.878012       6.878012    8[6-(6,8)]
   214       6.611574       6.611574       6.611574    8[6-(6,8),30-(8,8,8)]
   215       9.066707       9.066707       9.066707    8[6-(6,8),30-(8,8,8)]
   216      10.378104      10.378104      10.378104    8[6-(6,8),30-(7,7,8,8)]
   217       1.793586       1.793586       1.793586    8[6-(6,8),30-(7,7,8,8)]
   218       0.623856       0.623856       0.623856    8[6-(6,8),30-(8,8,8)]
   219      12.053418      12.053418      12.053418    8[7-(6,7)]
   220       4.151242       4.151242       4.151242    8[6-(6,8),30-(7,7,8,8),30-(8,8,8)]
   221       3.778228       3.778228       3.778228    8[6-(6,8)]
   222       0.379512       0.379512       0.379512    8[6-(6,8)]
   223       0.113074       0.113074       0.113074    8[6-(6,8),30-(8,8,8)]
   224       2.568207       2.568207       2.568207    8[6-(6,8),30-(8,8,8)]
   225       3.879604       3.879604       3.879604    8[6-(6,8),30-(7,7,8,8)]
   226       8.292086       8.292086       8.292086    8[6-(6,8),30-(7,7,8,8)]
   227       7.122356       7.122356       7.122356    8[6-(6,8),30-(8,8,8)]
   228       5.554918       5.554918       5.554918    8[7-(6,7)]
