# Supplementary material for: A collection of forcefield precursors for metal–organic frameworks
Source: RSC Adv. 2019 Nov 13;9(63):36492–507. doi: 10.1039/c9ra07327b (PMC9075174; doi:10.1039/c9ra07327b)
Supplement: RA-009-C9RA07327B-s2609 [file RA-009-C9RA07327B-s2609.txt]

VIDXOX_clean

10.413500    0.000000    0.000000
-3.408722    9.988476    0.000000
-2.345797    -3.272793    13.447269

     1       6.531099       6.531099       6.531099    68[8-(6),8-(6),8-(6),8-(6),8-(6),8-(6)]
     2       4.992052       4.992052       4.992052    68[8-(6),8-(6),8-(6),8-(6)]
     3      -1.872118      -1.872118      -1.872118    68[8-(6),8-(6),8-(6),8-(6),8-(6),8-(6)]
     4      -0.333071      -0.333071      -0.333071    68[8-(6),8-(6),8-(6),8-(6)]
     5       3.297055       3.297055       3.297055    1[6-(6,6)]
     6      -0.091825      -0.091825      -0.091825    1[6-(6,6)]
     7      -2.914052      -2.914052      -2.914052    1[6-(6,6)]
     8       1.361926       1.361926       1.361926    1[6-(6,6)]
     9       4.750806       4.750806       4.750806    1[6-(6,6)]
    10       7.573033       7.573033       7.573033    1[6-(6,6)]
    11      -5.194382      -5.194382      -5.194382    6[6-(1,6),6-(6,6),6-(8,8)]
    12      -4.361525      -4.361525      -4.361525    6[6-(1,6),6-(6,6),6-(8,8)]
    13       3.840369       3.840369       3.840369    6[1-(0),6-(6,6),6-(6,6)]
    14      -4.615935      -4.615935      -4.615935    6[6-(6,6),8-(68),8-(68)]
    15      -2.871271      -2.871271      -2.871271    6[6-(6,6),8-(68),8-(68)]
    16       2.862798       2.862798       2.862798    6[6-(1,6),6-(6,6),6-(8,8)]
    17       2.110567       2.110567       2.110567    6[6-(1,6),6-(6,6),6-(8,8)]
    18       0.410197       0.410197       0.410197    6[1-(0),6-(6,6),6-(6,6)]
    19        2.24869        2.24869        2.24869    6[6-(6,6),8-(0),8-(68)]
    20       0.617851       0.617851       0.617851    6[6-(6,6),8-(68),8-(68)]
    21      -2.442445      -2.442445      -2.442445    6[6-(1,6),6-(6,6),6-(8,8)]
    22      -2.460297      -2.460297      -2.460297    6[6-(1,6),6-(6,6),6-(8,8)]
    23      -2.899223      -2.899223      -2.899223    6[1-(0),6-(6,6),6-(6,6)]
    24      -2.004561      -2.004561      -2.004561    6[6-(6,6),8-(0),8-(68)]
    25      -1.981591      -1.981591      -1.981591    6[6-(6,6),8-(68),8-(68)]
    26      -0.560137      -0.560137      -0.560137    6[6-(1,6),6-(6,6),6-(8,8)]
    27       9.020506       9.020506       9.020506    6[6-(1,6),6-(6,6),6-(8,8)]
    28       0.818612       0.818612       0.818612    6[1-(0),6-(6,6),6-(6,6)]
    29      -1.138584      -1.138584      -1.138584    6[6-(6,6),8-(68),8-(68)]
    30       7.530252       7.530252       7.530252    6[6-(6,6),8-(68),8-(68)]
    31       1.796183       1.796183       1.796183    6[6-(1,6),6-(6,6),6-(8,8)]
    32       2.548414       2.548414       2.548414    6[6-(1,6),6-(6,6),6-(8,8)]
    33       4.248784       4.248784       4.248784    6[1-(0),6-(6,6),6-(6,6)]
    34       2.410291       2.410291       2.410291    6[6-(6,6),8-(0),8-(68)]
    35        4.04113        4.04113        4.04113    6[6-(6,6),8-(68),8-(68)]
    36       7.101426       7.101426       7.101426    6[6-(1,6),6-(6,6),6-(8,8)]
    37       7.119278       7.119278       7.119278    6[6-(1,6),6-(6,6),6-(8,8)]
    38       7.558204       7.558204       7.558204    6[1-(0),6-(6,6),6-(6,6)]
    39       6.663542       6.663542       6.663542    6[6-(6,6),8-(0),8-(68)]
    40       6.640572       6.640572       6.640572    6[6-(6,6),8-(68),8-(68)]
    41       3.640314       3.640314       3.640314    8[6-(6,8),68-(8,8,8)]
    42      -2.495416      -2.495416      -2.495416    8[6-(6,8),68-(8,8,8)]
    43      -3.769317      -3.769317      -3.769317    8[6-(6,8),68-(8,8,8,8,8)]
    44       5.374668       5.374668       5.374668    8[6-(6,8),68-(8,8,8,8,8)]
    45      -2.329095      -2.329095      -2.329095    8[6-(6,8),68-(8,8,8,8,8)]
    46       0.062132       0.062132       0.062132    8[6-(6,8),68-(8,8,8,8,8)]
    47       1.870858       1.870858       1.870858    8[6-(6,8),68-(8,8,8)]
    48       2.242978       2.242978       2.242978    8[6-(6,8)]
    49       -2.22224       -2.22224       -2.22224    8[6-(6,8),68-(8,8,8,8,8)]
    50      -1.357334      -1.357334      -1.357334    8[6-(6,8),68-(8,8,8)]
    51       -2.71903       -2.71903       -2.71903    8[6-(6,8),68-(8,8,8,8,8)]
    52      -0.991404      -0.991404      -0.991404    8[6-(6,8)]
    53       1.018667       1.018667       1.018667    8[6-(6,8),68-(8,8,8)]
    54       7.154397       7.154397       7.154397    8[6-(6,8),68-(8,8,8)]
    55       8.428298       8.428298       8.428298    8[6-(6,8),68-(8,8,8,8,8)]
    56      -0.715687      -0.715687      -0.715687    8[6-(6,8),68-(8,8,8,8,8)]
    57       6.988076       6.988076       6.988076    8[6-(6,8),68-(8,8,8,8,8)]
    58       4.596849       4.596849       4.596849    8[6-(6,8),68-(8,8,8,8,8)]
    59       2.788123       2.788123       2.788123    8[6-(6,8),68-(8,8,8)]
    60       2.416003       2.416003       2.416003    8[6-(6,8)]
    61       6.881221       6.881221       6.881221    8[6-(6,8),68-(8,8,8,8,8)]
    62       6.016315       6.016315       6.016315    8[6-(6,8),68-(8,8,8)]
    63      -3.035489      -3.035489      -3.035489    8[6-(6,8),68-(8,8,8,8,8)]
    64       5.650385       5.650385       5.650385    8[6-(6,8)]
