# Supplementary material for: A collection of forcefield precursors for metal–organic frameworks
Source: RSC Adv. 2019 Nov 13;9(63):36492–507. doi: 10.1039/c9ra07327b (PMC9075174; doi:10.1039/c9ra07327b)
Supplement: RA-009-C9RA07327B-s2610 [file RA-009-C9RA07327B-s2610.txt]

VIFBOD_clean

10.285000    0.000000    0.000000
5.117126    10.378789    0.000000
4.796008    -1.203905    12.574055

     1      11.540277      11.540277      11.540277    69[8-(6),8-(6),8-(6),8-(6),8-(6)]
     2       9.173295       9.173295       9.173295    69[8-(6),8-(6),8-(6),8-(6),8-(6),8-(6)]
     3       8.657857       8.657857       8.657857    69[8-(6),8-(6),8-(6),8-(6),8-(6)]
     4      11.024839      11.024839      11.024839    69[8-(6),8-(6),8-(6),8-(6),8-(6),8-(6)]
     5      17.616335      17.616335      17.616335    1[6-(6,6)]
     6      14.958737      14.958737      14.958737    1[6-(6,6)]
     7       4.926299       4.926299       4.926299    1[6-(6,6)]
     8       2.581799       2.581799       2.581799    1[6-(6,6)]
     9       5.239397       5.239397       5.239397    1[6-(6,6)]
    10      15.271835      15.271835      15.271835    1[6-(6,6)]
    11      15.024104      15.024104      15.024104    6[6-(1,6),6-(6,6),6-(8,8)]
    12       7.515837       7.515837       7.515837    6[6-(1,6),6-(6,6),6-(8,8)]
    13      13.340805      13.340805      13.340805    6[6-(6,6),8-(69),8-(69)]
    14      15.760874      15.760874      15.760874    6[6-(1,6),6-(6,6),6-(8,8)]
    15       6.788462       6.788462       6.788462    6[6-(1,6),6-(6,6),6-(8,8)]
    16      17.135478      17.135478      17.135478    6[1-(0),6-(6,6),6-(6,6)]
    17      13.557961      13.557961      13.557961    6[6-(6,6),8-(69),8-(69)]
    18      14.230344      14.230344      14.230344    6[6-(1,6),6-(6,6),6-(8,8)]
    19      14.993625      14.993625      14.993625    6[1-(0),6-(6,6),6-(6,6)]
    20       5.406767       5.406767       5.406767    6[1-(0),6-(6,6),6-(6,6)]
    21       8.347354       8.347354       8.347354    6[6-(6,6),8-(0),8-(69)]
    22        9.19825        9.19825        9.19825    6[6-(1,6),6-(6,6),6-(8,8)]
    23       9.011551       9.011551       9.011551    6[6-(6,6),8-(69),8-(69)]
    24       7.456989       7.456989       7.456989    6[6-(6,6),8-(69),8-(69)]
    25      15.145768      15.145768      15.145768    6[6-(6,6),8-(69),8-(69)]
    26        5.17403        5.17403        5.17403    6[6-(1,6),6-(6,6),6-(8,8)]
    27      12.682297      12.682297      12.682297    6[6-(1,6),6-(6,6),6-(8,8)]
    28       6.857329       6.857329       6.857329    6[6-(6,6),8-(69),8-(69)]
    29        4.43726        4.43726        4.43726    6[6-(1,6),6-(6,6),6-(8,8)]
    30      13.409672      13.409672      13.409672    6[6-(1,6),6-(6,6),6-(8,8)]
    31       3.062656       3.062656       3.062656    6[1-(0),6-(6,6),6-(6,6)]
    32       6.640173       6.640173       6.640173    6[6-(6,6),8-(69),8-(69)]
    33        5.96779        5.96779        5.96779    6[6-(1,6),6-(6,6),6-(8,8)]
    34       5.204509       5.204509       5.204509    6[1-(0),6-(6,6),6-(6,6)]
    35       4.506367       4.506367       4.506367    6[1-(0),6-(6,6),6-(6,6)]
    36       11.85078       11.85078       11.85078    6[6-(6,6),8-(0),8-(69)]
    37      10.999884      10.999884      10.999884    6[6-(1,6),6-(6,6),6-(8,8)]
    38      11.186583      11.186583      11.186583    6[6-(6,6),8-(69),8-(69)]
    39      12.741145      12.741145      12.741145    6[6-(6,6),8-(69),8-(69)]
    40       5.052366       5.052366       5.052366    6[6-(6,6),8-(69),8-(69)]
    41       9.029742       9.029742       9.029742    8[6-(6,8),69-(8,8,8,8,8)]
    42       7.833454       7.833454       7.833454    8[6-(6,8),69-(8,8,8,8,8)]
    43       8.627683       8.627683       8.627683    8[6-(6,8),69-(8,8,8,8)]
    44       9.431634       9.431634       9.431634    8[6-(6,8),69-(8,8,8,8)]
    45       8.643853       8.643853       8.643853    8[6-(6,8),69-(8,8,8,8,8)]
    46       6.841389       6.841389       6.841389    8[6-(6,8),69-(8,8,8,8)]
    47      13.208772      13.208772      13.208772    8[6-(6,8),69-(8,8,8,8,8)]
    48      13.046451      13.046451      13.046451    8[6-(6,8),69-(8,8,8,8)]
    49       2.630299       2.630299       2.630299    8[6-(6,8)]
    50      10.565617      10.565617      10.565617    8[6-(6,8),69-(8,8,8,8,8)]
    51       9.731998       9.731998       9.731998    8[6-(6,8),69-(8,8,8,8,8)]
    52       12.74411       12.74411       12.74411    8[6-(6,8),69-(8,8,8,8)]
    53      11.168392      11.168392      11.168392    8[6-(6,8),69-(8,8,8,8,8)]
    54       12.36468       12.36468       12.36468    8[6-(6,8),69-(8,8,8,8,8)]
    55      11.570451      11.570451      11.570451    8[6-(6,8),69-(8,8,8,8)]
    56        10.7665        10.7665        10.7665    8[6-(6,8),69-(8,8,8,8)]
    57      11.554281      11.554281      11.554281    8[6-(6,8),69-(8,8,8,8,8)]
    58      13.356745      13.356745      13.356745    8[6-(6,8),69-(8,8,8,8)]
    59       6.989362       6.989362       6.989362    8[6-(6,8),69-(8,8,8,8,8)]
    60       7.151683       7.151683       7.151683    8[6-(6,8),69-(8,8,8,8)]
    61      17.567835      17.567835      17.567835    8[6-(6,8)]
    62       9.632517       9.632517       9.632517    8[6-(6,8),69-(8,8,8,8,8)]
    63      10.466136      10.466136      10.466136    8[6-(6,8),69-(8,8,8,8,8)]
    64       7.454024       7.454024       7.454024    8[6-(6,8),69-(8,8,8,8)]
