# Supplementary material for: A collection of forcefield precursors for metal–organic frameworks
Source: RSC Adv. 2019 Nov 13;9(63):36492–507. doi: 10.1039/c9ra07327b (PMC9075174; doi:10.1039/c9ra07327b)
Supplement: RA-009-C9RA07327B-s2611 [file RA-009-C9RA07327B-s2611.txt]

VILXOE_clean

7.780800    0.000000    0.000000
0.000000    10.852900    0.000000
0.000000    0.000000    15.275200

     1        7.65693        7.65693        7.65693    25[8-(6),8-(6),8-(6),8-(6)]
     2        0.12387        0.12387        0.12387    25[8-(6),8-(6),8-(6),8-(6)]
     3        3.76653        3.76653        3.76653    25[8-(6),8-(6),8-(6),8-(6)]
     4        4.01427        4.01427        4.01427    25[8-(6),8-(6),8-(6),8-(6)]
     5       6.924912       6.924912       6.924912    1[7-(1,6)]
     6       6.689932       6.689932       6.689932    1[7-(1,6)]
     7       1.564719       1.564719       1.564719    1[6-(6,6)]
     8       4.521423       4.521423       4.521423    1[6-(6,6)]
     9       5.168007       5.168007       5.168007    1[6-(6,6)]
    10       0.855888       0.855888       0.855888    1[7-(1,6)]
    11       1.090868       1.090868       1.090868    1[7-(1,6)]
    12       6.216081       6.216081       6.216081    1[6-(6,6)]
    13       3.259377       3.259377       3.259377    1[6-(6,6)]
    14       2.612793       2.612793       2.612793    1[6-(6,6)]
    15       3.034512       3.034512       3.034512    1[7-(1,6)]
    16       2.799532       2.799532       2.799532    1[7-(1,6)]
    17       5.455119       5.455119       5.455119    1[6-(6,6)]
    18       0.631023       0.631023       0.631023    1[6-(6,6)]
    19       1.277607       1.277607       1.277607    1[6-(6,6)]
    20       4.746288       4.746288       4.746288    1[7-(1,6)]
    21       4.981268       4.981268       4.981268    1[7-(1,6)]
    22       2.325681       2.325681       2.325681    1[6-(6,6)]
    23       7.149777       7.149777       7.149777    1[6-(6,6)]
    24       6.503193       6.503193       6.503193    1[6-(6,6)]
    25       3.288944       3.288944       3.288944    6[6-(1,6),6-(1,6),6-(8,8)]
    26       2.438503       2.438503       2.438503    6[1-(0),6-(6,6),6-(6,6)]
    27       2.913132       2.913132       2.913132    6[6-(1,6),6-(1,6),6-(8,8)]
    28        4.21875        4.21875        4.21875    6[1-(0),6-(6,6),6-(6,7)]
    29       5.079306       5.079306       5.079306    6[6-(1,6),6-(1,6),7-(1,1)]
    30       4.603899       4.603899       4.603899    6[1-(0),6-(6,6),6-(6,7)]
    31       2.813537       2.813537       2.813537    6[6-(6,6),8-(25),8-(25)]
    32       2.021452       2.021452       2.021452    6[6-(6,6),8-(25),8-(25)]
    33       4.491856       4.491856       4.491856    6[6-(1,6),6-(1,6),6-(8,8)]
    34       5.342297       5.342297       5.342297    6[1-(0),6-(6,6),6-(6,6)]
    35       4.867668       4.867668       4.867668    6[6-(1,6),6-(1,6),6-(8,8)]
    36        3.56205        3.56205        3.56205    6[1-(0),6-(6,6),6-(6,7)]
    37       2.701494       2.701494       2.701494    6[6-(1,6),6-(1,6),7-(1,1)]
    38       3.176901       3.176901       3.176901    6[1-(0),6-(6,6),6-(6,7)]
    39       4.967263       4.967263       4.967263    6[6-(6,6),8-(25),8-(25)]
    40       5.759348       5.759348       5.759348    6[6-(6,6),8-(25),8-(25)]
    41       7.179344       7.179344       7.179344    6[6-(1,6),6-(1,6),6-(8,8)]
    42       6.328903       6.328903       6.328903    6[1-(0),6-(6,6),6-(6,6)]
    43       6.803532       6.803532       6.803532    6[6-(1,6),6-(1,6),6-(8,8)]
    44        0.32835        0.32835        0.32835    6[1-(0),6-(6,6),6-(6,7)]
    45       1.188906       1.188906       1.188906    6[6-(1,6),6-(1,6),7-(1,1)]
    46       0.713499       0.713499       0.713499    6[1-(0),6-(6,6),6-(6,7)]
    47       6.703937       6.703937       6.703937    6[6-(6,6),8-(25),8-(25)]
    48       5.911852       5.911852       5.911852    6[6-(6,6),8-(25),8-(25)]
    49       0.601456       0.601456       0.601456    6[6-(1,6),6-(1,6),6-(8,8)]
    50       1.451897       1.451897       1.451897    6[1-(0),6-(6,6),6-(6,6)]
    51       0.977268       0.977268       0.977268    6[6-(1,6),6-(1,6),6-(8,8)]
    52        7.45245        7.45245        7.45245    6[1-(0),6-(6,6),6-(6,7)]
    53       6.591894       6.591894       6.591894    6[6-(1,6),6-(1,6),7-(1,1)]
    54       7.067301       7.067301       7.067301    6[1-(0),6-(6,6),6-(6,7)]
    55       1.076863       1.076863       1.076863    6[6-(6,6),8-(25),8-(25)]
    56       1.868948       1.868948       1.868948    6[6-(6,6),8-(25),8-(25)]
    57       6.402042       6.402042       6.402042    7[1-(0),1-(0),6-(6,6)]
    58       1.378758       1.378758       1.378758    7[1-(0),1-(0),6-(6,6)]
    59       2.511642       2.511642       2.511642    7[1-(0),1-(0),6-(6,6)]
    60       5.269158       5.269158       5.269158    7[1-(0),1-(0),6-(6,6)]
    61       0.901017       0.901017       0.901017    8[6-(6,8),25-(8,8,8)]
    62       2.408936       2.408936       2.408936    8[6-(6,8),25-(8,8,8)]
    63       3.691212       3.691212       3.691212    8[6-(6,8),25-(8,8,8)]
    64       1.591485       1.591485       1.591485    8[6-(6,8),25-(8,8,8)]
    65       6.879783       6.879783       6.879783    8[6-(6,8),25-(8,8,8)]
    66       5.371864       5.371864       5.371864    8[6-(6,8),25-(8,8,8)]
    67       4.089588       4.089588       4.089588    8[6-(6,8),25-(8,8,8)]
    68       6.189315       6.189315       6.189315    8[6-(6,8),25-(8,8,8)]
    69       4.791417       4.791417       4.791417    8[6-(6,8),25-(8,8,8)]
    70       6.299336       6.299336       6.299336    8[6-(6,8),25-(8,8,8)]
    71       7.581612       7.581612       7.581612    8[6-(6,8),25-(8,8,8)]
    72       5.481885       5.481885       5.481885    8[6-(6,8),25-(8,8,8)]
    73       2.989383       2.989383       2.989383    8[6-(6,8),25-(8,8,8)]
    74       1.481464       1.481464       1.481464    8[6-(6,8),25-(8,8,8)]
    75       0.199188       0.199188       0.199188    8[6-(6,8),25-(8,8,8)]
    76       2.298915       2.298915       2.298915    8[6-(6,8),25-(8,8,8)]
