# Supplementary material for: A collection of forcefield precursors for metal–organic frameworks
Source: RSC Adv. 2019 Nov 13;9(63):36492–507. doi: 10.1039/c9ra07327b (PMC9075174; doi:10.1039/c9ra07327b)
Supplement: RA-009-C9RA07327B-s2612 [file RA-009-C9RA07327B-s2612.txt]

VIPXUO_clean

8.686400    0.000000    0.000000
0.000000    14.241400    0.000000
-2.945399    0.000000    16.626120

     1        3.94037        3.94037        3.94037    27[7-(6,6),7-(6,6),8-(6),8-(6)]
     2       4.671131       4.671131       4.671131    27[7-(6,6),7-(6,6),8-(6),8-(6)]
     3       1.800631       1.800631       1.800631    27[7-(6,6),7-(6,6),8-(6),8-(6)]
     4        1.06987        1.06987        1.06987    27[7-(6,6),7-(6,6),8-(6),8-(6)]
     5        2.25384        2.25384        2.25384    1[6-(6,6)]
     6       6.377215       6.377215       6.377215    1[6-(6,6,6)]
     7       5.025701       5.025701       5.025701    1[6-(1,6,6)]
     8       5.900178       5.900178       5.900178    1[6-(1,6,6)]
     9       0.731831       0.731831       0.731831    1[6-(6,7)]
    10      -0.438627      -0.438627      -0.438627    1[6-(6,6)]
    11       6.970477       6.970477       6.970477    1[6-(6,6)]
    12      -0.493681      -0.493681      -0.493681    1[6-(6,7)]
    13       3.717749       3.717749       3.717749    1[6-(6,6)]
    14       2.494181       2.494181       2.494181    1[6-(6,7)]
    15       4.068238       4.068238       4.068238    1[6-(6,7)]
    16       5.341454       5.341454       5.341454    1[6-(6,6)]
    17      -2.328739      -2.328739      -2.328739    1[6-(6,6)]
    18       2.234287       2.234287       2.234287    1[6-(6,6,6)]
    19       6.531199       6.531199       6.531199    1[6-(1,6,6)]
    20       5.656722       5.656722       5.656722    1[6-(1,6,6)]
    21       2.138669       2.138669       2.138669    1[6-(6,7)]
    22       3.309127       3.309127       3.309127    1[6-(6,6)]
    23       4.586424       4.586424       4.586424    1[6-(6,6)]
    24       3.364181       3.364181       3.364181    1[6-(6,7)]
    25       7.839151       7.839151       7.839151    1[6-(6,6)]
    26        0.37632        0.37632        0.37632    1[6-(6,7)]
    27       7.488662       7.488662       7.488662    1[6-(6,7)]
    28       6.215446       6.215446       6.215446    1[6-(6,6)]
    29       3.487161       3.487161       3.487161    1[6-(6,6)]
    30      -0.636214      -0.636214      -0.636214    1[6-(6,6,6)]
    31         0.7153         0.7153         0.7153    1[6-(1,6,6)]
    32      -0.159177      -0.159177      -0.159177    1[6-(1,6,6)]
    33        5.00917        5.00917        5.00917    1[6-(6,7)]
    34       6.179628       6.179628       6.179628    1[6-(6,6)]
    35      -1.229476      -1.229476      -1.229476    1[6-(6,6)]
    36       6.234682       6.234682       6.234682    1[6-(6,7)]
    37       2.023252       2.023252       2.023252    1[6-(6,6)]
    38        3.24682        3.24682        3.24682    1[6-(6,7)]
    39       1.672763       1.672763       1.672763    1[6-(6,7)]
    40       0.399547       0.399547       0.399547    1[6-(6,6)]
    41        8.06974        8.06974        8.06974    1[6-(6,6)]
    42       3.506714       3.506714       3.506714    1[6-(6,6,6)]
    43      -0.790198      -0.790198      -0.790198    1[6-(1,6,6)]
    44       0.084279       0.084279       0.084279    1[6-(1,6,6)]
    45       3.602332       3.602332       3.602332    1[6-(6,7)]
    46       2.431874       2.431874       2.431874    1[6-(6,6)]
    47       1.154577       1.154577       1.154577    1[6-(6,6)]
    48        2.37682        2.37682        2.37682    1[6-(6,7)]
    49       -2.09815       -2.09815       -2.09815    1[6-(6,6)]
    50       5.364681       5.364681       5.364681    1[6-(6,7)]
    51      -1.747661      -1.747661      -1.747661    1[6-(6,7)]
    52      -0.474445      -0.474445      -0.474445    1[6-(6,6)]
    53       1.072431       1.072431       1.072431    6[6-(6,6),8-(0),8-(27)]
    54        1.95103        1.95103        1.95103    6[6-(1,6),6-(6,6),6-(8,8)]
    55        3.43822        3.43822        3.43822    6[6-(1,6),6-(6,6),6-(8,8)]
    56       4.046424       4.046424       4.046424    6[6-(6,6),8-(0),8-(27)]
    57       2.509415       2.509415       2.509415    6[1-(0),6-(6,6),6-(6,6)]
    58       6.747496       6.747496       6.747496    6[1-(0),6-(1,1,6),6-(1,6,6),6-(6,6)]
    59        5.56079        5.56079        5.56079    6[1-(0),1-(0),6-(1,6,6),6-(6,6)]
    60       0.245035       0.245035       0.245035    6[1-(0),6-(1,6),7-(6,27)]
    61      -0.456504      -0.456504      -0.456504    6[1-(0),6-(1,7),6-(6,6)]
    62      -1.194177      -1.194177      -1.194177    6[6-(1,6),6-(1,6),6-(1,6,6)]
    63      -1.210755      -1.210755      -1.210755    6[1-(0),6-(1,7),6-(6,6)]
    64      -0.467224      -0.467224      -0.467224    6[1-(0),6-(1,6),7-(6,27)]
    65       4.692472       4.692472       4.692472    6[6-(1,1,6),6-(1,6),6-(1,6)]
    66       3.812258       3.812258       3.812258    6[1-(0),6-(1,7),6-(6,6)]
    67       3.071819       3.071819       3.071819    6[1-(0),6-(1,6),7-(6,27)]
    68       3.990175       3.990175       3.990175    6[1-(0),6-(1,6),7-(6,27)]
    69       4.764654       4.764654       4.764654    6[1-(0),6-(1,7),6-(6,6)]
    70        1.79807        1.79807        1.79807    6[6-(6,6),8-(0),8-(27)]
    71       0.919471       0.919471       0.919471    6[6-(1,6),6-(6,6),6-(8,8)]
    72       5.173282       5.173282       5.173282    6[6-(1,6),6-(6,6),6-(8,8)]
    73       4.565078       4.565078       4.565078    6[6-(6,6),8-(0),8-(27)]
    74      -2.584314      -2.584314      -2.584314    6[1-(0),6-(6,6),6-(6,6)]
    75       4.809405       4.809405       4.809405    6[1-(0),6-(1,1,6),6-(1,6,6),6-(6,6)]
    76        5.99611        5.99611        5.99611    6[1-(0),1-(0),6-(1,6,6),6-(6,6)]
    77       2.625465       2.625465       2.625465    6[1-(0),6-(1,6),7-(6,27)]
    78       3.327004       3.327004       3.327004    6[1-(0),6-(1,7),6-(6,6)]
    79       4.064678       4.064678       4.064678    6[6-(1,6),6-(1,6),6-(1,6,6)]
    80       4.081255       4.081255       4.081255    6[1-(0),6-(1,7),6-(6,6)]
    81       3.337724       3.337724       3.337724    6[1-(0),6-(1,6),7-(6,27)]
    82       6.864429       6.864429       6.864429    6[6-(1,1,6),6-(1,6),6-(1,6)]
    83       7.744643       7.744643       7.744643    6[1-(0),6-(1,7),6-(6,6)]
    84      -0.201319      -0.201319      -0.201319    6[1-(0),6-(1,6),7-(6,27)]
    85       7.566726       7.566726       7.566726    6[1-(0),6-(1,6),7-(6,27)]
    86       6.792246       6.792246       6.792246    6[1-(0),6-(1,7),6-(6,6)]
    87        4.66857        4.66857        4.66857    6[6-(6,6),8-(0),8-(27)]
    88       3.789971       3.789971       3.789971    6[6-(1,6),6-(6,6),6-(8,8)]
    89       2.302781       2.302781       2.302781    6[6-(1,6),6-(6,6),6-(8,8)]
    90       1.694577       1.694577       1.694577    6[6-(6,6),8-(0),8-(27)]
    91       3.231586       3.231586       3.231586    6[1-(0),6-(6,6),6-(6,6)]
    92      -1.006495      -1.006495      -1.006495    6[1-(0),6-(1,1,6),6-(1,6,6),6-(6,6)]
    93       0.180211       0.180211       0.180211    6[1-(0),1-(0),6-(1,6,6),6-(6,6)]
    94       5.495966       5.495966       5.495966    6[1-(0),6-(1,6),7-(6,27)]
    95       6.197505       6.197505       6.197505    6[1-(0),6-(1,7),6-(6,6)]
    96      -1.751222      -1.751222      -1.751222    6[6-(1,6),6-(1,6),6-(1,6,6)]
    97      -1.734644      -1.734644      -1.734644    6[1-(0),6-(1,7),6-(6,6)]
    98       6.208225       6.208225       6.208225    6[1-(0),6-(1,6),7-(6,27)]
    99       1.048529       1.048529       1.048529    6[6-(1,1,6),6-(1,6),6-(1,6)]
   100       1.928743       1.928743       1.928743    6[1-(0),6-(1,7),6-(6,6)]
   101       2.669182       2.669182       2.669182    6[1-(0),6-(1,6),7-(6,27)]
   102       1.750826       1.750826       1.750826    6[1-(0),6-(1,6),7-(6,27)]
   103       0.976347       0.976347       0.976347    6[1-(0),6-(1,7),6-(6,6)]
   104       3.942931       3.942931       3.942931    6[6-(6,6),8-(0),8-(27)]
   105        4.82153        4.82153        4.82153    6[6-(1,6),6-(6,6),6-(8,8)]
   106       0.567719       0.567719       0.567719    6[6-(1,6),6-(6,6),6-(8,8)]
   107       1.175923       1.175923       1.175923    6[6-(6,6),8-(0),8-(27)]
   108       8.325315       8.325315       8.325315    6[1-(0),6-(6,6),6-(6,6)]
   109       0.931596       0.931596       0.931596    6[1-(0),6-(1,1,6),6-(1,6,6),6-(6,6)]
   110      -0.255109      -0.255109      -0.255109    6[1-(0),1-(0),6-(1,6,6),6-(6,6)]
   111       3.115536       3.115536       3.115536    6[1-(0),6-(1,6),7-(6,27)]
   112       2.413997       2.413997       2.413997    6[1-(0),6-(1,7),6-(6,6)]
   113       1.676323       1.676323       1.676323    6[6-(1,6),6-(1,6),6-(1,6,6)]
   114       1.659746       1.659746       1.659746    6[1-(0),6-(1,7),6-(6,6)]
   115       2.403277       2.403277       2.403277    6[1-(0),6-(1,6),7-(6,27)]
   116      -1.123428      -1.123428      -1.123428    6[6-(1,1,6),6-(1,6),6-(1,6)]
   117      -2.003642      -2.003642      -2.003642    6[1-(0),6-(1,7),6-(6,6)]
   118        5.94232        5.94232        5.94232    6[1-(0),6-(1,6),7-(6,27)]
   119      -1.825725      -1.825725      -1.825725    6[1-(0),6-(1,6),7-(6,27)]
   120      -1.051245      -1.051245      -1.051245    6[1-(0),6-(1,7),6-(6,6)]
   121       0.284742       0.284742       0.284742    7[6-(1,6),6-(1,6),27-(7,8,8)]
   122        3.12938        3.12938        3.12938    7[6-(1,6),6-(1,6),27-(7,8,8)]
   123       2.585759       2.585759       2.585759    7[6-(1,6),6-(1,6),27-(7,8,8)]
   124       -0.25888       -0.25888       -0.25888    7[6-(1,6),6-(1,6),27-(7,8,8)]
   125       5.456259       5.456259       5.456259    7[6-(1,6),6-(1,6),27-(7,8,8)]
   126       2.611621       2.611621       2.611621    7[6-(1,6),6-(1,6),27-(7,8,8)]
   127       3.155242       3.155242       3.155242    7[6-(1,6),6-(1,6),27-(7,8,8)]
   128       5.999881       5.999881       5.999881    7[6-(1,6),6-(1,6),27-(7,8,8)]
   129        1.61444        1.61444        1.61444    8[6-(6,8),27-(7,7,8)]
   130      -0.059019      -0.059019      -0.059019    8[6-(6,8)]
   131       5.156822       5.156822       5.156822    8[6-(6,8)]
   132        3.38876        3.38876        3.38876    8[6-(6,8),27-(7,7,8)]
   133       1.256061       1.256061       1.256061    8[6-(6,8),27-(7,7,8)]
   134        2.92952        2.92952        2.92952    8[6-(6,8)]
   135       3.454679       3.454679       3.454679    8[6-(6,8)]
   136       5.222741       5.222741       5.222741    8[6-(6,8),27-(7,7,8)]
   137       4.126561       4.126561       4.126561    8[6-(6,8),27-(7,7,8)]
   138        5.80002        5.80002        5.80002    8[6-(6,8)]
   139       0.584179       0.584179       0.584179    8[6-(6,8)]
   140       2.352241       2.352241       2.352241    8[6-(6,8),27-(7,7,8)]
   141        4.48494        4.48494        4.48494    8[6-(6,8),27-(7,7,8)]
   142       2.811481       2.811481       2.811481    8[6-(6,8)]
   143       2.286322       2.286322       2.286322    8[6-(6,8)]
   144        0.51826        0.51826        0.51826    8[6-(6,8),27-(7,7,8)]
