# Supplementary material for: A collection of forcefield precursors for metal–organic frameworks
Source: RSC Adv. 2019 Nov 13;9(63):36492–507. doi: 10.1039/c9ra07327b (PMC9075174; doi:10.1039/c9ra07327b)
Supplement: RA-009-C9RA07327B-s2613 [file RA-009-C9RA07327B-s2613.txt]

VIPYOK_clean

7.877300    0.000000    0.000000
0.000000    10.791000    0.000000
0.000000    -1.034872    19.680811

     1       4.568283       4.568283       4.568283    25[7-(6,7),7-(7,7),8-(6),8-(6)]
     2       5.063686       5.063686       5.063686    25[7-(6,6),7-(6,7),8-(6),8-(6),8-(6),8-(6)]
     3       0.629633       0.629633       0.629633    25[7-(6,7),7-(7,7),8-(6),8-(6)]
     4       1.125036       1.125036       1.125036    25[7-(6,6),7-(6,7),8-(6),8-(6),8-(6),8-(6)]
     5       3.309017       3.309017       3.309017    25[7-(6,7),7-(7,7),8-(6),8-(6)]
     6       2.813614       2.813614       2.813614    25[7-(6,6),7-(6,7),8-(6),8-(6),8-(6),8-(6)]
     7       7.247667       7.247667       7.247667    25[7-(6,7),7-(7,7),8-(6),8-(6)]
     8       6.752264       6.752264       6.752264    25[7-(6,6),7-(6,7),8-(6),8-(6),8-(6),8-(6)]
     9       0.966545       0.966545       0.966545    1[6-(1,6,7)]
    10       7.718966       7.718966       7.718966    1[6-(1,6,7)]
    11       0.172513       0.172513       0.172513    1[6-(6,7)]
    12       2.007136       2.007136       2.007136    1[6-(6,7)]
    13       3.376999       3.376999       3.376999    1[6-(7,7)]
    14       4.905195       4.905195       4.905195    1[6-(1,6,7)]
    15       3.780316       3.780316       3.780316    1[6-(1,6,7)]
    16       4.111163       4.111163       4.111163    1[6-(6,7)]
    17       5.945786       5.945786       5.945786    1[6-(6,7)]
    18       7.315649       7.315649       7.315649    1[6-(7,7)]
    19       6.910755       6.910755       6.910755    1[6-(1,6,7)]
    20       0.158334       0.158334       0.158334    1[6-(1,6,7)]
    21       7.704787       7.704787       7.704787    1[6-(6,7)]
    22       5.870164       5.870164       5.870164    1[6-(6,7)]
    23       4.500301       4.500301       4.500301    1[6-(7,7)]
    24       2.972105       2.972105       2.972105    1[6-(1,6,7)]
    25       4.096984       4.096984       4.096984    1[6-(1,6,7)]
    26       3.766137       3.766137       3.766137    1[6-(6,7)]
    27       1.931514       1.931514       1.931514    1[6-(6,7)]
    28       0.561651       0.561651       0.561651    1[6-(7,7)]
    29       3.542422       3.542422       3.542422    6[6-(6,7),8-(25),8-(25)]
    30       3.508549       3.508549       3.508549    6[6-(6,7),6-(8,8),7-(7,25)]
    31       3.069784       3.069784       3.069784    6[6-(6,7),6-(8,8),7-(7,25)]
    32       2.425421       2.425421       2.425421    6[6-(6,7),8-(25),8-(25)]
    33       1.112275       1.112275       1.112275    6[6-(1,1,7),8-(25),8-(25)]
    34       0.790881       0.790881       0.790881    6[1-(0),1-(0),6-(8,8),7-(6,6)]
    35       1.035865       1.035865       1.035865    6[1-(0),6-(1,7),7-(6,6)]
    36       2.058338       2.058338       2.058338    6[1-(0),6-(1,7),7-(6,25)]
    37       2.813772       2.813772       2.813772    6[1-(0),7-(6,25),7-(6,6)]
    38       7.481072       7.481072       7.481072    6[6-(6,7),8-(25),8-(25)]
    39       7.447199       7.447199       7.447199    6[6-(6,7),6-(8,8),7-(7,25)]
    40       7.008434       7.008434       7.008434    6[6-(6,7),6-(8,8),7-(7,25)]
    41       6.364071       6.364071       6.364071    6[6-(6,7),8-(25),8-(25)]
    42       5.050925       5.050925       5.050925    6[6-(1,1,7),8-(25),8-(25)]
    43       4.729531       4.729531       4.729531    6[1-(0),1-(0),6-(8,8),7-(6,6)]
    44       4.974515       4.974515       4.974515    6[1-(0),6-(1,7),7-(6,6)]
    45       5.996988       5.996988       5.996988    6[1-(0),6-(1,7),7-(6,25)]
    46       6.752422       6.752422       6.752422    6[1-(0),7-(6,25),7-(6,6)]
    47       4.334878       4.334878       4.334878    6[6-(6,7),8-(25),8-(25)]
    48       4.368751       4.368751       4.368751    6[6-(6,7),6-(8,8),7-(7,25)]
    49       4.807516       4.807516       4.807516    6[6-(6,7),6-(8,8),7-(7,25)]
    50       5.451879       5.451879       5.451879    6[6-(6,7),8-(25),8-(25)]
    51       6.765025       6.765025       6.765025    6[6-(1,1,7),8-(25),8-(25)]
    52       7.086419       7.086419       7.086419    6[1-(0),1-(0),6-(8,8),7-(6,6)]
    53       6.841435       6.841435       6.841435    6[1-(0),6-(1,7),7-(6,6)]
    54       5.818962       5.818962       5.818962    6[1-(0),6-(1,7),7-(6,25)]
    55       5.063528       5.063528       5.063528    6[1-(0),7-(6,25),7-(6,6)]
    56       0.396228       0.396228       0.396228    6[6-(6,7),8-(25),8-(25)]
    57       0.430101       0.430101       0.430101    6[6-(6,7),6-(8,8),7-(7,25)]
    58       0.868866       0.868866       0.868866    6[6-(6,7),6-(8,8),7-(7,25)]
    59       1.513229       1.513229       1.513229    6[6-(6,7),8-(25),8-(25)]
    60       2.826375       2.826375       2.826375    6[6-(1,1,7),8-(25),8-(25)]
    61       3.147769       3.147769       3.147769    6[1-(0),1-(0),6-(8,8),7-(6,6)]
    62       2.902785       2.902785       2.902785    6[1-(0),6-(1,7),7-(6,6)]
    63       1.880312       1.880312       1.880312    6[1-(0),6-(1,7),7-(6,25)]
    64       1.124878       1.124878       1.124878    6[1-(0),7-(6,25),7-(6,6)]
    65       4.040267       4.040267       4.040267    7[6-(6,6),7-(7,25),25-(7,8,8,8,8)]
    66       3.926046       3.926046       3.926046    7[7-(6,25),7-(6,25),25-(7,8,8)]
    67       3.356518       3.356518       3.356518    7[6-(6,6),7-(7,25),25-(7,8,8)]
    68       3.187943       3.187943       3.187943    7[6-(1,6),6-(1,7),25-(7,8,8,8,8)]
    69       1.524258       1.524258       1.524258    7[6-(1,1,6),6-(1,6),6-(1,7)]
    70       0.101617       0.101617       0.101617    7[6-(6,6),7-(7,25),25-(7,8,8,8,8)]
    71      -0.012604      -0.012604      -0.012604    7[7-(6,25),7-(6,25),25-(7,8,8)]
    72       7.295168       7.295168       7.295168    7[6-(6,6),7-(7,25),25-(7,8,8)]
    73       7.126593       7.126593       7.126593    7[6-(1,6),6-(1,7),25-(7,8,8,8,8)]
    74       5.462908       5.462908       5.462908    7[6-(1,1,6),6-(1,6),6-(1,7)]
    75       3.837033       3.837033       3.837033    7[6-(6,6),7-(7,25),25-(7,8,8,8,8)]
    76       3.951254       3.951254       3.951254    7[7-(6,25),7-(6,25),25-(7,8,8)]
    77       4.520782       4.520782       4.520782    7[6-(6,6),7-(7,25),25-(7,8,8)]
    78       4.689357       4.689357       4.689357    7[6-(1,6),6-(1,7),25-(7,8,8,8,8)]
    79       6.353042       6.353042       6.353042    7[6-(1,1,6),6-(1,6),6-(1,7)]
    80       7.775683       7.775683       7.775683    7[6-(6,6),7-(7,25),25-(7,8,8,8,8)]
    81       0.012604       0.012604       0.012604    7[7-(6,25),7-(6,25),25-(7,8,8)]
    82       0.582132       0.582132       0.582132    7[6-(6,6),7-(7,25),25-(7,8,8)]
    83       0.750707       0.750707       0.750707    7[6-(1,6),6-(1,7),25-(7,8,8,8,8)]
    84       2.414392       2.414392       2.414392    7[6-(1,1,6),6-(1,6),6-(1,7)]
    85       1.875585       1.875585       1.875585    8[6-(6,8),25-(7,7,8,8,8)]
    86       0.510449       0.510449       0.510449    8[6-(6,8),25-(7,7,8)]
    87        4.20254        4.20254        4.20254    8[6-(6,8),25-(7,7,8,8,8)]
    88       2.937445       2.937445       2.937445    8[6-(6,8),25-(7,7,8,8,8)]
    89       1.975627       1.975627       1.975627    8[6-(6,8),25-(7,7,8,8,8)]
    90       2.388397       2.388397       2.388397    8[6-(6,8),25-(7,7,8)]
    91       5.814235       5.814235       5.814235    8[6-(6,8),25-(7,7,8,8,8)]
    92       4.449099       4.449099       4.449099    8[6-(6,8),25-(7,7,8)]
    93        0.26389        0.26389        0.26389    8[6-(6,8),25-(7,7,8,8,8)]
    94       6.876095       6.876095       6.876095    8[6-(6,8),25-(7,7,8,8,8)]
    95       5.914277       5.914277       5.914277    8[6-(6,8),25-(7,7,8,8,8)]
    96       6.327047       6.327047       6.327047    8[6-(6,8),25-(7,7,8)]
    97       6.001715       6.001715       6.001715    8[6-(6,8),25-(7,7,8,8,8)]
    98       7.366851       7.366851       7.366851    8[6-(6,8),25-(7,7,8)]
    99        3.67476        3.67476        3.67476    8[6-(6,8),25-(7,7,8,8,8)]
   100       4.939855       4.939855       4.939855    8[6-(6,8),25-(7,7,8,8,8)]
   101       5.901673       5.901673       5.901673    8[6-(6,8),25-(7,7,8,8,8)]
   102       5.488903       5.488903       5.488903    8[6-(6,8),25-(7,7,8)]
   103       2.063065       2.063065       2.063065    8[6-(6,8),25-(7,7,8,8,8)]
   104       3.428201       3.428201       3.428201    8[6-(6,8),25-(7,7,8)]
   105        7.61341        7.61341        7.61341    8[6-(6,8),25-(7,7,8,8,8)]
   106       1.001205       1.001205       1.001205    8[6-(6,8),25-(7,7,8,8,8)]
   107       1.963023       1.963023       1.963023    8[6-(6,8),25-(7,7,8,8,8)]
   108       1.550253       1.550253       1.550253    8[6-(6,8),25-(7,7,8)]
