# Supplementary material for: A collection of forcefield precursors for metal–organic frameworks
Source: RSC Adv. 2019 Nov 13;9(63):36492–507. doi: 10.1039/c9ra07327b (PMC9075174; doi:10.1039/c9ra07327b)
Supplement: RA-009-C9RA07327B-s2614 [file RA-009-C9RA07327B-s2614.txt]

VIPZAX_clean

8.193900    0.000000    0.000000
0.000000    12.857000    0.000000
0.000000    -3.046212    17.526241

     1       0.695908       0.695908       0.695908    25[7-(6,7),7-(7,7),8-(6),8-(6),8-(7)]
     2       1.175579       1.175579       1.175579    25[7-(6,7),8-(6),8-(6),8-(6),8-(6)]
     3       4.792858       4.792858       4.792858    25[7-(6,7),7-(7,7),8-(6),8-(6),8-(7)]
     4       5.272529       5.272529       5.272529    25[7-(6,7),8-(6),8-(6),8-(6),8-(6)]
     5       7.497992       7.497992       7.497992    25[7-(6,7),7-(7,7),8-(6),8-(6),8-(7)]
     6       7.018321       7.018321       7.018321    25[7-(6,7),8-(6),8-(6),8-(6),8-(6)]
     7       3.401042       3.401042       3.401042    25[7-(6,7),7-(7,7),8-(6),8-(6),8-(7)]
     8       2.921371       2.921371       2.921371    25[7-(6,7),8-(6),8-(6),8-(6),8-(6)]
     9       1.511775       1.511775       1.511775    1[6-(6,7)]
    10       0.558005       0.558005       0.558005    1[6-(6,6)]
    11       0.534242       0.534242       0.534242    1[6-(6,6)]
    12       2.329526       2.329526       2.329526    1[6-(6,7)]
    13       5.608725       5.608725       5.608725    1[6-(6,7)]
    14       4.654955       4.654955       4.654955    1[6-(6,6)]
    15       4.631192       4.631192       4.631192    1[6-(6,6)]
    16       6.426476       6.426476       6.426476    1[6-(6,7)]
    17       6.682125       6.682125       6.682125    1[6-(6,7)]
    18       7.635895       7.635895       7.635895    1[6-(6,6)]
    19       7.659658       7.659658       7.659658    1[6-(6,6)]
    20       5.864374       5.864374       5.864374    1[6-(6,7)]
    21       2.585175       2.585175       2.585175    1[6-(6,7)]
    22       3.538945       3.538945       3.538945    1[6-(6,6)]
    23       3.562708       3.562708       3.562708    1[6-(6,6)]
    24       1.767424       1.767424       1.767424    1[6-(6,7)]
    25       7.627702       7.627702       7.627702    6[6-(6,7),8-(25),8-(25)]
    26       7.708002       7.708002       7.708002    6[6-(6,7),6-(8,8),7-(7,25)]
    27       7.359761       7.359761       7.359761    6[6-(6,7),6-(8,8),7-(7,25)]
    28       6.768161       6.768161       6.768161    6[6-(6,7),8-(25),8-(25)]
    29        1.49129        1.49129        1.49129    6[1-(0),6-(1,6),7-(6,8)]
    30       0.922633       0.922633       0.922633    6[1-(0),6-(1,6),6-(1,7)]
    31       0.891496       0.891496       0.891496    6[1-(0),6-(1,6),6-(6,6)]
    32       1.403615       1.403615       1.403615    6[6-(1,6),6-(1,7),6-(8,8)]
    33       1.973911       1.973911       1.973911    6[1-(0),6-(6,6),7-(6,8)]
    34       1.323315       1.323315       1.323315    6[6-(6,6),8-(25),8-(25)]
    35       3.530752       3.530752       3.530752    6[6-(6,7),8-(25),8-(25)]
    36       3.611052       3.611052       3.611052    6[6-(6,7),6-(8,8),7-(7,25)]
    37       3.262811       3.262811       3.262811    6[6-(6,7),6-(8,8),7-(7,25)]
    38       2.671211       2.671211       2.671211    6[6-(6,7),8-(25),8-(25)]
    39        5.58824        5.58824        5.58824    6[1-(0),6-(1,6),7-(6,8)]
    40       5.019583       5.019583       5.019583    6[1-(0),6-(1,6),6-(1,7)]
    41       4.988446       4.988446       4.988446    6[1-(0),6-(1,6),6-(6,6)]
    42       5.500565       5.500565       5.500565    6[6-(1,6),6-(1,7),6-(8,8)]
    43       6.070861       6.070861       6.070861    6[1-(0),6-(6,6),7-(6,8)]
    44       5.420265       5.420265       5.420265    6[6-(6,6),8-(25),8-(25)]
    45       0.566198       0.566198       0.566198    6[6-(6,7),8-(25),8-(25)]
    46       0.485898       0.485898       0.485898    6[6-(6,7),6-(8,8),7-(7,25)]
    47       0.834139       0.834139       0.834139    6[6-(6,7),6-(8,8),7-(7,25)]
    48       1.425739       1.425739       1.425739    6[6-(6,7),8-(25),8-(25)]
    49        6.70261        6.70261        6.70261    6[1-(0),6-(1,6),7-(6,8)]
    50       7.271267       7.271267       7.271267    6[1-(0),6-(1,6),6-(1,7)]
    51       7.302404       7.302404       7.302404    6[1-(0),6-(1,6),6-(6,6)]
    52       6.790285       6.790285       6.790285    6[6-(1,6),6-(1,7),6-(8,8)]
    53       6.219989       6.219989       6.219989    6[1-(0),6-(6,6),7-(6,8)]
    54       6.870585       6.870585       6.870585    6[6-(6,6),8-(25),8-(25)]
    55       4.663148       4.663148       4.663148    6[6-(6,7),8-(25),8-(25)]
    56       4.582848       4.582848       4.582848    6[6-(6,7),6-(8,8),7-(7,25)]
    57       4.931089       4.931089       4.931089    6[6-(6,7),6-(8,8),7-(7,25)]
    58       5.522689       5.522689       5.522689    6[6-(6,7),8-(25),8-(25)]
    59        2.60566        2.60566        2.60566    6[1-(0),6-(1,6),7-(6,8)]
    60       3.174317       3.174317       3.174317    6[1-(0),6-(1,6),6-(1,7)]
    61       3.205454       3.205454       3.205454    6[1-(0),6-(1,6),6-(6,6)]
    62       2.693335       2.693335       2.693335    6[6-(1,6),6-(1,7),6-(8,8)]
    63       2.123039       2.123039       2.123039    6[1-(0),6-(6,6),7-(6,8)]
    64       2.773635       2.773635       2.773635    6[6-(6,6),8-(25),8-(25)]
    65       0.082758       0.082758       0.082758    7[6-(6,6),7-(7,25),25-(8,8,8,8)]
    66       0.091772       0.091772       0.091772    7[7-(6,25),7-(6,25),25-(7,8,8,8)]
    67       7.741597       7.741597       7.741597    7[6-(6,6),7-(7,25),25-(7,8,8,8)]
    68       2.020616       2.020616       2.020616    7[6-(1,6),6-(1,6),8-(25)]
    69       4.179708       4.179708       4.179708    7[6-(6,6),7-(7,25),25-(8,8,8,8)]
    70       4.188722       4.188722       4.188722    7[7-(6,25),7-(6,25),25-(7,8,8,8)]
    71       3.644647       3.644647       3.644647    7[6-(6,6),7-(7,25),25-(7,8,8,8)]
    72       6.117566       6.117566       6.117566    7[6-(1,6),6-(1,6),8-(25)]
    73       8.111142       8.111142       8.111142    7[6-(6,6),7-(7,25),25-(8,8,8,8)]
    74       8.102128       8.102128       8.102128    7[7-(6,25),7-(6,25),25-(7,8,8,8)]
    75       0.452303       0.452303       0.452303    7[6-(6,6),7-(7,25),25-(7,8,8,8)]
    76       6.173284       6.173284       6.173284    7[6-(1,6),6-(1,6),8-(25)]
    77       4.014192       4.014192       4.014192    7[6-(6,6),7-(7,25),25-(8,8,8,8)]
    78       4.005178       4.005178       4.005178    7[7-(6,25),7-(6,25),25-(7,8,8,8)]
    79       4.549253       4.549253       4.549253    7[6-(6,6),7-(7,25),25-(7,8,8,8)]
    80       2.076334       2.076334       2.076334    7[6-(1,6),6-(1,6),8-(25)]
    81       0.095869       0.095869       0.095869    8[6-(6,8),25-(7,8,8,8)]
    82       6.989397       6.989397       6.989397    8[6-(6,8),25-(7,8,8,8)]
    83       6.309303       6.309303       6.309303    8[6-(6,8),25-(7,8,8,8)]
    84       6.793562       6.793562       6.793562    8[6-(6,8),25-(7,7,8,8)]
    85       2.634339       2.634339       2.634339    8[7-(6,6),25-(7,7,8,8)]
    86       1.788728       1.788728       1.788728    8[6-(6,8),25-(7,8,8,8)]
    87       0.753839       0.753839       0.753839    8[6-(6,8),25-(7,7,8,8)]
    88       4.192819       4.192819       4.192819    8[6-(6,8),25-(7,8,8,8)]
    89       2.892447       2.892447       2.892447    8[6-(6,8),25-(7,8,8,8)]
    90       2.212353       2.212353       2.212353    8[6-(6,8),25-(7,8,8,8)]
    91       2.696612       2.696612       2.696612    8[6-(6,8),25-(7,7,8,8)]
    92       6.731289       6.731289       6.731289    8[7-(6,6),25-(7,7,8,8)]
    93       5.885678       5.885678       5.885678    8[6-(6,8),25-(7,8,8,8)]
    94       4.850789       4.850789       4.850789    8[6-(6,8),25-(7,7,8,8)]
    95       8.098031       8.098031       8.098031    8[6-(6,8),25-(7,8,8,8)]
    96       1.204503       1.204503       1.204503    8[6-(6,8),25-(7,8,8,8)]
    97       1.884597       1.884597       1.884597    8[6-(6,8),25-(7,8,8,8)]
    98       1.400338       1.400338       1.400338    8[6-(6,8),25-(7,7,8,8)]
    99       5.559561       5.559561       5.559561    8[7-(6,6),25-(7,7,8,8)]
   100       6.405172       6.405172       6.405172    8[6-(6,8),25-(7,8,8,8)]
   101       7.440061       7.440061       7.440061    8[6-(6,8),25-(7,7,8,8)]
   102       4.001081       4.001081       4.001081    8[6-(6,8),25-(7,8,8,8)]
   103       5.301453       5.301453       5.301453    8[6-(6,8),25-(7,8,8,8)]
   104       5.981547       5.981547       5.981547    8[6-(6,8),25-(7,8,8,8)]
   105       5.497288       5.497288       5.497288    8[6-(6,8),25-(7,7,8,8)]
   106       1.462611       1.462611       1.462611    8[7-(6,6),25-(7,7,8,8)]
   107       2.308222       2.308222       2.308222    8[6-(6,8),25-(7,8,8,8)]
   108       3.343111       3.343111       3.343111    8[6-(6,8),25-(7,7,8,8)]
