# Supplementary material for: A collection of forcefield precursors for metal–organic frameworks
Source: RSC Adv. 2019 Nov 13;9(63):36492–507. doi: 10.1039/c9ra07327b (PMC9075174; doi:10.1039/c9ra07327b)
Supplement: RA-009-C9RA07327B-s2615 [file RA-009-C9RA07327B-s2615.txt]

VIRPOC_clean

17.826300    0.000000    0.000000
8.913150    15.438029    0.000000
8.913150    5.146010    14.555113

     1      16.805833      16.805833      16.805833    28[7-(6,6),7-(6,7),7-(6,7),8-(28,28)]
     2      12.349258      12.349258      12.349258    28[7-(6,6),7-(6,7),7-(6,7),8-(28,28)]
     3      14.390192      14.390192      14.390192    28[7-(6,6),7-(6,7),7-(6,7),8-(28,28)]
     4      27.759917      27.759917      27.759917    28[7-(6,6),7-(6,7),7-(6,7),8-(28,28)]
     5      12.349258      12.349258      12.349258    28[7-(6,6),7-(6,7),7-(6,7),8-(28,28)]
     6      14.390192      14.390192      14.390192    28[7-(6,6),7-(6,7),7-(6,7),8-(28,28)]
     7      18.846767      18.846767      18.846767    28[7-(6,6),7-(6,7),7-(6,7),8-(28,28)]
     8      25.718983      25.718983      25.718983    28[7-(6,6),7-(6,7),7-(6,7),8-(28,28)]
     9      11.328792      11.328792      11.328792    28[7-(6,6),7-(6,7),7-(6,7),8-(28,28)]
    10        17.8263        17.8263        17.8263    28[7-(6,6),7-(6,7),7-(6,7),8-(28,28)]
    11      15.410658      15.410658      15.410658    28[7-(6,6),7-(6,7),7-(6,7),8-(28,28)]
    12       26.73945       26.73945       26.73945    28[7-(6,6),7-(6,7),7-(6,7),8-(28,28)]
    13      18.846767      18.846767      18.846767    28[7-(6,6),7-(6,7),7-(6,7),8-(28,28)]
    14      23.303342      23.303342      23.303342    28[7-(6,6),7-(6,7),7-(6,7),8-(28,28)]
    15      21.262408      21.262408      21.262408    28[7-(6,6),7-(6,7),7-(6,7),8-(28,28)]
    16       7.892683       7.892683       7.892683    28[7-(6,6),7-(6,7),7-(6,7),8-(28,28)]
    17      23.303342      23.303342      23.303342    28[7-(6,6),7-(6,7),7-(6,7),8-(28,28)]
    18      21.262408      21.262408      21.262408    28[7-(6,6),7-(6,7),7-(6,7),8-(28,28)]
    19      16.805833      16.805833      16.805833    28[7-(6,6),7-(6,7),7-(6,7),8-(28,28)]
    20       9.933617       9.933617       9.933617    28[7-(6,6),7-(6,7),7-(6,7),8-(28,28)]
    21      24.323808      24.323808      24.323808    28[7-(6,6),7-(6,7),7-(6,7),8-(28,28)]
    22        17.8263        17.8263        17.8263    28[7-(6,6),7-(6,7),7-(6,7),8-(28,28)]
    23      20.241942      20.241942      20.241942    28[7-(6,6),7-(6,7),7-(6,7),8-(28,28)]
    24        8.91315        8.91315        8.91315    28[7-(6,6),7-(6,7),7-(6,7),8-(28,28)]
    25       7.690266       7.690266       7.690266    1[6-(7,7)]
    26       9.077152       9.077152       9.077152    1[6-(7,7)]
    27      17.662298      17.662298      17.662298    1[6-(7,7)]
    28      19.049184      19.049184      19.049184    1[6-(7,7)]
    29       4.928972       4.928972       4.928972    1[6-(7,7)]
    30       3.984178       3.984178       3.984178    1[6-(7,7)]
    31      20.423592      20.423592      20.423592    1[6-(7,7)]
    32      24.142158      24.142158      24.142158    1[6-(7,7)]
    33       9.549549       9.549549       9.549549    1[6-(7,7)]
    34       7.217869       7.217869       7.217869    1[6-(7,7)]
    35      17.189901      17.189901      17.189901    1[6-(7,7)]
    36      19.521581      19.521581      19.521581    1[6-(7,7)]
    37      19.521581      19.521581      19.521581    1[6-(7,7)]
    38      17.189901      17.189901      17.189901    1[6-(7,7)]
    39      25.044169      25.044169      25.044169    1[6-(7,7)]
    40      27.375849      27.375849      27.375849    1[6-(7,7)]
    41      26.903452      26.903452      26.903452    1[6-(7,7)]
    42      25.516566      25.516566      25.516566    1[6-(7,7)]
    43      19.049184      19.049184      19.049184    1[6-(7,7)]
    44      17.662298      17.662298      17.662298    1[6-(7,7)]
    45      29.336742      29.336742      29.336742    1[6-(7,7)]
    46      33.055308      33.055308      33.055308    1[6-(7,7)]
    47      13.842122      13.842122      13.842122    1[6-(7,7)]
    48      12.897328      12.897328      12.897328    1[6-(7,7)]
    49      27.962334      27.962334      27.962334    1[6-(7,7)]
    50      26.575448      26.575448      26.575448    1[6-(7,7)]
    51      17.990302      17.990302      17.990302    1[6-(7,7)]
    52      16.603416      16.603416      16.603416    1[6-(7,7)]
    53      30.723628      30.723628      30.723628    1[6-(7,7)]
    54      31.668422      31.668422      31.668422    1[6-(7,7)]
    55      15.229008      15.229008      15.229008    1[6-(7,7)]
    56      11.510442      11.510442      11.510442    1[6-(7,7)]
    57      26.103051      26.103051      26.103051    1[6-(7,7)]
    58      28.434731      28.434731      28.434731    1[6-(7,7)]
    59      18.462699      18.462699      18.462699    1[6-(7,7)]
    60      16.131019      16.131019      16.131019    1[6-(7,7)]
    61      16.131019      16.131019      16.131019    1[6-(7,7)]
    62      18.462699      18.462699      18.462699    1[6-(7,7)]
    63      10.608431      10.608431      10.608431    1[6-(7,7)]
    64       8.276751       8.276751       8.276751    1[6-(7,7)]
    65       8.749148       8.749148       8.749148    1[6-(7,7)]
    66      10.136034      10.136034      10.136034    1[6-(7,7)]
    67      16.603416      16.603416      16.603416    1[6-(7,7)]
    68      17.990302      17.990302      17.990302    1[6-(7,7)]
    69       6.315858       6.315858       6.315858    1[6-(7,7)]
    70       2.597292       2.597292       2.597292    1[6-(7,7)]
    71      21.810478      21.810478      21.810478    1[6-(7,7)]
    72      22.755272      22.755272      22.755272    1[6-(7,7)]
    73        8.25322        8.25322        8.25322    6[1-(0),7-(6,28),7-(7,28)]
    74        9.36059        9.36059        9.36059    6[1-(0),7-(6,28),7-(7,28)]
    75       17.37886       17.37886       17.37886    6[1-(0),7-(6,28),7-(7,28)]
    76       18.48623       18.48623       18.48623    6[1-(0),7-(6,28),7-(7,28)]
    77       5.553606       5.553606       5.553606    6[1-(0),7-(6,28),7-(7,28)]
    78       3.359544       3.359544       3.359544    6[1-(0),7-(6,28),7-(7,28)]
    79      20.078475      20.078475      20.078475    6[1-(0),7-(6,28),7-(7,28)]
    80      24.487275      24.487275      24.487275    6[1-(0),7-(6,28),7-(7,28)]
    81      10.457621      10.457621      10.457621    6[1-(0),7-(6,28),7-(7,28)]
    82        7.15619        7.15619        7.15619    6[1-(0),7-(6,28),7-(7,28)]
    83      16.281829      16.281829      16.281829    6[1-(0),7-(6,28),7-(7,28)]
    84       19.58326       19.58326       19.58326    6[1-(0),7-(6,28),7-(7,28)]
    85       19.58326       19.58326       19.58326    6[1-(0),7-(6,28),7-(7,28)]
    86      16.281829      16.281829      16.281829    6[1-(0),7-(6,28),7-(7,28)]
    87       24.98249       24.98249       24.98249    6[1-(0),7-(6,28),7-(7,28)]
    88      28.283921      28.283921      28.283921    6[1-(0),7-(6,28),7-(7,28)]
    89       27.18689       27.18689       27.18689    6[1-(0),7-(6,28),7-(7,28)]
    90       26.07952       26.07952       26.07952    6[1-(0),7-(6,28),7-(7,28)]
    91       18.48623       18.48623       18.48623    6[1-(0),7-(6,28),7-(7,28)]
    92       17.37886       17.37886       17.37886    6[1-(0),7-(6,28),7-(7,28)]
    93      28.991625      28.991625      28.991625    6[1-(0),7-(6,28),7-(7,28)]
    94      33.400425      33.400425      33.400425    6[1-(0),7-(6,28),7-(7,28)]
    95      14.466756      14.466756      14.466756    6[1-(0),7-(6,28),7-(7,28)]
    96      12.272694      12.272694      12.272694    6[1-(0),7-(6,28),7-(7,28)]
    97       27.39938       27.39938       27.39938    6[1-(0),7-(6,28),7-(7,28)]
    98       26.29201       26.29201       26.29201    6[1-(0),7-(6,28),7-(7,28)]
    99       18.27374       18.27374       18.27374    6[1-(0),7-(6,28),7-(7,28)]
   100       17.16637       17.16637       17.16637    6[1-(0),7-(6,28),7-(7,28)]
   101      30.098994      30.098994      30.098994    6[1-(0),7-(6,28),7-(7,28)]
   102      32.293056      32.293056      32.293056    6[1-(0),7-(6,28),7-(7,28)]
   103      15.574125      15.574125      15.574125    6[1-(0),7-(6,28),7-(7,28)]
   104      11.165325      11.165325      11.165325    6[1-(0),7-(6,28),7-(7,28)]
   105      25.194979      25.194979      25.194979    6[1-(0),7-(6,28),7-(7,28)]
   106       28.49641       28.49641       28.49641    6[1-(0),7-(6,28),7-(7,28)]
   107      19.370771      19.370771      19.370771    6[1-(0),7-(6,28),7-(7,28)]
   108       16.06934       16.06934       16.06934    6[1-(0),7-(6,28),7-(7,28)]
   109       16.06934       16.06934       16.06934    6[1-(0),7-(6,28),7-(7,28)]
   110      19.370771      19.370771      19.370771    6[1-(0),7-(6,28),7-(7,28)]
   111       10.67011       10.67011       10.67011    6[1-(0),7-(6,28),7-(7,28)]
   112       7.368679       7.368679       7.368679    6[1-(0),7-(6,28),7-(7,28)]
   113        8.46571        8.46571        8.46571    6[1-(0),7-(6,28),7-(7,28)]
   114        9.57308        9.57308        9.57308    6[1-(0),7-(6,28),7-(7,28)]
   115       17.16637       17.16637       17.16637    6[1-(0),7-(6,28),7-(7,28)]
   116       18.27374       18.27374       18.27374    6[1-(0),7-(6,28),7-(7,28)]
   117       6.660975       6.660975       6.660975    6[1-(0),7-(6,28),7-(7,28)]
   118       2.252175       2.252175       2.252175    6[1-(0),7-(6,28),7-(7,28)]
   119      21.185844      21.185844      21.185844    6[1-(0),7-(6,28),7-(7,28)]
   120      23.379906      23.379906      23.379906    6[1-(0),7-(6,28),7-(7,28)]
   121      17.408808      17.408808      17.408808    7[6-(1,7),7-(6,28),28-(7,7,8)]
   122      10.631605      10.631605      10.631605    7[6-(1,7),7-(6,28),28-(7,7,8)]
   123      16.107845      16.107845      16.107845    7[6-(1,7),7-(6,28),28-(7,7,8)]
   124      27.156942      27.156942      27.156942    7[6-(1,7),7-(6,28),28-(7,7,8)]
   125        14.1523        14.1523        14.1523    7[6-(1,7),7-(6,28),28-(7,7,8)]
   126       12.58715       12.58715       12.58715    7[6-(1,7),7-(6,28),28-(7,7,8)]
   127      19.364353      19.364353      19.364353    7[6-(1,7),7-(6,28),28-(7,7,8)]
   128      25.201397      25.201397      25.201397    7[6-(1,7),7-(6,28),28-(7,7,8)]
   129       11.41418       11.41418       11.41418    7[6-(1,7),7-(6,28),28-(7,7,8)]
   130      16.626233      16.626233      16.626233    7[6-(1,7),7-(6,28),28-(7,7,8)]
   131       15.32527       15.32527       15.32527    7[6-(1,7),7-(6,28),28-(7,7,8)]
   132      27.939517      27.939517      27.939517    7[6-(1,7),7-(6,28),28-(7,7,8)]
   133      19.026367      19.026367      19.026367    7[6-(1,7),7-(6,28),28-(7,7,8)]
   134       15.32527       15.32527       15.32527    7[6-(1,7),7-(6,28),28-(7,7,8)]
   135      25.539383      25.539383      25.539383    7[6-(1,7),7-(6,28),28-(7,7,8)]
   136       11.41418       11.41418       11.41418    7[6-(1,7),7-(6,28),28-(7,7,8)]
   137      10.631605      10.631605      10.631605    7[6-(1,7),7-(6,28),28-(7,7,8)]
   138      26.321958      26.321958      26.321958    7[6-(1,7),7-(6,28),28-(7,7,8)]
   139      18.243792      18.243792      18.243792    7[6-(1,7),7-(6,28),28-(7,7,8)]
   140      16.107845      16.107845      16.107845    7[6-(1,7),7-(6,28),28-(7,7,8)]
   141      28.277503      28.277503      28.277503    7[6-(1,7),7-(6,28),28-(7,7,8)]
   142      16.288247      16.288247      16.288247    7[6-(1,7),7-(6,28),28-(7,7,8)]
   143        14.1523        14.1523        14.1523    7[6-(1,7),7-(6,28),28-(7,7,8)]
   144       12.58715       12.58715       12.58715    7[6-(1,7),7-(6,28),28-(7,7,8)]
   145      18.243792      18.243792      18.243792    7[6-(1,7),7-(6,28),28-(7,7,8)]
   146      25.020995      25.020995      25.020995    7[6-(1,7),7-(6,28),28-(7,7,8)]
   147      19.544755      19.544755      19.544755    7[6-(1,7),7-(6,28),28-(7,7,8)]
   148       8.495658       8.495658       8.495658    7[6-(1,7),7-(6,28),28-(7,7,8)]
   149        21.5003        21.5003        21.5003    7[6-(1,7),7-(6,28),28-(7,7,8)]
   150       23.06545       23.06545       23.06545    7[6-(1,7),7-(6,28),28-(7,7,8)]
   151      16.288247      16.288247      16.288247    7[6-(1,7),7-(6,28),28-(7,7,8)]
   152      10.451203      10.451203      10.451203    7[6-(1,7),7-(6,28),28-(7,7,8)]
   153       24.23842       24.23842       24.23842    7[6-(1,7),7-(6,28),28-(7,7,8)]
   154      19.026367      19.026367      19.026367    7[6-(1,7),7-(6,28),28-(7,7,8)]
   155       20.32733       20.32733       20.32733    7[6-(1,7),7-(6,28),28-(7,7,8)]
   156       7.713083       7.713083       7.713083    7[6-(1,7),7-(6,28),28-(7,7,8)]
   157      16.626233      16.626233      16.626233    7[6-(1,7),7-(6,28),28-(7,7,8)]
   158       20.32733       20.32733       20.32733    7[6-(1,7),7-(6,28),28-(7,7,8)]
   159      10.113217      10.113217      10.113217    7[6-(1,7),7-(6,28),28-(7,7,8)]
   160       24.23842       24.23842       24.23842    7[6-(1,7),7-(6,28),28-(7,7,8)]
   161      25.020995      25.020995      25.020995    7[6-(1,7),7-(6,28),28-(7,7,8)]
   162       9.330642       9.330642       9.330642    7[6-(1,7),7-(6,28),28-(7,7,8)]
   163      17.408808      17.408808      17.408808    7[6-(1,7),7-(6,28),28-(7,7,8)]
   164      19.544755      19.544755      19.544755    7[6-(1,7),7-(6,28),28-(7,7,8)]
   165       7.375097       7.375097       7.375097    7[6-(1,7),7-(6,28),28-(7,7,8)]
   166      19.364353      19.364353      19.364353    7[6-(1,7),7-(6,28),28-(7,7,8)]
   167        21.5003        21.5003        21.5003    7[6-(1,7),7-(6,28),28-(7,7,8)]
   168       23.06545       23.06545       23.06545    7[6-(1,7),7-(6,28),28-(7,7,8)]
   169        8.91315        8.91315        8.91315    7[6-(1,7),6-(1,7),28-(7,7,8)]
   170      26.357611      26.357611      26.357611    7[6-(1,7),6-(1,7),28-(7,7,8)]
   171      18.208139      18.208139      18.208139    7[6-(1,7),6-(1,7),28-(7,7,8)]
   172        17.8263        17.8263        17.8263    7[6-(1,7),6-(1,7),28-(7,7,8)]
   173       6.875782       6.875782       6.875782    7[6-(1,7),6-(1,7),28-(7,7,8)]
   174      19.863668      19.863668      19.863668    7[6-(1,7),6-(1,7),28-(7,7,8)]
   175      20.245507      20.245507      20.245507    7[6-(1,7),6-(1,7),28-(7,7,8)]
   176      24.320243      24.320243      24.320243    7[6-(1,7),6-(1,7),28-(7,7,8)]
   177      10.950518      10.950518      10.950518    7[6-(1,7),6-(1,7),28-(7,7,8)]
   178      24.320243      24.320243      24.320243    7[6-(1,7),6-(1,7),28-(7,7,8)]
   179      15.788932      15.788932      15.788932    7[6-(1,7),6-(1,7),28-(7,7,8)]
   180      20.245507      20.245507      20.245507    7[6-(1,7),6-(1,7),28-(7,7,8)]
   181       26.73945       26.73945       26.73945    7[6-(1,7),6-(1,7),28-(7,7,8)]
   182       9.294989       9.294989       9.294989    7[6-(1,7),6-(1,7),28-(7,7,8)]
   183      17.444461      17.444461      17.444461    7[6-(1,7),6-(1,7),28-(7,7,8)]
   184        17.8263        17.8263        17.8263    7[6-(1,7),6-(1,7),28-(7,7,8)]
   185      28.776818      28.776818      28.776818    7[6-(1,7),6-(1,7),28-(7,7,8)]
   186      15.788932      15.788932      15.788932    7[6-(1,7),6-(1,7),28-(7,7,8)]
   187      15.407093      15.407093      15.407093    7[6-(1,7),6-(1,7),28-(7,7,8)]
   188      11.332357      11.332357      11.332357    7[6-(1,7),6-(1,7),28-(7,7,8)]
   189      24.702082      24.702082      24.702082    7[6-(1,7),6-(1,7),28-(7,7,8)]
   190      11.332357      11.332357      11.332357    7[6-(1,7),6-(1,7),28-(7,7,8)]
   191      19.863668      19.863668      19.863668    7[6-(1,7),6-(1,7),28-(7,7,8)]
   192      15.407093      15.407093      15.407093    7[6-(1,7),6-(1,7),28-(7,7,8)]
   193        17.8263        17.8263        17.8263    8[28-(7,7,7),28-(7,7,7),28-(7,7,7)]
   194      13.369725      13.369725      13.369725    8[28-(7,7,7),28-(7,7,7),28-(7,7,7)]
   195      13.369725      13.369725      13.369725    8[28-(7,7,7),28-(7,7,7),28-(7,7,7)]
   196       26.73945       26.73945       26.73945    8[28-(7,7,7),28-(7,7,7),28-(7,7,7)]
   197        17.8263        17.8263        17.8263    8[28-(7,7,7),28-(7,7,7),28-(7,7,7)]
   198      22.282875      22.282875      22.282875    8[28-(7,7,7),28-(7,7,7),28-(7,7,7)]
   199      22.282875      22.282875      22.282875    8[28-(7,7,7),28-(7,7,7),28-(7,7,7)]
   200        8.91315        8.91315        8.91315    8[28-(7,7,7),28-(7,7,7),28-(7,7,7)]
