# Supplementary material for: A collection of forcefield precursors for metal–organic frameworks
Source: RSC Adv. 2019 Nov 13;9(63):36492–507. doi: 10.1039/c9ra07327b (PMC9075174; doi:10.1039/c9ra07327b)
Supplement: RA-009-C9RA07327B-s2616 [file RA-009-C9RA07327B-s2616.txt]

VIRVEY_clean

12.766000    0.000000    0.000000
0.000000    23.340000    0.000000
0.000000    0.000000    14.903000

     1      10.843951      10.843951      10.843951    30[8-(6),8-(6),8-(6,30)]
     2       9.542074       9.542074       9.542074    30[8-(6),8-(6),8-(6),8-(6,30)]
     3       1.922049       1.922049       1.922049    30[8-(6),8-(6),8-(6,30)]
     4       3.223926       3.223926       3.223926    30[8-(6),8-(6),8-(6),8-(6,30)]
     5       8.305049       8.305049       8.305049    30[8-(6),8-(6),8-(6,30)]
     6       9.606926       9.606926       9.606926    30[8-(6),8-(6),8-(6),8-(6,30)]
     7       4.460951       4.460951       4.460951    30[8-(6),8-(6),8-(6,30)]
     8       3.159074       3.159074       3.159074    30[8-(6),8-(6),8-(6),8-(6,30)]
     9      11.899189      11.899189      11.899189    1[6-(6,7)]
    10      12.490254      12.490254      12.490254    1[6-(6,6)]
    11       1.294472       1.294472       1.294472    1[6-(6,7)]
    12       1.570218       1.570218       1.570218    1[6-(6,7)]
    13       0.035745       0.035745       0.035745    1[6-(6,6)]
    14      11.766422      11.766422      11.766422    1[6-(6,7)]
    15       0.866811       0.866811       0.866811    1[6-(6,7)]
    16       0.275746       0.275746       0.275746    1[6-(6,6)]
    17      11.471528      11.471528      11.471528    1[6-(6,7)]
    18      11.195782      11.195782      11.195782    1[6-(6,7)]
    19      -0.035745      -0.035745      -0.035745    1[6-(6,6)]
    20       0.999578       0.999578       0.999578    1[6-(6,7)]
    21       7.249811       7.249811       7.249811    1[6-(6,7)]
    22       6.658746       6.658746       6.658746    1[6-(6,6)]
    23       5.088528       5.088528       5.088528    1[6-(6,7)]
    24       4.812782       4.812782       4.812782    1[6-(6,7)]
    25       6.347255       6.347255       6.347255    1[6-(6,6)]
    26       7.382578       7.382578       7.382578    1[6-(6,7)]
    27       5.516189       5.516189       5.516189    1[6-(6,7)]
    28       6.107254       6.107254       6.107254    1[6-(6,6)]
    29       7.677472       7.677472       7.677472    1[6-(6,7)]
    30       7.953218       7.953218       7.953218    1[6-(6,7)]
    31       6.418745       6.418745       6.418745    1[6-(6,6)]
    32       5.383422       5.383422       5.383422    1[6-(6,7)]
    33       0.340342       0.340342       0.340342    78[7-(6,6),7-(6,6),17-(0),17-(0)]
    34      12.425658      12.425658      12.425658    78[7-(6,6),7-(6,6),17-(0),17-(0)]
    35       6.042658       6.042658       6.042658    78[7-(6,6),7-(6,6),17-(0),17-(0)]
    36       6.723342       6.723342       6.723342    78[7-(6,6),7-(6,6),17-(0),17-(0)]
    37      12.294935      12.294935      12.294935    6[1-(0),6-(6,6),7-(6,78)]
    38      12.113657      12.113657      12.113657    6[6-(1,6),6-(1,7),6-(8,8)]
    39      12.643446      12.643446      12.643446    6[1-(0),6-(6,6),6-(6,6)]
    40       0.639577       0.639577       0.639577    6[6-(1,6),6-(1,7),6-(8,8)]
    41       0.799152       0.799152       0.799152    6[1-(0),6-(6,6),7-(6,78)]
    42      11.412804      11.412804      11.412804    6[6-(6,6),8-(30),8-(30)]
    43       1.345536       1.345536       1.345536    6[6-(6,6),8-(30),8-(30)]
    44       1.027663       1.027663       1.027663    6[1-(0),6-(6,6),7-(6,78)]
    45       0.948514       0.948514       0.948514    6[6-(1,6),6-(1,7),6-(8,8)]
    46       0.118724       0.118724       0.118724    6[1-(0),6-(6,6),6-(6,6)]
    47      12.181317      12.181317      12.181317    6[6-(1,6),6-(1,7),6-(8,8)]
    48      12.271956      12.271956      12.271956    6[1-(0),6-(6,6),7-(6,78)]
    49       1.709367       1.709367       1.709367    6[6-(6,6),8-(0),8-(30,30)]
    50      11.283867      11.283867      11.283867    6[6-(6,6),8-(0),8-(30)]
    51       0.471065       0.471065       0.471065    6[1-(0),6-(6,6),7-(6,78)]
    52       0.652343       0.652343       0.652343    6[6-(1,6),6-(1,7),6-(8,8)]
    53       0.122554       0.122554       0.122554    6[1-(0),6-(6,6),6-(6,6)]
    54      12.126423      12.126423      12.126423    6[6-(1,6),6-(1,7),6-(8,8)]
    55      11.966848      11.966848      11.966848    6[1-(0),6-(6,6),7-(6,78)]
    56       1.353196       1.353196       1.353196    6[6-(6,6),8-(30),8-(30)]
    57      11.420464      11.420464      11.420464    6[6-(6,6),8-(30),8-(30)]
    58      11.738337      11.738337      11.738337    6[1-(0),6-(6,6),7-(6,78)]
    59      11.817486      11.817486      11.817486    6[6-(1,6),6-(1,7),6-(8,8)]
    60      12.647276      12.647276      12.647276    6[1-(0),6-(6,6),6-(6,6)]
    61       0.584683       0.584683       0.584683    6[6-(1,6),6-(1,7),6-(8,8)]
    62       0.494044       0.494044       0.494044    6[1-(0),6-(6,6),7-(6,78)]
    63      11.056633      11.056633      11.056633    6[6-(6,6),8-(0),8-(30,30)]
    64       1.482133       1.482133       1.482133    6[6-(6,6),8-(0),8-(30)]
    65       6.854065       6.854065       6.854065    6[1-(0),6-(6,6),7-(6,78)]
    66       7.035343       7.035343       7.035343    6[6-(1,6),6-(1,7),6-(8,8)]
    67       6.505554       6.505554       6.505554    6[1-(0),6-(6,6),6-(6,6)]
    68       5.743423       5.743423       5.743423    6[6-(1,6),6-(1,7),6-(8,8)]
    69       5.583848       5.583848       5.583848    6[1-(0),6-(6,6),7-(6,78)]
    70       7.736196       7.736196       7.736196    6[6-(6,6),8-(30),8-(30)]
    71       5.037464       5.037464       5.037464    6[6-(6,6),8-(30),8-(30)]
    72       5.355337       5.355337       5.355337    6[1-(0),6-(6,6),7-(6,78)]
    73       5.434486       5.434486       5.434486    6[6-(1,6),6-(1,7),6-(8,8)]
    74       6.264276       6.264276       6.264276    6[1-(0),6-(6,6),6-(6,6)]
    75       6.967683       6.967683       6.967683    6[6-(1,6),6-(1,7),6-(8,8)]
    76       6.877044       6.877044       6.877044    6[1-(0),6-(6,6),7-(6,78)]
    77       4.673633       4.673633       4.673633    6[6-(6,6),8-(0),8-(30,30)]
    78       7.865133       7.865133       7.865133    6[6-(6,6),8-(0),8-(30)]
    79       5.911935       5.911935       5.911935    6[1-(0),6-(6,6),7-(6,78)]
    80       5.730657       5.730657       5.730657    6[6-(1,6),6-(1,7),6-(8,8)]
    81       6.260446       6.260446       6.260446    6[1-(0),6-(6,6),6-(6,6)]
    82       7.022577       7.022577       7.022577    6[6-(1,6),6-(1,7),6-(8,8)]
    83       7.182152       7.182152       7.182152    6[1-(0),6-(6,6),7-(6,78)]
    84       5.029804       5.029804       5.029804    6[6-(6,6),8-(30),8-(30)]
    85       7.728536       7.728536       7.728536    6[6-(6,6),8-(30),8-(30)]
    86       7.410663       7.410663       7.410663    6[1-(0),6-(6,6),7-(6,78)]
    87       7.331514       7.331514       7.331514    6[6-(1,6),6-(1,7),6-(8,8)]
    88       6.501724       6.501724       6.501724    6[1-(0),6-(6,6),6-(6,6)]
    89       5.798317       5.798317       5.798317    6[6-(1,6),6-(1,7),6-(8,8)]
    90       5.888956       5.888956       5.888956    6[1-(0),6-(6,6),7-(6,78)]
    91       8.092367       8.092367       8.092367    6[6-(6,6),8-(0),8-(30,30)]
    92       4.900867       4.900867       4.900867    6[6-(6,6),8-(0),8-(30)]
    93       0.246384       0.246384       0.246384    7[6-(1,6),6-(1,6),78-(7,17,17)]
    94       0.310214       0.310214       0.310214    7[6-(1,6),6-(1,6),78-(7,17,17)]
    95      12.519616      12.519616      12.519616    7[6-(1,6),6-(1,6),78-(7,17,17)]
    96      12.455786      12.455786      12.455786    7[6-(1,6),6-(1,6),78-(7,17,17)]
    97       6.136616       6.136616       6.136616    7[6-(1,6),6-(1,6),78-(7,17,17)]
    98       6.072786       6.072786       6.072786    7[6-(1,6),6-(1,6),78-(7,17,17)]
    99       6.629384       6.629384       6.629384    7[6-(1,6),6-(1,6),78-(7,17,17)]
   100       6.693214       6.693214       6.693214    7[6-(1,6),6-(1,6),78-(7,17,17)]
   101       0.737875       0.737875       0.737875    17[78-(7,7,17)]
   102      12.689787      12.689787      12.689787    17[78-(7,7,17)]
   103      12.028125      12.028125      12.028125    17[78-(7,7,17)]
   104       0.076213       0.076213       0.076213    17[78-(7,7,17)]
   105       5.645125       5.645125       5.645125    17[78-(7,7,17)]
   106       6.459213       6.459213       6.459213    17[78-(7,7,17)]
   107       7.120875       7.120875       7.120875    17[78-(7,7,17)]
   108       6.306787       6.306787       6.306787    17[78-(7,7,17)]
   109      11.408974      11.408974      11.408974    8[6-(6,8),30-(8,8)]
   110      10.862589      10.862589      10.862589    8[6-(6,8),30-(8,8,8)]
   111       1.184685       1.184685       1.184685    8[6-(6,8),30-(8,8)]
   112       2.054049       2.054049       2.054049    8[6-(6,8),30-(8,8,8)]
   113       2.651498       2.651498       2.651498    8[6-(6,8),30-(8,8),30-(8,8,8)]
   114       1.432345       1.432345       1.432345    8[6-(6,8)]
   115      11.378336      11.378336      11.378336    8[6-(6,8)]
   116      10.505141      10.505141      10.505141    8[6-(6,8),30-(8,8,8)]
   117       1.357026       1.357026       1.357026    8[6-(6,8),30-(8,8)]
   118       1.903411       1.903411       1.903411    8[6-(6,8),30-(8,8,8)]
   119      11.581315      11.581315      11.581315    8[6-(6,8),30-(8,8)]
   120      10.711951      10.711951      10.711951    8[6-(6,8),30-(8,8,8)]
   121      10.114502      10.114502      10.114502    8[6-(6,8),30-(8,8),30-(8,8,8)]
   122      11.333655      11.333655      11.333655    8[6-(6,8)]
   123       1.387664       1.387664       1.387664    8[6-(6,8)]
   124       2.260859       2.260859       2.260859    8[6-(6,8),30-(8,8,8)]
   125       7.740026       7.740026       7.740026    8[6-(6,8),30-(8,8)]
   126       8.286411       8.286411       8.286411    8[6-(6,8),30-(8,8,8)]
   127       5.198315       5.198315       5.198315    8[6-(6,8),30-(8,8)]
   128       4.328951       4.328951       4.328951    8[6-(6,8),30-(8,8,8)]
   129       3.731502       3.731502       3.731502    8[6-(6,8),30-(8,8),30-(8,8,8)]
   130       4.950655       4.950655       4.950655    8[6-(6,8)]
   131       7.770664       7.770664       7.770664    8[6-(6,8)]
   132       8.643859       8.643859       8.643859    8[6-(6,8),30-(8,8,8)]
   133       5.025974       5.025974       5.025974    8[6-(6,8),30-(8,8)]
   134       4.479589       4.479589       4.479589    8[6-(6,8),30-(8,8,8)]
   135       7.567685       7.567685       7.567685    8[6-(6,8),30-(8,8)]
   136       8.437049       8.437049       8.437049    8[6-(6,8),30-(8,8,8)]
   137       9.034498       9.034498       9.034498    8[6-(6,8),30-(8,8),30-(8,8,8)]
   138       7.815345       7.815345       7.815345    8[6-(6,8)]
   139       4.995336       4.995336       4.995336    8[6-(6,8)]
   140       4.122141       4.122141       4.122141    8[6-(6,8),30-(8,8,8)]
