# Supplementary material for: A collection of forcefield precursors for metal–organic frameworks
Source: RSC Adv. 2019 Nov 13;9(63):36492–507. doi: 10.1039/c9ra07327b (PMC9075174; doi:10.1039/c9ra07327b)
Supplement: RA-009-C9RA07327B-s2617 [file RA-009-C9RA07327B-s2617.txt]

VIXCUB_clean

11.652500    0.000000    0.000000
5.826229    17.406199    0.000000
5.826259    -0.000007    17.406189

     1       9.803122       9.803122       9.803122    29[7-(6,6),8-(6),8-(6)]
     2      15.629365      15.629365      15.629365    29[7-(6,6),8-(6),8-(6)]
     3      12.716242      12.716242      12.716242    29[7-(6,6),8-(6),8-(6)]
     4       6.889994       6.889994       6.889994    29[7-(6,6),8-(6),8-(6)]
     5      13.501866      13.501866      13.501866    29[7-(6,6),8-(6),8-(6)]
     6       7.675623       7.675623       7.675623    29[7-(6,6),8-(6),8-(6)]
     7      10.588746      10.588746      10.588746    29[7-(6,6),8-(6),8-(6)]
     8      16.414994      16.414994      16.414994    29[7-(6,6),8-(6),8-(6)]
     9      11.652494      11.652494      11.652494    29[7-(6,6),7-(6,6),17-(0),17-(0)]
    10            0.0            0.0            0.0    29[7-(6,6),7-(6,6),17-(0),17-(0)]
    11       2.913114       2.913114       2.913114    29[7-(6,6),7-(6,6),17-(0),17-(0)]
    12        2.91313        2.91313        2.91313    29[7-(6,6),7-(6,6),17-(0),17-(0)]
    13      19.057653      19.057653      19.057653    1[6-(6,6)]
    14      19.551721      19.551721      19.551721    1[6-(6,6)]
    15       9.429196       9.429196       9.429196    1[6-(6,6)]
    16      10.603769      10.603769      10.603769    1[6-(6,6)]
    17      19.057656      19.057656      19.057656    1[6-(6,6)]
    18      19.551721      19.551721      19.551721    1[6-(6,6)]
    19      21.081692      21.081692      21.081692    1[6-(6,6)]
    20      10.603763      10.603763      10.603763    1[6-(6,6)]
    21      10.318282      10.318282      10.318282    1[6-(6,6)]
    22       10.81235       10.81235       10.81235    1[6-(6,6)]
    23      12.342323      12.342323      12.342323    1[6-(6,6)]
    24      13.516893      13.516893      13.516893    1[6-(6,6)]
    25      10.318289      10.318289      10.318289    1[6-(6,6)]
    26      10.812353      10.812353      10.812353    1[6-(6,6)]
    27      12.342327      12.342327      12.342327    1[6-(6,6)]
    28      13.516901      13.516901      13.516901    1[6-(6,6)]
    29       4.247335       4.247335       4.247335    1[6-(6,6)]
    30       3.753267       3.753267       3.753267    1[6-(6,6)]
    31      13.875792      13.875792      13.875792    1[6-(6,6)]
    32      12.701219      12.701219      12.701219    1[6-(6,6)]
    33       4.247332       4.247332       4.247332    1[6-(6,6)]
    34       3.753267       3.753267       3.753267    1[6-(6,6)]
    35       2.223296       2.223296       2.223296    1[6-(6,6)]
    36      12.701225      12.701225      12.701225    1[6-(6,6)]
    37      12.986706      12.986706      12.986706    1[6-(6,6)]
    38      12.492638      12.492638      12.492638    1[6-(6,6)]
    39      10.962665      10.962665      10.962665    1[6-(6,6)]
    40       9.788095       9.788095       9.788095    1[6-(6,6)]
    41      12.986699      12.986699      12.986699    1[6-(6,6)]
    42      12.492635      12.492635      12.492635    1[6-(6,6)]
    43      10.962661      10.962661      10.962661    1[6-(6,6)]
    44       9.788087       9.788087       9.788087    1[6-(6,6)]
    45      10.098048      10.098048      10.098048    6[6-(7,8),7-(6,29),8-(29)]
    46       9.033008       9.033008       9.033008    6[6-(7,8),7-(6,29),8-(29)]
    47       8.684599       8.684599       8.684599    6[6-(1,6),6-(6,7),7-(6,29)]
    48        8.04138        8.04138        8.04138    6[1-(0),6-(1,6),6-(6,7)]
    49       8.337355       8.337355       8.337355    6[1-(0),6-(1,6),6-(1,6)]
    50       9.266061       9.266061       9.266061    6[1-(0),6-(1,6),6-(1,6)]
    51       9.947732       9.947732       9.947732    6[1-(0),6-(1,6),6-(6,7)]
    52       9.662245       9.662245       9.662245    6[6-(1,6),6-(6,7),7-(6,29)]
    53      15.924288      15.924288      15.924288    6[6-(7,8),7-(6,29),8-(29)]
    54      14.859251      14.859251      14.859251    6[6-(7,8),7-(6,29),8-(29)]
    55        20.3371        20.3371        20.3371    6[6-(1,6),6-(6,7),7-(6,29)]
    56      19.693882      19.693882      19.693882    6[1-(0),6-(1,6),6-(6,7)]
    57      19.989855      19.989855      19.989855    6[1-(0),6-(1,6),6-(1,6)]
    58      20.918557      20.918557      20.918557    6[1-(0),6-(1,6),6-(1,6)]
    59      21.600228      21.600228      21.600228    6[1-(0),6-(1,6),6-(6,7)]
    60      21.314743      21.314743      21.314743    6[6-(1,6),6-(6,7),7-(6,29)]
    61       13.01117       13.01117       13.01117    6[6-(7,8),7-(6,29),8-(29)]
    62      11.946132      11.946132      11.946132    6[6-(7,8),7-(6,29),8-(29)]
    63      11.597725      11.597725      11.597725    6[6-(1,6),6-(6,7),7-(6,29)]
    64      10.954508      10.954508      10.954508    6[1-(0),6-(1,6),6-(6,7)]
    65      11.250483      11.250483      11.250483    6[1-(0),6-(1,6),6-(1,6)]
    66      12.179187      12.179187      12.179187    6[1-(0),6-(1,6),6-(1,6)]
    67      12.860857      12.860857      12.860857    6[1-(0),6-(1,6),6-(6,7)]
    68      12.575369      12.575369      12.575369    6[6-(1,6),6-(6,7),7-(6,29)]
    69      18.837416      18.837416      18.837416    6[6-(7,8),7-(6,29),8-(29)]
    70      17.772377      17.772377      17.772377    6[6-(7,8),7-(6,29),8-(29)]
    71      11.597736      11.597736      11.597736    6[6-(1,6),6-(6,7),7-(6,29)]
    72      10.954516      10.954516      10.954516    6[1-(0),6-(1,6),6-(6,7)]
    73      11.250488      11.250488      11.250488    6[1-(0),6-(1,6),6-(1,6)]
    74      12.179193      12.179193      12.179193    6[1-(0),6-(1,6),6-(1,6)]
    75      12.860865      12.860865      12.860865    6[1-(0),6-(1,6),6-(6,7)]
    76      12.575381      12.575381      12.575381    6[6-(1,6),6-(6,7),7-(6,29)]
    77       13.20694       13.20694       13.20694    6[6-(7,8),7-(6,29),8-(29)]
    78       14.27198       14.27198       14.27198    6[6-(7,8),7-(6,29),8-(29)]
    79      14.620389      14.620389      14.620389    6[6-(1,6),6-(6,7),7-(6,29)]
    80      15.263608      15.263608      15.263608    6[1-(0),6-(1,6),6-(6,7)]
    81      14.967633      14.967633      14.967633    6[1-(0),6-(1,6),6-(1,6)]
    82      14.038927      14.038927      14.038927    6[1-(0),6-(1,6),6-(1,6)]
    83      13.357256      13.357256      13.357256    6[1-(0),6-(1,6),6-(6,7)]
    84      13.642743      13.642743      13.642743    6[6-(1,6),6-(6,7),7-(6,29)]
    85         7.3807         7.3807         7.3807    6[6-(7,8),7-(6,29),8-(29)]
    86       8.445737       8.445737       8.445737    6[6-(7,8),7-(6,29),8-(29)]
    87       2.967888       2.967888       2.967888    6[6-(1,6),6-(6,7),7-(6,29)]
    88       3.611106       3.611106       3.611106    6[1-(0),6-(1,6),6-(6,7)]
    89       3.315133       3.315133       3.315133    6[1-(0),6-(1,6),6-(1,6)]
    90       2.386431       2.386431       2.386431    6[1-(0),6-(1,6),6-(1,6)]
    91        1.70476        1.70476        1.70476    6[1-(0),6-(1,6),6-(6,7)]
    92       1.990245       1.990245       1.990245    6[6-(1,6),6-(6,7),7-(6,29)]
    93      10.293818      10.293818      10.293818    6[6-(7,8),7-(6,29),8-(29)]
    94      11.358856      11.358856      11.358856    6[6-(7,8),7-(6,29),8-(29)]
    95      11.707263      11.707263      11.707263    6[6-(1,6),6-(6,7),7-(6,29)]
    96       12.35048       12.35048       12.35048    6[1-(0),6-(1,6),6-(6,7)]
    97      12.054505      12.054505      12.054505    6[1-(0),6-(1,6),6-(1,6)]
    98      11.125801      11.125801      11.125801    6[1-(0),6-(1,6),6-(1,6)]
    99      10.444131      10.444131      10.444131    6[1-(0),6-(1,6),6-(6,7)]
   100      10.729619      10.729619      10.729619    6[6-(1,6),6-(6,7),7-(6,29)]
   101       4.467572       4.467572       4.467572    6[6-(7,8),7-(6,29),8-(29)]
   102       5.532611       5.532611       5.532611    6[6-(7,8),7-(6,29),8-(29)]
   103      11.707252      11.707252      11.707252    6[6-(1,6),6-(6,7),7-(6,29)]
   104      12.350472      12.350472      12.350472    6[1-(0),6-(1,6),6-(6,7)]
   105        12.0545        12.0545        12.0545    6[1-(0),6-(1,6),6-(1,6)]
   106      11.125795      11.125795      11.125795    6[1-(0),6-(1,6),6-(1,6)]
   107      10.444123      10.444123      10.444123    6[1-(0),6-(1,6),6-(6,7)]
   108      10.729607      10.729607      10.729607    6[6-(1,6),6-(6,7),7-(6,29)]
   109      10.356385      10.356385      10.356385    7[6-(6,6),6-(6,8),29-(7,17,17)]
   110       8.352385       8.352385       8.352385    7[6-(6,6),6-(6,8),29-(8,8)]
   111      16.182623      16.182623      16.182623    7[6-(6,6),6-(6,8),29-(7,17,17)]
   112      14.178629      14.178629      14.178629    7[6-(6,6),6-(6,8),29-(8,8)]
   113      13.269507      13.269507      13.269507    7[6-(6,6),6-(6,8),29-(7,17,17)]
   114      11.265511      11.265511      11.265511    7[6-(6,6),6-(6,8),29-(8,8)]
   115      19.095751      19.095751      19.095751    7[6-(6,6),6-(6,8),29-(7,17,17)]
   116      17.091753      17.091753      17.091753    7[6-(6,6),6-(6,8),29-(8,8)]
   117      12.948603      12.948603      12.948603    7[6-(6,6),6-(6,8),29-(7,17,17)]
   118      14.952603      14.952603      14.952603    7[6-(6,6),6-(6,8),29-(8,8)]
   119       7.122365       7.122365       7.122365    7[6-(6,6),6-(6,8),29-(7,17,17)]
   120       9.126359       9.126359       9.126359    7[6-(6,6),6-(6,8),29-(8,8)]
   121      10.035481      10.035481      10.035481    7[6-(6,6),6-(6,8),29-(7,17,17)]
   122      12.039477      12.039477      12.039477    7[6-(6,6),6-(6,8),29-(8,8)]
   123       4.209237       4.209237       4.209237    7[6-(6,6),6-(6,8),29-(7,17,17)]
   124       6.213235       6.213235       6.213235    7[6-(6,6),6-(6,8),29-(8,8)]
   125      13.332783      13.332783      13.332783    17[29-(7,7,17)]
   126       13.33278       13.33278       13.33278    17[29-(7,7,17)]
   127       4.593406       4.593406       4.593406    17[29-(7,7,17)]
   128       4.593419       4.593419       4.593419    17[29-(7,7,17)]
   129       9.972205       9.972205       9.972205    17[29-(7,7,17)]
   130       9.972208       9.972208       9.972208    17[29-(7,7,17)]
   131      18.711582      18.711582      18.711582    17[29-(7,7,17)]
   132      18.711569      18.711569      18.711569    17[29-(7,7,17)]
   133      10.715048      10.715048      10.715048    8[6-(6,7),29-(7,8)]
   134       8.795762       8.795762       8.795762    8[6-(6,7),29-(7,8)]
   135      16.541288      16.541288      16.541288    8[6-(6,7),29-(7,8)]
   136      14.622007      14.622007      14.622007    8[6-(6,7),29-(7,8)]
   137      13.628168      13.628168      13.628168    8[6-(6,7),29-(7,8)]
   138      11.708885      11.708885      11.708885    8[6-(6,7),29-(7,8)]
   139       7.801917       7.801917       7.801917    8[6-(6,7),29-(7,8)]
   140      17.535134      17.535134      17.535134    8[6-(6,7),29-(7,8)]
   141       12.58994       12.58994       12.58994    8[6-(6,7),29-(7,8)]
   142      14.509226      14.509226      14.509226    8[6-(6,7),29-(7,8)]
   143         6.7637         6.7637         6.7637    8[6-(6,7),29-(7,8)]
   144       8.682981       8.682981       8.682981    8[6-(6,7),29-(7,8)]
   145        9.67682        9.67682        9.67682    8[6-(6,7),29-(7,8)]
   146      11.596103      11.596103      11.596103    8[6-(6,7),29-(7,8)]
   147      15.503071      15.503071      15.503071    8[6-(6,7),29-(7,8)]
   148       5.769854       5.769854       5.769854    8[6-(6,7),29-(7,8)]
