# Supplementary material for: A collection of forcefield precursors for metal–organic frameworks
Source: RSC Adv. 2019 Nov 13;9(63):36492–507. doi: 10.1039/c9ra07327b (PMC9075174; doi:10.1039/c9ra07327b)
Supplement: RA-009-C9RA07327B-s2618 [file RA-009-C9RA07327B-s2618.txt]

VIZQEC_clean

16.654000    0.000000    0.000000
-2.936225    16.945495    0.000000
0.000000    0.000000    20.426000

     1       8.197537       8.197537       8.197537    27[8-(6),8-(6),8-(6),8-(6),8-(6),8-(6)]
     2       9.357931       9.357931       9.357931    27[8-(6),8-(6),8-(6)]
     3       6.648914       6.648914       6.648914    27[8-(6),8-(6),8-(6)]
     4       15.31535       15.31535       15.31535    27[8-(6),8-(6),8-(6),8-(6),8-(6),8-(6)]
     5      14.154957      14.154957      14.154957    27[8-(6),8-(6),8-(6)]
     6       0.209974       0.209974       0.209974    27[8-(6),8-(6),8-(6)]
     7       5.520238       5.520238       5.520238    27[8-(6),8-(6),8-(6),8-(6),8-(6),8-(6)]
     8       4.359844       4.359844       4.359844    27[8-(6),8-(6),8-(6)]
     9       7.068861       7.068861       7.068861    27[8-(6),8-(6),8-(6)]
    10      -1.597575      -1.597575      -1.597575    27[8-(6),8-(6),8-(6),8-(6),8-(6),8-(6)]
    11      -0.437182      -0.437182      -0.437182    27[8-(6),8-(6),8-(6)]
    12      13.507801      13.507801      13.507801    27[8-(6),8-(6),8-(6)]
    13       7.882842       7.882842       7.882842    1[6-(6,6)]
    14       7.367788       7.367788       7.367788    1[6-(6,6)]
    15       6.617572       6.617572       6.617572    1[6-(6,6)]
    16       7.072571       7.072571       7.072571    1[6-(6,6)]
    17       8.937524       8.937524       8.937524    1[6-(6,6)]
    18       11.13687       11.13687       11.13687    1[6-(6,6)]
    19      10.591945      10.591945      10.591945    1[6-(6,6)]
    20       8.393774       8.393774       8.393774    1[6-(6,6)]
    21       7.927074       7.927074       7.927074    1[6-(6,6)]
    22       7.838927       7.838927       7.838927    1[6-(6,6)]
    23       6.467217       6.467217       6.467217    1[6-(6,6)]
    24       6.467593       6.467593       6.467593    1[6-(6,6)]
    25       5.944043       5.944043       5.944043    1[6-(6,6)]
    26       3.846172       3.846172       3.846172    1[6-(6,6)]
    27        2.36064        2.36064        2.36064    1[6-(6,6)]
    28       4.433232       4.433232       4.433232    1[6-(6,6)]
    29       7.219184       7.219184       7.219184    1[6-(6,6)]
    30       6.229084       6.229084       6.229084    1[6-(6,6)]
    31       5.310064       5.310064       5.310064    1[6-(6,6)]
    32       6.269402       6.269402       6.269402    1[6-(6,6)]
    33       3.502885       3.502885       3.502885    1[6-(6,6)]
    34        1.25543        1.25543        1.25543    1[6-(6,6)]
    35       0.452391       0.452391       0.452391    1[6-(6,6)]
    36        2.65733        2.65733        2.65733    1[6-(6,6)]
    37      15.630045      15.630045      15.630045    1[6-(6,6)]
    38        -0.5089        -0.5089        -0.5089    1[6-(6,6)]
    39       0.241315       0.241315       0.241315    1[6-(6,6)]
    40      -0.213684      -0.213684      -0.213684    1[6-(6,6)]
    41      14.575364      14.575364      14.575364    1[6-(6,6)]
    42      12.376017      12.376017      12.376017    1[6-(6,6)]
    43      12.920942      12.920942      12.920942    1[6-(6,6)]
    44      15.119114      15.119114      15.119114    1[6-(6,6)]
    45      15.585813      15.585813      15.585813    1[6-(6,6)]
    46       15.67396       15.67396       15.67396    1[6-(6,6)]
    47       0.391671       0.391671       0.391671    1[6-(6,6)]
    48       0.391295       0.391295       0.391295    1[6-(6,6)]
    49       0.914845       0.914845       0.914845    1[6-(6,6)]
    50       3.012716       3.012716       3.012716    1[6-(6,6)]
    51       4.498247       4.498247       4.498247    1[6-(6,6)]
    52       2.425655       2.425655       2.425655    1[6-(6,6)]
    53      13.357479      13.357479      13.357479    1[6-(6,6)]
    54      -2.306421      -2.306421      -2.306421    1[6-(6,6)]
    55       1.548824       1.548824       1.548824    1[6-(6,6)]
    56       0.589485       0.589485       0.589485    1[6-(6,6)]
    57       0.419778       0.419778       0.419778    1[6-(6,6)]
    58       2.667233       2.667233       2.667233    1[6-(6,6)]
    59       6.406496       6.406496       6.406496    1[6-(6,6)]
    60       4.201557       4.201557       4.201557    1[6-(6,6)]
    61       5.834933       5.834933       5.834933    1[6-(6,6)]
    62       6.349987       6.349987       6.349987    1[6-(6,6)]
    63       7.100203       7.100203       7.100203    1[6-(6,6)]
    64       6.645204       6.645204       6.645204    1[6-(6,6)]
    65       4.780251       4.780251       4.780251    1[6-(6,6)]
    66       2.580905       2.580905       2.580905    1[6-(6,6)]
    67        3.12583        3.12583        3.12583    1[6-(6,6)]
    68       5.324001       5.324001       5.324001    1[6-(6,6)]
    69       5.790701       5.790701       5.790701    1[6-(6,6)]
    70       5.878848       5.878848       5.878848    1[6-(6,6)]
    71       7.250558       7.250558       7.250558    1[6-(6,6)]
    72       7.250182       7.250182       7.250182    1[6-(6,6)]
    73       7.773732       7.773732       7.773732    1[6-(6,6)]
    74       9.871603       9.871603       9.871603    1[6-(6,6)]
    75      11.357135      11.357135      11.357135    1[6-(6,6)]
    76       9.284543       9.284543       9.284543    1[6-(6,6)]
    77       6.498591       6.498591       6.498591    1[6-(6,6)]
    78       7.488691       7.488691       7.488691    1[6-(6,6)]
    79       8.407711       8.407711       8.407711    1[6-(6,6)]
    80       7.448373       7.448373       7.448373    1[6-(6,6)]
    81       10.21489       10.21489       10.21489    1[6-(6,6)]
    82      12.462345      12.462345      12.462345    1[6-(6,6)]
    83      13.265384      13.265384      13.265384    1[6-(6,6)]
    84      11.060445      11.060445      11.060445    1[6-(6,6)]
    85       -1.91227       -1.91227       -1.91227    1[6-(6,6)]
    86      14.226675      14.226675      14.226675    1[6-(6,6)]
    87       13.47646       13.47646       13.47646    1[6-(6,6)]
    88      -2.722541      -2.722541      -2.722541    1[6-(6,6)]
    89      -0.857589      -0.857589      -0.857589    1[6-(6,6)]
    90       1.341758       1.341758       1.341758    1[6-(6,6)]
    91       0.796833       0.796833       0.796833    1[6-(6,6)]
    92      -1.401339      -1.401339      -1.401339    1[6-(6,6)]
    93      -1.868038      -1.868038      -1.868038    1[6-(6,6)]
    94      -1.956185      -1.956185      -1.956185    1[6-(6,6)]
    95      13.326104      13.326104      13.326104    1[6-(6,6)]
    96       13.32648       13.32648       13.32648    1[6-(6,6)]
    97       12.80293       12.80293       12.80293    1[6-(6,6)]
    98      10.705059      10.705059      10.705059    1[6-(6,6)]
    99       9.219528       9.219528       9.219528    1[6-(6,6)]
   100       11.29212       11.29212       11.29212    1[6-(6,6)]
   101       0.360296       0.360296       0.360296    1[6-(6,6)]
   102      16.024196      16.024196      16.024196    1[6-(6,6)]
   103      12.168951      12.168951      12.168951    1[6-(6,6)]
   104       13.12829       13.12829       13.12829    1[6-(6,6)]
   105      13.297997      13.297997      13.297997    1[6-(6,6)]
   106      11.050542      11.050542      11.050542    1[6-(6,6)]
   107       7.311279       7.311279       7.311279    1[6-(6,6)]
   108       9.516218       9.516218       9.516218    1[6-(6,6)]
   109       8.044109       8.044109       8.044109    6[6-(6,6),8-(27),8-(27)]
   110       7.572993       7.572993       7.572993    6[6-(1,6),6-(1,6),6-(8,8)]
   111       7.636744       7.636744       7.636744    6[1-(0),6-(1,6),6-(6,6)]
   112       7.341289       7.341289       7.341289    6[1-(0),6-(1,6),6-(6,16)]
   113       7.010692       7.010692       7.010692    6[6-(1,6),6-(1,6),16-(6,8,8)]
   114       6.883068       6.883068       6.883068    6[1-(0),6-(1,6),6-(6,16)]
   115       7.161474       7.161474       7.161474    6[1-(0),6-(1,6),6-(6,6)]
   116       8.454244       8.454244       8.454244    6[6-(1,6),6-(1,6),16-(6,8,8)]
   117       9.267428       9.267428       9.267428    6[1-(0),6-(1,6),6-(6,16)]
   118      10.581392      10.581392      10.581392    6[1-(0),6-(1,6),6-(6,6)]
   119      11.086686      11.086686      11.086686    6[6-(1,6),6-(1,6),6-(8,8)]
   120      10.263706      10.263706      10.263706    6[1-(0),6-(1,6),6-(6,6)]
   121       8.941512       8.941512       8.941512    6[1-(0),6-(1,6),6-(6,16)]
   122      12.527412      12.527412      12.527412    6[6-(6,6),8-(27),8-(27)]
   123        7.32272        7.32272        7.32272    6[6-(6,6),8-(27),8-(27)]
   124       7.254246       7.254246       7.254246    6[6-(1,6),6-(1,6),6-(8,8)]
   125        7.62787        7.62787        7.62787    6[1-(0),6-(1,6),6-(6,6)]
   126        7.57322        7.57322        7.57322    6[1-(0),6-(1,6),6-(6,16)]
   127       7.125643       7.125643       7.125643    6[6-(1,6),6-(1,6),16-(6,8,8)]
   128       6.747514       6.747514       6.747514    6[1-(0),6-(1,6),6-(6,16)]
   129         6.7765         6.7765         6.7765    6[1-(0),6-(1,6),6-(6,6)]
   130       5.419816       5.419816       5.419816    6[6-(1,6),6-(1,6),16-(6,8,8)]
   131       5.230182       5.230182       5.230182    6[1-(0),6-(1,6),6-(6,16)]
   132       3.970635       3.970635       3.970635    6[1-(0),6-(1,6),6-(6,6)]
   133       2.904847       2.904847       2.904847    6[6-(1,6),6-(1,6),6-(8,8)]
   134       3.082631       3.082631       3.082631    6[1-(0),6-(1,6),6-(6,6)]
   135       4.321798       4.321798       4.321798    6[1-(0),6-(1,6),6-(6,16)]
   136       1.543923       1.543923       1.543923    6[6-(6,6),8-(27),8-(27)]
   137       7.513168       7.513168       7.513168    6[6-(6,6),8-(27),8-(27)]
   138       6.844251       6.844251       6.844251    6[6-(1,6),6-(1,6),6-(8,8)]
   139       6.835655       6.835655       6.835655    6[1-(0),6-(1,6),6-(6,6)]
   140       6.250784       6.250784       6.250784    6[1-(0),6-(1,6),6-(6,16)]
   141       5.697434       5.697434       5.697434    6[6-(1,6),6-(1,6),16-(6,8,8)]
   142       5.697511       5.697511       5.697511    6[1-(0),6-(1,6),6-(6,16)]
   143       6.265728       6.265728       6.265728    6[1-(0),6-(1,6),6-(6,6)]
   144       3.295084       3.295084       3.295084    6[6-(1,6),6-(1,6),16-(6,8,8)]
   145       2.892453       2.892453       2.892453    6[1-(0),6-(1,6),6-(6,16)]
   146        1.55115        1.55115        1.55115    6[1-(0),6-(1,6),6-(6,6)]
   147       0.662637       0.662637       0.662637    6[6-(1,6),6-(1,6),6-(8,8)]
   148       1.066741       1.066741       1.066741    6[1-(0),6-(1,6),6-(6,6)]
   149       2.382866       2.382866       2.382866    6[1-(0),6-(1,6),6-(6,16)]
   150      -0.759096      -0.759096      -0.759096    6[6-(6,6),8-(27),8-(27)]
   151      15.468779      15.468779      15.468779    6[6-(6,6),8-(27),8-(27)]
   152      15.939895      15.939895      15.939895    6[6-(1,6),6-(1,6),6-(8,8)]
   153      15.876143      15.876143      15.876143    6[1-(0),6-(1,6),6-(6,6)]
   154      -0.482401      -0.482401      -0.482401    6[1-(0),6-(1,6),6-(6,16)]
   155      -0.151804      -0.151804      -0.151804    6[6-(1,6),6-(1,6),16-(6,8,8)]
   156       -0.02418       -0.02418       -0.02418    6[1-(0),6-(1,6),6-(6,16)]
   157      -0.302587      -0.302587      -0.302587    6[1-(0),6-(1,6),6-(6,6)]
   158      15.058644      15.058644      15.058644    6[6-(1,6),6-(1,6),16-(6,8,8)]
   159      14.245459      14.245459      14.245459    6[1-(0),6-(1,6),6-(6,16)]
   160      12.931496      12.931496      12.931496    6[1-(0),6-(1,6),6-(6,6)]
   161      12.426202      12.426202      12.426202    6[6-(1,6),6-(1,6),6-(8,8)]
   162      13.249181      13.249181      13.249181    6[1-(0),6-(1,6),6-(6,6)]
   163      14.571375      14.571375      14.571375    6[1-(0),6-(1,6),6-(6,16)]
   164      10.985475      10.985475      10.985475    6[6-(6,6),8-(27),8-(27)]
   165      -0.463833      -0.463833      -0.463833    6[6-(6,6),8-(27),8-(27)]
   166      -0.395359      -0.395359      -0.395359    6[6-(1,6),6-(1,6),6-(8,8)]
   167      -0.768983      -0.768983      -0.768983    6[1-(0),6-(1,6),6-(6,6)]
   168      -0.714332      -0.714332      -0.714332    6[1-(0),6-(1,6),6-(6,16)]
   169      -0.266756      -0.266756      -0.266756    6[6-(1,6),6-(1,6),16-(6,8,8)]
   170       0.111374       0.111374       0.111374    6[1-(0),6-(1,6),6-(6,16)]
   171       0.082387       0.082387       0.082387    6[1-(0),6-(1,6),6-(6,6)]
   172       1.439072       1.439072       1.439072    6[6-(1,6),6-(1,6),16-(6,8,8)]
   173       1.628706       1.628706       1.628706    6[1-(0),6-(1,6),6-(6,16)]
   174       2.888252       2.888252       2.888252    6[1-(0),6-(1,6),6-(6,6)]
   175        3.95404        3.95404        3.95404    6[6-(1,6),6-(1,6),6-(8,8)]
   176       3.776257       3.776257       3.776257    6[1-(0),6-(1,6),6-(6,6)]
   177       2.537089       2.537089       2.537089    6[1-(0),6-(1,6),6-(6,16)]
   178       5.314965       5.314965       5.314965    6[6-(6,6),8-(27),8-(27)]
   179      15.999719      15.999719      15.999719    6[6-(6,6),8-(27),8-(27)]
   180       0.014636       0.014636       0.014636    6[6-(1,6),6-(1,6),6-(8,8)]
   181      13.741007      13.741007      13.741007    6[1-(0),6-(1,6),6-(6,6)]
   182      -2.328121      -2.328121      -2.328121    6[1-(0),6-(1,6),6-(6,16)]
   183      -1.774771      -1.774771      -1.774771    6[6-(1,6),6-(1,6),16-(6,8,8)]
   184       1.161377       1.161377       1.161377    6[1-(0),6-(1,6),6-(6,16)]
   185       0.593159       0.593159       0.593159    6[1-(0),6-(1,6),6-(6,6)]
   186       0.627579       0.627579       0.627579    6[6-(1,6),6-(1,6),16-(6,8,8)]
   187        1.03021        1.03021        1.03021    6[1-(0),6-(1,6),6-(6,16)]
   188       2.371512       2.371512       2.371512    6[1-(0),6-(1,6),6-(6,6)]
   189       3.260025       3.260025       3.260025    6[6-(1,6),6-(1,6),6-(8,8)]
   190       2.855921       2.855921       2.855921    6[1-(0),6-(1,6),6-(6,6)]
   191       4.476022       4.476022       4.476022    6[1-(0),6-(1,6),6-(6,16)]
   192       4.681758       4.681758       4.681758    6[6-(6,6),8-(27),8-(27)]
   193       5.673666       5.673666       5.673666    6[6-(6,6),8-(27),8-(27)]
   194       6.144782       6.144782       6.144782    6[6-(1,6),6-(1,6),6-(8,8)]
   195       6.081031       6.081031       6.081031    6[1-(0),6-(1,6),6-(6,6)]
   196       6.376486       6.376486       6.376486    6[1-(0),6-(1,6),6-(6,16)]
   197       6.707083       6.707083       6.707083    6[6-(1,6),6-(1,6),16-(6,8,8)]
   198       6.834707       6.834707       6.834707    6[1-(0),6-(1,6),6-(6,16)]
   199       6.556301       6.556301       6.556301    6[1-(0),6-(1,6),6-(6,6)]
   200       5.263531       5.263531       5.263531    6[6-(1,6),6-(1,6),16-(6,8,8)]
   201       4.450347       4.450347       4.450347    6[1-(0),6-(1,6),6-(6,16)]
   202       3.136383       3.136383       3.136383    6[1-(0),6-(1,6),6-(6,6)]
   203       2.631089       2.631089       2.631089    6[6-(1,6),6-(1,6),6-(8,8)]
   204       3.454069       3.454069       3.454069    6[1-(0),6-(1,6),6-(6,6)]
   205       4.776263       4.776263       4.776263    6[1-(0),6-(1,6),6-(6,16)]
   206       1.190363       1.190363       1.190363    6[6-(6,6),8-(27),8-(27)]
   207       6.395055       6.395055       6.395055    6[6-(6,6),8-(27),8-(27)]
   208       6.463529       6.463529       6.463529    6[6-(1,6),6-(1,6),6-(8,8)]
   209       6.089905       6.089905       6.089905    6[1-(0),6-(1,6),6-(6,6)]
   210       6.144555       6.144555       6.144555    6[1-(0),6-(1,6),6-(6,16)]
   211       6.592132       6.592132       6.592132    6[6-(1,6),6-(1,6),16-(6,8,8)]
   212       6.970261       6.970261       6.970261    6[1-(0),6-(1,6),6-(6,16)]
   213       6.941275       6.941275       6.941275    6[1-(0),6-(1,6),6-(6,6)]
   214       8.297959       8.297959       8.297959    6[6-(1,6),6-(1,6),16-(6,8,8)]
   215       8.487593       8.487593       8.487593    6[1-(0),6-(1,6),6-(6,16)]
   216        9.74714        9.74714        9.74714    6[1-(0),6-(1,6),6-(6,6)]
   217      10.812928      10.812928      10.812928    6[6-(1,6),6-(1,6),6-(8,8)]
   218      10.635144      10.635144      10.635144    6[1-(0),6-(1,6),6-(6,6)]
   219       9.395977       9.395977       9.395977    6[1-(0),6-(1,6),6-(6,16)]
   220      12.173852      12.173852      12.173852    6[6-(6,6),8-(27),8-(27)]
   221       6.204607       6.204607       6.204607    6[6-(6,6),8-(27),8-(27)]
   222       6.873524       6.873524       6.873524    6[6-(1,6),6-(1,6),6-(8,8)]
   223        6.88212        6.88212        6.88212    6[1-(0),6-(1,6),6-(6,6)]
   224       7.466991       7.466991       7.466991    6[1-(0),6-(1,6),6-(6,16)]
   225       8.020341       8.020341       8.020341    6[6-(1,6),6-(1,6),16-(6,8,8)]
   226       8.020264       8.020264       8.020264    6[1-(0),6-(1,6),6-(6,16)]
   227       7.452047       7.452047       7.452047    6[1-(0),6-(1,6),6-(6,6)]
   228      10.422691      10.422691      10.422691    6[6-(1,6),6-(1,6),16-(6,8,8)]
   229      10.825322      10.825322      10.825322    6[1-(0),6-(1,6),6-(6,16)]
   230      12.166625      12.166625      12.166625    6[1-(0),6-(1,6),6-(6,6)]
   231      13.055138      13.055138      13.055138    6[6-(1,6),6-(1,6),6-(8,8)]
   232      12.651034      12.651034      12.651034    6[1-(0),6-(1,6),6-(6,6)]
   233      11.334909      11.334909      11.334909    6[1-(0),6-(1,6),6-(6,16)]
   234      14.476871      14.476871      14.476871    6[6-(6,6),8-(27),8-(27)]
   235      -1.751004      -1.751004      -1.751004    6[6-(6,6),8-(27),8-(27)]
   236       -2.22212       -2.22212       -2.22212    6[6-(1,6),6-(1,6),6-(8,8)]
   237      -2.158368      -2.158368      -2.158368    6[1-(0),6-(1,6),6-(6,6)]
   238      14.200176      14.200176      14.200176    6[1-(0),6-(1,6),6-(6,16)]
   239      13.869579      13.869579      13.869579    6[6-(1,6),6-(1,6),16-(6,8,8)]
   240      13.741955      13.741955      13.741955    6[1-(0),6-(1,6),6-(6,16)]
   241      14.020362      14.020362      14.020362    6[1-(0),6-(1,6),6-(6,6)]
   242      -1.340869      -1.340869      -1.340869    6[6-(1,6),6-(1,6),16-(6,8,8)]
   243      -0.527684      -0.527684      -0.527684    6[1-(0),6-(1,6),6-(6,16)]
   244       0.786279       0.786279       0.786279    6[1-(0),6-(1,6),6-(6,6)]
   245       1.291573       1.291573       1.291573    6[6-(1,6),6-(1,6),6-(8,8)]
   246       0.468594       0.468594       0.468594    6[1-(0),6-(1,6),6-(6,6)]
   247        -0.8536        -0.8536        -0.8536    6[1-(0),6-(1,6),6-(6,16)]
   248         2.7323         2.7323         2.7323    6[6-(6,6),8-(27),8-(27)]
   249      14.181608      14.181608      14.181608    6[6-(6,6),8-(27),8-(27)]
   250      14.113134      14.113134      14.113134    6[6-(1,6),6-(1,6),6-(8,8)]
   251      14.486758      14.486758      14.486758    6[1-(0),6-(1,6),6-(6,6)]
   252      14.432107      14.432107      14.432107    6[1-(0),6-(1,6),6-(6,16)]
   253      13.984531      13.984531      13.984531    6[6-(1,6),6-(1,6),16-(6,8,8)]
   254      13.606401      13.606401      13.606401    6[1-(0),6-(1,6),6-(6,16)]
   255      13.635388      13.635388      13.635388    6[1-(0),6-(1,6),6-(6,6)]
   256      12.278703      12.278703      12.278703    6[6-(1,6),6-(1,6),16-(6,8,8)]
   257      12.089069      12.089069      12.089069    6[1-(0),6-(1,6),6-(6,16)]
   258      10.829523      10.829523      10.829523    6[1-(0),6-(1,6),6-(6,6)]
   259       9.763735       9.763735       9.763735    6[6-(1,6),6-(1,6),6-(8,8)]
   260       9.941518       9.941518       9.941518    6[1-(0),6-(1,6),6-(6,6)]
   261      11.180686      11.180686      11.180686    6[1-(0),6-(1,6),6-(6,16)]
   262        8.40281        8.40281        8.40281    6[6-(6,6),8-(27),8-(27)]
   263      -2.281944      -2.281944      -2.281944    6[6-(6,6),8-(27),8-(27)]
   264      13.703139      13.703139      13.703139    6[6-(1,6),6-(1,6),6-(8,8)]
   265      -0.023232      -0.023232      -0.023232    6[1-(0),6-(1,6),6-(6,6)]
   266      16.045896      16.045896      16.045896    6[1-(0),6-(1,6),6-(6,16)]
   267      15.492546      15.492546      15.492546    6[6-(1,6),6-(1,6),16-(6,8,8)]
   268      12.556398      12.556398      12.556398    6[1-(0),6-(1,6),6-(6,16)]
   269      13.124616      13.124616      13.124616    6[1-(0),6-(1,6),6-(6,6)]
   270      13.090196      13.090196      13.090196    6[6-(1,6),6-(1,6),16-(6,8,8)]
   271      12.687565      12.687565      12.687565    6[1-(0),6-(1,6),6-(6,16)]
   272      11.346263      11.346263      11.346263    6[1-(0),6-(1,6),6-(6,6)]
   273       10.45775       10.45775       10.45775    6[6-(1,6),6-(1,6),6-(8,8)]
   274      10.861854      10.861854      10.861854    6[1-(0),6-(1,6),6-(6,6)]
   275       9.241753       9.241753       9.241753    6[1-(0),6-(1,6),6-(6,16)]
   276       9.036017       9.036017       9.036017    6[6-(6,6),8-(27),8-(27)]
   277       6.796679       6.796679       6.796679    16[6-(6,6),6-(6,6),8-(0),8-(0)]
   278       7.005226       7.005226       7.005226    16[6-(6,6),6-(6,6),8-(0),8-(0)]
   279       4.994779       4.994779       4.994779    16[6-(6,6),6-(6,6),8-(0),8-(0)]
   280       0.062209       0.062209       0.062209    16[6-(6,6),6-(6,6),8-(0),8-(0)]
   281      -0.146338      -0.146338      -0.146338    16[6-(6,6),6-(6,6),8-(0),8-(0)]
   282      -1.072116      -1.072116      -1.072116    16[6-(6,6),6-(6,6),8-(0),8-(0)]
   283       6.921096       6.921096       6.921096    16[6-(6,6),6-(6,6),8-(0),8-(0)]
   284       6.712549       6.712549       6.712549    16[6-(6,6),6-(6,6),8-(0),8-(0)]
   285       8.722996       8.722996       8.722996    16[6-(6,6),6-(6,6),8-(0),8-(0)]
   286      13.655566      13.655566      13.655566    16[6-(6,6),6-(6,6),8-(0),8-(0)]
   287      13.864113      13.864113      13.864113    16[6-(6,6),6-(6,6),8-(0),8-(0)]
   288      14.789891      14.789891      14.789891    16[6-(6,6),6-(6,6),8-(0),8-(0)]
   289       8.065467       8.065467       8.065467    8[6-(6,8),27-(8,8)]
   290       8.547632       8.547632       8.547632    8[6-(6,8),27-(8,8,8,8,8)]
   291       6.224481       6.224481       6.224481    8[16-(6,6,8)]
   292       6.155344       6.155344       6.155344    8[16-(6,6,8)]
   293       13.29336       13.29336       13.29336    8[6-(6,8),27-(8,8,8,8,8)]
   294      12.823953      12.823953      12.823953    8[6-(6,8),27-(8,8)]
   295       7.938281       7.938281       7.938281    8[6-(6,8),27-(8,8,8,8,8)]
   296       6.730374       6.730374       6.730374    8[6-(6,8),27-(8,8)]
   297       7.995061       7.995061       7.995061    8[16-(6,6,8)]
   298       6.988593       6.988593       6.988593    8[16-(6,6,8)]
   299       1.462714       1.462714       1.462714    8[6-(6,8),27-(8,8)]
   300       0.669665       0.669665       0.669665    8[6-(6,8),27-(8,8,8,8,8)]
   301       7.588991       7.588991       7.588991    8[6-(6,8),27-(8,8,8,8,8)]
   302       7.968057       7.968057       7.968057    8[6-(6,8),27-(8,8)]
   303        5.04668        5.04668        5.04668    8[16-(6,6,8)]
   304       5.577532       5.577532       5.577532    8[16-(6,6,8)]
   305      -1.488606      -1.488606      -1.488606    8[6-(6,8),27-(8,8)]
   306      -1.148124      -1.148124      -1.148124    8[6-(6,8),27-(8,8,8,8,8)]
   307      15.447421      15.447421      15.447421    8[6-(6,8),27-(8,8)]
   308      14.965255      14.965255      14.965255    8[6-(6,8),27-(8,8,8,8,8)]
   309       0.634406       0.634406       0.634406    8[16-(6,6,8)]
   310       0.703543       0.703543       0.703543    8[16-(6,6,8)]
   311      10.219528      10.219528      10.219528    8[6-(6,8),27-(8,8,8,8,8)]
   312      10.688934      10.688934      10.688934    8[6-(6,8),27-(8,8)]
   313      15.574606      15.574606      15.574606    8[6-(6,8),27-(8,8,8,8,8)]
   314       0.128514       0.128514       0.128514    8[6-(6,8),27-(8,8)]
   315      15.517826      15.517826      15.517826    8[16-(6,6,8)]
   316      -0.129706      -0.129706      -0.129706    8[16-(6,6,8)]
   317       5.396174       5.396174       5.396174    8[6-(6,8),27-(8,8)]
   318       6.189223       6.189223       6.189223    8[6-(6,8),27-(8,8,8,8,8)]
   319      15.923897      15.923897      15.923897    8[6-(6,8),27-(8,8,8,8,8)]
   320       15.54483       15.54483       15.54483    8[6-(6,8),27-(8,8)]
   321       1.812208       1.812208       1.812208    8[16-(6,6,8)]
   322      -1.654869      -1.654869      -1.654869    8[16-(6,6,8)]
   323       5.411269       5.411269       5.411269    8[6-(6,8),27-(8,8)]
   324       5.070786       5.070786       5.070786    8[6-(6,8),27-(8,8,8,8,8)]
   325       5.652308       5.652308       5.652308    8[6-(6,8),27-(8,8)]
   326       5.170143       5.170143       5.170143    8[6-(6,8),27-(8,8,8,8,8)]
   327       7.493294       7.493294       7.493294    8[16-(6,6,8)]
   328       7.562431       7.562431       7.562431    8[16-(6,6,8)]
   329       0.424415       0.424415       0.424415    8[6-(6,8),27-(8,8,8,8,8)]
   330       0.893822       0.893822       0.893822    8[6-(6,8),27-(8,8)]
   331       5.779494       5.779494       5.779494    8[6-(6,8),27-(8,8,8,8,8)]
   332       6.987401       6.987401       6.987401    8[6-(6,8),27-(8,8)]
   333       5.722714       5.722714       5.722714    8[16-(6,6,8)]
   334       6.729182       6.729182       6.729182    8[16-(6,6,8)]
   335      12.255061      12.255061      12.255061    8[6-(6,8),27-(8,8)]
   336       13.04811       13.04811       13.04811    8[6-(6,8),27-(8,8,8,8,8)]
   337       6.128784       6.128784       6.128784    8[6-(6,8),27-(8,8,8,8,8)]
   338       5.749718       5.749718       5.749718    8[6-(6,8),27-(8,8)]
   339       8.671095       8.671095       8.671095    8[16-(6,6,8)]
   340       8.140243       8.140243       8.140243    8[16-(6,6,8)]
   341      15.206381      15.206381      15.206381    8[6-(6,8),27-(8,8)]
   342      14.865899      14.865899      14.865899    8[6-(6,8),27-(8,8,8,8,8)]
   343      -1.729646      -1.729646      -1.729646    8[6-(6,8),27-(8,8)]
   344       -1.24748       -1.24748       -1.24748    8[6-(6,8),27-(8,8,8,8,8)]
   345      13.083369      13.083369      13.083369    8[16-(6,6,8)]
   346      13.014232      13.014232      13.014232    8[16-(6,6,8)]
   347       3.498247       3.498247       3.498247    8[6-(6,8),27-(8,8,8,8,8)]
   348       3.028841       3.028841       3.028841    8[6-(6,8),27-(8,8)]
   349      -1.856831      -1.856831      -1.856831    8[6-(6,8),27-(8,8,8,8,8)]
   350      13.589261      13.589261      13.589261    8[6-(6,8),27-(8,8)]
   351      -1.800051      -1.800051      -1.800051    8[16-(6,6,8)]
   352      13.847481      13.847481      13.847481    8[16-(6,6,8)]
   353       8.321601       8.321601       8.321601    8[6-(6,8),27-(8,8)]
   354       7.528552       7.528552       7.528552    8[6-(6,8),27-(8,8,8,8,8)]
   355      -2.206122      -2.206122      -2.206122    8[6-(6,8),27-(8,8,8,8,8)]
   356      -1.827055      -1.827055      -1.827055    8[6-(6,8),27-(8,8)]
   357      11.905567      11.905567      11.905567    8[16-(6,6,8)]
   358      15.372644      15.372644      15.372644    8[16-(6,6,8)]
   359       8.306506       8.306506       8.306506    8[6-(6,8),27-(8,8)]
   360       8.646989       8.646989       8.646989    8[6-(6,8),27-(8,8,8,8,8)]
