# Supplementary material for: A collection of forcefield precursors for metal–organic frameworks
Source: RSC Adv. 2019 Nov 13;9(63):36492–507. doi: 10.1039/c9ra07327b (PMC9075174; doi:10.1039/c9ra07327b)
Supplement: RA-009-C9RA07327B-s2619 [file RA-009-C9RA07327B-s2619.txt]

VOCXUH_clean

11.389000    0.000000    0.000000
0.000000    16.673600    0.000000
0.000000    -8.336800    14.439761

     1            0.0            0.0            0.0    27[7-(6,6),7-(6,6),8-(6),8-(6),8-(6),8-(6)]
     2            0.0            0.0            0.0    27[7-(6,6),7-(6,6),8-(6),8-(6),8-(6),8-(6)]
     3            0.0            0.0            0.0    27[7-(6,6),7-(6,6),8-(6),8-(6),8-(6),8-(6)]
     4        6.74001        6.74001        6.74001    1[6-(6,6)]
     5       9.040588       9.040588       9.040588    1[6-(6,7)]
     6        6.74001        6.74001        6.74001    1[6-(6,6)]
     7       9.040588       9.040588       9.040588    1[6-(6,7)]
     8        6.74001        6.74001        6.74001    1[6-(6,6)]
     9       9.040588       9.040588       9.040588    1[6-(6,7)]
    10        4.64899        4.64899        4.64899    1[6-(6,6)]
    11       2.348412       2.348412       2.348412    1[6-(6,7)]
    12        4.64899        4.64899        4.64899    1[6-(6,6)]
    13       2.348412       2.348412       2.348412    1[6-(6,7)]
    14        4.64899        4.64899        4.64899    1[6-(6,6)]
    15       2.348412       2.348412       2.348412    1[6-(6,7)]
    16        4.64899        4.64899        4.64899    1[6-(6,6)]
    17       2.348412       2.348412       2.348412    1[6-(6,7)]
    18        4.64899        4.64899        4.64899    1[6-(6,6)]
    19       2.348412       2.348412       2.348412    1[6-(6,7)]
    20        4.64899        4.64899        4.64899    1[6-(6,6)]
    21       2.348412       2.348412       2.348412    1[6-(6,7)]
    22        6.74001        6.74001        6.74001    1[6-(6,6)]
    23       9.040588       9.040588       9.040588    1[6-(6,7)]
    24        6.74001        6.74001        6.74001    1[6-(6,6)]
    25       9.040588       9.040588       9.040588    1[6-(6,7)]
    26        6.74001        6.74001        6.74001    1[6-(6,6)]
    27       9.040588       9.040588       9.040588    1[6-(6,7)]
    28            0.0            0.0            0.0    1[6-(6,6)]
    29            0.0            0.0            0.0    1[6-(6,6)]
    30            0.0            0.0            0.0    1[6-(6,6)]
    31            0.0            0.0            0.0    1[6-(6,6)]
    32            0.0            0.0            0.0    1[6-(6,6)]
    33            0.0            0.0            0.0    1[6-(6,6)]
    34            0.0            0.0            0.0    1[6-(6,6)]
    35            0.0            0.0            0.0    1[6-(6,6)]
    36            0.0            0.0            0.0    1[6-(6,6)]
    37       7.168237       7.168237       7.168237    6[1-(0),6-(1,7),6-(6,6)]
    38       8.569084       8.569084       8.569084    6[1-(0),6-(1,6),7-(6,27)]
    39       7.168237       7.168237       7.168237    6[1-(0),6-(1,7),6-(6,6)]
    40       8.569084       8.569084       8.569084    6[1-(0),6-(1,6),7-(6,27)]
    41       7.168237       7.168237       7.168237    6[1-(0),6-(1,7),6-(6,6)]
    42       8.569084       8.569084       8.569084    6[1-(0),6-(1,6),7-(6,27)]
    43       4.220763       4.220763       4.220763    6[1-(0),6-(1,7),6-(6,6)]
    44       2.819916       2.819916       2.819916    6[1-(0),6-(1,6),7-(6,27)]
    45       4.220763       4.220763       4.220763    6[1-(0),6-(1,7),6-(6,6)]
    46       2.819916       2.819916       2.819916    6[1-(0),6-(1,6),7-(6,27)]
    47       4.220763       4.220763       4.220763    6[1-(0),6-(1,7),6-(6,6)]
    48       2.819916       2.819916       2.819916    6[1-(0),6-(1,6),7-(6,27)]
    49       4.220763       4.220763       4.220763    6[1-(0),6-(1,7),6-(6,6)]
    50       2.819916       2.819916       2.819916    6[1-(0),6-(1,6),7-(6,27)]
    51       4.220763       4.220763       4.220763    6[1-(0),6-(1,7),6-(6,6)]
    52       2.819916       2.819916       2.819916    6[1-(0),6-(1,6),7-(6,27)]
    53       4.220763       4.220763       4.220763    6[1-(0),6-(1,7),6-(6,6)]
    54       2.819916       2.819916       2.819916    6[1-(0),6-(1,6),7-(6,27)]
    55       7.168237       7.168237       7.168237    6[1-(0),6-(1,7),6-(6,6)]
    56       8.569084       8.569084       8.569084    6[1-(0),6-(1,6),7-(6,27)]
    57       7.168237       7.168237       7.168237    6[1-(0),6-(1,7),6-(6,6)]
    58       8.569084       8.569084       8.569084    6[1-(0),6-(1,6),7-(6,27)]
    59       7.168237       7.168237       7.168237    6[1-(0),6-(1,7),6-(6,6)]
    60       8.569084       8.569084       8.569084    6[1-(0),6-(1,6),7-(6,27)]
    61            0.0            0.0            0.0    6[6-(1,6),6-(1,6),6-(8,8)]
    62            0.0            0.0            0.0    6[6-(6,6),8-(27),8-(27)]
    63            0.0            0.0            0.0    6[6-(1,6),6-(1,6),6-(8,8)]
    64            0.0            0.0            0.0    6[6-(6,6),8-(27),8-(27)]
    65            0.0            0.0            0.0    6[6-(1,6),6-(1,6),6-(8,8)]
    66            0.0            0.0            0.0    6[6-(6,6),8-(27),8-(27)]
    67            0.0            0.0            0.0    6[6-(1,6),6-(1,6),6-(8,8)]
    68            0.0            0.0            0.0    6[1-(0),6-(6,6),6-(6,6)]
    69            0.0            0.0            0.0    6[6-(6,6),8-(0),8-(27)]
    70            0.0            0.0            0.0    6[6-(1,6),6-(1,6),6-(8,8)]
    71            0.0            0.0            0.0    6[1-(0),6-(6,6),6-(6,6)]
    72            0.0            0.0            0.0    6[6-(6,6),8-(0),8-(27)]
    73            0.0            0.0            0.0    6[6-(1,6),6-(1,6),6-(8,8)]
    74            0.0            0.0            0.0    6[1-(0),6-(6,6),6-(6,6)]
    75            0.0            0.0            0.0    6[6-(6,6),8-(0),8-(27)]
    76            0.0            0.0            0.0    6[6-(1,6),6-(1,6),6-(8,8)]
    77            0.0            0.0            0.0    6[1-(0),6-(6,6),6-(6,6)]
    78            0.0            0.0            0.0    6[6-(6,6),8-(0),8-(27)]
    79            0.0            0.0            0.0    6[6-(1,6),6-(1,6),6-(8,8)]
    80            0.0            0.0            0.0    6[1-(0),6-(6,6),6-(6,6)]
    81            0.0            0.0            0.0    6[6-(6,6),8-(0),8-(27)]
    82            0.0            0.0            0.0    6[6-(1,6),6-(1,6),6-(8,8)]
    83            0.0            0.0            0.0    6[1-(0),6-(6,6),6-(6,6)]
    84            0.0            0.0            0.0    6[6-(6,6),8-(0),8-(27)]
    85            0.0            0.0            0.0    6[1-(0),6-(6,6),6-(6,6)]
    86            0.0            0.0            0.0    6[1-(0),6-(6,6),6-(6,6)]
    87            0.0            0.0            0.0    6[1-(0),6-(6,6),6-(6,6)]
    88       6.438202       6.438202       6.438202    6[6-(1,6),6-(1,6),6-(6,6)]
    89       6.438202       6.438202       6.438202    6[6-(1,6),6-(1,6),6-(6,6)]
    90       6.438202       6.438202       6.438202    6[6-(1,6),6-(1,6),6-(6,6)]
    91       4.950798       4.950798       4.950798    6[6-(1,6),6-(1,6),6-(6,6)]
    92       4.950798       4.950798       4.950798    6[6-(1,6),6-(1,6),6-(6,6)]
    93       4.950798       4.950798       4.950798    6[6-(1,6),6-(1,6),6-(6,6)]
    94       9.237618       9.237618       9.237618    7[6-(1,6),6-(1,6),27-(7,8,8,8,8)]
    95       9.237618       9.237618       9.237618    7[6-(1,6),6-(1,6),27-(7,8,8,8,8)]
    96       9.237618       9.237618       9.237618    7[6-(1,6),6-(1,6),27-(7,8,8,8,8)]
    97       2.151382       2.151382       2.151382    7[6-(1,6),6-(1,6),27-(7,8,8,8,8)]
    98       2.151382       2.151382       2.151382    7[6-(1,6),6-(1,6),27-(7,8,8,8,8)]
    99       2.151382       2.151382       2.151382    7[6-(1,6),6-(1,6),27-(7,8,8,8,8)]
   100            0.0            0.0            0.0    8[6-(6,8),27-(7,7,8,8,8)]
   101            0.0            0.0            0.0    8[6-(6,8),27-(7,7,8,8,8)]
   102            0.0            0.0            0.0    8[6-(6,8)]
   103            0.0            0.0            0.0    8[6-(6,8),27-(7,7,8,8,8)]
   104            0.0            0.0            0.0    8[6-(6,8),27-(7,7,8,8,8)]
   105            0.0            0.0            0.0    8[6-(6,8)]
   106            0.0            0.0            0.0    8[6-(6,8),27-(7,7,8,8,8)]
   107            0.0            0.0            0.0    8[6-(6,8),27-(7,7,8,8,8)]
   108            0.0            0.0            0.0    8[6-(6,8)]
   109            0.0            0.0            0.0    8[6-(6,8),27-(7,7,8,8,8)]
   110            0.0            0.0            0.0    8[6-(6,8),27-(7,7,8,8,8)]
   111            0.0            0.0            0.0    8[6-(6,8)]
   112            0.0            0.0            0.0    8[6-(6,8),27-(7,7,8,8,8)]
   113            0.0            0.0            0.0    8[6-(6,8),27-(7,7,8,8,8)]
   114            0.0            0.0            0.0    8[6-(6,8)]
   115            0.0            0.0            0.0    8[6-(6,8),27-(7,7,8,8,8)]
   116            0.0            0.0            0.0    8[6-(6,8),27-(7,7,8,8,8)]
   117            0.0            0.0            0.0    8[6-(6,8)]
