# Supplementary material for: A collection of forcefield precursors for metal–organic frameworks
Source: RSC Adv. 2019 Nov 13;9(63):36492–507. doi: 10.1039/c9ra07327b (PMC9075174; doi:10.1039/c9ra07327b)
Supplement: RA-009-C9RA07327B-s2620 [file RA-009-C9RA07327B-s2620.txt]

VODQIP_clean

14.883000    0.000000    0.000000
-4.001045    16.311458    0.000000
-7.131388    -2.752011    15.731174

     1      -6.139448      -6.139448      -6.139448    60[8-(6),8-(6),8-(6),8-(6),8-(6),8-(6,60),8-(6,60)]
     2      -0.010203      -0.010203      -0.010203    60[8-(6),8-(6),8-(6),8-(6),8-(6),8-(6,60),8-(6,60)]
     3       9.890015       9.890015       9.890015    60[8-(6),8-(6),8-(6),8-(6),8-(6),8-(6,60),8-(6,60)]
     4        3.76077        3.76077        3.76077    60[8-(6),8-(6),8-(6),8-(6),8-(6),8-(6,60),8-(6,60)]
     5       1.069053       1.069053       1.069053    1[6-(6,6)]
     6       2.590843       2.590843       2.590843    1[6-(6,6)]
     7      -0.436352      -0.436352      -0.436352    1[6-(6,6)]
     8      12.965373      12.965373      12.965373    1[6-(6,6)]
     9       0.545708       0.545708       0.545708    1[6-(6,6)]
    10       0.866315       0.866315       0.866315    1[6-(6,6)]
    11     -10.028217     -10.028217     -10.028217    1[6-(6,6)]
    12      -3.187597      -3.187597      -3.187597    1[6-(6,6)]
    13      -4.647091      -4.647091      -4.647091    1[6-(6,6)]
    14      -4.709468      -4.709468      -4.709468    1[6-(6,6)]
    15      -0.896545      -0.896545      -0.896545    1[6-(6,6)]
    16      -0.885119      -0.885119      -0.885119    1[6-(6,6)]
    17      -0.628961      -0.628961      -0.628961    1[6-(6,6)]
    18      -0.429095      -0.429095      -0.429095    1[6-(6,6)]
    19      10.478342      10.478342      10.478342    1[6-(6,6)]
    20      -4.611154      -4.611154      -4.611154    1[6-(6,6)]
    21      -1.115829      -1.115829      -1.115829    1[6-(6,6)]
    22       0.945365       0.945365       0.945365    1[6-(6,6)]
    23      -0.882502      -0.882502      -0.882502    1[6-(6,6)]
    24      -2.918217      -2.918217      -2.918217    1[6-(6,6)]
    25       2.670227       2.670227       2.670227    1[6-(6,6)]
    26       2.928757       2.928757       2.928757    1[6-(6,6)]
    27       1.310163       1.310163       1.310163    1[6-(6,6)]
    28       1.081973       1.081973       1.081973    1[6-(6,6)]
    29       2.681514       2.681514       2.681514    1[6-(6,6)]
    30       1.159724       1.159724       1.159724    1[6-(6,6)]
    31       4.186919       4.186919       4.186919    1[6-(6,6)]
    32      -9.214806      -9.214806      -9.214806    1[6-(6,6)]
    33       3.204859       3.204859       3.204859    1[6-(6,6)]
    34       2.884252       2.884252       2.884252    1[6-(6,6)]
    35      -1.104216      -1.104216      -1.104216    1[6-(6,6)]
    36       6.938164       6.938164       6.938164    1[6-(6,6)]
    37       8.397658       8.397658       8.397658    1[6-(6,6)]
    38       8.460035       8.460035       8.460035    1[6-(6,6)]
    39       4.647112       4.647112       4.647112    1[6-(6,6)]
    40       4.635686       4.635686       4.635686    1[6-(6,6)]
    41       4.379528       4.379528       4.379528    1[6-(6,6)]
    42       4.179662       4.179662       4.179662    1[6-(6,6)]
    43      -6.727775      -6.727775      -6.727775    1[6-(6,6)]
    44       8.361721       8.361721       8.361721    1[6-(6,6)]
    45       4.866396       4.866396       4.866396    1[6-(6,6)]
    46       2.805202       2.805202       2.805202    1[6-(6,6)]
    47       4.633069       4.633069       4.633069    1[6-(6,6)]
    48       6.668784       6.668784       6.668784    1[6-(6,6)]
    49        1.08034        1.08034        1.08034    1[6-(6,6)]
    50        0.82181        0.82181        0.82181    1[6-(6,6)]
    51       2.440404       2.440404       2.440404    1[6-(6,6)]
    52       2.668594       2.668594       2.668594    1[6-(6,6)]
    53      -1.597026      -1.597026      -1.597026    6[6-(6,6),8-(60),8-(60)]
    54      -0.565507      -0.565507      -0.565507    6[6-(1,6),6-(1,6),6-(8,8)]
    55       0.773777       0.773777       0.773777    6[1-(0),6-(1,6),6-(6,6)]
    56       1.680672       1.680672       1.680672    6[1-(0),6-(1,6),6-(6,16)]
    57       1.233658       1.233658       1.233658    6[6-(1,6),6-(1,6),16-(6,8,8)]
    58      -0.128919      -0.128919      -0.128919    6[1-(0),6-(1,6),6-(6,16)]
    59      -1.009369      -1.009369      -1.009369    6[1-(0),6-(1,6),6-(6,6)]
    60      -1.354212      -1.354212      -1.354212    6[6-(1,6),6-(1,6),16-(6,8,8)]
    61      -0.140091      -0.140091      -0.140091    6[1-(0),6-(1,6),6-(6,16)]
    62       0.042727       0.042727       0.042727    6[1-(0),6-(1,6),6-(6,6)]
    63      -0.993793      -0.993793      -0.993793    6[6-(1,6),6-(1,6),6-(8,8)]
    64      -2.209556      -2.209556      -2.209556    6[1-(0),6-(1,6),6-(6,6)]
    65      -2.388531      -2.388531      -2.388531    6[1-(0),6-(1,6),6-(6,16)]
    66      -0.795752      -0.795752      -0.795752    6[6-(6,6),8-(60),8-(60,60)]
    67      -2.641755      -2.641755      -2.641755    6[6-(6,6),8-(60),8-(60,60)]
    68       -2.74305       -2.74305       -2.74305    6[6-(1,6),6-(1,6),6-(8,8)]
    69      -3.900365      -3.900365      -3.900365    6[1-(0),6-(1,6),6-(6,6)]
    70      -3.943906      -3.943906      -3.943906    6[1-(0),6-(1,6),6-(6,16)]
    71      -2.810804      -2.810804      -2.810804    6[6-(1,6),6-(1,6),16-(6,8,8)]
    72      -1.646022      -1.646022      -1.646022    6[1-(0),6-(1,6),6-(6,16)]
    73       -1.64709       -1.64709       -1.64709    6[1-(0),6-(1,6),6-(6,6)]
    74      -2.653907      -2.653907      -2.653907    6[6-(1,6),6-(1,6),16-(6,8,8)]
    75      -1.383965      -1.383965      -1.383965    6[1-(0),6-(1,6),6-(6,16)]
    76      -1.269244      -1.269244      -1.269244    6[1-(0),6-(1,6),6-(6,6)]
    77      -2.388766      -2.388766      -2.388766    6[6-(1,6),6-(1,6),6-(8,8)]
    78      -3.650378      -3.650378      -3.650378    6[1-(0),6-(1,6),6-(6,6)]
    79      -3.770554      -3.770554      -3.770554    6[1-(0),6-(1,6),6-(6,16)]
    80      -2.236241      -2.236241      -2.236241    6[6-(6,6),8-(60),8-(60)]
    81      -3.556745      -3.556745      -3.556745    6[6-(6,6),8-(60),8-(60)]
    82      -2.208347      -2.208347      -2.208347    6[6-(1,6),6-(1,6),6-(8,8)]
    83       -1.06901       -1.06901       -1.06901    6[1-(0),6-(1,6),6-(6,6)]
    84       0.168212       0.168212       0.168212    6[1-(0),6-(1,6),6-(6,16)]
    85       0.230332       0.230332       0.230332    6[6-(1,6),6-(1,6),16-(6,8,8)]
    86      -0.922594      -0.922594      -0.922594    6[1-(0),6-(1,6),6-(6,16)]
    87      -2.141143      -2.141143      -2.141143    6[1-(0),6-(1,6),6-(6,6)]
    88       1.893158       1.893158       1.893158    6[6-(1,6),6-(1,6),16-(6,8,8)]
    89       2.413186       2.413186       2.413186    6[1-(0),6-(1,6),6-(6,16)]
    90       2.558046       2.558046       2.558046    6[1-(0),6-(1,6),6-(6,6)]
    91       2.123398       2.123398       2.123398    6[6-(1,6),6-(1,6),6-(8,8)]
    92       1.584899       1.584899       1.584899    6[1-(0),6-(1,6),6-(6,6)]
    93       1.455835       1.455835       1.455835    6[1-(0),6-(1,6),6-(6,16)]
    94       2.385325       2.385325       2.385325    6[6-(6,6),8-(60),8-(60)]
    95       5.347593       5.347593       5.347593    6[6-(6,6),8-(60),8-(60)]
    96       4.316074       4.316074       4.316074    6[6-(1,6),6-(1,6),6-(8,8)]
    97        2.97679        2.97679        2.97679    6[1-(0),6-(1,6),6-(6,6)]
    98       2.069895       2.069895       2.069895    6[1-(0),6-(1,6),6-(6,16)]
    99       2.516909       2.516909       2.516909    6[6-(1,6),6-(1,6),16-(6,8,8)]
   100       3.879486       3.879486       3.879486    6[1-(0),6-(1,6),6-(6,16)]
   101       4.759936       4.759936       4.759936    6[1-(0),6-(1,6),6-(6,6)]
   102       5.104779       5.104779       5.104779    6[6-(1,6),6-(1,6),16-(6,8,8)]
   103       3.890658       3.890658       3.890658    6[1-(0),6-(1,6),6-(6,16)]
   104        3.70784        3.70784        3.70784    6[1-(0),6-(1,6),6-(6,6)]
   105        4.74436        4.74436        4.74436    6[6-(1,6),6-(1,6),6-(8,8)]
   106       5.960123       5.960123       5.960123    6[1-(0),6-(1,6),6-(6,6)]
   107       6.139098       6.139098       6.139098    6[1-(0),6-(1,6),6-(6,16)]
   108       4.546319       4.546319       4.546319    6[6-(6,6),8-(60),8-(60,60)]
   109       6.392322       6.392322       6.392322    6[6-(6,6),8-(60),8-(60,60)]
   110       6.493617       6.493617       6.493617    6[6-(1,6),6-(1,6),6-(8,8)]
   111       7.650932       7.650932       7.650932    6[1-(0),6-(1,6),6-(6,6)]
   112       7.694473       7.694473       7.694473    6[1-(0),6-(1,6),6-(6,16)]
   113       6.561371       6.561371       6.561371    6[6-(1,6),6-(1,6),16-(6,8,8)]
   114       5.396589       5.396589       5.396589    6[1-(0),6-(1,6),6-(6,16)]
   115       5.397657       5.397657       5.397657    6[1-(0),6-(1,6),6-(6,6)]
   116       6.404474       6.404474       6.404474    6[6-(1,6),6-(1,6),16-(6,8,8)]
   117       5.134532       5.134532       5.134532    6[1-(0),6-(1,6),6-(6,16)]
   118       5.019811       5.019811       5.019811    6[1-(0),6-(1,6),6-(6,6)]
   119       6.139333       6.139333       6.139333    6[6-(1,6),6-(1,6),6-(8,8)]
   120       7.400945       7.400945       7.400945    6[1-(0),6-(1,6),6-(6,6)]
   121       7.521121       7.521121       7.521121    6[1-(0),6-(1,6),6-(6,16)]
   122       5.986808       5.986808       5.986808    6[6-(6,6),8-(60),8-(60)]
   123       7.307312       7.307312       7.307312    6[6-(6,6),8-(60),8-(60)]
   124       5.958914       5.958914       5.958914    6[6-(1,6),6-(1,6),6-(8,8)]
   125       4.819577       4.819577       4.819577    6[1-(0),6-(1,6),6-(6,6)]
   126       3.582355       3.582355       3.582355    6[1-(0),6-(1,6),6-(6,16)]
   127       3.520235       3.520235       3.520235    6[6-(1,6),6-(1,6),16-(6,8,8)]
   128       4.673161       4.673161       4.673161    6[1-(0),6-(1,6),6-(6,16)]
   129        5.89171        5.89171        5.89171    6[1-(0),6-(1,6),6-(6,6)]
   130       1.857409       1.857409       1.857409    6[6-(1,6),6-(1,6),16-(6,8,8)]
   131       1.337381       1.337381       1.337381    6[1-(0),6-(1,6),6-(6,16)]
   132       1.192521       1.192521       1.192521    6[1-(0),6-(1,6),6-(6,6)]
   133       1.627169       1.627169       1.627169    6[6-(1,6),6-(1,6),6-(8,8)]
   134       2.165668       2.165668       2.165668    6[1-(0),6-(1,6),6-(6,6)]
   135       2.294732       2.294732       2.294732    6[1-(0),6-(1,6),6-(6,16)]
   136       1.365242       1.365242       1.365242    6[6-(6,6),8-(60),8-(60)]
   137       2.358406       2.358406       2.358406    16[6-(6,6),6-(6,6),8-(0),8-(0)]
   138      -2.843772      -2.843772      -2.843772    16[6-(6,6),6-(6,6),8-(0),8-(0)]
   139       1.784442       1.784442       1.784442    16[6-(6,6),6-(6,6),8-(0),8-(0)]
   140       1.392161       1.392161       1.392161    16[6-(6,6),6-(6,6),8-(0),8-(0)]
   141       6.594339       6.594339       6.594339    16[6-(6,6),6-(6,6),8-(0),8-(0)]
   142       1.966125       1.966125       1.966125    16[6-(6,6),6-(6,6),8-(0),8-(0)]
   143      -1.161056      -1.161056      -1.161056    8[6-(6,8),60-(8,8,8,8,8,8)]
   144      12.076787      12.076787      12.076787    8[6-(6,8),60-(8,8,8,8,8,8)]
   145       1.656559       1.656559       1.656559    8[16-(6,6,8)]
   146       3.613254       3.613254       3.613254    8[16-(6,6,8)]
   147        0.37643        0.37643        0.37643    8[6-(6,8),60-(8,8,8,8,8,8)]
   148      -1.788772      -1.788772      -1.788772    8[6-(6,8),60-(8,8,8,8,8,8),60-(8,8,8,8,8,8)]
   149      -3.494274      -3.494274      -3.494274    8[6-(6,8),60-(8,8,8,8,8,8),60-(8,8,8,8,8,8)]
   150      -1.756218      -1.756218      -1.756218    8[6-(6,8),60-(8,8,8,8,8,8)]
   151      -1.681104      -1.681104      -1.681104    8[16-(6,6,8)]
   152      -4.154517      -4.154517      -4.154517    8[16-(6,6,8)]
   153      11.543569      11.543569      11.543569    8[6-(6,8),60-(8,8,8,8,8,8)]
   154       -1.08708       -1.08708       -1.08708    8[6-(6,8),60-(8,8,8,8,8,8)]
   155      -4.561255      -4.561255      -4.561255    8[6-(6,8),60-(8,8,8,8,8,8)]
   156      -3.668438      -3.668438      -3.668438    8[6-(6,8),60-(8,8,8,8,8,8)]
   157       2.811456       2.811456       2.811456    8[16-(6,6,8)]
   158       1.714718       1.714718       1.714718    8[16-(6,6,8)]
   159       3.100332       3.100332       3.100332    8[6-(6,8),60-(8,8,8,8,8,8)]
   160       1.988163       1.988163       1.988163    8[6-(6,8),60-(8,8,8,8,8,8)]
   161       4.911623       4.911623       4.911623    8[6-(6,8),60-(8,8,8,8,8,8)]
   162       -8.32622       -8.32622       -8.32622    8[6-(6,8),60-(8,8,8,8,8,8)]
   163       2.094008       2.094008       2.094008    8[16-(6,6,8)]
   164       0.137313       0.137313       0.137313    8[16-(6,6,8)]
   165       3.374137       3.374137       3.374137    8[6-(6,8),60-(8,8,8,8,8,8)]
   166       5.539339       5.539339       5.539339    8[6-(6,8),60-(8,8,8,8,8,8),60-(8,8,8,8,8,8)]
   167       7.244841       7.244841       7.244841    8[6-(6,8),60-(8,8,8,8,8,8),60-(8,8,8,8,8,8)]
   168       5.506785       5.506785       5.506785    8[6-(6,8),60-(8,8,8,8,8,8)]
   169       5.431671       5.431671       5.431671    8[16-(6,6,8)]
   170       7.905084       7.905084       7.905084    8[16-(6,6,8)]
   171      -7.793002      -7.793002      -7.793002    8[6-(6,8),60-(8,8,8,8,8,8)]
   172       4.837647       4.837647       4.837647    8[6-(6,8),60-(8,8,8,8,8,8)]
   173       8.311822       8.311822       8.311822    8[6-(6,8),60-(8,8,8,8,8,8)]
   174       7.419005       7.419005       7.419005    8[6-(6,8),60-(8,8,8,8,8,8)]
   175       0.939111       0.939111       0.939111    8[16-(6,6,8)]
   176       2.035849       2.035849       2.035849    8[16-(6,6,8)]
   177       0.650235       0.650235       0.650235    8[6-(6,8),60-(8,8,8,8,8,8)]
   178       1.762404       1.762404       1.762404    8[6-(6,8),60-(8,8,8,8,8,8)]
