# Supplementary material for: A collection of forcefield precursors for metal–organic frameworks
Source: RSC Adv. 2019 Nov 13;9(63):36492–507. doi: 10.1039/c9ra07327b (PMC9075174; doi:10.1039/c9ra07327b)
Supplement: RA-009-C9RA07327B-s2621 [file RA-009-C9RA07327B-s2621.txt]

VODSEM_clean

6.724000    0.000000    0.000000
0.000000    14.096000    0.000000
0.000000    0.000000    23.984000

     1       5.932652       5.932652       5.932652    57[8-(6),8-(6),8-(6),8-(6),8-(6)]
     2       2.570652       2.570652       2.570652    57[8-(6),8-(6),8-(6),8-(6),8-(6)]
     3       4.153348       4.153348       4.153348    57[8-(6),8-(6),8-(6),8-(6),8-(6)]
     4       0.791348       0.791348       0.791348    57[8-(6),8-(6),8-(6),8-(6),8-(6)]
     5       0.791348       0.791348       0.791348    57[8-(6),8-(6),8-(6),8-(6),8-(6)]
     6       4.153348       4.153348       4.153348    57[8-(6),8-(6),8-(6),8-(6),8-(6)]
     7       2.570652       2.570652       2.570652    57[8-(6),8-(6),8-(6),8-(6),8-(6)]
     8       5.932652       5.932652       5.932652    57[8-(6),8-(6),8-(6),8-(6),8-(6)]
     9       0.164738       0.164738       0.164738    6[6-(6,8),6-(6,8),8-(57)]
    10       0.380578       0.380578       0.380578    6[6-(6,8),6-(6,8),8-(57)]
    11       0.102205       0.102205       0.102205    6[6-(6,8),6-(6,8),8-(57)]
    12       6.652726       6.652726       6.652726    6[6-(6,8),6-(6,8),8-(0)]
    13        5.77995        5.77995        5.77995    6[6-(8,8),8-(57),8-(57)]
    14       3.526738       3.526738       3.526738    6[6-(6,8),6-(6,8),8-(57)]
    15       3.742578       3.742578       3.742578    6[6-(6,8),6-(6,8),8-(57)]
    16       3.464205       3.464205       3.464205    6[6-(6,8),6-(6,8),8-(57)]
    17       3.290726       3.290726       3.290726    6[6-(6,8),6-(6,8),8-(0)]
    18        2.41795        2.41795        2.41795    6[6-(8,8),8-(57),8-(57)]
    19       3.197262       3.197262       3.197262    6[6-(6,8),6-(6,8),8-(57)]
    20       2.981422       2.981422       2.981422    6[6-(6,8),6-(6,8),8-(57)]
    21       3.259795       3.259795       3.259795    6[6-(6,8),6-(6,8),8-(57)]
    22       3.433274       3.433274       3.433274    6[6-(6,8),6-(6,8),8-(0)]
    23        4.30605        4.30605        4.30605    6[6-(8,8),8-(57),8-(57)]
    24       6.559262       6.559262       6.559262    6[6-(6,8),6-(6,8),8-(57)]
    25       6.343422       6.343422       6.343422    6[6-(6,8),6-(6,8),8-(57)]
    26       6.621795       6.621795       6.621795    6[6-(6,8),6-(6,8),8-(57)]
    27       0.071274       0.071274       0.071274    6[6-(6,8),6-(6,8),8-(0)]
    28        0.94405        0.94405        0.94405    6[6-(8,8),8-(57),8-(57)]
    29       6.559262       6.559262       6.559262    6[6-(6,8),6-(6,8),8-(57)]
    30       6.343422       6.343422       6.343422    6[6-(6,8),6-(6,8),8-(57)]
    31       6.621795       6.621795       6.621795    6[6-(6,8),6-(6,8),8-(57)]
    32       0.071274       0.071274       0.071274    6[6-(6,8),6-(6,8),8-(0)]
    33        0.94405        0.94405        0.94405    6[6-(8,8),8-(57),8-(57)]
    34       3.197262       3.197262       3.197262    6[6-(6,8),6-(6,8),8-(57)]
    35       2.981422       2.981422       2.981422    6[6-(6,8),6-(6,8),8-(57)]
    36       3.259795       3.259795       3.259795    6[6-(6,8),6-(6,8),8-(57)]
    37       3.433274       3.433274       3.433274    6[6-(6,8),6-(6,8),8-(0)]
    38        4.30605        4.30605        4.30605    6[6-(8,8),8-(57),8-(57)]
    39       3.526738       3.526738       3.526738    6[6-(6,8),6-(6,8),8-(57)]
    40       3.742578       3.742578       3.742578    6[6-(6,8),6-(6,8),8-(57)]
    41       3.464205       3.464205       3.464205    6[6-(6,8),6-(6,8),8-(57)]
    42       3.290726       3.290726       3.290726    6[6-(6,8),6-(6,8),8-(0)]
    43        2.41795        2.41795        2.41795    6[6-(8,8),8-(57),8-(57)]
    44       0.164738       0.164738       0.164738    6[6-(6,8),6-(6,8),8-(57)]
    45       0.380578       0.380578       0.380578    6[6-(6,8),6-(6,8),8-(57)]
    46       0.102205       0.102205       0.102205    6[6-(6,8),6-(6,8),8-(57)]
    47       6.652726       6.652726       6.652726    6[6-(6,8),6-(6,8),8-(0)]
    48        5.77995        5.77995        5.77995    6[6-(8,8),8-(57),8-(57)]
    49       0.166755       0.166755       0.166755    8[6-(6,6),57-(8,8,8,8)]
    50       0.704675       0.704675       0.704675    8[6-(6,6),57-(8,8,8,8)]
    51       0.039672       0.039672       0.039672    8[6-(6,6),57-(8,8,8,8)]
    52       6.422092       6.422092       6.422092    8[6-(6,6)]
    53       6.640622       6.640622       6.640622    8[6-(6,8),57-(8,8,8,8)]
    54       6.013273       6.013273       6.013273    8[6-(6,8),57-(8,8,8,8)]
    55       3.528755       3.528755       3.528755    8[6-(6,6),57-(8,8,8,8)]
    56       4.066675       4.066675       4.066675    8[6-(6,6),57-(8,8,8,8)]
    57       3.401672       3.401672       3.401672    8[6-(6,6),57-(8,8,8,8)]
    58       3.060092       3.060092       3.060092    8[6-(6,6)]
    59       3.278622       3.278622       3.278622    8[6-(6,8),57-(8,8,8,8)]
    60       2.651273       2.651273       2.651273    8[6-(6,8),57-(8,8,8,8)]
    61       3.195245       3.195245       3.195245    8[6-(6,6),57-(8,8,8,8)]
    62       2.657325       2.657325       2.657325    8[6-(6,6),57-(8,8,8,8)]
    63       3.322328       3.322328       3.322328    8[6-(6,6),57-(8,8,8,8)]
    64       3.663908       3.663908       3.663908    8[6-(6,6)]
    65       3.445378       3.445378       3.445378    8[6-(6,8),57-(8,8,8,8)]
    66       4.072727       4.072727       4.072727    8[6-(6,8),57-(8,8,8,8)]
    67       6.557245       6.557245       6.557245    8[6-(6,6),57-(8,8,8,8)]
    68       6.019325       6.019325       6.019325    8[6-(6,6),57-(8,8,8,8)]
    69       6.684328       6.684328       6.684328    8[6-(6,6),57-(8,8,8,8)]
    70       0.301908       0.301908       0.301908    8[6-(6,6)]
    71       0.083378       0.083378       0.083378    8[6-(6,8),57-(8,8,8,8)]
    72       0.710727       0.710727       0.710727    8[6-(6,8),57-(8,8,8,8)]
    73       6.557245       6.557245       6.557245    8[6-(6,6),57-(8,8,8,8)]
    74       6.019325       6.019325       6.019325    8[6-(6,6),57-(8,8,8,8)]
    75       6.684328       6.684328       6.684328    8[6-(6,6),57-(8,8,8,8)]
    76       0.301908       0.301908       0.301908    8[6-(6,6)]
    77       0.083378       0.083378       0.083378    8[6-(6,8),57-(8,8,8,8)]
    78       0.710727       0.710727       0.710727    8[6-(6,8),57-(8,8,8,8)]
    79       3.195245       3.195245       3.195245    8[6-(6,6),57-(8,8,8,8)]
    80       2.657325       2.657325       2.657325    8[6-(6,6),57-(8,8,8,8)]
    81       3.322328       3.322328       3.322328    8[6-(6,6),57-(8,8,8,8)]
    82       3.663908       3.663908       3.663908    8[6-(6,6)]
    83       3.445378       3.445378       3.445378    8[6-(6,8),57-(8,8,8,8)]
    84       4.072727       4.072727       4.072727    8[6-(6,8),57-(8,8,8,8)]
    85       3.528755       3.528755       3.528755    8[6-(6,6),57-(8,8,8,8)]
    86       4.066675       4.066675       4.066675    8[6-(6,6),57-(8,8,8,8)]
    87       3.401672       3.401672       3.401672    8[6-(6,6),57-(8,8,8,8)]
    88       3.060092       3.060092       3.060092    8[6-(6,6)]
    89       3.278622       3.278622       3.278622    8[6-(6,8),57-(8,8,8,8)]
    90       2.651273       2.651273       2.651273    8[6-(6,8),57-(8,8,8,8)]
    91       0.166755       0.166755       0.166755    8[6-(6,6),57-(8,8,8,8)]
    92       0.704675       0.704675       0.704675    8[6-(6,6),57-(8,8,8,8)]
    93       0.039672       0.039672       0.039672    8[6-(6,6),57-(8,8,8,8)]
    94       6.422092       6.422092       6.422092    8[6-(6,6)]
    95       6.640622       6.640622       6.640622    8[6-(6,8),57-(8,8,8,8)]
    96       6.013273       6.013273       6.013273    8[6-(6,8),57-(8,8,8,8)]
