# Supplementary material for: A collection of forcefield precursors for metal–organic frameworks
Source: RSC Adv. 2019 Nov 13;9(63):36492–507. doi: 10.1039/c9ra07327b (PMC9075174; doi:10.1039/c9ra07327b)
Supplement: RA-009-C9RA07327B-s2622 [file RA-009-C9RA07327B-s2622.txt]

VOGTIV_clean_h

6.758800    0.000000    0.000000
-2.252938    15.026142    0.000000
2.252938    7.513075    13.013019

     1       2.396805       2.396805       2.396805    12[8-(6),8-(6,12),8-(6,12),8-(6,12),8-(6,12)]
     2       4.649739       4.649739       4.649739    12[8-(6),8-(6,12),8-(6,12),8-(6,12),8-(6,12)]
     3       6.902673       6.902673       6.902673    12[8-(6),8-(6,12),8-(6,12),8-(6,12),8-(6,12)]
     4       4.361995       4.361995       4.361995    12[8-(6),8-(6,12),8-(6,12),8-(6,12),8-(6,12)]
     5       2.109061       2.109061       2.109061    12[8-(6),8-(6,12),8-(6,12),8-(6,12),8-(6,12)]
     6      -0.143873      -0.143873      -0.143873    12[8-(6),8-(6,12),8-(6,12),8-(6,12),8-(6,12)]
     7       5.047472       5.047472       5.047472    6[6-(6,6),8-(12),8-(12,12)]
     8       5.989648       5.989648       5.989648    6[6-(1,6),6-(6,8),6-(8,8)]
     9       5.333369       5.333369       5.333369    6[1-(0),6-(6,6),6-(6,8)]
    10       0.501503       0.501503       0.501503    6[6-(1,6),6-(6,6),8-(12,12)]
    11       0.541604       0.541604       0.541604    6[6-(6,6),8-(12),8-(12,12)]
    12        1.48378        1.48378        1.48378    6[6-(1,6),6-(6,8),6-(8,8)]
    13       3.080438       3.080438       3.080438    6[1-(0),6-(6,6),6-(6,8)]
    14       2.754435       2.754435       2.754435    6[6-(1,6),6-(6,6),8-(12,12)]
    15        2.79454        2.79454        2.79454    6[6-(6,6),8-(12),8-(12,12)]
    16       3.736717       3.736717       3.736717    6[6-(1,6),6-(6,8),6-(8,8)]
    17         0.8275         0.8275         0.8275    6[1-(0),6-(6,6),6-(6,8)]
    18       5.007371       5.007371       5.007371    6[6-(1,6),6-(6,6),8-(12,12)]
    19       1.711328       1.711328       1.711328    6[6-(6,6),8-(12),8-(12,12)]
    20       0.769152       0.769152       0.769152    6[6-(1,6),6-(6,8),6-(8,8)]
    21       1.425431       1.425431       1.425431    6[1-(0),6-(6,6),6-(6,8)]
    22       6.257297       6.257297       6.257297    6[6-(1,6),6-(6,6),8-(12,12)]
    23       6.217196       6.217196       6.217196    6[6-(6,6),8-(12),8-(12,12)]
    24        5.27502        5.27502        5.27502    6[6-(1,6),6-(6,8),6-(8,8)]
    25       3.678362       3.678362       3.678362    6[1-(0),6-(6,6),6-(6,8)]
    26       4.004365       4.004365       4.004365    6[6-(1,6),6-(6,6),8-(12,12)]
    27        3.96426        3.96426        3.96426    6[6-(6,6),8-(12),8-(12,12)]
    28       3.022083       3.022083       3.022083    6[6-(1,6),6-(6,8),6-(8,8)]
    29         5.9313         5.9313         5.9313    6[1-(0),6-(6,6),6-(6,8)]
    30       1.751429       1.751429       1.751429    6[6-(1,6),6-(6,6),8-(12,12)]
    31       3.834943       3.834943       3.834943    8[6-(6,8),12-(8,8,8,8)]
    32       5.480711       5.480711       5.480711    8[6-(6,8),12-(8,8,8,8),12-(8,8,8,8)]
    33       1.063835       1.063835       1.063835    8[6-(6,6),12-(8,8,8,8),12-(8,8,8,8)]
    34       6.087875       6.087875       6.087875    8[6-(6,8),12-(8,8,8,8)]
    35       0.974844       0.974844       0.974844    8[6-(6,8),12-(8,8,8,8),12-(8,8,8,8)]
    36       3.316767       3.316767       3.316767    8[6-(6,6),12-(8,8,8,8),12-(8,8,8,8)]
    37       1.582011       1.582011       1.582011    8[6-(6,8),12-(8,8,8,8)]
    38       3.227778       3.227778       3.227778    8[6-(6,8),12-(8,8,8,8),12-(8,8,8,8)]
    39       5.569703       5.569703       5.569703    8[6-(6,6),12-(8,8,8,8),12-(8,8,8,8)]
    40       2.923857       2.923857       2.923857    8[6-(6,8),12-(8,8,8,8)]
    41       1.278089       1.278089       1.278089    8[6-(6,8),12-(8,8,8,8),12-(8,8,8,8)]
    42       5.694965       5.694965       5.694965    8[6-(6,6),12-(8,8,8,8),12-(8,8,8,8)]
    43       0.670925       0.670925       0.670925    8[6-(6,8),12-(8,8,8,8)]
    44       5.783956       5.783956       5.783956    8[6-(6,8),12-(8,8,8,8),12-(8,8,8,8)]
    45       3.442033       3.442033       3.442033    8[6-(6,6),12-(8,8,8,8),12-(8,8,8,8)]
    46       5.176789       5.176789       5.176789    8[6-(6,8),12-(8,8,8,8)]
    47       3.531022       3.531022       3.531022    8[6-(6,8),12-(8,8,8,8),12-(8,8,8,8)]
    48       1.189097       1.189097       1.189097    8[6-(6,6),12-(8,8,8,8),12-(8,8,8,8)]
    49       4.256128       4.256128       4.256128    1[6-(6,6)]
    50       2.003198       2.003198       2.003198    1[6-(6,6)]
    51      -0.249672      -0.249672      -0.249672    1[6-(6,6)]
    52       2.475726       2.475726       2.475726    1[6-(6,6)]
    53       4.728679       4.728679       4.728679    1[6-(6,6)]
    54       7.008472       7.008472       7.008472    1[6-(6,6)]
