# Supplementary material for: A collection of forcefield precursors for metal–organic frameworks
Source: RSC Adv. 2019 Nov 13;9(63):36492–507. doi: 10.1039/c9ra07327b (PMC9075174; doi:10.1039/c9ra07327b)
Supplement: RA-009-C9RA07327B-s2623 [file RA-009-C9RA07327B-s2623.txt]

VOLQOD_clean

19.377600    0.000000    0.000000
-1.413413    19.325984    0.000000
-8.605717    -9.258083    28.977029

     1       8.282845       8.282845       8.282845    30[8-(30,30,30),8-(6),8-(6),8-(6)]
     2       6.233929       6.233929       6.233929    30[8-(30,30,30),8-(6),8-(6),8-(6)]
     3        7.10325        7.10325        7.10325    30[8-(30,30,30),8-(6),8-(6),8-(6)]
     4       9.164085       9.164085       9.164085    30[8-(30,30,30),8-(6),8-(6),8-(6)]
     5       7.936833       7.936833       7.936833    30[8-(30,30,30),8-(6),8-(6),8-(6)]
     6       7.156585       7.156585       7.156585    30[8-(30,30,30),8-(6),8-(6),8-(6)]
     7       5.076492       5.076492       5.076492    30[8-(30,30,30),8-(6),8-(6),8-(6)]
     8       5.819593       5.819593       5.819593    30[8-(30,30,30),8-(6),8-(6),8-(6)]
     9       1.421637       1.421637       1.421637    30[8-(30,30,30),8-(6),8-(6),8-(6)]
    10       2.201885       2.201885       2.201885    30[8-(30,30,30),8-(6),8-(6),8-(6)]
    11       4.281978       4.281978       4.281978    30[8-(30,30,30),8-(6),8-(6),8-(6)]
    12       3.538877       3.538877       3.538877    30[8-(30,30,30),8-(6),8-(6),8-(6)]
    13       1.075625       1.075625       1.075625    30[8-(30,30,30),8-(6),8-(6),8-(6)]
    14       3.124541       3.124541       3.124541    30[8-(30,30,30),8-(6),8-(6),8-(6)]
    15        2.25522        2.25522        2.25522    30[8-(30,30,30),8-(6),8-(6),8-(6)]
    16       0.194385       0.194385       0.194385    30[8-(30,30,30),8-(6),8-(6),8-(6)]
    17       3.283819       3.283819       3.283819    1[6-(6,6)]
    18       1.243729       1.243729       1.243729    1[6-(6,6)]
    19       0.168837       0.168837       0.168837    1[6-(6,6)]
    20       2.201013       2.201013       2.201013    1[6-(6,6)]
    21       0.051218       0.051218       0.051218    1[6-(6,6)]
    22      -3.926759      -3.926759      -3.926759    1[6-(6,6)]
    23      -1.965915      -1.965915      -1.965915    1[6-(6,6)]
    24      -0.711323      -0.711323      -0.711323    1[6-(6,6)]
    25      -0.850869      -0.850869      -0.850869    1[6-(6,6)]
    26      -3.257079      -3.257079      -3.257079    1[6-(6,6)]
    27      -3.198701      -3.198701      -3.198701    1[6-(6,6)]
    28      -4.058774      -4.058774      -4.058774    1[6-(6,6)]
    29      13.237777      13.237777      13.237777    1[6-(6,6)]
    30      12.108376      12.108376      12.108376    1[6-(6,6)]
    31      -5.220409      -5.220409      -5.220409    1[6-(6,6)]
    32       5.331107       5.331107       5.331107    1[6-(6,6)]
    33       5.319434       5.319434       5.319434    1[6-(6,6)]
    34       8.003875       8.003875       8.003875    1[6-(6,6)]
    35        7.90577        7.90577        7.90577    1[6-(6,6)]
    36       6.495199       6.495199       6.495199    1[6-(6,6)]
    37       6.975069       6.975069       6.975069    1[6-(6,6)]
    38       6.911816       6.911816       6.911816    1[6-(6,6)]
    39       9.918248       9.918248       9.918248    1[6-(6,6)]
    40       9.874913       9.874913       9.874913    1[6-(6,6)]
    41       7.176273       7.176273       7.176273    1[6-(6,6)]
    42       7.195926       7.195926       7.195926    1[6-(6,6)]
    43       4.912328       4.912328       4.912328    1[6-(6,6)]
    44       4.811573       4.811573       4.811573    1[6-(6,6)]
    45       8.281741       8.281741       8.281741    1[6-(6,6)]
    46       8.385077       8.385077       8.385077    1[6-(6,6)]
    47       4.954536       4.954536       4.954536    1[6-(6,6)]
    48       5.567379       5.567379       5.567379    1[6-(6,6)]
    49       8.085174       8.085174       8.085174    1[6-(6,6)]
    50       7.505998       7.505998       7.505998    1[6-(6,6)]
    51       7.156705       7.156705       7.156705    1[6-(6,6)]
    52       8.197678       8.197678       8.197678    1[6-(6,6)]
    53       7.518064       7.518064       7.518064    1[6-(6,6)]
    54       6.024084       6.024084       6.024084    1[6-(6,6)]
    55       6.013443       6.013443       6.013443    1[6-(6,6)]
    56       9.420399       9.420399       9.420399    1[6-(6,6)]
    57       9.416405       9.416405       9.416405    1[6-(6,6)]
    58       6.768305       6.768305       6.768305    1[6-(6,6)]
    59       5.635701       5.635701       5.635701    1[6-(6,6)]
    60       8.473226       8.473226       8.473226    1[6-(6,6)]
    61       9.598543       9.598543       9.598543    1[6-(6,6)]
    62      10.810736      10.810736      10.810736    1[6-(6,6)]
    63       4.243341       4.243341       4.243341    1[6-(6,6)]
    64      14.057337      14.057337      14.057337    1[6-(6,6)]
    65      12.046459      12.046459      12.046459    1[6-(6,6)]
    66       5.631174       5.631174       5.631174    1[6-(6,6)]
    67       9.583143       9.583143       9.583143    1[6-(6,6)]
    68      16.125512      16.125512      16.125512    1[6-(6,6)]
    69      -8.559923      -8.559923      -8.559923    1[6-(6,6)]
    70        2.10651        2.10651        2.10651    1[6-(6,6)]
    71       0.884031       0.884031       0.884031    1[6-(6,6)]
    72      -1.133835      -1.133835      -1.133835    1[6-(6,6)]
    73       6.771926       6.771926       6.771926    1[6-(6,6)]
    74       6.795916       6.795916       6.795916    1[6-(6,6)]
    75       8.532115       8.532115       8.532115    1[6-(6,6)]
    76       8.602184       8.602184       8.602184    1[6-(6,6)]
    77       4.403934       4.403934       4.403934    1[6-(6,6)]
    78       3.791091       3.791091       3.791091    1[6-(6,6)]
    79       1.273296       1.273296       1.273296    1[6-(6,6)]
    80       1.852472       1.852472       1.852472    1[6-(6,6)]
    81       2.201765       2.201765       2.201765    1[6-(6,6)]
    82       1.160792       1.160792       1.160792    1[6-(6,6)]
    83       1.840406       1.840406       1.840406    1[6-(6,6)]
    84       3.334386       3.334386       3.334386    1[6-(6,6)]
    85       3.345027       3.345027       3.345027    1[6-(6,6)]
    86      -0.061929      -0.061929      -0.061929    1[6-(6,6)]
    87      -0.057935      -0.057935      -0.057935    1[6-(6,6)]
    88       2.590165       2.590165       2.590165    1[6-(6,6)]
    89       3.722769       3.722769       3.722769    1[6-(6,6)]
    90       0.885244       0.885244       0.885244    1[6-(6,6)]
    91      -0.240073      -0.240073      -0.240073    1[6-(6,6)]
    92      -1.452266      -1.452266      -1.452266    1[6-(6,6)]
    93       5.115129       5.115129       5.115129    1[6-(6,6)]
    94      -4.698867      -4.698867      -4.698867    1[6-(6,6)]
    95      -2.687989      -2.687989      -2.687989    1[6-(6,6)]
    96       3.727296       3.727296       3.727296    1[6-(6,6)]
    97      -0.224673      -0.224673      -0.224673    1[6-(6,6)]
    98      -6.767042      -6.767042      -6.767042    1[6-(6,6)]
    99      17.918393      17.918393      17.918393    1[6-(6,6)]
   100        7.25196        7.25196        7.25196    1[6-(6,6)]
   101       8.474439       8.474439       8.474439    1[6-(6,6)]
   102      10.492305      10.492305      10.492305    1[6-(6,6)]
   103       2.586544       2.586544       2.586544    1[6-(6,6)]
   104       2.562554       2.562554       2.562554    1[6-(6,6)]
   105       0.826355       0.826355       0.826355    1[6-(6,6)]
   106       0.756286       0.756286       0.756286    1[6-(6,6)]
   107       6.074651       6.074651       6.074651    1[6-(6,6)]
   108       8.114741       8.114741       8.114741    1[6-(6,6)]
   109       9.189633       9.189633       9.189633    1[6-(6,6)]
   110       7.157457       7.157457       7.157457    1[6-(6,6)]
   111       9.307252       9.307252       9.307252    1[6-(6,6)]
   112      13.285229      13.285229      13.285229    1[6-(6,6)]
   113      11.324385      11.324385      11.324385    1[6-(6,6)]
   114      10.069793      10.069793      10.069793    1[6-(6,6)]
   115      10.209339      10.209339      10.209339    1[6-(6,6)]
   116      12.615549      12.615549      12.615549    1[6-(6,6)]
   117      12.557171      12.557171      12.557171    1[6-(6,6)]
   118      13.417244      13.417244      13.417244    1[6-(6,6)]
   119      -3.879307      -3.879307      -3.879307    1[6-(6,6)]
   120      -2.749906      -2.749906      -2.749906    1[6-(6,6)]
   121      14.578879      14.578879      14.578879    1[6-(6,6)]
   122       4.027363       4.027363       4.027363    1[6-(6,6)]
   123       4.039036       4.039036       4.039036    1[6-(6,6)]
   124       1.354595       1.354595       1.354595    1[6-(6,6)]
   125         1.4527         1.4527         1.4527    1[6-(6,6)]
   126       2.863271       2.863271       2.863271    1[6-(6,6)]
   127       2.383401       2.383401       2.383401    1[6-(6,6)]
   128       2.446654       2.446654       2.446654    1[6-(6,6)]
   129      -0.559778      -0.559778      -0.559778    1[6-(6,6)]
   130      -0.516443      -0.516443      -0.516443    1[6-(6,6)]
   131       2.182197       2.182197       2.182197    1[6-(6,6)]
   132       2.162544       2.162544       2.162544    1[6-(6,6)]
   133       4.446142       4.446142       4.446142    1[6-(6,6)]
   134       4.546897       4.546897       4.546897    1[6-(6,6)]
   135       1.076729       1.076729       1.076729    1[6-(6,6)]
   136       0.973393       0.973393       0.973393    1[6-(6,6)]
   137       4.304096       4.304096       4.304096    6[6-(6,6),8-(30),8-(30)]
   138       2.932917       2.932917       2.932917    6[6-(1,6),6-(1,6),6-(8,8)]
   139       2.664203       2.664203       2.664203    6[1-(0),6-(1,6),6-(6,6)]
   140       1.450273       1.450273       1.450273    6[1-(0),6-(1,6),6-(6,6)]
   141       0.532809       0.532809       0.532809    6[6-(1,6),6-(1,6),6-(6,6)]
   142       0.807177       0.807177       0.807177    6[1-(0),6-(1,6),6-(6,6)]
   143       2.005485       2.005485       2.005485    6[1-(0),6-(1,6),6-(6,6)]
   144      -0.763099      -0.763099      -0.763099    6[6-(1,6),6-(1,6),6-(6,6)]
   145      -0.752578      -0.752578      -0.752578    6[1-(0),6-(6,6),6-(6,6)]
   146      -1.948562      -1.948562      -1.948562    6[6-(1,6),6-(1,6),6-(6,6)]
   147      -3.114876      -3.114876      -3.114876    6[1-(0),6-(6,6),6-(6,6)]
   148      -3.131987      -3.131987      -3.131987    6[6-(1,6),6-(1,6),6-(6,6)]
   149      -1.962069      -1.962069      -1.962069    6[1-(0),6-(6,6),6-(6,6)]
   150      -1.958337      -1.958337      -1.958337    6[6-(1,6),6-(1,6),6-(6,6)]
   151      -1.233224      -1.233224      -1.233224    6[1-(0),6-(1,6),6-(6,6)]
   152      -1.302737      -1.302737      -1.302737    6[1-(0),6-(1,6),6-(6,6)]
   153      -1.995827      -1.995827      -1.995827    6[6-(1,6),6-(1,6),6-(8,8)]
   154      -2.736397      -2.736397      -2.736397    6[1-(0),6-(1,6),6-(6,6)]
   155       -2.69944       -2.69944       -2.69944    6[1-(0),6-(1,6),6-(6,6)]
   156      -4.425878      -4.425878      -4.425878    6[6-(1,6),6-(1,6),6-(6,6)]
   157      -4.725072      -4.725072      -4.725072    6[1-(0),6-(1,6),6-(6,6)]
   158      -5.963161      -5.963161      -5.963161    6[1-(0),6-(1,6),6-(6,6)]
   159      12.464363      12.464363      12.464363    6[6-(1,6),6-(1,6),6-(8,8)]
   160      -6.614351      -6.614351      -6.614351    6[1-(0),6-(1,6),6-(6,6)]
   161      -5.398164      -5.398164      -5.398164    6[1-(0),6-(1,6),6-(6,6)]
   162       6.713286       6.713286       6.713286    6[6-(6,6),8-(30),8-(30)]
   163       6.635049       6.635049       6.635049    6[6-(1,6),6-(1,6),6-(8,8)]
   164       5.859976       5.859976       5.859976    6[1-(0),6-(1,6),6-(6,6)]
   165        5.85903        5.85903        5.85903    6[1-(0),6-(1,6),6-(6,6)]
   166       6.655073       6.655073       6.655073    6[6-(1,6),6-(1,6),6-(6,6)]
   167       7.445246       7.445246       7.445246    6[1-(0),6-(1,6),6-(6,6)]
   168       7.401124       7.401124       7.401124    6[1-(0),6-(1,6),6-(6,6)]
   169       6.699547       6.699547       6.699547    6[6-(1,6),6-(1,6),6-(6,6)]
   170       6.621783       6.621783       6.621783    6[1-(0),6-(6,6),6-(6,6)]
   171       6.723492       6.723492       6.723492    6[6-(1,6),6-(1,6),6-(6,6)]
   172       6.901489       6.901489       6.901489    6[1-(0),6-(6,6),6-(6,6)]
   173       6.978811       6.978811       6.978811    6[6-(1,6),6-(1,6),6-(6,6)]
   174       6.869798       6.869798       6.869798    6[1-(0),6-(6,6),6-(6,6)]
   175       8.507589       8.507589       8.507589    6[6-(1,6),6-(1,6),6-(6,6)]
   176       9.342616       9.342616       9.342616    6[1-(0),6-(1,6),6-(6,6)]
   177       9.341693       9.341693       9.341693    6[1-(0),6-(1,6),6-(6,6)]
   178       8.515558       8.515558       8.515558    6[6-(1,6),6-(1,6),6-(8,8)]
   179       7.735109       7.735109       7.735109    6[1-(0),6-(1,6),6-(6,6)]
   180       7.728683       7.728683       7.728683    6[1-(0),6-(1,6),6-(6,6)]
   181       6.696772       6.696772       6.696772    6[6-(1,6),6-(1,6),6-(6,6)]
   182       5.599406       5.599406       5.599406    6[1-(0),6-(1,6),6-(6,6)]
   183       5.546278       5.546278       5.546278    6[1-(0),6-(1,6),6-(6,6)]
   184       6.517968       6.517968       6.517968    6[6-(1,6),6-(1,6),6-(8,8)]
   185       7.588382       7.588382       7.588382    6[1-(0),6-(1,6),6-(6,6)]
   186       7.664335       7.664335       7.664335    6[1-(0),6-(1,6),6-(6,6)]
   187         6.5822         6.5822         6.5822    6[6-(6,6),8-(30),8-(30)]
   188       8.505075       8.505075       8.505075    6[6-(6,6),8-(30),8-(30)]
   189       11.06744       11.06744       11.06744    6[6-(6,6),8-(30),8-(30)]
   190      -2.074128      -2.074128      -2.074128    6[6-(6,6),8-(30),8-(30)]
   191       5.916597       5.916597       5.916597    6[6-(6,6),8-(30),8-(30)]
   192       6.204542       6.204542       6.204542    6[6-(1,6),6-(1,6),6-(8,8)]
   193       5.607329       5.607329       5.607329    6[1-(0),6-(1,6),6-(6,6)]
   194       5.973517       5.973517       5.973517    6[1-(0),6-(1,6),6-(6,6)]
   195       6.923085       6.923085       6.923085    6[6-(1,6),6-(1,6),6-(6,6)]
   196       7.471895       7.471895       7.471895    6[1-(0),6-(1,6),6-(6,6)]
   197       7.123352       7.123352       7.123352    6[1-(0),6-(1,6),6-(6,6)]
   198       7.294616       7.294616       7.294616    6[6-(1,6),6-(1,6),6-(6,6)]
   199       7.355036       7.355036       7.355036    6[1-(0),6-(6,6),6-(6,6)]
   200       7.705903       7.705903       7.705903    6[6-(1,6),6-(1,6),6-(6,6)]
   201       7.970011       7.970011       7.970011    6[1-(0),6-(6,6),6-(6,6)]
   202       7.911318       7.911318       7.911318    6[6-(1,6),6-(1,6),6-(6,6)]
   203       7.567651       7.567651       7.567651    6[1-(0),6-(6,6),6-(6,6)]
   204       7.741869       7.741869       7.741869    6[6-(1,6),6-(1,6),6-(6,6)]
   205        6.71222        6.71222        6.71222    6[1-(0),6-(1,6),6-(6,6)]
   206       6.725871       6.725871       6.725871    6[1-(0),6-(1,6),6-(6,6)]
   207       7.721012       7.721012       7.721012    6[6-(1,6),6-(1,6),6-(8,8)]
   208       8.735203       8.735203       8.735203    6[1-(0),6-(1,6),6-(6,6)]
   209       8.726419       8.726419       8.726419    6[1-(0),6-(1,6),6-(6,6)]
   210       8.151804       8.151804       8.151804    6[6-(1,6),6-(1,6),6-(6,6)]
   211       7.395208       7.395208       7.395208    6[1-(0),6-(1,6),6-(6,6)]
   212       7.550116       7.550116       7.550116    6[1-(0),6-(1,6),6-(6,6)]
   213       7.012078       7.012078       7.012078    6[6-(1,6),6-(1,6),6-(8,8)]
   214       9.235836       9.235836       9.235836    6[1-(0),6-(1,6),6-(6,6)]
   215       9.075658       9.075658       9.075658    6[1-(0),6-(1,6),6-(6,6)]
   216       9.897588       9.897588       9.897588    6[6-(6,6),8-(30),8-(30)]
   217      11.241456      11.241456      11.241456    6[6-(1,6),6-(1,6),6-(8,8)]
   218      11.485143      11.485143      11.485143    6[1-(0),6-(1,6),6-(6,6)]
   219      12.694234      12.694234      12.694234    6[1-(0),6-(1,6),6-(6,6)]
   220      13.706503      13.706503      13.706503    6[6-(1,6),6-(1,6),6-(6,6)]
   221      13.407227      13.407227      13.407227    6[1-(0),6-(1,6),6-(6,6)]
   222      12.207125      12.207125      12.207125    6[1-(0),6-(1,6),6-(6,6)]
   223      14.985963      14.985963      14.985963    6[6-(1,6),6-(1,6),6-(6,6)]
   224       6.431387       6.431387       6.431387    6[1-(0),6-(6,6),6-(6,6)]
   225       7.622545       7.622545       7.622545    6[6-(1,6),6-(1,6),6-(6,6)]
   226       8.765244       8.765244       8.765244    6[1-(0),6-(6,6),6-(6,6)]
   227      17.348488      17.348488      17.348488    6[6-(1,6),6-(1,6),6-(6,6)]
   228      16.150025      16.150025      16.150025    6[1-(0),6-(6,6),6-(6,6)]
   229      -0.749451      -0.749451      -0.749451    6[6-(1,6),6-(1,6),6-(6,6)]
   230       0.231113       0.231113       0.231113    6[1-(0),6-(1,6),6-(6,6)]
   231        1.43191        1.43191        1.43191    6[1-(0),6-(1,6),6-(6,6)]
   232       1.653643       1.653643       1.653643    6[6-(1,6),6-(1,6),6-(8,8)]
   233       0.702707       0.702707       0.702707    6[1-(0),6-(1,6),6-(6,6)]
   234      -0.472174      -0.472174      -0.472174    6[1-(0),6-(1,6),6-(6,6)]
   235       7.678989       7.678989       7.678989    6[6-(1,6),6-(1,6),6-(6,6)]
   236       7.138822       7.138822       7.138822    6[1-(0),6-(1,6),6-(6,6)]
   237       7.152225       7.152225       7.152225    6[1-(0),6-(1,6),6-(6,6)]
   238       7.666513       7.666513       7.666513    6[6-(1,6),6-(1,6),6-(8,8)]
   239       8.188044       8.188044       8.188044    6[1-(0),6-(1,6),6-(6,6)]
   240       8.214098       8.214098       8.214098    6[1-(0),6-(1,6),6-(6,6)]
   241       7.676689       7.676689       7.676689    6[6-(6,6),8-(30),8-(30)]
   242       3.019525       3.019525       3.019525    6[6-(6,6),8-(30),8-(30)]
   243       7.045577       7.045577       7.045577    6[6-(6,6),8-(30),8-(30)]
   244       7.651027       7.651027       7.651027    6[6-(6,6),8-(30),8-(30)]
   245       3.441873       3.441873       3.441873    6[6-(6,6),8-(30),8-(30)]
   246       3.153928       3.153928       3.153928    6[6-(1,6),6-(1,6),6-(8,8)]
   247       3.751141       3.751141       3.751141    6[1-(0),6-(1,6),6-(6,6)]
   248       3.384953       3.384953       3.384953    6[1-(0),6-(1,6),6-(6,6)]
   249       2.435385       2.435385       2.435385    6[6-(1,6),6-(1,6),6-(6,6)]
   250       1.886575       1.886575       1.886575    6[1-(0),6-(1,6),6-(6,6)]
   251       2.235118       2.235118       2.235118    6[1-(0),6-(1,6),6-(6,6)]
   252       2.063854       2.063854       2.063854    6[6-(1,6),6-(1,6),6-(6,6)]
   253       2.003434       2.003434       2.003434    6[1-(0),6-(6,6),6-(6,6)]
   254       1.652567       1.652567       1.652567    6[6-(1,6),6-(1,6),6-(6,6)]
   255       1.388459       1.388459       1.388459    6[1-(0),6-(6,6),6-(6,6)]
   256       1.447152       1.447152       1.447152    6[6-(1,6),6-(1,6),6-(6,6)]
   257       1.790819       1.790819       1.790819    6[1-(0),6-(6,6),6-(6,6)]
   258       1.616601       1.616601       1.616601    6[6-(1,6),6-(1,6),6-(6,6)]
   259        2.64625        2.64625        2.64625    6[1-(0),6-(1,6),6-(6,6)]
   260       2.632599       2.632599       2.632599    6[1-(0),6-(1,6),6-(6,6)]
   261       1.637458       1.637458       1.637458    6[6-(1,6),6-(1,6),6-(8,8)]
   262       0.623267       0.623267       0.623267    6[1-(0),6-(1,6),6-(6,6)]
   263       0.632051       0.632051       0.632051    6[1-(0),6-(1,6),6-(6,6)]
   264       1.206666       1.206666       1.206666    6[6-(1,6),6-(1,6),6-(6,6)]
   265       1.963262       1.963262       1.963262    6[1-(0),6-(1,6),6-(6,6)]
   266       1.808354       1.808354       1.808354    6[1-(0),6-(1,6),6-(6,6)]
   267       2.346392       2.346392       2.346392    6[6-(1,6),6-(1,6),6-(8,8)]
   268       0.122634       0.122634       0.122634    6[1-(0),6-(1,6),6-(6,6)]
   269       0.282812       0.282812       0.282812    6[1-(0),6-(1,6),6-(6,6)]
   270      -0.539118      -0.539118      -0.539118    6[6-(6,6),8-(30),8-(30)]
   271      -1.882986      -1.882986      -1.882986    6[6-(1,6),6-(1,6),6-(8,8)]
   272      -2.126673      -2.126673      -2.126673    6[1-(0),6-(1,6),6-(6,6)]
   273      -3.335764      -3.335764      -3.335764    6[1-(0),6-(1,6),6-(6,6)]
   274      -4.348033      -4.348033      -4.348033    6[6-(1,6),6-(1,6),6-(6,6)]
   275      -4.048757      -4.048757      -4.048757    6[1-(0),6-(1,6),6-(6,6)]
   276      -2.848655      -2.848655      -2.848655    6[1-(0),6-(1,6),6-(6,6)]
   277      -5.627493      -5.627493      -5.627493    6[6-(1,6),6-(1,6),6-(6,6)]
   278       2.927083       2.927083       2.927083    6[1-(0),6-(6,6),6-(6,6)]
   279       1.735925       1.735925       1.735925    6[6-(1,6),6-(1,6),6-(6,6)]
   280       0.593226       0.593226       0.593226    6[1-(0),6-(6,6),6-(6,6)]
   281      -7.990018      -7.990018      -7.990018    6[6-(1,6),6-(1,6),6-(6,6)]
   282      -6.791555      -6.791555      -6.791555    6[1-(0),6-(6,6),6-(6,6)]
   283      10.107921      10.107921      10.107921    6[6-(1,6),6-(1,6),6-(6,6)]
   284       9.127357       9.127357       9.127357    6[1-(0),6-(1,6),6-(6,6)]
   285        7.92656        7.92656        7.92656    6[1-(0),6-(1,6),6-(6,6)]
   286       7.704827       7.704827       7.704827    6[6-(1,6),6-(1,6),6-(8,8)]
   287       8.655763       8.655763       8.655763    6[1-(0),6-(1,6),6-(6,6)]
   288       9.830644       9.830644       9.830644    6[1-(0),6-(1,6),6-(6,6)]
   289       1.679481       1.679481       1.679481    6[6-(1,6),6-(1,6),6-(6,6)]
   290       2.219648       2.219648       2.219648    6[1-(0),6-(1,6),6-(6,6)]
   291       2.206245       2.206245       2.206245    6[1-(0),6-(1,6),6-(6,6)]
   292       1.691957       1.691957       1.691957    6[6-(1,6),6-(1,6),6-(8,8)]
   293       1.170426       1.170426       1.170426    6[1-(0),6-(1,6),6-(6,6)]
   294       1.144372       1.144372       1.144372    6[1-(0),6-(1,6),6-(6,6)]
   295       1.681781       1.681781       1.681781    6[6-(6,6),8-(30),8-(30)]
   296       6.338945       6.338945       6.338945    6[6-(6,6),8-(30),8-(30)]
   297       2.312893       2.312893       2.312893    6[6-(6,6),8-(30),8-(30)]
   298       1.707443       1.707443       1.707443    6[6-(6,6),8-(30),8-(30)]
   299       5.054374       5.054374       5.054374    6[6-(6,6),8-(30),8-(30)]
   300       6.425553       6.425553       6.425553    6[6-(1,6),6-(1,6),6-(8,8)]
   301       6.694267       6.694267       6.694267    6[1-(0),6-(1,6),6-(6,6)]
   302       7.908197       7.908197       7.908197    6[1-(0),6-(1,6),6-(6,6)]
   303       8.825661       8.825661       8.825661    6[6-(1,6),6-(1,6),6-(6,6)]
   304       8.551293       8.551293       8.551293    6[1-(0),6-(1,6),6-(6,6)]
   305       7.352985       7.352985       7.352985    6[1-(0),6-(1,6),6-(6,6)]
   306      10.121569      10.121569      10.121569    6[6-(1,6),6-(1,6),6-(6,6)]
   307      10.111048      10.111048      10.111048    6[1-(0),6-(6,6),6-(6,6)]
   308      11.307032      11.307032      11.307032    6[6-(1,6),6-(1,6),6-(6,6)]
   309      12.473346      12.473346      12.473346    6[1-(0),6-(6,6),6-(6,6)]
   310      12.490457      12.490457      12.490457    6[6-(1,6),6-(1,6),6-(6,6)]
   311      11.320539      11.320539      11.320539    6[1-(0),6-(6,6),6-(6,6)]
   312      11.316807      11.316807      11.316807    6[6-(1,6),6-(1,6),6-(6,6)]
   313      10.591694      10.591694      10.591694    6[1-(0),6-(1,6),6-(6,6)]
   314      10.661207      10.661207      10.661207    6[1-(0),6-(1,6),6-(6,6)]
   315      11.354297      11.354297      11.354297    6[6-(1,6),6-(1,6),6-(8,8)]
   316      12.094867      12.094867      12.094867    6[1-(0),6-(1,6),6-(6,6)]
   317       12.05791       12.05791       12.05791    6[1-(0),6-(1,6),6-(6,6)]
   318      13.784348      13.784348      13.784348    6[6-(1,6),6-(1,6),6-(6,6)]
   319      14.083542      14.083542      14.083542    6[1-(0),6-(1,6),6-(6,6)]
   320      15.321631      15.321631      15.321631    6[1-(0),6-(1,6),6-(6,6)]
   321      -3.105893      -3.105893      -3.105893    6[6-(1,6),6-(1,6),6-(8,8)]
   322      15.972821      15.972821      15.972821    6[1-(0),6-(1,6),6-(6,6)]
   323      14.756634      14.756634      14.756634    6[1-(0),6-(1,6),6-(6,6)]
   324       2.645184       2.645184       2.645184    6[6-(6,6),8-(30),8-(30)]
   325       2.723421       2.723421       2.723421    6[6-(1,6),6-(1,6),6-(8,8)]
   326       3.498494       3.498494       3.498494    6[1-(0),6-(1,6),6-(6,6)]
   327        3.49944        3.49944        3.49944    6[1-(0),6-(1,6),6-(6,6)]
   328       2.703397       2.703397       2.703397    6[6-(1,6),6-(1,6),6-(6,6)]
   329       1.913224       1.913224       1.913224    6[1-(0),6-(1,6),6-(6,6)]
   330       1.957346       1.957346       1.957346    6[1-(0),6-(1,6),6-(6,6)]
   331       2.658923       2.658923       2.658923    6[6-(1,6),6-(1,6),6-(6,6)]
   332       2.736687       2.736687       2.736687    6[1-(0),6-(6,6),6-(6,6)]
   333       2.634978       2.634978       2.634978    6[6-(1,6),6-(1,6),6-(6,6)]
   334       2.456981       2.456981       2.456981    6[1-(0),6-(6,6),6-(6,6)]
   335       2.379659       2.379659       2.379659    6[6-(1,6),6-(1,6),6-(6,6)]
   336       2.488672       2.488672       2.488672    6[1-(0),6-(6,6),6-(6,6)]
   337       0.850881       0.850881       0.850881    6[6-(1,6),6-(1,6),6-(6,6)]
   338       0.015854       0.015854       0.015854    6[1-(0),6-(1,6),6-(6,6)]
   339       0.016777       0.016777       0.016777    6[1-(0),6-(1,6),6-(6,6)]
   340       0.842912       0.842912       0.842912    6[6-(1,6),6-(1,6),6-(8,8)]
   341       1.623361       1.623361       1.623361    6[1-(0),6-(1,6),6-(6,6)]
   342       1.629787       1.629787       1.629787    6[1-(0),6-(1,6),6-(6,6)]
   343       2.661698       2.661698       2.661698    6[6-(1,6),6-(1,6),6-(6,6)]
   344       3.759064       3.759064       3.759064    6[1-(0),6-(1,6),6-(6,6)]
   345       3.812192       3.812192       3.812192    6[1-(0),6-(1,6),6-(6,6)]
   346       2.840502       2.840502       2.840502    6[6-(1,6),6-(1,6),6-(8,8)]
   347       1.770088       1.770088       1.770088    6[1-(0),6-(1,6),6-(6,6)]
   348       1.694135       1.694135       1.694135    6[1-(0),6-(1,6),6-(6,6)]
   349        2.77627        2.77627        2.77627    6[6-(6,6),8-(30),8-(30)]
   350       0.853395       0.853395       0.853395    6[6-(6,6),8-(30),8-(30)]
   351       -1.70897       -1.70897       -1.70897    6[6-(6,6),8-(30),8-(30)]
   352      11.432598      11.432598      11.432598    6[6-(6,6),8-(30),8-(30)]
   353       7.681381       7.681381       7.681381    8[30-(8,8,8),30-(8,8,8),30-(8,8,8),30-(8,8,8)]
   354       7.555527       7.555527       7.555527    8[6-(6,8),30-(8,8,8)]
   355       5.918727       5.918727       5.918727    8[6-(6,8),30-(8,8,8)]
   356       4.518918       4.518918       4.518918    8[6-(6,8),30-(8,8,8)]
   357       5.165057       5.165057       5.165057    8[6-(6,8),30-(8,8,8)]
   358       5.442893       5.442893       5.442893    8[6-(6,8),30-(8,8,8)]
   359        7.61268        7.61268        7.61268    8[6-(6,8),30-(8,8,8)]
   360       7.664306       7.664306       7.664306    8[6-(6,8),30-(8,8,8)]
   361       9.281547       9.281547       9.281547    8[6-(6,8),30-(8,8,8)]
   362      10.874209      10.874209      10.874209    8[6-(6,8),30-(8,8,8)]
   363      10.204339      10.204339      10.204339    8[6-(6,8),30-(8,8,8)]
   364       6.937885       6.937885       6.937885    8[6-(6,8),30-(8,8,8)]
   365       6.042104       6.042104       6.042104    8[6-(6,8),30-(8,8,8)]
   366        6.49167        6.49167        6.49167    8[30-(8,8,8),30-(8,8,8),30-(8,8,8),30-(8,8,8)]
   367       9.676577       9.676577       9.676577    8[6-(6,8),30-(8,8,8)]
   368       9.064358       9.064358       9.064358    8[6-(6,8),30-(8,8,8)]
   369        6.47364        6.47364        6.47364    8[6-(6,8),30-(8,8,8)]
   370       5.211995       5.211995       5.211995    8[6-(6,8),30-(8,8,8)]
   371       7.429316       7.429316       7.429316    8[6-(6,8),30-(8,8,8)]
   372       7.915862       7.915862       7.915862    8[6-(6,8),30-(8,8,8)]
   373       3.334736       3.334736       3.334736    8[6-(6,8),30-(8,8,8)]
   374       3.854627       3.854627       3.854627    8[6-(6,8),30-(8,8,8)]
   375       6.313027       6.313027       6.313027    8[6-(6,8),30-(8,8,8)]
   376       7.879023       7.879023       7.879023    8[6-(6,8),30-(8,8,8)]
   377       6.615258       6.615258       6.615258    8[6-(6,8),30-(8,8,8)]
   378       8.743738       8.743738       8.743738    8[6-(6,8),30-(8,8,8)]
   379         2.8668         2.8668         2.8668    8[30-(8,8,8),30-(8,8,8),30-(8,8,8),30-(8,8,8)]
   380      -0.318107      -0.318107      -0.318107    8[6-(6,8),30-(8,8,8)]
   381       0.294112       0.294112       0.294112    8[6-(6,8),30-(8,8,8)]
   382        2.88483        2.88483        2.88483    8[6-(6,8),30-(8,8,8)]
   383       4.146475       4.146475       4.146475    8[6-(6,8),30-(8,8,8)]
   384       1.929154       1.929154       1.929154    8[6-(6,8),30-(8,8,8)]
   385       1.442608       1.442608       1.442608    8[6-(6,8),30-(8,8,8)]
   386       6.023734       6.023734       6.023734    8[6-(6,8),30-(8,8,8)]
   387       5.503843       5.503843       5.503843    8[6-(6,8),30-(8,8,8)]
   388       3.045443       3.045443       3.045443    8[6-(6,8),30-(8,8,8)]
   389       1.479447       1.479447       1.479447    8[6-(6,8),30-(8,8,8)]
   390       2.743212       2.743212       2.743212    8[6-(6,8),30-(8,8,8)]
   391       0.614732       0.614732       0.614732    8[6-(6,8),30-(8,8,8)]
   392       1.677089       1.677089       1.677089    8[30-(8,8,8),30-(8,8,8),30-(8,8,8),30-(8,8,8)]
   393       1.802943       1.802943       1.802943    8[6-(6,8),30-(8,8,8)]
   394       3.439743       3.439743       3.439743    8[6-(6,8),30-(8,8,8)]
   395       4.839552       4.839552       4.839552    8[6-(6,8),30-(8,8,8)]
   396       4.193413       4.193413       4.193413    8[6-(6,8),30-(8,8,8)]
   397       3.915577       3.915577       3.915577    8[6-(6,8),30-(8,8,8)]
   398        1.74579        1.74579        1.74579    8[6-(6,8),30-(8,8,8)]
   399       1.694164       1.694164       1.694164    8[6-(6,8),30-(8,8,8)]
   400       0.076923       0.076923       0.076923    8[6-(6,8),30-(8,8,8)]
   401      -1.515739      -1.515739      -1.515739    8[6-(6,8),30-(8,8,8)]
   402      -0.845869      -0.845869      -0.845869    8[6-(6,8),30-(8,8,8)]
   403       2.420585       2.420585       2.420585    8[6-(6,8),30-(8,8,8)]
   404       3.316366       3.316366       3.316366    8[6-(6,8),30-(8,8,8)]
