# Supplementary material for: A collection of forcefield precursors for metal–organic frameworks
Source: RSC Adv. 2019 Nov 13;9(63):36492–507. doi: 10.1039/c9ra07327b (PMC9075174; doi:10.1039/c9ra07327b)
Supplement: RA-009-C9RA07327B-s2624 [file RA-009-C9RA07327B-s2624.txt]

VONBIK_clean

16.441000    0.000000    0.000000
0.000000    17.309000    0.000000
0.000000    -0.771450    18.111578

     1        8.20521        8.20521        8.20521    30[7-(6,6),7-(6,6),8-(6),8-(6)]
     2       0.102756       0.102756       0.102756    30[7-(6,6),7-(6,6),8-(6),8-(6),8-(6)]
     3        0.01529        0.01529        0.01529    30[7-(6,6),7-(6,6),8-(6),8-(6)]
     4       8.117744       8.117744       8.117744    30[7-(6,6),7-(6,6),8-(6),8-(6),8-(6)]
     5       -0.01529       -0.01529       -0.01529    30[7-(6,6),7-(6,6),8-(6),8-(6)]
     6       8.323256       8.323256       8.323256    30[7-(6,6),7-(6,6),8-(6),8-(6),8-(6)]
     7        8.23579        8.23579        8.23579    30[7-(6,6),7-(6,6),8-(6),8-(6)]
     8      16.338244      16.338244      16.338244    30[7-(6,6),7-(6,6),8-(6),8-(6),8-(6)]
     9      13.604928      13.604928      13.604928    1[6-(1,6,6)]
    10      13.501349      13.501349      13.501349    1[6-(1,6,6)]
    11      11.490615      11.490615      11.490615    1[6-(1,6,7)]
    12      12.021659      12.021659      12.021659    1[6-(1,6,7)]
    13      12.684231      12.684231      12.684231    1[6-(6,7)]
    14      13.465179      13.465179      13.465179    1[6-(1,6,7)]
    15      12.868371      12.868371      12.868371    1[6-(1,6,7)]
    16      13.540808      13.540808      13.540808    1[6-(6,6)]
    17       4.088877       4.088877       4.088877    1[6-(6,6)]
    18       8.580558       8.580558       8.580558    1[6-(6,6)]
    19      11.291679      11.291679      11.291679    1[6-(1,6,6)]
    20      11.569532      11.569532      11.569532    1[6-(1,6,6)]
    21      14.190227      14.190227      14.190227    1[6-(6,7)]
    22       2.423403       2.423403       2.423403    1[6-(6,6)]
    23       7.962376       7.962376       7.962376    1[6-(6,6)]
    24       2.577949       2.577949       2.577949    1[6-(6,6)]
    25       4.340424       4.340424       4.340424    1[6-(6,6)]
    26       5.218373       5.218373       5.218373    1[6-(6,6)]
    27       4.869824       4.869824       4.869824    1[6-(6,6)]
    28       -0.02795       -0.02795       -0.02795    1[6-(6,6)]
    29      11.239068      11.239068      11.239068    1[6-(6,6)]
    30       3.714022       3.714022       3.714022    1[6-(6,6)]
    31       3.883364       3.883364       3.883364    1[6-(6,6)]
    32        0.74971        0.74971        0.74971    1[6-(6,7)]
    33      12.340615      12.340615      12.340615    1[6-(6,7)]
    34       5.441971       5.441971       5.441971    1[6-(6,6)]
    35      10.012569      10.012569      10.012569    1[6-(6,6)]
    36       5.713247       5.713247       5.713247    1[6-(6,6)]
    37       8.130074       8.130074       8.130074    1[6-(6,6)]
    38       5.502803       5.502803       5.502803    1[6-(6,6)]
    39      14.578235      14.578235      14.578235    1[6-(6,6)]
    40      10.752414      10.752414      10.752414    1[6-(6,7)]
    41       5.912184       5.912184       5.912184    1[6-(6,6)]
    42       7.319533       7.319533       7.319533    1[6-(6,7)]
    43        8.02814        8.02814        8.02814    1[6-(6,6)]
    44       8.789359       8.789359       8.789359    1[6-(6,6)]
    45      11.056573      11.056573      11.056573    1[6-(1,6,6)]
    46      11.160151      11.160151      11.160151    1[6-(1,6,6)]
    47      13.170885      13.170885      13.170885    1[6-(1,6,7)]
    48      12.639841      12.639841      12.639841    1[6-(1,6,7)]
    49      11.977269      11.977269      11.977269    1[6-(6,7)]
    50      11.196321      11.196321      11.196321    1[6-(1,6,7)]
    51      11.793129      11.793129      11.793129    1[6-(1,6,7)]
    52      11.120692      11.120692      11.120692    1[6-(6,6)]
    53       4.131623       4.131623       4.131623    1[6-(6,6)]
    54      16.080942      16.080942      16.080942    1[6-(6,6)]
    55      13.369821      13.369821      13.369821    1[6-(1,6,6)]
    56      13.091968      13.091968      13.091968    1[6-(1,6,6)]
    57      10.471273      10.471273      10.471273    1[6-(6,7)]
    58       5.797097       5.797097       5.797097    1[6-(6,6)]
    59       0.258124       0.258124       0.258124    1[6-(6,6)]
    60       5.642551       5.642551       5.642551    1[6-(6,6)]
    61       3.880076       3.880076       3.880076    1[6-(6,6)]
    62       3.002127       3.002127       3.002127    1[6-(6,6)]
    63       3.350676       3.350676       3.350676    1[6-(6,6)]
    64        8.24845        8.24845        8.24845    1[6-(6,6)]
    65      13.422432      13.422432      13.422432    1[6-(6,6)]
    66       4.506478       4.506478       4.506478    1[6-(6,6)]
    67       4.337136       4.337136       4.337136    1[6-(6,6)]
    68        7.47079        7.47079        7.47079    1[6-(6,7)]
    69      12.320885      12.320885      12.320885    1[6-(6,7)]
    70       2.778529       2.778529       2.778529    1[6-(6,6)]
    71      14.648931      14.648931      14.648931    1[6-(6,6)]
    72       2.507252       2.507252       2.507252    1[6-(6,6)]
    73       0.090425       0.090425       0.090425    1[6-(6,6)]
    74       2.717697       2.717697       2.717697    1[6-(6,6)]
    75      10.083265      10.083265      10.083265    1[6-(6,6)]
    76      13.909086      13.909086      13.909086    1[6-(6,7)]
    77       2.308316       2.308316       2.308316    1[6-(6,6)]
    78       0.900967       0.900967       0.900967    1[6-(6,7)]
    79        0.19236        0.19236        0.19236    1[6-(6,6)]
    80      15.872141      15.872141      15.872141    1[6-(6,6)]
    81       5.384428       5.384428       5.384428    1[6-(1,6,6)]
    82       5.280849       5.280849       5.280849    1[6-(1,6,6)]
    83       3.270115       3.270115       3.270115    1[6-(1,6,7)]
    84       3.801159       3.801159       3.801159    1[6-(1,6,7)]
    85       4.463731       4.463731       4.463731    1[6-(6,7)]
    86       5.244679       5.244679       5.244679    1[6-(1,6,7)]
    87       4.647871       4.647871       4.647871    1[6-(1,6,7)]
    88       5.320308       5.320308       5.320308    1[6-(6,6)]
    89      12.309377      12.309377      12.309377    1[6-(6,6)]
    90       0.360058       0.360058       0.360058    1[6-(6,6)]
    91       3.071179       3.071179       3.071179    1[6-(1,6,6)]
    92       3.349032       3.349032       3.349032    1[6-(1,6,6)]
    93       5.969727       5.969727       5.969727    1[6-(6,7)]
    94      10.643903      10.643903      10.643903    1[6-(6,6)]
    95      16.182876      16.182876      16.182876    1[6-(6,6)]
    96      10.798449      10.798449      10.798449    1[6-(6,6)]
    97      12.560924      12.560924      12.560924    1[6-(6,6)]
    98      13.438873      13.438873      13.438873    1[6-(6,6)]
    99      13.090324      13.090324      13.090324    1[6-(6,6)]
   100        8.19255        8.19255        8.19255    1[6-(6,6)]
   101       3.018568       3.018568       3.018568    1[6-(6,6)]
   102      11.934522      11.934522      11.934522    1[6-(6,6)]
   103      12.103864      12.103864      12.103864    1[6-(6,6)]
   104        8.97021        8.97021        8.97021    1[6-(6,7)]
   105       4.120115       4.120115       4.120115    1[6-(6,7)]
   106      13.662471      13.662471      13.662471    1[6-(6,6)]
   107       1.792069       1.792069       1.792069    1[6-(6,6)]
   108      13.933748      13.933748      13.933748    1[6-(6,6)]
   109      16.350575      16.350575      16.350575    1[6-(6,6)]
   110      13.723303      13.723303      13.723303    1[6-(6,6)]
   111       6.357735       6.357735       6.357735    1[6-(6,6)]
   112       2.531914       2.531914       2.531914    1[6-(6,7)]
   113      14.132684      14.132684      14.132684    1[6-(6,6)]
   114      15.540033      15.540033      15.540033    1[6-(6,7)]
   115       16.24864       16.24864       16.24864    1[6-(6,6)]
   116       0.568859       0.568859       0.568859    1[6-(6,6)]
   117       2.836072       2.836072       2.836072    1[6-(1,6,6)]
   118       2.939651       2.939651       2.939651    1[6-(1,6,6)]
   119       4.950385       4.950385       4.950385    1[6-(1,6,7)]
   120       4.419341       4.419341       4.419341    1[6-(1,6,7)]
   121       3.756768       3.756768       3.756768    1[6-(6,7)]
   122       2.975821       2.975821       2.975821    1[6-(1,6,7)]
   123       3.572629       3.572629       3.572629    1[6-(1,6,7)]
   124       2.900192       2.900192       2.900192    1[6-(6,6)]
   125      12.352123      12.352123      12.352123    1[6-(6,6)]
   126       7.860442       7.860442       7.860442    1[6-(6,6)]
   127       5.149321       5.149321       5.149321    1[6-(1,6,6)]
   128       4.871468       4.871468       4.871468    1[6-(1,6,6)]
   129       2.250773       2.250773       2.250773    1[6-(6,7)]
   130      14.017597      14.017597      14.017597    1[6-(6,6)]
   131       8.478624       8.478624       8.478624    1[6-(6,6)]
   132      13.863051      13.863051      13.863051    1[6-(6,6)]
   133      12.100576      12.100576      12.100576    1[6-(6,6)]
   134      11.222627      11.222627      11.222627    1[6-(6,6)]
   135      11.571176      11.571176      11.571176    1[6-(6,6)]
   136        0.02795        0.02795        0.02795    1[6-(6,6)]
   137       5.201932       5.201932       5.201932    1[6-(6,6)]
   138      12.726978      12.726978      12.726978    1[6-(6,6)]
   139      12.557636      12.557636      12.557636    1[6-(6,6)]
   140       15.69129       15.69129       15.69129    1[6-(6,7)]
   141       4.100385       4.100385       4.100385    1[6-(6,7)]
   142      10.999029      10.999029      10.999029    1[6-(6,6)]
   143       6.428431       6.428431       6.428431    1[6-(6,6)]
   144      10.727752      10.727752      10.727752    1[6-(6,6)]
   145       8.310925       8.310925       8.310925    1[6-(6,6)]
   146      10.938197      10.938197      10.938197    1[6-(6,6)]
   147       1.862765       1.862765       1.862765    1[6-(6,6)]
   148       5.688586       5.688586       5.688586    1[6-(6,7)]
   149      10.528816      10.528816      10.528816    1[6-(6,6)]
   150       9.121467       9.121467       9.121467    1[6-(6,7)]
   151        8.41286        8.41286        8.41286    1[6-(6,6)]
   152       7.651641       7.651641       7.651641    1[6-(6,6)]
   153      10.602801      10.602801      10.602801    6[6-(6,7),7-(6,30),7-(6,6)]
   154       7.447773       7.447773       7.447773    6[6-(6,6),8-(30),8-(30)]
   155       12.98839       12.98839       12.98839    6[1-(0),1-(0),6-(1,1,6),6-(1,1,7)]
   156      12.292936      12.292936      12.292936    6[1-(0),1-(0),6-(1,1,6),7-(6,6)]
   157      14.229685      14.229685      14.229685    6[6-(6,7),7-(6,30),7-(6,6)]
   158      11.962472      11.962472      11.962472    6[1-(0),6-(1,7),7-(6,6)]
   159      12.641485      12.641485      12.641485    6[1-(0),1-(0),6-(1,1,6),7-(6,6)]
   160      14.783747      14.783747      14.783747    6[6-(1,6),6-(7,7),7-(6,30)]
   161       1.849612       1.849612       1.849612    6[6-(6,6),8-(0),8-(30)]
   162       2.891972       2.891972       2.891972    6[6-(1,6),6-(1,6),6-(8,8)]
   163       3.041585       3.041585       3.041585    6[6-(1,6),6-(1,6),6-(8,8)]
   164       6.620791       6.620791       6.620791    6[6-(1,6),6-(1,6),8-(6)]
   165       7.786458       7.786458       7.786458    6[6-(6,6),8-(0),8-(30)]
   166         4.9323         4.9323         4.9323    6[6-(1,6),6-(1,6),8-(6)]
   167       6.344582       6.344582       6.344582    6[6-(1,6),6-(1,6),8-(6)]
   168      14.285585      14.285585      14.285585    6[1-(0),6-(1,6),6-(6,7)]
   169       4.024757       4.024757       4.024757    6[1-(0),6-(1,6),6-(6,8)]
   170       7.825916       7.825916       7.825916    6[1-(0),6-(1,6),6-(6,6)]
   171      11.987133      11.987133      11.987133    6[1-(0),1-(0),6-(1,1,6),6-(1,1,7)]
   172       5.182203       5.182203       5.182203    6[6-(1,6),6-(1,6),8-(6)]
   173       9.946805       9.946805       9.946805    6[6-(1,6),6-(7,7),7-(6,30)]
   174      14.027461      14.027461      14.027461    6[1-(0),6-(1,7),7-(6,30)]
   175       7.409959       7.409959       7.409959    6[6-(1,6),6-(1,6),6-(8,8)]
   176         3.0235         3.0235         3.0235    6[1-(0),6-(1,6),6-(6,6)]
   177       7.459282       7.459282       7.459282    6[1-(0),6-(1,6),6-(6,8)]
   178       3.199419       3.199419       3.199419    6[1-(0),6-(1,6),6-(6,6)]
   179       4.253287       4.253287       4.253287    6[1-(0),6-(1,6),6-(6,8)]
   180       5.948354       5.948354       5.948354    6[1-(0),6-(1,6),6-(6,8)]
   181       5.614602       5.614602       5.614602    6[1-(0),6-(1,6),6-(6,8)]
   182      15.990517      15.990517      15.990517    6[1-(0),6-(1,6),6-(1,7)]
   183      10.431814      10.431814      10.431814    6[1-(0),6-(1,6),6-(6,7)]
   184       7.092647       7.092647       7.092647    6[6-(1,6),6-(1,6),6-(8,8)]
   185       3.799515       3.799515       3.799515    6[1-(0),6-(1,6),6-(6,6)]
   186       3.983654       3.983654       3.983654    6[1-(0),6-(1,6),6-(6,6)]
   187       0.014797       0.014797       0.014797    6[1-(0),6-(1,6),7-(6,30)]
   188      13.004831      13.004831      13.004831    6[1-(0),6-(1,7),7-(6,6)]
   189       4.830366       4.830366       4.830366    6[1-(0),6-(1,6),6-(6,8)]
   190       9.706766       9.706766       9.706766    6[1-(0),6-(1,6),6-(1,6)]
   191       5.070404       5.070404       5.070404    6[1-(0),6-(1,6),6-(6,8)]
   192       7.681235       7.681235       7.681235    6[1-(0),6-(1,6),6-(6,8)]
   193       5.999321       5.999321       5.999321    6[1-(0),6-(1,6),6-(6,6)]
   194      14.903766      14.903766      14.903766    6[1-(0),6-(1,6),6-(1,6)]
   195      10.890518      10.890518      10.890518    6[1-(0),6-(1,7),7-(6,30)]
   196       6.357735       6.357735       6.357735    6[1-(0),6-(1,6),6-(6,6)]
   197       8.108701       8.108701       8.108701    6[1-(0),6-(1,6),7-(6,30)]
   198       8.529591       8.529591       8.529591    6[1-(0),6-(1,6),6-(1,7)]
   199       8.070887       8.070887       8.070887    6[1-(0),6-(1,6),6-(6,6)]
   200       1.910444       1.910444       1.910444    6[6-(6,6),8-(0),8-(30)]
   201      14.058699      14.058699      14.058699    6[6-(6,7),7-(6,30),7-(6,6)]
   202       0.772727       0.772727       0.772727    6[6-(6,6),8-(30),8-(30)]
   203       11.67311       11.67311       11.67311    6[1-(0),1-(0),6-(1,1,6),6-(1,1,7)]
   204      12.368564      12.368564      12.368564    6[1-(0),1-(0),6-(1,1,6),7-(6,6)]
   205      10.431814      10.431814      10.431814    6[6-(6,7),7-(6,30),7-(6,6)]
   206      12.699028      12.699028      12.699028    6[1-(0),6-(1,7),7-(6,6)]
   207      12.020015      12.020015      12.020015    6[1-(0),1-(0),6-(1,1,6),7-(6,6)]
   208       9.877753       9.877753       9.877753    6[6-(1,6),6-(7,7),7-(6,30)]
   209       6.370888       6.370888       6.370888    6[6-(6,6),8-(0),8-(30)]
   210       5.328528       5.328528       5.328528    6[6-(1,6),6-(1,6),6-(8,8)]
   211       5.178915       5.178915       5.178915    6[6-(1,6),6-(1,6),6-(8,8)]
   212       1.599709       1.599709       1.599709    6[6-(1,6),6-(1,6),8-(6)]
   213       0.434042       0.434042       0.434042    6[6-(6,6),8-(0),8-(30)]
   214         3.2882         3.2882         3.2882    6[6-(1,6),6-(1,6),8-(6)]
   215       1.875918       1.875918       1.875918    6[6-(1,6),6-(1,6),8-(6)]
   216      10.375915      10.375915      10.375915    6[1-(0),6-(1,6),6-(6,7)]
   217       4.195743       4.195743       4.195743    6[1-(0),6-(1,6),6-(6,8)]
   218       0.394584       0.394584       0.394584    6[1-(0),6-(1,6),6-(6,6)]
   219      12.674367      12.674367      12.674367    6[1-(0),1-(0),6-(1,1,6),6-(1,1,7)]
   220       3.038297       3.038297       3.038297    6[6-(1,6),6-(1,6),8-(6)]
   221      14.714695      14.714695      14.714695    6[6-(1,6),6-(7,7),7-(6,30)]
   222      10.634039      10.634039      10.634039    6[1-(0),6-(1,7),7-(6,30)]
   223       0.810541       0.810541       0.810541    6[6-(1,6),6-(1,6),6-(8,8)]
   224          5.197          5.197          5.197    6[1-(0),6-(1,6),6-(6,6)]
   225       0.761218       0.761218       0.761218    6[1-(0),6-(1,6),6-(6,8)]
   226       5.021081       5.021081       5.021081    6[1-(0),6-(1,6),6-(6,6)]
   227       3.967213       3.967213       3.967213    6[1-(0),6-(1,6),6-(6,8)]
   228       2.272146       2.272146       2.272146    6[1-(0),6-(1,6),6-(6,8)]
   229       2.605898       2.605898       2.605898    6[1-(0),6-(1,6),6-(6,8)]
   230       8.670983       8.670983       8.670983    6[1-(0),6-(1,6),6-(1,7)]
   231      14.229685      14.229685      14.229685    6[1-(0),6-(1,6),6-(6,7)]
   232       1.127853       1.127853       1.127853    6[6-(1,6),6-(1,6),6-(8,8)]
   233       4.420985       4.420985       4.420985    6[1-(0),6-(1,6),6-(6,6)]
   234       4.236846       4.236846       4.236846    6[1-(0),6-(1,6),6-(6,6)]
   235       8.205703       8.205703       8.205703    6[1-(0),6-(1,6),7-(6,30)]
   236      11.656669      11.656669      11.656669    6[1-(0),6-(1,7),7-(6,6)]
   237       3.390134       3.390134       3.390134    6[1-(0),6-(1,6),6-(6,8)]
   238      14.954734      14.954734      14.954734    6[1-(0),6-(1,6),6-(1,6)]
   239       3.150096       3.150096       3.150096    6[1-(0),6-(1,6),6-(6,8)]
   240       0.539265       0.539265       0.539265    6[1-(0),6-(1,6),6-(6,8)]
   241       2.221179       2.221179       2.221179    6[1-(0),6-(1,6),6-(6,6)]
   242       9.757734       9.757734       9.757734    6[1-(0),6-(1,6),6-(1,6)]
   243      13.770982      13.770982      13.770982    6[1-(0),6-(1,7),7-(6,30)]
   244       1.862765       1.862765       1.862765    6[1-(0),6-(1,6),6-(6,6)]
   245       0.111799       0.111799       0.111799    6[1-(0),6-(1,6),7-(6,30)]
   246      16.131909      16.131909      16.131909    6[1-(0),6-(1,6),6-(1,7)]
   247       0.149613       0.149613       0.149613    6[1-(0),6-(1,6),6-(6,6)]
   248       6.310056       6.310056       6.310056    6[6-(6,6),8-(0),8-(30)]
   249       2.382301       2.382301       2.382301    6[6-(6,7),7-(6,30),7-(6,6)]
   250      15.668273      15.668273      15.668273    6[6-(6,6),8-(30),8-(30)]
   251        4.76789        4.76789        4.76789    6[1-(0),1-(0),6-(1,1,6),6-(1,1,7)]
   252       4.072436       4.072436       4.072436    6[1-(0),1-(0),6-(1,1,6),7-(6,6)]
   253       6.009186       6.009186       6.009186    6[6-(6,7),7-(6,30),7-(6,6)]
   254       3.741972       3.741972       3.741972    6[1-(0),6-(1,7),7-(6,6)]
   255       4.420985       4.420985       4.420985    6[1-(0),1-(0),6-(1,1,6),7-(6,6)]
   256       6.563247       6.563247       6.563247    6[6-(1,6),6-(7,7),7-(6,30)]
   257      10.070113      10.070113      10.070113    6[6-(6,6),8-(0),8-(30)]
   258      11.112472      11.112472      11.112472    6[6-(1,6),6-(1,6),6-(8,8)]
   259      11.262085      11.262085      11.262085    6[6-(1,6),6-(1,6),6-(8,8)]
   260      14.841291      14.841291      14.841291    6[6-(1,6),6-(1,6),8-(6)]
   261      16.006958      16.006958      16.006958    6[6-(6,6),8-(0),8-(30)]
   262        13.1528        13.1528        13.1528    6[6-(1,6),6-(1,6),8-(6)]
   263      14.565082      14.565082      14.565082    6[6-(1,6),6-(1,6),8-(6)]
   264       6.065085       6.065085       6.065085    6[1-(0),6-(1,6),6-(6,7)]
   265      12.245257      12.245257      12.245257    6[1-(0),6-(1,6),6-(6,8)]
   266      16.046416      16.046416      16.046416    6[1-(0),6-(1,6),6-(6,6)]
   267       3.766633       3.766633       3.766633    6[1-(0),1-(0),6-(1,1,6),6-(1,1,7)]
   268      13.402703      13.402703      13.402703    6[6-(1,6),6-(1,6),8-(6)]
   269       1.726305       1.726305       1.726305    6[6-(1,6),6-(7,7),7-(6,30)]
   270       5.806961       5.806961       5.806961    6[1-(0),6-(1,7),7-(6,30)]
   271      15.630459      15.630459      15.630459    6[6-(1,6),6-(1,6),6-(8,8)]
   272         11.244         11.244         11.244    6[1-(0),6-(1,6),6-(6,6)]
   273      15.679782      15.679782      15.679782    6[1-(0),6-(1,6),6-(6,8)]
   274      11.419919      11.419919      11.419919    6[1-(0),6-(1,6),6-(6,6)]
   275      12.473787      12.473787      12.473787    6[1-(0),6-(1,6),6-(6,8)]
   276      14.168854      14.168854      14.168854    6[1-(0),6-(1,6),6-(6,8)]
   277      13.835102      13.835102      13.835102    6[1-(0),6-(1,6),6-(6,8)]
   278       7.770017       7.770017       7.770017    6[1-(0),6-(1,6),6-(1,7)]
   279       2.211315       2.211315       2.211315    6[1-(0),6-(1,6),6-(6,7)]
   280      15.313147      15.313147      15.313147    6[6-(1,6),6-(1,6),6-(8,8)]
   281      12.020015      12.020015      12.020015    6[1-(0),6-(1,6),6-(6,6)]
   282      12.204154      12.204154      12.204154    6[1-(0),6-(1,6),6-(6,6)]
   283       8.235297       8.235297       8.235297    6[1-(0),6-(1,6),7-(6,30)]
   284       4.784331       4.784331       4.784331    6[1-(0),6-(1,7),7-(6,6)]
   285      13.050866      13.050866      13.050866    6[1-(0),6-(1,6),6-(6,8)]
   286       1.486266       1.486266       1.486266    6[1-(0),6-(1,6),6-(1,6)]
   287      13.290904      13.290904      13.290904    6[1-(0),6-(1,6),6-(6,8)]
   288      15.901735      15.901735      15.901735    6[1-(0),6-(1,6),6-(6,8)]
   289      14.219821      14.219821      14.219821    6[1-(0),6-(1,6),6-(6,6)]
   290       6.683266       6.683266       6.683266    6[1-(0),6-(1,6),6-(1,6)]
   291       2.670018       2.670018       2.670018    6[1-(0),6-(1,7),7-(6,30)]
   292      14.578235      14.578235      14.578235    6[1-(0),6-(1,6),6-(6,6)]
   293      16.329201      16.329201      16.329201    6[1-(0),6-(1,6),7-(6,30)]
   294       0.309091       0.309091       0.309091    6[1-(0),6-(1,6),6-(1,7)]
   295      16.291387      16.291387      16.291387    6[1-(0),6-(1,6),6-(6,6)]
   296      10.130944      10.130944      10.130944    6[6-(6,6),8-(0),8-(30)]
   297       5.838199       5.838199       5.838199    6[6-(6,7),7-(6,30),7-(6,6)]
   298       8.993227       8.993227       8.993227    6[6-(6,6),8-(30),8-(30)]
   299        3.45261        3.45261        3.45261    6[1-(0),1-(0),6-(1,1,6),6-(1,1,7)]
   300       4.148064       4.148064       4.148064    6[1-(0),1-(0),6-(1,1,6),7-(6,6)]
   301       2.211315       2.211315       2.211315    6[6-(6,7),7-(6,30),7-(6,6)]
   302       4.478528       4.478528       4.478528    6[1-(0),6-(1,7),7-(6,6)]
   303       3.799515       3.799515       3.799515    6[1-(0),1-(0),6-(1,1,6),7-(6,6)]
   304       1.657253       1.657253       1.657253    6[6-(1,6),6-(7,7),7-(6,30)]
   305      14.591387      14.591387      14.591387    6[6-(6,6),8-(0),8-(30)]
   306      13.549028      13.549028      13.549028    6[6-(1,6),6-(1,6),6-(8,8)]
   307      13.399415      13.399415      13.399415    6[6-(1,6),6-(1,6),6-(8,8)]
   308       9.820209       9.820209       9.820209    6[6-(1,6),6-(1,6),8-(6)]
   309       8.654542       8.654542       8.654542    6[6-(6,6),8-(0),8-(30)]
   310        11.5087        11.5087        11.5087    6[6-(1,6),6-(1,6),8-(6)]
   311      10.096418      10.096418      10.096418    6[6-(1,6),6-(1,6),8-(6)]
   312       2.155415       2.155415       2.155415    6[1-(0),6-(1,6),6-(6,7)]
   313      12.416243      12.416243      12.416243    6[1-(0),6-(1,6),6-(6,8)]
   314       8.615084       8.615084       8.615084    6[1-(0),6-(1,6),6-(6,6)]
   315       4.453867       4.453867       4.453867    6[1-(0),1-(0),6-(1,1,6),6-(1,1,7)]
   316      11.258797      11.258797      11.258797    6[6-(1,6),6-(1,6),8-(6)]
   317       6.494195       6.494195       6.494195    6[6-(1,6),6-(7,7),7-(6,30)]
   318       2.413539       2.413539       2.413539    6[1-(0),6-(1,7),7-(6,30)]
   319       9.031041       9.031041       9.031041    6[6-(1,6),6-(1,6),6-(8,8)]
   320        13.4175        13.4175        13.4175    6[1-(0),6-(1,6),6-(6,6)]
   321       8.981718       8.981718       8.981718    6[1-(0),6-(1,6),6-(6,8)]
   322      13.241581      13.241581      13.241581    6[1-(0),6-(1,6),6-(6,6)]
   323      12.187713      12.187713      12.187713    6[1-(0),6-(1,6),6-(6,8)]
   324      10.492646      10.492646      10.492646    6[1-(0),6-(1,6),6-(6,8)]
   325      10.826398      10.826398      10.826398    6[1-(0),6-(1,6),6-(6,8)]
   326       0.450483       0.450483       0.450483    6[1-(0),6-(1,6),6-(1,7)]
   327       6.009186       6.009186       6.009186    6[1-(0),6-(1,6),6-(6,7)]
   328       9.348353       9.348353       9.348353    6[6-(1,6),6-(1,6),6-(8,8)]
   329      12.641485      12.641485      12.641485    6[1-(0),6-(1,6),6-(6,6)]
   330      12.457346      12.457346      12.457346    6[1-(0),6-(1,6),6-(6,6)]
   331      -0.014797      -0.014797      -0.014797    6[1-(0),6-(1,6),7-(6,30)]
   332       3.436169       3.436169       3.436169    6[1-(0),6-(1,7),7-(6,6)]
   333      11.610634      11.610634      11.610634    6[1-(0),6-(1,6),6-(6,8)]
   334       6.734234       6.734234       6.734234    6[1-(0),6-(1,6),6-(1,6)]
   335      11.370596      11.370596      11.370596    6[1-(0),6-(1,6),6-(6,8)]
   336       8.759765       8.759765       8.759765    6[1-(0),6-(1,6),6-(6,8)]
   337      10.441679      10.441679      10.441679    6[1-(0),6-(1,6),6-(6,6)]
   338       1.537234       1.537234       1.537234    6[1-(0),6-(1,6),6-(1,6)]
   339       5.550482       5.550482       5.550482    6[1-(0),6-(1,7),7-(6,30)]
   340      10.083265      10.083265      10.083265    6[1-(0),6-(1,6),6-(6,6)]
   341       8.332299       8.332299       8.332299    6[1-(0),6-(1,6),7-(6,30)]
   342       7.911409       7.911409       7.911409    6[1-(0),6-(1,6),6-(1,7)]
   343       8.370113       8.370113       8.370113    6[1-(0),6-(1,6),6-(6,6)]
   344      14.530556      14.530556      14.530556    6[6-(6,6),8-(0),8-(30)]
   345      13.149841      13.149841      13.149841    7[6-(1,1,6),6-(1,6),6-(6,7)]
   346      11.761563      11.761563      11.761563    7[6-(1,1,6),6-(1,6),6-(6,7)]
   347      15.887925      15.887925      15.887925    7[6-(1,6),6-(6,6),30-(7,8,8,8)]
   348       8.774562       8.774562       8.774562    7[6-(1,6),6-(6,6),30-(7,8,8)]
   349       10.05696       10.05696       10.05696    7[6-(1,6),6-(6,7),30-(7,8,8)]
   350      14.775362      14.775362      14.775362    7[6-(1,6),6-(6,7),30-(7,8,8,8)]
   351      11.511659      11.511659      11.511659    7[6-(1,1,6),6-(1,6),6-(6,7)]
   352      12.899937      12.899937      12.899937    7[6-(1,1,6),6-(1,6),6-(6,7)]
   353       8.773575       8.773575       8.773575    7[6-(1,6),6-(6,6),30-(7,8,8,8)]
   354      15.886938      15.886938      15.886938    7[6-(1,6),6-(6,6),30-(7,8,8)]
   355       14.60454       14.60454       14.60454    7[6-(1,6),6-(6,7),30-(7,8,8)]
   356       9.886138       9.886138       9.886138    7[6-(1,6),6-(6,7),30-(7,8,8,8)]
   357       4.929341       4.929341       4.929341    7[6-(1,1,6),6-(1,6),6-(6,7)]
   358       3.541063       3.541063       3.541063    7[6-(1,1,6),6-(1,6),6-(6,7)]
   359       7.667425       7.667425       7.667425    7[6-(1,6),6-(6,6),30-(7,8,8,8)]
   360       0.554062       0.554062       0.554062    7[6-(1,6),6-(6,6),30-(7,8,8)]
   361        1.83646        1.83646        1.83646    7[6-(1,6),6-(6,7),30-(7,8,8)]
   362       6.554862       6.554862       6.554862    7[6-(1,6),6-(6,7),30-(7,8,8,8)]
   363       3.291159       3.291159       3.291159    7[6-(1,1,6),6-(1,6),6-(6,7)]
   364       4.679437       4.679437       4.679437    7[6-(1,1,6),6-(1,6),6-(6,7)]
   365       0.553075       0.553075       0.553075    7[6-(1,6),6-(6,6),30-(7,8,8,8)]
   366       7.666438       7.666438       7.666438    7[6-(1,6),6-(6,6),30-(7,8,8)]
   367        6.38404        6.38404        6.38404    7[6-(1,6),6-(6,7),30-(7,8,8)]
   368       1.665638       1.665638       1.665638    7[6-(1,6),6-(6,7),30-(7,8,8,8)]
   369       8.488488       8.488488       8.488488    8[6-(6,8),30-(7,7,8,8)]
   370        6.02464        6.02464        6.02464    8[6-(6,6),6-(6,6)]
   371       6.717957       6.717957       6.717957    8[6-(6,8),30-(7,7,8,8)]
   372       1.216141       1.216141       1.216141    8[6-(6,8),30-(7,7,8,8)]
   373        6.28786        6.28786        6.28786    8[6-(6,6),6-(6,6)]
   374       1.629303       1.629303       1.629303    8[6-(6,8)]
   375       8.667695       8.667695       8.667695    8[6-(6,8)]
   376       7.151835       7.151835       7.151835    8[6-(6,8),30-(7,7,8)]
   377       1.122427       1.122427       1.122427    8[6-(6,8),30-(7,7,8)]
   378       1.759187       1.759187       1.759187    8[6-(6,8)]
   379      16.173012      16.173012      16.173012    8[6-(6,8),30-(7,7,8,8)]
   380        2.19586        2.19586        2.19586    8[6-(6,6),6-(6,6)]
   381       1.502543       1.502543       1.502543    8[6-(6,8),30-(7,7,8,8)]
   382       7.004359       7.004359       7.004359    8[6-(6,8),30-(7,7,8,8)]
   383        1.93264        1.93264        1.93264    8[6-(6,6),6-(6,6)]
   384       6.591197       6.591197       6.591197    8[6-(6,8)]
   385      15.993805      15.993805      15.993805    8[6-(6,8)]
   386       1.068665       1.068665       1.068665    8[6-(6,8),30-(7,7,8)]
   387       7.098073       7.098073       7.098073    8[6-(6,8),30-(7,7,8)]
   388       6.461313       6.461313       6.461313    8[6-(6,8)]
   389       0.267988       0.267988       0.267988    8[6-(6,8),30-(7,7,8,8)]
   390       14.24514       14.24514       14.24514    8[6-(6,6),6-(6,6)]
   391      14.938457      14.938457      14.938457    8[6-(6,8),30-(7,7,8,8)]
   392       9.436641       9.436641       9.436641    8[6-(6,8),30-(7,7,8,8)]
   393       14.50836       14.50836       14.50836    8[6-(6,6),6-(6,6)]
   394       9.849803       9.849803       9.849803    8[6-(6,8)]
   395       0.447195       0.447195       0.447195    8[6-(6,8)]
   396      15.372335      15.372335      15.372335    8[6-(6,8),30-(7,7,8)]
   397       9.342927       9.342927       9.342927    8[6-(6,8),30-(7,7,8)]
   398       9.979687       9.979687       9.979687    8[6-(6,8)]
   399       7.952512       7.952512       7.952512    8[6-(6,8),30-(7,7,8,8)]
   400       10.41636       10.41636       10.41636    8[6-(6,6),6-(6,6)]
   401       9.723043       9.723043       9.723043    8[6-(6,8),30-(7,7,8,8)]
   402      15.224859      15.224859      15.224859    8[6-(6,8),30-(7,7,8,8)]
   403       10.15314       10.15314       10.15314    8[6-(6,6),6-(6,6)]
   404      14.811697      14.811697      14.811697    8[6-(6,8)]
   405       7.773305       7.773305       7.773305    8[6-(6,8)]
   406       9.289165       9.289165       9.289165    8[6-(6,8),30-(7,7,8)]
   407      15.318573      15.318573      15.318573    8[6-(6,8),30-(7,7,8)]
   408      14.681813      14.681813      14.681813    8[6-(6,8)]
