# Supplementary material for: A collection of forcefield precursors for metal–organic frameworks
Source: RSC Adv. 2019 Nov 13;9(63):36492–507. doi: 10.1039/c9ra07327b (PMC9075174; doi:10.1039/c9ra07327b)
Supplement: RA-009-C9RA07327B-s2625 [file RA-009-C9RA07327B-s2625.txt]

VORBUA_clean

9.038000    0.000000    0.000000
-0.835835    8.999268    0.000000
-4.101182    -4.499492    13.603169

     1       1.841582       1.841582       1.841582    57[8-(6),8-(6),8-(6),8-(6),8-(6,57),8-(6,57),8-(6,57),8-(6,57)]
     2       1.841534       1.841534       1.841534    57[8-(6),8-(6),8-(6),8-(6),8-(6,57),8-(6,57),8-(6,57),8-(6,57)]
     3       2.259401       2.259401       2.259401    57[8-(6),8-(6),8-(6),8-(6),8-(6,57),8-(6,57),8-(6,57),8-(6,57)]
     4       2.259449       2.259449       2.259449    57[8-(6),8-(6),8-(6),8-(6),8-(6,57),8-(6,57),8-(6,57),8-(6,57)]
     5        4.96711        4.96711        4.96711    1[6-(1,1,6)]
     6       5.431982       5.431982       5.431982    1[6-(1,1,6)]
     7       4.789446       4.789446       4.789446    1[6-(1,1,6)]
     8       -0.44814       -0.44814       -0.44814    1[6-(1,1,6)]
     9       7.289158       7.289158       7.289158    1[6-(1,1,6)]
    10        7.93171        7.93171        7.93171    1[6-(1,1,6)]
    11       7.132462       7.132462       7.132462    1[6-(1,1,6)]
    12       -0.92144       -0.92144       -0.92144    1[6-(1,1,6)]
    13      -1.929809      -1.929809      -1.929809    1[6-(1,1,6)]
    14       5.588633       5.588633       5.588633    1[6-(1,1,6)]
    15       5.440365       5.440365       5.440365    1[6-(1,1,6)]
    16       6.448718       6.448718       6.448718    1[6-(1,1,6)]
    17      -0.866127      -0.866127      -0.866127    1[6-(1,1,6)]
    18      -1.330999      -1.330999      -1.330999    1[6-(1,1,6)]
    19      -0.688463      -0.688463      -0.688463    1[6-(1,1,6)]
    20       4.549123       4.549123       4.549123    1[6-(1,1,6)]
    21      -3.188175      -3.188175      -3.188175    1[6-(1,1,6)]
    22      -3.830727      -3.830727      -3.830727    1[6-(1,1,6)]
    23      -3.031479      -3.031479      -3.031479    1[6-(1,1,6)]
    24       5.022423       5.022423       5.022423    1[6-(1,1,6)]
    25       6.030792       6.030792       6.030792    1[6-(1,1,6)]
    26       -1.48765       -1.48765       -1.48765    1[6-(1,1,6)]
    27      -1.339382      -1.339382      -1.339382    1[6-(1,1,6)]
    28      -2.347735      -2.347735      -2.347735    1[6-(1,1,6)]
    29       3.721728       3.721728       3.721728    6[6-(1,1,1),8-(57),8-(57,57)]
    30       4.594002       4.594002       4.594002    6[1-(0),1-(0),1-(0),6-(8,8)]
    31      -0.038576      -0.038576      -0.038576    6[6-(1,1,1),8-(57),8-(57,57)]
    32       8.127143       8.127143       8.127143    6[1-(0),1-(0),1-(0),6-(8,8)]
    33      -0.317055      -0.317055      -0.317055    6[6-(1,1,1),8-(57),8-(57,57)]
    34      -1.359159      -1.359159      -1.359159    6[1-(0),1-(0),1-(0),6-(8,8)]
    35       4.000133       4.000133       4.000133    6[6-(1,1,1),8-(57),8-(57,57)]
    36       5.878079       5.878079       5.878079    6[1-(0),1-(0),1-(0),6-(8,8)]
    37       0.379255       0.379255       0.379255    6[6-(1,1,1),8-(57),8-(57,57)]
    38      -0.493019      -0.493019      -0.493019    6[1-(0),1-(0),1-(0),6-(8,8)]
    39       4.139559       4.139559       4.139559    6[6-(1,1,1),8-(57),8-(57,57)]
    40       -4.02616       -4.02616       -4.02616    6[1-(0),1-(0),1-(0),6-(8,8)]
    41       4.418038       4.418038       4.418038    6[6-(1,1,1),8-(57),8-(57,57)]
    42       5.460142       5.460142       5.460142    6[1-(0),1-(0),1-(0),6-(8,8)]
    43        0.10085        0.10085        0.10085    6[6-(1,1,1),8-(57),8-(57,57)]
    44      -1.777096      -1.777096      -1.777096    6[1-(0),1-(0),1-(0),6-(8,8)]
    45       1.272825       1.272825       1.272825    6[6-(8,8),8-(57),8-(57)]
    46       2.410291       2.410291       2.410291    6[6-(8,8),8-(57),8-(57)]
    47       2.828158       2.828158       2.828158    6[6-(8,8),8-(57),8-(57)]
    48       1.690692       1.690692       1.690692    6[6-(8,8),8-(57),8-(57)]
    49       2.464241       2.464241       2.464241    8[6-(6,8),57-(8,8,8,8,8,8,8)]
    50       4.253751       4.253751       4.253751    8[6-(6,8),57-(8,8,8,8,8,8,8),57-(8,8,8,8,8,8,8)]
    51       0.734948       0.734948       0.734948    8[6-(6,8),57-(8,8,8,8,8,8,8)]
    52       1.218911       1.218911       1.218911    8[6-(6,8),57-(8,8,8,8,8,8,8)]
    53       8.467407       8.467407       8.467407    8[6-(6,8),57-(8,8,8,8,8,8,8),57-(8,8,8,8,8,8,8)]
    54       2.948184       2.948184       2.948184    8[6-(6,8),57-(8,8,8,8,8,8,8)]
    55      -0.550912      -0.550912      -0.550912    8[6-(6,8),57-(8,8,8,8,8,8,8)]
    56       0.807159       0.807159       0.807159    8[6-(6,8),57-(8,8,8,8,8,8,8),57-(8,8,8,8,8,8,8)]
    57       0.989199       0.989199       0.989199    8[6-(6,8),57-(8,8,8,8,8,8,8)]
    58        4.23399        4.23399        4.23399    8[6-(6,8),57-(8,8,8,8,8,8,8)]
    59       3.711749       3.711749       3.711749    8[6-(6,8),57-(8,8,8,8,8,8,8),57-(8,8,8,8,8,8,8)]
    60         2.6939         2.6939         2.6939    8[6-(6,8),57-(8,8,8,8,8,8,8)]
    61       1.636742       1.636742       1.636742    8[6-(6,8),57-(8,8,8,8,8,8,8)]
    62      -0.152768      -0.152768      -0.152768    8[6-(6,8),57-(8,8,8,8,8,8,8),57-(8,8,8,8,8,8,8)]
    63       3.366035       3.366035       3.366035    8[6-(6,8),57-(8,8,8,8,8,8,8)]
    64       2.882072       2.882072       2.882072    8[6-(6,8),57-(8,8,8,8,8,8,8)]
    65      -4.366424      -4.366424      -4.366424    8[6-(6,8),57-(8,8,8,8,8,8,8),57-(8,8,8,8,8,8,8)]
    66       1.152799       1.152799       1.152799    8[6-(6,8),57-(8,8,8,8,8,8,8)]
    67       4.651895       4.651895       4.651895    8[6-(6,8),57-(8,8,8,8,8,8,8)]
    68       3.293824       3.293824       3.293824    8[6-(6,8),57-(8,8,8,8,8,8,8),57-(8,8,8,8,8,8,8)]
    69       3.111784       3.111784       3.111784    8[6-(6,8),57-(8,8,8,8,8,8,8)]
    70      -0.133007      -0.133007      -0.133007    8[6-(6,8),57-(8,8,8,8,8,8,8)]
    71       0.389234       0.389234       0.389234    8[6-(6,8),57-(8,8,8,8,8,8,8),57-(8,8,8,8,8,8,8)]
    72       1.407083       1.407083       1.407083    8[6-(6,8),57-(8,8,8,8,8,8,8)]
