# Supplementary material for: A collection of forcefield precursors for metal–organic frameworks
Source: RSC Adv. 2019 Nov 13;9(63):36492–507. doi: 10.1039/c9ra07327b (PMC9075174; doi:10.1039/c9ra07327b)
Supplement: RA-009-C9RA07327B-s2626 [file RA-009-C9RA07327B-s2626.txt]

VOYWUB_clean_h

6.072000    0.000000    0.000000
0.000000    9.530000    0.000000
0.000000    0.000000    19.844000

     1       4.773199       4.773199       4.773199    68[8-(6),8-(6),8-(6),8-(6),8-(6),8-(6)]
     2       4.334801       4.334801       4.334801    68[8-(6),8-(6),8-(6),8-(6),8-(6),8-(6)]
     3       1.298801       1.298801       1.298801    68[8-(6),8-(6),8-(6),8-(6),8-(6),8-(6)]
     4       1.737199       1.737199       1.737199    68[8-(6),8-(6),8-(6),8-(6),8-(6),8-(6)]
     5       1.743271       1.743271       1.743271    6[6-(1,6),6-(6,6),6-(8,8)]
     6       0.494261       0.494261       0.494261    6[6-(1,6),6-(6,6),6-(8,8)]
     7       6.027067       6.027067       6.027067    6[1-(0),6-(6,6),6-(6,6)]
     8       0.647882       0.647882       0.647882    6[6-(1,6),6-(1,6),6-(8,8)]
     9       1.933932       1.933932       1.933932    6[1-(0),6-(1,6),6-(6,6)]
    10       2.432443       2.432443       2.432443    6[1-(0),6-(1,6),6-(6,6)]
    11       2.361401       2.361401       2.361401    6[6-(6,6),8-(68),8-(68)]
    12       5.732575       5.732575       5.732575    6[6-(6,6),8-(68),8-(68)]
    13       0.014573       0.014573       0.014573    6[6-(6,6),8-(68),8-(68)]
    14       1.292729       1.292729       1.292729    6[6-(1,6),6-(6,6),6-(8,8)]
    15       2.541739       2.541739       2.541739    6[6-(1,6),6-(6,6),6-(8,8)]
    16       3.080933       3.080933       3.080933    6[1-(0),6-(6,6),6-(6,6)]
    17       2.388118       2.388118       2.388118    6[6-(1,6),6-(1,6),6-(8,8)]
    18       1.102068       1.102068       1.102068    6[1-(0),6-(1,6),6-(6,6)]
    19       0.603557       0.603557       0.603557    6[1-(0),6-(1,6),6-(6,6)]
    20       0.674599       0.674599       0.674599    6[6-(6,6),8-(68),8-(68)]
    21       3.375425       3.375425       3.375425    6[6-(6,6),8-(68),8-(68)]
    22       3.021427       3.021427       3.021427    6[6-(6,6),8-(68),8-(68)]
    23       4.328729       4.328729       4.328729    6[6-(1,6),6-(6,6),6-(8,8)]
    24       5.577739       5.577739       5.577739    6[6-(1,6),6-(6,6),6-(8,8)]
    25       0.044933       0.044933       0.044933    6[1-(0),6-(6,6),6-(6,6)]
    26       5.424118       5.424118       5.424118    6[6-(1,6),6-(1,6),6-(8,8)]
    27       4.138068       4.138068       4.138068    6[1-(0),6-(1,6),6-(6,6)]
    28       3.639557       3.639557       3.639557    6[1-(0),6-(1,6),6-(6,6)]
    29       3.710599       3.710599       3.710599    6[6-(6,6),8-(68),8-(68)]
    30       0.339425       0.339425       0.339425    6[6-(6,6),8-(68),8-(68)]
    31      -0.014573      -0.014573      -0.014573    6[6-(6,6),8-(68),8-(68)]
    32       4.779271       4.779271       4.779271    6[6-(1,6),6-(6,6),6-(8,8)]
    33       3.530261       3.530261       3.530261    6[6-(1,6),6-(6,6),6-(8,8)]
    34       2.991067       2.991067       2.991067    6[1-(0),6-(6,6),6-(6,6)]
    35       3.683882       3.683882       3.683882    6[6-(1,6),6-(1,6),6-(8,8)]
    36       4.969932       4.969932       4.969932    6[1-(0),6-(1,6),6-(6,6)]
    37       5.468443       5.468443       5.468443    6[1-(0),6-(1,6),6-(6,6)]
    38       5.397401       5.397401       5.397401    6[6-(6,6),8-(68),8-(68)]
    39       2.696575       2.696575       2.696575    6[6-(6,6),8-(68),8-(68)]
    40       3.050573       3.050573       3.050573    6[6-(6,6),8-(68),8-(68)]
    41       2.582422       2.582422       2.582422    8[6-(6,8),68-(8,8,8,8,8)]
    42       2.681395       2.681395       2.681395    8[6-(6,8),68-(8,8,8,8,8)]
    43       5.152699       5.152699       5.152699    8[6-(6,8),68-(8,8,8,8,8)]
    44       5.611742       5.611742       5.611742    8[6-(6,8),68-(8,8,8,8,8)]
    45       4.866101       4.866101       4.866101    8[6-(6,8),68-(8,8,8,8,8)]
    46       0.720139       0.720139       0.720139    8[6-(6,8),68-(8,8,8,8,8)]
    47       0.453578       0.453578       0.453578    8[6-(6,8),68-(8,8,8,8,8)]
    48       0.354605       0.354605       0.354605    8[6-(6,8),68-(8,8,8,8,8)]
    49       3.955301       3.955301       3.955301    8[6-(6,8),68-(8,8,8,8,8)]
    50       3.496258       3.496258       3.496258    8[6-(6,8),68-(8,8,8,8,8)]
    51       4.241899       4.241899       4.241899    8[6-(6,8),68-(8,8,8,8,8)]
    52       2.315861       2.315861       2.315861    8[6-(6,8),68-(8,8,8,8,8)]
    53       3.489578       3.489578       3.489578    8[6-(6,8),68-(8,8,8,8,8)]
    54       3.390605       3.390605       3.390605    8[6-(6,8),68-(8,8,8,8,8)]
    55       0.919301       0.919301       0.919301    8[6-(6,8),68-(8,8,8,8,8)]
    56       0.460258       0.460258       0.460258    8[6-(6,8),68-(8,8,8,8,8)]
    57       1.205899       1.205899       1.205899    8[6-(6,8),68-(8,8,8,8,8)]
    58       5.351861       5.351861       5.351861    8[6-(6,8),68-(8,8,8,8,8)]
    59       5.618422       5.618422       5.618422    8[6-(6,8),68-(8,8,8,8,8)]
    60       5.717395       5.717395       5.717395    8[6-(6,8),68-(8,8,8,8,8)]
    61       2.116699       2.116699       2.116699    8[6-(6,8),68-(8,8,8,8,8)]
    62       2.575742       2.575742       2.575742    8[6-(6,8),68-(8,8,8,8,8)]
    63       1.830101       1.830101       1.830101    8[6-(6,8),68-(8,8,8,8,8)]
    64       3.756139       3.756139       3.756139    8[6-(6,8),68-(8,8,8,8,8)]
    65       4.998288       4.998288       4.998288    1[6-(6,6)]
    66       2.553337       2.553337       2.553337    1[6-(6,6)]
    67       3.437906       3.437906       3.437906    1[6-(6,6)]
    68       4.109712       4.109712       4.109712    1[6-(6,6)]
    69       0.482663       0.482663       0.482663    1[6-(6,6)]
    70       5.670094       5.670094       5.670094    1[6-(6,6)]
    71       1.073712       1.073712       1.073712    1[6-(6,6)]
    72       3.518663       3.518663       3.518663    1[6-(6,6)]
    73       2.636827       2.636827       2.636827    1[6-(6,6)]
    74       1.962288       1.962288       1.962288    1[6-(6,6)]
    75       5.589337       5.589337       5.589337    1[6-(6,6)]
    76       0.401906       0.401906       0.401906    1[6-(6,6)]
