# Supplementary material for: A collection of forcefield precursors for metal–organic frameworks
Source: RSC Adv. 2019 Nov 13;9(63):36492–507. doi: 10.1039/c9ra07327b (PMC9075174; doi:10.1039/c9ra07327b)
Supplement: RA-009-C9RA07327B-s2627 [file RA-009-C9RA07327B-s2627.txt]

VUDQOB_clean

10.742800    0.000000    0.000000
5.231087    9.992124    0.000000
0.864998    2.091057    26.073988

     1       7.369619       7.369619       7.369619    70[8-(6),8-(6),8-(6),8-(6),8-(6),8-(6,70),8-(6,70)]
     2        5.81123        5.81123        5.81123    70[8-(6),8-(6),8-(6),8-(6),8-(6),8-(6),8-(6)]
     3       6.147044       6.147044       6.147044    70[8-(6),8-(6),8-(6),8-(6),8-(6)]
     4       9.469266       9.469266       9.469266    70[8-(6),8-(6),8-(6),8-(6),8-(6),8-(6,70),8-(6,70)]
     5      11.027655      11.027655      11.027655    70[8-(6),8-(6),8-(6),8-(6),8-(6),8-(6),8-(6)]
     6      10.691841      10.691841      10.691841    70[8-(6),8-(6),8-(6),8-(6),8-(6)]
     7      11.160504      11.160504      11.160504    1[6-(6,6)]
     8      12.031611      12.031611      12.031611    1[6-(6,6)]
     9       6.011144       6.011144       6.011144    1[6-(6,6)]
    10        6.76848        6.76848        6.76848    1[6-(6,6)]
    11       8.584112       8.584112       8.584112    1[6-(6,6)]
    12       8.644826       8.644826       8.644826    1[6-(6,6)]
    13        2.66683        2.66683        2.66683    1[6-(6,6)]
    14       3.511242       3.511242       3.511242    1[6-(6,6)]
    15       1.424867       1.424867       1.424867    1[6-(6,6)]
    16       6.782084       6.782084       6.782084    1[6-(6,6)]
    17       7.860438       7.860438       7.860438    1[6-(6,6)]
    18        7.61473        7.61473        7.61473    1[6-(6,6)]
    19       10.40303       10.40303       10.40303    1[6-(6,6)]
    20       9.994361       9.994361       9.994361    1[6-(6,6)]
    21       1.931788       1.931788       1.931788    1[6-(6,6)]
    22      12.277113      12.277113      12.277113    1[6-(6,6)]
    23       9.737699       9.737699       9.737699    1[6-(6,6)]
    24       4.636444       4.636444       4.636444    1[6-(6,6)]
    25       5.678381       5.678381       5.678381    1[6-(6,6)]
    26       4.807274       4.807274       4.807274    1[6-(6,6)]
    27      10.827741      10.827741      10.827741    1[6-(6,6)]
    28      10.070405      10.070405      10.070405    1[6-(6,6)]
    29       8.254773       8.254773       8.254773    1[6-(6,6)]
    30       8.194059       8.194059       8.194059    1[6-(6,6)]
    31      14.172055      14.172055      14.172055    1[6-(6,6)]
    32      13.327643      13.327643      13.327643    1[6-(6,6)]
    33      15.414018      15.414018      15.414018    1[6-(6,6)]
    34      10.056801      10.056801      10.056801    1[6-(6,6)]
    35       8.978447       8.978447       8.978447    1[6-(6,6)]
    36       9.224155       9.224155       9.224155    1[6-(6,6)]
    37       6.435855       6.435855       6.435855    1[6-(6,6)]
    38       6.844524       6.844524       6.844524    1[6-(6,6)]
    39      14.907097      14.907097      14.907097    1[6-(6,6)]
    40       4.561772       4.561772       4.561772    1[6-(6,6)]
    41       7.101186       7.101186       7.101186    1[6-(6,6)]
    42      12.202441      12.202441      12.202441    1[6-(6,6)]
    43       9.917227       9.917227       9.917227    6[6-(6,6),8-(70),8-(70,70)]
    44      11.356471      11.356471      11.356471    6[6-(1,6),6-(1,6),6-(8,8)]
    45      11.784869      11.784869      11.784869    6[1-(0),6-(1,6),6-(6,6)]
    46      12.296967      12.296967      12.296967    6[1-(0),6-(1,6),6-(6,6)]
    47       7.247832       7.247832       7.247832    6[6-(6,6),8-(70),8-(70)]
    48       5.923195       5.923195       5.923195    6[1-(0),6-(1,6),6-(6,6)]
    49       6.376416       6.376416       6.376416    6[1-(0),6-(1,6),6-(6,6)]
    50       7.788378       7.788378       7.788378    6[6-(6,6),8-(70),8-(70)]
    51       8.510844       8.510844       8.510844    6[6-(1,6),6-(1,6),6-(8,8)]
    52       8.835962       8.835962       8.835962    6[1-(0),6-(1,6),6-(6,6)]
    53       8.881432       8.881432       8.881432    6[1-(0),6-(1,6),6-(6,6)]
    54       4.761693       4.761693       4.761693    6[6-(6,6),8-(70),8-(70)]
    55       3.303115       3.303115       3.303115    6[6-(1,6),6-(1,6),6-(8,8)]
    56        2.38491        2.38491        2.38491    6[1-(0),6-(1,6),6-(6,6)]
    57       2.882199       2.882199       2.882199    6[1-(0),6-(1,6),6-(6,6)]
    58       3.514294       3.514294       3.514294    6[6-(6,6),8-(70),8-(70)]
    59       2.157084       2.157084       2.157084    6[6-(1,6),6-(1,6),6-(8,8)]
    60       0.856948       0.856948       0.856948    6[1-(0),6-(1,6),6-(6,6)]
    61       6.508554       6.508554       6.508554    6[1-(0),6-(1,6),6-(6,6)]
    62       7.151869       7.151869       7.151869    6[6-(6,6),8-(70),8-(70)]
    63       8.038286       8.038286       8.038286    6[6-(1,6),6-(1,6),6-(8,8)]
    64       7.910601       7.910601       7.910601    6[1-(0),6-(1,6),6-(6,6)]
    65       8.115733       8.115733       8.115733    6[1-(0),6-(1,6),6-(6,6)]
    66       8.456518       8.456518       8.456518    6[6-(6,6),8-(70),8-(70)]
    67        9.94308        9.94308        9.94308    6[6-(1,6),6-(1,6),6-(8,8)]
    68      10.775353      10.775353      10.775353    6[1-(0),6-(1,6),6-(6,6)]
    69      10.531707      10.531707      10.531707    6[1-(0),6-(1,6),6-(6,6)]
    70         3.4905         3.4905         3.4905    6[6-(6,6),8-(70),8-(70)]
    71         12.727         12.727         12.727    6[6-(1,6),6-(1,6),6-(8,8)]
    72      12.142294      12.142294      12.142294    6[1-(0),6-(1,6),6-(6,6)]
    73      11.901483      11.901483      11.901483    6[1-(0),6-(1,6),6-(6,6)]
    74       5.496482       5.496482       5.496482    6[6-(6,6),8-(70),8-(70)]
    75       9.934576       9.934576       9.934576    6[6-(1,6),6-(1,6),6-(8,8)]
    76       9.535899       9.535899       9.535899    6[1-(0),6-(1,6),6-(6,6)]
    77        9.60584        9.60584        9.60584    6[1-(0),6-(1,6),6-(6,6)]
    78       6.483782       6.483782       6.483782    6[6-(1,6),6-(1,6),6-(8,8)]
    79       6.921658       6.921658       6.921658    6[6-(6,6),8-(70),8-(70,70)]
    80       5.482414       5.482414       5.482414    6[6-(1,6),6-(1,6),6-(8,8)]
    81       5.054016       5.054016       5.054016    6[1-(0),6-(1,6),6-(6,6)]
    82       4.541918       4.541918       4.541918    6[1-(0),6-(1,6),6-(6,6)]
    83       9.591053       9.591053       9.591053    6[6-(6,6),8-(70),8-(70)]
    84       10.91569       10.91569       10.91569    6[1-(0),6-(1,6),6-(6,6)]
    85      10.462469      10.462469      10.462469    6[1-(0),6-(1,6),6-(6,6)]
    86       9.050507       9.050507       9.050507    6[6-(6,6),8-(70),8-(70)]
    87       8.328041       8.328041       8.328041    6[6-(1,6),6-(1,6),6-(8,8)]
    88       8.002923       8.002923       8.002923    6[1-(0),6-(1,6),6-(6,6)]
    89       7.957453       7.957453       7.957453    6[1-(0),6-(1,6),6-(6,6)]
    90      12.077192      12.077192      12.077192    6[6-(6,6),8-(70),8-(70)]
    91       13.53577       13.53577       13.53577    6[6-(1,6),6-(1,6),6-(8,8)]
    92      14.453975      14.453975      14.453975    6[1-(0),6-(1,6),6-(6,6)]
    93       3.213886       3.213886       3.213886    6[1-(0),6-(1,6),6-(6,6)]
    94      13.324591      13.324591      13.324591    6[6-(6,6),8-(70),8-(70)]
    95      14.681801      14.681801      14.681801    6[6-(1,6),6-(1,6),6-(8,8)]
    96      15.981937      15.981937      15.981937    6[1-(0),6-(1,6),6-(6,6)]
    97      10.330331      10.330331      10.330331    6[1-(0),6-(1,6),6-(6,6)]
    98       9.687016       9.687016       9.687016    6[6-(6,6),8-(70),8-(70)]
    99       8.800599       8.800599       8.800599    6[6-(1,6),6-(1,6),6-(8,8)]
   100       8.928284       8.928284       8.928284    6[1-(0),6-(1,6),6-(6,6)]
   101       8.723152       8.723152       8.723152    6[1-(0),6-(1,6),6-(6,6)]
   102       8.382367       8.382367       8.382367    6[6-(6,6),8-(70),8-(70)]
   103       6.895805       6.895805       6.895805    6[6-(1,6),6-(1,6),6-(8,8)]
   104       6.063532       6.063532       6.063532    6[1-(0),6-(1,6),6-(6,6)]
   105       6.307178       6.307178       6.307178    6[1-(0),6-(1,6),6-(6,6)]
   106      13.348385      13.348385      13.348385    6[6-(6,6),8-(70),8-(70)]
   107       4.111885       4.111885       4.111885    6[6-(1,6),6-(1,6),6-(8,8)]
   108       4.696591       4.696591       4.696591    6[1-(0),6-(1,6),6-(6,6)]
   109       4.937402       4.937402       4.937402    6[1-(0),6-(1,6),6-(6,6)]
   110      11.342403      11.342403      11.342403    6[6-(6,6),8-(70),8-(70)]
   111       6.904309       6.904309       6.904309    6[6-(1,6),6-(1,6),6-(8,8)]
   112       7.302986       7.302986       7.302986    6[1-(0),6-(1,6),6-(6,6)]
   113       7.233045       7.233045       7.233045    6[1-(0),6-(1,6),6-(6,6)]
   114      10.355103      10.355103      10.355103    6[6-(1,6),6-(1,6),6-(8,8)]
   115       9.564606       9.564606       9.564606    8[6-(6,8),70-(8,8,8,8,8,8),70-(8,8,8,8,8,8)]
   116         9.0602         9.0602         9.0602    8[6-(6,8),70-(8,8,8,8,8,8)]
   117       7.513227       7.513227       7.513227    8[6-(6,8),70-(8,8,8,8,8,8)]
   118       5.522531       5.522531       5.522531    8[6-(6,8),70-(8,8,8,8,8,8)]
   119       7.036602       7.036602       7.036602    8[6-(6,8),70-(8,8,8,8,8,8)]
   120       8.028561       8.028561       8.028561    8[6-(6,8),70-(8,8,8,8,8,8)]
   121       9.115565       9.115565       9.115565    8[6-(6,8),70-(8,8,8,8,8,8)]
   122       4.255207       4.255207       4.255207    8[6-(6,8),70-(8,8,8,8,8,8)]
   123        6.42482        6.42482        6.42482    8[6-(6,8),70-(8,8,8,8,8,8)]
   124       7.142265       7.142265       7.142265    8[6-(6,8),70-(8,8,8,8,8,8)]
   125       8.011109       8.011109       8.011109    8[6-(6,8),70-(8,8,8,8,8,8)]
   126      10.923952      10.923952      10.923952    8[6-(6,8),70-(8,8,8,8,8,8)]
   127        4.18508        4.18508        4.18508    8[6-(6,8),70-(8,8,8,8,8,8)]
   128       7.521197       7.521197       7.521197    8[6-(6,8),70-(8,8,8,8)]
   129       5.112082       5.112082       5.112082    8[6-(6,8),70-(8,8,8,8)]
   130       3.961961       3.961961       3.961961    8[6-(6,8),70-(8,8,8,8)]
   131       5.940135       5.940135       5.940135    8[6-(6,8),70-(8,8,8,8)]
   132       7.742036       7.742036       7.742036    8[6-(6,8),70-(8,8,8,8)]
   133       7.274279       7.274279       7.274279    8[6-(6,8),70-(8,8,8,8,8,8),70-(8,8,8,8,8,8)]
   134       7.778685       7.778685       7.778685    8[6-(6,8),70-(8,8,8,8,8,8)]
   135       9.325658       9.325658       9.325658    8[6-(6,8),70-(8,8,8,8,8,8)]
   136      11.316354      11.316354      11.316354    8[6-(6,8),70-(8,8,8,8,8,8)]
   137       9.802283       9.802283       9.802283    8[6-(6,8),70-(8,8,8,8,8,8)]
   138       8.810324       8.810324       8.810324    8[6-(6,8),70-(8,8,8,8,8,8)]
   139        7.72332        7.72332        7.72332    8[6-(6,8),70-(8,8,8,8,8,8)]
   140      12.583678      12.583678      12.583678    8[6-(6,8),70-(8,8,8,8,8,8)]
   141      10.414065      10.414065      10.414065    8[6-(6,8),70-(8,8,8,8,8,8)]
   142        9.69662        9.69662        9.69662    8[6-(6,8),70-(8,8,8,8,8,8)]
   143       8.827776       8.827776       8.827776    8[6-(6,8),70-(8,8,8,8,8,8)]
   144       5.914933       5.914933       5.914933    8[6-(6,8),70-(8,8,8,8,8,8)]
   145      12.653805      12.653805      12.653805    8[6-(6,8),70-(8,8,8,8,8,8)]
   146       9.317688       9.317688       9.317688    8[6-(6,8),70-(8,8,8,8)]
   147      11.726803      11.726803      11.726803    8[6-(6,8),70-(8,8,8,8)]
   148      12.876924      12.876924      12.876924    8[6-(6,8),70-(8,8,8,8)]
   149       10.89875       10.89875       10.89875    8[6-(6,8),70-(8,8,8,8)]
   150       9.096849       9.096849       9.096849    8[6-(6,8),70-(8,8,8,8)]
