# Supplementary material for: A collection of forcefield precursors for metal–organic frameworks
Source: RSC Adv. 2019 Nov 13;9(63):36492–507. doi: 10.1039/c9ra07327b (PMC9075174; doi:10.1039/c9ra07327b)
Supplement: RA-009-C9RA07327B-s2628 [file RA-009-C9RA07327B-s2628.txt]

VUJBEI_clean

30.294900    0.000000    0.000000
15.147450    26.236153    0.000000
15.147450    8.745384    24.735682

     1      22.486995      22.486995      22.486995    30[8-(6),8-(6),8-(6),8-(6)]
     2      19.455688      19.455688      19.455688    30[8-(6),8-(6),8-(6),8-(6)]
     3       15.14745       15.14745       15.14745    30[8-(6),8-(6),8-(6),8-(6)]
     4       15.14745       15.14745       15.14745    30[8-(6),8-(6),8-(6),8-(6)]
     5       15.14745       15.14745       15.14745    30[8-(6),8-(6),8-(6),8-(6)]
     6       15.14745       15.14745       15.14745    30[8-(6),8-(6),8-(6),8-(6)]
     7       7.807905       7.807905       7.807905    30[8-(6),8-(6),8-(6),8-(6)]
     8      10.839212      10.839212      10.839212    30[8-(6),8-(6),8-(6),8-(6)]
     9      26.390948      26.390948      26.390948    30[8-(6),8-(6),8-(6),8-(6)]
    10      24.875294      24.875294      24.875294    30[8-(6),8-(6),8-(6),8-(6)]
    11       3.903952       3.903952       3.903952    30[8-(6),8-(6),8-(6),8-(6)]
    12       5.419606       5.419606       5.419606    30[8-(6),8-(6),8-(6),8-(6)]
    13      11.243498      11.243498      11.243498    30[8-(6),8-(6),8-(6),8-(6)]
    14       9.727844       9.727844       9.727844    30[8-(6),8-(6),8-(6),8-(6)]
    15      19.051402      19.051402      19.051402    30[8-(6),8-(6),8-(6),8-(6)]
    16      20.567056      20.567056      20.567056    30[8-(6),8-(6),8-(6),8-(6)]
    17      26.390948      26.390948      26.390948    30[8-(6),8-(6),8-(6),8-(6)]
    18      24.875294      24.875294      24.875294    30[8-(6),8-(6),8-(6),8-(6)]
    19      11.243498      11.243498      11.243498    30[8-(6),8-(6),8-(6),8-(6)]
    20       9.727844       9.727844       9.727844    30[8-(6),8-(6),8-(6),8-(6)]
    21       3.903952       3.903952       3.903952    30[8-(6),8-(6),8-(6),8-(6)]
    22       5.419606       5.419606       5.419606    30[8-(6),8-(6),8-(6),8-(6)]
    23      19.051402      19.051402      19.051402    30[8-(6),8-(6),8-(6),8-(6)]
    24      20.567056      20.567056      20.567056    30[8-(6),8-(6),8-(6),8-(6)]
    25      34.133264      34.133264      34.133264    1[6-(6,6)]
    26      42.343182      42.343182      42.343182    1[6-(6,6)]
    27      18.246618      18.246618      18.246618    1[6-(6,6)]
    28      26.456536      26.456536      26.456536    1[6-(6,6)]
    29       24.11777       24.11777       24.11777    1[6-(6,6)]
    30       36.47203       36.47203       36.47203    1[6-(6,6)]
    31      28.262112      28.262112      28.262112    1[6-(6,6)]
    32      32.327688      32.327688      32.327688    1[6-(6,6)]
    33      36.166052      36.166052      36.166052    1[6-(6,6)]
    34      40.310394      40.310394      40.310394    1[6-(6,6)]
    35      24.423748      24.423748      24.423748    1[6-(6,6)]
    36      20.279406      20.279406      20.279406    1[6-(6,6)]
    37      20.279406      20.279406      20.279406    1[6-(6,6)]
    38      24.423748      24.423748      24.423748    1[6-(6,6)]
    39      40.310394      40.310394      40.310394    1[6-(6,6)]
    40      36.166052      36.166052      36.166052    1[6-(6,6)]
    41      42.343182      42.343182      42.343182    1[6-(6,6)]
    42      34.133264      34.133264      34.133264    1[6-(6,6)]
    43      26.456536      26.456536      26.456536    1[6-(6,6)]
    44      18.246618      18.246618      18.246618    1[6-(6,6)]
    45      28.262112      28.262112      28.262112    1[6-(6,6)]
    46      32.327688      32.327688      32.327688    1[6-(6,6)]
    47       24.11777       24.11777       24.11777    1[6-(6,6)]
    48       36.47203       36.47203       36.47203    1[6-(6,6)]
    49      26.456536      26.456536      26.456536    1[6-(6,6)]
    50      18.246618      18.246618      18.246618    1[6-(6,6)]
    51      42.343182      42.343182      42.343182    1[6-(6,6)]
    52      34.133264      34.133264      34.133264    1[6-(6,6)]
    53       36.47203       36.47203       36.47203    1[6-(6,6)]
    54       24.11777       24.11777       24.11777    1[6-(6,6)]
    55      32.327688      32.327688      32.327688    1[6-(6,6)]
    56      28.262112      28.262112      28.262112    1[6-(6,6)]
    57      24.423748      24.423748      24.423748    1[6-(6,6)]
    58      20.279406      20.279406      20.279406    1[6-(6,6)]
    59      36.166052      36.166052      36.166052    1[6-(6,6)]
    60      40.310394      40.310394      40.310394    1[6-(6,6)]
    61      40.310394      40.310394      40.310394    1[6-(6,6)]
    62      36.166052      36.166052      36.166052    1[6-(6,6)]
    63      20.279406      20.279406      20.279406    1[6-(6,6)]
    64      24.423748      24.423748      24.423748    1[6-(6,6)]
    65      18.246618      18.246618      18.246618    1[6-(6,6)]
    66      26.456536      26.456536      26.456536    1[6-(6,6)]
    67      34.133264      34.133264      34.133264    1[6-(6,6)]
    68      42.343182      42.343182      42.343182    1[6-(6,6)]
    69      32.327688      32.327688      32.327688    1[6-(6,6)]
    70      28.262112      28.262112      28.262112    1[6-(6,6)]
    71       36.47203       36.47203       36.47203    1[6-(6,6)]
    72       24.11777       24.11777       24.11777    1[6-(6,6)]
    73      38.186721      38.186721      38.186721    1[6-(6,6)]
    74      42.670367      42.670367      42.670367    1[6-(6,6)]
    75      17.919433      17.919433      17.919433    1[6-(6,6)]
    76      22.403079      22.403079      22.403079    1[6-(6,6)]
    77      25.811255      25.811255      25.811255    1[6-(6,6)]
    78      34.778545      34.778545      34.778545    1[6-(6,6)]
    79        30.2949        30.2949        30.2949    1[6-(6,6)]
    80        30.2949        30.2949        30.2949    1[6-(6,6)]
    81      38.186721      38.186721      38.186721    1[6-(6,6)]
    82      42.670367      42.670367      42.670367    1[6-(6,6)]
    83      22.403079      22.403079      22.403079    1[6-(6,6)]
    84      17.919433      17.919433      17.919433    1[6-(6,6)]
    85      17.919433      17.919433      17.919433    1[6-(6,6)]
    86      22.403079      22.403079      22.403079    1[6-(6,6)]
    87      42.670367      42.670367      42.670367    1[6-(6,6)]
    88      38.186721      38.186721      38.186721    1[6-(6,6)]
    89      42.670367      42.670367      42.670367    1[6-(6,6)]
    90      38.186721      38.186721      38.186721    1[6-(6,6)]
    91      22.403079      22.403079      22.403079    1[6-(6,6)]
    92      17.919433      17.919433      17.919433    1[6-(6,6)]
    93        30.2949        30.2949        30.2949    1[6-(6,6)]
    94        30.2949        30.2949        30.2949    1[6-(6,6)]
    95      25.811255      25.811255      25.811255    1[6-(6,6)]
    96      34.778545      34.778545      34.778545    1[6-(6,6)]
    97        30.2949        30.2949        30.2949    1[6-(6,6)]
    98      40.443691      40.443691      40.443691    1[6-(6,6)]
    99      20.146109      20.146109      20.146109    1[6-(6,6)]
   100        30.2949        30.2949        30.2949    1[6-(6,6)]
   101      22.172837      22.172837      22.172837    1[6-(6,6)]
   102      38.416963      38.416963      38.416963    1[6-(6,6)]
   103      28.268171      28.268171      28.268171    1[6-(6,6)]
   104      32.321629      32.321629      32.321629    1[6-(6,6)]
   105      32.321629      32.321629      32.321629    1[6-(6,6)]
   106      38.416963      38.416963      38.416963    1[6-(6,6)]
   107      28.268171      28.268171      28.268171    1[6-(6,6)]
   108      22.172837      22.172837      22.172837    1[6-(6,6)]
   109      22.172837      22.172837      22.172837    1[6-(6,6)]
   110      28.268171      28.268171      28.268171    1[6-(6,6)]
   111      38.416963      38.416963      38.416963    1[6-(6,6)]
   112      32.321629      32.321629      32.321629    1[6-(6,6)]
   113      40.443691      40.443691      40.443691    1[6-(6,6)]
   114        30.2949        30.2949        30.2949    1[6-(6,6)]
   115        30.2949        30.2949        30.2949    1[6-(6,6)]
   116      20.146108      20.146108      20.146108    1[6-(6,6)]
   117      28.268171      28.268171      28.268171    1[6-(6,6)]
   118      32.321629      32.321629      32.321629    1[6-(6,6)]
   119      22.172837      22.172837      22.172837    1[6-(6,6)]
   120      38.416963      38.416963      38.416963    1[6-(6,6)]
   121      36.132727      36.132727      36.132727    6[6-(6,6),8-(30),8-(30)]
   122      36.153934      36.153934      36.153934    6[6-(1,6),6-(1,6),6-(8,8)]
   123      34.948803      34.948803      34.948803    6[1-(0),6-(6,6),6-(6,6)]
   124      43.642833      43.642833      43.642833    6[6-(6,6),8-(30),8-(30)]
   125      42.678849      42.678849      42.678849    6[6-(1,6),6-(1,6),6-(8,8)]
   126      42.111729      42.111729      42.111729    6[1-(0),6-(6,6),6-(6,6)]
   127      16.946967      16.946967      16.946967    6[6-(6,6),8-(30),8-(30)]
   128      17.910951      17.910951      17.910951    6[6-(1,6),6-(1,6),6-(8,8)]
   129      18.478071      18.478071      18.478071    6[1-(0),6-(6,6),6-(6,6)]
   130      24.457073      24.457073      24.457073    6[6-(6,6),8-(30),8-(30)]
   131      24.435866      24.435866      24.435866    6[6-(1,6),6-(1,6),6-(8,8)]
   132      25.640997      25.640997      25.640997    6[1-(0),6-(6,6),6-(6,6)]
   133      25.236258      25.236258      25.236258    6[6-(6,6),8-(30),8-(30)]
   134      24.955424      24.955424      24.955424    6[6-(1,6),6-(1,6),6-(8,8)]
   135      24.338923      24.338923      24.338923    6[1-(0),6-(6,6),6-(6,6)]
   136      35.353542      35.353542      35.353542    6[6-(6,6),8-(30),8-(30)]
   137      35.634376      35.634376      35.634376    6[6-(1,6),6-(1,6),6-(8,8)]
   138      36.250877      36.250877      36.250877    6[1-(0),6-(6,6),6-(6,6)]
   139      27.843437      27.843437      27.843437    6[6-(6,6),8-(30),8-(30)]
   140      29.109461      29.109461      29.109461    6[6-(1,6),6-(1,6),6-(8,8)]
   141      29.087951      29.087951      29.087951    6[1-(0),6-(6,6),6-(6,6)]
   142      32.746363      32.746363      32.746363    6[6-(6,6),8-(30),8-(30)]
   143      31.480339      31.480339      31.480339    6[6-(1,6),6-(1,6),6-(8,8)]
   144      31.501849      31.501849      31.501849    6[1-(0),6-(6,6),6-(6,6)]
   145      38.584191      38.584191      38.584191    6[6-(6,6),8-(30),8-(30)]
   146      37.339373      37.339373      37.339373    6[6-(1,6),6-(1,6),6-(8,8)]
   147      36.155751      36.155751      36.155751    6[1-(0),6-(6,6),6-(6,6)]
   148       41.19137       41.19137       41.19137    6[6-(6,6),8-(30),8-(30)]
   149       41.49341       41.49341       41.49341    6[6-(1,6),6-(1,6),6-(8,8)]
   150       40.90478       40.90478       40.90478    6[1-(0),6-(6,6),6-(6,6)]
   151      22.005609      22.005609      22.005609    6[6-(6,6),8-(30),8-(30)]
   152      23.250427      23.250427      23.250427    6[6-(1,6),6-(1,6),6-(8,8)]
   153      24.434049      24.434049      24.434049    6[1-(0),6-(6,6),6-(6,6)]
   154       19.39843       19.39843       19.39843    6[6-(6,6),8-(30),8-(30)]
   155       19.09639       19.09639       19.09639    6[6-(1,6),6-(1,6),6-(8,8)]
   156       19.68502       19.68502       19.68502    6[1-(0),6-(6,6),6-(6,6)]
   157       19.39843       19.39843       19.39843    6[6-(6,6),8-(30),8-(30)]
   158       19.09639       19.09639       19.09639    6[6-(1,6),6-(1,6),6-(8,8)]
   159       19.68502       19.68502       19.68502    6[1-(0),6-(6,6),6-(6,6)]
   160      22.005609      22.005609      22.005609    6[6-(6,6),8-(30),8-(30)]
   161      23.250427      23.250427      23.250427    6[6-(1,6),6-(1,6),6-(8,8)]
   162      24.434049      24.434049      24.434049    6[1-(0),6-(6,6),6-(6,6)]
   163       41.19137       41.19137       41.19137    6[6-(6,6),8-(30),8-(30)]
   164       41.49341       41.49341       41.49341    6[6-(1,6),6-(1,6),6-(8,8)]
   165       40.90478       40.90478       40.90478    6[1-(0),6-(6,6),6-(6,6)]
   166      38.584191      38.584191      38.584191    6[6-(6,6),8-(30),8-(30)]
   167      37.339373      37.339373      37.339373    6[6-(1,6),6-(1,6),6-(8,8)]
   168      36.155751      36.155751      36.155751    6[1-(0),6-(6,6),6-(6,6)]
   169      43.642833      43.642833      43.642833    6[6-(6,6),8-(30),8-(30)]
   170      42.678849      42.678849      42.678849    6[6-(1,6),6-(1,6),6-(8,8)]
   171      42.111729      42.111729      42.111729    6[1-(0),6-(6,6),6-(6,6)]
   172      36.132727      36.132727      36.132727    6[6-(6,6),8-(30),8-(30)]
   173      36.153934      36.153934      36.153934    6[6-(1,6),6-(1,6),6-(8,8)]
   174      34.948803      34.948803      34.948803    6[1-(0),6-(6,6),6-(6,6)]
   175      24.457073      24.457073      24.457073    6[6-(6,6),8-(30),8-(30)]
   176      24.435866      24.435866      24.435866    6[6-(1,6),6-(1,6),6-(8,8)]
   177      25.640997      25.640997      25.640997    6[1-(0),6-(6,6),6-(6,6)]
   178      16.946967      16.946967      16.946967    6[6-(6,6),8-(30),8-(30)]
   179      17.910951      17.910951      17.910951    6[6-(1,6),6-(1,6),6-(8,8)]
   180      18.478071      18.478071      18.478071    6[1-(0),6-(6,6),6-(6,6)]
   181      27.843437      27.843437      27.843437    6[6-(6,6),8-(30),8-(30)]
   182      29.109461      29.109461      29.109461    6[6-(1,6),6-(1,6),6-(8,8)]
   183      29.087951      29.087951      29.087951    6[1-(0),6-(6,6),6-(6,6)]
   184      32.746363      32.746363      32.746363    6[6-(6,6),8-(30),8-(30)]
   185      31.480339      31.480339      31.480339    6[6-(1,6),6-(1,6),6-(8,8)]
   186      31.501849      31.501849      31.501849    6[1-(0),6-(6,6),6-(6,6)]
   187      25.236258      25.236258      25.236258    6[6-(6,6),8-(30),8-(30)]
   188      24.955424      24.955424      24.955424    6[6-(1,6),6-(1,6),6-(8,8)]
   189      24.338923      24.338923      24.338923    6[1-(0),6-(6,6),6-(6,6)]
   190      35.353542      35.353542      35.353542    6[6-(6,6),8-(30),8-(30)]
   191      35.634376      35.634376      35.634376    6[6-(1,6),6-(1,6),6-(8,8)]
   192      36.250877      36.250877      36.250877    6[1-(0),6-(6,6),6-(6,6)]
   193      24.457073      24.457073      24.457073    6[6-(6,6),8-(30),8-(30)]
   194      24.435866      24.435866      24.435866    6[6-(1,6),6-(1,6),6-(8,8)]
   195      25.640997      25.640997      25.640997    6[1-(0),6-(6,6),6-(6,6)]
   196      16.946967      16.946967      16.946967    6[6-(6,6),8-(30),8-(30)]
   197      17.910951      17.910951      17.910951    6[6-(1,6),6-(1,6),6-(8,8)]
   198      18.478071      18.478071      18.478071    6[1-(0),6-(6,6),6-(6,6)]
   199      43.642833      43.642833      43.642833    6[6-(6,6),8-(30),8-(30)]
   200      42.678849      42.678849      42.678849    6[6-(1,6),6-(1,6),6-(8,8)]
   201      42.111729      42.111729      42.111729    6[1-(0),6-(6,6),6-(6,6)]
   202      36.132727      36.132727      36.132727    6[6-(6,6),8-(30),8-(30)]
   203      36.153934      36.153934      36.153934    6[6-(1,6),6-(1,6),6-(8,8)]
   204      34.948803      34.948803      34.948803    6[1-(0),6-(6,6),6-(6,6)]
   205      35.353542      35.353542      35.353542    6[6-(6,6),8-(30),8-(30)]
   206      35.634376      35.634376      35.634376    6[6-(1,6),6-(1,6),6-(8,8)]
   207      36.250877      36.250877      36.250877    6[1-(0),6-(6,6),6-(6,6)]
   208      25.236258      25.236258      25.236258    6[6-(6,6),8-(30),8-(30)]
   209      24.955424      24.955424      24.955424    6[6-(1,6),6-(1,6),6-(8,8)]
   210      24.338923      24.338923      24.338923    6[1-(0),6-(6,6),6-(6,6)]
   211      32.746363      32.746363      32.746363    6[6-(6,6),8-(30),8-(30)]
   212      31.480339      31.480339      31.480339    6[6-(1,6),6-(1,6),6-(8,8)]
   213      31.501849      31.501849      31.501849    6[1-(0),6-(6,6),6-(6,6)]
   214      27.843437      27.843437      27.843437    6[6-(6,6),8-(30),8-(30)]
   215      29.109461      29.109461      29.109461    6[6-(1,6),6-(1,6),6-(8,8)]
   216      29.087951      29.087951      29.087951    6[1-(0),6-(6,6),6-(6,6)]
   217      22.005609      22.005609      22.005609    6[6-(6,6),8-(30),8-(30)]
   218      23.250427      23.250427      23.250427    6[6-(1,6),6-(1,6),6-(8,8)]
   219      24.434049      24.434049      24.434049    6[1-(0),6-(6,6),6-(6,6)]
   220       19.39843       19.39843       19.39843    6[6-(6,6),8-(30),8-(30)]
   221       19.09639       19.09639       19.09639    6[6-(1,6),6-(1,6),6-(8,8)]
   222       19.68502       19.68502       19.68502    6[1-(0),6-(6,6),6-(6,6)]
   223      38.584191      38.584191      38.584191    6[6-(6,6),8-(30),8-(30)]
   224      37.339373      37.339373      37.339373    6[6-(1,6),6-(1,6),6-(8,8)]
   225      36.155751      36.155751      36.155751    6[1-(0),6-(6,6),6-(6,6)]
   226       41.19137       41.19137       41.19137    6[6-(6,6),8-(30),8-(30)]
   227       41.49341       41.49341       41.49341    6[6-(1,6),6-(1,6),6-(8,8)]
   228       40.90478       40.90478       40.90478    6[1-(0),6-(6,6),6-(6,6)]
   229       41.19137       41.19137       41.19137    6[6-(6,6),8-(30),8-(30)]
   230       41.49341       41.49341       41.49341    6[6-(1,6),6-(1,6),6-(8,8)]
   231       40.90478       40.90478       40.90478    6[1-(0),6-(6,6),6-(6,6)]
   232      38.584191      38.584191      38.584191    6[6-(6,6),8-(30),8-(30)]
   233      37.339373      37.339373      37.339373    6[6-(1,6),6-(1,6),6-(8,8)]
   234      36.155751      36.155751      36.155751    6[1-(0),6-(6,6),6-(6,6)]
   235       19.39843       19.39843       19.39843    6[6-(6,6),8-(30),8-(30)]
   236       19.09639       19.09639       19.09639    6[6-(1,6),6-(1,6),6-(8,8)]
   237       19.68502       19.68502       19.68502    6[1-(0),6-(6,6),6-(6,6)]
   238      22.005609      22.005609      22.005609    6[6-(6,6),8-(30),8-(30)]
   239      23.250427      23.250427      23.250427    6[6-(1,6),6-(1,6),6-(8,8)]
   240      24.434049      24.434049      24.434049    6[1-(0),6-(6,6),6-(6,6)]
   241      16.946967      16.946967      16.946967    6[6-(6,6),8-(30),8-(30)]
   242      17.910951      17.910951      17.910951    6[6-(1,6),6-(1,6),6-(8,8)]
   243      18.478071      18.478071      18.478071    6[1-(0),6-(6,6),6-(6,6)]
   244      24.457073      24.457073      24.457073    6[6-(6,6),8-(30),8-(30)]
   245      24.435866      24.435866      24.435866    6[6-(1,6),6-(1,6),6-(8,8)]
   246      25.640997      25.640997      25.640997    6[1-(0),6-(6,6),6-(6,6)]
   247      36.132727      36.132727      36.132727    6[6-(6,6),8-(30),8-(30)]
   248      36.153934      36.153934      36.153934    6[6-(1,6),6-(1,6),6-(8,8)]
   249      34.948803      34.948803      34.948803    6[1-(0),6-(6,6),6-(6,6)]
   250      43.642833      43.642833      43.642833    6[6-(6,6),8-(30),8-(30)]
   251      42.678849      42.678849      42.678849    6[6-(1,6),6-(1,6),6-(8,8)]
   252      42.111729      42.111729      42.111729    6[1-(0),6-(6,6),6-(6,6)]
   253      32.746363      32.746363      32.746363    6[6-(6,6),8-(30),8-(30)]
   254      31.480339      31.480339      31.480339    6[6-(1,6),6-(1,6),6-(8,8)]
   255      31.501849      31.501849      31.501849    6[1-(0),6-(6,6),6-(6,6)]
   256      27.843437      27.843437      27.843437    6[6-(6,6),8-(30),8-(30)]
   257      29.109461      29.109461      29.109461    6[6-(1,6),6-(1,6),6-(8,8)]
   258      29.087951      29.087951      29.087951    6[1-(0),6-(6,6),6-(6,6)]
   259      35.353542      35.353542      35.353542    6[6-(6,6),8-(30),8-(30)]
   260      35.634376      35.634376      35.634376    6[6-(1,6),6-(1,6),6-(8,8)]
   261      36.250877      36.250877      36.250877    6[1-(0),6-(6,6),6-(6,6)]
   262      25.236258      25.236258      25.236258    6[6-(6,6),8-(30),8-(30)]
   263      24.955424      24.955424      24.955424    6[6-(1,6),6-(1,6),6-(8,8)]
   264      24.338923      24.338923      24.338923    6[1-(0),6-(6,6),6-(6,6)]
   265      37.366639      37.366639      37.366639    6[1-(0),6-(6,6),6-(6,6)]
   266      34.966979      34.966979      34.966979    6[6-(1,6),6-(1,6),6-(6)]
   267      33.812744      33.812744      33.812744    6[6-(6),6-(6,6)]
   268      32.773023      32.773023      32.773023    6[6-(6),6-(6,6)]
   269      31.475795      31.475795      31.475795    6[6-(1,6),6-(1,6),6-(6)]
   270       42.33682       42.33682       42.33682    6[1-(0),6-(6,6),6-(6,6)]
   271      41.206517      41.206517      41.206517    6[6-(1,6),6-(1,6),6-(6)]
   272      40.658179      40.658179      40.658179    6[6-(6),6-(6,6)]
   273      40.171037      40.171037      40.171037    6[6-(6),6-(6,6)]
   274      39.577863      39.577863      39.577863    6[6-(1,6),6-(1,6),6-(6)]
   275       18.25298       18.25298       18.25298    6[1-(0),6-(6,6),6-(6,6)]
   276      19.383283      19.383283      19.383283    6[6-(1,6),6-(1,6),6-(6)]
   277      19.931621      19.931621      19.931621    6[6-(6),6-(6,6)]
   278      20.418763      20.418763      20.418763    6[6-(6),6-(6,6)]
   279      21.011937      21.011937      21.011937    6[6-(1,6),6-(1,6),6-(6)]
   280      23.223161      23.223161      23.223161    6[1-(0),6-(6,6),6-(6,6)]
   281      25.622821      25.622821      25.622821    6[6-(1,6),6-(1,6),6-(6)]
   282      26.777056      26.777056      26.777056    6[6-(6),6-(6,6)]
   283      27.816777      27.816777      27.816777    6[6-(6),6-(6,6)]
   284      29.114005      29.114005      29.114005    6[6-(1,6),6-(1,6),6-(6)]
   285      25.324719      25.324719      25.324719    6[1-(0),6-(6,6),6-(6,6)]
   286      24.055362      24.055362      24.055362    6[6-(1,6),6-(1,6),6-(6)]
   287      23.449464      23.449464      23.449464    6[6-(6),6-(6,6)]
   288      22.896885      22.896885      22.896885    6[6-(6),6-(6,6)]
   289      22.192832      22.192832      22.192832    6[6-(1,6),6-(1,6),6-(6)]
   290      35.265081      35.265081      35.265081    6[1-(0),6-(6,6),6-(6,6)]
   291      36.534438      36.534438      36.534438    6[6-(1,6),6-(1,6),6-(6)]
   292      37.140336      37.140336      37.140336    6[6-(6),6-(6,6)]
   293      37.692915      37.692915      37.692915    6[6-(6),6-(6,6)]
   294      38.396968      38.396968      38.396968    6[6-(1,6),6-(1,6),6-(6)]
   295        30.2949        30.2949        30.2949    6[1-(0),6-(6,6),6-(6,6)]
   296        30.2949        30.2949        30.2949    6[6-(1,6),6-(1,6),6-(6)]
   297        30.2949        30.2949        30.2949    6[6-(6),6-(6,6)]
   298        30.2949        30.2949        30.2949    6[6-(6),6-(6,6)]
   299        30.2949        30.2949        30.2949    6[6-(1,6),6-(1,6),6-(6)]
   300        30.2949        30.2949        30.2949    6[1-(0),6-(6,6),6-(6,6)]
   301        30.2949        30.2949        30.2949    6[6-(1,6),6-(1,6),6-(6)]
   302        30.2949        30.2949        30.2949    6[6-(6),6-(6,6)]
   303        30.2949        30.2949        30.2949    6[6-(6),6-(6,6)]
   304        30.2949        30.2949        30.2949    6[6-(1,6),6-(1,6),6-(6)]
   305      37.366639      37.366639      37.366639    6[1-(0),6-(6,6),6-(6,6)]
   306      34.966979      34.966979      34.966979    6[6-(1,6),6-(1,6),6-(6)]
   307      33.812744      33.812744      33.812744    6[6-(6),6-(6,6)]
   308      32.773023      32.773023      32.773023    6[6-(6),6-(6,6)]
   309      31.475795      31.475795      31.475795    6[6-(1,6),6-(1,6),6-(6)]
   310       42.33682       42.33682       42.33682    6[1-(0),6-(6,6),6-(6,6)]
   311      41.206517      41.206517      41.206517    6[6-(1,6),6-(1,6),6-(6)]
   312      40.658179      40.658179      40.658179    6[6-(6),6-(6,6)]
   313      40.171037      40.171037      40.171037    6[6-(6),6-(6,6)]
   314      39.577863      39.577863      39.577863    6[6-(1,6),6-(1,6),6-(6)]
   315      23.223161      23.223161      23.223161    6[1-(0),6-(6,6),6-(6,6)]
   316      25.622821      25.622821      25.622821    6[6-(1,6),6-(1,6),6-(6)]
   317      26.777056      26.777056      26.777056    6[6-(6),6-(6,6)]
   318      27.816777      27.816777      27.816777    6[6-(6),6-(6,6)]
   319      29.114005      29.114005      29.114005    6[6-(1,6),6-(1,6),6-(6)]
   320       18.25298       18.25298       18.25298    6[1-(0),6-(6,6),6-(6,6)]
   321      19.383283      19.383283      19.383283    6[6-(1,6),6-(1,6),6-(6)]
   322      19.931621      19.931621      19.931621    6[6-(6),6-(6,6)]
   323      20.418763      20.418763      20.418763    6[6-(6),6-(6,6)]
   324      21.011937      21.011937      21.011937    6[6-(1,6),6-(1,6),6-(6)]
   325       18.25298       18.25298       18.25298    6[1-(0),6-(6,6),6-(6,6)]
   326      19.383283      19.383283      19.383283    6[6-(1,6),6-(1,6),6-(6)]
   327      19.931621      19.931621      19.931621    6[6-(6),6-(6,6)]
   328      20.418763      20.418763      20.418763    6[6-(6),6-(6,6)]
   329      21.011937      21.011937      21.011937    6[6-(1,6),6-(1,6),6-(6)]
   330      23.223161      23.223161      23.223161    6[1-(0),6-(6,6),6-(6,6)]
   331      25.622821      25.622821      25.622821    6[6-(1,6),6-(1,6),6-(6)]
   332      26.777056      26.777056      26.777056    6[6-(6),6-(6,6)]
   333      27.816777      27.816777      27.816777    6[6-(6),6-(6,6)]
   334      29.114005      29.114005      29.114005    6[6-(1,6),6-(1,6),6-(6)]
   335       42.33682       42.33682       42.33682    6[1-(0),6-(6,6),6-(6,6)]
   336      41.206517      41.206517      41.206517    6[6-(1,6),6-(1,6),6-(6)]
   337      40.658179      40.658179      40.658179    6[6-(6),6-(6,6)]
   338      40.171037      40.171037      40.171037    6[6-(6),6-(6,6)]
   339      39.577863      39.577863      39.577863    6[6-(1,6),6-(1,6),6-(6)]
   340      37.366639      37.366639      37.366639    6[1-(0),6-(6,6),6-(6,6)]
   341      34.966979      34.966979      34.966979    6[6-(1,6),6-(1,6),6-(6)]
   342      33.812744      33.812744      33.812744    6[6-(6),6-(6,6)]
   343      32.773023      32.773023      32.773023    6[6-(6),6-(6,6)]
   344      31.475795      31.475795      31.475795    6[6-(1,6),6-(1,6),6-(6)]
   345       42.33682       42.33682       42.33682    6[1-(0),6-(6,6),6-(6,6)]
   346      41.206517      41.206517      41.206517    6[6-(1,6),6-(1,6),6-(6)]
   347      40.658179      40.658179      40.658179    6[6-(6),6-(6,6)]
   348      40.171037      40.171037      40.171037    6[6-(6),6-(6,6)]
   349      39.577863      39.577863      39.577863    6[6-(1,6),6-(1,6),6-(6)]
   350      37.366639      37.366639      37.366639    6[1-(0),6-(6,6),6-(6,6)]
   351      34.966979      34.966979      34.966979    6[6-(1,6),6-(1,6),6-(6)]
   352      33.812744      33.812744      33.812744    6[6-(6),6-(6,6)]
   353      32.773023      32.773023      32.773023    6[6-(6),6-(6,6)]
   354      31.475795      31.475795      31.475795    6[6-(1,6),6-(1,6),6-(6)]
   355      23.223161      23.223161      23.223161    6[1-(0),6-(6,6),6-(6,6)]
   356      25.622821      25.622821      25.622821    6[6-(1,6),6-(1,6),6-(6)]
   357      26.777056      26.777056      26.777056    6[6-(6),6-(6,6)]
   358      27.816777      27.816777      27.816777    6[6-(6),6-(6,6)]
   359      29.114005      29.114005      29.114005    6[6-(1,6),6-(1,6),6-(6)]
   360       18.25298       18.25298       18.25298    6[1-(0),6-(6,6),6-(6,6)]
   361      19.383283      19.383283      19.383283    6[6-(1,6),6-(1,6),6-(6)]
   362      19.931621      19.931621      19.931621    6[6-(6),6-(6,6)]
   363      20.418763      20.418763      20.418763    6[6-(6),6-(6,6)]
   364      21.011937      21.011937      21.011937    6[6-(1,6),6-(1,6),6-(6)]
   365        30.2949        30.2949        30.2949    6[1-(0),6-(6,6),6-(6,6)]
   366        30.2949        30.2949        30.2949    6[6-(1,6),6-(1,6),6-(6)]
   367        30.2949        30.2949        30.2949    6[6-(6),6-(6,6)]
   368        30.2949        30.2949        30.2949    6[6-(6),6-(6,6)]
   369        30.2949        30.2949        30.2949    6[6-(1,6),6-(1,6),6-(6)]
   370        30.2949        30.2949        30.2949    6[1-(0),6-(6,6),6-(6,6)]
   371        30.2949        30.2949        30.2949    6[6-(1,6),6-(1,6),6-(6)]
   372        30.2949        30.2949        30.2949    6[6-(6),6-(6,6)]
   373        30.2949        30.2949        30.2949    6[6-(6),6-(6,6)]
   374        30.2949        30.2949        30.2949    6[6-(1,6),6-(1,6),6-(6)]
   375      25.324719      25.324719      25.324719    6[1-(0),6-(6,6),6-(6,6)]
   376      24.055362      24.055362      24.055362    6[6-(1,6),6-(1,6),6-(6)]
   377      23.449464      23.449464      23.449464    6[6-(6),6-(6,6)]
   378      22.896885      22.896885      22.896885    6[6-(6),6-(6,6)]
   379      22.192832      22.192832      22.192832    6[6-(1,6),6-(1,6),6-(6)]
   380      35.265081      35.265081      35.265081    6[1-(0),6-(6,6),6-(6,6)]
   381      36.534438      36.534438      36.534438    6[6-(1,6),6-(1,6),6-(6)]
   382      37.140336      37.140336      37.140336    6[6-(6),6-(6,6)]
   383      37.692915      37.692915      37.692915    6[6-(6),6-(6,6)]
   384      38.396968      38.396968      38.396968    6[6-(1,6),6-(1,6),6-(6)]
   385        30.2949        30.2949        30.2949    6[1-(0),6-(6,6),6-(6,6)]
   386      39.952914      39.952914      39.952914    6[1-(0),6-(6,6),6-(6,6)]
   387      20.636886      20.636886      20.636886    6[1-(0),6-(6,6),6-(6,6)]
   388        30.2949        30.2949        30.2949    6[1-(0),6-(6,6),6-(6,6)]
   389      21.845652      21.845652      21.845652    6[1-(0),6-(6,6),6-(6,6)]
   390      38.744148      38.744148      38.744148    6[1-(0),6-(6,6),6-(6,6)]
   391      29.086133      29.086133      29.086133    6[1-(0),6-(6,6),6-(6,6)]
   392      31.503667      31.503667      31.503667    6[1-(0),6-(6,6),6-(6,6)]
   393      31.503667      31.503667      31.503667    6[1-(0),6-(6,6),6-(6,6)]
   394      38.744148      38.744148      38.744148    6[1-(0),6-(6,6),6-(6,6)]
   395      29.086133      29.086133      29.086133    6[1-(0),6-(6,6),6-(6,6)]
   396      21.845652      21.845652      21.845652    6[1-(0),6-(6,6),6-(6,6)]
   397      21.845652      21.845652      21.845652    6[1-(0),6-(6,6),6-(6,6)]
   398      29.086133      29.086133      29.086133    6[1-(0),6-(6,6),6-(6,6)]
   399      38.744148      38.744148      38.744148    6[1-(0),6-(6,6),6-(6,6)]
   400      31.503667      31.503667      31.503667    6[1-(0),6-(6,6),6-(6,6)]
   401      39.952914      39.952914      39.952914    6[1-(0),6-(6,6),6-(6,6)]
   402        30.2949        30.2949        30.2949    6[1-(0),6-(6,6),6-(6,6)]
   403        30.2949        30.2949        30.2949    6[1-(0),6-(6,6),6-(6,6)]
   404      20.636886      20.636886      20.636886    6[1-(0),6-(6,6),6-(6,6)]
   405      29.086133      29.086133      29.086133    6[1-(0),6-(6,6),6-(6,6)]
   406      31.503667      31.503667      31.503667    6[1-(0),6-(6,6),6-(6,6)]
   407      21.845652      21.845652      21.845652    6[1-(0),6-(6,6),6-(6,6)]
   408      38.744148      38.744148      38.744148    6[1-(0),6-(6,6),6-(6,6)]
   409      37.233038      37.233038      37.233038    8[6-(6,8),30-(8,8,8)]
   410      35.030599      35.030599      35.030599    8[6-(6,8),30-(8,8,8)]
   411      44.043332      44.043332      44.043332    8[6-(6,8),30-(8,8,8)]
   412      44.031214      44.031214      44.031214    8[6-(6,8),30-(8,8,8)]
   413      16.546468      16.546468      16.546468    8[6-(6,8),30-(8,8,8)]
   414      16.558586      16.558586      16.558586    8[6-(6,8),30-(8,8,8)]
   415      23.356762      23.356762      23.356762    8[6-(6,8),30-(8,8,8)]
   416      25.559201      25.559201      25.559201    8[6-(6,8),30-(8,8,8)]
   417      25.894566      25.894566      25.894566    8[6-(6,8),30-(8,8,8)]
   418      24.806676      24.806676      24.806676    8[6-(6,8),30-(8,8,8)]
   419      34.695234      34.695234      34.695234    8[6-(6,8),30-(8,8,8)]
   420      35.783124      35.783124      35.783124    8[6-(6,8),30-(8,8,8)]
   421      27.884941      27.884941      27.884941    8[6-(6,8),30-(8,8,8)]
   422      26.782509      26.782509      26.782509    8[6-(6,8),30-(8,8,8)]
   423      32.704859      32.704859      32.704859    8[6-(6,8),30-(8,8,8)]
   424      33.807291      33.807291      33.807291    8[6-(6,8),30-(8,8,8)]
   425      39.642997      39.642997      39.642997    8[6-(6,8),30-(8,8,8)]
   426      38.542989      38.542989      38.542989    8[6-(6,8),30-(8,8,8)]
   427      41.633372      41.633372      41.633372    8[6-(6,8),30-(8,8,8)]
   428      40.518823      40.518823      40.518823    8[6-(6,8),30-(8,8,8)]
   429      20.946803      20.946803      20.946803    8[6-(6,8),30-(8,8,8)]
   430      22.046811      22.046811      22.046811    8[6-(6,8),30-(8,8,8)]
   431      18.956428      18.956428      18.956428    8[6-(6,8),30-(8,8,8)]
   432      20.070977      20.070977      20.070977    8[6-(6,8),30-(8,8,8)]
   433      18.956428      18.956428      18.956428    8[6-(6,8),30-(8,8,8)]
   434      20.070977      20.070977      20.070977    8[6-(6,8),30-(8,8,8)]
   435      20.946803      20.946803      20.946803    8[6-(6,8),30-(8,8,8)]
   436      22.046811      22.046811      22.046811    8[6-(6,8),30-(8,8,8)]
   437      41.633372      41.633372      41.633372    8[6-(6,8),30-(8,8,8)]
   438      40.518823      40.518823      40.518823    8[6-(6,8),30-(8,8,8)]
   439      39.642997      39.642997      39.642997    8[6-(6,8),30-(8,8,8)]
   440      38.542989      38.542989      38.542989    8[6-(6,8),30-(8,8,8)]
   441      44.043332      44.043332      44.043332    8[6-(6,8),30-(8,8,8)]
   442      44.031214      44.031214      44.031214    8[6-(6,8),30-(8,8,8)]
   443      37.233038      37.233038      37.233038    8[6-(6,8),30-(8,8,8)]
   444      35.030599      35.030599      35.030599    8[6-(6,8),30-(8,8,8)]
   445      23.356762      23.356762      23.356762    8[6-(6,8),30-(8,8,8)]
   446      25.559201      25.559201      25.559201    8[6-(6,8),30-(8,8,8)]
   447      16.546468      16.546468      16.546468    8[6-(6,8),30-(8,8,8)]
   448      16.558586      16.558586      16.558586    8[6-(6,8),30-(8,8,8)]
   449      27.884941      27.884941      27.884941    8[6-(6,8),30-(8,8,8)]
   450      26.782509      26.782509      26.782509    8[6-(6,8),30-(8,8,8)]
   451      32.704859      32.704859      32.704859    8[6-(6,8),30-(8,8,8)]
   452      33.807291      33.807291      33.807291    8[6-(6,8),30-(8,8,8)]
   453      25.894566      25.894566      25.894566    8[6-(6,8),30-(8,8,8)]
   454      24.806676      24.806676      24.806676    8[6-(6,8),30-(8,8,8)]
   455      34.695234      34.695234      34.695234    8[6-(6,8),30-(8,8,8)]
   456      35.783124      35.783124      35.783124    8[6-(6,8),30-(8,8,8)]
   457      23.356762      23.356762      23.356762    8[6-(6,8),30-(8,8,8)]
   458      25.559201      25.559201      25.559201    8[6-(6,8),30-(8,8,8)]
   459      16.546468      16.546468      16.546468    8[6-(6,8),30-(8,8,8)]
   460      16.558586      16.558586      16.558586    8[6-(6,8),30-(8,8,8)]
   461      44.043332      44.043332      44.043332    8[6-(6,8),30-(8,8,8)]
   462      44.031214      44.031214      44.031214    8[6-(6,8),30-(8,8,8)]
   463      37.233038      37.233038      37.233038    8[6-(6,8),30-(8,8,8)]
   464      35.030599      35.030599      35.030599    8[6-(6,8),30-(8,8,8)]
   465      34.695234      34.695234      34.695234    8[6-(6,8),30-(8,8,8)]
   466      35.783124      35.783124      35.783124    8[6-(6,8),30-(8,8,8)]
   467      25.894566      25.894566      25.894566    8[6-(6,8),30-(8,8,8)]
   468      24.806676      24.806676      24.806676    8[6-(6,8),30-(8,8,8)]
   469      32.704859      32.704859      32.704859    8[6-(6,8),30-(8,8,8)]
   470      33.807291      33.807291      33.807291    8[6-(6,8),30-(8,8,8)]
   471      27.884941      27.884941      27.884941    8[6-(6,8),30-(8,8,8)]
   472      26.782509      26.782509      26.782509    8[6-(6,8),30-(8,8,8)]
   473      20.946803      20.946803      20.946803    8[6-(6,8),30-(8,8,8)]
   474      22.046811      22.046811      22.046811    8[6-(6,8),30-(8,8,8)]
   475      18.956428      18.956428      18.956428    8[6-(6,8),30-(8,8,8)]
   476      20.070977      20.070977      20.070977    8[6-(6,8),30-(8,8,8)]
   477      39.642997      39.642997      39.642997    8[6-(6,8),30-(8,8,8)]
   478      38.542989      38.542989      38.542989    8[6-(6,8),30-(8,8,8)]
   479      41.633372      41.633372      41.633372    8[6-(6,8),30-(8,8,8)]
   480      40.518823      40.518823      40.518823    8[6-(6,8),30-(8,8,8)]
   481      41.633372      41.633372      41.633372    8[6-(6,8),30-(8,8,8)]
   482      40.518823      40.518823      40.518823    8[6-(6,8),30-(8,8,8)]
   483      39.642997      39.642997      39.642997    8[6-(6,8),30-(8,8,8)]
   484      38.542989      38.542989      38.542989    8[6-(6,8),30-(8,8,8)]
   485      18.956428      18.956428      18.956428    8[6-(6,8),30-(8,8,8)]
   486      20.070977      20.070977      20.070977    8[6-(6,8),30-(8,8,8)]
   487      20.946803      20.946803      20.946803    8[6-(6,8),30-(8,8,8)]
   488      22.046811      22.046811      22.046811    8[6-(6,8),30-(8,8,8)]
   489      16.546468      16.546468      16.546468    8[6-(6,8),30-(8,8,8)]
   490      16.558586      16.558586      16.558586    8[6-(6,8),30-(8,8,8)]
   491      23.356762      23.356762      23.356762    8[6-(6,8),30-(8,8,8)]
   492      25.559201      25.559201      25.559201    8[6-(6,8),30-(8,8,8)]
   493      37.233038      37.233038      37.233038    8[6-(6,8),30-(8,8,8)]
   494      35.030599      35.030599      35.030599    8[6-(6,8),30-(8,8,8)]
   495      44.043332      44.043332      44.043332    8[6-(6,8),30-(8,8,8)]
   496      44.031214      44.031214      44.031214    8[6-(6,8),30-(8,8,8)]
   497      32.704859      32.704859      32.704859    8[6-(6,8),30-(8,8,8)]
   498      33.807291      33.807291      33.807291    8[6-(6,8),30-(8,8,8)]
   499      27.884941      27.884941      27.884941    8[6-(6,8),30-(8,8,8)]
   500      26.782509      26.782509      26.782509    8[6-(6,8),30-(8,8,8)]
   501      34.695234      34.695234      34.695234    8[6-(6,8),30-(8,8,8)]
   502      35.783124      35.783124      35.783124    8[6-(6,8),30-(8,8,8)]
   503      25.894566      25.894566      25.894566    8[6-(6,8),30-(8,8,8)]
   504      24.806676      24.806676      24.806676    8[6-(6,8),30-(8,8,8)]
