# Supplementary material for: A collection of forcefield precursors for metal–organic frameworks
Source: RSC Adv. 2019 Nov 13;9(63):36492–507. doi: 10.1039/c9ra07327b (PMC9075174; doi:10.1039/c9ra07327b)
Supplement: RA-009-C9RA07327B-s2629 [file RA-009-C9RA07327B-s2629.txt]

VUJBIM_clean

30.261200    0.000000    0.000000
15.130600    26.206968    0.000000
15.130600    8.735656    24.708166

     1      19.104652      19.104652      19.104652    29[8-(6),8-(6),8-(6),8-(6)]
     2       3.974052       3.974052       3.974052    29[8-(6),8-(6),8-(6),8-(6)]
     3      26.287148      26.287148      26.287148    29[8-(6),8-(6),8-(6),8-(6)]
     4      11.156548      11.156548      11.156548    29[8-(6),8-(6),8-(6),8-(6)]
     5      19.104652      19.104652      19.104652    29[8-(6),8-(6),8-(6),8-(6)]
     6      11.156548      11.156548      11.156548    29[8-(6),8-(6),8-(6),8-(6)]
     7      26.287148      26.287148      26.287148    29[8-(6),8-(6),8-(6),8-(6)]
     8       3.974052       3.974052       3.974052    29[8-(6),8-(6),8-(6),8-(6)]
     9       7.948104       7.948104       7.948104    29[8-(6),8-(6),8-(6),8-(6)]
    10        15.1306        15.1306        15.1306    29[8-(6),8-(6),8-(6),8-(6)]
    11      22.313096      22.313096      22.313096    29[8-(6),8-(6),8-(6),8-(6)]
    12        15.1306        15.1306        15.1306    29[8-(6),8-(6),8-(6),8-(6)]
    13       9.831713       9.831713       9.831713    29[8-(6),8-(6),8-(6),8-(6)]
    14       5.298887       5.298887       5.298887    29[8-(6),8-(6),8-(6),8-(6)]
    15      24.962313      24.962313      24.962313    29[8-(6),8-(6),8-(6),8-(6)]
    16      20.429487      20.429487      20.429487    29[8-(6),8-(6),8-(6),8-(6)]
    17        15.1306        15.1306        15.1306    29[8-(6),8-(6),8-(6),8-(6)]
    18        15.1306        15.1306        15.1306    29[8-(6),8-(6),8-(6),8-(6)]
    19      19.663425      19.663425      19.663425    29[8-(6),8-(6),8-(6),8-(6)]
    20      10.597775      10.597775      10.597775    29[8-(6),8-(6),8-(6),8-(6)]
    21       5.298887       5.298887       5.298887    29[8-(6),8-(6),8-(6),8-(6)]
    22       9.831713       9.831713       9.831713    29[8-(6),8-(6),8-(6),8-(6)]
    23      24.962313      24.962313      24.962313    29[8-(6),8-(6),8-(6),8-(6)]
    24      20.429487      20.429487      20.429487    29[8-(6),8-(6),8-(6),8-(6)]
    25      34.119503      34.119503      34.119503    1[6-(6,6)]
    26      42.344497      42.344497      42.344497    1[6-(6,6)]
    27      18.177903      18.177903      18.177903    1[6-(6,6)]
    28      26.402897      26.402897      26.402897    1[6-(6,6)]
    29      24.054628      24.054628      24.054628    1[6-(6,6)]
    30      36.467772      36.467772      36.467772    1[6-(6,6)]
    31      28.242778      28.242778      28.242778    1[6-(6,6)]
    32      32.279622      32.279622      32.279622    1[6-(6,6)]
    33      36.137925      36.137925      36.137925    1[6-(6,6)]
    34      40.326075      40.326075      40.326075    1[6-(6,6)]
    35      24.384475      24.384475      24.384475    1[6-(6,6)]
    36      20.196325      20.196325      20.196325    1[6-(6,6)]
    37      20.196325      20.196325      20.196325    1[6-(6,6)]
    38      24.384475      24.384475      24.384475    1[6-(6,6)]
    39      40.326075      40.326075      40.326075    1[6-(6,6)]
    40      36.137925      36.137925      36.137925    1[6-(6,6)]
    41      42.344497      42.344497      42.344497    1[6-(6,6)]
    42      34.119503      34.119503      34.119503    1[6-(6,6)]
    43      26.402897      26.402897      26.402897    1[6-(6,6)]
    44      18.177903      18.177903      18.177903    1[6-(6,6)]
    45      28.242778      28.242778      28.242778    1[6-(6,6)]
    46      32.279622      32.279622      32.279622    1[6-(6,6)]
    47      24.054628      24.054628      24.054628    1[6-(6,6)]
    48      36.467772      36.467772      36.467772    1[6-(6,6)]
    49      26.402897      26.402897      26.402897    1[6-(6,6)]
    50      18.177903      18.177903      18.177903    1[6-(6,6)]
    51      42.344497      42.344497      42.344497    1[6-(6,6)]
    52      34.119503      34.119503      34.119503    1[6-(6,6)]
    53      36.467772      36.467772      36.467772    1[6-(6,6)]
    54      24.054628      24.054628      24.054628    1[6-(6,6)]
    55      32.279622      32.279622      32.279622    1[6-(6,6)]
    56      28.242778      28.242778      28.242778    1[6-(6,6)]
    57      24.384475      24.384475      24.384475    1[6-(6,6)]
    58      20.196325      20.196325      20.196325    1[6-(6,6)]
    59      36.137925      36.137925      36.137925    1[6-(6,6)]
    60      40.326075      40.326075      40.326075    1[6-(6,6)]
    61      40.326075      40.326075      40.326075    1[6-(6,6)]
    62      36.137925      36.137925      36.137925    1[6-(6,6)]
    63      20.196325      20.196325      20.196325    1[6-(6,6)]
    64      24.384475      24.384475      24.384475    1[6-(6,6)]
    65      18.177903      18.177903      18.177903    1[6-(6,6)]
    66      26.402897      26.402897      26.402897    1[6-(6,6)]
    67      34.119503      34.119503      34.119503    1[6-(6,6)]
    68      42.344497      42.344497      42.344497    1[6-(6,6)]
    69      32.279622      32.279622      32.279622    1[6-(6,6)]
    70      28.242778      28.242778      28.242778    1[6-(6,6)]
    71      36.467772      36.467772      36.467772    1[6-(6,6)]
    72      24.054628      24.054628      24.054628    1[6-(6,6)]
    73      38.213843      38.213843      38.213843    1[6-(6,6)]
    74      42.547247      42.547247      42.547247    1[6-(6,6)]
    75      17.975153      17.975153      17.975153    1[6-(6,6)]
    76      22.308557      22.308557      22.308557    1[6-(6,6)]
    77      25.927796      25.927796      25.927796    1[6-(6,6)]
    78      34.594604      34.594604      34.594604    1[6-(6,6)]
    79        30.2612        30.2612        30.2612    1[6-(6,6)]
    80        30.2612        30.2612        30.2612    1[6-(6,6)]
    81      38.213843      38.213843      38.213843    1[6-(6,6)]
    82      42.547247      42.547247      42.547247    1[6-(6,6)]
    83      22.308557      22.308557      22.308557    1[6-(6,6)]
    84      17.975153      17.975153      17.975153    1[6-(6,6)]
    85      17.975153      17.975153      17.975153    1[6-(6,6)]
    86      22.308557      22.308557      22.308557    1[6-(6,6)]
    87      42.547247      42.547247      42.547247    1[6-(6,6)]
    88      38.213843      38.213843      38.213843    1[6-(6,6)]
    89      42.547247      42.547247      42.547247    1[6-(6,6)]
    90      38.213843      38.213843      38.213843    1[6-(6,6)]
    91      22.308557      22.308557      22.308557    1[6-(6,6)]
    92      17.975153      17.975153      17.975153    1[6-(6,6)]
    93        30.2612        30.2612        30.2612    1[6-(6,6)]
    94        30.2612        30.2612        30.2612    1[6-(6,6)]
    95      25.927796      25.927796      25.927796    1[6-(6,6)]
    96      34.594604      34.594604      34.594604    1[6-(6,6)]
    97        30.2612        30.2612        30.2612    1[6-(6,6)]
    98      40.543956      40.543956      40.543956    1[6-(6,6)]
    99      19.978444      19.978444      19.978444    1[6-(6,6)]
   100        30.2612        30.2612        30.2612    1[6-(6,6)]
   101      22.002919      22.002919      22.002919    1[6-(6,6)]
   102      38.519481      38.519481      38.519481    1[6-(6,6)]
   103      28.236726      28.236726      28.236726    1[6-(6,6)]
   104      32.285674      32.285674      32.285674    1[6-(6,6)]
   105      32.285674      32.285674      32.285674    1[6-(6,6)]
   106      38.519481      38.519481      38.519481    1[6-(6,6)]
   107      28.236726      28.236726      28.236726    1[6-(6,6)]
   108      22.002919      22.002919      22.002919    1[6-(6,6)]
   109      22.002919      22.002919      22.002919    1[6-(6,6)]
   110      28.236726      28.236726      28.236726    1[6-(6,6)]
   111      38.519481      38.519481      38.519481    1[6-(6,6)]
   112      32.285674      32.285674      32.285674    1[6-(6,6)]
   113      40.543956      40.543956      40.543956    1[6-(6,6)]
   114        30.2612        30.2612        30.2612    1[6-(6,6)]
   115        30.2612        30.2612        30.2612    1[6-(6,6)]
   116      19.978444      19.978444      19.978444    1[6-(6,6)]
   117      28.236726      28.236726      28.236726    1[6-(6,6)]
   118      32.285674      32.285674      32.285674    1[6-(6,6)]
   119      22.002919      22.002919      22.002919    1[6-(6,6)]
   120      38.519481      38.519481      38.519481    1[6-(6,6)]
   121      36.134899      36.134899      36.134899    6[6-(6,6),8-(29),8-(29)]
   122      36.137925      36.137925      36.137925    6[6-(1,6),6-(1,6),6-(8,8)]
   123      34.927477      34.927477      34.927477    6[1-(0),6-(6,6),6-(6,6)]
   124      43.530736      43.530736      43.530736    6[6-(6,6),8-(29),8-(29)]
   125       42.52909       42.52909       42.52909    6[6-(1,6),6-(1,6),6-(8,8)]
   126      42.063068      42.063068      42.063068    6[1-(0),6-(6,6),6-(6,6)]
   127      16.991664      16.991664      16.991664    6[6-(6,6),8-(29),8-(29)]
   128       17.99331       17.99331       17.99331    6[6-(1,6),6-(1,6),6-(8,8)]
   129      18.459332      18.459332      18.459332    6[1-(0),6-(6,6),6-(6,6)]
   130      24.387501      24.387501      24.387501    6[6-(6,6),8-(29),8-(29)]
   131      24.384475      24.384475      24.384475    6[6-(1,6),6-(1,6),6-(8,8)]
   132      25.594923      25.594923      25.594923    6[1-(0),6-(6,6),6-(6,6)]
   133      25.225736      25.225736      25.225736    6[6-(6,6),8-(29),8-(29)]
   134      24.947333      24.947333      24.947333    6[6-(1,6),6-(1,6),6-(8,8)]
   135      24.305796      24.305796      24.305796    6[1-(0),6-(6,6),6-(6,6)]
   136      35.296664      35.296664      35.296664    6[6-(6,6),8-(29),8-(29)]
   137      35.575067      35.575067      35.575067    6[6-(1,6),6-(1,6),6-(8,8)]
   138      36.216604      36.216604      36.216604    6[1-(0),6-(6,6),6-(6,6)]
   139      27.900826      27.900826      27.900826    6[6-(6,6),8-(29),8-(29)]
   140      29.183901      29.183901      29.183901    6[6-(1,6),6-(1,6),6-(8,8)]
   141      29.081013      29.081013      29.081013    6[1-(0),6-(6,6),6-(6,6)]
   142      32.621574      32.621574      32.621574    6[6-(6,6),8-(29),8-(29)]
   143      31.338499      31.338499      31.338499    6[6-(1,6),6-(1,6),6-(8,8)]
   144      31.441387      31.441387      31.441387    6[1-(0),6-(6,6),6-(6,6)]
   145      38.495273      38.495273      38.495273    6[6-(6,6),8-(29),8-(29)]
   146      37.215224      37.215224      37.215224    6[6-(1,6),6-(1,6),6-(8,8)]
   147      36.107664      36.107664      36.107664    6[1-(0),6-(6,6),6-(6,6)]
   148      41.170363      41.170363      41.170363    6[6-(6,6),8-(29),8-(29)]
   149      41.451792      41.451792      41.451792    6[6-(1,6),6-(1,6),6-(8,8)]
   150      40.882881      40.882881      40.882881    6[1-(0),6-(6,6),6-(6,6)]
   151      22.027127      22.027127      22.027127    6[6-(6,6),8-(29),8-(29)]
   152      23.307176      23.307176      23.307176    6[6-(1,6),6-(1,6),6-(8,8)]
   153      24.414736      24.414736      24.414736    6[1-(0),6-(6,6),6-(6,6)]
   154      19.352037      19.352037      19.352037    6[6-(6,6),8-(29),8-(29)]
   155      19.070608      19.070608      19.070608    6[6-(1,6),6-(1,6),6-(8,8)]
   156      19.639519      19.639519      19.639519    6[1-(0),6-(6,6),6-(6,6)]
   157      19.352037      19.352037      19.352037    6[6-(6,6),8-(29),8-(29)]
   158      19.070608      19.070608      19.070608    6[6-(1,6),6-(1,6),6-(8,8)]
   159      19.639519      19.639519      19.639519    6[1-(0),6-(6,6),6-(6,6)]
   160      22.027127      22.027127      22.027127    6[6-(6,6),8-(29),8-(29)]
   161      23.307176      23.307176      23.307176    6[6-(1,6),6-(1,6),6-(8,8)]
   162      24.414736      24.414736      24.414736    6[1-(0),6-(6,6),6-(6,6)]
   163      41.170363      41.170363      41.170363    6[6-(6,6),8-(29),8-(29)]
   164      41.451792      41.451792      41.451792    6[6-(1,6),6-(1,6),6-(8,8)]
   165      40.882881      40.882881      40.882881    6[1-(0),6-(6,6),6-(6,6)]
   166      38.495273      38.495273      38.495273    6[6-(6,6),8-(29),8-(29)]
   167      37.215224      37.215224      37.215224    6[6-(1,6),6-(1,6),6-(8,8)]
   168      36.107664      36.107664      36.107664    6[1-(0),6-(6,6),6-(6,6)]
   169      43.530736      43.530736      43.530736    6[6-(6,6),8-(29),8-(29)]
   170       42.52909       42.52909       42.52909    6[6-(1,6),6-(1,6),6-(8,8)]
   171      42.063068      42.063068      42.063068    6[1-(0),6-(6,6),6-(6,6)]
   172      36.134899      36.134899      36.134899    6[6-(6,6),8-(29),8-(29)]
   173      36.137925      36.137925      36.137925    6[6-(1,6),6-(1,6),6-(8,8)]
   174      34.927477      34.927477      34.927477    6[1-(0),6-(6,6),6-(6,6)]
   175      24.387501      24.387501      24.387501    6[6-(6,6),8-(29),8-(29)]
   176      24.384475      24.384475      24.384475    6[6-(1,6),6-(1,6),6-(8,8)]
   177      25.594923      25.594923      25.594923    6[1-(0),6-(6,6),6-(6,6)]
   178      16.991664      16.991664      16.991664    6[6-(6,6),8-(29),8-(29)]
   179       17.99331       17.99331       17.99331    6[6-(1,6),6-(1,6),6-(8,8)]
   180      18.459332      18.459332      18.459332    6[1-(0),6-(6,6),6-(6,6)]
   181      27.900826      27.900826      27.900826    6[6-(6,6),8-(29),8-(29)]
   182      29.183901      29.183901      29.183901    6[6-(1,6),6-(1,6),6-(8,8)]
   183      29.081013      29.081013      29.081013    6[1-(0),6-(6,6),6-(6,6)]
   184      32.621574      32.621574      32.621574    6[6-(6,6),8-(29),8-(29)]
   185      31.338499      31.338499      31.338499    6[6-(1,6),6-(1,6),6-(8,8)]
   186      31.441387      31.441387      31.441387    6[1-(0),6-(6,6),6-(6,6)]
   187      25.225736      25.225736      25.225736    6[6-(6,6),8-(29),8-(29)]
   188      24.947333      24.947333      24.947333    6[6-(1,6),6-(1,6),6-(8,8)]
   189      24.305796      24.305796      24.305796    6[1-(0),6-(6,6),6-(6,6)]
   190      35.296664      35.296664      35.296664    6[6-(6,6),8-(29),8-(29)]
   191      35.575067      35.575067      35.575067    6[6-(1,6),6-(1,6),6-(8,8)]
   192      36.216604      36.216604      36.216604    6[1-(0),6-(6,6),6-(6,6)]
   193      24.387501      24.387501      24.387501    6[6-(6,6),8-(29),8-(29)]
   194      24.384475      24.384475      24.384475    6[6-(1,6),6-(1,6),6-(8,8)]
   195      25.594923      25.594923      25.594923    6[1-(0),6-(6,6),6-(6,6)]
   196      16.991664      16.991664      16.991664    6[6-(6,6),8-(29),8-(29)]
   197       17.99331       17.99331       17.99331    6[6-(1,6),6-(1,6),6-(8,8)]
   198      18.459332      18.459332      18.459332    6[1-(0),6-(6,6),6-(6,6)]
   199      43.530736      43.530736      43.530736    6[6-(6,6),8-(29),8-(29)]
   200       42.52909       42.52909       42.52909    6[6-(1,6),6-(1,6),6-(8,8)]
   201      42.063068      42.063068      42.063068    6[1-(0),6-(6,6),6-(6,6)]
   202      36.134899      36.134899      36.134899    6[6-(6,6),8-(29),8-(29)]
   203      36.137925      36.137925      36.137925    6[6-(1,6),6-(1,6),6-(8,8)]
   204      34.927477      34.927477      34.927477    6[1-(0),6-(6,6),6-(6,6)]
   205      35.296664      35.296664      35.296664    6[6-(6,6),8-(29),8-(29)]
   206      35.575067      35.575067      35.575067    6[6-(1,6),6-(1,6),6-(8,8)]
   207      36.216604      36.216604      36.216604    6[1-(0),6-(6,6),6-(6,6)]
   208      25.225736      25.225736      25.225736    6[6-(6,6),8-(29),8-(29)]
   209      24.947333      24.947333      24.947333    6[6-(1,6),6-(1,6),6-(8,8)]
   210      24.305796      24.305796      24.305796    6[1-(0),6-(6,6),6-(6,6)]
   211      32.621574      32.621574      32.621574    6[6-(6,6),8-(29),8-(29)]
   212      31.338499      31.338499      31.338499    6[6-(1,6),6-(1,6),6-(8,8)]
   213      31.441387      31.441387      31.441387    6[1-(0),6-(6,6),6-(6,6)]
   214      27.900826      27.900826      27.900826    6[6-(6,6),8-(29),8-(29)]
   215      29.183901      29.183901      29.183901    6[6-(1,6),6-(1,6),6-(8,8)]
   216      29.081013      29.081013      29.081013    6[1-(0),6-(6,6),6-(6,6)]
   217      22.027127      22.027127      22.027127    6[6-(6,6),8-(29),8-(29)]
   218      23.307176      23.307176      23.307176    6[6-(1,6),6-(1,6),6-(8,8)]
   219      24.414736      24.414736      24.414736    6[1-(0),6-(6,6),6-(6,6)]
   220      19.352037      19.352037      19.352037    6[6-(6,6),8-(29),8-(29)]
   221      19.070608      19.070608      19.070608    6[6-(1,6),6-(1,6),6-(8,8)]
   222      19.639519      19.639519      19.639519    6[1-(0),6-(6,6),6-(6,6)]
   223      38.495273      38.495273      38.495273    6[6-(6,6),8-(29),8-(29)]
   224      37.215224      37.215224      37.215224    6[6-(1,6),6-(1,6),6-(8,8)]
   225      36.107664      36.107664      36.107664    6[1-(0),6-(6,6),6-(6,6)]
   226      41.170363      41.170363      41.170363    6[6-(6,6),8-(29),8-(29)]
   227      41.451792      41.451792      41.451792    6[6-(1,6),6-(1,6),6-(8,8)]
   228      40.882881      40.882881      40.882881    6[1-(0),6-(6,6),6-(6,6)]
   229      41.170363      41.170363      41.170363    6[6-(6,6),8-(29),8-(29)]
   230      41.451792      41.451792      41.451792    6[6-(1,6),6-(1,6),6-(8,8)]
   231      40.882881      40.882881      40.882881    6[1-(0),6-(6,6),6-(6,6)]
   232      38.495273      38.495273      38.495273    6[6-(6,6),8-(29),8-(29)]
   233      37.215224      37.215224      37.215224    6[6-(1,6),6-(1,6),6-(8,8)]
   234      36.107664      36.107664      36.107664    6[1-(0),6-(6,6),6-(6,6)]
   235      19.352037      19.352037      19.352037    6[6-(6,6),8-(29),8-(29)]
   236      19.070608      19.070608      19.070608    6[6-(1,6),6-(1,6),6-(8,8)]
   237      19.639519      19.639519      19.639519    6[1-(0),6-(6,6),6-(6,6)]
   238      22.027127      22.027127      22.027127    6[6-(6,6),8-(29),8-(29)]
   239      23.307176      23.307176      23.307176    6[6-(1,6),6-(1,6),6-(8,8)]
   240      24.414736      24.414736      24.414736    6[1-(0),6-(6,6),6-(6,6)]
   241      16.991664      16.991664      16.991664    6[6-(6,6),8-(29),8-(29)]
   242       17.99331       17.99331       17.99331    6[6-(1,6),6-(1,6),6-(8,8)]
   243      18.459332      18.459332      18.459332    6[1-(0),6-(6,6),6-(6,6)]
   244      24.387501      24.387501      24.387501    6[6-(6,6),8-(29),8-(29)]
   245      24.384475      24.384475      24.384475    6[6-(1,6),6-(1,6),6-(8,8)]
   246      25.594923      25.594923      25.594923    6[1-(0),6-(6,6),6-(6,6)]
   247      36.134899      36.134899      36.134899    6[6-(6,6),8-(29),8-(29)]
   248      36.137925      36.137925      36.137925    6[6-(1,6),6-(1,6),6-(8,8)]
   249      34.927477      34.927477      34.927477    6[1-(0),6-(6,6),6-(6,6)]
   250      43.530736      43.530736      43.530736    6[6-(6,6),8-(29),8-(29)]
   251       42.52909       42.52909       42.52909    6[6-(1,6),6-(1,6),6-(8,8)]
   252      42.063068      42.063068      42.063068    6[1-(0),6-(6,6),6-(6,6)]
   253      32.621574      32.621574      32.621574    6[6-(6,6),8-(29),8-(29)]
   254      31.338499      31.338499      31.338499    6[6-(1,6),6-(1,6),6-(8,8)]
   255      31.441387      31.441387      31.441387    6[1-(0),6-(6,6),6-(6,6)]
   256      27.900826      27.900826      27.900826    6[6-(6,6),8-(29),8-(29)]
   257      29.183901      29.183901      29.183901    6[6-(1,6),6-(1,6),6-(8,8)]
   258      29.081013      29.081013      29.081013    6[1-(0),6-(6,6),6-(6,6)]
   259      35.296664      35.296664      35.296664    6[6-(6,6),8-(29),8-(29)]
   260      35.575067      35.575067      35.575067    6[6-(1,6),6-(1,6),6-(8,8)]
   261      36.216604      36.216604      36.216604    6[1-(0),6-(6,6),6-(6,6)]
   262      25.225736      25.225736      25.225736    6[6-(6,6),8-(29),8-(29)]
   263      24.947333      24.947333      24.947333    6[6-(1,6),6-(1,6),6-(8,8)]
   264      24.305796      24.305796      24.305796    6[1-(0),6-(6,6),6-(6,6)]
   265      37.390739      37.390739      37.390739    6[1-(0),6-(6,6),6-(6,6)]
   266      34.951686      34.951686      34.951686    6[6-(1,6),6-(1,6),6-(6)]
   267      33.701898      33.701898      33.701898    6[6-(6),6-(6,6)]
   268      32.803141      32.803141      32.803141    6[6-(6),6-(6,6)]
   269      31.556379      31.556379      31.556379    6[6-(1,6),6-(1,6),6-(6)]
   270      42.250687      42.250687      42.250687    6[1-(0),6-(6,6),6-(6,6)]
   271      41.161284      41.161284      41.161284    6[6-(1,6),6-(1,6),6-(6)]
   272      40.571191      40.571191      40.571191    6[6-(6),6-(6,6)]
   273      40.192926      40.192926      40.192926    6[6-(6),6-(6,6)]
   274      39.666381      39.666381      39.666381    6[6-(1,6),6-(1,6),6-(6)]
   275      18.271713      18.271713      18.271713    6[1-(0),6-(6,6),6-(6,6)]
   276      19.361116      19.361116      19.361116    6[6-(1,6),6-(1,6),6-(6)]
   277      19.951209      19.951209      19.951209    6[6-(6),6-(6,6)]
   278      20.329474      20.329474      20.329474    6[6-(6),6-(6,6)]
   279      20.856019      20.856019      20.856019    6[6-(1,6),6-(1,6),6-(6)]
   280      23.131661      23.131661      23.131661    6[1-(0),6-(6,6),6-(6,6)]
   281      25.570714      25.570714      25.570714    6[6-(1,6),6-(1,6),6-(6)]
   282      26.820502      26.820502      26.820502    6[6-(6),6-(6,6)]
   283      27.719259      27.719259      27.719259    6[6-(6),6-(6,6)]
   284      28.966021      28.966021      28.966021    6[6-(1,6),6-(1,6),6-(6)]
   285      25.401251      25.401251      25.401251    6[1-(0),6-(6,6),6-(6,6)]
   286      24.051602      24.051602      24.051602    6[6-(1,6),6-(1,6),6-(6)]
   287      23.391908      23.391908      23.391908    6[6-(6),6-(6,6)]
   288      22.871415      22.871415      22.871415    6[6-(6),6-(6,6)]
   289      22.151198      22.151198      22.151198    6[6-(1,6),6-(1,6),6-(6)]
   290      35.121149      35.121149      35.121149    6[1-(0),6-(6,6),6-(6,6)]
   291      36.470798      36.470798      36.470798    6[6-(1,6),6-(1,6),6-(6)]
   292      37.130492      37.130492      37.130492    6[6-(6),6-(6,6)]
   293      37.650985      37.650985      37.650985    6[6-(6),6-(6,6)]
   294      38.371202      38.371202      38.371202    6[6-(1,6),6-(1,6),6-(6)]
   295        30.2612        30.2612        30.2612    6[1-(0),6-(6,6),6-(6,6)]
   296        30.2612        30.2612        30.2612    6[6-(1,6),6-(1,6),6-(6)]
   297        30.2612        30.2612        30.2612    6[6-(6),6-(6,6)]
   298        30.2612        30.2612        30.2612    6[6-(6),6-(6,6)]
   299        30.2612        30.2612        30.2612    6[6-(1,6),6-(1,6),6-(6)]
   300        30.2612        30.2612        30.2612    6[1-(0),6-(6,6),6-(6,6)]
   301        30.2612        30.2612        30.2612    6[6-(1,6),6-(1,6),6-(6)]
   302        30.2612        30.2612        30.2612    6[6-(6),6-(6,6)]
   303        30.2612        30.2612        30.2612    6[6-(6),6-(6,6)]
   304        30.2612        30.2612        30.2612    6[6-(1,6),6-(1,6),6-(6)]
   305      37.390739      37.390739      37.390739    6[1-(0),6-(6,6),6-(6,6)]
   306      34.951686      34.951686      34.951686    6[6-(1,6),6-(1,6),6-(6)]
   307      33.701898      33.701898      33.701898    6[6-(6),6-(6,6)]
   308      32.803141      32.803141      32.803141    6[6-(6),6-(6,6)]
   309      31.556379      31.556379      31.556379    6[6-(1,6),6-(1,6),6-(6)]
   310      42.250687      42.250687      42.250687    6[1-(0),6-(6,6),6-(6,6)]
   311      41.161284      41.161284      41.161284    6[6-(1,6),6-(1,6),6-(6)]
   312      40.571191      40.571191      40.571191    6[6-(6),6-(6,6)]
   313      40.192926      40.192926      40.192926    6[6-(6),6-(6,6)]
   314      39.666381      39.666381      39.666381    6[6-(1,6),6-(1,6),6-(6)]
   315      23.131661      23.131661      23.131661    6[1-(0),6-(6,6),6-(6,6)]
   316      25.570714      25.570714      25.570714    6[6-(1,6),6-(1,6),6-(6)]
   317      26.820502      26.820502      26.820502    6[6-(6),6-(6,6)]
   318      27.719259      27.719259      27.719259    6[6-(6),6-(6,6)]
   319      28.966021      28.966021      28.966021    6[6-(1,6),6-(1,6),6-(6)]
   320      18.271713      18.271713      18.271713    6[1-(0),6-(6,6),6-(6,6)]
   321      19.361116      19.361116      19.361116    6[6-(1,6),6-(1,6),6-(6)]
   322      19.951209      19.951209      19.951209    6[6-(6),6-(6,6)]
   323      20.329474      20.329474      20.329474    6[6-(6),6-(6,6)]
   324      20.856019      20.856019      20.856019    6[6-(1,6),6-(1,6),6-(6)]
   325      18.271713      18.271713      18.271713    6[1-(0),6-(6,6),6-(6,6)]
   326      19.361116      19.361116      19.361116    6[6-(1,6),6-(1,6),6-(6)]
   327      19.951209      19.951209      19.951209    6[6-(6),6-(6,6)]
   328      20.329474      20.329474      20.329474    6[6-(6),6-(6,6)]
   329      20.856019      20.856019      20.856019    6[6-(1,6),6-(1,6),6-(6)]
   330      23.131661      23.131661      23.131661    6[1-(0),6-(6,6),6-(6,6)]
   331      25.570714      25.570714      25.570714    6[6-(1,6),6-(1,6),6-(6)]
   332      26.820502      26.820502      26.820502    6[6-(6),6-(6,6)]
   333      27.719259      27.719259      27.719259    6[6-(6),6-(6,6)]
   334      28.966021      28.966021      28.966021    6[6-(1,6),6-(1,6),6-(6)]
   335      42.250687      42.250687      42.250687    6[1-(0),6-(6,6),6-(6,6)]
   336      41.161284      41.161284      41.161284    6[6-(1,6),6-(1,6),6-(6)]
   337      40.571191      40.571191      40.571191    6[6-(6),6-(6,6)]
   338      40.192926      40.192926      40.192926    6[6-(6),6-(6,6)]
   339      39.666381      39.666381      39.666381    6[6-(1,6),6-(1,6),6-(6)]
   340      37.390739      37.390739      37.390739    6[1-(0),6-(6,6),6-(6,6)]
   341      34.951686      34.951686      34.951686    6[6-(1,6),6-(1,6),6-(6)]
   342      33.701898      33.701898      33.701898    6[6-(6),6-(6,6)]
   343      32.803141      32.803141      32.803141    6[6-(6),6-(6,6)]
   344      31.556379      31.556379      31.556379    6[6-(1,6),6-(1,6),6-(6)]
   345      42.250687      42.250687      42.250687    6[1-(0),6-(6,6),6-(6,6)]
   346      41.161284      41.161284      41.161284    6[6-(1,6),6-(1,6),6-(6)]
   347      40.571191      40.571191      40.571191    6[6-(6),6-(6,6)]
   348      40.192926      40.192926      40.192926    6[6-(6),6-(6,6)]
   349      39.666381      39.666381      39.666381    6[6-(1,6),6-(1,6),6-(6)]
   350      37.390739      37.390739      37.390739    6[1-(0),6-(6,6),6-(6,6)]
   351      34.951686      34.951686      34.951686    6[6-(1,6),6-(1,6),6-(6)]
   352      33.701898      33.701898      33.701898    6[6-(6),6-(6,6)]
   353      32.803141      32.803141      32.803141    6[6-(6),6-(6,6)]
   354      31.556379      31.556379      31.556379    6[6-(1,6),6-(1,6),6-(6)]
   355      23.131661      23.131661      23.131661    6[1-(0),6-(6,6),6-(6,6)]
   356      25.570714      25.570714      25.570714    6[6-(1,6),6-(1,6),6-(6)]
   357      26.820502      26.820502      26.820502    6[6-(6),6-(6,6)]
   358      27.719259      27.719259      27.719259    6[6-(6),6-(6,6)]
   359      28.966021      28.966021      28.966021    6[6-(1,6),6-(1,6),6-(6)]
   360      18.271713      18.271713      18.271713    6[1-(0),6-(6,6),6-(6,6)]
   361      19.361116      19.361116      19.361116    6[6-(1,6),6-(1,6),6-(6)]
   362      19.951209      19.951209      19.951209    6[6-(6),6-(6,6)]
   363      20.329474      20.329474      20.329474    6[6-(6),6-(6,6)]
   364      20.856019      20.856019      20.856019    6[6-(1,6),6-(1,6),6-(6)]
   365        30.2612        30.2612        30.2612    6[1-(0),6-(6,6),6-(6,6)]
   366        30.2612        30.2612        30.2612    6[6-(1,6),6-(1,6),6-(6)]
   367        30.2612        30.2612        30.2612    6[6-(6),6-(6,6)]
   368        30.2612        30.2612        30.2612    6[6-(6),6-(6,6)]
   369        30.2612        30.2612        30.2612    6[6-(1,6),6-(1,6),6-(6)]
   370        30.2612        30.2612        30.2612    6[1-(0),6-(6,6),6-(6,6)]
   371        30.2612        30.2612        30.2612    6[6-(1,6),6-(1,6),6-(6)]
   372        30.2612        30.2612        30.2612    6[6-(6),6-(6,6)]
   373        30.2612        30.2612        30.2612    6[6-(6),6-(6,6)]
   374        30.2612        30.2612        30.2612    6[6-(1,6),6-(1,6),6-(6)]
   375      25.401251      25.401251      25.401251    6[1-(0),6-(6,6),6-(6,6)]
   376      24.051602      24.051602      24.051602    6[6-(1,6),6-(1,6),6-(6)]
   377      23.391908      23.391908      23.391908    6[6-(6),6-(6,6)]
   378      22.871415      22.871415      22.871415    6[6-(6),6-(6,6)]
   379      22.151198      22.151198      22.151198    6[6-(1,6),6-(1,6),6-(6)]
   380      35.121149      35.121149      35.121149    6[1-(0),6-(6,6),6-(6,6)]
   381      36.470798      36.470798      36.470798    6[6-(1,6),6-(1,6),6-(6)]
   382      37.130492      37.130492      37.130492    6[6-(6),6-(6,6)]
   383      37.650985      37.650985      37.650985    6[6-(6),6-(6,6)]
   384      38.371202      38.371202      38.371202    6[6-(1,6),6-(1,6),6-(6)]
   385        30.2612        30.2612        30.2612    6[1-(0),6-(6,6),6-(6,6)]
   386      40.023463      40.023463      40.023463    6[1-(0),6-(6,6),6-(6,6)]
   387      20.498937      20.498937      20.498937    6[1-(0),6-(6,6),6-(6,6)]
   388        30.2612        30.2612        30.2612    6[1-(0),6-(6,6),6-(6,6)]
   389      21.703333      21.703333      21.703333    6[1-(0),6-(6,6),6-(6,6)]
   390      38.819067      38.819067      38.819067    6[1-(0),6-(6,6),6-(6,6)]
   391      29.056804      29.056804      29.056804    6[1-(0),6-(6,6),6-(6,6)]
   392      31.465596      31.465596      31.465596    6[1-(0),6-(6,6),6-(6,6)]
   393      31.465596      31.465596      31.465596    6[1-(0),6-(6,6),6-(6,6)]
   394      38.819067      38.819067      38.819067    6[1-(0),6-(6,6),6-(6,6)]
   395      29.056804      29.056804      29.056804    6[1-(0),6-(6,6),6-(6,6)]
   396      21.703333      21.703333      21.703333    6[1-(0),6-(6,6),6-(6,6)]
   397      21.703333      21.703333      21.703333    6[1-(0),6-(6,6),6-(6,6)]
   398      29.056804      29.056804      29.056804    6[1-(0),6-(6,6),6-(6,6)]
   399      38.819067      38.819067      38.819067    6[1-(0),6-(6,6),6-(6,6)]
   400      31.465596      31.465596      31.465596    6[1-(0),6-(6,6),6-(6,6)]
   401      40.023463      40.023463      40.023463    6[1-(0),6-(6,6),6-(6,6)]
   402        30.2612        30.2612        30.2612    6[1-(0),6-(6,6),6-(6,6)]
   403        30.2612        30.2612        30.2612    6[1-(0),6-(6,6),6-(6,6)]
   404      20.498937      20.498937      20.498937    6[1-(0),6-(6,6),6-(6,6)]
   405      29.056804      29.056804      29.056804    6[1-(0),6-(6,6),6-(6,6)]
   406      31.465596      31.465596      31.465596    6[1-(0),6-(6,6),6-(6,6)]
   407      21.703333      21.703333      21.703333    6[1-(0),6-(6,6),6-(6,6)]
   408      38.819067      38.819067      38.819067    6[1-(0),6-(6,6),6-(6,6)]
   409       37.23913       37.23913       37.23913    8[6-(6,8),29-(8,8,8)]
   410      35.022497      35.022497      35.022497    8[6-(6,8),29-(8,8,8)]
   411      44.035796      44.035796      44.035796    8[6-(6,8),29-(8,8,8)]
   412      43.989496      43.989496      43.989496    8[6-(6,8),29-(8,8,8)]
   413      16.486604      16.486604      16.486604    8[6-(6,8),29-(8,8,8)]
   414      16.532904      16.532904      16.532904    8[6-(6,8),29-(8,8,8)]
   415       23.28327       23.28327       23.28327    8[6-(6,8),29-(8,8,8)]
   416      25.499903      25.499903      25.499903    8[6-(6,8),29-(8,8,8)]
   417      25.882707      25.882707      25.882707    8[6-(6,8),29-(8,8,8)]
   418      24.801474      24.801474      24.801474    8[6-(6,8),29-(8,8,8)]
   419      34.639693      34.639693      34.639693    8[6-(6,8),29-(8,8,8)]
   420      35.720926      35.720926      35.720926    8[6-(6,8),29-(8,8,8)]
   421      27.843028      27.843028      27.843028    8[6-(6,8),29-(8,8,8)]
   422      26.753927      26.753927      26.753927    8[6-(6,8),29-(8,8,8)]
   423      32.679372      32.679372      32.679372    8[6-(6,8),29-(8,8,8)]
   424      33.768473      33.768473      33.768473    8[6-(6,8),29-(8,8,8)]
   425      39.657303      39.657303      39.657303    8[6-(6,8),29-(8,8,8)]
   426       38.52977       38.52977       38.52977    8[6-(6,8),29-(8,8,8)]
   427      41.617623      41.617623      41.617623    8[6-(6,8),29-(8,8,8)]
   428      40.482223      40.482223      40.482223    8[6-(6,8),29-(8,8,8)]
   429      20.865097      20.865097      20.865097    8[6-(6,8),29-(8,8,8)]
   430       21.99263       21.99263       21.99263    8[6-(6,8),29-(8,8,8)]
   431      18.904777      18.904777      18.904777    8[6-(6,8),29-(8,8,8)]
   432      20.040177      20.040177      20.040177    8[6-(6,8),29-(8,8,8)]
   433      18.904777      18.904777      18.904777    8[6-(6,8),29-(8,8,8)]
   434      20.040177      20.040177      20.040177    8[6-(6,8),29-(8,8,8)]
   435      20.865097      20.865097      20.865097    8[6-(6,8),29-(8,8,8)]
   436       21.99263       21.99263       21.99263    8[6-(6,8),29-(8,8,8)]
   437      41.617623      41.617623      41.617623    8[6-(6,8),29-(8,8,8)]
   438      40.482223      40.482223      40.482223    8[6-(6,8),29-(8,8,8)]
   439      39.657303      39.657303      39.657303    8[6-(6,8),29-(8,8,8)]
   440       38.52977       38.52977       38.52977    8[6-(6,8),29-(8,8,8)]
   441      44.035796      44.035796      44.035796    8[6-(6,8),29-(8,8,8)]
   442      43.989496      43.989496      43.989496    8[6-(6,8),29-(8,8,8)]
   443       37.23913       37.23913       37.23913    8[6-(6,8),29-(8,8,8)]
   444      35.022497      35.022497      35.022497    8[6-(6,8),29-(8,8,8)]
   445       23.28327       23.28327       23.28327    8[6-(6,8),29-(8,8,8)]
   446      25.499903      25.499903      25.499903    8[6-(6,8),29-(8,8,8)]
   447      16.486604      16.486604      16.486604    8[6-(6,8),29-(8,8,8)]
   448      16.532904      16.532904      16.532904    8[6-(6,8),29-(8,8,8)]
   449      27.843028      27.843028      27.843028    8[6-(6,8),29-(8,8,8)]
   450      26.753927      26.753927      26.753927    8[6-(6,8),29-(8,8,8)]
   451      32.679372      32.679372      32.679372    8[6-(6,8),29-(8,8,8)]
   452      33.768473      33.768473      33.768473    8[6-(6,8),29-(8,8,8)]
   453      25.882707      25.882707      25.882707    8[6-(6,8),29-(8,8,8)]
   454      24.801474      24.801474      24.801474    8[6-(6,8),29-(8,8,8)]
   455      34.639693      34.639693      34.639693    8[6-(6,8),29-(8,8,8)]
   456      35.720926      35.720926      35.720926    8[6-(6,8),29-(8,8,8)]
   457       23.28327       23.28327       23.28327    8[6-(6,8),29-(8,8,8)]
   458      25.499903      25.499903      25.499903    8[6-(6,8),29-(8,8,8)]
   459      16.486604      16.486604      16.486604    8[6-(6,8),29-(8,8,8)]
   460      16.532904      16.532904      16.532904    8[6-(6,8),29-(8,8,8)]
   461      44.035796      44.035796      44.035796    8[6-(6,8),29-(8,8,8)]
   462      43.989496      43.989496      43.989496    8[6-(6,8),29-(8,8,8)]
   463       37.23913       37.23913       37.23913    8[6-(6,8),29-(8,8,8)]
   464      35.022497      35.022497      35.022497    8[6-(6,8),29-(8,8,8)]
   465      34.639693      34.639693      34.639693    8[6-(6,8),29-(8,8,8)]
   466      35.720926      35.720926      35.720926    8[6-(6,8),29-(8,8,8)]
   467      25.882707      25.882707      25.882707    8[6-(6,8),29-(8,8,8)]
   468      24.801474      24.801474      24.801474    8[6-(6,8),29-(8,8,8)]
   469      32.679372      32.679372      32.679372    8[6-(6,8),29-(8,8,8)]
   470      33.768473      33.768473      33.768473    8[6-(6,8),29-(8,8,8)]
   471      27.843028      27.843028      27.843028    8[6-(6,8),29-(8,8,8)]
   472      26.753927      26.753927      26.753927    8[6-(6,8),29-(8,8,8)]
   473      20.865097      20.865097      20.865097    8[6-(6,8),29-(8,8,8)]
   474       21.99263       21.99263       21.99263    8[6-(6,8),29-(8,8,8)]
   475      18.904777      18.904777      18.904777    8[6-(6,8),29-(8,8,8)]
   476      20.040177      20.040177      20.040177    8[6-(6,8),29-(8,8,8)]
   477      39.657303      39.657303      39.657303    8[6-(6,8),29-(8,8,8)]
   478       38.52977       38.52977       38.52977    8[6-(6,8),29-(8,8,8)]
   479      41.617623      41.617623      41.617623    8[6-(6,8),29-(8,8,8)]
   480      40.482223      40.482223      40.482223    8[6-(6,8),29-(8,8,8)]
   481      41.617623      41.617623      41.617623    8[6-(6,8),29-(8,8,8)]
   482      40.482223      40.482223      40.482223    8[6-(6,8),29-(8,8,8)]
   483      39.657303      39.657303      39.657303    8[6-(6,8),29-(8,8,8)]
   484       38.52977       38.52977       38.52977    8[6-(6,8),29-(8,8,8)]
   485      18.904777      18.904777      18.904777    8[6-(6,8),29-(8,8,8)]
   486      20.040177      20.040177      20.040177    8[6-(6,8),29-(8,8,8)]
   487      20.865097      20.865097      20.865097    8[6-(6,8),29-(8,8,8)]
   488       21.99263       21.99263       21.99263    8[6-(6,8),29-(8,8,8)]
   489      16.486604      16.486604      16.486604    8[6-(6,8),29-(8,8,8)]
   490      16.532904      16.532904      16.532904    8[6-(6,8),29-(8,8,8)]
   491       23.28327       23.28327       23.28327    8[6-(6,8),29-(8,8,8)]
   492      25.499903      25.499903      25.499903    8[6-(6,8),29-(8,8,8)]
   493       37.23913       37.23913       37.23913    8[6-(6,8),29-(8,8,8)]
   494      35.022497      35.022497      35.022497    8[6-(6,8),29-(8,8,8)]
   495      44.035796      44.035796      44.035796    8[6-(6,8),29-(8,8,8)]
   496      43.989496      43.989496      43.989496    8[6-(6,8),29-(8,8,8)]
   497      32.679372      32.679372      32.679372    8[6-(6,8),29-(8,8,8)]
   498      33.768473      33.768473      33.768473    8[6-(6,8),29-(8,8,8)]
   499      27.843028      27.843028      27.843028    8[6-(6,8),29-(8,8,8)]
   500      26.753927      26.753927      26.753927    8[6-(6,8),29-(8,8,8)]
   501      34.639693      34.639693      34.639693    8[6-(6,8),29-(8,8,8)]
   502      35.720926      35.720926      35.720926    8[6-(6,8),29-(8,8,8)]
   503      25.882707      25.882707      25.882707    8[6-(6,8),29-(8,8,8)]
   504      24.801474      24.801474      24.801474    8[6-(6,8),29-(8,8,8)]
