# Supplementary material for: A collection of forcefield precursors for metal–organic frameworks
Source: RSC Adv. 2019 Nov 13;9(63):36492–507. doi: 10.1039/c9ra07327b (PMC9075174; doi:10.1039/c9ra07327b)
Supplement: RA-009-C9RA07327B-s2630 [file RA-009-C9RA07327B-s2630.txt]

VUKHOZ_clean

6.768100    0.000000    0.000000
0.000000    30.984000    0.000000
0.000000    0.000000    30.984000

     1       0.509841       0.509841       0.509841    47[8-(6),8-(6),8-(6,47)]
     2       4.312972       4.312972       4.312972    47[8-(6),8-(6,47)]
     3       0.509841       0.509841       0.509841    47[8-(6),8-(6),8-(6,47)]
     4       4.312972       4.312972       4.312972    47[8-(6),8-(6,47)]
     5       2.874209       2.874209       2.874209    47[8-(6),8-(6),8-(6,47)]
     6       5.839178       5.839178       5.839178    47[8-(6),8-(6,47)]
     7       2.874209       2.874209       2.874209    47[8-(6),8-(6),8-(6,47)]
     8       5.839178       5.839178       5.839178    47[8-(6),8-(6,47)]
     9       3.893891       3.893891       3.893891    47[8-(6),8-(6),8-(6,47)]
    10       0.928922       0.928922       0.928922    47[8-(6),8-(6,47)]
    11       3.893891       3.893891       3.893891    47[8-(6),8-(6),8-(6,47)]
    12       0.928922       0.928922       0.928922    47[8-(6),8-(6,47)]
    13       6.258259       6.258259       6.258259    47[8-(6),8-(6),8-(6,47)]
    14       2.455128       2.455128       2.455128    47[8-(6),8-(6,47)]
    15       6.258259       6.258259       6.258259    47[8-(6),8-(6),8-(6,47)]
    16       2.455128       2.455128       2.455128    47[8-(6),8-(6,47)]
    17       0.340435       0.340435       0.340435    1[6-(6,6)]
    18       6.445938       6.445938       6.445938    1[6-(6,6)]
    19       2.954276       2.954276       2.954276    1[6-(6,6)]
    20       3.611458       3.611458       3.611458    1[6-(6,6)]
    21        4.24766        4.24766        4.24766    1[6-(6,6)]
    22       4.428368       4.428368       4.428368    1[6-(6,6)]
    23       5.300776       5.300776       5.300776    1[6-(6,6)]
    24       4.982675       4.982675       4.982675    1[6-(6,6)]
    25       0.340435       0.340435       0.340435    1[6-(6,6)]
    26       6.445938       6.445938       6.445938    1[6-(6,6)]
    27       2.954276       2.954276       2.954276    1[6-(6,6)]
    28       3.611458       3.611458       3.611458    1[6-(6,6)]
    29        4.24766        4.24766        4.24766    1[6-(6,6)]
    30       4.428368       4.428368       4.428368    1[6-(6,6)]
    31       5.300776       5.300776       5.300776    1[6-(6,6)]
    32       4.982675       4.982675       4.982675    1[6-(6,6)]
    33       3.043615       3.043615       3.043615    1[6-(6,6)]
    34       3.706212       3.706212       3.706212    1[6-(6,6)]
    35       0.429774       0.429774       0.429774    1[6-(6,6)]
    36       6.540692       6.540692       6.540692    1[6-(6,6)]
    37        5.90449        5.90449        5.90449    1[6-(6,6)]
    38       5.723782       5.723782       5.723782    1[6-(6,6)]
    39       4.851374       4.851374       4.851374    1[6-(6,6)]
    40       5.169475       5.169475       5.169475    1[6-(6,6)]
    41       3.043615       3.043615       3.043615    1[6-(6,6)]
    42       3.706212       3.706212       3.706212    1[6-(6,6)]
    43       0.429774       0.429774       0.429774    1[6-(6,6)]
    44       6.540692       6.540692       6.540692    1[6-(6,6)]
    45        5.90449        5.90449        5.90449    1[6-(6,6)]
    46       5.723782       5.723782       5.723782    1[6-(6,6)]
    47       4.851374       4.851374       4.851374    1[6-(6,6)]
    48       5.169475       5.169475       5.169475    1[6-(6,6)]
    49       3.724485       3.724485       3.724485    1[6-(6,6)]
    50       3.061888       3.061888       3.061888    1[6-(6,6)]
    51       6.338326       6.338326       6.338326    1[6-(6,6)]
    52       0.227408       0.227408       0.227408    1[6-(6,6)]
    53        0.86361        0.86361        0.86361    1[6-(6,6)]
    54       1.044318       1.044318       1.044318    1[6-(6,6)]
    55       1.916726       1.916726       1.916726    1[6-(6,6)]
    56       1.598625       1.598625       1.598625    1[6-(6,6)]
    57       3.724485       3.724485       3.724485    1[6-(6,6)]
    58       3.061888       3.061888       3.061888    1[6-(6,6)]
    59       6.338326       6.338326       6.338326    1[6-(6,6)]
    60       0.227408       0.227408       0.227408    1[6-(6,6)]
    61        0.86361        0.86361        0.86361    1[6-(6,6)]
    62       1.044318       1.044318       1.044318    1[6-(6,6)]
    63       1.916726       1.916726       1.916726    1[6-(6,6)]
    64       1.598625       1.598625       1.598625    1[6-(6,6)]
    65       6.427665       6.427665       6.427665    1[6-(6,6)]
    66       0.322162       0.322162       0.322162    1[6-(6,6)]
    67       3.813824       3.813824       3.813824    1[6-(6,6)]
    68       3.156642       3.156642       3.156642    1[6-(6,6)]
    69        2.52044        2.52044        2.52044    1[6-(6,6)]
    70       2.339732       2.339732       2.339732    1[6-(6,6)]
    71       1.467324       1.467324       1.467324    1[6-(6,6)]
    72       1.785425       1.785425       1.785425    1[6-(6,6)]
    73       6.427665       6.427665       6.427665    1[6-(6,6)]
    74       0.322162       0.322162       0.322162    1[6-(6,6)]
    75       3.813824       3.813824       3.813824    1[6-(6,6)]
    76       3.156642       3.156642       3.156642    1[6-(6,6)]
    77        2.52044        2.52044        2.52044    1[6-(6,6)]
    78       2.339732       2.339732       2.339732    1[6-(6,6)]
    79       1.467324       1.467324       1.467324    1[6-(6,6)]
    80       1.785425       1.785425       1.785425    1[6-(6,6)]
    81       5.744763       5.744763       5.744763    6[6-(6,6),8-(47),8-(47)]
    82       5.420571       5.420571       5.420571    6[6-(1,6),6-(1,6),6-(8,8)]
    83       6.274029       6.274029       6.274029    6[1-(0),6-(1,6),6-(6,6)]
    84        5.87065        5.87065        5.87065    6[1-(0),6-(1,6),6-(6,6)]
    85       4.613137       4.613137       4.613137    6[6-(1,6),6-(1,6),6-(6,6,6)]
    86       3.786075       3.786075       3.786075    6[1-(0),6-(1,6),6-(6,6)]
    87       4.182686       4.182686       4.182686    6[1-(0),6-(1,6),6-(6,6)]
    88       4.243599       4.243599       4.243599    6[6-(6,6),6-(6,6),6-(9,9,9),6-(9,9,9)]
    89       2.736343       2.736343       2.736343    6[6-(6,6,6),9-(0),9-(0),9-(0)]
    90       5.006364       5.006364       5.006364    6[6-(6,6,6),9-(0),9-(0),9-(0)]
    91        4.58065        4.58065        4.58065    6[6-(1,6),6-(1,6),6-(6,6,6)]
    92       4.430398       4.430398       4.430398    6[1-(0),6-(1,6),6-(6,6)]
    93       4.551547       4.551547       4.551547    6[1-(0),6-(1,6),6-(6,6)]
    94       4.858142       4.858142       4.858142    6[6-(1,6),6-(1,6),6-(8,8)]
    95       4.888599       4.888599       4.888599    6[6-(6,6),8-(47),8-(47,47)]
    96        5.05374        5.05374        5.05374    6[1-(0),6-(1,6),6-(6,6)]
    97       4.888599       4.888599       4.888599    6[1-(0),6-(1,6),6-(6,6)]
    98       5.744763       5.744763       5.744763    6[6-(6,6),8-(47),8-(47)]
    99       5.420571       5.420571       5.420571    6[6-(1,6),6-(1,6),6-(8,8)]
   100       6.274029       6.274029       6.274029    6[1-(0),6-(1,6),6-(6,6)]
   101        5.87065        5.87065        5.87065    6[1-(0),6-(1,6),6-(6,6)]
   102       4.613137       4.613137       4.613137    6[6-(1,6),6-(1,6),6-(6,6,6)]
   103       3.786075       3.786075       3.786075    6[1-(0),6-(1,6),6-(6,6)]
   104       4.182686       4.182686       4.182686    6[1-(0),6-(1,6),6-(6,6)]
   105       4.243599       4.243599       4.243599    6[6-(6,6),6-(6,6),6-(9,9,9),6-(9,9,9)]
   106       2.736343       2.736343       2.736343    6[6-(6,6,6),9-(0),9-(0),9-(0)]
   107       5.006364       5.006364       5.006364    6[6-(6,6,6),9-(0),9-(0),9-(0)]
   108        4.58065        4.58065        4.58065    6[6-(1,6),6-(1,6),6-(6,6,6)]
   109       4.430398       4.430398       4.430398    6[1-(0),6-(1,6),6-(6,6)]
   110       4.551547       4.551547       4.551547    6[1-(0),6-(1,6),6-(6,6)]
   111       4.858142       4.858142       4.858142    6[6-(1,6),6-(1,6),6-(8,8)]
   112       4.888599       4.888599       4.888599    6[6-(6,6),8-(47),8-(47,47)]
   113        5.05374        5.05374        5.05374    6[1-(0),6-(1,6),6-(6,6)]
   114       4.888599       4.888599       4.888599    6[1-(0),6-(1,6),6-(6,6)]
   115       4.407387       4.407387       4.407387    6[6-(6,6),8-(47),8-(47)]
   116       4.731579       4.731579       4.731579    6[6-(1,6),6-(1,6),6-(8,8)]
   117       3.878121       3.878121       3.878121    6[1-(0),6-(1,6),6-(6,6)]
   118         4.2815         4.2815         4.2815    6[1-(0),6-(1,6),6-(6,6)]
   119       5.539013       5.539013       5.539013    6[6-(1,6),6-(1,6),6-(6,6,6)]
   120       6.366075       6.366075       6.366075    6[1-(0),6-(1,6),6-(6,6)]
   121       5.969464       5.969464       5.969464    6[1-(0),6-(1,6),6-(6,6)]
   122       5.908551       5.908551       5.908551    6[6-(6,6),6-(6,6),6-(9,9,9),6-(9,9,9)]
   123       0.647707       0.647707       0.647707    6[6-(6,6,6),9-(0),9-(0),9-(0)]
   124       5.145786       5.145786       5.145786    6[6-(6,6,6),9-(0),9-(0),9-(0)]
   125         5.5715         5.5715         5.5715    6[6-(1,6),6-(1,6),6-(6,6,6)]
   126       5.721752       5.721752       5.721752    6[1-(0),6-(1,6),6-(6,6)]
   127       5.600603       5.600603       5.600603    6[1-(0),6-(1,6),6-(6,6)]
   128       5.294008       5.294008       5.294008    6[6-(1,6),6-(1,6),6-(8,8)]
   129       5.263551       5.263551       5.263551    6[6-(6,6),8-(47),8-(47,47)]
   130        5.09841        5.09841        5.09841    6[1-(0),6-(1,6),6-(6,6)]
   131       5.263551       5.263551       5.263551    6[1-(0),6-(1,6),6-(6,6)]
   132       4.407387       4.407387       4.407387    6[6-(6,6),8-(47),8-(47)]
   133       4.731579       4.731579       4.731579    6[6-(1,6),6-(1,6),6-(8,8)]
   134       3.878121       3.878121       3.878121    6[1-(0),6-(1,6),6-(6,6)]
   135         4.2815         4.2815         4.2815    6[1-(0),6-(1,6),6-(6,6)]
   136       5.539013       5.539013       5.539013    6[6-(1,6),6-(1,6),6-(6,6,6)]
   137       6.366075       6.366075       6.366075    6[1-(0),6-(1,6),6-(6,6)]
   138       5.969464       5.969464       5.969464    6[1-(0),6-(1,6),6-(6,6)]
   139       5.908551       5.908551       5.908551    6[6-(6,6),6-(6,6),6-(9,9,9),6-(9,9,9)]
   140       0.647707       0.647707       0.647707    6[6-(6,6,6),9-(0),9-(0),9-(0)]
   141       5.145786       5.145786       5.145786    6[6-(6,6,6),9-(0),9-(0),9-(0)]
   142         5.5715         5.5715         5.5715    6[6-(1,6),6-(1,6),6-(6,6,6)]
   143       5.721752       5.721752       5.721752    6[1-(0),6-(1,6),6-(6,6)]
   144       5.600603       5.600603       5.600603    6[1-(0),6-(1,6),6-(6,6)]
   145       5.294008       5.294008       5.294008    6[6-(1,6),6-(1,6),6-(8,8)]
   146       5.263551       5.263551       5.263551    6[6-(6,6),8-(47),8-(47,47)]
   147        5.09841        5.09841        5.09841    6[1-(0),6-(1,6),6-(6,6)]
   148       5.263551       5.263551       5.263551    6[1-(0),6-(1,6),6-(6,6)]
   149       2.360713       2.360713       2.360713    6[6-(6,6),8-(47),8-(47)]
   150       2.036521       2.036521       2.036521    6[6-(1,6),6-(1,6),6-(8,8)]
   151       2.889979       2.889979       2.889979    6[1-(0),6-(1,6),6-(6,6)]
   152         2.4866         2.4866         2.4866    6[1-(0),6-(1,6),6-(6,6)]
   153       1.229087       1.229087       1.229087    6[6-(1,6),6-(1,6),6-(6,6,6)]
   154       0.402025       0.402025       0.402025    6[1-(0),6-(1,6),6-(6,6)]
   155       0.798636       0.798636       0.798636    6[1-(0),6-(1,6),6-(6,6)]
   156       0.859549       0.859549       0.859549    6[6-(6,6),6-(6,6),6-(9,9,9),6-(9,9,9)]
   157       6.120393       6.120393       6.120393    6[6-(6,6,6),9-(0),9-(0),9-(0)]
   158       1.622314       1.622314       1.622314    6[6-(6,6,6),9-(0),9-(0),9-(0)]
   159         1.1966         1.1966         1.1966    6[6-(1,6),6-(1,6),6-(6,6,6)]
   160       1.046348       1.046348       1.046348    6[1-(0),6-(1,6),6-(6,6)]
   161       1.167497       1.167497       1.167497    6[1-(0),6-(1,6),6-(6,6)]
   162       1.474092       1.474092       1.474092    6[6-(1,6),6-(1,6),6-(8,8)]
   163       1.504549       1.504549       1.504549    6[6-(6,6),8-(47),8-(47,47)]
   164        1.66969        1.66969        1.66969    6[1-(0),6-(1,6),6-(6,6)]
   165       1.504549       1.504549       1.504549    6[1-(0),6-(1,6),6-(6,6)]
   166       2.360713       2.360713       2.360713    6[6-(6,6),8-(47),8-(47)]
   167       2.036521       2.036521       2.036521    6[6-(1,6),6-(1,6),6-(8,8)]
   168       2.889979       2.889979       2.889979    6[1-(0),6-(1,6),6-(6,6)]
   169         2.4866         2.4866         2.4866    6[1-(0),6-(1,6),6-(6,6)]
   170       1.229087       1.229087       1.229087    6[6-(1,6),6-(1,6),6-(6,6,6)]
   171       0.402025       0.402025       0.402025    6[1-(0),6-(1,6),6-(6,6)]
   172       0.798636       0.798636       0.798636    6[1-(0),6-(1,6),6-(6,6)]
   173       0.859549       0.859549       0.859549    6[6-(6,6),6-(6,6),6-(9,9,9),6-(9,9,9)]
   174       6.120393       6.120393       6.120393    6[6-(6,6,6),9-(0),9-(0),9-(0)]
   175       1.622314       1.622314       1.622314    6[6-(6,6,6),9-(0),9-(0),9-(0)]
   176         1.1966         1.1966         1.1966    6[6-(1,6),6-(1,6),6-(6,6,6)]
   177       1.046348       1.046348       1.046348    6[1-(0),6-(1,6),6-(6,6)]
   178       1.167497       1.167497       1.167497    6[1-(0),6-(1,6),6-(6,6)]
   179       1.474092       1.474092       1.474092    6[6-(1,6),6-(1,6),6-(8,8)]
   180       1.504549       1.504549       1.504549    6[6-(6,6),8-(47),8-(47,47)]
   181        1.66969        1.66969        1.66969    6[1-(0),6-(1,6),6-(6,6)]
   182       1.504549       1.504549       1.504549    6[1-(0),6-(1,6),6-(6,6)]
   183       1.023337       1.023337       1.023337    6[6-(6,6),8-(47),8-(47)]
   184       1.347529       1.347529       1.347529    6[6-(1,6),6-(1,6),6-(8,8)]
   185       0.494071       0.494071       0.494071    6[1-(0),6-(1,6),6-(6,6)]
   186        0.89745        0.89745        0.89745    6[1-(0),6-(1,6),6-(6,6)]
   187       2.154963       2.154963       2.154963    6[6-(1,6),6-(1,6),6-(6,6,6)]
   188       2.982025       2.982025       2.982025    6[1-(0),6-(1,6),6-(6,6)]
   189       2.585414       2.585414       2.585414    6[1-(0),6-(1,6),6-(6,6)]
   190       2.524501       2.524501       2.524501    6[6-(6,6),6-(6,6),6-(9,9,9),6-(9,9,9)]
   191       4.031757       4.031757       4.031757    6[6-(6,6,6),9-(0),9-(0),9-(0)]
   192       1.761736       1.761736       1.761736    6[6-(6,6,6),9-(0),9-(0),9-(0)]
   193        2.18745        2.18745        2.18745    6[6-(1,6),6-(1,6),6-(6,6,6)]
   194       2.337702       2.337702       2.337702    6[1-(0),6-(1,6),6-(6,6)]
   195       2.216553       2.216553       2.216553    6[1-(0),6-(1,6),6-(6,6)]
   196       1.909958       1.909958       1.909958    6[6-(1,6),6-(1,6),6-(8,8)]
   197       1.879501       1.879501       1.879501    6[6-(6,6),8-(47),8-(47,47)]
   198        1.71436        1.71436        1.71436    6[1-(0),6-(1,6),6-(6,6)]
   199       1.879501       1.879501       1.879501    6[1-(0),6-(1,6),6-(6,6)]
   200       1.023337       1.023337       1.023337    6[6-(6,6),8-(47),8-(47)]
   201       1.347529       1.347529       1.347529    6[6-(1,6),6-(1,6),6-(8,8)]
   202       0.494071       0.494071       0.494071    6[1-(0),6-(1,6),6-(6,6)]
   203        0.89745        0.89745        0.89745    6[1-(0),6-(1,6),6-(6,6)]
   204       2.154963       2.154963       2.154963    6[6-(1,6),6-(1,6),6-(6,6,6)]
   205       2.982025       2.982025       2.982025    6[1-(0),6-(1,6),6-(6,6)]
   206       2.585414       2.585414       2.585414    6[1-(0),6-(1,6),6-(6,6)]
   207       2.524501       2.524501       2.524501    6[6-(6,6),6-(6,6),6-(9,9,9),6-(9,9,9)]
   208       4.031757       4.031757       4.031757    6[6-(6,6,6),9-(0),9-(0),9-(0)]
   209       1.761736       1.761736       1.761736    6[6-(6,6,6),9-(0),9-(0),9-(0)]
   210        2.18745        2.18745        2.18745    6[6-(1,6),6-(1,6),6-(6,6,6)]
   211       2.337702       2.337702       2.337702    6[1-(0),6-(1,6),6-(6,6)]
   212       2.216553       2.216553       2.216553    6[1-(0),6-(1,6),6-(6,6)]
   213       1.909958       1.909958       1.909958    6[6-(1,6),6-(1,6),6-(8,8)]
   214       1.879501       1.879501       1.879501    6[6-(6,6),8-(47),8-(47,47)]
   215        1.71436        1.71436        1.71436    6[1-(0),6-(1,6),6-(6,6)]
   216       1.879501       1.879501       1.879501    6[1-(0),6-(1,6),6-(6,6)]
   217       4.994858       4.994858       4.994858    8[6-(6,8),47-(8)]
   218       6.703803       6.703803       6.703803    8[6-(6,8),47-(8,8)]
   219       4.501463       4.501463       4.501463    8[6-(6,8),47-(8,8)]
   220       5.312959       5.312959       5.312959    8[6-(6,8),47-(8),47-(8,8)]
   221       4.994858       4.994858       4.994858    8[6-(6,8),47-(8)]
   222       6.703803       6.703803       6.703803    8[6-(6,8),47-(8,8)]
   223       4.501463       4.501463       4.501463    8[6-(6,8),47-(8,8)]
   224       5.312959       5.312959       5.312959    8[6-(6,8),47-(8),47-(8,8)]
   225       5.157292       5.157292       5.157292    8[6-(6,8),47-(8)]
   226       3.448347       3.448347       3.448347    8[6-(6,8),47-(8,8)]
   227       5.650687       5.650687       5.650687    8[6-(6,8),47-(8,8)]
   228       4.839191       4.839191       4.839191    8[6-(6,8),47-(8),47-(8,8)]
   229       5.157292       5.157292       5.157292    8[6-(6,8),47-(8)]
   230       3.448347       3.448347       3.448347    8[6-(6,8),47-(8,8)]
   231       5.650687       5.650687       5.650687    8[6-(6,8),47-(8,8)]
   232       4.839191       4.839191       4.839191    8[6-(6,8),47-(8),47-(8,8)]
   233       1.610808       1.610808       1.610808    8[6-(6,8),47-(8)]
   234       3.319753       3.319753       3.319753    8[6-(6,8),47-(8,8)]
   235       1.117413       1.117413       1.117413    8[6-(6,8),47-(8,8)]
   236       1.928908       1.928908       1.928908    8[6-(6,8),47-(8),47-(8,8)]
   237       1.610808       1.610808       1.610808    8[6-(6,8),47-(8)]
   238       3.319753       3.319753       3.319753    8[6-(6,8),47-(8,8)]
   239       1.117413       1.117413       1.117413    8[6-(6,8),47-(8,8)]
   240       1.928908       1.928908       1.928908    8[6-(6,8),47-(8),47-(8,8)]
   241       1.773242       1.773242       1.773242    8[6-(6,8),47-(8)]
   242       0.064297       0.064297       0.064297    8[6-(6,8),47-(8,8)]
   243       2.266637       2.266637       2.266637    8[6-(6,8),47-(8,8)]
   244       1.455141       1.455141       1.455141    8[6-(6,8),47-(8),47-(8,8)]
   245       1.773242       1.773242       1.773242    8[6-(6,8),47-(8)]
   246       0.064297       0.064297       0.064297    8[6-(6,8),47-(8,8)]
   247       2.266637       2.266637       2.266637    8[6-(6,8),47-(8,8)]
   248       1.455141       1.455141       1.455141    8[6-(6,8),47-(8),47-(8,8)]
   249       2.326873       2.326873       2.326873    9[6-(6,9,9)]
   250       2.022308       2.022308       2.022308    9[6-(6,9,9)]
   251        2.37831        2.37831        2.37831    9[6-(6,9,9)]
   252       4.929207       4.929207       4.929207    9[6-(6,9,9)]
   253       6.296363       6.296363       6.296363    9[6-(6,9,9)]
   254          4.515          4.515          4.515    9[6-(6,9,9)]
   255       2.326873       2.326873       2.326873    9[6-(6,9,9)]
   256       2.022308       2.022308       2.022308    9[6-(6,9,9)]
   257        2.37831        2.37831        2.37831    9[6-(6,9,9)]
   258       4.929207       4.929207       4.929207    9[6-(6,9,9)]
   259       6.296363       6.296363       6.296363    9[6-(6,9,9)]
   260          4.515          4.515          4.515    9[6-(6,9,9)]
   261       1.057177       1.057177       1.057177    9[6-(6,9,9)]
   262       1.361742       1.361742       1.361742    9[6-(6,9,9)]
   263        1.00574        1.00574        1.00574    9[6-(6,9,9)]
   264       5.222943       5.222943       5.222943    9[6-(6,9,9)]
   265       3.855787       3.855787       3.855787    9[6-(6,9,9)]
   266        5.63715        5.63715        5.63715    9[6-(6,9,9)]
   267       1.057177       1.057177       1.057177    9[6-(6,9,9)]
   268       1.361742       1.361742       1.361742    9[6-(6,9,9)]
   269        1.00574        1.00574        1.00574    9[6-(6,9,9)]
   270       5.222943       5.222943       5.222943    9[6-(6,9,9)]
   271       3.855787       3.855787       3.855787    9[6-(6,9,9)]
   272        5.63715        5.63715        5.63715    9[6-(6,9,9)]
   273       5.710923       5.710923       5.710923    9[6-(6,9,9)]
   274       5.406358       5.406358       5.406358    9[6-(6,9,9)]
   275        5.76236        5.76236        5.76236    9[6-(6,9,9)]
   276       1.545157       1.545157       1.545157    9[6-(6,9,9)]
   277       2.912313       2.912313       2.912313    9[6-(6,9,9)]
   278        1.13095        1.13095        1.13095    9[6-(6,9,9)]
   279       5.710923       5.710923       5.710923    9[6-(6,9,9)]
   280       5.406358       5.406358       5.406358    9[6-(6,9,9)]
   281        5.76236        5.76236        5.76236    9[6-(6,9,9)]
   282       1.545157       1.545157       1.545157    9[6-(6,9,9)]
   283       2.912313       2.912313       2.912313    9[6-(6,9,9)]
   284        1.13095        1.13095        1.13095    9[6-(6,9,9)]
   285       4.441227       4.441227       4.441227    9[6-(6,9,9)]
   286       4.745792       4.745792       4.745792    9[6-(6,9,9)]
   287        4.38979        4.38979        4.38979    9[6-(6,9,9)]
   288       1.838893       1.838893       1.838893    9[6-(6,9,9)]
   289       0.471737       0.471737       0.471737    9[6-(6,9,9)]
   290         2.2531         2.2531         2.2531    9[6-(6,9,9)]
   291       4.441227       4.441227       4.441227    9[6-(6,9,9)]
   292       4.745792       4.745792       4.745792    9[6-(6,9,9)]
   293        4.38979        4.38979        4.38979    9[6-(6,9,9)]
   294       1.838893       1.838893       1.838893    9[6-(6,9,9)]
   295       0.471737       0.471737       0.471737    9[6-(6,9,9)]
   296         2.2531         2.2531         2.2531    9[6-(6,9,9)]
