# Supplementary material for: A collection of forcefield precursors for metal–organic frameworks
Source: RSC Adv. 2019 Nov 13;9(63):36492–507. doi: 10.1039/c9ra07327b (PMC9075174; doi:10.1039/c9ra07327b)
Supplement: RA-009-C9RA07327B-s2631 [file RA-009-C9RA07327B-s2631.txt]

VULKOD_clean

7.654800    0.000000    0.000000
0.000000    20.149100    0.000000
0.000000    0.000000    25.641300

     1       5.673355       5.673355       5.673355    25[7-(6,6),8-(6),8-(6),8-(6),8-(6)]
     2       1.981445       1.981445       1.981445    25[7-(6,6),8-(6),8-(6),8-(6),8-(6)]
     3       1.845955       1.845955       1.845955    25[7-(6,6),8-(6),8-(6),8-(6),8-(6)]
     4       5.808845       5.808845       5.808845    25[7-(6,6),8-(6),8-(6),8-(6),8-(6)]
     5       1.981445       1.981445       1.981445    25[7-(6,6),8-(6),8-(6),8-(6),8-(6)]
     6       5.673355       5.673355       5.673355    25[7-(6,6),8-(6),8-(6),8-(6),8-(6)]
     7       5.808845       5.808845       5.808845    25[7-(6,6),8-(6),8-(6),8-(6),8-(6)]
     8       1.845955       1.845955       1.845955    25[7-(6,6),8-(6),8-(6),8-(6),8-(6)]
     9       2.611818       2.611818       2.611818    1[6-(6,6)]
    10       5.597955       5.597955       5.597955    1[6-(6,6)]
    11       6.210339       6.210339       6.210339    1[6-(6,7)]
    12       3.254055       3.254055       3.254055    1[6-(6,7)]
    13       3.193583       3.193583       3.193583    1[6-(6,6)]
    14       3.161432       3.161432       3.161432    1[6-(6,6)]
    15       5.042982       5.042982       5.042982    1[6-(6,6)]
    16       2.056845       2.056845       2.056845    1[6-(6,6)]
    17       1.444461       1.444461       1.444461    1[6-(6,7)]
    18       4.400745       4.400745       4.400745    1[6-(6,7)]
    19       4.461217       4.461217       4.461217    1[6-(6,6)]
    20       4.493368       4.493368       4.493368    1[6-(6,6)]
    21       6.439218       6.439218       6.439218    1[6-(6,6)]
    22       1.770555       1.770555       1.770555    1[6-(6,6)]
    23       2.382939       2.382939       2.382939    1[6-(6,7)]
    24       7.081455       7.081455       7.081455    1[6-(6,7)]
    25       7.020983       7.020983       7.020983    1[6-(6,6)]
    26       6.988832       6.988832       6.988832    1[6-(6,6)]
    27       1.215582       1.215582       1.215582    1[6-(6,6)]
    28       5.884245       5.884245       5.884245    1[6-(6,6)]
    29       5.271861       5.271861       5.271861    1[6-(6,7)]
    30       0.573345       0.573345       0.573345    1[6-(6,7)]
    31       0.633817       0.633817       0.633817    1[6-(6,6)]
    32       0.665968       0.665968       0.665968    1[6-(6,6)]
    33       5.042982       5.042982       5.042982    1[6-(6,6)]
    34       2.056845       2.056845       2.056845    1[6-(6,6)]
    35       1.444461       1.444461       1.444461    1[6-(6,7)]
    36       4.400745       4.400745       4.400745    1[6-(6,7)]
    37       4.461217       4.461217       4.461217    1[6-(6,6)]
    38       4.493368       4.493368       4.493368    1[6-(6,6)]
    39       2.611818       2.611818       2.611818    1[6-(6,6)]
    40       5.597955       5.597955       5.597955    1[6-(6,6)]
    41       6.210339       6.210339       6.210339    1[6-(6,7)]
    42       3.254055       3.254055       3.254055    1[6-(6,7)]
    43       3.193583       3.193583       3.193583    1[6-(6,6)]
    44       3.161432       3.161432       3.161432    1[6-(6,6)]
    45       1.215582       1.215582       1.215582    1[6-(6,6)]
    46       5.884245       5.884245       5.884245    1[6-(6,6)]
    47       5.271861       5.271861       5.271861    1[6-(6,7)]
    48       0.573345       0.573345       0.573345    1[6-(6,7)]
    49       0.633817       0.633817       0.633817    1[6-(6,6)]
    50       0.665968       0.665968       0.665968    1[6-(6,6)]
    51       6.439218       6.439218       6.439218    1[6-(6,6)]
    52       1.770555       1.770555       1.770555    1[6-(6,6)]
    53       2.382939       2.382939       2.382939    1[6-(6,7)]
    54       7.081455       7.081455       7.081455    1[6-(6,7)]
    55       7.020983       7.020983       7.020983    1[6-(6,6)]
    56       6.988832       6.988832       6.988832    1[6-(6,6)]
    57       4.027956       4.027956       4.027956    6[6-(1,6),6-(1,6),6-(6,6)]
    58       3.345913       3.345913       3.345913    6[1-(0),6-(1,7),6-(6,6)]
    59       5.110344       5.110344       5.110344    6[1-(0),6-(1,7),6-(6,6)]
    60       5.467824       5.467824       5.467824    6[1-(0),6-(1,6),7-(6,25)]
    61        3.75621        3.75621        3.75621    6[1-(0),6-(1,6),7-(6,25)]
    62       4.498726       4.498726       4.498726    6[6-(6,16),8-(25),8-(25)]
    63       4.312714       4.312714       4.312714    6[6-(1,6),6-(8,8),16-(6)]
    64       3.629906       3.629906       3.629906    6[1-(0),6-(6,16),6-(6,16)]
    65       3.664353       3.664353       3.664353    6[6-(1,6),6-(6,16),16-(6)]
    66       4.381608       4.381608       4.381608    6[6-(6,16),6-(6,16),16-(6)]
    67       4.382373       4.382373       4.382373    6[6-(6,16),6-(6,16),16-(6)]
    68       3.658229       3.658229       3.658229    6[6-(1,6),6-(6,16),16-(6)]
    69       3.604645       3.604645       3.604645    6[1-(0),6-(6,16),6-(6,16)]
    70       4.280564       4.280564       4.280564    6[6-(1,6),6-(8,8),16-(6)]
    71       4.426005       4.426005       4.426005    6[6-(6,16),8-(25),8-(25)]
    72       3.626844       3.626844       3.626844    6[6-(1,6),6-(1,6),6-(6,6)]
    73       4.308887       4.308887       4.308887    6[1-(0),6-(1,7),6-(6,6)]
    74       2.544456       2.544456       2.544456    6[1-(0),6-(1,7),6-(6,6)]
    75       2.186976       2.186976       2.186976    6[1-(0),6-(1,6),7-(6,25)]
    76        3.89859        3.89859        3.89859    6[1-(0),6-(1,6),7-(6,25)]
    77       3.156074       3.156074       3.156074    6[6-(6,16),8-(25),8-(25)]
    78       3.342086       3.342086       3.342086    6[6-(1,6),6-(8,8),16-(6)]
    79       4.024894       4.024894       4.024894    6[1-(0),6-(6,16),6-(6,16)]
    80       3.990447       3.990447       3.990447    6[6-(1,6),6-(6,16),16-(6)]
    81       3.273192       3.273192       3.273192    6[6-(6,16),6-(6,16),16-(6)]
    82       3.272427       3.272427       3.272427    6[6-(6,16),6-(6,16),16-(6)]
    83       3.996571       3.996571       3.996571    6[6-(1,6),6-(6,16),16-(6)]
    84       4.050155       4.050155       4.050155    6[1-(0),6-(6,16),6-(6,16)]
    85       3.374236       3.374236       3.374236    6[6-(1,6),6-(8,8),16-(6)]
    86       3.228795       3.228795       3.228795    6[6-(6,16),8-(25),8-(25)]
    87       0.200556       0.200556       0.200556    6[6-(1,6),6-(1,6),6-(6,6)]
    88       7.173313       7.173313       7.173313    6[1-(0),6-(1,7),6-(6,6)]
    89       1.282944       1.282944       1.282944    6[1-(0),6-(1,7),6-(6,6)]
    90       1.640424       1.640424       1.640424    6[1-(0),6-(1,6),7-(6,25)]
    91        7.58361        7.58361        7.58361    6[1-(0),6-(1,6),7-(6,25)]
    92       0.671326       0.671326       0.671326    6[6-(6,16),8-(25),8-(25)]
    93       0.485314       0.485314       0.485314    6[6-(1,6),6-(8,8),16-(6)]
    94       7.457306       7.457306       7.457306    6[1-(0),6-(6,16),6-(6,16)]
    95       7.491753       7.491753       7.491753    6[6-(1,6),6-(6,16),16-(6)]
    96       0.554208       0.554208       0.554208    6[6-(6,16),6-(6,16),16-(6)]
    97       0.554973       0.554973       0.554973    6[6-(6,16),6-(6,16),16-(6)]
    98       7.485629       7.485629       7.485629    6[6-(1,6),6-(6,16),16-(6)]
    99       7.432045       7.432045       7.432045    6[1-(0),6-(6,16),6-(6,16)]
   100       0.453164       0.453164       0.453164    6[6-(1,6),6-(8,8),16-(6)]
   101       0.598605       0.598605       0.598605    6[6-(6,16),8-(25),8-(25)]
   102       7.454244       7.454244       7.454244    6[6-(1,6),6-(1,6),6-(6,6)]
   103       0.481487       0.481487       0.481487    6[1-(0),6-(1,7),6-(6,6)]
   104       6.371856       6.371856       6.371856    6[1-(0),6-(1,7),6-(6,6)]
   105       6.014376       6.014376       6.014376    6[1-(0),6-(1,6),7-(6,25)]
   106        0.07119        0.07119        0.07119    6[1-(0),6-(1,6),7-(6,25)]
   107       6.983474       6.983474       6.983474    6[6-(6,16),8-(25),8-(25)]
   108       7.169486       7.169486       7.169486    6[6-(1,6),6-(8,8),16-(6)]
   109       0.197494       0.197494       0.197494    6[1-(0),6-(6,16),6-(6,16)]
   110       0.163047       0.163047       0.163047    6[6-(1,6),6-(6,16),16-(6)]
   111       7.100592       7.100592       7.100592    6[6-(6,16),6-(6,16),16-(6)]
   112       7.099827       7.099827       7.099827    6[6-(6,16),6-(6,16),16-(6)]
   113       0.169171       0.169171       0.169171    6[6-(1,6),6-(6,16),16-(6)]
   114       0.222755       0.222755       0.222755    6[1-(0),6-(6,16),6-(6,16)]
   115       7.201636       7.201636       7.201636    6[6-(1,6),6-(8,8),16-(6)]
   116       7.056195       7.056195       7.056195    6[6-(6,16),8-(25),8-(25)]
   117       3.626844       3.626844       3.626844    6[6-(1,6),6-(1,6),6-(6,6)]
   118       4.308887       4.308887       4.308887    6[1-(0),6-(1,7),6-(6,6)]
   119       2.544456       2.544456       2.544456    6[1-(0),6-(1,7),6-(6,6)]
   120       2.186976       2.186976       2.186976    6[1-(0),6-(1,6),7-(6,25)]
   121        3.89859        3.89859        3.89859    6[1-(0),6-(1,6),7-(6,25)]
   122       3.156074       3.156074       3.156074    6[6-(6,16),8-(25),8-(25)]
   123       3.342086       3.342086       3.342086    6[6-(1,6),6-(8,8),16-(6)]
   124       4.024894       4.024894       4.024894    6[1-(0),6-(6,16),6-(6,16)]
   125       3.990447       3.990447       3.990447    6[6-(1,6),6-(6,16),16-(6)]
   126       3.273192       3.273192       3.273192    6[6-(6,16),6-(6,16),16-(6)]
   127       3.272427       3.272427       3.272427    6[6-(6,16),6-(6,16),16-(6)]
   128       3.996571       3.996571       3.996571    6[6-(1,6),6-(6,16),16-(6)]
   129       4.050155       4.050155       4.050155    6[1-(0),6-(6,16),6-(6,16)]
   130       3.374236       3.374236       3.374236    6[6-(1,6),6-(8,8),16-(6)]
   131       3.228795       3.228795       3.228795    6[6-(6,16),8-(25),8-(25)]
   132       4.027956       4.027956       4.027956    6[6-(1,6),6-(1,6),6-(6,6)]
   133       3.345913       3.345913       3.345913    6[1-(0),6-(1,7),6-(6,6)]
   134       5.110344       5.110344       5.110344    6[1-(0),6-(1,7),6-(6,6)]
   135       5.467824       5.467824       5.467824    6[1-(0),6-(1,6),7-(6,25)]
   136        3.75621        3.75621        3.75621    6[1-(0),6-(1,6),7-(6,25)]
   137       4.498726       4.498726       4.498726    6[6-(6,16),8-(25),8-(25)]
   138       4.312714       4.312714       4.312714    6[6-(1,6),6-(8,8),16-(6)]
   139       3.629906       3.629906       3.629906    6[1-(0),6-(6,16),6-(6,16)]
   140       3.664353       3.664353       3.664353    6[6-(1,6),6-(6,16),16-(6)]
   141       4.381608       4.381608       4.381608    6[6-(6,16),6-(6,16),16-(6)]
   142       4.382373       4.382373       4.382373    6[6-(6,16),6-(6,16),16-(6)]
   143       3.658229       3.658229       3.658229    6[6-(1,6),6-(6,16),16-(6)]
   144       3.604645       3.604645       3.604645    6[1-(0),6-(6,16),6-(6,16)]
   145       4.280564       4.280564       4.280564    6[6-(1,6),6-(8,8),16-(6)]
   146       4.426005       4.426005       4.426005    6[6-(6,16),8-(25),8-(25)]
   147       7.454244       7.454244       7.454244    6[6-(1,6),6-(1,6),6-(6,6)]
   148       0.481487       0.481487       0.481487    6[1-(0),6-(1,7),6-(6,6)]
   149       6.371856       6.371856       6.371856    6[1-(0),6-(1,7),6-(6,6)]
   150       6.014376       6.014376       6.014376    6[1-(0),6-(1,6),7-(6,25)]
   151        0.07119        0.07119        0.07119    6[1-(0),6-(1,6),7-(6,25)]
   152       6.983474       6.983474       6.983474    6[6-(6,16),8-(25),8-(25)]
   153       7.169486       7.169486       7.169486    6[6-(1,6),6-(8,8),16-(6)]
   154       0.197494       0.197494       0.197494    6[1-(0),6-(6,16),6-(6,16)]
   155       0.163047       0.163047       0.163047    6[6-(1,6),6-(6,16),16-(6)]
   156       7.100592       7.100592       7.100592    6[6-(6,16),6-(6,16),16-(6)]
   157       7.099827       7.099827       7.099827    6[6-(6,16),6-(6,16),16-(6)]
   158       0.169171       0.169171       0.169171    6[6-(1,6),6-(6,16),16-(6)]
   159       0.222755       0.222755       0.222755    6[1-(0),6-(6,16),6-(6,16)]
   160       7.201636       7.201636       7.201636    6[6-(1,6),6-(8,8),16-(6)]
   161       7.056195       7.056195       7.056195    6[6-(6,16),8-(25),8-(25)]
   162       0.200556       0.200556       0.200556    6[6-(1,6),6-(1,6),6-(6,6)]
   163       7.173313       7.173313       7.173313    6[1-(0),6-(1,7),6-(6,6)]
   164       1.282944       1.282944       1.282944    6[1-(0),6-(1,7),6-(6,6)]
   165       1.640424       1.640424       1.640424    6[1-(0),6-(1,6),7-(6,25)]
   166        7.58361        7.58361        7.58361    6[1-(0),6-(1,6),7-(6,25)]
   167       0.671326       0.671326       0.671326    6[6-(6,16),8-(25),8-(25)]
   168       0.485314       0.485314       0.485314    6[6-(1,6),6-(8,8),16-(6)]
   169       7.457306       7.457306       7.457306    6[1-(0),6-(6,16),6-(6,16)]
   170       7.491753       7.491753       7.491753    6[6-(1,6),6-(6,16),16-(6)]
   171       0.554208       0.554208       0.554208    6[6-(6,16),6-(6,16),16-(6)]
   172       0.554973       0.554973       0.554973    6[6-(6,16),6-(6,16),16-(6)]
   173       7.485629       7.485629       7.485629    6[6-(1,6),6-(6,16),16-(6)]
   174       7.432045       7.432045       7.432045    6[1-(0),6-(6,16),6-(6,16)]
   175       0.453164       0.453164       0.453164    6[6-(1,6),6-(8,8),16-(6)]
   176       0.598605       0.598605       0.598605    6[6-(6,16),8-(25),8-(25)]
   177       5.023462       5.023462       5.023462    16[6-(6,6),6-(6,6)]
   178       2.974885       2.974885       2.974885    16[6-(6,6),6-(6,6)]
   179        5.01642        5.01642        5.01642    16[6-(6,6),6-(6,6)]
   180       2.631337       2.631337       2.631337    16[6-(6,6),6-(6,6)]
   181       4.679915       4.679915       4.679915    16[6-(6,6),6-(6,6)]
   182        2.63838        2.63838        2.63838    16[6-(6,6),6-(6,6)]
   183       1.196062       1.196062       1.196062    16[6-(6,6),6-(6,6)]
   184       6.802285       6.802285       6.802285    16[6-(6,6),6-(6,6)]
   185        1.18902        1.18902        1.18902    16[6-(6,6),6-(6,6)]
   186       6.458737       6.458737       6.458737    16[6-(6,6),6-(6,6)]
   187       0.852515       0.852515       0.852515    16[6-(6,6),6-(6,6)]
   188        6.46578        6.46578        6.46578    16[6-(6,6),6-(6,6)]
   189       2.631337       2.631337       2.631337    16[6-(6,6),6-(6,6)]
   190       4.679915       4.679915       4.679915    16[6-(6,6),6-(6,6)]
   191        2.63838        2.63838        2.63838    16[6-(6,6),6-(6,6)]
   192       5.023462       5.023462       5.023462    16[6-(6,6),6-(6,6)]
   193       2.974885       2.974885       2.974885    16[6-(6,6),6-(6,6)]
   194        5.01642        5.01642        5.01642    16[6-(6,6),6-(6,6)]
   195       6.458737       6.458737       6.458737    16[6-(6,6),6-(6,6)]
   196       0.852515       0.852515       0.852515    16[6-(6,6),6-(6,6)]
   197        6.46578        6.46578        6.46578    16[6-(6,6),6-(6,6)]
   198       1.196062       1.196062       1.196062    16[6-(6,6),6-(6,6)]
   199       6.802285       6.802285       6.802285    16[6-(6,6),6-(6,6)]
   200        1.18902        1.18902        1.18902    16[6-(6,6),6-(6,6)]
   201       4.818697       4.818697       4.818697    7[6-(1,6),6-(1,6),25-(8,8,8,8)]
   202       2.836103       2.836103       2.836103    7[6-(1,6),6-(1,6),25-(8,8,8,8)]
   203       0.991297       0.991297       0.991297    7[6-(1,6),6-(1,6),25-(8,8,8,8)]
   204       6.663503       6.663503       6.663503    7[6-(1,6),6-(1,6),25-(8,8,8,8)]
   205       2.836103       2.836103       2.836103    7[6-(1,6),6-(1,6),25-(8,8,8,8)]
   206       4.818697       4.818697       4.818697    7[6-(1,6),6-(1,6),25-(8,8,8,8)]
   207       6.663503       6.663503       6.663503    7[6-(1,6),6-(1,6),25-(8,8,8,8)]
   208       0.991297       0.991297       0.991297    7[6-(1,6),6-(1,6),25-(8,8,8,8)]
   209       3.946815       3.946815       3.946815    8[6-(6,8),25-(7,8,8,8)]
   210        5.22287        5.22287        5.22287    8[6-(6,8),25-(7,8,8,8)]
   211       5.202968       5.202968       5.202968    8[6-(6,8),25-(7,8,8,8)]
   212       3.784533       3.784533       3.784533    8[6-(6,8),25-(7,8,8,8)]
   213       3.707985       3.707985       3.707985    8[6-(6,8),25-(7,8,8,8)]
   214        2.43193        2.43193        2.43193    8[6-(6,8),25-(7,8,8,8)]
   215       2.451832       2.451832       2.451832    8[6-(6,8),25-(7,8,8,8)]
   216       3.870267       3.870267       3.870267    8[6-(6,8),25-(7,8,8,8)]
   217       0.119415       0.119415       0.119415    8[6-(6,8),25-(7,8,8,8)]
   218        1.39547        1.39547        1.39547    8[6-(6,8),25-(7,8,8,8)]
   219       1.375568       1.375568       1.375568    8[6-(6,8),25-(7,8,8,8)]
   220       7.611933       7.611933       7.611933    8[6-(6,8),25-(7,8,8,8)]
   221       7.535385       7.535385       7.535385    8[6-(6,8),25-(7,8,8,8)]
   222        6.25933        6.25933        6.25933    8[6-(6,8),25-(7,8,8,8)]
   223       6.279232       6.279232       6.279232    8[6-(6,8),25-(7,8,8,8)]
   224       0.042867       0.042867       0.042867    8[6-(6,8),25-(7,8,8,8)]
   225       3.707985       3.707985       3.707985    8[6-(6,8),25-(7,8,8,8)]
   226        2.43193        2.43193        2.43193    8[6-(6,8),25-(7,8,8,8)]
   227       2.451832       2.451832       2.451832    8[6-(6,8),25-(7,8,8,8)]
   228       3.870267       3.870267       3.870267    8[6-(6,8),25-(7,8,8,8)]
   229       3.946815       3.946815       3.946815    8[6-(6,8),25-(7,8,8,8)]
   230        5.22287        5.22287        5.22287    8[6-(6,8),25-(7,8,8,8)]
   231       5.202968       5.202968       5.202968    8[6-(6,8),25-(7,8,8,8)]
   232       3.784533       3.784533       3.784533    8[6-(6,8),25-(7,8,8,8)]
   233       7.535385       7.535385       7.535385    8[6-(6,8),25-(7,8,8,8)]
   234        6.25933        6.25933        6.25933    8[6-(6,8),25-(7,8,8,8)]
   235       6.279232       6.279232       6.279232    8[6-(6,8),25-(7,8,8,8)]
   236       0.042867       0.042867       0.042867    8[6-(6,8),25-(7,8,8,8)]
   237       0.119415       0.119415       0.119415    8[6-(6,8),25-(7,8,8,8)]
   238        1.39547        1.39547        1.39547    8[6-(6,8),25-(7,8,8,8)]
   239       1.375568       1.375568       1.375568    8[6-(6,8),25-(7,8,8,8)]
   240       7.611933       7.611933       7.611933    8[6-(6,8),25-(7,8,8,8)]
