# Supplementary material for: A collection of forcefield precursors for metal–organic frameworks
Source: RSC Adv. 2019 Nov 13;9(63):36492–507. doi: 10.1039/c9ra07327b (PMC9075174; doi:10.1039/c9ra07327b)
Supplement: RA-009-C9RA07327B-s2632 [file RA-009-C9RA07327B-s2632.txt]

VUNCAJ_clean

8.629600    0.000000    0.000000
0.000000    9.608000    0.000000
-0.783223    0.000000    14.475827

     1        5.14132        5.14132        5.14132    30[7-(6,6),8-(6),8-(6)]
     2       6.628245       6.628245       6.628245    30[7-(6,6),8-(6),8-(6)]
     3       2.705057       2.705057       2.705057    30[7-(6,6),8-(6),8-(6)]
     4       1.218132       1.218132       1.218132    30[7-(6,6),8-(6),8-(6)]
     5      -0.083496      -0.083496      -0.083496    1[6-(1,6,6)]
     6        0.98954        0.98954        0.98954    1[6-(1,6,6)]
     7        0.51173        0.51173        0.51173    1[6-(1,6,7)]
     8       1.172725       1.172725       1.172725    1[6-(1,6,7)]
     9        5.81702        5.81702        5.81702    1[6-(7,7)]
    10       7.555656       7.555656       7.555656    1[6-(7,7)]
    11        3.53244        3.53244        3.53244    1[6-(6,6)]
    12       3.223461       3.223461       3.223461    1[6-(1,6,6)]
    13       2.150425       2.150425       2.150425    1[6-(1,6,6)]
    14       3.411458       3.411458       3.411458    1[6-(1,6,7)]
    15        1.96724        1.96724        1.96724    1[6-(1,6,7)]
    16       6.735768       6.735768       6.735768    1[6-(7,7)]
    17       4.213909       4.213909       4.213909    1[6-(7,7)]
    18       0.390748       0.390748       0.390748    1[6-(6,6)]
    19       7.929873       7.929873       7.929873    1[6-(1,6,6)]
    20       6.856837       6.856837       6.856837    1[6-(1,6,6)]
    21       7.334647       7.334647       7.334647    1[6-(1,6,7)]
    22       6.673652       6.673652       6.673652    1[6-(1,6,7)]
    23       2.029357       2.029357       2.029357    1[6-(7,7)]
    24       0.290721       0.290721       0.290721    1[6-(7,7)]
    25       4.313937       4.313937       4.313937    1[6-(6,6)]
    26       4.622916       4.622916       4.622916    1[6-(1,6,6)]
    27       5.695952       5.695952       5.695952    1[6-(1,6,6)]
    28       4.434919       4.434919       4.434919    1[6-(1,6,7)]
    29       5.879137       5.879137       5.879137    1[6-(1,6,7)]
    30       1.110609       1.110609       1.110609    1[6-(7,7)]
    31       3.632468       3.632468       3.632468    1[6-(7,7)]
    32       7.455629       7.455629       7.455629    1[6-(6,6)]
    33       0.142122       0.142122       0.142122    6[1-(0),1-(0),6-(1,1,6),6-(1,1,7)]
    34       0.359544       0.359544       0.359544    6[1-(0),1-(0),6-(1,1,6),7-(6,7)]
    35       6.384728       6.384728       6.384728    6[1-(0),7-(6,30),7-(7)]
    36       7.304383       7.304383       7.304383    6[1-(0),7-(6,30),7-(6,7)]
    37       3.682308       3.682308       3.682308    6[1-(0),6-(6,6),6-(6,6)]
    38       4.101429       4.101429       4.101429    6[6-(1,6),6-(6,6),6-(8,8)]
    39       4.370709       4.370709       4.370709    6[6-(1,6),6-(6,6),6-(8,8)]
    40       4.189928       4.189928       4.189928    6[6-(6,6),8-(0),8-(30)]
    41       4.973254       4.973254       4.973254    6[6-(6,6),8-(0),8-(30)]
    42       2.997844       2.997844       2.997844    6[1-(0),1-(0),6-(1,1,6),6-(1,1,7)]
    43       3.563645       3.563645       3.563645    6[1-(0),1-(0),6-(1,1,6),7-(6,7)]
    44       6.168061       6.168061       6.168061    6[1-(0),7-(6,30),7-(7)]
    45       4.465182       4.465182       4.465182    6[1-(0),7-(6,30),7-(6,7)]
    46       0.240881       0.240881       0.240881    6[1-(0),6-(6,6),6-(6,6)]
    47       7.668136       7.668136       7.668136    6[6-(1,6),6-(6,6),6-(8,8)]
    48       7.398856       7.398856       7.398856    6[6-(1,6),6-(6,6),6-(8,8)]
    49       7.579638       7.579638       7.579638    6[6-(6,6),8-(0),8-(30)]
    50       6.796311       6.796311       6.796311    6[6-(6,6),8-(0),8-(30)]
    51       7.704255       7.704255       7.704255    6[1-(0),1-(0),6-(1,1,6),6-(1,1,7)]
    52       7.486833       7.486833       7.486833    6[1-(0),1-(0),6-(1,1,6),7-(6,7)]
    53       1.461649       1.461649       1.461649    6[1-(0),7-(6,30),7-(7)]
    54       0.541994       0.541994       0.541994    6[1-(0),7-(6,30),7-(6,7)]
    55       4.164069       4.164069       4.164069    6[1-(0),6-(6,6),6-(6,6)]
    56       3.744948       3.744948       3.744948    6[6-(1,6),6-(6,6),6-(8,8)]
    57       3.475668       3.475668       3.475668    6[6-(1,6),6-(6,6),6-(8,8)]
    58       3.656449       3.656449       3.656449    6[6-(6,6),8-(0),8-(30)]
    59       2.873123       2.873123       2.873123    6[6-(6,6),8-(0),8-(30)]
    60       4.848533       4.848533       4.848533    6[1-(0),1-(0),6-(1,1,6),6-(1,1,7)]
    61       4.282732       4.282732       4.282732    6[1-(0),1-(0),6-(1,1,6),7-(6,7)]
    62       1.678316       1.678316       1.678316    6[1-(0),7-(6,30),7-(7)]
    63       3.381195       3.381195       3.381195    6[1-(0),7-(6,30),7-(6,7)]
    64       7.605496       7.605496       7.605496    6[1-(0),6-(6,6),6-(6,6)]
    65       0.178241       0.178241       0.178241    6[6-(1,6),6-(6,6),6-(8,8)]
    66       0.447521       0.447521       0.447521    6[6-(1,6),6-(6,6),6-(8,8)]
    67       0.266739       0.266739       0.266739    6[6-(6,6),8-(0),8-(30)]
    68       1.050066       1.050066       1.050066    6[6-(6,6),8-(0),8-(30)]
    69       7.842689       7.842689       7.842689    7[6-(1,1,6),6-(1,7),7-(6)]
    70       7.252336       7.252336       7.252336    7[6-(1,7),7-(6,6)]
    71       6.357154       6.357154       6.357154    7[6-(1,7),6-(1,7),30-(8,8)]
    72       3.926877       3.926877       3.926877    7[6-(1,1,6),6-(1,7),7-(6)]
    73       5.300452       5.300452       5.300452    7[6-(1,7),7-(6,6)]
    74       5.412412       5.412412       5.412412    7[6-(1,7),6-(1,7),30-(8,8)]
    75       0.003688       0.003688       0.003688    7[6-(1,1,6),6-(1,7),7-(6)]
    76       0.594041       0.594041       0.594041    7[6-(1,7),7-(6,6)]
    77       1.489223       1.489223       1.489223    7[6-(1,7),6-(1,7),30-(8,8)]
    78         3.9195         3.9195         3.9195    7[6-(1,1,6),6-(1,7),7-(6)]
    79       2.545925       2.545925       2.545925    7[6-(1,7),7-(6,6)]
    80       2.433965       2.433965       2.433965    7[6-(1,7),6-(1,7),30-(8,8)]
    81       4.763439       4.763439       4.763439    8[6-(6,8),30-(7,8)]
    82       3.702534       3.702534       3.702534    8[6-(6,8)]
    83       5.991337       5.991337       5.991337    8[6-(6,8),30-(7,8)]
    84       4.525756       4.525756       4.525756    8[6-(6,8)]
    85       7.006127       7.006127       7.006127    8[6-(6,8),30-(7,8)]
    86      -0.562568      -0.562568      -0.562568    8[6-(6,8)]
    87       5.778228       5.778228       5.778228    8[6-(6,8),30-(7,8)]
    88       7.243809       7.243809       7.243809    8[6-(6,8)]
    89       3.082938       3.082938       3.082938    8[6-(6,8),30-(7,8)]
    90       4.143843       4.143843       4.143843    8[6-(6,8)]
    91        1.85504        1.85504        1.85504    8[6-(6,8),30-(7,8)]
    92       3.320621       3.320621       3.320621    8[6-(6,8)]
    93        0.84025        0.84025        0.84025    8[6-(6,8),30-(7,8)]
    94       8.408945       8.408945       8.408945    8[6-(6,8)]
    95       2.068149       2.068149       2.068149    8[6-(6,8),30-(7,8)]
    96       0.602568       0.602568       0.602568    8[6-(6,8)]
