# Supplementary material for: A collection of forcefield precursors for metal–organic frameworks
Source: RSC Adv. 2019 Nov 13;9(63):36492–507. doi: 10.1039/c9ra07327b (PMC9075174; doi:10.1039/c9ra07327b)
Supplement: RA-009-C9RA07327B-s2633 [file RA-009-C9RA07327B-s2633.txt]

VUNYUZ_clean

20.522300    0.000000    0.000000
0.000000    20.522300    0.000000
0.000000    0.000000    20.522300

     1       3.341646       3.341646       3.341646    30[8-(6),8-(6),8-(6),8-(6),8-(6,6)]
     2       5.688371       5.688371       5.688371    30[8-(6),8-(6),8-(6),8-(6)]
     3       6.919504       6.919504       6.919504    30[8-(6),8-(6),8-(6),8-(6),8-(6,6)]
     4       4.572779       4.572779       4.572779    30[8-(6),8-(6),8-(6),8-(6)]
     5      17.180654      17.180654      17.180654    30[8-(6),8-(6),8-(6),8-(6),8-(6,6)]
     6      14.833929      14.833929      14.833929    30[8-(6),8-(6),8-(6),8-(6)]
     7      13.602796      13.602796      13.602796    30[8-(6),8-(6),8-(6),8-(6),8-(6,6)]
     8      15.949521      15.949521      15.949521    30[8-(6),8-(6),8-(6),8-(6)]
     9      13.175727      13.175727      13.175727    30[8-(6),8-(6),8-(6),8-(6),8-(6,6)]
    10      11.518346      11.518346      11.518346    30[8-(6),8-(6),8-(6),8-(6)]
    11       2.914577       2.914577       2.914577    30[8-(6),8-(6),8-(6),8-(6),8-(6,6)]
    12       1.257196       1.257196       1.257196    30[8-(6),8-(6),8-(6),8-(6)]
    13      17.607723      17.607723      17.607723    30[8-(6),8-(6),8-(6),8-(6),8-(6,6)]
    14      19.265104      19.265104      19.265104    30[8-(6),8-(6),8-(6),8-(6)]
    15       7.346573       7.346573       7.346573    30[8-(6),8-(6),8-(6),8-(6),8-(6,6)]
    16       9.003954       9.003954       9.003954    30[8-(6),8-(6),8-(6),8-(6)]
    17       2.070084       2.070084       2.070084    30[8-(6),8-(6),8-(6),8-(6),8-(6,6)]
    18       0.112667       0.112667       0.112667    30[8-(6),8-(6),8-(6),8-(6)]
    19      18.452216      18.452216      18.452216    30[8-(6),8-(6),8-(6),8-(6),8-(6,6)]
    20      20.409633      20.409633      20.409633    30[8-(6),8-(6),8-(6),8-(6)]
    21      12.331234      12.331234      12.331234    30[8-(6),8-(6),8-(6),8-(6),8-(6,6)]
    22      10.373817      10.373817      10.373817    30[8-(6),8-(6),8-(6),8-(6)]
    23       8.191066       8.191066       8.191066    30[8-(6),8-(6),8-(6),8-(6),8-(6,6)]
    24      10.148483      10.148483      10.148483    30[8-(6),8-(6),8-(6),8-(6)]
    25      17.180654      17.180654      17.180654    30[8-(6),8-(6),8-(6),8-(6),8-(6,6)]
    26      14.833929      14.833929      14.833929    30[8-(6),8-(6),8-(6),8-(6)]
    27      13.602796      13.602796      13.602796    30[8-(6),8-(6),8-(6),8-(6),8-(6,6)]
    28      15.949521      15.949521      15.949521    30[8-(6),8-(6),8-(6),8-(6)]
    29       3.341646       3.341646       3.341646    30[8-(6),8-(6),8-(6),8-(6),8-(6,6)]
    30       5.688371       5.688371       5.688371    30[8-(6),8-(6),8-(6),8-(6)]
    31       6.919504       6.919504       6.919504    30[8-(6),8-(6),8-(6),8-(6),8-(6,6)]
    32       4.572779       4.572779       4.572779    30[8-(6),8-(6),8-(6),8-(6)]
    33       7.346573       7.346573       7.346573    30[8-(6),8-(6),8-(6),8-(6),8-(6,6)]
    34       9.003954       9.003954       9.003954    30[8-(6),8-(6),8-(6),8-(6)]
    35      17.607723      17.607723      17.607723    30[8-(6),8-(6),8-(6),8-(6),8-(6,6)]
    36      19.265104      19.265104      19.265104    30[8-(6),8-(6),8-(6),8-(6)]
    37       2.914577       2.914577       2.914577    30[8-(6),8-(6),8-(6),8-(6),8-(6,6)]
    38       1.257196       1.257196       1.257196    30[8-(6),8-(6),8-(6),8-(6)]
    39      13.175727      13.175727      13.175727    30[8-(6),8-(6),8-(6),8-(6),8-(6,6)]
    40      11.518346      11.518346      11.518346    30[8-(6),8-(6),8-(6),8-(6)]
    41      18.452216      18.452216      18.452216    30[8-(6),8-(6),8-(6),8-(6),8-(6,6)]
    42      20.409633      20.409633      20.409633    30[8-(6),8-(6),8-(6),8-(6)]
    43       2.070084       2.070084       2.070084    30[8-(6),8-(6),8-(6),8-(6),8-(6,6)]
    44       0.112667       0.112667       0.112667    30[8-(6),8-(6),8-(6),8-(6)]
    45       8.191066       8.191066       8.191066    30[8-(6),8-(6),8-(6),8-(6),8-(6,6)]
    46      10.148483      10.148483      10.148483    30[8-(6),8-(6),8-(6),8-(6)]
    47      12.331234      12.331234      12.331234    30[8-(6),8-(6),8-(6),8-(6),8-(6,6)]
    48      10.373817      10.373817      10.373817    30[8-(6),8-(6),8-(6),8-(6)]
    49       6.952955       6.952955       6.952955    1[6-(6,6,6)]
    50       7.759482       7.759482       7.759482    1[6-(6,6,8)]
    51       4.861733       4.861733       4.861733    1[6-(6,6,8)]
    52       6.166951       6.166951       6.166951    1[6-(6,6,6)]
    53       3.308195       3.308195       3.308195    1[6-(6,6,6)]
    54       2.501668       2.501668       2.501668    1[6-(6,6,8)]
    55       5.399417       5.399417       5.399417    1[6-(6,6,8)]
    56       4.094199       4.094199       4.094199    1[6-(6,6,6)]
    57      13.569345      13.569345      13.569345    1[6-(6,6,6)]
    58      12.762818      12.762818      12.762818    1[6-(6,6,8)]
    59      15.660567      15.660567      15.660567    1[6-(6,6,8)]
    60      14.355349      14.355349      14.355349    1[6-(6,6,6)]
    61      17.214105      17.214105      17.214105    1[6-(6,6,6)]
    62      18.020632      18.020632      18.020632    1[6-(6,6,8)]
    63      15.122883      15.122883      15.122883    1[6-(6,6,8)]
    64      16.428101      16.428101      16.428101    1[6-(6,6,6)]
    65       10.31656       10.31656       10.31656    1[6-(6,6,6)]
    66      12.734087      12.734087      12.734087    1[6-(6,6,8)]
    67      12.537073      12.537073      12.537073    1[6-(6,6,8)]
    68      10.084658      10.084658      10.084658    1[6-(6,6,6)]
    69        0.05541        0.05541        0.05541    1[6-(6,6,6)]
    70       2.472937       2.472937       2.472937    1[6-(6,6,8)]
    71       2.275923       2.275923       2.275923    1[6-(6,6,8)]
    72      20.345808      20.345808      20.345808    1[6-(6,6,6)]
    73       20.46689       20.46689       20.46689    1[6-(6,6,6)]
    74      18.049363      18.049363      18.049363    1[6-(6,6,8)]
    75      18.246377      18.246377      18.246377    1[6-(6,6,8)]
    76       0.176492       0.176492       0.176492    1[6-(6,6,6)]
    77       10.20574       10.20574       10.20574    1[6-(6,6,6)]
    78       7.788213       7.788213       7.788213    1[6-(6,6,8)]
    79       7.985227       7.985227       7.985227    1[6-(6,6,8)]
    80      10.437642      10.437642      10.437642    1[6-(6,6,6)]
    81       3.952595       3.952595       3.952595    1[6-(6,6,6)]
    82       4.106512       4.106512       4.106512    1[6-(6,6,8)]
    83       6.275719       6.275719       6.275719    1[6-(6,6,8)]
    84       6.008929       6.008929       6.008929    1[6-(6,6,6)]
    85      16.569705      16.569705      16.569705    1[6-(6,6,6)]
    86      16.415788      16.415788      16.415788    1[6-(6,6,8)]
    87      14.246581      14.246581      14.246581    1[6-(6,6,8)]
    88      14.513371      14.513371      14.513371    1[6-(6,6,6)]
    89      14.213745      14.213745      14.213745    1[6-(6,6,6)]
    90      14.367662      14.367662      14.367662    1[6-(6,6,8)]
    91      16.536869      16.536869      16.536869    1[6-(6,6,8)]
    92      16.270079      16.270079      16.270079    1[6-(6,6,6)]
    93       6.308555       6.308555       6.308555    1[6-(6,6,6)]
    94       6.154638       6.154638       6.154638    1[6-(6,6,8)]
    95       3.985431       3.985431       3.985431    1[6-(6,6,8)]
    96       4.252221       4.252221       4.252221    1[6-(6,6,6)]
    97      13.569345      13.569345      13.569345    1[6-(6,6,6)]
    98      12.762818      12.762818      12.762818    1[6-(6,6,8)]
    99      15.660567      15.660567      15.660567    1[6-(6,6,8)]
   100      14.355349      14.355349      14.355349    1[6-(6,6,6)]
   101      17.214105      17.214105      17.214105    1[6-(6,6,6)]
   102      18.020632      18.020632      18.020632    1[6-(6,6,8)]
   103      15.122883      15.122883      15.122883    1[6-(6,6,8)]
   104      16.428101      16.428101      16.428101    1[6-(6,6,6)]
   105       6.952955       6.952955       6.952955    1[6-(6,6,6)]
   106       7.759482       7.759482       7.759482    1[6-(6,6,8)]
   107       4.861733       4.861733       4.861733    1[6-(6,6,8)]
   108       6.166951       6.166951       6.166951    1[6-(6,6,6)]
   109       3.308195       3.308195       3.308195    1[6-(6,6,6)]
   110       2.501668       2.501668       2.501668    1[6-(6,6,8)]
   111       5.399417       5.399417       5.399417    1[6-(6,6,8)]
   112       4.094199       4.094199       4.094199    1[6-(6,6,6)]
   113       10.20574       10.20574       10.20574    1[6-(6,6,6)]
   114       7.788213       7.788213       7.788213    1[6-(6,6,8)]
   115       7.985227       7.985227       7.985227    1[6-(6,6,8)]
   116      10.437642      10.437642      10.437642    1[6-(6,6,6)]
   117       20.46689       20.46689       20.46689    1[6-(6,6,6)]
   118      18.049363      18.049363      18.049363    1[6-(6,6,8)]
   119      18.246377      18.246377      18.246377    1[6-(6,6,8)]
   120       0.176492       0.176492       0.176492    1[6-(6,6,6)]
   121        0.05541        0.05541        0.05541    1[6-(6,6,6)]
   122       2.472937       2.472937       2.472937    1[6-(6,6,8)]
   123       2.275923       2.275923       2.275923    1[6-(6,6,8)]
   124      20.345808      20.345808      20.345808    1[6-(6,6,6)]
   125       10.31656       10.31656       10.31656    1[6-(6,6,6)]
   126      12.734087      12.734087      12.734087    1[6-(6,6,8)]
   127      12.537073      12.537073      12.537073    1[6-(6,6,8)]
   128      10.084658      10.084658      10.084658    1[6-(6,6,6)]
   129      16.569705      16.569705      16.569705    1[6-(6,6,6)]
   130      16.415788      16.415788      16.415788    1[6-(6,6,8)]
   131      14.246581      14.246581      14.246581    1[6-(6,6,8)]
   132      14.513371      14.513371      14.513371    1[6-(6,6,6)]
   133       3.952595       3.952595       3.952595    1[6-(6,6,6)]
   134       4.106512       4.106512       4.106512    1[6-(6,6,8)]
   135       6.275719       6.275719       6.275719    1[6-(6,6,8)]
   136       6.008929       6.008929       6.008929    1[6-(6,6,6)]
   137       6.308555       6.308555       6.308555    1[6-(6,6,6)]
   138       6.154638       6.154638       6.154638    1[6-(6,6,8)]
   139       3.985431       3.985431       3.985431    1[6-(6,6,8)]
   140       4.252221       4.252221       4.252221    1[6-(6,6,6)]
   141      14.213745      14.213745      14.213745    1[6-(6,6,6)]
   142      14.367662      14.367662      14.367662    1[6-(6,6,8)]
   143      16.536869      16.536869      16.536869    1[6-(6,6,8)]
   144      16.270079      16.270079      16.270079    1[6-(6,6,6)]
   145       6.492845       6.492845       6.492845    6[1-(0),6-(1,6,6),6-(1,6,8),6-(8,8)]
   146       7.514445       7.514445       7.514445    6[1-(0),6-(1,6,6),6-(8,8),8-(6,30)]
   147       5.711356       5.711356       5.711356    6[1-(0),6-(1,6,6),6-(8,8),8-(6,30)]
   148        5.66908        5.66908        5.66908    6[1-(0),6-(1,6,6),6-(1,6,8),6-(8,8)]
   149       5.720796       5.720796       5.720796    6[6-(1,6,6),8-(30),8-(30)]
   150       5.966654       5.966654       5.966654    6[6-(1,6,8),8-(30),8-(30)]
   151       8.796884       8.796884       8.796884    6[6-(1,6,8),8-(30),8-(30)]
   152       4.296138       4.296138       4.296138    6[6-(1,6,6),8-(30),8-(30)]
   153       3.768305       3.768305       3.768305    6[1-(0),6-(1,6,6),6-(1,6,8),6-(8,8)]
   154       2.746705       2.746705       2.746705    6[1-(0),6-(1,6,6),6-(8,8),8-(6,30)]
   155       4.549794       4.549794       4.549794    6[1-(0),6-(1,6,6),6-(8,8),8-(6,30)]
   156        4.59207        4.59207        4.59207    6[1-(0),6-(1,6,6),6-(1,6,8),6-(8,8)]
   157       4.540354       4.540354       4.540354    6[6-(1,6,6),8-(30),8-(30)]
   158       4.294496       4.294496       4.294496    6[6-(1,6,8),8-(30),8-(30)]
   159       1.464266       1.464266       1.464266    6[6-(1,6,8),8-(30),8-(30)]
   160       5.965012       5.965012       5.965012    6[6-(1,6,6),8-(30),8-(30)]
   161      14.029455      14.029455      14.029455    6[1-(0),6-(1,6,6),6-(1,6,8),6-(8,8)]
   162      13.007855      13.007855      13.007855    6[1-(0),6-(1,6,6),6-(8,8),8-(6,30)]
   163      14.810944      14.810944      14.810944    6[1-(0),6-(1,6,6),6-(8,8),8-(6,30)]
   164       14.85322       14.85322       14.85322    6[1-(0),6-(1,6,6),6-(1,6,8),6-(8,8)]
   165      14.801504      14.801504      14.801504    6[6-(1,6,6),8-(30),8-(30)]
   166      14.555646      14.555646      14.555646    6[6-(1,6,8),8-(30),8-(30)]
   167      11.725416      11.725416      11.725416    6[6-(1,6,8),8-(30),8-(30)]
   168      16.226162      16.226162      16.226162    6[6-(1,6,6),8-(30),8-(30)]
   169      16.753995      16.753995      16.753995    6[1-(0),6-(1,6,6),6-(1,6,8),6-(8,8)]
   170      17.775595      17.775595      17.775595    6[1-(0),6-(1,6,6),6-(8,8),8-(6,30)]
   171      15.972506      15.972506      15.972506    6[1-(0),6-(1,6,6),6-(8,8),8-(6,30)]
   172       15.93023       15.93023       15.93023    6[1-(0),6-(1,6,6),6-(1,6,8),6-(8,8)]
   173      15.981946      15.981946      15.981946    6[6-(1,6,6),8-(30),8-(30)]
   174      16.227804      16.227804      16.227804    6[6-(1,6,8),8-(30),8-(30)]
   175      19.058034      19.058034      19.058034    6[6-(1,6,8),8-(30),8-(30)]
   176      14.557288      14.557288      14.557288    6[6-(1,6,6),8-(30),8-(30)]
   177      11.114467      11.114467      11.114467    6[1-(0),6-(1,6,6),6-(1,6,8),6-(8,8)]
   178      12.122523      12.122523      12.122523    6[1-(0),6-(1,6,6),6-(8,8),8-(6,30)]
   179      12.058493      12.058493      12.058493    6[1-(0),6-(1,6,6),6-(8,8),8-(6,30)]
   180      10.769077      10.769077      10.769077    6[1-(0),6-(1,6,6),6-(1,6,8),6-(8,8)]
   181      11.787188      11.787188      11.787188    6[6-(1,6,6),8-(30),8-(30)]
   182      11.776311      11.776311      11.776311    6[6-(1,6,8),8-(30),8-(30)]
   183      11.515268      11.515268      11.515268    6[6-(1,6,8),8-(30),8-(30)]
   184       10.17865       10.17865       10.17865    6[6-(1,6,6),8-(30),8-(30)]
   185       0.853317       0.853317       0.853317    6[1-(0),6-(1,6,6),6-(1,6,8),6-(8,8)]
   186       1.861373       1.861373       1.861373    6[1-(0),6-(1,6,6),6-(8,8),8-(6,30)]
   187       1.797343       1.797343       1.797343    6[1-(0),6-(1,6,6),6-(8,8),8-(6,30)]
   188       0.507927       0.507927       0.507927    6[1-(0),6-(1,6,6),6-(1,6,8),6-(8,8)]
   189       1.526038       1.526038       1.526038    6[6-(1,6,6),8-(30),8-(30)]
   190       1.515161       1.515161       1.515161    6[6-(1,6,8),8-(30),8-(30)]
   191       1.254118       1.254118       1.254118    6[6-(1,6,8),8-(30),8-(30)]
   192        20.4398        20.4398        20.4398    6[6-(1,6,6),8-(30),8-(30)]
   193      19.668983      19.668983      19.668983    6[1-(0),6-(1,6,6),6-(1,6,8),6-(8,8)]
   194      18.660927      18.660927      18.660927    6[1-(0),6-(1,6,6),6-(8,8),8-(6,30)]
   195      18.724957      18.724957      18.724957    6[1-(0),6-(1,6,6),6-(8,8),8-(6,30)]
   196      20.014373      20.014373      20.014373    6[1-(0),6-(1,6,6),6-(1,6,8),6-(8,8)]
   197      18.996262      18.996262      18.996262    6[6-(1,6,6),8-(30),8-(30)]
   198      19.007139      19.007139      19.007139    6[6-(1,6,8),8-(30),8-(30)]
   199      19.268182      19.268182      19.268182    6[6-(1,6,8),8-(30),8-(30)]
   200         0.0825         0.0825         0.0825    6[6-(1,6,6),8-(30),8-(30)]
   201       9.407833       9.407833       9.407833    6[1-(0),6-(1,6,6),6-(1,6,8),6-(8,8)]
   202       8.399777       8.399777       8.399777    6[1-(0),6-(1,6,6),6-(8,8),8-(6,30)]
   203       8.463807       8.463807       8.463807    6[1-(0),6-(1,6,6),6-(8,8),8-(6,30)]
   204       9.753223       9.753223       9.753223    6[1-(0),6-(1,6,6),6-(1,6,8),6-(8,8)]
   205       8.735112       8.735112       8.735112    6[6-(1,6,6),8-(30),8-(30)]
   206       8.745989       8.745989       8.745989    6[6-(1,6,8),8-(30),8-(30)]
   207       9.007032       9.007032       9.007032    6[6-(1,6,8),8-(30),8-(30)]
   208       10.34365       10.34365       10.34365    6[6-(1,6,6),8-(30),8-(30)]
   209       4.284235       4.284235       4.284235    6[1-(0),6-(1,6,6),6-(1,6,8),6-(8,8)]
   210       4.833002       4.833002       4.833002    6[1-(0),6-(1,6,6),6-(8,8),8-(6,30)]
   211       6.369711       6.369711       6.369711    6[1-(0),6-(1,6,6),6-(8,8),8-(6,30)]
   212       5.516599       5.516599       5.516599    6[1-(0),6-(1,6,6),6-(1,6,8),6-(8,8)]
   213       3.148326       3.148326       3.148326    6[6-(1,6,6),8-(30),8-(30)]
   214       7.840955       7.840955       7.840955    6[6-(1,6,8),8-(30),8-(30)]
   215       5.395313       5.395313       5.395313    6[6-(1,6,8),8-(30),8-(30)]
   216       5.200351       5.200351       5.200351    6[6-(1,6,6),8-(30),8-(30)]
   217      16.238065      16.238065      16.238065    6[1-(0),6-(1,6,6),6-(1,6,8),6-(8,8)]
   218      15.689298      15.689298      15.689298    6[1-(0),6-(1,6,6),6-(8,8),8-(6,30)]
   219      14.152589      14.152589      14.152589    6[1-(0),6-(1,6,6),6-(8,8),8-(6,30)]
   220      15.005701      15.005701      15.005701    6[1-(0),6-(1,6,6),6-(1,6,8),6-(8,8)]
   221      17.373974      17.373974      17.373974    6[6-(1,6,6),8-(30),8-(30)]
   222      12.681345      12.681345      12.681345    6[6-(1,6,8),8-(30),8-(30)]
   223      15.126987      15.126987      15.126987    6[6-(1,6,8),8-(30),8-(30)]
   224      15.321949      15.321949      15.321949    6[6-(1,6,6),8-(30),8-(30)]
   225      14.545385      14.545385      14.545385    6[1-(0),6-(1,6,6),6-(1,6,8),6-(8,8)]
   226      15.094152      15.094152      15.094152    6[1-(0),6-(1,6,6),6-(8,8),8-(6,30)]
   227      16.630861      16.630861      16.630861    6[1-(0),6-(1,6,6),6-(8,8),8-(6,30)]
   228      15.777749      15.777749      15.777749    6[1-(0),6-(1,6,6),6-(1,6,8),6-(8,8)]
   229      13.409476      13.409476      13.409476    6[6-(1,6,6),8-(30),8-(30)]
   230      18.102105      18.102105      18.102105    6[6-(1,6,8),8-(30),8-(30)]
   231      15.656463      15.656463      15.656463    6[6-(1,6,8),8-(30),8-(30)]
   232      15.461501      15.461501      15.461501    6[6-(1,6,6),8-(30),8-(30)]
   233       5.976915       5.976915       5.976915    6[1-(0),6-(1,6,6),6-(1,6,8),6-(8,8)]
   234       5.428148       5.428148       5.428148    6[1-(0),6-(1,6,6),6-(8,8),8-(6,30)]
   235       3.891439       3.891439       3.891439    6[1-(0),6-(1,6,6),6-(8,8),8-(6,30)]
   236       4.744551       4.744551       4.744551    6[1-(0),6-(1,6,6),6-(1,6,8),6-(8,8)]
   237       7.112824       7.112824       7.112824    6[6-(1,6,6),8-(30),8-(30)]
   238       2.420195       2.420195       2.420195    6[6-(1,6,8),8-(30),8-(30)]
   239       4.865837       4.865837       4.865837    6[6-(1,6,8),8-(30),8-(30)]
   240       5.060799       5.060799       5.060799    6[6-(1,6,6),8-(30),8-(30)]
   241      14.029455      14.029455      14.029455    6[1-(0),6-(1,6,6),6-(1,6,8),6-(8,8)]
   242      13.007855      13.007855      13.007855    6[1-(0),6-(1,6,6),6-(8,8),8-(6,30)]
   243      14.810944      14.810944      14.810944    6[1-(0),6-(1,6,6),6-(8,8),8-(6,30)]
   244       14.85322       14.85322       14.85322    6[1-(0),6-(1,6,6),6-(1,6,8),6-(8,8)]
   245      14.801504      14.801504      14.801504    6[6-(1,6,6),8-(30),8-(30)]
   246      14.555646      14.555646      14.555646    6[6-(1,6,8),8-(30),8-(30)]
   247      11.725416      11.725416      11.725416    6[6-(1,6,8),8-(30),8-(30)]
   248      16.226162      16.226162      16.226162    6[6-(1,6,6),8-(30),8-(30)]
   249      16.753995      16.753995      16.753995    6[1-(0),6-(1,6,6),6-(1,6,8),6-(8,8)]
   250      17.775595      17.775595      17.775595    6[1-(0),6-(1,6,6),6-(8,8),8-(6,30)]
   251      15.972506      15.972506      15.972506    6[1-(0),6-(1,6,6),6-(8,8),8-(6,30)]
   252       15.93023       15.93023       15.93023    6[1-(0),6-(1,6,6),6-(1,6,8),6-(8,8)]
   253      15.981946      15.981946      15.981946    6[6-(1,6,6),8-(30),8-(30)]
   254      16.227804      16.227804      16.227804    6[6-(1,6,8),8-(30),8-(30)]
   255      19.058034      19.058034      19.058034    6[6-(1,6,8),8-(30),8-(30)]
   256      14.557288      14.557288      14.557288    6[6-(1,6,6),8-(30),8-(30)]
   257       6.492845       6.492845       6.492845    6[1-(0),6-(1,6,6),6-(1,6,8),6-(8,8)]
   258       7.514445       7.514445       7.514445    6[1-(0),6-(1,6,6),6-(8,8),8-(6,30)]
   259       5.711356       5.711356       5.711356    6[1-(0),6-(1,6,6),6-(8,8),8-(6,30)]
   260        5.66908        5.66908        5.66908    6[1-(0),6-(1,6,6),6-(1,6,8),6-(8,8)]
   261       5.720796       5.720796       5.720796    6[6-(1,6,6),8-(30),8-(30)]
   262       5.966654       5.966654       5.966654    6[6-(1,6,8),8-(30),8-(30)]
   263       8.796884       8.796884       8.796884    6[6-(1,6,8),8-(30),8-(30)]
   264       4.296138       4.296138       4.296138    6[6-(1,6,6),8-(30),8-(30)]
   265       3.768305       3.768305       3.768305    6[1-(0),6-(1,6,6),6-(1,6,8),6-(8,8)]
   266       2.746705       2.746705       2.746705    6[1-(0),6-(1,6,6),6-(8,8),8-(6,30)]
   267       4.549794       4.549794       4.549794    6[1-(0),6-(1,6,6),6-(8,8),8-(6,30)]
   268        4.59207        4.59207        4.59207    6[1-(0),6-(1,6,6),6-(1,6,8),6-(8,8)]
   269       4.540354       4.540354       4.540354    6[6-(1,6,6),8-(30),8-(30)]
   270       4.294496       4.294496       4.294496    6[6-(1,6,8),8-(30),8-(30)]
   271       1.464266       1.464266       1.464266    6[6-(1,6,8),8-(30),8-(30)]
   272       5.965012       5.965012       5.965012    6[6-(1,6,6),8-(30),8-(30)]
   273       9.407833       9.407833       9.407833    6[1-(0),6-(1,6,6),6-(1,6,8),6-(8,8)]
   274       8.399777       8.399777       8.399777    6[1-(0),6-(1,6,6),6-(8,8),8-(6,30)]
   275       8.463807       8.463807       8.463807    6[1-(0),6-(1,6,6),6-(8,8),8-(6,30)]
   276       9.753223       9.753223       9.753223    6[1-(0),6-(1,6,6),6-(1,6,8),6-(8,8)]
   277       8.735112       8.735112       8.735112    6[6-(1,6,6),8-(30),8-(30)]
   278       8.745989       8.745989       8.745989    6[6-(1,6,8),8-(30),8-(30)]
   279       9.007032       9.007032       9.007032    6[6-(1,6,8),8-(30),8-(30)]
   280       10.34365       10.34365       10.34365    6[6-(1,6,6),8-(30),8-(30)]
   281      19.668983      19.668983      19.668983    6[1-(0),6-(1,6,6),6-(1,6,8),6-(8,8)]
   282      18.660927      18.660927      18.660927    6[1-(0),6-(1,6,6),6-(8,8),8-(6,30)]
   283      18.724957      18.724957      18.724957    6[1-(0),6-(1,6,6),6-(8,8),8-(6,30)]
   284      20.014373      20.014373      20.014373    6[1-(0),6-(1,6,6),6-(1,6,8),6-(8,8)]
   285      18.996262      18.996262      18.996262    6[6-(1,6,6),8-(30),8-(30)]
   286      19.007139      19.007139      19.007139    6[6-(1,6,8),8-(30),8-(30)]
   287      19.268182      19.268182      19.268182    6[6-(1,6,8),8-(30),8-(30)]
   288         0.0825         0.0825         0.0825    6[6-(1,6,6),8-(30),8-(30)]
   289       0.853317       0.853317       0.853317    6[1-(0),6-(1,6,6),6-(1,6,8),6-(8,8)]
   290       1.861373       1.861373       1.861373    6[1-(0),6-(1,6,6),6-(8,8),8-(6,30)]
   291       1.797343       1.797343       1.797343    6[1-(0),6-(1,6,6),6-(8,8),8-(6,30)]
   292       0.507927       0.507927       0.507927    6[1-(0),6-(1,6,6),6-(1,6,8),6-(8,8)]
   293       1.526038       1.526038       1.526038    6[6-(1,6,6),8-(30),8-(30)]
   294       1.515161       1.515161       1.515161    6[6-(1,6,8),8-(30),8-(30)]
   295       1.254118       1.254118       1.254118    6[6-(1,6,8),8-(30),8-(30)]
   296        20.4398        20.4398        20.4398    6[6-(1,6,6),8-(30),8-(30)]
   297      11.114467      11.114467      11.114467    6[1-(0),6-(1,6,6),6-(1,6,8),6-(8,8)]
   298      12.122523      12.122523      12.122523    6[1-(0),6-(1,6,6),6-(8,8),8-(6,30)]
   299      12.058493      12.058493      12.058493    6[1-(0),6-(1,6,6),6-(8,8),8-(6,30)]
   300      10.769077      10.769077      10.769077    6[1-(0),6-(1,6,6),6-(1,6,8),6-(8,8)]
   301      11.787188      11.787188      11.787188    6[6-(1,6,6),8-(30),8-(30)]
   302      11.776311      11.776311      11.776311    6[6-(1,6,8),8-(30),8-(30)]
   303      11.515268      11.515268      11.515268    6[6-(1,6,8),8-(30),8-(30)]
   304       10.17865       10.17865       10.17865    6[6-(1,6,6),8-(30),8-(30)]
   305      16.238065      16.238065      16.238065    6[1-(0),6-(1,6,6),6-(1,6,8),6-(8,8)]
   306      15.689298      15.689298      15.689298    6[1-(0),6-(1,6,6),6-(8,8),8-(6,30)]
   307      14.152589      14.152589      14.152589    6[1-(0),6-(1,6,6),6-(8,8),8-(6,30)]
   308      15.005701      15.005701      15.005701    6[1-(0),6-(1,6,6),6-(1,6,8),6-(8,8)]
   309      17.373974      17.373974      17.373974    6[6-(1,6,6),8-(30),8-(30)]
   310      12.681345      12.681345      12.681345    6[6-(1,6,8),8-(30),8-(30)]
   311      15.126987      15.126987      15.126987    6[6-(1,6,8),8-(30),8-(30)]
   312      15.321949      15.321949      15.321949    6[6-(1,6,6),8-(30),8-(30)]
   313       4.284235       4.284235       4.284235    6[1-(0),6-(1,6,6),6-(1,6,8),6-(8,8)]
   314       4.833002       4.833002       4.833002    6[1-(0),6-(1,6,6),6-(8,8),8-(6,30)]
   315       6.369711       6.369711       6.369711    6[1-(0),6-(1,6,6),6-(8,8),8-(6,30)]
   316       5.516599       5.516599       5.516599    6[1-(0),6-(1,6,6),6-(1,6,8),6-(8,8)]
   317       3.148326       3.148326       3.148326    6[6-(1,6,6),8-(30),8-(30)]
   318       7.840955       7.840955       7.840955    6[6-(1,6,8),8-(30),8-(30)]
   319       5.395313       5.395313       5.395313    6[6-(1,6,8),8-(30),8-(30)]
   320       5.200351       5.200351       5.200351    6[6-(1,6,6),8-(30),8-(30)]
   321       5.976915       5.976915       5.976915    6[1-(0),6-(1,6,6),6-(1,6,8),6-(8,8)]
   322       5.428148       5.428148       5.428148    6[1-(0),6-(1,6,6),6-(8,8),8-(6,30)]
   323       3.891439       3.891439       3.891439    6[1-(0),6-(1,6,6),6-(8,8),8-(6,30)]
   324       4.744551       4.744551       4.744551    6[1-(0),6-(1,6,6),6-(1,6,8),6-(8,8)]
   325       7.112824       7.112824       7.112824    6[6-(1,6,6),8-(30),8-(30)]
   326       2.420195       2.420195       2.420195    6[6-(1,6,8),8-(30),8-(30)]
   327       4.865837       4.865837       4.865837    6[6-(1,6,8),8-(30),8-(30)]
   328       5.060799       5.060799       5.060799    6[6-(1,6,6),8-(30),8-(30)]
   329      14.545385      14.545385      14.545385    6[1-(0),6-(1,6,6),6-(1,6,8),6-(8,8)]
   330      15.094152      15.094152      15.094152    6[1-(0),6-(1,6,6),6-(8,8),8-(6,30)]
   331      16.630861      16.630861      16.630861    6[1-(0),6-(1,6,6),6-(8,8),8-(6,30)]
   332      15.777749      15.777749      15.777749    6[1-(0),6-(1,6,6),6-(1,6,8),6-(8,8)]
   333      13.409476      13.409476      13.409476    6[6-(1,6,6),8-(30),8-(30)]
   334      18.102105      18.102105      18.102105    6[6-(1,6,8),8-(30),8-(30)]
   335      15.656463      15.656463      15.656463    6[6-(1,6,8),8-(30),8-(30)]
   336      15.461501      15.461501      15.461501    6[6-(1,6,6),8-(30),8-(30)]
   337       4.671902       4.671902       4.671902    8[6-(6,8),30-(8,8,8,8)]
   338       6.242678       6.242678       6.242678    8[6-(6,8),30-(8,8,8)]
   339       5.036788       5.036788       5.036788    8[6-(6,8),30-(8,8,8)]
   340       7.016574       7.016574       7.016574    8[6-(6,8),30-(8,8,8,8)]
   341       9.189065       9.189065       9.189065    8[6-(6,8),30-(8,8,8,8)]
   342        9.40024        9.40024        9.40024    8[6-(6,8),30-(8,8,8)]
   343        4.32056        4.32056        4.32056    8[6-(6,8),30-(8,8,8,8)]
   344       3.279258       3.279258       3.279258    8[6-(6,8),30-(8,8,8)]
   345       6.787956       6.787956       6.787956    8[6-(1,6,6),6-(1,6,6),30-(8,8,8,8)]
   346       5.589248       5.589248       5.589248    8[6-(6,8),30-(8,8,8,8)]
   347       4.018472       4.018472       4.018472    8[6-(6,8),30-(8,8,8)]
   348       5.224362       5.224362       5.224362    8[6-(6,8),30-(8,8,8)]
   349       3.244576       3.244576       3.244576    8[6-(6,8),30-(8,8,8,8)]
   350       1.072085       1.072085       1.072085    8[6-(6,8),30-(8,8,8,8)]
   351        0.86091        0.86091        0.86091    8[6-(6,8),30-(8,8,8)]
   352        5.94059        5.94059        5.94059    8[6-(6,8),30-(8,8,8,8)]
   353       6.981892       6.981892       6.981892    8[6-(6,8),30-(8,8,8)]
   354       3.473194       3.473194       3.473194    8[6-(1,6,6),6-(1,6,6),30-(8,8,8,8)]
   355      15.850398      15.850398      15.850398    8[6-(6,8),30-(8,8,8,8)]
   356      14.279622      14.279622      14.279622    8[6-(6,8),30-(8,8,8)]
   357      15.485512      15.485512      15.485512    8[6-(6,8),30-(8,8,8)]
   358      13.505726      13.505726      13.505726    8[6-(6,8),30-(8,8,8,8)]
   359      11.333235      11.333235      11.333235    8[6-(6,8),30-(8,8,8,8)]
   360       11.12206       11.12206       11.12206    8[6-(6,8),30-(8,8,8)]
   361       16.20174       16.20174       16.20174    8[6-(6,8),30-(8,8,8,8)]
   362      17.243042      17.243042      17.243042    8[6-(6,8),30-(8,8,8)]
   363      13.734344      13.734344      13.734344    8[6-(1,6,6),6-(1,6,6),30-(8,8,8,8)]
   364      14.933052      14.933052      14.933052    8[6-(6,8),30-(8,8,8,8)]
   365      16.503828      16.503828      16.503828    8[6-(6,8),30-(8,8,8)]
   366      15.297938      15.297938      15.297938    8[6-(6,8),30-(8,8,8)]
   367      17.277724      17.277724      17.277724    8[6-(6,8),30-(8,8,8,8)]
   368      19.450215      19.450215      19.450215    8[6-(6,8),30-(8,8,8,8)]
   369       19.66139       19.66139       19.66139    8[6-(6,8),30-(8,8,8)]
   370       14.58171       14.58171       14.58171    8[6-(6,8),30-(8,8,8,8)]
   371      13.540408      13.540408      13.540408    8[6-(6,8),30-(8,8,8)]
   372      17.049106      17.049106      17.049106    8[6-(1,6,6),6-(1,6,6),30-(8,8,8,8)]
   373      12.405936      12.405936      12.405936    8[6-(6,8),30-(8,8,8,8)]
   374      11.710024      11.710024      11.710024    8[6-(6,8),30-(8,8,8)]
   375       11.14443       11.14443       11.14443    8[6-(6,8),30-(8,8,8)]
   376       12.16131       12.16131       12.16131    8[6-(6,8),30-(8,8,8,8)]
   377       11.89493       11.89493       11.89493    8[6-(6,8),30-(8,8,8,8)]
   378      10.711204      10.711204      10.711204    8[6-(6,8),30-(8,8,8)]
   379       9.216565       9.216565       9.216565    8[6-(6,8),30-(8,8,8,8)]
   380      10.641428      10.641428      10.641428    8[6-(6,8),30-(8,8,8)]
   381      12.876101      12.876101      12.876101    8[6-(1,6,6),6-(1,6,6),30-(8,8,8,8)]
   382       2.144786       2.144786       2.144786    8[6-(6,8),30-(8,8,8,8)]
   383       1.448874       1.448874       1.448874    8[6-(6,8),30-(8,8,8)]
   384        0.88328        0.88328        0.88328    8[6-(6,8),30-(8,8,8)]
   385        1.90016        1.90016        1.90016    8[6-(6,8),30-(8,8,8,8)]
   386        1.63378        1.63378        1.63378    8[6-(6,8),30-(8,8,8,8)]
   387       0.450054       0.450054       0.450054    8[6-(6,8),30-(8,8,8)]
   388      19.477715      19.477715      19.477715    8[6-(6,8),30-(8,8,8,8)]
   389       0.380278       0.380278       0.380278    8[6-(6,8),30-(8,8,8)]
   390       2.614951       2.614951       2.614951    8[6-(1,6,6),6-(1,6,6),30-(8,8,8,8)]
   391      18.377514      18.377514      18.377514    8[6-(6,8),30-(8,8,8,8)]
   392      19.073426      19.073426      19.073426    8[6-(6,8),30-(8,8,8)]
   393       19.63902       19.63902       19.63902    8[6-(6,8),30-(8,8,8)]
   394       18.62214       18.62214       18.62214    8[6-(6,8),30-(8,8,8,8)]
   395       18.88852       18.88852       18.88852    8[6-(6,8),30-(8,8,8,8)]
   396      20.072246      20.072246      20.072246    8[6-(6,8),30-(8,8,8)]
   397       1.044585       1.044585       1.044585    8[6-(6,8),30-(8,8,8,8)]
   398      20.142022      20.142022      20.142022    8[6-(6,8),30-(8,8,8)]
   399      17.907349      17.907349      17.907349    8[6-(1,6,6),6-(1,6,6),30-(8,8,8,8)]
   400       8.116364       8.116364       8.116364    8[6-(6,8),30-(8,8,8,8)]
   401       8.812276       8.812276       8.812276    8[6-(6,8),30-(8,8,8)]
   402        9.37787        9.37787        9.37787    8[6-(6,8),30-(8,8,8)]
   403        8.36099        8.36099        8.36099    8[6-(6,8),30-(8,8,8,8)]
   404        8.62737        8.62737        8.62737    8[6-(6,8),30-(8,8,8,8)]
   405       9.811096       9.811096       9.811096    8[6-(6,8),30-(8,8,8)]
   406      11.305735      11.305735      11.305735    8[6-(6,8),30-(8,8,8,8)]
   407       9.880872       9.880872       9.880872    8[6-(6,8),30-(8,8,8)]
   408       7.646199       7.646199       7.646199    8[6-(1,6,6),6-(1,6,6),30-(8,8,8,8)]
   409       3.414705       3.414705       3.414705    8[6-(6,8),30-(8,8,8,8)]
   410       2.033349       2.033349       2.033349    8[6-(6,8),30-(8,8,8)]
   411       8.423378       8.423378       8.423378    8[6-(6,8),30-(8,8,8)]
   412       8.382333       8.382333       8.382333    8[6-(6,8),30-(8,8,8,8)]
   413       6.531427       6.531427       6.531427    8[6-(6,8),30-(8,8,8,8)]
   414       4.667797       4.667797       4.667797    8[6-(6,8),30-(8,8,8)]
   415       4.391157       4.391157       4.391157    8[6-(6,8),30-(8,8,8,8)]
   416        5.76574        5.76574        5.76574    8[6-(6,8),30-(8,8,8)]
   417       5.826691       5.826691       5.826691    8[6-(1,6,6),6-(1,6,6),30-(8,8,8,8)]
   418      17.107595      17.107595      17.107595    8[6-(6,8),30-(8,8,8,8)]
   419      18.488951      18.488951      18.488951    8[6-(6,8),30-(8,8,8)]
   420      12.098922      12.098922      12.098922    8[6-(6,8),30-(8,8,8)]
   421      12.139967      12.139967      12.139967    8[6-(6,8),30-(8,8,8,8)]
   422      13.990873      13.990873      13.990873    8[6-(6,8),30-(8,8,8,8)]
   423      15.854503      15.854503      15.854503    8[6-(6,8),30-(8,8,8)]
   424      16.131143      16.131143      16.131143    8[6-(6,8),30-(8,8,8,8)]
   425       14.75656       14.75656       14.75656    8[6-(6,8),30-(8,8,8)]
   426      14.695609      14.695609      14.695609    8[6-(1,6,6),6-(1,6,6),30-(8,8,8,8)]
   427      13.675855      13.675855      13.675855    8[6-(6,8),30-(8,8,8,8)]
   428      12.294499      12.294499      12.294499    8[6-(6,8),30-(8,8,8)]
   429      18.684528      18.684528      18.684528    8[6-(6,8),30-(8,8,8)]
   430      18.643483      18.643483      18.643483    8[6-(6,8),30-(8,8,8,8)]
   431      16.792577      16.792577      16.792577    8[6-(6,8),30-(8,8,8,8)]
   432      14.928947      14.928947      14.928947    8[6-(6,8),30-(8,8,8)]
   433      14.652307      14.652307      14.652307    8[6-(6,8),30-(8,8,8,8)]
   434       16.02689       16.02689       16.02689    8[6-(6,8),30-(8,8,8)]
   435      16.087841      16.087841      16.087841    8[6-(1,6,6),6-(1,6,6),30-(8,8,8,8)]
   436       6.846445       6.846445       6.846445    8[6-(6,8),30-(8,8,8,8)]
   437       8.227801       8.227801       8.227801    8[6-(6,8),30-(8,8,8)]
   438       1.837772       1.837772       1.837772    8[6-(6,8),30-(8,8,8)]
   439       1.878817       1.878817       1.878817    8[6-(6,8),30-(8,8,8,8)]
   440       3.729723       3.729723       3.729723    8[6-(6,8),30-(8,8,8,8)]
   441       5.593353       5.593353       5.593353    8[6-(6,8),30-(8,8,8)]
   442       5.869993       5.869993       5.869993    8[6-(6,8),30-(8,8,8,8)]
   443        4.49541        4.49541        4.49541    8[6-(6,8),30-(8,8,8)]
   444       4.434459       4.434459       4.434459    8[6-(1,6,6),6-(1,6,6),30-(8,8,8,8)]
   445      15.850398      15.850398      15.850398    8[6-(6,8),30-(8,8,8,8)]
   446      14.279622      14.279622      14.279622    8[6-(6,8),30-(8,8,8)]
   447      15.485512      15.485512      15.485512    8[6-(6,8),30-(8,8,8)]
   448      13.505726      13.505726      13.505726    8[6-(6,8),30-(8,8,8,8)]
   449      11.333235      11.333235      11.333235    8[6-(6,8),30-(8,8,8,8)]
   450       11.12206       11.12206       11.12206    8[6-(6,8),30-(8,8,8)]
   451       16.20174       16.20174       16.20174    8[6-(6,8),30-(8,8,8,8)]
   452      17.243042      17.243042      17.243042    8[6-(6,8),30-(8,8,8)]
   453      13.734344      13.734344      13.734344    8[6-(1,6,6),6-(1,6,6),30-(8,8,8,8)]
   454      14.933052      14.933052      14.933052    8[6-(6,8),30-(8,8,8,8)]
   455      16.503828      16.503828      16.503828    8[6-(6,8),30-(8,8,8)]
   456      15.297938      15.297938      15.297938    8[6-(6,8),30-(8,8,8)]
   457      17.277724      17.277724      17.277724    8[6-(6,8),30-(8,8,8,8)]
   458      19.450215      19.450215      19.450215    8[6-(6,8),30-(8,8,8,8)]
   459       19.66139       19.66139       19.66139    8[6-(6,8),30-(8,8,8)]
   460       14.58171       14.58171       14.58171    8[6-(6,8),30-(8,8,8,8)]
   461      13.540408      13.540408      13.540408    8[6-(6,8),30-(8,8,8)]
   462      17.049106      17.049106      17.049106    8[6-(1,6,6),6-(1,6,6),30-(8,8,8,8)]
   463       4.671902       4.671902       4.671902    8[6-(6,8),30-(8,8,8,8)]
   464       6.242678       6.242678       6.242678    8[6-(6,8),30-(8,8,8)]
   465       5.036788       5.036788       5.036788    8[6-(6,8),30-(8,8,8)]
   466       7.016574       7.016574       7.016574    8[6-(6,8),30-(8,8,8,8)]
   467       9.189065       9.189065       9.189065    8[6-(6,8),30-(8,8,8,8)]
   468        9.40024        9.40024        9.40024    8[6-(6,8),30-(8,8,8)]
   469        4.32056        4.32056        4.32056    8[6-(6,8),30-(8,8,8,8)]
   470       3.279258       3.279258       3.279258    8[6-(6,8),30-(8,8,8)]
   471       6.787956       6.787956       6.787956    8[6-(1,6,6),6-(1,6,6),30-(8,8,8,8)]
   472       5.589248       5.589248       5.589248    8[6-(6,8),30-(8,8,8,8)]
   473       4.018472       4.018472       4.018472    8[6-(6,8),30-(8,8,8)]
   474       5.224362       5.224362       5.224362    8[6-(6,8),30-(8,8,8)]
   475       3.244576       3.244576       3.244576    8[6-(6,8),30-(8,8,8,8)]
   476       1.072085       1.072085       1.072085    8[6-(6,8),30-(8,8,8,8)]
   477        0.86091        0.86091        0.86091    8[6-(6,8),30-(8,8,8)]
   478        5.94059        5.94059        5.94059    8[6-(6,8),30-(8,8,8,8)]
   479       6.981892       6.981892       6.981892    8[6-(6,8),30-(8,8,8)]
   480       3.473194       3.473194       3.473194    8[6-(1,6,6),6-(1,6,6),30-(8,8,8,8)]
   481       8.116364       8.116364       8.116364    8[6-(6,8),30-(8,8,8,8)]
   482       8.812276       8.812276       8.812276    8[6-(6,8),30-(8,8,8)]
   483        9.37787        9.37787        9.37787    8[6-(6,8),30-(8,8,8)]
   484        8.36099        8.36099        8.36099    8[6-(6,8),30-(8,8,8,8)]
   485        8.62737        8.62737        8.62737    8[6-(6,8),30-(8,8,8,8)]
   486       9.811096       9.811096       9.811096    8[6-(6,8),30-(8,8,8)]
   487      11.305735      11.305735      11.305735    8[6-(6,8),30-(8,8,8,8)]
   488       9.880872       9.880872       9.880872    8[6-(6,8),30-(8,8,8)]
   489       7.646199       7.646199       7.646199    8[6-(1,6,6),6-(1,6,6),30-(8,8,8,8)]
   490      18.377514      18.377514      18.377514    8[6-(6,8),30-(8,8,8,8)]
   491      19.073426      19.073426      19.073426    8[6-(6,8),30-(8,8,8)]
   492       19.63902       19.63902       19.63902    8[6-(6,8),30-(8,8,8)]
   493       18.62214       18.62214       18.62214    8[6-(6,8),30-(8,8,8,8)]
   494       18.88852       18.88852       18.88852    8[6-(6,8),30-(8,8,8,8)]
   495      20.072246      20.072246      20.072246    8[6-(6,8),30-(8,8,8)]
   496       1.044585       1.044585       1.044585    8[6-(6,8),30-(8,8,8,8)]
   497      20.142022      20.142022      20.142022    8[6-(6,8),30-(8,8,8)]
   498      17.907349      17.907349      17.907349    8[6-(1,6,6),6-(1,6,6),30-(8,8,8,8)]
   499       2.144786       2.144786       2.144786    8[6-(6,8),30-(8,8,8,8)]
   500       1.448874       1.448874       1.448874    8[6-(6,8),30-(8,8,8)]
   501        0.88328        0.88328        0.88328    8[6-(6,8),30-(8,8,8)]
   502        1.90016        1.90016        1.90016    8[6-(6,8),30-(8,8,8,8)]
   503        1.63378        1.63378        1.63378    8[6-(6,8),30-(8,8,8,8)]
   504       0.450054       0.450054       0.450054    8[6-(6,8),30-(8,8,8)]
   505      19.477715      19.477715      19.477715    8[6-(6,8),30-(8,8,8,8)]
   506       0.380278       0.380278       0.380278    8[6-(6,8),30-(8,8,8)]
   507       2.614951       2.614951       2.614951    8[6-(1,6,6),6-(1,6,6),30-(8,8,8,8)]
   508      12.405936      12.405936      12.405936    8[6-(6,8),30-(8,8,8,8)]
   509      11.710024      11.710024      11.710024    8[6-(6,8),30-(8,8,8)]
   510       11.14443       11.14443       11.14443    8[6-(6,8),30-(8,8,8)]
   511       12.16131       12.16131       12.16131    8[6-(6,8),30-(8,8,8,8)]
   512       11.89493       11.89493       11.89493    8[6-(6,8),30-(8,8,8,8)]
   513      10.711204      10.711204      10.711204    8[6-(6,8),30-(8,8,8)]
   514       9.216565       9.216565       9.216565    8[6-(6,8),30-(8,8,8,8)]
   515      10.641428      10.641428      10.641428    8[6-(6,8),30-(8,8,8)]
   516      12.876101      12.876101      12.876101    8[6-(1,6,6),6-(1,6,6),30-(8,8,8,8)]
   517      17.107595      17.107595      17.107595    8[6-(6,8),30-(8,8,8,8)]
   518      18.488951      18.488951      18.488951    8[6-(6,8),30-(8,8,8)]
   519      12.098922      12.098922      12.098922    8[6-(6,8),30-(8,8,8)]
   520      12.139967      12.139967      12.139967    8[6-(6,8),30-(8,8,8,8)]
   521      13.990873      13.990873      13.990873    8[6-(6,8),30-(8,8,8,8)]
   522      15.854503      15.854503      15.854503    8[6-(6,8),30-(8,8,8)]
   523      16.131143      16.131143      16.131143    8[6-(6,8),30-(8,8,8,8)]
   524       14.75656       14.75656       14.75656    8[6-(6,8),30-(8,8,8)]
   525      14.695609      14.695609      14.695609    8[6-(1,6,6),6-(1,6,6),30-(8,8,8,8)]
   526       3.414705       3.414705       3.414705    8[6-(6,8),30-(8,8,8,8)]
   527       2.033349       2.033349       2.033349    8[6-(6,8),30-(8,8,8)]
   528       8.423378       8.423378       8.423378    8[6-(6,8),30-(8,8,8)]
   529       8.382333       8.382333       8.382333    8[6-(6,8),30-(8,8,8,8)]
   530       6.531427       6.531427       6.531427    8[6-(6,8),30-(8,8,8,8)]
   531       4.667797       4.667797       4.667797    8[6-(6,8),30-(8,8,8)]
   532       4.391157       4.391157       4.391157    8[6-(6,8),30-(8,8,8,8)]
   533        5.76574        5.76574        5.76574    8[6-(6,8),30-(8,8,8)]
   534       5.826691       5.826691       5.826691    8[6-(1,6,6),6-(1,6,6),30-(8,8,8,8)]
   535       6.846445       6.846445       6.846445    8[6-(6,8),30-(8,8,8,8)]
   536       8.227801       8.227801       8.227801    8[6-(6,8),30-(8,8,8)]
   537       1.837772       1.837772       1.837772    8[6-(6,8),30-(8,8,8)]
   538       1.878817       1.878817       1.878817    8[6-(6,8),30-(8,8,8,8)]
   539       3.729723       3.729723       3.729723    8[6-(6,8),30-(8,8,8,8)]
   540       5.593353       5.593353       5.593353    8[6-(6,8),30-(8,8,8)]
   541       5.869993       5.869993       5.869993    8[6-(6,8),30-(8,8,8,8)]
   542        4.49541        4.49541        4.49541    8[6-(6,8),30-(8,8,8)]
   543       4.434459       4.434459       4.434459    8[6-(1,6,6),6-(1,6,6),30-(8,8,8,8)]
   544      13.675855      13.675855      13.675855    8[6-(6,8),30-(8,8,8,8)]
   545      12.294499      12.294499      12.294499    8[6-(6,8),30-(8,8,8)]
   546      18.684528      18.684528      18.684528    8[6-(6,8),30-(8,8,8)]
   547      18.643483      18.643483      18.643483    8[6-(6,8),30-(8,8,8,8)]
   548      16.792577      16.792577      16.792577    8[6-(6,8),30-(8,8,8,8)]
   549      14.928947      14.928947      14.928947    8[6-(6,8),30-(8,8,8)]
   550      14.652307      14.652307      14.652307    8[6-(6,8),30-(8,8,8,8)]
   551       16.02689       16.02689       16.02689    8[6-(6,8),30-(8,8,8)]
   552      16.087841      16.087841      16.087841    8[6-(1,6,6),6-(1,6,6),30-(8,8,8,8)]
