# Supplementary material for: A collection of forcefield precursors for metal–organic frameworks
Source: RSC Adv. 2019 Nov 13;9(63):36492–507. doi: 10.1039/c9ra07327b (PMC9075174; doi:10.1039/c9ra07327b)
Supplement: RA-009-C9RA07327B-s2634 [file RA-009-C9RA07327B-s2634.txt]

VUQJUN_clean

13.819000    0.000000    0.000000
-2.958738    15.094760    0.000000
-2.231084    -4.926939    23.775580

     1        -0.2127        -0.2127        -0.2127    25[8-(6),8-(6),8-(6),8-(6,25)]
     2       2.827193       2.827193       2.827193    25[8-(6),8-(6),8-(6),8-(6),8-(6,25),8-(6,25)]
     3       5.752607       5.752607       5.752607    25[8-(6),8-(6),8-(6),8-(6,25),8-(6,25)]
     4       8.659714       8.659714       8.659714    25[8-(6),8-(6),8-(6),8-(6,25)]
     5       8.841878       8.841878       8.841878    25[8-(6),8-(6),8-(6),8-(6,25)]
     6       5.801985       5.801985       5.801985    25[8-(6),8-(6),8-(6),8-(6),8-(6,25),8-(6,25)]
     7       2.876571       2.876571       2.876571    25[8-(6),8-(6),8-(6),8-(6,25),8-(6,25)]
     8      -0.030536      -0.030536      -0.030536    25[8-(6),8-(6),8-(6),8-(6,25)]
     9       2.238001       2.238001       2.238001    1[6-(6,6)]
    10       2.325984       2.325984       2.325984    1[6-(6,6)]
    11      12.223363      12.223363      12.223363    1[6-(6,6)]
    12      -1.683558      -1.683558      -1.683558    1[6-(6,6)]
    13       2.295125       2.295125       2.295125    1[6-(6,6)]
    14       -0.58897       -0.58897       -0.58897    1[6-(6,6)]
    15       9.602151       9.602151       9.602151    1[6-(6,6)]
    16      12.456666      12.456666      12.456666    1[6-(6,6)]
    17       1.419041       1.419041       1.419041    1[6-(6,6)]
    18       0.537506       0.537506       0.537506    1[6-(6,6)]
    19      11.049481      11.049481      11.049481    1[6-(6,6)]
    20      -1.869538      -1.869538      -1.869538    1[6-(6,6)]
    21       4.359998       4.359998       4.359998    1[6-(6,6)]
    22       4.370045       4.370045       4.370045    1[6-(6,6)]
    23       1.234596       1.234596       1.234596    1[6-(6,6)]
    24       1.179596       1.179596       1.179596    1[6-(6,6)]
    25       7.438502       7.438502       7.438502    1[6-(6,6)]
    26       7.404566       7.404566       7.404566    1[6-(6,6)]
    27       3.476317       3.476317       3.476317    1[6-(6,6)]
    28       3.501649       3.501649       3.501649    1[6-(6,6)]
    29       7.678938       7.678938       7.678938    1[6-(6,6)]
    30        8.71011        8.71011        8.71011    1[6-(6,6)]
    31       5.357717       5.357717       5.357717    1[6-(6,6)]
    32       4.330719       4.330719       4.330719    1[6-(6,6)]
    33       9.488928       9.488928       9.488928    1[6-(6,6)]
    34       7.407885       7.407885       7.407885    1[6-(6,6)]
    35       4.213015       4.213015       4.213015    1[6-(6,6)]
    36       6.248521       6.248521       6.248521    1[6-(6,6)]
    37       7.733139       7.733139       7.733139    1[6-(6,6)]
    38       9.194222       9.194222       9.194222    1[6-(6,6)]
    39      -1.926462      -1.926462      -1.926462    1[6-(6,6)]
    40      10.387993      10.387993      10.387993    1[6-(6,6)]
    41       6.391177       6.391177       6.391177    1[6-(6,6)]
    42       6.303194       6.303194       6.303194    1[6-(6,6)]
    43      -3.594185      -3.594185      -3.594185    1[6-(6,6)]
    44      10.312736      10.312736      10.312736    1[6-(6,6)]
    45       6.334053       6.334053       6.334053    1[6-(6,6)]
    46       9.218148       9.218148       9.218148    1[6-(6,6)]
    47      -0.972973      -0.972973      -0.972973    1[6-(6,6)]
    48      -3.827488      -3.827488      -3.827488    1[6-(6,6)]
    49       7.210137       7.210137       7.210137    1[6-(6,6)]
    50       8.091672       8.091672       8.091672    1[6-(6,6)]
    51      -2.420303      -2.420303      -2.420303    1[6-(6,6)]
    52      10.498716      10.498716      10.498716    1[6-(6,6)]
    53        4.26918        4.26918        4.26918    1[6-(6,6)]
    54       4.259133       4.259133       4.259133    1[6-(6,6)]
    55       7.394582       7.394582       7.394582    1[6-(6,6)]
    56       7.449582       7.449582       7.449582    1[6-(6,6)]
    57       1.190676       1.190676       1.190676    1[6-(6,6)]
    58       1.224612       1.224612       1.224612    1[6-(6,6)]
    59       5.152861       5.152861       5.152861    1[6-(6,6)]
    60       5.127529       5.127529       5.127529    1[6-(6,6)]
    61        0.95024        0.95024        0.95024    1[6-(6,6)]
    62      -0.080932      -0.080932      -0.080932    1[6-(6,6)]
    63       3.271461       3.271461       3.271461    1[6-(6,6)]
    64       4.298459       4.298459       4.298459    1[6-(6,6)]
    65       -0.85975       -0.85975       -0.85975    1[6-(6,6)]
    66       1.221293       1.221293       1.221293    1[6-(6,6)]
    67       4.416163       4.416163       4.416163    1[6-(6,6)]
    68       2.380657       2.380657       2.380657    1[6-(6,6)]
    69       0.896039       0.896039       0.896039    1[6-(6,6)]
    70      -0.565044      -0.565044      -0.565044    1[6-(6,6)]
    71       10.55564       10.55564       10.55564    1[6-(6,6)]
    72      -1.758815      -1.758815      -1.758815    1[6-(6,6)]
    73       0.261194       0.261194       0.261194    6[6-(1,6),6-(1,6),6-(8,8)]
    74       1.454075       1.454075       1.454075    6[1-(0),6-(1,6),6-(6,6)]
    75       1.503876       1.503876       1.503876    6[1-(0),6-(1,6),6-(6,6)]
    76       0.385493       0.385493       0.385493    6[6-(1,6),6-(1,6),6-(6,6)]
    77      -0.816384      -0.816384      -0.816384    6[1-(0),6-(1,6),6-(6,6)]
    78      -0.860768      -0.860768      -0.860768    6[1-(0),6-(1,6),6-(6,6)]
    79       0.446235       0.446235       0.446235    6[6-(1,6),6-(1,6),6-(6,6)]
    80       1.556026       1.556026       1.556026    6[1-(0),6-(1,6),6-(6,6)]
    81        -1.3566        -1.3566        -1.3566    6[1-(0),6-(1,6),6-(6,6)]
    82      -2.398145      -2.398145      -2.398145    6[6-(1,6),6-(1,6),6-(8,8)]
    83      10.333568      10.333568      10.333568    6[1-(0),6-(1,6),6-(6,6)]
    84      -0.586752      -0.586752      -0.586752    6[1-(0),6-(1,6),6-(6,6)]
    85       0.205229       0.205229       0.205229    6[6-(6,6),8-(25),8-(25)]
    86      -2.310198      -2.310198      -2.310198    6[6-(6,6),8-(25),8-(25)]
    87      -0.126888      -0.126888      -0.126888    6[6-(1,6),6-(1,6),6-(8,8)]
    88       0.578794       0.578794       0.578794    6[1-(0),6-(1,6),6-(6,6)]
    89       0.045536       0.045536       0.045536    6[1-(0),6-(1,6),6-(6,6)]
    90      -1.198897      -1.198897      -1.198897    6[6-(1,6),6-(1,6),6-(6,6)]
    91      11.916151      11.916151      11.916151    6[1-(0),6-(1,6),6-(6,6)]
    92      -1.372855      -1.372855      -1.372855    6[1-(0),6-(1,6),6-(6,6)]
    93       0.452695       0.452695       0.452695    6[6-(6,6),8-(25),8-(25)]
    94       2.770325       2.770325       2.770325    6[6-(1,6),6-(1,6),6-(8,8)]
    95       3.720848       3.720848       3.720848    6[1-(0),6-(1,6),6-(6,6)]
    96           3.73           3.73           3.73    6[1-(0),6-(1,6),6-(6,6)]
    97       2.823461       2.823461       2.823461    6[6-(1,6),6-(1,6),6-(6,6)]
    98       1.868363       1.868363       1.868363    6[1-(0),6-(1,6),6-(6,6)]
    99       1.837887       1.837887       1.837887    6[1-(0),6-(1,6),6-(6,6)]
   100       2.753076       2.753076       2.753076    6[6-(6,6),8-(25,25),8-(25,25)]
   101       5.473528       5.473528       5.473528    6[6-(1,6),6-(1,6),6-(8,8)]
   102       6.624215       6.624215       6.624215    6[1-(0),6-(1,6),6-(6,6)]
   103       6.601278       6.601278       6.601278    6[1-(0),6-(1,6),6-(6,6)]
   104       5.438078       5.438078       5.438078    6[6-(1,6),6-(1,6),6-(6,6)]
   105       4.295281       4.295281       4.295281    6[1-(0),6-(1,6),6-(6,6)]
   106       4.303958       4.303958       4.303958    6[1-(0),6-(1,6),6-(6,6)]
   107       5.490493       5.490493       5.490493    6[6-(6,6),8-(25),8-(25,25)]
   108       5.887399       5.887399       5.887399    6[6-(1,6),6-(1,6),6-(8,8)]
   109       7.201422       7.201422       7.201422    6[1-(0),6-(1,6),6-(6,6)]
   110       7.819267       7.819267       7.819267    6[1-(0),6-(1,6),6-(6,6)]
   111       7.136663       7.136663       7.136663    6[6-(1,6),6-(1,6),6-(6,6)]
   112       5.814768       5.814768       5.814768    6[1-(0),6-(1,6),6-(6,6)]
   113       5.205254       5.205254       5.205254    6[1-(0),6-(1,6),6-(6,6)]
   114       7.773646       7.773646       7.773646    6[6-(1,6),6-(1,6),6-(6,6)]
   115       9.007283       9.007283       9.007283    6[1-(0),6-(1,6),6-(6,6)]
   116       6.585157       6.585157       6.585157    6[1-(0),6-(1,6),6-(6,6)]
   117       5.901854       5.901854       5.901854    6[6-(1,6),6-(1,6),6-(8,8)]
   118       4.682506       4.682506       4.682506    6[1-(0),6-(1,6),6-(6,6)]
   119       7.096305       7.096305       7.096305    6[1-(0),6-(1,6),6-(6,6)]
   120       5.190028       5.190028       5.190028    6[6-(6,6),8-(25),8-(25)]
   121       6.415159       6.415159       6.415159    6[6-(6,6),8-(25),8-(25)]
   122       8.889934       8.889934       8.889934    6[6-(1,6),6-(1,6),6-(8,8)]
   123       8.570011       8.570011       8.570011    6[1-(0),6-(1,6),6-(6,6)]
   124       9.464837       9.464837       9.464837    6[1-(0),6-(1,6),6-(6,6)]
   125      10.740079      10.740079      10.740079    6[6-(1,6),6-(1,6),6-(6,6)]
   126      11.042462      11.042462      11.042462    6[1-(0),6-(1,6),6-(6,6)]
   127      10.138819      10.138819      10.138819    6[1-(0),6-(1,6),6-(6,6)]
   128       7.887347       7.887347       7.887347    6[6-(6,6),8-(25),8-(25)]
   129       8.367984       8.367984       8.367984    6[6-(1,6),6-(1,6),6-(8,8)]
   130       7.175103       7.175103       7.175103    6[1-(0),6-(1,6),6-(6,6)]
   131       7.125302       7.125302       7.125302    6[1-(0),6-(1,6),6-(6,6)]
   132       8.243685       8.243685       8.243685    6[6-(1,6),6-(1,6),6-(6,6)]
   133       9.445562       9.445562       9.445562    6[1-(0),6-(1,6),6-(6,6)]
   134       9.489946       9.489946       9.489946    6[1-(0),6-(1,6),6-(6,6)]
   135       8.182943       8.182943       8.182943    6[6-(1,6),6-(1,6),6-(6,6)]
   136       7.073152       7.073152       7.073152    6[1-(0),6-(1,6),6-(6,6)]
   137       9.985778       9.985778       9.985778    6[1-(0),6-(1,6),6-(6,6)]
   138      11.027323      11.027323      11.027323    6[6-(1,6),6-(1,6),6-(8,8)]
   139       -1.70439       -1.70439       -1.70439    6[1-(0),6-(1,6),6-(6,6)]
   140        9.21593        9.21593        9.21593    6[1-(0),6-(1,6),6-(6,6)]
   141       8.423949       8.423949       8.423949    6[6-(6,6),8-(25),8-(25)]
   142      10.939376      10.939376      10.939376    6[6-(6,6),8-(25),8-(25)]
   143       8.756066       8.756066       8.756066    6[6-(1,6),6-(1,6),6-(8,8)]
   144       8.050384       8.050384       8.050384    6[1-(0),6-(1,6),6-(6,6)]
   145       8.583642       8.583642       8.583642    6[1-(0),6-(1,6),6-(6,6)]
   146       9.828075       9.828075       9.828075    6[6-(1,6),6-(1,6),6-(6,6)]
   147      -3.286973      -3.286973      -3.286973    6[1-(0),6-(1,6),6-(6,6)]
   148      10.002033      10.002033      10.002033    6[1-(0),6-(1,6),6-(6,6)]
   149       8.176483       8.176483       8.176483    6[6-(6,6),8-(25),8-(25)]
   150       5.858853       5.858853       5.858853    6[6-(1,6),6-(1,6),6-(8,8)]
   151        4.90833        4.90833        4.90833    6[1-(0),6-(1,6),6-(6,6)]
   152       4.899178       4.899178       4.899178    6[1-(0),6-(1,6),6-(6,6)]
   153       5.805717       5.805717       5.805717    6[6-(1,6),6-(1,6),6-(6,6)]
   154       6.760815       6.760815       6.760815    6[1-(0),6-(1,6),6-(6,6)]
   155       6.791291       6.791291       6.791291    6[1-(0),6-(1,6),6-(6,6)]
   156       5.876102       5.876102       5.876102    6[6-(6,6),8-(25,25),8-(25,25)]
   157        3.15565        3.15565        3.15565    6[6-(1,6),6-(1,6),6-(8,8)]
   158       2.004963       2.004963       2.004963    6[1-(0),6-(1,6),6-(6,6)]
   159         2.0279         2.0279         2.0279    6[1-(0),6-(1,6),6-(6,6)]
   160         3.1911         3.1911         3.1911    6[6-(1,6),6-(1,6),6-(6,6)]
   161       4.333897       4.333897       4.333897    6[1-(0),6-(1,6),6-(6,6)]
   162        4.32522        4.32522        4.32522    6[1-(0),6-(1,6),6-(6,6)]
   163       3.138685       3.138685       3.138685    6[6-(6,6),8-(25),8-(25,25)]
   164       2.741779       2.741779       2.741779    6[6-(1,6),6-(1,6),6-(8,8)]
   165       1.427756       1.427756       1.427756    6[1-(0),6-(1,6),6-(6,6)]
   166       0.809911       0.809911       0.809911    6[1-(0),6-(1,6),6-(6,6)]
   167       1.492515       1.492515       1.492515    6[6-(1,6),6-(1,6),6-(6,6)]
   168        2.81441        2.81441        2.81441    6[1-(0),6-(1,6),6-(6,6)]
   169       3.423924       3.423924       3.423924    6[1-(0),6-(1,6),6-(6,6)]
   170       0.855532       0.855532       0.855532    6[6-(1,6),6-(1,6),6-(6,6)]
   171      -0.378105      -0.378105      -0.378105    6[1-(0),6-(1,6),6-(6,6)]
   172       2.044021       2.044021       2.044021    6[1-(0),6-(1,6),6-(6,6)]
   173       2.727324       2.727324       2.727324    6[6-(1,6),6-(1,6),6-(8,8)]
   174       3.946672       3.946672       3.946672    6[1-(0),6-(1,6),6-(6,6)]
   175       1.532873       1.532873       1.532873    6[1-(0),6-(1,6),6-(6,6)]
   176        3.43915        3.43915        3.43915    6[6-(6,6),8-(25),8-(25)]
   177       2.214019       2.214019       2.214019    6[6-(6,6),8-(25),8-(25)]
   178      -0.260756      -0.260756      -0.260756    6[6-(1,6),6-(1,6),6-(8,8)]
   179       0.059167       0.059167       0.059167    6[1-(0),6-(1,6),6-(6,6)]
   180      -0.835659      -0.835659      -0.835659    6[1-(0),6-(1,6),6-(6,6)]
   181      -2.110901      -2.110901      -2.110901    6[6-(1,6),6-(1,6),6-(6,6)]
   182      -2.413284      -2.413284      -2.413284    6[1-(0),6-(1,6),6-(6,6)]
   183      -1.509641      -1.509641      -1.509641    6[1-(0),6-(1,6),6-(6,6)]
   184       0.741831       0.741831       0.741831    6[6-(6,6),8-(25),8-(25)]
   185       1.289546       1.289546       1.289546    8[6-(6,8),25-(8,8,8,8,8)]
   186       -0.89445       -0.89445       -0.89445    8[6-(6,8),25-(8,8,8)]
   187      -1.236733      -1.236733      -1.236733    8[6-(6,8),25-(8,8,8)]
   188      10.562998      10.562998      10.562998    8[6-(6,8),25-(8,8,8)]
   189       1.597166       1.597166       1.597166    8[6-(6,8),25-(8,8,8,8,8)]
   190      -0.273087      -0.273087      -0.273087    8[6-(6,8),25-(8,8,8)]
   191       1.843999       1.843999       1.843999    8[6-(6,8),25-(8,8,8),25-(8,8,8,8,8)]
   192       3.682032       3.682032       3.682032    8[6-(6,8),25-(8,8,8,8),25-(8,8,8,8,8)]
   193       4.405994       4.405994       4.405994    8[6-(6,8),25-(8,8,8,8,8)]
   194       6.581986       6.581986       6.581986    8[6-(6,8),25-(8,8,8),25-(8,8,8,8)]
   195       5.818753       5.818753       5.818753    8[6-(6,8),25-(8,8,8,8)]
   196       4.030348       4.030348       4.030348    8[6-(6,8),25-(8,8,8,8,8)]
   197       5.656525       5.656525       5.656525    8[6-(6,8),25-(8,8,8,8)]
   198       7.568867       7.568867       7.568867    8[6-(6,8),25-(8,8,8)]
   199       6.728591       6.728591       6.728591    8[6-(6,8),25-(8,8,8,8)]
   200       8.198524       8.198524       8.198524    8[6-(6,8),25-(8,8,8)]
   201       7.339632       7.339632       7.339632    8[6-(6,8),25-(8,8,8,8,8)]
   202       9.523628       9.523628       9.523628    8[6-(6,8),25-(8,8,8)]
   203       9.865911       9.865911       9.865911    8[6-(6,8),25-(8,8,8)]
   204       -1.93382       -1.93382       -1.93382    8[6-(6,8),25-(8,8,8)]
   205       7.032012       7.032012       7.032012    8[6-(6,8),25-(8,8,8,8,8)]
   206       8.902265       8.902265       8.902265    8[6-(6,8),25-(8,8,8)]
   207       6.785179       6.785179       6.785179    8[6-(6,8),25-(8,8,8),25-(8,8,8,8,8)]
   208       4.947146       4.947146       4.947146    8[6-(6,8),25-(8,8,8,8),25-(8,8,8,8,8)]
   209       4.223184       4.223184       4.223184    8[6-(6,8),25-(8,8,8,8,8)]
   210       2.047192       2.047192       2.047192    8[6-(6,8),25-(8,8,8),25-(8,8,8,8)]
   211       2.810425       2.810425       2.810425    8[6-(6,8),25-(8,8,8,8)]
   212        4.59883        4.59883        4.59883    8[6-(6,8),25-(8,8,8,8,8)]
   213       2.972653       2.972653       2.972653    8[6-(6,8),25-(8,8,8,8)]
   214       1.060311       1.060311       1.060311    8[6-(6,8),25-(8,8,8)]
   215       1.900587       1.900587       1.900587    8[6-(6,8),25-(8,8,8,8)]
   216       0.430654       0.430654       0.430654    8[6-(6,8),25-(8,8,8)]
