# Supplementary material for: A collection of forcefield precursors for metal–organic frameworks
Source: RSC Adv. 2019 Nov 13;9(63):36492–507. doi: 10.1039/c9ra07327b (PMC9075174; doi:10.1039/c9ra07327b)
Supplement: RA-009-C9RA07327B-s2635 [file RA-009-C9RA07327B-s2635.txt]

VUQJUN01_clean

13.819000    0.000000    0.000000
-2.958738    15.094760    0.000000
-2.231084    -4.926939    23.775580

     1      -0.213221      -0.213221      -0.213221    25[8-(6),8-(6),8-(6),8-(6,25)]
     2       2.826716       2.826716       2.826716    25[8-(6),8-(6),8-(6),8-(6),8-(6,25),8-(6,25)]
     3       5.752362       5.752362       5.752362    25[8-(6),8-(6),8-(6),8-(6,25),8-(6,25)]
     4       8.660686       8.660686       8.660686    25[8-(6),8-(6),8-(6),8-(6,25)]
     5       8.842399       8.842399       8.842399    25[8-(6),8-(6),8-(6),8-(6,25)]
     6       5.802462       5.802462       5.802462    25[8-(6),8-(6),8-(6),8-(6),8-(6,25),8-(6,25)]
     7       2.876816       2.876816       2.876816    25[8-(6),8-(6),8-(6),8-(6,25),8-(6,25)]
     8      -0.031508      -0.031508      -0.031508    25[8-(6),8-(6),8-(6),8-(6,25)]
     9       2.235291       2.235291       2.235291    1[6-(6,6)]
    10       2.322339       2.322339       2.322339    1[6-(6,6)]
    11      12.223645      12.223645      12.223645    1[6-(6,6)]
    12      -1.687322      -1.687322      -1.687322    1[6-(6,6)]
    13       2.287269       2.287269       2.287269    1[6-(6,6)]
    14      -0.586791      -0.586791      -0.586791    1[6-(6,6)]
    15       9.601511       9.601511       9.601511    1[6-(6,6)]
    16      12.475689      12.475689      12.475689    1[6-(6,6)]
    17       1.398353       1.398353       1.398353    1[6-(6,6)]
    18       0.542616       0.542616       0.542616    1[6-(6,6)]
    19      11.051013      11.051013      11.051013    1[6-(6,6)]
    20      -1.866702      -1.866702      -1.866702    1[6-(6,6)]
    21       4.347236       4.347236       4.347236    1[6-(6,6)]
    22        4.38496        4.38496        4.38496    1[6-(6,6)]
    23       1.213835       1.213835       1.213835    1[6-(6,6)]
    24       1.169472       1.169472       1.169472    1[6-(6,6)]
    25        7.43327        7.43327        7.43327    1[6-(6,6)]
    26       7.408832       7.408832       7.408832    1[6-(6,6)]
    27       3.467661       3.467661       3.467661    1[6-(6,6)]
    28       3.508564       3.508564       3.508564    1[6-(6,6)]
    29        7.67708        7.67708        7.67708    1[6-(6,6)]
    30       8.721374       8.721374       8.721374    1[6-(6,6)]
    31         5.3457         5.3457         5.3457    1[6-(6,6)]
    32       4.333065       4.333065       4.333065    1[6-(6,6)]
    33       9.488807       9.488807       9.488807    1[6-(6,6)]
    34       7.406082       7.406082       7.406082    1[6-(6,6)]
    35        4.23588        4.23588        4.23588    1[6-(6,6)]
    36       6.246695       6.246695       6.246695    1[6-(6,6)]
    37       7.703951       7.703951       7.703951    1[6-(6,6)]
    38       9.203941       9.203941       9.203941    1[6-(6,6)]
    39      -1.941338      -1.941338      -1.941338    1[6-(6,6)]
    40      10.389449      10.389449      10.389449    1[6-(6,6)]
    41       6.393887       6.393887       6.393887    1[6-(6,6)]
    42       6.306839       6.306839       6.306839    1[6-(6,6)]
    43      -3.594467      -3.594467      -3.594467    1[6-(6,6)]
    44        10.3165        10.3165        10.3165    1[6-(6,6)]
    45       6.341909       6.341909       6.341909    1[6-(6,6)]
    46       9.215969       9.215969       9.215969    1[6-(6,6)]
    47      -0.972333      -0.972333      -0.972333    1[6-(6,6)]
    48      -3.846511      -3.846511      -3.846511    1[6-(6,6)]
    49       7.230825       7.230825       7.230825    1[6-(6,6)]
    50       8.086562       8.086562       8.086562    1[6-(6,6)]
    51      -2.421835      -2.421835      -2.421835    1[6-(6,6)]
    52       10.49588       10.49588       10.49588    1[6-(6,6)]
    53       4.281942       4.281942       4.281942    1[6-(6,6)]
    54       4.244218       4.244218       4.244218    1[6-(6,6)]
    55       7.415343       7.415343       7.415343    1[6-(6,6)]
    56       7.459706       7.459706       7.459706    1[6-(6,6)]
    57       1.195908       1.195908       1.195908    1[6-(6,6)]
    58       1.220346       1.220346       1.220346    1[6-(6,6)]
    59       5.161517       5.161517       5.161517    1[6-(6,6)]
    60       5.120614       5.120614       5.120614    1[6-(6,6)]
    61       0.952098       0.952098       0.952098    1[6-(6,6)]
    62      -0.092196      -0.092196      -0.092196    1[6-(6,6)]
    63       3.283478       3.283478       3.283478    1[6-(6,6)]
    64       4.296113       4.296113       4.296113    1[6-(6,6)]
    65      -0.859629      -0.859629      -0.859629    1[6-(6,6)]
    66       1.223096       1.223096       1.223096    1[6-(6,6)]
    67       4.393298       4.393298       4.393298    1[6-(6,6)]
    68       2.382483       2.382483       2.382483    1[6-(6,6)]
    69       0.925227       0.925227       0.925227    1[6-(6,6)]
    70      -0.574763      -0.574763      -0.574763    1[6-(6,6)]
    71      10.570516      10.570516      10.570516    1[6-(6,6)]
    72      -1.760271      -1.760271      -1.760271    1[6-(6,6)]
    73       0.260565       0.260565       0.260565    6[6-(1,6),6-(1,6),6-(8,8)]
    74       1.449687       1.449687       1.449687    6[1-(0),6-(1,6),6-(6,6)]
    75        1.50203        1.50203        1.50203    6[1-(0),6-(1,6),6-(6,6)]
    76       0.386802       0.386802       0.386802    6[6-(1,6),6-(1,6),6-(6,6)]
    77      -0.814478      -0.814478      -0.814478    6[1-(0),6-(1,6),6-(6,6)]
    78      -0.866373      -0.866373      -0.866373    6[1-(0),6-(1,6),6-(6,6)]
    79       0.444093       0.444093       0.444093    6[6-(1,6),6-(1,6),6-(6,6)]
    80       1.555851       1.555851       1.555851    6[1-(0),6-(1,6),6-(6,6)]
    81      -1.356202      -1.356202      -1.356202    6[1-(0),6-(1,6),6-(6,6)]
    82      -2.394957      -2.394957      -2.394957    6[6-(1,6),6-(1,6),6-(8,8)]
    83       10.33498       10.33498       10.33498    6[1-(0),6-(1,6),6-(6,6)]
    84      -0.578843      -0.578843      -0.578843    6[1-(0),6-(1,6),6-(6,6)]
    85       0.203486       0.203486       0.203486    6[6-(6,6),8-(25),8-(25)]
    86      -2.311457      -2.311457      -2.311457    6[6-(6,6),8-(25),8-(25)]
    87      -0.125263      -0.125263      -0.125263    6[6-(1,6),6-(1,6),6-(8,8)]
    88       0.568796       0.568796       0.568796    6[1-(0),6-(1,6),6-(6,6)]
    89       0.043043       0.043043       0.043043    6[1-(0),6-(1,6),6-(6,6)]
    90      -1.200026      -1.200026      -1.200026    6[6-(1,6),6-(1,6),6-(6,6)]
    91      11.916597      11.916597      11.916597    6[1-(0),6-(1,6),6-(6,6)]
    92       -1.36755       -1.36755       -1.36755    6[1-(0),6-(1,6),6-(6,6)]
    93       0.448237       0.448237       0.448237    6[6-(6,6),8-(25),8-(25)]
    94       2.766233       2.766233       2.766233    6[6-(1,6),6-(1,6),6-(8,8)]
    95       3.715574       3.715574       3.715574    6[1-(0),6-(1,6),6-(6,6)]
    96       3.733905       3.733905       3.733905    6[1-(0),6-(1,6),6-(6,6)]
    97       2.819793       2.819793       2.819793    6[6-(1,6),6-(1,6),6-(6,6)]
    98       1.857697       1.857697       1.857697    6[1-(0),6-(1,6),6-(6,6)]
    99       1.829116       1.829116       1.829116    6[1-(0),6-(1,6),6-(6,6)]
   100       2.753551       2.753551       2.753551    6[6-(6,6),8-(25,25),8-(25,25)]
   101       5.473542       5.473542       5.473542    6[6-(1,6),6-(1,6),6-(8,8)]
   102       6.618771       6.618771       6.618771    6[1-(0),6-(1,6),6-(6,6)]
   103        6.60359        6.60359        6.60359    6[1-(0),6-(1,6),6-(6,6)]
   104       5.443262       5.443262       5.443262    6[6-(1,6),6-(1,6),6-(6,6)]
   105       4.289413       4.289413       4.289413    6[1-(0),6-(1,6),6-(6,6)]
   106       4.308921       4.308921       4.308921    6[1-(0),6-(1,6),6-(6,6)]
   107       5.491824       5.491824       5.491824    6[6-(6,6),8-(25),8-(25,25)]
   108       5.888757       5.888757       5.888757    6[6-(1,6),6-(1,6),6-(8,8)]
   109       7.202285       7.202285       7.202285    6[1-(0),6-(1,6),6-(6,6)]
   110       7.826133       7.826133       7.826133    6[1-(0),6-(1,6),6-(6,6)]
   111       7.135039       7.135039       7.135039    6[6-(1,6),6-(1,6),6-(6,6)]
   112       5.814536       5.814536       5.814536    6[1-(0),6-(1,6),6-(6,6)]
   113       5.204759       5.204759       5.204759    6[1-(0),6-(1,6),6-(6,6)]
   114       7.779668       7.779668       7.779668    6[6-(1,6),6-(1,6),6-(6,6)]
   115       9.006124       9.006124       9.006124    6[1-(0),6-(1,6),6-(6,6)]
   116       6.582122       6.582122       6.582122    6[1-(0),6-(1,6),6-(6,6)]
   117        5.89702        5.89702        5.89702    6[6-(1,6),6-(1,6),6-(8,8)]
   118       4.690399       4.690399       4.690399    6[1-(0),6-(1,6),6-(6,6)]
   119       7.097857       7.097857       7.097857    6[1-(0),6-(1,6),6-(6,6)]
   120       5.189859       5.189859       5.189859    6[6-(6,6),8-(25),8-(25)]
   121       6.415164       6.415164       6.415164    6[6-(6,6),8-(25),8-(25)]
   122       8.892874       8.892874       8.892874    6[6-(1,6),6-(1,6),6-(8,8)]
   123       8.560907       8.560907       8.560907    6[1-(0),6-(1,6),6-(6,6)]
   124       9.465821       9.465821       9.465821    6[1-(0),6-(1,6),6-(6,6)]
   125      10.745009      10.745009      10.745009    6[6-(1,6),6-(1,6),6-(6,6)]
   126      11.037504      11.037504      11.037504    6[1-(0),6-(1,6),6-(6,6)]
   127      10.139979      10.139979      10.139979    6[1-(0),6-(1,6),6-(6,6)]
   128       7.885213       7.885213       7.885213    6[6-(6,6),8-(25),8-(25)]
   129       8.368613       8.368613       8.368613    6[6-(1,6),6-(1,6),6-(8,8)]
   130       7.179491       7.179491       7.179491    6[1-(0),6-(1,6),6-(6,6)]
   131       7.127148       7.127148       7.127148    6[1-(0),6-(1,6),6-(6,6)]
   132       8.242376       8.242376       8.242376    6[6-(1,6),6-(1,6),6-(6,6)]
   133       9.443656       9.443656       9.443656    6[1-(0),6-(1,6),6-(6,6)]
   134       9.495551       9.495551       9.495551    6[1-(0),6-(1,6),6-(6,6)]
   135       8.185085       8.185085       8.185085    6[6-(1,6),6-(1,6),6-(6,6)]
   136       7.073327       7.073327       7.073327    6[1-(0),6-(1,6),6-(6,6)]
   137        9.98538        9.98538        9.98538    6[1-(0),6-(1,6),6-(6,6)]
   138      11.024135      11.024135      11.024135    6[6-(1,6),6-(1,6),6-(8,8)]
   139      -1.705802      -1.705802      -1.705802    6[1-(0),6-(1,6),6-(6,6)]
   140       9.208021       9.208021       9.208021    6[1-(0),6-(1,6),6-(6,6)]
   141       8.425692       8.425692       8.425692    6[6-(6,6),8-(25),8-(25)]
   142      10.940635      10.940635      10.940635    6[6-(6,6),8-(25),8-(25)]
   143       8.754441       8.754441       8.754441    6[6-(1,6),6-(1,6),6-(8,8)]
   144       8.060382       8.060382       8.060382    6[1-(0),6-(1,6),6-(6,6)]
   145       8.586135       8.586135       8.586135    6[1-(0),6-(1,6),6-(6,6)]
   146       9.829204       9.829204       9.829204    6[6-(1,6),6-(1,6),6-(6,6)]
   147      -3.287419      -3.287419      -3.287419    6[1-(0),6-(1,6),6-(6,6)]
   148       9.996728       9.996728       9.996728    6[1-(0),6-(1,6),6-(6,6)]
   149       8.180941       8.180941       8.180941    6[6-(6,6),8-(25),8-(25)]
   150       5.862945       5.862945       5.862945    6[6-(1,6),6-(1,6),6-(8,8)]
   151       4.913604       4.913604       4.913604    6[1-(0),6-(1,6),6-(6,6)]
   152       4.895273       4.895273       4.895273    6[1-(0),6-(1,6),6-(6,6)]
   153       5.809385       5.809385       5.809385    6[6-(1,6),6-(1,6),6-(6,6)]
   154       6.771481       6.771481       6.771481    6[1-(0),6-(1,6),6-(6,6)]
   155       6.800062       6.800062       6.800062    6[1-(0),6-(1,6),6-(6,6)]
   156       5.875627       5.875627       5.875627    6[6-(6,6),8-(25,25),8-(25,25)]
   157       3.155636       3.155636       3.155636    6[6-(1,6),6-(1,6),6-(8,8)]
   158       2.010407       2.010407       2.010407    6[1-(0),6-(1,6),6-(6,6)]
   159       2.025588       2.025588       2.025588    6[1-(0),6-(1,6),6-(6,6)]
   160       3.185916       3.185916       3.185916    6[6-(1,6),6-(1,6),6-(6,6)]
   161       4.339765       4.339765       4.339765    6[1-(0),6-(1,6),6-(6,6)]
   162       4.320257       4.320257       4.320257    6[1-(0),6-(1,6),6-(6,6)]
   163       3.137354       3.137354       3.137354    6[6-(6,6),8-(25),8-(25,25)]
   164       2.740421       2.740421       2.740421    6[6-(1,6),6-(1,6),6-(8,8)]
   165       1.426893       1.426893       1.426893    6[1-(0),6-(1,6),6-(6,6)]
   166       0.803045       0.803045       0.803045    6[1-(0),6-(1,6),6-(6,6)]
   167       1.494139       1.494139       1.494139    6[6-(1,6),6-(1,6),6-(6,6)]
   168       2.814642       2.814642       2.814642    6[1-(0),6-(1,6),6-(6,6)]
   169       3.424419       3.424419       3.424419    6[1-(0),6-(1,6),6-(6,6)]
   170        0.84951        0.84951        0.84951    6[6-(1,6),6-(1,6),6-(6,6)]
   171      -0.376946      -0.376946      -0.376946    6[1-(0),6-(1,6),6-(6,6)]
   172       2.047056       2.047056       2.047056    6[1-(0),6-(1,6),6-(6,6)]
   173       2.732158       2.732158       2.732158    6[6-(1,6),6-(1,6),6-(8,8)]
   174       3.938779       3.938779       3.938779    6[1-(0),6-(1,6),6-(6,6)]
   175       1.531321       1.531321       1.531321    6[1-(0),6-(1,6),6-(6,6)]
   176       3.439319       3.439319       3.439319    6[6-(6,6),8-(25),8-(25)]
   177       2.214014       2.214014       2.214014    6[6-(6,6),8-(25),8-(25)]
   178      -0.263696      -0.263696      -0.263696    6[6-(1,6),6-(1,6),6-(8,8)]
   179       0.068271       0.068271       0.068271    6[1-(0),6-(1,6),6-(6,6)]
   180      -0.836643      -0.836643      -0.836643    6[1-(0),6-(1,6),6-(6,6)]
   181      -2.115831      -2.115831      -2.115831    6[6-(1,6),6-(1,6),6-(6,6)]
   182      -2.408326      -2.408326      -2.408326    6[1-(0),6-(1,6),6-(6,6)]
   183      -1.510801      -1.510801      -1.510801    6[1-(0),6-(1,6),6-(6,6)]
   184       0.743965       0.743965       0.743965    6[6-(6,6),8-(25),8-(25)]
   185        1.29065        1.29065        1.29065    8[6-(6,8),25-(8,8,8,8,8)]
   186      -0.895679      -0.895679      -0.895679    8[6-(6,8),25-(8,8,8)]
   187      -1.236718      -1.236718      -1.236718    8[6-(6,8),25-(8,8,8)]
   188      10.560419      10.560419      10.560419    8[6-(6,8),25-(8,8,8)]
   189       1.597213       1.597213       1.597213    8[6-(6,8),25-(8,8,8,8,8)]
   190      -0.276029      -0.276029      -0.276029    8[6-(6,8),25-(8,8,8)]
   191        1.84343        1.84343        1.84343    8[6-(6,8),25-(8,8,8),25-(8,8,8,8,8)]
   192       3.678716       3.678716       3.678716    8[6-(6,8),25-(8,8,8,8),25-(8,8,8,8,8)]
   193       4.402942       4.402942       4.402942    8[6-(6,8),25-(8,8,8,8,8)]
   194       6.580145       6.580145       6.580145    8[6-(6,8),25-(8,8,8),25-(8,8,8,8)]
   195       5.819283       5.819283       5.819283    8[6-(6,8),25-(8,8,8,8)]
   196       4.033577       4.033577       4.033577    8[6-(6,8),25-(8,8,8,8,8)]
   197        5.65892        5.65892        5.65892    8[6-(6,8),25-(8,8,8,8)]
   198       7.568993       7.568993       7.568993    8[6-(6,8),25-(8,8,8)]
   199        6.73179        6.73179        6.73179    8[6-(6,8),25-(8,8,8,8)]
   200       8.201108       8.201108       8.201108    8[6-(6,8),25-(8,8,8)]
   201       7.338528       7.338528       7.338528    8[6-(6,8),25-(8,8,8,8,8)]
   202       9.524857       9.524857       9.524857    8[6-(6,8),25-(8,8,8)]
   203       9.865896       9.865896       9.865896    8[6-(6,8),25-(8,8,8)]
   204      -1.931241      -1.931241      -1.931241    8[6-(6,8),25-(8,8,8)]
   205       7.031965       7.031965       7.031965    8[6-(6,8),25-(8,8,8,8,8)]
   206       8.905207       8.905207       8.905207    8[6-(6,8),25-(8,8,8)]
   207       6.785748       6.785748       6.785748    8[6-(6,8),25-(8,8,8),25-(8,8,8,8,8)]
   208       4.950462       4.950462       4.950462    8[6-(6,8),25-(8,8,8,8),25-(8,8,8,8,8)]
   209       4.226236       4.226236       4.226236    8[6-(6,8),25-(8,8,8,8,8)]
   210       2.049033       2.049033       2.049033    8[6-(6,8),25-(8,8,8),25-(8,8,8,8)]
   211       2.809895       2.809895       2.809895    8[6-(6,8),25-(8,8,8,8)]
   212       4.595601       4.595601       4.595601    8[6-(6,8),25-(8,8,8,8,8)]
   213       2.970258       2.970258       2.970258    8[6-(6,8),25-(8,8,8,8)]
   214       1.060185       1.060185       1.060185    8[6-(6,8),25-(8,8,8)]
   215       1.897388       1.897388       1.897388    8[6-(6,8),25-(8,8,8,8)]
   216        0.42807        0.42807        0.42807    8[6-(6,8),25-(8,8,8)]
