# Supplementary material for: A collection of forcefield precursors for metal–organic frameworks
Source: RSC Adv. 2019 Nov 13;9(63):36492–507. doi: 10.1039/c9ra07327b (PMC9075174; doi:10.1039/c9ra07327b)
Supplement: RA-009-C9RA07327B-s2636 [file RA-009-C9RA07327B-s2636.txt]

VUQKAU_clean

12.351000    0.000000    0.000000
-5.630456    12.771990    0.000000
0.000000    0.000000    18.507000

     1       3.211903       3.211903       3.211903    25[8-(6),8-(6),8-(6),8-(6,25)]
     2       9.684141       9.684141       9.684141    25[8-(6),8-(6),8-(6),8-(6,25)]
     3       3.508641       3.508641       3.508641    25[8-(6),8-(6),8-(6),8-(6,25)]
     4      -2.963597      -2.963597      -2.963597    25[8-(6),8-(6),8-(6),8-(6,25)]
     5            0.0            0.0            0.0    25[8-(6),8-(6),8-(6),8-(6),8-(6,25),8-(6,25)]
     6         6.1755         6.1755         6.1755    25[8-(6),8-(6),8-(6),8-(6),8-(6,25),8-(6,25)]
     7       3.660443       3.660443       3.660443    1[6-(6,6)]
     8       4.095067       4.095067       4.095067    1[6-(6,6)]
     9        7.74168        7.74168        7.74168    1[6-(6,6)]
    10       7.299264       7.299264       7.299264    1[6-(6,6)]
    11       8.207303       8.207303       8.207303    1[6-(6,6)]
    12       8.760589       8.760589       8.760589    1[6-(6,6)]
    13       5.009063       5.009063       5.009063    1[6-(6,6)]
    14       4.476174       4.476174       4.476174    1[6-(6,6)]
    15      -1.318599      -1.318599      -1.318599    1[6-(6,6)]
    16      -1.260123      -1.260123      -1.260123    1[6-(6,6)]
    17       8.031646       8.031646       8.031646    1[6-(6,6)]
    18       7.918045       7.918045       7.918045    1[6-(6,6)]
    19       9.235601       9.235601       9.235601    1[6-(6,6)]
    20       8.800977       8.800977       8.800977    1[6-(6,6)]
    21       5.154364       5.154364       5.154364    1[6-(6,6)]
    22        5.59678        5.59678        5.59678    1[6-(6,6)]
    23       4.688741       4.688741       4.688741    1[6-(6,6)]
    24       4.135455       4.135455       4.135455    1[6-(6,6)]
    25       7.886981       7.886981       7.886981    1[6-(6,6)]
    26        8.41987        8.41987        8.41987    1[6-(6,6)]
    27       1.863643       1.863643       1.863643    1[6-(6,6)]
    28       1.805167       1.805167       1.805167    1[6-(6,6)]
    29       4.864398       4.864398       4.864398    1[6-(6,6)]
    30       4.977999       4.977999       4.977999    1[6-(6,6)]
    31       3.060101       3.060101       3.060101    1[6-(6,6)]
    32       2.625477       2.625477       2.625477    1[6-(6,6)]
    33      -1.021136      -1.021136      -1.021136    1[6-(6,6)]
    34       -0.57872       -0.57872       -0.57872    1[6-(6,6)]
    35      -1.486759      -1.486759      -1.486759    1[6-(6,6)]
    36      -2.040045      -2.040045      -2.040045    1[6-(6,6)]
    37       1.711481       1.711481       1.711481    1[6-(6,6)]
    38        2.24437        2.24437        2.24437    1[6-(6,6)]
    39      -4.311857      -4.311857      -4.311857    1[6-(6,6)]
    40       7.980667       7.980667       7.980667    1[6-(6,6)]
    41      -1.311102      -1.311102      -1.311102    1[6-(6,6)]
    42      -1.197501      -1.197501      -1.197501    1[6-(6,6)]
    43      -2.515057      -2.515057      -2.515057    1[6-(6,6)]
    44      -2.080433      -2.080433      -2.080433    1[6-(6,6)]
    45        1.56618        1.56618        1.56618    1[6-(6,6)]
    46       1.123764       1.123764       1.123764    1[6-(6,6)]
    47       2.031803       2.031803       2.031803    1[6-(6,6)]
    48       2.585089       2.585089       2.585089    1[6-(6,6)]
    49      -1.166437      -1.166437      -1.166437    1[6-(6,6)]
    50      -1.699326      -1.699326      -1.699326    1[6-(6,6)]
    51       4.856901       4.856901       4.856901    1[6-(6,6)]
    52       4.915377       4.915377       4.915377    1[6-(6,6)]
    53       1.856146       1.856146       1.856146    1[6-(6,6)]
    54       1.742545       1.742545       1.742545    1[6-(6,6)]
    55       5.436037       5.436037       5.436037    6[6-(1,6),6-(1,6),6-(8,8)]
    56       4.487305       4.487305       4.487305    6[1-(0),6-(1,6),6-(6,6)]
    57       4.753438       4.753438       4.753438    6[1-(0),6-(1,6),6-(6,6)]
    58       5.987555       5.987555       5.987555    6[6-(1,6),6-(1,6),6-(6,6)]
    59       6.916616       6.916616       6.916616    6[1-(0),6-(1,6),6-(6,6)]
    60        6.65675        6.65675        6.65675    6[1-(0),6-(1,6),6-(6,6)]
    61       6.289286       6.289286       6.289286    6[6-(1,6),6-(1,6),6-(6,6)]
    62       7.567209       7.567209       7.567209    6[1-(0),6-(1,6),6-(6,6)]
    63       7.895805       7.895805       7.895805    6[1-(0),6-(1,6),6-(6,6)]
    64       6.936671       6.936671       6.936671    6[6-(1,6),6-(1,6),6-(8,8)]
    65       5.662489       5.662489       5.662489    6[1-(0),6-(1,6),6-(6,6)]
    66       5.342302       5.342302       5.342302    6[1-(0),6-(1,6),6-(6,6)]
    67       5.169614       5.169614       5.169614    6[6-(6,6),8-(25),8-(25)]
    68         7.3124         7.3124         7.3124    6[6-(6,6),8-(25),8-(25)]
    69       9.458683       9.458683       9.458683    6[6-(1,6),6-(1,6),6-(8,8)]
    70      10.408355      10.408355      10.408355    6[1-(0),6-(1,6),6-(6,6)]
    71      -1.906575      -1.906575      -1.906575    6[1-(0),6-(1,6),6-(6,6)]
    72       9.521796       9.521796       9.521796    6[6-(1,6),6-(1,6),6-(6,6)]
    73       8.617514       8.617514       8.617514    6[1-(0),6-(1,6),6-(6,6)]
    74       8.559103       8.559103       8.559103    6[1-(0),6-(1,6),6-(6,6)]
    75       9.357515       9.357515       9.357515    6[6-(6,6),8-(25),8-(25,25)]
    76       7.460007       7.460007       7.460007    6[6-(1,6),6-(1,6),6-(8,8)]
    77       8.408739       8.408739       8.408739    6[1-(0),6-(1,6),6-(6,6)]
    78       8.142606       8.142606       8.142606    6[1-(0),6-(1,6),6-(6,6)]
    79       6.908489       6.908489       6.908489    6[6-(1,6),6-(1,6),6-(6,6)]
    80       5.979428       5.979428       5.979428    6[1-(0),6-(1,6),6-(6,6)]
    81       6.239294       6.239294       6.239294    6[1-(0),6-(1,6),6-(6,6)]
    82       6.606758       6.606758       6.606758    6[6-(1,6),6-(1,6),6-(6,6)]
    83       5.328835       5.328835       5.328835    6[1-(0),6-(1,6),6-(6,6)]
    84       5.000239       5.000239       5.000239    6[1-(0),6-(1,6),6-(6,6)]
    85       5.959373       5.959373       5.959373    6[6-(1,6),6-(1,6),6-(8,8)]
    86       7.233555       7.233555       7.233555    6[1-(0),6-(1,6),6-(6,6)]
    87       7.553742       7.553742       7.553742    6[1-(0),6-(1,6),6-(6,6)]
    88        7.72643        7.72643        7.72643    6[6-(6,6),8-(25),8-(25)]
    89       5.583644       5.583644       5.583644    6[6-(6,6),8-(25),8-(25)]
    90       3.437361       3.437361       3.437361    6[6-(1,6),6-(1,6),6-(8,8)]
    91       2.487689       2.487689       2.487689    6[1-(0),6-(1,6),6-(6,6)]
    92       2.451619       2.451619       2.451619    6[1-(0),6-(1,6),6-(6,6)]
    93       3.374248       3.374248       3.374248    6[6-(1,6),6-(1,6),6-(6,6)]
    94        4.27853        4.27853        4.27853    6[1-(0),6-(1,6),6-(6,6)]
    95       4.336941       4.336941       4.336941    6[1-(0),6-(1,6),6-(6,6)]
    96       3.538529       3.538529       3.538529    6[6-(6,6),8-(25),8-(25,25)]
    97       1.284507       1.284507       1.284507    6[6-(1,6),6-(1,6),6-(8,8)]
    98       2.233239       2.233239       2.233239    6[1-(0),6-(1,6),6-(6,6)]
    99       1.967106       1.967106       1.967106    6[1-(0),6-(1,6),6-(6,6)]
   100       0.732989       0.732989       0.732989    6[6-(1,6),6-(1,6),6-(6,6)]
   101      -0.196072      -0.196072      -0.196072    6[1-(0),6-(1,6),6-(6,6)]
   102       0.063794       0.063794       0.063794    6[1-(0),6-(1,6),6-(6,6)]
   103       0.431258       0.431258       0.431258    6[6-(1,6),6-(1,6),6-(6,6)]
   104      -0.846665      -0.846665      -0.846665    6[1-(0),6-(1,6),6-(6,6)]
   105      -1.175261      -1.175261      -1.175261    6[1-(0),6-(1,6),6-(6,6)]
   106      -0.216127      -0.216127      -0.216127    6[6-(1,6),6-(1,6),6-(8,8)]
   107       1.058055       1.058055       1.058055    6[1-(0),6-(1,6),6-(6,6)]
   108       1.378242       1.378242       1.378242    6[1-(0),6-(1,6),6-(6,6)]
   109        1.55093        1.55093        1.55093    6[6-(6,6),8-(25),8-(25)]
   110      -0.591856      -0.591856      -0.591856    6[6-(6,6),8-(25),8-(25)]
   111      -2.738139      -2.738139      -2.738139    6[6-(1,6),6-(1,6),6-(8,8)]
   112      -3.687811      -3.687811      -3.687811    6[1-(0),6-(1,6),6-(6,6)]
   113       8.627119       8.627119       8.627119    6[1-(0),6-(1,6),6-(6,6)]
   114      -2.801252      -2.801252      -2.801252    6[6-(1,6),6-(1,6),6-(6,6)]
   115       -1.89697       -1.89697       -1.89697    6[1-(0),6-(1,6),6-(6,6)]
   116      -1.838559      -1.838559      -1.838559    6[1-(0),6-(1,6),6-(6,6)]
   117      -2.636971      -2.636971      -2.636971    6[6-(6,6),8-(25),8-(25,25)]
   118      -0.739463      -0.739463      -0.739463    6[6-(1,6),6-(1,6),6-(8,8)]
   119      -1.688195      -1.688195      -1.688195    6[1-(0),6-(1,6),6-(6,6)]
   120      -1.422062      -1.422062      -1.422062    6[1-(0),6-(1,6),6-(6,6)]
   121      -0.187945      -0.187945      -0.187945    6[6-(1,6),6-(1,6),6-(6,6)]
   122       0.741116       0.741116       0.741116    6[1-(0),6-(1,6),6-(6,6)]
   123        0.48125        0.48125        0.48125    6[1-(0),6-(1,6),6-(6,6)]
   124       0.113786       0.113786       0.113786    6[6-(1,6),6-(1,6),6-(6,6)]
   125       1.391709       1.391709       1.391709    6[1-(0),6-(1,6),6-(6,6)]
   126       1.720305       1.720305       1.720305    6[1-(0),6-(1,6),6-(6,6)]
   127       0.761171       0.761171       0.761171    6[6-(1,6),6-(1,6),6-(8,8)]
   128      -0.513011      -0.513011      -0.513011    6[1-(0),6-(1,6),6-(6,6)]
   129      -0.833198      -0.833198      -0.833198    6[1-(0),6-(1,6),6-(6,6)]
   130      -1.005886      -1.005886      -1.005886    6[6-(6,6),8-(25),8-(25)]
   131         1.1369         1.1369         1.1369    6[6-(6,6),8-(25),8-(25)]
   132       3.283183       3.283183       3.283183    6[6-(1,6),6-(1,6),6-(8,8)]
   133       4.232855       4.232855       4.232855    6[1-(0),6-(1,6),6-(6,6)]
   134       4.268925       4.268925       4.268925    6[1-(0),6-(1,6),6-(6,6)]
   135       3.346296       3.346296       3.346296    6[6-(1,6),6-(1,6),6-(6,6)]
   136       2.442014       2.442014       2.442014    6[1-(0),6-(1,6),6-(6,6)]
   137       2.383603       2.383603       2.383603    6[1-(0),6-(1,6),6-(6,6)]
   138       3.182015       3.182015       3.182015    6[6-(6,6),8-(25),8-(25,25)]
   139       6.124465       6.124465       6.124465    8[6-(6,8),25-(8,8,8,8,8)]
   140       4.007132       4.007132       4.007132    8[6-(6,8),25-(8,8,8)]
   141        8.55104        8.55104        8.55104    8[6-(6,8),25-(8,8,8)]
   142       6.405847       6.405847       6.405847    8[6-(6,8),25-(8,8,8,8,8)]
   143      10.282815      10.282815      10.282815    8[6-(6,8),25-(8,8,8),25-(8,8,8,8,8)]
   144       8.332648       8.332648       8.332648    8[6-(6,8),25-(8,8,8)]
   145       6.771579       6.771579       6.771579    8[6-(6,8),25-(8,8,8,8,8)]
   146       8.888912       8.888912       8.888912    8[6-(6,8),25-(8,8,8)]
   147       4.345004       4.345004       4.345004    8[6-(6,8),25-(8,8,8)]
   148       6.490197       6.490197       6.490197    8[6-(6,8),25-(8,8,8,8,8)]
   149       2.613229       2.613229       2.613229    8[6-(6,8),25-(8,8,8),25-(8,8,8,8,8)]
   150       4.563396       4.563396       4.563396    8[6-(6,8),25-(8,8,8)]
   151       0.596079       0.596079       0.596079    8[6-(6,8),25-(8,8,8,8,8)]
   152       2.713412       2.713412       2.713412    8[6-(6,8),25-(8,8,8)]
   153      -1.830496      -1.830496      -1.830496    8[6-(6,8),25-(8,8,8)]
   154       0.314697       0.314697       0.314697    8[6-(6,8),25-(8,8,8,8,8)]
   155      -3.562271      -3.562271      -3.562271    8[6-(6,8),25-(8,8,8),25-(8,8,8,8,8)]
   156      -1.612104      -1.612104      -1.612104    8[6-(6,8),25-(8,8,8)]
   157      -0.051035      -0.051035      -0.051035    8[6-(6,8),25-(8,8,8,8,8)]
   158      -2.168368      -2.168368      -2.168368    8[6-(6,8),25-(8,8,8)]
   159        2.37554        2.37554        2.37554    8[6-(6,8),25-(8,8,8)]
   160       0.230347       0.230347       0.230347    8[6-(6,8),25-(8,8,8,8,8)]
   161       4.107315       4.107315       4.107315    8[6-(6,8),25-(8,8,8),25-(8,8,8,8,8)]
   162       2.157148       2.157148       2.157148    8[6-(6,8),25-(8,8,8)]
