# Supplementary material for: A collection of forcefield precursors for metal–organic frameworks
Source: RSC Adv. 2019 Nov 13;9(63):36492–507. doi: 10.1039/c9ra07327b (PMC9075174; doi:10.1039/c9ra07327b)
Supplement: RA-009-C9RA07327B-s2637 [file RA-009-C9RA07327B-s2637.txt]

VUQKAU02_clean

12.168700    0.000000    0.000000
-5.485797    12.818474    0.000000
0.000000    0.000000    18.250100

     1       0.782819       0.782819       0.782819    25[8-(6),8-(6),8-(6),8-(6,25)]
     2      -0.184266      -0.184266      -0.184266    25[8-(6),8-(6),8-(6),8-(6,25)]
     3       5.900084       5.900084       5.900084    25[8-(6),8-(6),8-(6),8-(6,25)]
     4       6.867169       6.867169       6.867169    25[8-(6),8-(6),8-(6),8-(6,25)]
     5      -2.742898      -2.742898      -2.742898    25[8-(6),8-(6),8-(6),8-(6),8-(6,25),8-(6,25)]
     6       3.341451       3.341451       3.341451    25[8-(6),8-(6),8-(6),8-(6),8-(6,25),8-(6,25)]
     7      -0.133164      -0.133164      -0.133164    1[6-(6,6)]
     8      -0.685231      -0.685231      -0.685231    1[6-(6,6)]
     9      -4.443175      -4.443175      -4.443175    1[6-(6,6)]
    10      -3.916264      -3.916264      -3.916264    1[6-(6,6)]
    11        0.65356        0.65356        0.65356    1[6-(6,6)]
    12       0.223221       0.223221       0.223221    1[6-(6,6)]
    13       3.909699       3.909699       3.909699    1[6-(6,6)]
    14       4.365662       4.365662       4.365662    1[6-(6,6)]
    15       1.678904       1.678904       1.678904    1[6-(6,6)]
    16       1.548782       1.548782       1.548782    1[6-(6,6)]
    17      10.614296      10.614296      10.614296    1[6-(6,6)]
    18      -1.485793      -1.485793      -1.485793    1[6-(6,6)]
    19       0.731717       0.731717       0.731717    1[6-(6,6)]
    20       1.283784       1.283784       1.283784    1[6-(6,6)]
    21       5.041728       5.041728       5.041728    1[6-(6,6)]
    22       4.514817       4.514817       4.514817    1[6-(6,6)]
    23      -0.055007      -0.055007      -0.055007    1[6-(6,6)]
    24       0.375332       0.375332       0.375332    1[6-(6,6)]
    25      -3.311146      -3.311146      -3.311146    1[6-(6,6)]
    26      -3.767109      -3.767109      -3.767109    1[6-(6,6)]
    27      -1.080351      -1.080351      -1.080351    1[6-(6,6)]
    28      -0.950229      -0.950229      -0.950229    1[6-(6,6)]
    29       2.152957       2.152957       2.152957    1[6-(6,6)]
    30       2.084346       2.084346       2.084346    1[6-(6,6)]
    31       6.816067       6.816067       6.816067    1[6-(6,6)]
    32       7.368134       7.368134       7.368134    1[6-(6,6)]
    33      11.126078      11.126078      11.126078    1[6-(6,6)]
    34      10.599167      10.599167      10.599167    1[6-(6,6)]
    35       6.029343       6.029343       6.029343    1[6-(6,6)]
    36       6.459682       6.459682       6.459682    1[6-(6,6)]
    37       2.773204       2.773204       2.773204    1[6-(6,6)]
    38       2.317241       2.317241       2.317241    1[6-(6,6)]
    39       5.003999       5.003999       5.003999    1[6-(6,6)]
    40       5.134121       5.134121       5.134121    1[6-(6,6)]
    41      -3.931393      -3.931393      -3.931393    1[6-(6,6)]
    42      -4.000004      -4.000004      -4.000004    1[6-(6,6)]
    43       5.951186       5.951186       5.951186    1[6-(6,6)]
    44       5.399119       5.399119       5.399119    1[6-(6,6)]
    45       1.641175       1.641175       1.641175    1[6-(6,6)]
    46       2.168086       2.168086       2.168086    1[6-(6,6)]
    47        6.73791        6.73791        6.73791    1[6-(6,6)]
    48       6.307571       6.307571       6.307571    1[6-(6,6)]
    49       9.994049       9.994049       9.994049    1[6-(6,6)]
    50      10.450012      10.450012      10.450012    1[6-(6,6)]
    51       7.763254       7.763254       7.763254    1[6-(6,6)]
    52       7.633132       7.633132       7.633132    1[6-(6,6)]
    53       4.529946       4.529946       4.529946    1[6-(6,6)]
    54       4.598557       4.598557       4.598557    1[6-(6,6)]
    55      -1.962386      -1.962386      -1.962386    6[6-(1,6),6-(1,6),6-(8,8)]
    56      -1.010241      -1.010241      -1.010241    6[1-(0),6-(1,6),6-(6,6)]
    57      -1.338274      -1.338274      -1.338274    6[1-(0),6-(1,6),6-(6,6)]
    58      -2.610373      -2.610373      -2.610373    6[6-(1,6),6-(1,6),6-(6,6)]
    59      -3.564617      -3.564617      -3.564617    6[1-(0),6-(1,6),6-(6,6)]
    60      -3.248692      -3.248692      -3.248692    6[1-(0),6-(1,6),6-(6,6)]
    61       2.569886       2.569886       2.569886    6[6-(1,6),6-(1,6),6-(6,6)]
    62       1.327259       1.327259       1.327259    6[1-(0),6-(1,6),6-(6,6)]
    63       1.070391       1.070391       1.070391    6[1-(0),6-(1,6),6-(6,6)]
    64       2.029783       2.029783       2.029783    6[6-(1,6),6-(1,6),6-(8,8)]
    65       3.253618       3.253618       3.253618    6[1-(0),6-(1,6),6-(6,6)]
    66       3.521652       3.521652       3.521652    6[1-(0),6-(1,6),6-(6,6)]
    67      -1.583714      -1.583714      -1.583714    6[6-(6,6),8-(25),8-(25)]
    68       1.770806       1.770806       1.770806    6[6-(6,6),8-(25),8-(25)]
    69       0.117058       0.117058       0.117058    6[6-(1,6),6-(1,6),6-(8,8)]
    70       1.016506       1.016506       1.016506    6[1-(0),6-(1,6),6-(6,6)]
    71       0.948064       0.948064       0.948064    6[1-(0),6-(1,6),6-(6,6)]
    72       0.020102       0.020102       0.020102    6[6-(1,6),6-(1,6),6-(6,6)]
    73      11.275859      11.275859      11.275859    6[1-(0),6-(1,6),6-(6,6)]
    74      -0.848846      -0.848846      -0.848846    6[1-(0),6-(1,6),6-(6,6)]
    75       0.237982       0.237982       0.237982    6[6-(6,6),8-(25),8-(25,25)]
    76       2.560939       2.560939       2.560939    6[6-(1,6),6-(1,6),6-(8,8)]
    77       1.608794       1.608794       1.608794    6[1-(0),6-(1,6),6-(6,6)]
    78       1.936827       1.936827       1.936827    6[1-(0),6-(1,6),6-(6,6)]
    79       3.208926       3.208926       3.208926    6[6-(1,6),6-(1,6),6-(6,6)]
    80        4.16317        4.16317        4.16317    6[1-(0),6-(1,6),6-(6,6)]
    81       3.847245       3.847245       3.847245    6[1-(0),6-(1,6),6-(6,6)]
    82      -1.971333      -1.971333      -1.971333    6[6-(1,6),6-(1,6),6-(6,6)]
    83      -0.728706      -0.728706      -0.728706    6[1-(0),6-(1,6),6-(6,6)]
    84      -0.471838      -0.471838      -0.471838    6[1-(0),6-(1,6),6-(6,6)]
    85       -1.43123       -1.43123       -1.43123    6[6-(1,6),6-(1,6),6-(8,8)]
    86      -2.655065      -2.655065      -2.655065    6[1-(0),6-(1,6),6-(6,6)]
    87      -2.923099      -2.923099      -2.923099    6[1-(0),6-(1,6),6-(6,6)]
    88       2.182267       2.182267       2.182267    6[6-(6,6),8-(25),8-(25)]
    89      -1.172253      -1.172253      -1.172253    6[6-(6,6),8-(25),8-(25)]
    90       0.481495       0.481495       0.481495    6[6-(1,6),6-(1,6),6-(8,8)]
    91      -0.417953      -0.417953      -0.417953    6[1-(0),6-(1,6),6-(6,6)]
    92      -0.349511      -0.349511      -0.349511    6[1-(0),6-(1,6),6-(6,6)]
    93       0.578451       0.578451       0.578451    6[6-(1,6),6-(1,6),6-(6,6)]
    94       1.491394       1.491394       1.491394    6[1-(0),6-(1,6),6-(6,6)]
    95       1.447399       1.447399       1.447399    6[1-(0),6-(1,6),6-(6,6)]
    96       0.360571       0.360571       0.360571    6[6-(6,6),8-(25),8-(25,25)]
    97       8.645289       8.645289       8.645289    6[6-(1,6),6-(1,6),6-(8,8)]
    98       7.693144       7.693144       7.693144    6[1-(0),6-(1,6),6-(6,6)]
    99       8.021177       8.021177       8.021177    6[1-(0),6-(1,6),6-(6,6)]
   100       9.293276       9.293276       9.293276    6[6-(1,6),6-(1,6),6-(6,6)]
   101       10.24752       10.24752       10.24752    6[1-(0),6-(1,6),6-(6,6)]
   102       9.931595       9.931595       9.931595    6[1-(0),6-(1,6),6-(6,6)]
   103       4.113017       4.113017       4.113017    6[6-(1,6),6-(1,6),6-(6,6)]
   104       5.355644       5.355644       5.355644    6[1-(0),6-(1,6),6-(6,6)]
   105       5.612512       5.612512       5.612512    6[1-(0),6-(1,6),6-(6,6)]
   106        4.65312        4.65312        4.65312    6[6-(1,6),6-(1,6),6-(8,8)]
   107       3.429285       3.429285       3.429285    6[1-(0),6-(1,6),6-(6,6)]
   108       3.161251       3.161251       3.161251    6[1-(0),6-(1,6),6-(6,6)]
   109       8.266617       8.266617       8.266617    6[6-(6,6),8-(25),8-(25)]
   110       4.912097       4.912097       4.912097    6[6-(6,6),8-(25),8-(25)]
   111       6.565845       6.565845       6.565845    6[6-(1,6),6-(1,6),6-(8,8)]
   112       5.666397       5.666397       5.666397    6[1-(0),6-(1,6),6-(6,6)]
   113       5.734839       5.734839       5.734839    6[1-(0),6-(1,6),6-(6,6)]
   114       6.662801       6.662801       6.662801    6[6-(1,6),6-(1,6),6-(6,6)]
   115      -4.592956      -4.592956      -4.592956    6[1-(0),6-(1,6),6-(6,6)]
   116       7.531749       7.531749       7.531749    6[1-(0),6-(1,6),6-(6,6)]
   117       6.444921       6.444921       6.444921    6[6-(6,6),8-(25),8-(25,25)]
   118       4.121964       4.121964       4.121964    6[6-(1,6),6-(1,6),6-(8,8)]
   119       5.074109       5.074109       5.074109    6[1-(0),6-(1,6),6-(6,6)]
   120       4.746076       4.746076       4.746076    6[1-(0),6-(1,6),6-(6,6)]
   121       3.473977       3.473977       3.473977    6[6-(1,6),6-(1,6),6-(6,6)]
   122       2.519733       2.519733       2.519733    6[1-(0),6-(1,6),6-(6,6)]
   123       2.835658       2.835658       2.835658    6[1-(0),6-(1,6),6-(6,6)]
   124       8.654236       8.654236       8.654236    6[6-(1,6),6-(1,6),6-(6,6)]
   125       7.411609       7.411609       7.411609    6[1-(0),6-(1,6),6-(6,6)]
   126       7.154741       7.154741       7.154741    6[1-(0),6-(1,6),6-(6,6)]
   127       8.114133       8.114133       8.114133    6[6-(1,6),6-(1,6),6-(8,8)]
   128       9.337968       9.337968       9.337968    6[1-(0),6-(1,6),6-(6,6)]
   129       9.606002       9.606002       9.606002    6[1-(0),6-(1,6),6-(6,6)]
   130       4.500636       4.500636       4.500636    6[6-(6,6),8-(25),8-(25)]
   131       7.855156       7.855156       7.855156    6[6-(6,6),8-(25),8-(25)]
   132       6.201408       6.201408       6.201408    6[6-(1,6),6-(1,6),6-(8,8)]
   133       7.100856       7.100856       7.100856    6[1-(0),6-(1,6),6-(6,6)]
   134       7.032414       7.032414       7.032414    6[1-(0),6-(1,6),6-(6,6)]
   135       6.104452       6.104452       6.104452    6[6-(1,6),6-(1,6),6-(6,6)]
   136       5.191509       5.191509       5.191509    6[1-(0),6-(1,6),6-(6,6)]
   137       5.235504       5.235504       5.235504    6[1-(0),6-(1,6),6-(6,6)]
   138       6.322332       6.322332       6.322332    6[6-(6,6),8-(25),8-(25,25)]
   139      -0.349866      -0.349866      -0.349866    8[6-(6,8),25-(8,8,8)]
   140       -2.50454       -2.50454       -2.50454    8[6-(6,8),25-(8,8,8,8,8)]
   141        0.60151        0.60151        0.60151    8[6-(6,8),25-(8,8,8)]
   142       2.734142       2.734142       2.734142    8[6-(6,8),25-(8,8,8,8,8)]
   143       1.265703       1.265703       1.265703    8[6-(6,8),25-(8,8,8)]
   144      -0.687554      -0.687554      -0.687554    8[6-(6,8),25-(8,8,8),25-(8,8,8,8,8)]
   145       0.948419       0.948419       0.948419    8[6-(6,8),25-(8,8,8)]
   146       3.103093       3.103093       3.103093    8[6-(6,8),25-(8,8,8,8,8)]
   147      -0.002957      -0.002957      -0.002957    8[6-(6,8),25-(8,8,8)]
   148      -2.135589      -2.135589      -2.135589    8[6-(6,8),25-(8,8,8,8,8)]
   149       -0.66715       -0.66715       -0.66715    8[6-(6,8),25-(8,8,8)]
   150       1.286107       1.286107       1.286107    8[6-(6,8),25-(8,8,8),25-(8,8,8,8,8)]
   151       7.032769       7.032769       7.032769    8[6-(6,8),25-(8,8,8)]
   152       9.187443       9.187443       9.187443    8[6-(6,8),25-(8,8,8,8,8)]
   153       6.081393       6.081393       6.081393    8[6-(6,8),25-(8,8,8)]
   154       3.948761       3.948761       3.948761    8[6-(6,8),25-(8,8,8,8,8)]
   155         5.4172         5.4172         5.4172    8[6-(6,8),25-(8,8,8)]
   156       7.370457       7.370457       7.370457    8[6-(6,8),25-(8,8,8),25-(8,8,8,8,8)]
   157       5.734484       5.734484       5.734484    8[6-(6,8),25-(8,8,8)]
   158        3.57981        3.57981        3.57981    8[6-(6,8),25-(8,8,8,8,8)]
   159        6.68586        6.68586        6.68586    8[6-(6,8),25-(8,8,8)]
   160       8.818492       8.818492       8.818492    8[6-(6,8),25-(8,8,8,8,8)]
   161       7.350053       7.350053       7.350053    8[6-(6,8),25-(8,8,8)]
   162       5.396796       5.396796       5.396796    8[6-(6,8),25-(8,8,8),25-(8,8,8,8,8)]
