# Supplementary material for: A collection of forcefield precursors for metal–organic frameworks
Source: RSC Adv. 2019 Nov 13;9(63):36492–507. doi: 10.1039/c9ra07327b (PMC9075174; doi:10.1039/c9ra07327b)
Supplement: RA-009-C9RA07327B-s2638 [file RA-009-C9RA07327B-s2638.txt]

VUQKOI_clean

14.196000    0.000000    0.000000
6.592658    13.880978    0.000000
0.603329    4.111257    16.087007

     1      10.190868      10.190868      10.190868    48[7-(6,6),17-(48),17-(48),17-(48),17-(48),17-(48)]
     2      12.480007      12.480007      12.480007    48[7-(6,6),17-(48),17-(48),17-(48)]
     3      10.287646      10.287646      10.287646    48[7-(6,6),7-(6,6),17-(48),17-(48),17-(48),17-(48)]
     4      11.201119      11.201119      11.201119    48[7-(6,6),17-(48),17-(48),17-(48),17-(48),17-(48)]
     5        8.91198        8.91198        8.91198    48[7-(6,6),17-(48),17-(48),17-(48)]
     6      11.104341      11.104341      11.104341    48[7-(6,6),7-(6,6),17-(48),17-(48),17-(48),17-(48)]
     7       6.640375       6.640375       6.640375    15[7-(6),7-(6),8-(6),8-(6)]
     8        7.26607        7.26607        7.26607    15[7-(6),7-(6),8-(6),8-(6)]
     9      14.751612      14.751612      14.751612    15[7-(6),7-(6),8-(6),8-(6)]
    10      14.125917      14.125917      14.125917    15[7-(6),7-(6),8-(6),8-(6)]
    11       3.402554       3.402554       3.402554    1[6-(1,1,7)]
    12       2.097818       2.097818       2.097818    1[6-(1,1,7)]
    13       3.325742       3.325742       3.325742    1[6-(1,1,7)]
    14       3.327698       3.327698       3.327698    1[6-(1,1,7)]
    15       1.981874       1.981874       1.981874    1[6-(1,1,7)]
    16       2.968047       2.968047       2.968047    1[6-(1,1,7)]
    17      12.570689      12.570689      12.570689    1[6-(1,1,7)]
    18      12.783423      12.783423      12.783423    1[6-(1,1,7)]
    19      11.537202      11.537202      11.537202    1[6-(1,1,7)]
    20      15.033763      15.033763      15.033763    1[6-(1,1,7)]
    21      14.204111      14.204111      14.204111    1[6-(1,1,7)]
    22      14.913376      14.913376      14.913376    1[6-(1,1,7)]
    23      12.308964      12.308964      12.308964    1[6-(6,6)]
    24      11.359106      11.359106      11.359106    1[6-(6,7)]
    25      12.175793      12.175793      12.175793    1[6-(6,7)]
    26      13.179634      13.179634      13.179634    1[6-(6,6)]
    27       6.524836       6.524836       6.524836    1[6-(6,6)]
    28        7.47452        7.47452        7.47452    1[6-(6,7)]
    29      10.961183      10.961183      10.961183    1[6-(6,7)]
    30      10.146772      10.146772      10.146772    1[6-(6,6)]
    31      11.381528      11.381528      11.381528    1[6-(6,7)]
    32      11.678556      11.678556      11.678556    1[6-(6,6)]
    33      15.013759      15.013759      15.013759    1[6-(6,6)]
    34      14.629848      14.629848      14.629848    1[6-(6,7)]
    35       7.734111       7.734111       7.734111    1[6-(6,6)]
    36       6.967364       6.967364       6.967364    1[6-(6,6)]
    37       8.149875       8.149875       8.149875    1[6-(1,1,7)]
    38       9.142887       9.142887       9.142887    1[6-(1,1,7)]
    39       7.957473       7.957473       7.957473    1[6-(1,1,7)]
    40       4.711995       4.711995       4.711995    1[6-(1,1,7)]
    41      11.130779      11.130779      11.130779    1[6-(1,1,7)]
    42       3.975536       3.975536       3.975536    1[6-(1,1,7)]
    43       2.828412       2.828412       2.828412    1[6-(1,1,7)]
    44        4.34463        4.34463        4.34463    1[6-(1,1,7)]
    45       3.386833       3.386833       3.386833    1[6-(1,1,7)]
    46       5.057039       5.057039       5.057039    1[6-(1,1,7)]
    47       5.842794       5.842794       5.842794    1[6-(1,1,7)]
    48       5.402991       5.402991       5.402991    1[6-(1,1,7)]
    49       8.434293       8.434293       8.434293    1[6-(6,7)]
    50       9.249775       9.249775       9.249775    1[6-(6,7)]
    51      17.989433      17.989433      17.989433    1[6-(1,1,7)]
    52      19.294169      19.294169      19.294169    1[6-(1,1,7)]
    53      18.066245      18.066245      18.066245    1[6-(1,1,7)]
    54      18.064289      18.064289      18.064289    1[6-(1,1,7)]
    55      19.410113      19.410113      19.410113    1[6-(1,1,7)]
    56       18.42394       18.42394       18.42394    1[6-(1,1,7)]
    57       8.821298       8.821298       8.821298    1[6-(1,1,7)]
    58       8.608564       8.608564       8.608564    1[6-(1,1,7)]
    59       9.854785       9.854785       9.854785    1[6-(1,1,7)]
    60       6.358224       6.358224       6.358224    1[6-(1,1,7)]
    61       7.187876       7.187876       7.187876    1[6-(1,1,7)]
    62       6.478611       6.478611       6.478611    1[6-(1,1,7)]
    63       9.083023       9.083023       9.083023    1[6-(6,6)]
    64      10.032881      10.032881      10.032881    1[6-(6,7)]
    65       9.216194       9.216194       9.216194    1[6-(6,7)]
    66       8.212353       8.212353       8.212353    1[6-(6,6)]
    67      14.867151      14.867151      14.867151    1[6-(6,6)]
    68      13.917467      13.917467      13.917467    1[6-(6,7)]
    69      10.430804      10.430804      10.430804    1[6-(6,7)]
    70      11.245215      11.245215      11.245215    1[6-(6,6)]
    71      10.010459      10.010459      10.010459    1[6-(6,7)]
    72       9.713431       9.713431       9.713431    1[6-(6,6)]
    73       6.378228       6.378228       6.378228    1[6-(6,6)]
    74       6.762139       6.762139       6.762139    1[6-(6,7)]
    75      13.657876      13.657876      13.657876    1[6-(6,6)]
    76      14.424623      14.424623      14.424623    1[6-(6,6)]
    77      13.242112      13.242112      13.242112    1[6-(1,1,7)]
    78        12.2491        12.2491        12.2491    1[6-(1,1,7)]
    79      13.434514      13.434514      13.434514    1[6-(1,1,7)]
    80      16.679992      16.679992      16.679992    1[6-(1,1,7)]
    81      10.261208      10.261208      10.261208    1[6-(1,1,7)]
    82      17.416451      17.416451      17.416451    1[6-(1,1,7)]
    83      18.563575      18.563575      18.563575    1[6-(1,1,7)]
    84      17.047357      17.047357      17.047357    1[6-(1,1,7)]
    85      18.005154      18.005154      18.005154    1[6-(1,1,7)]
    86      16.334948      16.334948      16.334948    1[6-(1,1,7)]
    87      15.549193      15.549193      15.549193    1[6-(1,1,7)]
    88      15.988996      15.988996      15.988996    1[6-(1,1,7)]
    89      12.957694      12.957694      12.957694    1[6-(6,7)]
    90      12.142212      12.142212      12.142212    1[6-(6,7)]
    91       4.720603       4.720603       4.720603    6[7-(15),7-(6),7-(6,6)]
    92      12.917384      12.917384      12.917384    6[7-(15),7-(6),7-(6,6)]
    93       3.057088       3.057088       3.057088    6[1-(0),1-(0),1-(0),7-(6,6)]
    94       2.905006       2.905006       2.905006    6[1-(0),1-(0),1-(0),7-(6,6)]
    95      12.465096      12.465096      12.465096    6[1-(0),1-(0),1-(0),7-(6,6)]
    96      14.455051      14.455051      14.455051    6[1-(0),1-(0),1-(0),7-(6,6)]
    97       12.55491       12.55491       12.55491    6[6-(1,6),6-(1,6),8-(15)]
    98      12.177919      12.177919      12.177919    6[1-(0),6-(1,7),6-(6,8)]
    99      11.599803      11.599803      11.599803    6[1-(0),6-(1,6),7-(6,48)]
   100      11.730011      11.730011      11.730011    6[1-(0),6-(1,6),7-(6,48)]
   101      12.329583      12.329583      12.329583    6[1-(0),6-(1,7),6-(6,8)]
   102       8.238642       8.238642       8.238642    6[6-(1,6),6-(1,6),8-(15)]
   103       7.425749       7.425749       7.425749    6[1-(0),6-(1,7),6-(6,8)]
   104       8.009543       8.009543       8.009543    6[1-(0),6-(1,6),7-(6,48)]
   105      10.060258      10.060258      10.060258    6[1-(0),6-(1,6),7-(6,48)]
   106       9.586426       9.586426       9.586426    6[1-(0),6-(1,7),6-(6,8)]
   107      12.133993      12.133993      12.133993    6[1-(0),6-(1,6),7-(6,48)]
   108      12.297227      12.297227      12.297227    6[1-(0),6-(1,7),6-(6,8)]
   109      13.377691      13.377691      13.377691    6[6-(1,6),6-(1,6),8-(15)]
   110      14.271846      14.271846      14.271846    6[1-(0),6-(1,7),6-(6,8)]
   111      14.025685      14.025685      14.025685    6[1-(0),6-(1,6),7-(6,48)]
   112       7.547815       7.547815       7.547815    6[6-(1,6),6-(1,6),8-(15)]
   113       8.010695       8.010695       8.010695    6[1-(0),6-(1,7),6-(6,8)]
   114       7.302691       7.302691       7.302691    6[1-(0),6-(1,7),6-(6,8)]
   115       2.419844       2.419844       2.419844    6[7-(15),7-(6),7-(6,6)]
   116       2.940691       2.940691       2.940691    6[7-(15),7-(6),7-(6,6)]
   117       8.603204       8.603204       8.603204    6[1-(0),1-(0),1-(0),7-(6,6)]
   118       4.129234       4.129234       4.129234    6[1-(0),1-(0),1-(0),7-(6,6)]
   119        3.58632        3.58632        3.58632    6[1-(0),1-(0),1-(0),7-(6,6)]
   120       5.156749       5.156749       5.156749    6[1-(0),1-(0),1-(0),7-(6,6)]
   121        8.18524        8.18524        8.18524    6[1-(0),6-(1,6),7-(6,48)]
   122       8.908738       8.908738       8.908738    6[1-(0),6-(1,6),7-(6,48)]
   123      16.671384      16.671384      16.671384    6[7-(15),7-(6),7-(6,6)]
   124       8.474603       8.474603       8.474603    6[7-(15),7-(6),7-(6,6)]
   125      18.334899      18.334899      18.334899    6[1-(0),1-(0),1-(0),7-(6,6)]
   126      18.486981      18.486981      18.486981    6[1-(0),1-(0),1-(0),7-(6,6)]
   127       8.926891       8.926891       8.926891    6[1-(0),1-(0),1-(0),7-(6,6)]
   128       6.936936       6.936936       6.936936    6[1-(0),1-(0),1-(0),7-(6,6)]
   129       8.837077       8.837077       8.837077    6[6-(1,6),6-(1,6),8-(15)]
   130       9.214068       9.214068       9.214068    6[1-(0),6-(1,7),6-(6,8)]
   131       9.792184       9.792184       9.792184    6[1-(0),6-(1,6),7-(6,48)]
   132       9.661976       9.661976       9.661976    6[1-(0),6-(1,6),7-(6,48)]
   133       9.062404       9.062404       9.062404    6[1-(0),6-(1,7),6-(6,8)]
   134      13.153345      13.153345      13.153345    6[6-(1,6),6-(1,6),8-(15)]
   135      13.966238      13.966238      13.966238    6[1-(0),6-(1,7),6-(6,8)]
   136      13.382444      13.382444      13.382444    6[1-(0),6-(1,6),7-(6,48)]
   137      11.331729      11.331729      11.331729    6[1-(0),6-(1,6),7-(6,48)]
   138      11.805561      11.805561      11.805561    6[1-(0),6-(1,7),6-(6,8)]
   139       9.257994       9.257994       9.257994    6[1-(0),6-(1,6),7-(6,48)]
   140        9.09476        9.09476        9.09476    6[1-(0),6-(1,7),6-(6,8)]
   141       8.014296       8.014296       8.014296    6[6-(1,6),6-(1,6),8-(15)]
   142       7.120141       7.120141       7.120141    6[1-(0),6-(1,7),6-(6,8)]
   143       7.366302       7.366302       7.366302    6[1-(0),6-(1,6),7-(6,48)]
   144      13.844172      13.844172      13.844172    6[6-(1,6),6-(1,6),8-(15)]
   145      13.381292      13.381292      13.381292    6[1-(0),6-(1,7),6-(6,8)]
   146      14.089296      14.089296      14.089296    6[1-(0),6-(1,7),6-(6,8)]
   147      18.972143      18.972143      18.972143    6[7-(15),7-(6),7-(6,6)]
   148      18.451296      18.451296      18.451296    6[7-(15),7-(6),7-(6,6)]
   149      12.788783      12.788783      12.788783    6[1-(0),1-(0),1-(0),7-(6,6)]
   150      17.262753      17.262753      17.262753    6[1-(0),1-(0),1-(0),7-(6,6)]
   151      17.805667      17.805667      17.805667    6[1-(0),1-(0),1-(0),7-(6,6)]
   152      16.235238      16.235238      16.235238    6[1-(0),1-(0),1-(0),7-(6,6)]
   153      13.206747      13.206747      13.206747    6[1-(0),6-(1,6),7-(6,48)]
   154      12.483249      12.483249      12.483249    6[1-(0),6-(1,6),7-(6,48)]
   155      13.756859      13.756859      13.756859    7[6-(7,7),15-(7,8,8)]
   156      11.790586      11.790586      11.790586    7[6-(7,7),6-(7,7)]
   157       5.267909       5.267909       5.267909    7[6-(7,7),15-(7,8,8)]
   158      13.250869      13.250869      13.250869    7[6-(1,1,1),6-(1,1,1),6-(7,7)]
   159       3.600673       3.600673       3.600673    7[6-(1,1,1),6-(1,1,1),6-(7,7)]
   160      11.365535      11.365535      11.365535    7[6-(1,6),6-(1,6),48-(7,17,17,17,17)]
   161       9.301402       9.301402       9.301402    7[6-(1,6),6-(1,6),48-(17,17,17,17,17)]
   162      12.981375      12.981375      12.981375    7[6-(1,6),6-(1,6),48-(17,17,17)]
   163       7.763375       7.763375       7.763375    7[6-(7,7),15-(7,8,8)]
   164       3.281104       3.281104       3.281104    7[6-(7,7),6-(7,7)]
   165       1.762359       1.762359       1.762359    7[6-(7,7),15-(7,8,8)]
   166       9.443727       9.443727       9.443727    7[6-(1,1,1),6-(1,1,1),6-(7,7)]
   167       3.885454       3.885454       3.885454    7[6-(1,1,1),6-(1,1,1),6-(7,7)]
   168       8.701478       8.701478       8.701478    7[6-(1,6),6-(1,6),48-(7,17,17,17,17)]
   169       7.635128       7.635128       7.635128    7[6-(7,7),15-(7,8,8)]
   170       9.601401       9.601401       9.601401    7[6-(7,7),6-(7,7)]
   171      16.124078      16.124078      16.124078    7[6-(7,7),15-(7,8,8)]
   172       8.141118       8.141118       8.141118    7[6-(1,1,1),6-(1,1,1),6-(7,7)]
   173      17.791314      17.791314      17.791314    7[6-(1,1,1),6-(1,1,1),6-(7,7)]
   174      10.026452      10.026452      10.026452    7[6-(1,6),6-(1,6),48-(7,17,17,17,17)]
   175      12.090585      12.090585      12.090585    7[6-(1,6),6-(1,6),48-(17,17,17,17,17)]
   176       8.410612       8.410612       8.410612    7[6-(1,6),6-(1,6),48-(17,17,17)]
   177      13.628612      13.628612      13.628612    7[6-(7,7),15-(7,8,8)]
   178      18.110883      18.110883      18.110883    7[6-(7,7),6-(7,7)]
   179      19.629628      19.629628      19.629628    7[6-(7,7),15-(7,8,8)]
   180       11.94826       11.94826       11.94826    7[6-(1,1,1),6-(1,1,1),6-(7,7)]
   181      17.506533      17.506533      17.506533    7[6-(1,1,1),6-(1,1,1),6-(7,7)]
   182      12.690509      12.690509      12.690509    7[6-(1,6),6-(1,6),48-(7,17,17,17,17)]
   183      11.739661      11.739661      11.739661    17[48-(7,17,17),48-(7,17,17,17,17)]
   184      11.244867      11.244867      11.244867    17[48-(7,17,17),48-(7,17,17,17,17)]
   185      11.976967      11.976967      11.976967    17[48-(7,17,17,17,17),48-(7,7,17,17,17)]
   186       8.780776       8.780776       8.780776    17[48-(7,17,17,17,17),48-(7,7,17,17,17)]
   187       8.103739       8.103739       8.103739    17[48-(7,17,17),48-(7,17,17,17,17)]
   188      12.293402      12.293402      12.293402    17[48-(7,7,17,17,17),48-(7,7,17,17,17)]
   189       9.652326       9.652326       9.652326    17[48-(7,17,17),48-(7,17,17,17,17)]
   190       10.14712       10.14712       10.14712    17[48-(7,17,17),48-(7,17,17,17,17)]
   191        9.41502        9.41502        9.41502    17[48-(7,17,17,17,17),48-(7,7,17,17,17)]
   192      12.611211      12.611211      12.611211    17[48-(7,17,17,17,17),48-(7,7,17,17,17)]
   193      13.288248      13.288248      13.288248    17[48-(7,17,17),48-(7,17,17,17,17)]
   194       9.098585       9.098585       9.098585    17[48-(7,7,17,17,17),48-(7,7,17,17,17)]
   195      13.245272      13.245272      13.245272    8[6-(6,6),15-(7,7,8)]
   196       7.766448       7.766448       7.766448    8[6-(6,6),15-(7,7,8)]
   197      13.495306      13.495306      13.495306    8[6-(6,6),15-(7,7,8)]
   198       6.629531       6.629531       6.629531    8[6-(6,6),15-(7,7,8)]
   199       8.146715       8.146715       8.146715    8[6-(6,6),15-(7,7,8)]
   200      13.625539      13.625539      13.625539    8[6-(6,6),15-(7,7,8)]
   201       7.896681       7.896681       7.896681    8[6-(6,6),15-(7,7,8)]
   202      14.762456      14.762456      14.762456    8[6-(6,6),15-(7,7,8)]
