# Supplementary material for: A collection of forcefield precursors for metal–organic frameworks
Source: RSC Adv. 2019 Nov 13;9(63):36492–507. doi: 10.1039/c9ra07327b (PMC9075174; doi:10.1039/c9ra07327b)
Supplement: RA-009-C9RA07327B-s2639 [file RA-009-C9RA07327B-s2639.txt]

VUQKUO_clean

13.957000    0.000000    0.000000
-0.928163    15.799761    0.000000
0.000000    0.000000    25.704000

     1      11.257284      11.257284      11.257284    48[7-(6,6),7-(6,6),17-(48),17-(48),17-(48),17-(48)]
     2       7.795739       7.795739       7.795739    48[7-(6,6),7-(6,6),17-(48),17-(48),17-(48),17-(48)]
     3       1.307472       1.307472       1.307472    48[7-(6,6),7-(6,6),17-(48),17-(48),17-(48),17-(48)]
     4       4.769016       4.769016       4.769016    48[7-(6,6),7-(6,6),17-(48),17-(48),17-(48),17-(48)]
     5       1.771553       1.771553       1.771553    48[7-(6,6),7-(6,6),17-(48),17-(48),17-(48),17-(48)]
     6       5.233098       5.233098       5.233098    48[7-(6,6),7-(6,6),17-(48),17-(48),17-(48),17-(48)]
     7      11.721365      11.721365      11.721365    48[7-(6,6),7-(6,6),17-(48),17-(48),17-(48),17-(48)]
     8       8.259821       8.259821       8.259821    48[7-(6,6),7-(6,6),17-(48),17-(48),17-(48),17-(48)]
     9       0.985263       0.985263       0.985263    15[7-(6),7-(6),8-(6),8-(6)]
    10       8.582828       8.582828       8.582828    15[7-(6),7-(6),8-(6),8-(6)]
    11      12.507655      12.507655      12.507655    15[7-(6),7-(6),8-(6),8-(6)]
    12       3.981928       3.981928       3.981928    15[7-(6),7-(6),8-(6),8-(6)]
    13      12.043574      12.043574      12.043574    15[7-(6),7-(6),8-(6),8-(6)]
    14       4.446009       4.446009       4.446009    15[7-(6),7-(6),8-(6),8-(6)]
    15       0.521182       0.521182       0.521182    15[7-(6),7-(6),8-(6),8-(6)]
    16       9.046909       9.046909       9.046909    15[7-(6),7-(6),8-(6),8-(6)]
    17       4.252544       4.252544       4.252544    1[6-(1,1,7)]
    18       4.728927       4.728927       4.728927    1[6-(1,1,7)]
    19       5.518715       5.518715       5.518715    1[6-(1,1,7)]
    20       5.685082       5.685082       5.685082    1[6-(1,1,7)]
    21        7.20931        7.20931        7.20931    1[6-(1,1,7)]
    22       5.368348       5.368348       5.368348    1[6-(1,1,7)]
    23       8.770222       8.770222       8.770222    1[6-(6,7)]
    24       7.950054       7.950054       7.950054    1[6-(6,6)]
    25         3.1539         3.1539         3.1539    1[6-(6,7)]
    26       3.705013       3.705013       3.705013    1[6-(6,7)]
    27      11.943678      11.943678      11.943678    1[6-(6,6)]
    28       6.941413       6.941413       6.941413    1[6-(6,6)]
    29       2.515329       2.515329       2.515329    1[6-(6,6)]
    30      11.701634      11.701634      11.701634    1[6-(6,6)]
    31       6.610343       6.610343       6.610343    1[6-(6,7)]
    32       1.709019       1.709019       1.709019    1[6-(6,6)]
    33       0.918602       0.918602       0.918602    1[6-(6,7)]
    34      11.239979      11.239979      11.239979    1[6-(6,7)]
    35       1.898443       1.898443       1.898443    1[6-(6,6)]
    36       8.111395       8.111395       8.111395    1[6-(6,6)]
    37      12.282459      12.282459      12.282459    1[6-(6,7)]
    38       5.639361       5.639361       5.639361    1[6-(6,7)]
    39       4.799459       4.799459       4.799459    1[6-(1,1,7)]
    40       3.683775       3.683775       3.683775    1[6-(1,1,7)]
    41       4.615453       4.615453       4.615453    1[6-(1,1,7)]
    42       4.071823       4.071823       4.071823    1[6-(1,1,7)]
    43        3.37067        3.37067        3.37067    1[6-(1,1,7)]
    44       2.509495       2.509495       2.509495    1[6-(1,1,7)]
    45      11.656587      11.656587      11.656587    1[6-(1,1,7)]
    46      12.377211      12.377211      12.377211    1[6-(1,1,7)]
    47      11.602112      11.602112      11.602112    1[6-(1,1,7)]
    48      12.713253      12.713253      12.713253    1[6-(1,1,7)]
    49      -0.543436      -0.543436      -0.543436    1[6-(1,1,7)]
    50       0.316903       0.316903       0.316903    1[6-(1,1,7)]
    51      10.569863      10.569863      10.569863    1[6-(1,1,7)]
    52       8.182004       8.182004       8.182004    1[6-(1,1,7)]
    53        9.87606        9.87606        9.87606    1[6-(1,1,7)]
    54      11.171538      11.171538      11.171538    1[6-(1,1,7)]
    55      11.436249      11.436249      11.436249    1[6-(1,1,7)]
    56      10.655475      10.655475      10.655475    1[6-(1,1,7)]
    57       8.312212       8.312212       8.312212    1[6-(1,1,7)]
    58       7.835829       7.835829       7.835829    1[6-(1,1,7)]
    59       7.046041       7.046041       7.046041    1[6-(1,1,7)]
    60       7.807837       7.807837       7.807837    1[6-(1,1,7)]
    61       6.283609       6.283609       6.283609    1[6-(1,1,7)]
    62       7.196407       7.196407       7.196407    1[6-(1,1,7)]
    63       3.794534       3.794534       3.794534    1[6-(6,7)]
    64       4.614701       4.614701       4.614701    1[6-(6,6)]
    65       9.410856       9.410856       9.410856    1[6-(6,7)]
    66       9.787905       9.787905       9.787905    1[6-(6,7)]
    67       1.549241       1.549241       1.549241    1[6-(6,6)]
    68       5.623343       5.623343       5.623343    1[6-(6,6)]
    69      10.977589      10.977589      10.977589    1[6-(6,6)]
    70       0.863122       0.863122       0.863122    1[6-(6,6)]
    71       6.882575       6.882575       6.882575    1[6-(6,7)]
    72      11.783899      11.783899      11.783899    1[6-(6,6)]
    73      12.574317      12.574317      12.574317    1[6-(6,7)]
    74       2.252939       2.252939       2.252939    1[6-(6,7)]
    75      11.594476      11.594476      11.594476    1[6-(6,6)]
    76       4.453361       4.453361       4.453361    1[6-(6,6)]
    77       0.282296       0.282296       0.282296    1[6-(6,7)]
    78       6.925394       6.925394       6.925394    1[6-(6,7)]
    79        8.69346        8.69346        8.69346    1[6-(1,1,7)]
    80       9.809144       9.809144       9.809144    1[6-(1,1,7)]
    81       8.877466       8.877466       8.877466    1[6-(1,1,7)]
    82       9.421096       9.421096       9.421096    1[6-(1,1,7)]
    83       9.194086       9.194086       9.194086    1[6-(1,1,7)]
    84      10.983424      10.983424      10.983424    1[6-(1,1,7)]
    85       0.908168       0.908168       0.908168    1[6-(1,1,7)]
    86       0.187544       0.187544       0.187544    1[6-(1,1,7)]
    87       1.890806       1.890806       1.890806    1[6-(1,1,7)]
    88      -0.148497      -0.148497      -0.148497    1[6-(1,1,7)]
    89      -0.848808      -0.848808      -0.848808    1[6-(1,1,7)]
    90      12.247852      12.247852      12.247852    1[6-(1,1,7)]
    91       2.923055       2.923055       2.923055    1[6-(1,1,7)]
    92       4.382752       4.382752       4.382752    1[6-(1,1,7)]
    93       3.616859       3.616859       3.616859    1[6-(1,1,7)]
    94       1.393218       1.393218       1.393218    1[6-(1,1,7)]
    95       1.128506       1.128506       1.128506    1[6-(1,1,7)]
    96       1.909281       1.909281       1.909281    1[6-(1,1,7)]
    97       8.776293       8.776293       8.776293    1[6-(1,1,7)]
    98        8.29991        8.29991        8.29991    1[6-(1,1,7)]
    99       7.510122       7.510122       7.510122    1[6-(1,1,7)]
   100       7.343755       7.343755       7.343755    1[6-(1,1,7)]
   101       5.819527       5.819527       5.819527    1[6-(1,1,7)]
   102       7.660489       7.660489       7.660489    1[6-(1,1,7)]
   103       4.258615       4.258615       4.258615    1[6-(6,7)]
   104       5.078783       5.078783       5.078783    1[6-(6,6)]
   105       9.874937       9.874937       9.874937    1[6-(6,7)]
   106       9.323824       9.323824       9.323824    1[6-(6,7)]
   107       1.085159       1.085159       1.085159    1[6-(6,6)]
   108       6.087424       6.087424       6.087424    1[6-(6,6)]
   109      10.513508      10.513508      10.513508    1[6-(6,6)]
   110       1.327203       1.327203       1.327203    1[6-(6,6)]
   111       6.418494       6.418494       6.418494    1[6-(6,7)]
   112      11.319818      11.319818      11.319818    1[6-(6,6)]
   113      12.110235      12.110235      12.110235    1[6-(6,7)]
   114       1.788858       1.788858       1.788858    1[6-(6,7)]
   115      11.130394      11.130394      11.130394    1[6-(6,6)]
   116       4.917442       4.917442       4.917442    1[6-(6,6)]
   117       0.746378       0.746378       0.746378    1[6-(6,7)]
   118       7.389476       7.389476       7.389476    1[6-(6,7)]
   119       8.229378       8.229378       8.229378    1[6-(1,1,7)]
   120       9.345062       9.345062       9.345062    1[6-(1,1,7)]
   121       8.413384       8.413384       8.413384    1[6-(1,1,7)]
   122       8.957014       8.957014       8.957014    1[6-(1,1,7)]
   123       9.658167       9.658167       9.658167    1[6-(1,1,7)]
   124      10.519342      10.519342      10.519342    1[6-(1,1,7)]
   125        1.37225        1.37225        1.37225    1[6-(1,1,7)]
   126       0.651626       0.651626       0.651626    1[6-(1,1,7)]
   127       1.426725       1.426725       1.426725    1[6-(1,1,7)]
   128       0.315584       0.315584       0.315584    1[6-(1,1,7)]
   129      -0.384727      -0.384727      -0.384727    1[6-(1,1,7)]
   130      12.711934      12.711934      12.711934    1[6-(1,1,7)]
   131       2.458974       2.458974       2.458974    1[6-(1,1,7)]
   132       4.846833       4.846833       4.846833    1[6-(1,1,7)]
   133       3.152777       3.152777       3.152777    1[6-(1,1,7)]
   134       1.857299       1.857299       1.857299    1[6-(1,1,7)]
   135       1.592588       1.592588       1.592588    1[6-(1,1,7)]
   136       2.373362       2.373362       2.373362    1[6-(1,1,7)]
   137       4.716625       4.716625       4.716625    1[6-(1,1,7)]
   138       5.193008       5.193008       5.193008    1[6-(1,1,7)]
   139       5.982796       5.982796       5.982796    1[6-(1,1,7)]
   140          5.221          5.221          5.221    1[6-(1,1,7)]
   141       6.745228       6.745228       6.745228    1[6-(1,1,7)]
   142        5.83243        5.83243        5.83243    1[6-(1,1,7)]
   143       9.234303       9.234303       9.234303    1[6-(6,7)]
   144       8.414136       8.414136       8.414136    1[6-(6,6)]
   145       3.617981       3.617981       3.617981    1[6-(6,7)]
   146       3.240932       3.240932       3.240932    1[6-(6,7)]
   147      11.479596      11.479596      11.479596    1[6-(6,6)]
   148       7.405494       7.405494       7.405494    1[6-(6,6)]
   149       2.051248       2.051248       2.051248    1[6-(6,6)]
   150      12.165715      12.165715      12.165715    1[6-(6,6)]
   151       6.146262       6.146262       6.146262    1[6-(6,7)]
   152       1.244938       1.244938       1.244938    1[6-(6,6)]
   153        0.45452        0.45452        0.45452    1[6-(6,7)]
   154      10.775898      10.775898      10.775898    1[6-(6,7)]
   155       1.434361       1.434361       1.434361    1[6-(6,6)]
   156       8.575476       8.575476       8.575476    1[6-(6,6)]
   157      12.746541      12.746541      12.746541    1[6-(6,7)]
   158       6.103443       6.103443       6.103443    1[6-(6,7)]
   159       4.335377       4.335377       4.335377    1[6-(1,1,7)]
   160       3.219693       3.219693       3.219693    1[6-(1,1,7)]
   161       4.151371       4.151371       4.151371    1[6-(1,1,7)]
   162       3.607741       3.607741       3.607741    1[6-(1,1,7)]
   163       3.834751       3.834751       3.834751    1[6-(1,1,7)]
   164       2.045413       2.045413       2.045413    1[6-(1,1,7)]
   165      12.120669      12.120669      12.120669    1[6-(1,1,7)]
   166      12.841293      12.841293      12.841293    1[6-(1,1,7)]
   167      11.138031      11.138031      11.138031    1[6-(1,1,7)]
   168      13.177334      13.177334      13.177334    1[6-(1,1,7)]
   169      -0.079355      -0.079355      -0.079355    1[6-(1,1,7)]
   170       0.780985       0.780985       0.780985    1[6-(1,1,7)]
   171      10.105782      10.105782      10.105782    1[6-(1,1,7)]
   172       8.646085       8.646085       8.646085    1[6-(1,1,7)]
   173       9.411978       9.411978       9.411978    1[6-(1,1,7)]
   174      11.635619      11.635619      11.635619    1[6-(1,1,7)]
   175      11.900331      11.900331      11.900331    1[6-(1,1,7)]
   176      11.119556      11.119556      11.119556    1[6-(1,1,7)]
   177       5.018611       5.018611       5.018611    6[1-(0),1-(0),1-(0),7-(6,6)]
   178       5.534268       5.534268       5.534268    6[1-(0),1-(0),1-(0),7-(6,6)]
   179       9.391167       9.391167       9.391167    6[1-(0),6-(1,6),7-(6,48)]
   180       2.113957       2.113957       2.113957    6[6-(1,6),6-(1,6),8-(15)]
   181       7.473461       7.473461       7.473461    6[1-(0),6-(1,7),6-(6,8)]
   182      -0.112084      -0.112084      -0.112084    6[6-(1,6),6-(1,6),8-(15)]
   183       3.031875       3.031875       3.031875    6[1-(0),6-(1,6),7-(6,48)]
   184       3.353173       3.353173       3.353173    6[1-(0),6-(1,6),7-(6,48)]
   185      12.552223      12.552223      12.552223    6[1-(0),6-(1,7),6-(6,8)]
   186         9.8121         9.8121         9.8121    6[6-(1,6),6-(1,6),8-(15)]
   187       6.888334       6.888334       6.888334    6[1-(0),6-(1,7),6-(6,8)]
   188       2.642005       2.642005       2.642005    6[1-(0),6-(1,7),6-(6,8)]
   189      11.086911      11.086911      11.086911    6[1-(0),6-(1,7),6-(6,8)]
   190       6.672074       6.672074       6.672074    6[1-(0),6-(1,6),7-(6,48)]
   191       0.804791       0.804791       0.804791    6[1-(0),6-(1,7),6-(6,8)]
   192       0.314611       0.314611       0.314611    6[1-(0),6-(1,6),7-(6,48)]
   193        2.23111        2.23111        2.23111    6[7-(15),7-(6),7-(6,6)]
   194       0.263964       0.263964       0.263964    6[7-(15),7-(6),7-(6,6)]
   195       7.584857       7.584857       7.584857    6[6-(1,6),6-(1,6),8-(15)]
   196      12.139085      12.139085      12.139085    6[1-(0),6-(1,6),7-(6,48)]
   197       2.276612       2.276612       2.276612    6[1-(0),6-(1,7),6-(6,8)]
   198       8.968128       8.968128       8.968128    6[1-(0),6-(1,7),6-(6,8)]
   199       11.41596       11.41596       11.41596    6[1-(0),6-(1,6),7-(6,48)]
   200       6.104421       6.104421       6.104421    6[1-(0),6-(1,6),7-(6,48)]
   201       4.158894       4.158894       4.158894    6[1-(0),1-(0),1-(0),7-(6,6)]
   202       3.299739       3.299739       3.299739    6[1-(0),1-(0),1-(0),7-(6,6)]
   203        12.1445        12.1445        12.1445    6[1-(0),1-(0),1-(0),7-(6,6)]
   204      -0.514071      -0.514071      -0.514071    6[1-(0),1-(0),1-(0),7-(6,6)]
   205       8.818108       8.818108       8.818108    6[7-(15),7-(6),7-(6,6)]
   206       7.025167       7.025167       7.025167    6[7-(15),7-(6),7-(6,6)]
   207       9.040384       9.040384       9.040384    6[1-(0),1-(0),1-(0),7-(6,6)]
   208      10.811453      10.811453      10.811453    6[1-(0),1-(0),1-(0),7-(6,6)]
   209       7.546145       7.546145       7.546145    6[1-(0),1-(0),1-(0),7-(6,6)]
   210       7.030487       7.030487       7.030487    6[1-(0),1-(0),1-(0),7-(6,6)]
   211       3.173589       3.173589       3.173589    6[1-(0),6-(1,6),7-(6,48)]
   212      11.378962      11.378962      11.378962    6[6-(1,6),6-(1,6),8-(15)]
   213       5.091295       5.091295       5.091295    6[1-(0),6-(1,7),6-(6,8)]
   214      13.605002      13.605002      13.605002    6[6-(1,6),6-(1,6),8-(15)]
   215      10.461044      10.461044      10.461044    6[1-(0),6-(1,6),7-(6,48)]
   216      10.139745      10.139745      10.139745    6[1-(0),6-(1,6),7-(6,48)]
   217       0.940695       0.940695       0.940695    6[1-(0),6-(1,7),6-(6,8)]
   218       2.752655       2.752655       2.752655    6[6-(1,6),6-(1,6),8-(15)]
   219       5.676421       5.676421       5.676421    6[1-(0),6-(1,7),6-(6,8)]
   220      10.850913      10.850913      10.850913    6[1-(0),6-(1,7),6-(6,8)]
   221       1.477845       1.477845       1.477845    6[1-(0),6-(1,7),6-(6,8)]
   222       5.892681       5.892681       5.892681    6[1-(0),6-(1,6),7-(6,48)]
   223      12.688127      12.688127      12.688127    6[1-(0),6-(1,7),6-(6,8)]
   224      13.178307      13.178307      13.178307    6[1-(0),6-(1,6),7-(6,48)]
   225      11.261808      11.261808      11.261808    6[7-(15),7-(6),7-(6,6)]
   226      13.228954      13.228954      13.228954    6[7-(15),7-(6),7-(6,6)]
   227       4.979899       4.979899       4.979899    6[6-(1,6),6-(1,6),8-(15)]
   228       1.353833       1.353833       1.353833    6[1-(0),6-(1,6),7-(6,48)]
   229      11.216307      11.216307      11.216307    6[1-(0),6-(1,7),6-(6,8)]
   230       3.596627       3.596627       3.596627    6[1-(0),6-(1,7),6-(6,8)]
   231       1.148796       1.148796       1.148796    6[1-(0),6-(1,6),7-(6,48)]
   232       6.460334       6.460334       6.460334    6[1-(0),6-(1,6),7-(6,48)]
   233       9.334024       9.334024       9.334024    6[1-(0),1-(0),1-(0),7-(6,6)]
   234      10.193179      10.193179      10.193179    6[1-(0),1-(0),1-(0),7-(6,6)]
   235       0.420255       0.420255       0.420255    6[1-(0),1-(0),1-(0),7-(6,6)]
   236      -0.878173      -0.878173      -0.878173    6[1-(0),1-(0),1-(0),7-(6,6)]
   237       3.746647       3.746647       3.746647    6[7-(15),7-(6),7-(6,6)]
   238       5.539589       5.539589       5.539589    6[7-(15),7-(6),7-(6,6)]
   239       3.524372       3.524372       3.524372    6[1-(0),1-(0),1-(0),7-(6,6)]
   240       1.753302       1.753302       1.753302    6[1-(0),1-(0),1-(0),7-(6,6)]
   241       8.010226       8.010226       8.010226    6[1-(0),1-(0),1-(0),7-(6,6)]
   242       7.494569       7.494569       7.494569    6[1-(0),1-(0),1-(0),7-(6,6)]
   243        3.63767        3.63767        3.63767    6[1-(0),6-(1,6),7-(6,48)]
   244       10.91488       10.91488       10.91488    6[6-(1,6),6-(1,6),8-(15)]
   245       5.555376       5.555376       5.555376    6[1-(0),6-(1,7),6-(6,8)]
   246      13.140921      13.140921      13.140921    6[6-(1,6),6-(1,6),8-(15)]
   247       9.996962       9.996962       9.996962    6[1-(0),6-(1,6),7-(6,48)]
   248       9.675664       9.675664       9.675664    6[1-(0),6-(1,6),7-(6,48)]
   249       0.476614       0.476614       0.476614    6[1-(0),6-(1,7),6-(6,8)]
   250       3.216737       3.216737       3.216737    6[6-(1,6),6-(1,6),8-(15)]
   251       6.140503       6.140503       6.140503    6[1-(0),6-(1,7),6-(6,8)]
   252      10.386832      10.386832      10.386832    6[1-(0),6-(1,7),6-(6,8)]
   253       1.941926       1.941926       1.941926    6[1-(0),6-(1,7),6-(6,8)]
   254       6.356763       6.356763       6.356763    6[1-(0),6-(1,6),7-(6,48)]
   255      12.224046      12.224046      12.224046    6[1-(0),6-(1,7),6-(6,8)]
   256      12.714226      12.714226      12.714226    6[1-(0),6-(1,6),7-(6,48)]
   257      10.797727      10.797727      10.797727    6[7-(15),7-(6),7-(6,6)]
   258      12.764873      12.764873      12.764873    6[7-(15),7-(6),7-(6,6)]
   259        5.44398        5.44398        5.44398    6[6-(1,6),6-(1,6),8-(15)]
   260       0.889752       0.889752       0.889752    6[1-(0),6-(1,6),7-(6,48)]
   261      10.752225      10.752225      10.752225    6[1-(0),6-(1,7),6-(6,8)]
   262       4.060709       4.060709       4.060709    6[1-(0),6-(1,7),6-(6,8)]
   263       1.612877       1.612877       1.612877    6[1-(0),6-(1,6),7-(6,48)]
   264       6.924416       6.924416       6.924416    6[1-(0),6-(1,6),7-(6,48)]
   265       8.869943       8.869943       8.869943    6[1-(0),1-(0),1-(0),7-(6,6)]
   266       9.729098       9.729098       9.729098    6[1-(0),1-(0),1-(0),7-(6,6)]
   267       0.884337       0.884337       0.884337    6[1-(0),1-(0),1-(0),7-(6,6)]
   268      -0.414092      -0.414092      -0.414092    6[1-(0),1-(0),1-(0),7-(6,6)]
   269       4.210729       4.210729       4.210729    6[7-(15),7-(6),7-(6,6)]
   270        6.00367        6.00367        6.00367    6[7-(15),7-(6),7-(6,6)]
   271       3.988453       3.988453       3.988453    6[1-(0),1-(0),1-(0),7-(6,6)]
   272       2.217384       2.217384       2.217384    6[1-(0),1-(0),1-(0),7-(6,6)]
   273       5.482692       5.482692       5.482692    6[1-(0),1-(0),1-(0),7-(6,6)]
   274        5.99835        5.99835        5.99835    6[1-(0),1-(0),1-(0),7-(6,6)]
   275       9.855248       9.855248       9.855248    6[1-(0),6-(1,6),7-(6,48)]
   276       1.649875       1.649875       1.649875    6[6-(1,6),6-(1,6),8-(15)]
   277       7.937542       7.937542       7.937542    6[1-(0),6-(1,7),6-(6,8)]
   278      -0.576165      -0.576165      -0.576165    6[6-(1,6),6-(1,6),8-(15)]
   279       2.567793       2.567793       2.567793    6[1-(0),6-(1,6),7-(6,48)]
   280       2.889092       2.889092       2.889092    6[1-(0),6-(1,6),7-(6,48)]
   281      12.088142      12.088142      12.088142    6[1-(0),6-(1,7),6-(6,8)]
   282      10.276182      10.276182      10.276182    6[6-(1,6),6-(1,6),8-(15)]
   283       7.352416       7.352416       7.352416    6[1-(0),6-(1,7),6-(6,8)]
   284       2.177924       2.177924       2.177924    6[1-(0),6-(1,7),6-(6,8)]
   285      11.550992      11.550992      11.550992    6[1-(0),6-(1,7),6-(6,8)]
   286       7.136156       7.136156       7.136156    6[1-(0),6-(1,6),7-(6,48)]
   287        0.34071        0.34071        0.34071    6[1-(0),6-(1,7),6-(6,8)]
   288       -0.14947       -0.14947       -0.14947    6[1-(0),6-(1,6),7-(6,48)]
   289       1.767029       1.767029       1.767029    6[7-(15),7-(6),7-(6,6)]
   290      -0.200117      -0.200117      -0.200117    6[7-(15),7-(6),7-(6,6)]
   291       8.048938       8.048938       8.048938    6[6-(1,6),6-(1,6),8-(15)]
   292      11.675004      11.675004      11.675004    6[1-(0),6-(1,6),7-(6,48)]
   293        1.81253        1.81253        1.81253    6[1-(0),6-(1,7),6-(6,8)]
   294        9.43221        9.43221        9.43221    6[1-(0),6-(1,7),6-(6,8)]
   295      11.880041      11.880041      11.880041    6[1-(0),6-(1,6),7-(6,48)]
   296       6.568503       6.568503       6.568503    6[1-(0),6-(1,6),7-(6,48)]
   297       3.694813       3.694813       3.694813    6[1-(0),1-(0),1-(0),7-(6,6)]
   298       2.835658       2.835658       2.835658    6[1-(0),1-(0),1-(0),7-(6,6)]
   299      12.608582      12.608582      12.608582    6[1-(0),1-(0),1-(0),7-(6,6)]
   300       -0.04999       -0.04999       -0.04999    6[1-(0),1-(0),1-(0),7-(6,6)]
   301        9.28219        9.28219        9.28219    6[7-(15),7-(6),7-(6,6)]
   302       7.489248       7.489248       7.489248    6[7-(15),7-(6),7-(6,6)]
   303       9.504465       9.504465       9.504465    6[1-(0),1-(0),1-(0),7-(6,6)]
   304      11.275535      11.275535      11.275535    6[1-(0),1-(0),1-(0),7-(6,6)]
   305      12.975466      12.975466      12.975466    7[6-(1,6),6-(1,6),48-(7,17,17,17,17)]
   306       10.59302       10.59302       10.59302    7[6-(1,6),6-(1,6),48-(7,17,17,17,17)]
   307       5.958707       5.958707       5.958707    7[6-(1,6),6-(1,6),48-(7,17,17,17,17)]
   308       3.577604       3.577604       3.577604    7[6-(1,6),6-(1,6),48-(7,17,17,17,17)]
   309       3.217794       3.217794       3.217794    7[6-(1,1,1),6-(1,1,1),6-(7,7)]
   310      13.336793      13.336793      13.336793    7[6-(1,1,1),6-(1,1,1),6-(7,7)]
   311       9.574382       9.574382       9.574382    7[6-(1,1,1),6-(1,1,1),6-(7,7)]
   312       5.816766       5.816766       5.816766    7[6-(1,1,1),6-(1,1,1),6-(7,7)]
   313      -0.047326      -0.047326      -0.047326    7[6-(7,7),15-(7,8,8)]
   314        2.22686        2.22686        2.22686    7[6-(7,7),15-(7,8,8)]
   315       1.351129       1.351129       1.351129    7[6-(7,7),6-(7,7)]
   316       9.398643       9.398643       9.398643    7[6-(7,7),15-(7,8,8)]
   317       7.176761       7.176761       7.176761    7[6-(7,7),15-(7,8,8)]
   318       7.616858       7.616858       7.616858    7[6-(7,7),6-(7,7)]
   319       0.517452       0.517452       0.517452    7[6-(1,6),6-(1,6),48-(7,17,17,17,17)]
   320       1.971736       1.971736       1.971736    7[6-(1,6),6-(1,6),48-(7,17,17,17,17)]
   321       6.606048       6.606048       6.606048    7[6-(1,6),6-(1,6),48-(7,17,17,17,17)]
   322       9.915315       9.915315       9.915315    7[6-(1,6),6-(1,6),48-(7,17,17,17,17)]
   323      10.275124      10.275124      10.275124    7[6-(1,1,1),6-(1,1,1),6-(7,7)]
   324      -0.772037      -0.772037      -0.772037    7[6-(1,1,1),6-(1,1,1),6-(7,7)]
   325       2.990373       2.990373       2.990373    7[6-(1,1,1),6-(1,1,1),6-(7,7)]
   326        6.74799        6.74799        6.74799    7[6-(1,1,1),6-(1,1,1),6-(7,7)]
   327      13.540244      13.540244      13.540244    7[6-(7,7),15-(7,8,8)]
   328      11.266058      11.266058      11.266058    7[6-(7,7),15-(7,8,8)]
   329       12.14179       12.14179       12.14179    7[6-(7,7),6-(7,7)]
   330       3.166112       3.166112       3.166112    7[6-(7,7),15-(7,8,8)]
   331       5.387995       5.387995       5.387995    7[6-(7,7),15-(7,8,8)]
   332       4.947898       4.947898       4.947898    7[6-(7,7),6-(7,7)]
   333       0.053371       0.053371       0.053371    7[6-(1,6),6-(1,6),48-(7,17,17,17,17)]
   334       2.435817       2.435817       2.435817    7[6-(1,6),6-(1,6),48-(7,17,17,17,17)]
   335        7.07013        7.07013        7.07013    7[6-(1,6),6-(1,6),48-(7,17,17,17,17)]
   336       9.451233       9.451233       9.451233    7[6-(1,6),6-(1,6),48-(7,17,17,17,17)]
   337       9.811043       9.811043       9.811043    7[6-(1,1,1),6-(1,1,1),6-(7,7)]
   338      -0.307956      -0.307956      -0.307956    7[6-(1,1,1),6-(1,1,1),6-(7,7)]
   339       3.454455       3.454455       3.454455    7[6-(1,1,1),6-(1,1,1),6-(7,7)]
   340       7.212071       7.212071       7.212071    7[6-(1,1,1),6-(1,1,1),6-(7,7)]
   341      13.076163      13.076163      13.076163    7[6-(7,7),15-(7,8,8)]
   342      10.801977      10.801977      10.801977    7[6-(7,7),15-(7,8,8)]
   343      11.677708      11.677708      11.677708    7[6-(7,7),6-(7,7)]
   344       3.630194       3.630194       3.630194    7[6-(7,7),15-(7,8,8)]
   345       5.852076       5.852076       5.852076    7[6-(7,7),15-(7,8,8)]
   346       5.411979       5.411979       5.411979    7[6-(7,7),6-(7,7)]
   347      12.511385      12.511385      12.511385    7[6-(1,6),6-(1,6),48-(7,17,17,17,17)]
   348      11.057101      11.057101      11.057101    7[6-(1,6),6-(1,6),48-(7,17,17,17,17)]
   349       6.422789       6.422789       6.422789    7[6-(1,6),6-(1,6),48-(7,17,17,17,17)]
   350       3.113522       3.113522       3.113522    7[6-(1,6),6-(1,6),48-(7,17,17,17,17)]
   351       2.753713       2.753713       2.753713    7[6-(1,1,1),6-(1,1,1),6-(7,7)]
   352      13.800874      13.800874      13.800874    7[6-(1,1,1),6-(1,1,1),6-(7,7)]
   353      10.038464      10.038464      10.038464    7[6-(1,1,1),6-(1,1,1),6-(7,7)]
   354       6.280847       6.280847       6.280847    7[6-(1,1,1),6-(1,1,1),6-(7,7)]
   355      -0.511407      -0.511407      -0.511407    7[6-(7,7),15-(7,8,8)]
   356       1.762779       1.762779       1.762779    7[6-(7,7),15-(7,8,8)]
   357       0.887047       0.887047       0.887047    7[6-(7,7),6-(7,7)]
   358       9.862725       9.862725       9.862725    7[6-(7,7),15-(7,8,8)]
   359       7.640842       7.640842       7.640842    7[6-(7,7),15-(7,8,8)]
   360       8.080939       8.080939       8.080939    7[6-(7,7),6-(7,7)]
   361       9.928317       9.928317       9.928317    17[48-(7,7,17,17,17),48-(7,7,17,17,17)]
   362        9.89266        9.89266        9.89266    17[48-(7,7,17,17,17),48-(7,7,17,17,17)]
   363       13.38728       13.38728       13.38728    17[48-(7,7,17,17,17),48-(7,7,17,17,17)]
   364       6.310651       6.310651       6.310651    17[48-(7,7,17,17,17),48-(7,7,17,17,17)]
   365       3.564601       3.564601       3.564601    17[48-(7,7,17,17,17),48-(7,7,17,17,17)]
   366       2.672095       2.672095       2.672095    17[48-(7,7,17,17,17),48-(7,7,17,17,17)]
   367       0.105638       0.105638       0.105638    17[48-(7,7,17,17,17),48-(7,7,17,17,17)]
   368       6.254105       6.254105       6.254105    17[48-(7,7,17,17,17),48-(7,7,17,17,17)]
   369        3.10052        3.10052        3.10052    17[48-(7,7,17,17,17),48-(7,7,17,17,17)]
   370       3.136177       3.136177       3.136177    17[48-(7,7,17,17,17),48-(7,7,17,17,17)]
   371      -0.358443      -0.358443      -0.358443    17[48-(7,7,17,17,17),48-(7,7,17,17,17)]
   372       6.718186       6.718186       6.718186    17[48-(7,7,17,17,17),48-(7,7,17,17,17)]
   373       9.464236       9.464236       9.464236    17[48-(7,7,17,17,17),48-(7,7,17,17,17)]
   374      10.356742      10.356742      10.356742    17[48-(7,7,17,17,17),48-(7,7,17,17,17)]
   375      12.923199      12.923199      12.923199    17[48-(7,7,17,17,17),48-(7,7,17,17,17)]
   376       6.774732       6.774732       6.774732    17[48-(7,7,17,17,17),48-(7,7,17,17,17)]
   377       0.301309       0.301309       0.301309    8[6-(6,6),15-(7,7,8)]
   378       1.395982       1.395982       1.395982    8[6-(6,6),15-(7,7,8)]
   379       8.404934       8.404934       8.404934    8[6-(6,6),15-(7,7,8)]
   380       9.426377       9.426377       9.426377    8[6-(6,6),15-(7,7,8)]
   381       13.19161       13.19161       13.19161    8[6-(6,6),15-(7,7,8)]
   382      12.096937      12.096937      12.096937    8[6-(6,6),15-(7,7,8)]
   383       4.159822       4.159822       4.159822    8[6-(6,6),15-(7,7,8)]
   384       3.138378       3.138378       3.138378    8[6-(6,6),15-(7,7,8)]
   385      12.727528      12.727528      12.727528    8[6-(6,6),15-(7,7,8)]
   386      11.632855      11.632855      11.632855    8[6-(6,6),15-(7,7,8)]
   387       4.623903       4.623903       4.623903    8[6-(6,6),15-(7,7,8)]
   388        3.60246        3.60246        3.60246    8[6-(6,6),15-(7,7,8)]
   389      -0.162773      -0.162773      -0.162773    8[6-(6,6),15-(7,7,8)]
   390         0.9319         0.9319         0.9319    8[6-(6,6),15-(7,7,8)]
   391       8.869015       8.869015       8.869015    8[6-(6,6),15-(7,7,8)]
   392       9.890459       9.890459       9.890459    8[6-(6,6),15-(7,7,8)]
