# Supplementary material for: A collection of forcefield precursors for metal–organic frameworks
Source: RSC Adv. 2019 Nov 13;9(63):36492–507. doi: 10.1039/c9ra07327b (PMC9075174; doi:10.1039/c9ra07327b)
Supplement: RA-009-C9RA07327B-s2640 [file RA-009-C9RA07327B-s2640.txt]

VUSKAW_clean

18.251900    0.000000    0.000000
9.125812    15.806689    0.000000
9.124979    5.268362    14.903510

     1      24.407877      24.407877      24.407877    30[8-(30,30,30),8-(6),8-(6),8-(6)]
     2      13.686039      13.686039      13.686039    30[8-(30,30,30),8-(6),8-(6),8-(6)]
     3      12.094814      12.094814      12.094814    30[8-(30,30,30),8-(6),8-(6),8-(6)]
     4      22.816652      22.816652      22.816652    30[8-(30,30,30),8-(6),8-(6),8-(6)]
     5      22.812491      22.812491      22.812491    30[8-(30,30,30),8-(6),8-(6),8-(6)]
     6      21.221643      21.221643      21.221643    30[8-(30,30,30),8-(6),8-(6),8-(6)]
     7        13.6902        13.6902        13.6902    30[8-(30,30,30),8-(6),8-(6),8-(6)]
     8      15.281048      15.281048      15.281048    30[8-(30,30,30),8-(6),8-(6),8-(6)]
     9      13.680365      13.680365      13.680365    1[6-(6,6)]
    10      22.729341      22.729341      22.729341    1[6-(6,6)]
    11      10.967514      10.967514      10.967514    1[6-(6,6)]
    12      18.071051      18.071051      18.071051    1[6-(6,6)]
    13       9.307394       9.307394       9.307394    1[6-(6,6)]
    14      27.202848      27.202848      27.202848    1[6-(6,6)]
    15      10.971641      10.971641      10.971641    1[6-(6,6)]
    16      29.966805      29.966805      29.966805    1[6-(6,6)]
    17      15.697464      15.697464      15.697464    1[6-(6,6)]
    18      20.038619      20.038619      20.038619    1[6-(6,6)]
    19      22.822326      22.822326      22.822326    1[6-(6,6)]
    20       13.77335       13.77335       13.77335    1[6-(6,6)]
    21      25.535177      25.535177      25.535177    1[6-(6,6)]
    22       18.43164       18.43164       18.43164    1[6-(6,6)]
    23      27.195297      27.195297      27.195297    1[6-(6,6)]
    24       9.299843       9.299843       9.299843    1[6-(6,6)]
    25       25.53105       25.53105       25.53105    1[6-(6,6)]
    26       6.535886       6.535886       6.535886    1[6-(6,6)]
    27      20.805227      20.805227      20.805227    1[6-(6,6)]
    28      16.464072      16.464072      16.464072    1[6-(6,6)]
    29      18.089959      18.089959      18.089959    1[6-(6,6)]
    30      20.009847      20.009847      20.009847    1[6-(6,6)]
    31      18.412732      18.412732      18.412732    1[6-(6,6)]
    32      16.492844      16.492844      16.492844    1[6-(6,6)]
    33      22.819852      22.819852      22.819852    6[6-(6,6),8-(30),8-(30)]
    34      22.817961      22.817961      22.817961    6[6-(1,6),6-(1,6),6-(8,8)]
    35       13.69856       13.69856       13.69856    6[1-(0),6-(1,6),6-(6,6)]
    36      22.778638      22.778638      22.778638    6[1-(0),6-(1,6),6-(6,6)]
    37      20.292233      20.292233      20.292233    6[6-(6,6),8-(30),8-(30)]
    38      19.261048      19.261048      19.261048    6[6-(1,6),6-(1,6),6-(8,8)]
    39      10.228333      10.228333      10.228333    6[1-(0),6-(1,6),6-(6,6)]
    40      18.151366      18.151366      18.151366    6[1-(0),6-(1,6),6-(6,6)]
    41       9.216145       9.216145       9.216145    6[1-(0),6-(1,6),6-(6,6)]
    42      11.138485      11.138485      11.138485    6[6-(6,6),8-(30),8-(30)]
    43      10.083576      10.083576      10.083576    6[6-(1,6),6-(1,6),6-(8,8)]
    44      27.272263      27.272263      27.272263    6[1-(0),6-(1,6),6-(6,6)]
    45      10.212335      10.212335      10.212335    6[1-(0),6-(1,6),6-(6,6)]
    46      13.680706      13.680706      13.680706    6[6-(6,6),8-(30),8-(30)]
    47       13.69342       13.69342       13.69342    6[6-(1,6),6-(1,6),6-(8,8)]
    48      30.768044      30.768044      30.768044    6[1-(0),6-(1,6),6-(6,6)]
    49      14.879762      14.879762      14.879762    6[1-(0),6-(1,6),6-(6,6)]
    50      19.323122      19.323122      19.323122    6[1-(0),6-(1,6),6-(6,6)]
    51      13.682839      13.682839      13.682839    6[6-(6,6),8-(30),8-(30)]
    52       13.68473       13.68473       13.68473    6[6-(1,6),6-(1,6),6-(8,8)]
    53      22.804131      22.804131      22.804131    6[1-(0),6-(1,6),6-(6,6)]
    54      13.724053      13.724053      13.724053    6[1-(0),6-(1,6),6-(6,6)]
    55      16.210458      16.210458      16.210458    6[6-(6,6),8-(30),8-(30)]
    56      17.241643      17.241643      17.241643    6[6-(1,6),6-(1,6),6-(8,8)]
    57      26.274358      26.274358      26.274358    6[1-(0),6-(1,6),6-(6,6)]
    58      18.351325      18.351325      18.351325    6[1-(0),6-(1,6),6-(6,6)]
    59      27.286546      27.286546      27.286546    6[1-(0),6-(1,6),6-(6,6)]
    60      25.364206      25.364206      25.364206    6[6-(6,6),8-(30),8-(30)]
    61      26.419115      26.419115      26.419115    6[6-(1,6),6-(1,6),6-(8,8)]
    62       9.230428       9.230428       9.230428    6[1-(0),6-(1,6),6-(6,6)]
    63      26.290356      26.290356      26.290356    6[1-(0),6-(1,6),6-(6,6)]
    64      22.821985      22.821985      22.821985    6[6-(6,6),8-(30),8-(30)]
    65      22.809271      22.809271      22.809271    6[6-(1,6),6-(1,6),6-(8,8)]
    66       5.734647       5.734647       5.734647    6[1-(0),6-(1,6),6-(6,6)]
    67      21.622929      21.622929      21.622929    6[1-(0),6-(1,6),6-(6,6)]
    68      17.179569      17.179569      17.179569    6[1-(0),6-(1,6),6-(6,6)]
    69      20.289259      20.289259      20.289259    6[6-(6,6),8-(30),8-(30)]
    70      19.236993      19.236993      19.236993    6[6-(1,6),6-(1,6),6-(8,8)]
    71      18.171122      18.171122      18.171122    6[1-(0),6-(1,6),6-(6,6)]
    72      19.282538      19.282538      19.282538    6[1-(0),6-(1,6),6-(6,6)]
    73      25.319714      25.319714      25.319714    6[6-(6,6),8-(30),8-(30)]
    74      26.402104      26.402104      26.402104    6[6-(1,6),6-(1,6),6-(8,8)]
    75      16.213432      16.213432      16.213432    6[6-(6,6),8-(30),8-(30)]
    76      17.265698      17.265698      17.265698    6[6-(1,6),6-(1,6),6-(8,8)]
    77      18.331569      18.331569      18.331569    6[1-(0),6-(1,6),6-(6,6)]
    78      17.220153      17.220153      17.220153    6[1-(0),6-(1,6),6-(6,6)]
    79      11.182977      11.182977      11.182977    6[6-(6,6),8-(30),8-(30)]
    80      10.100587      10.100587      10.100587    6[6-(1,6),6-(1,6),6-(8,8)]
    81       22.80157       22.80157       22.80157    8[6-(6,8),30-(8,8,8)]
    82       22.84548       22.84548       22.84548    8[6-(6,8),30-(8,8,8)]
    83      20.096012      20.096012      20.096012    8[6-(6,8),30-(8,8,8)]
    84      21.258644      21.258644      21.258644    8[6-(6,8),30-(8,8,8)]
    85      25.515002      25.515002      25.515002    8[6-(6,8),30-(8,8,8)]
    86      12.122308      12.122308      12.122308    8[6-(6,8),30-(8,8,8)]
    87      10.948588      10.948588      10.948588    8[6-(6,8),30-(8,8,8)]
    88      14.835166      14.835166      14.835166    8[6-(6,8),30-(8,8,8)]
    89       12.54455       12.54455       12.54455    8[6-(6,8),30-(8,8,8)]
    90        12.1321        12.1321        12.1321    8[6-(6,8),30-(8,8,8)]
    91      13.701121      13.701121      13.701121    8[6-(6,8),30-(8,8,8)]
    92      13.657211      13.657211      13.657211    8[6-(6,8),30-(8,8,8)]
    93      16.406679      16.406679      16.406679    8[6-(6,8),30-(8,8,8)]
    94      15.244047      15.244047      15.244047    8[6-(6,8),30-(8,8,8)]
    95      10.987689      10.987689      10.987689    8[6-(6,8),30-(8,8,8)]
    96      24.380383      24.380383      24.380383    8[6-(6,8),30-(8,8,8)]
    97      25.554103      25.554103      25.554103    8[6-(6,8),30-(8,8,8)]
    98      21.667525      21.667525      21.667525    8[6-(6,8),30-(8,8,8)]
    99      23.958141      23.958141      23.958141    8[6-(6,8),30-(8,8,8)]
   100      24.370591      24.370591      24.370591    8[6-(6,8),30-(8,8,8)]
   101      22.813616      22.813616      22.813616    8[30-(8,8,8),30-(8,8,8),30-(8,8,8),30-(8,8,8)]
   102      21.252009      21.252009      21.252009    8[6-(6,8),30-(8,8,8)]
   103      20.108644      20.108644      20.108644    8[6-(6,8),30-(8,8,8)]
   104      13.689075      13.689075      13.689075    8[30-(8,8,8),30-(8,8,8),30-(8,8,8),30-(8,8,8)]
   105      15.250682      15.250682      15.250682    8[6-(6,8),30-(8,8,8)]
   106      16.394047      16.394047      16.394047    8[6-(6,8),30-(8,8,8)]
