# Supplementary material for: A collection of forcefield precursors for metal–organic frameworks
Source: RSC Adv. 2019 Nov 13;9(63):36492–507. doi: 10.1039/c9ra07327b (PMC9075174; doi:10.1039/c9ra07327b)
Supplement: RA-009-C9RA07327B-s2641 [file RA-009-C9RA07327B-s2641.txt]

VUSQIK_charged

19.043500    0.000000    0.000000
0.000000    21.602300    0.000000
0.000000    0.000000    22.229800

     1      14.282625      14.282625      14.282625    28[7-(6,6),7-(6,6),7-(6,6),7-(6,6),8-(74),8-(74)]
     2       4.760875       4.760875       4.760875    28[7-(6,6),7-(6,6),7-(6,6),7-(6,6),8-(74),8-(74)]
     3       4.760875       4.760875       4.760875    28[7-(6,6),7-(6,6),7-(6,6),7-(6,6),8-(74),8-(74)]
     4      14.282625      14.282625      14.282625    28[7-(6,6),7-(6,6),7-(6,6),7-(6,6),8-(74),8-(74)]
     5      18.384785      18.384785      18.384785    51[8-(0),8-(0),8-(0),51-(8,8,8)]
     6      10.180465      10.180465      10.180465    51[8-(0),8-(0),8-(0),51-(8,8,8)]
     7       0.658715       0.658715       0.658715    51[8-(0),8-(0),8-(0),51-(8,8,8)]
     8       8.863035       8.863035       8.863035    51[8-(0),8-(0),8-(0),51-(8,8,8)]
     9       0.658715       0.658715       0.658715    51[8-(0),8-(0),8-(0),51-(8,8,8)]
    10       8.863035       8.863035       8.863035    51[8-(0),8-(0),8-(0),51-(8,8,8)]
    11      18.384785      18.384785      18.384785    51[8-(0),8-(0),8-(0),51-(8,8,8)]
    12      10.180465      10.180465      10.180465    51[8-(0),8-(0),8-(0),51-(8,8,8)]
    13        5.83112        5.83112        5.83112    1[7-(6,6)]
    14       9.283706       9.283706       9.283706    1[6-(6,6)]
    15      11.258517      11.258517      11.258517    1[6-(6,7)]
    16      13.216189      13.216189      13.216189    1[6-(6,7)]
    17      11.256613      11.256613      11.256613    1[6-(6,6)]
    18       9.443672       9.443672       9.443672    1[6-(6,6)]
    19       7.657391       7.657391       7.657391    1[6-(6,7)]
    20       5.488337       5.488337       5.488337    1[6-(6,7)]
    21       7.491713       7.491713       7.491713    1[6-(6,6)]
    22      15.158626      15.158626      15.158626    1[6-(6,7)]
    23      15.250035      15.250035      15.250035    1[6-(6,6)]
    24      16.108897      16.108897      16.108897    1[6-(6,7)]
    25      16.146984      16.146984      16.146984    1[6-(6,6)]
    26        3.69063        3.69063        3.69063    1[7-(6,6)]
    27       0.238044       0.238044       0.238044    1[6-(6,6)]
    28      17.306733      17.306733      17.306733    1[6-(6,7)]
    29      15.349061      15.349061      15.349061    1[6-(6,7)]
    30      17.308637      17.308637      17.308637    1[6-(6,6)]
    31       0.078078       0.078078       0.078078    1[6-(6,6)]
    32       1.864359       1.864359       1.864359    1[6-(6,7)]
    33       4.033413       4.033413       4.033413    1[6-(6,7)]
    34       2.030037       2.030037       2.030037    1[6-(6,6)]
    35      13.406624      13.406624      13.406624    1[6-(6,7)]
    36      13.315215      13.315215      13.315215    1[6-(6,6)]
    37      12.456353      12.456353      12.456353    1[6-(6,7)]
    38      12.418266      12.418266      12.418266    1[6-(6,6)]
    39       13.21238       13.21238       13.21238    1[7-(6,6)]
    40       9.759794       9.759794       9.759794    1[6-(6,6)]
    41       7.784983       7.784983       7.784983    1[6-(6,7)]
    42       5.827311       5.827311       5.827311    1[6-(6,7)]
    43       7.786887       7.786887       7.786887    1[6-(6,6)]
    44       9.599828       9.599828       9.599828    1[6-(6,6)]
    45      11.386109      11.386109      11.386109    1[6-(6,7)]
    46      13.555163      13.555163      13.555163    1[6-(6,7)]
    47      11.551787      11.551787      11.551787    1[6-(6,6)]
    48       3.884874       3.884874       3.884874    1[6-(6,7)]
    49       3.793465       3.793465       3.793465    1[6-(6,6)]
    50       2.934603       2.934603       2.934603    1[6-(6,7)]
    51       2.896516       2.896516       2.896516    1[6-(6,6)]
    52       15.35287       15.35287       15.35287    1[7-(6,6)]
    53      18.805456      18.805456      18.805456    1[6-(6,6)]
    54       1.736767       1.736767       1.736767    1[6-(6,7)]
    55       3.694439       3.694439       3.694439    1[6-(6,7)]
    56       1.734863       1.734863       1.734863    1[6-(6,6)]
    57      18.965422      18.965422      18.965422    1[6-(6,6)]
    58      17.179141      17.179141      17.179141    1[6-(6,7)]
    59      15.010087      15.010087      15.010087    1[6-(6,7)]
    60      17.013463      17.013463      17.013463    1[6-(6,6)]
    61       5.636876       5.636876       5.636876    1[6-(6,7)]
    62       5.728285       5.728285       5.728285    1[6-(6,6)]
    63       6.587147       6.587147       6.587147    1[6-(6,7)]
    64       6.625234       6.625234       6.625234    1[6-(6,6)]
    65       13.21238       13.21238       13.21238    1[7-(6,6)]
    66       9.759794       9.759794       9.759794    1[6-(6,6)]
    67       7.784983       7.784983       7.784983    1[6-(6,7)]
    68       5.827311       5.827311       5.827311    1[6-(6,7)]
    69       7.786887       7.786887       7.786887    1[6-(6,6)]
    70       9.599828       9.599828       9.599828    1[6-(6,6)]
    71      11.386109      11.386109      11.386109    1[6-(6,7)]
    72      13.555163      13.555163      13.555163    1[6-(6,7)]
    73      11.551787      11.551787      11.551787    1[6-(6,6)]
    74       3.884874       3.884874       3.884874    1[6-(6,7)]
    75       3.793465       3.793465       3.793465    1[6-(6,6)]
    76       2.934603       2.934603       2.934603    1[6-(6,7)]
    77       2.896516       2.896516       2.896516    1[6-(6,6)]
    78       15.35287       15.35287       15.35287    1[7-(6,6)]
    79      18.805456      18.805456      18.805456    1[6-(6,6)]
    80       1.736767       1.736767       1.736767    1[6-(6,7)]
    81       3.694439       3.694439       3.694439    1[6-(6,7)]
    82       1.734863       1.734863       1.734863    1[6-(6,6)]
    83      18.965422      18.965422      18.965422    1[6-(6,6)]
    84      17.179141      17.179141      17.179141    1[6-(6,7)]
    85      15.010087      15.010087      15.010087    1[6-(6,7)]
    86      17.013463      17.013463      17.013463    1[6-(6,6)]
    87       5.636876       5.636876       5.636876    1[6-(6,7)]
    88       5.728285       5.728285       5.728285    1[6-(6,6)]
    89       6.587147       6.587147       6.587147    1[6-(6,7)]
    90       6.625234       6.625234       6.625234    1[6-(6,6)]
    91        5.83112        5.83112        5.83112    1[7-(6,6)]
    92       9.283706       9.283706       9.283706    1[6-(6,6)]
    93      11.258517      11.258517      11.258517    1[6-(6,7)]
    94      13.216189      13.216189      13.216189    1[6-(6,7)]
    95      11.256613      11.256613      11.256613    1[6-(6,6)]
    96       9.443672       9.443672       9.443672    1[6-(6,6)]
    97       7.657391       7.657391       7.657391    1[6-(6,7)]
    98       5.488337       5.488337       5.488337    1[6-(6,7)]
    99       7.491713       7.491713       7.491713    1[6-(6,6)]
   100      15.158626      15.158626      15.158626    1[6-(6,7)]
   101      15.250035      15.250035      15.250035    1[6-(6,6)]
   102      16.108897      16.108897      16.108897    1[6-(6,7)]
   103      16.146984      16.146984      16.146984    1[6-(6,6)]
   104        3.69063        3.69063        3.69063    1[7-(6,6)]
   105       0.238044       0.238044       0.238044    1[6-(6,6)]
   106      17.306733      17.306733      17.306733    1[6-(6,7)]
   107      15.349061      15.349061      15.349061    1[6-(6,7)]
   108      17.308637      17.308637      17.308637    1[6-(6,6)]
   109       0.078078       0.078078       0.078078    1[6-(6,6)]
   110       1.864359       1.864359       1.864359    1[6-(6,7)]
   111       4.033413       4.033413       4.033413    1[6-(6,7)]
   112       2.030037       2.030037       2.030037    1[6-(6,6)]
   113      13.406624      13.406624      13.406624    1[6-(6,7)]
   114      13.315215      13.315215      13.315215    1[6-(6,6)]
   115      12.456353      12.456353      12.456353    1[6-(6,7)]
   116      12.418266      12.418266      12.418266    1[6-(6,6)]
   117      15.983019      15.983019      15.983019    74[8-(28),8-(74),8-(74),8-(74),8-(74)]
   118      14.678349      14.678349      14.678349    74[8-(0),8-(74),8-(74),8-(74),8-(74)]
   119      15.168338      15.168338      15.168338    74[8-(0),8-(74),8-(74),8-(74),8-(74)]
   120      17.192472      17.192472      17.192472    74[8-(0),8-(74),8-(74),8-(74),8-(74)]
   121      17.545729      17.545729      17.545729    74[8-(0),8-(74),8-(74),8-(74),8-(74)]
   122      18.868681      18.868681      18.868681    74[8-(0),8-(74),8-(74),8-(74),8-(74)]
   123      18.375644      18.375644      18.375644    74[8-(0),8-(74),8-(74),8-(74),8-(74)]
   124       1.608985       1.608985       1.608985    74[8-(0),8-(74),8-(74),8-(74),8-(74)]
   125      16.640782      16.640782      16.640782    74[8-(0),8-(74),8-(74),8-(74),8-(74)]
   126      12.582231      12.582231      12.582231    74[8-(28),8-(74),8-(74),8-(74),8-(74)]
   127      13.886901      13.886901      13.886901    74[8-(0),8-(74),8-(74),8-(74),8-(74)]
   128      13.396912      13.396912      13.396912    74[8-(0),8-(74),8-(74),8-(74),8-(74)]
   129      11.372778      11.372778      11.372778    74[8-(0),8-(74),8-(74),8-(74),8-(74)]
   130      11.019521      11.019521      11.019521    74[8-(0),8-(74),8-(74),8-(74),8-(74)]
   131       9.696569       9.696569       9.696569    74[8-(0),8-(74),8-(74),8-(74),8-(74)]
   132      10.189606      10.189606      10.189606    74[8-(0),8-(74),8-(74),8-(74),8-(74)]
   133       7.912765       7.912765       7.912765    74[8-(0),8-(74),8-(74),8-(74),8-(74)]
   134      11.924468      11.924468      11.924468    74[8-(0),8-(74),8-(74),8-(74),8-(74)]
   135       3.060481       3.060481       3.060481    74[8-(28),8-(74),8-(74),8-(74),8-(74)]
   136       4.365151       4.365151       4.365151    74[8-(0),8-(74),8-(74),8-(74),8-(74)]
   137       3.875162       3.875162       3.875162    74[8-(0),8-(74),8-(74),8-(74),8-(74)]
   138       1.851028       1.851028       1.851028    74[8-(0),8-(74),8-(74),8-(74),8-(74)]
   139       1.497771       1.497771       1.497771    74[8-(0),8-(74),8-(74),8-(74),8-(74)]
   140       0.174819       0.174819       0.174819    74[8-(0),8-(74),8-(74),8-(74),8-(74)]
   141       0.667856       0.667856       0.667856    74[8-(0),8-(74),8-(74),8-(74),8-(74)]
   142      17.434515      17.434515      17.434515    74[8-(0),8-(74),8-(74),8-(74),8-(74)]
   143       2.402718       2.402718       2.402718    74[8-(0),8-(74),8-(74),8-(74),8-(74)]
   144       6.461269       6.461269       6.461269    74[8-(28),8-(74),8-(74),8-(74),8-(74)]
   145       5.156599       5.156599       5.156599    74[8-(0),8-(74),8-(74),8-(74),8-(74)]
   146       5.646588       5.646588       5.646588    74[8-(0),8-(74),8-(74),8-(74),8-(74)]
   147       7.670722       7.670722       7.670722    74[8-(0),8-(74),8-(74),8-(74),8-(74)]
   148       8.023979       8.023979       8.023979    74[8-(0),8-(74),8-(74),8-(74),8-(74)]
   149       9.346931       9.346931       9.346931    74[8-(0),8-(74),8-(74),8-(74),8-(74)]
   150       8.853894       8.853894       8.853894    74[8-(0),8-(74),8-(74),8-(74),8-(74)]
   151      11.130735      11.130735      11.130735    74[8-(0),8-(74),8-(74),8-(74),8-(74)]
   152       7.119032       7.119032       7.119032    74[8-(0),8-(74),8-(74),8-(74),8-(74)]
   153       3.060481       3.060481       3.060481    74[8-(28),8-(74),8-(74),8-(74),8-(74)]
   154       4.365151       4.365151       4.365151    74[8-(0),8-(74),8-(74),8-(74),8-(74)]
   155       3.875162       3.875162       3.875162    74[8-(0),8-(74),8-(74),8-(74),8-(74)]
   156       1.851028       1.851028       1.851028    74[8-(0),8-(74),8-(74),8-(74),8-(74)]
   157       1.497771       1.497771       1.497771    74[8-(0),8-(74),8-(74),8-(74),8-(74)]
   158       0.174819       0.174819       0.174819    74[8-(0),8-(74),8-(74),8-(74),8-(74)]
   159       0.667856       0.667856       0.667856    74[8-(0),8-(74),8-(74),8-(74),8-(74)]
   160      17.434515      17.434515      17.434515    74[8-(0),8-(74),8-(74),8-(74),8-(74)]
   161       2.402718       2.402718       2.402718    74[8-(0),8-(74),8-(74),8-(74),8-(74)]
   162       6.461269       6.461269       6.461269    74[8-(28),8-(74),8-(74),8-(74),8-(74)]
   163       5.156599       5.156599       5.156599    74[8-(0),8-(74),8-(74),8-(74),8-(74)]
   164       5.646588       5.646588       5.646588    74[8-(0),8-(74),8-(74),8-(74),8-(74)]
   165       7.670722       7.670722       7.670722    74[8-(0),8-(74),8-(74),8-(74),8-(74)]
   166       8.023979       8.023979       8.023979    74[8-(0),8-(74),8-(74),8-(74),8-(74)]
   167       9.346931       9.346931       9.346931    74[8-(0),8-(74),8-(74),8-(74),8-(74)]
   168       8.853894       8.853894       8.853894    74[8-(0),8-(74),8-(74),8-(74),8-(74)]
   169      11.130735      11.130735      11.130735    74[8-(0),8-(74),8-(74),8-(74),8-(74)]
   170       7.119032       7.119032       7.119032    74[8-(0),8-(74),8-(74),8-(74),8-(74)]
   171      15.983019      15.983019      15.983019    74[8-(28),8-(74),8-(74),8-(74),8-(74)]
   172      14.678349      14.678349      14.678349    74[8-(0),8-(74),8-(74),8-(74),8-(74)]
   173      15.168338      15.168338      15.168338    74[8-(0),8-(74),8-(74),8-(74),8-(74)]
   174      17.192472      17.192472      17.192472    74[8-(0),8-(74),8-(74),8-(74),8-(74)]
   175      17.545729      17.545729      17.545729    74[8-(0),8-(74),8-(74),8-(74),8-(74)]
   176      18.868681      18.868681      18.868681    74[8-(0),8-(74),8-(74),8-(74),8-(74)]
   177      18.375644      18.375644      18.375644    74[8-(0),8-(74),8-(74),8-(74),8-(74)]
   178       1.608985       1.608985       1.608985    74[8-(0),8-(74),8-(74),8-(74),8-(74)]
   179      16.640782      16.640782      16.640782    74[8-(0),8-(74),8-(74),8-(74),8-(74)]
   180      12.582231      12.582231      12.582231    74[8-(28),8-(74),8-(74),8-(74),8-(74)]
   181      13.886901      13.886901      13.886901    74[8-(0),8-(74),8-(74),8-(74),8-(74)]
   182      13.396912      13.396912      13.396912    74[8-(0),8-(74),8-(74),8-(74),8-(74)]
   183      11.372778      11.372778      11.372778    74[8-(0),8-(74),8-(74),8-(74),8-(74)]
   184      11.019521      11.019521      11.019521    74[8-(0),8-(74),8-(74),8-(74),8-(74)]
   185       9.696569       9.696569       9.696569    74[8-(0),8-(74),8-(74),8-(74),8-(74)]
   186      10.189606      10.189606      10.189606    74[8-(0),8-(74),8-(74),8-(74),8-(74)]
   187       7.912765       7.912765       7.912765    74[8-(0),8-(74),8-(74),8-(74),8-(74)]
   188      11.924468      11.924468      11.924468    74[8-(0),8-(74),8-(74),8-(74),8-(74)]
   189      10.075916      10.075916      10.075916    6[6-(1,6),6-(1,6),6-(6,6)]
   190      10.072107      10.072107      10.072107    6[1-(0),6-(1,7),6-(6,6)]
   191      11.258517      11.258517      11.258517    6[1-(0),6-(1,6),7-(6,28)]
   192      12.422075      12.422075      12.422075    6[1-(0),6-(1,6),7-(6,28)]
   193      11.226143      11.226143      11.226143    6[1-(0),6-(1,7),6-(6,6)]
   194       8.744775       8.744775       8.744775    6[6-(1,6),6-(1,6),6-(6,6)]
   195       8.626706       8.626706       8.626706    6[1-(0),6-(1,7),6-(6,6)]
   196       7.636444       7.636444       7.636444    6[1-(0),6-(1,6),7-(1,6)]
   197       6.331964       6.331964       6.331964    6[1-(0),6-(1,6),7-(1,6)]
   198       7.525991       7.525991       7.525991    6[1-(0),6-(1,7),6-(6,6)]
   199      14.808226      14.808226      14.808226    6[1-(0),6-(1,6),7-(6,28)]
   200       14.85393       14.85393       14.85393    6[1-(0),6-(1,7),6-(6,6)]
   201      15.358583      15.358583      15.358583    6[1-(0),6-(1,6),7-(6,28)]
   202      15.392861      15.392861      15.392861    6[1-(0),6-(1,7),6-(6,6)]
   203      18.489334      18.489334      18.489334    6[6-(1,6),6-(1,6),6-(6,6)]
   204      18.493143      18.493143      18.493143    6[1-(0),6-(1,7),6-(6,6)]
   205      17.306733      17.306733      17.306733    6[1-(0),6-(1,6),7-(6,28)]
   206      16.143175      16.143175      16.143175    6[1-(0),6-(1,6),7-(6,28)]
   207      17.339107      17.339107      17.339107    6[1-(0),6-(1,7),6-(6,6)]
   208       0.776975       0.776975       0.776975    6[6-(1,6),6-(1,6),6-(6,6)]
   209       0.895045       0.895045       0.895045    6[1-(0),6-(1,7),6-(6,6)]
   210       1.885307       1.885307       1.885307    6[1-(0),6-(1,6),7-(1,6)]
   211       3.189786       3.189786       3.189786    6[1-(0),6-(1,6),7-(1,6)]
   212       1.995759       1.995759       1.995759    6[1-(0),6-(1,7),6-(6,6)]
   213      13.757024      13.757024      13.757024    6[1-(0),6-(1,6),7-(6,28)]
   214       13.71132       13.71132       13.71132    6[1-(0),6-(1,7),6-(6,6)]
   215      13.206667      13.206667      13.206667    6[1-(0),6-(1,6),7-(6,28)]
   216      13.172389      13.172389      13.172389    6[1-(0),6-(1,7),6-(6,6)]
   217       8.967584       8.967584       8.967584    6[6-(1,6),6-(1,6),6-(6,6)]
   218       8.971393       8.971393       8.971393    6[1-(0),6-(1,7),6-(6,6)]
   219       7.784983       7.784983       7.784983    6[1-(0),6-(1,6),7-(6,28)]
   220       6.621425       6.621425       6.621425    6[1-(0),6-(1,6),7-(6,28)]
   221       7.817357       7.817357       7.817357    6[1-(0),6-(1,7),6-(6,6)]
   222      10.298725      10.298725      10.298725    6[6-(1,6),6-(1,6),6-(6,6)]
   223      10.416795      10.416795      10.416795    6[1-(0),6-(1,7),6-(6,6)]
   224      11.407057      11.407057      11.407057    6[1-(0),6-(1,6),7-(1,6)]
   225      12.711536      12.711536      12.711536    6[1-(0),6-(1,6),7-(1,6)]
   226      11.517509      11.517509      11.517509    6[1-(0),6-(1,7),6-(6,6)]
   227       4.235274       4.235274       4.235274    6[1-(0),6-(1,6),7-(6,28)]
   228        4.18957        4.18957        4.18957    6[1-(0),6-(1,7),6-(6,6)]
   229       3.684917       3.684917       3.684917    6[1-(0),6-(1,6),7-(6,28)]
   230       3.650639       3.650639       3.650639    6[1-(0),6-(1,7),6-(6,6)]
   231       0.554166       0.554166       0.554166    6[6-(1,6),6-(1,6),6-(6,6)]
   232       0.550357       0.550357       0.550357    6[1-(0),6-(1,7),6-(6,6)]
   233       1.736767       1.736767       1.736767    6[1-(0),6-(1,6),7-(6,28)]
   234       2.900325       2.900325       2.900325    6[1-(0),6-(1,6),7-(6,28)]
   235       1.704393       1.704393       1.704393    6[1-(0),6-(1,7),6-(6,6)]
   236      18.266525      18.266525      18.266525    6[6-(1,6),6-(1,6),6-(6,6)]
   237      18.148456      18.148456      18.148456    6[1-(0),6-(1,7),6-(6,6)]
   238      17.158194      17.158194      17.158194    6[1-(0),6-(1,6),7-(1,6)]
   239      15.853714      15.853714      15.853714    6[1-(0),6-(1,6),7-(1,6)]
   240      17.047741      17.047741      17.047741    6[1-(0),6-(1,7),6-(6,6)]
   241       5.286476       5.286476       5.286476    6[1-(0),6-(1,6),7-(6,28)]
   242        5.33218        5.33218        5.33218    6[1-(0),6-(1,7),6-(6,6)]
   243       5.836833       5.836833       5.836833    6[1-(0),6-(1,6),7-(6,28)]
   244       5.871111       5.871111       5.871111    6[1-(0),6-(1,7),6-(6,6)]
   245       8.967584       8.967584       8.967584    6[6-(1,6),6-(1,6),6-(6,6)]
   246       8.971393       8.971393       8.971393    6[1-(0),6-(1,7),6-(6,6)]
   247       7.784983       7.784983       7.784983    6[1-(0),6-(1,6),7-(6,28)]
   248       6.621425       6.621425       6.621425    6[1-(0),6-(1,6),7-(6,28)]
   249       7.817357       7.817357       7.817357    6[1-(0),6-(1,7),6-(6,6)]
   250      10.298725      10.298725      10.298725    6[6-(1,6),6-(1,6),6-(6,6)]
   251      10.416795      10.416795      10.416795    6[1-(0),6-(1,7),6-(6,6)]
   252      11.407057      11.407057      11.407057    6[1-(0),6-(1,6),7-(1,6)]
   253      12.711536      12.711536      12.711536    6[1-(0),6-(1,6),7-(1,6)]
   254      11.517509      11.517509      11.517509    6[1-(0),6-(1,7),6-(6,6)]
   255       4.235274       4.235274       4.235274    6[1-(0),6-(1,6),7-(6,28)]
   256        4.18957        4.18957        4.18957    6[1-(0),6-(1,7),6-(6,6)]
   257       3.684917       3.684917       3.684917    6[1-(0),6-(1,6),7-(6,28)]
   258       3.650639       3.650639       3.650639    6[1-(0),6-(1,7),6-(6,6)]
   259       0.554166       0.554166       0.554166    6[6-(1,6),6-(1,6),6-(6,6)]
   260       0.550357       0.550357       0.550357    6[1-(0),6-(1,7),6-(6,6)]
   261       1.736767       1.736767       1.736767    6[1-(0),6-(1,6),7-(6,28)]
   262       2.900325       2.900325       2.900325    6[1-(0),6-(1,6),7-(6,28)]
   263       1.704393       1.704393       1.704393    6[1-(0),6-(1,7),6-(6,6)]
   264      18.266525      18.266525      18.266525    6[6-(1,6),6-(1,6),6-(6,6)]
   265      18.148456      18.148456      18.148456    6[1-(0),6-(1,7),6-(6,6)]
   266      17.158194      17.158194      17.158194    6[1-(0),6-(1,6),7-(1,6)]
   267      15.853714      15.853714      15.853714    6[1-(0),6-(1,6),7-(1,6)]
   268      17.047741      17.047741      17.047741    6[1-(0),6-(1,7),6-(6,6)]
   269       5.286476       5.286476       5.286476    6[1-(0),6-(1,6),7-(6,28)]
   270        5.33218        5.33218        5.33218    6[1-(0),6-(1,7),6-(6,6)]
   271       5.836833       5.836833       5.836833    6[1-(0),6-(1,6),7-(6,28)]
   272       5.871111       5.871111       5.871111    6[1-(0),6-(1,7),6-(6,6)]
   273      10.075916      10.075916      10.075916    6[6-(1,6),6-(1,6),6-(6,6)]
   274      10.072107      10.072107      10.072107    6[1-(0),6-(1,7),6-(6,6)]
   275      11.258517      11.258517      11.258517    6[1-(0),6-(1,6),7-(6,28)]
   276      12.422075      12.422075      12.422075    6[1-(0),6-(1,6),7-(6,28)]
   277      11.226143      11.226143      11.226143    6[1-(0),6-(1,7),6-(6,6)]
   278       8.744775       8.744775       8.744775    6[6-(1,6),6-(1,6),6-(6,6)]
   279       8.626706       8.626706       8.626706    6[1-(0),6-(1,7),6-(6,6)]
   280       7.636444       7.636444       7.636444    6[1-(0),6-(1,6),7-(1,6)]
   281       6.331964       6.331964       6.331964    6[1-(0),6-(1,6),7-(1,6)]
   282       7.525991       7.525991       7.525991    6[1-(0),6-(1,7),6-(6,6)]
   283      14.808226      14.808226      14.808226    6[1-(0),6-(1,6),7-(6,28)]
   284       14.85393       14.85393       14.85393    6[1-(0),6-(1,7),6-(6,6)]
   285      15.358583      15.358583      15.358583    6[1-(0),6-(1,6),7-(6,28)]
   286      15.392861      15.392861      15.392861    6[1-(0),6-(1,7),6-(6,6)]
   287      18.489334      18.489334      18.489334    6[6-(1,6),6-(1,6),6-(6,6)]
   288      18.493143      18.493143      18.493143    6[1-(0),6-(1,7),6-(6,6)]
   289      17.306733      17.306733      17.306733    6[1-(0),6-(1,6),7-(6,28)]
   290      16.143175      16.143175      16.143175    6[1-(0),6-(1,6),7-(6,28)]
   291      17.339107      17.339107      17.339107    6[1-(0),6-(1,7),6-(6,6)]
   292       0.776975       0.776975       0.776975    6[6-(1,6),6-(1,6),6-(6,6)]
   293       0.895045       0.895045       0.895045    6[1-(0),6-(1,7),6-(6,6)]
   294       1.885307       1.885307       1.885307    6[1-(0),6-(1,6),7-(1,6)]
   295       3.189786       3.189786       3.189786    6[1-(0),6-(1,6),7-(1,6)]
   296       1.995759       1.995759       1.995759    6[1-(0),6-(1,7),6-(6,6)]
   297      13.757024      13.757024      13.757024    6[1-(0),6-(1,6),7-(6,28)]
   298       13.71132       13.71132       13.71132    6[1-(0),6-(1,7),6-(6,6)]
   299      13.206667      13.206667      13.206667    6[1-(0),6-(1,6),7-(6,28)]
   300      13.172389      13.172389      13.172389    6[1-(0),6-(1,7),6-(6,6)]
   301      14.282625      14.282625      14.282625    6[6-(1,6),6-(1,6),6-(6,6)]
   302      14.282625      14.282625      14.282625    6[6-(1,6),6-(1,6),6-(6,6)]
   303       4.760875       4.760875       4.760875    6[6-(1,6),6-(1,6),6-(6,6)]
   304       4.760875       4.760875       4.760875    6[6-(1,6),6-(1,6),6-(6,6)]
   305       4.760875       4.760875       4.760875    6[6-(1,6),6-(1,6),6-(6,6)]
   306       4.760875       4.760875       4.760875    6[6-(1,6),6-(1,6),6-(6,6)]
   307      14.282625      14.282625      14.282625    6[6-(1,6),6-(1,6),6-(6,6)]
   308      14.282625      14.282625      14.282625    6[6-(1,6),6-(1,6),6-(6,6)]
   309      12.410649      12.410649      12.410649    7[6-(1,6),6-(1,6),28-(7,7,7,8,8)]
   310       6.550964       6.550964       6.550964    7[1-(0),6-(1,6),6-(1,6)]
   311      16.154601      16.154601      16.154601    7[6-(1,6),6-(1,6),28-(7,7,7,8,8)]
   312       2.970786       2.970786       2.970786    7[1-(0),6-(1,6),6-(1,6)]
   313       6.632851       6.632851       6.632851    7[6-(1,6),6-(1,6),28-(7,7,7,8,8)]
   314      12.492536      12.492536      12.492536    7[1-(0),6-(1,6),6-(1,6)]
   315       2.888899       2.888899       2.888899    7[6-(1,6),6-(1,6),28-(7,7,7,8,8)]
   316      16.072714      16.072714      16.072714    7[1-(0),6-(1,6),6-(1,6)]
   317       6.632851       6.632851       6.632851    7[6-(1,6),6-(1,6),28-(7,7,7,8,8)]
   318      12.492536      12.492536      12.492536    7[1-(0),6-(1,6),6-(1,6)]
   319       2.888899       2.888899       2.888899    7[6-(1,6),6-(1,6),28-(7,7,7,8,8)]
   320      16.072714      16.072714      16.072714    7[1-(0),6-(1,6),6-(1,6)]
   321      12.410649      12.410649      12.410649    7[6-(1,6),6-(1,6),28-(7,7,7,8,8)]
   322       6.550964       6.550964       6.550964    7[1-(0),6-(1,6),6-(1,6)]
   323      16.154601      16.154601      16.154601    7[6-(1,6),6-(1,6),28-(7,7,7,8,8)]
   324       2.970786       2.970786       2.970786    7[1-(0),6-(1,6),6-(1,6)]
   325      14.282625      14.282625      14.282625    7[6-(1,6),6-(1,6),28-(7,7,7,8,8)]
   326      14.282625      14.282625      14.282625    7[6-(1,6),6-(1,6),28-(7,7,7,8,8)]
   327       4.760875       4.760875       4.760875    7[6-(1,6),6-(1,6),28-(7,7,7,8,8)]
   328       4.760875       4.760875       4.760875    7[6-(1,6),6-(1,6),28-(7,7,7,8,8)]
   329       4.760875       4.760875       4.760875    7[6-(1,6),6-(1,6),28-(7,7,7,8,8)]
   330       4.760875       4.760875       4.760875    7[6-(1,6),6-(1,6),28-(7,7,7,8,8)]
   331      14.282625      14.282625      14.282625    7[6-(1,6),6-(1,6),28-(7,7,7,8,8)]
   332      14.282625      14.282625      14.282625    7[6-(1,6),6-(1,6),28-(7,7,7,8,8)]
   333      15.916557      15.916557      15.916557    8[74-(8,8,8,8),74-(8,8,8,8)]
   334      16.444062      16.444062      16.444062    8[51-(8,8,51)]
   335      15.316687      15.316687      15.316687    8[28-(7,7,7,7,8),74-(8,8,8,8)]
   336      15.844192      15.844192      15.844192    8[74-(8,8,8,8),74-(8,8,8,8)]
   337      14.029346      14.029346      14.029346    8[74-(8,8,8,8),74-(8,8,8,8)]
   338      18.643587      18.643587      18.643587    8[51-(8,8,51)]
   339         0.2628         0.2628         0.2628    8[74-(8,8,8,8),74-(8,8,8,8)]
   340      14.956765      14.956765      14.956765    8[74-(8,8,8,8),74-(8,8,8,8)]
   341      15.286217      15.286217      15.286217    8[74-(8,8,8,8),74-(8,8,8,8)]
   342       1.418741       1.418741       1.418741    8[74-(8,8,8,8),74-(8,8,8,8)]
   343      16.242201      16.242201      16.242201    8[74-(8,8,8,8),74-(8,8,8,8)]
   344      17.440037      17.440037      17.440037    8[74-(8,8,8,8),74-(8,8,8,8)]
   345      13.181911      13.181911      13.181911    8[74-(8,8,8,8)]
   346        0.68747        0.68747        0.68747    8[74-(8,8,8,8),74-(8,8,8,8)]
   347       14.63493       14.63493       14.63493    8[74-(8,8,8,8),74-(8,8,8,8)]
   348      17.948499      17.948499      17.948499    8[51-(8,8,51)]
   349      17.219133      17.219133      17.219133    8[74-(8,8,8,8),74-(8,8,8,8)]
   350      16.750663      16.750663      16.750663    8[74-(8,8,8,8),74-(8,8,8,8)]
   351      17.234368      17.234368      17.234368    8[74-(8,8,8,8)]
   352       0.327548       0.327548       0.327548    8[74-(8,8,8,8),74-(8,8,8,8)]
   353       0.049513       0.049513       0.049513    8[74-(8,8,8,8)]
   354      17.954212      17.954212      17.954212    8[74-(8,8,8,8),74-(8,8,8,8)]
   355       3.035534       3.035534       3.035534    8[74-(8,8,8,8)]
   356       0.702705       0.702705       0.702705    8[74-(8,8,8,8),74-(8,8,8,8)]
   357      16.661158      16.661158      16.661158    8[74-(8,8,8,8)]
   358      17.293402      17.293402      17.293402    8[74-(8,8,8,8),74-(8,8,8,8)]
   359      17.811386      17.811386      17.811386    8[74-(8,8,8,8),74-(8,8,8,8)]
   360      14.010303      14.010303      14.010303    8[74-(8,8,8,8)]
   361      17.009654      17.009654      17.009654    8[74-(8,8,8,8)]
   362      15.802296      15.802296      15.802296    8[74-(8,8,8,8)]
   363      12.648693      12.648693      12.648693    8[74-(8,8,8,8),74-(8,8,8,8)]
   364      12.121188      12.121188      12.121188    8[51-(8,8,51)]
   365      13.248563      13.248563      13.248563    8[28-(7,7,7,7,8),74-(8,8,8,8)]
   366      12.721058      12.721058      12.721058    8[74-(8,8,8,8),74-(8,8,8,8)]
   367      14.535904      14.535904      14.535904    8[74-(8,8,8,8),74-(8,8,8,8)]
   368       9.921664       9.921664       9.921664    8[51-(8,8,51)]
   369        9.25895        9.25895        9.25895    8[74-(8,8,8,8),74-(8,8,8,8)]
   370      13.608485      13.608485      13.608485    8[74-(8,8,8,8),74-(8,8,8,8)]
   371      13.279033      13.279033      13.279033    8[74-(8,8,8,8),74-(8,8,8,8)]
   372       8.103009       8.103009       8.103009    8[74-(8,8,8,8),74-(8,8,8,8)]
   373      12.323049      12.323049      12.323049    8[74-(8,8,8,8),74-(8,8,8,8)]
   374      11.125213      11.125213      11.125213    8[74-(8,8,8,8),74-(8,8,8,8)]
   375      15.383339      15.383339      15.383339    8[74-(8,8,8,8)]
   376        8.83428        8.83428        8.83428    8[74-(8,8,8,8),74-(8,8,8,8)]
   377       13.93032       13.93032       13.93032    8[74-(8,8,8,8),74-(8,8,8,8)]
   378      10.616751      10.616751      10.616751    8[51-(8,8,51)]
   379      11.346117      11.346117      11.346117    8[74-(8,8,8,8),74-(8,8,8,8)]
   380      11.814587      11.814587      11.814587    8[74-(8,8,8,8),74-(8,8,8,8)]
   381      11.330883      11.330883      11.330883    8[74-(8,8,8,8)]
   382       9.194202       9.194202       9.194202    8[74-(8,8,8,8),74-(8,8,8,8)]
   383       9.472237       9.472237       9.472237    8[74-(8,8,8,8)]
   384      10.611038      10.611038      10.611038    8[74-(8,8,8,8),74-(8,8,8,8)]
   385       6.486216       6.486216       6.486216    8[74-(8,8,8,8)]
   386       8.819045       8.819045       8.819045    8[74-(8,8,8,8),74-(8,8,8,8)]
   387      11.904092      11.904092      11.904092    8[74-(8,8,8,8)]
   388      11.271848      11.271848      11.271848    8[74-(8,8,8,8),74-(8,8,8,8)]
   389      10.753864      10.753864      10.753864    8[74-(8,8,8,8),74-(8,8,8,8)]
   390      14.554947      14.554947      14.554947    8[74-(8,8,8,8)]
   391      11.555596      11.555596      11.555596    8[74-(8,8,8,8)]
   392      12.762954      12.762954      12.762954    8[74-(8,8,8,8)]
   393       3.126943       3.126943       3.126943    8[74-(8,8,8,8),74-(8,8,8,8)]
   394       2.599438       2.599438       2.599438    8[51-(8,8,51)]
   395       3.726813       3.726813       3.726813    8[28-(7,7,7,7,8),74-(8,8,8,8)]
   396       3.199308       3.199308       3.199308    8[74-(8,8,8,8),74-(8,8,8,8)]
   397       5.014154       5.014154       5.014154    8[74-(8,8,8,8),74-(8,8,8,8)]
   398       0.399914       0.399914       0.399914    8[51-(8,8,51)]
   399        18.7807        18.7807        18.7807    8[74-(8,8,8,8),74-(8,8,8,8)]
   400       4.086735       4.086735       4.086735    8[74-(8,8,8,8),74-(8,8,8,8)]
   401       3.757283       3.757283       3.757283    8[74-(8,8,8,8),74-(8,8,8,8)]
   402      17.624759      17.624759      17.624759    8[74-(8,8,8,8),74-(8,8,8,8)]
   403       2.801299       2.801299       2.801299    8[74-(8,8,8,8),74-(8,8,8,8)]
   404       1.603463       1.603463       1.603463    8[74-(8,8,8,8),74-(8,8,8,8)]
   405       5.861589       5.861589       5.861589    8[74-(8,8,8,8)]
   406       18.35603       18.35603       18.35603    8[74-(8,8,8,8),74-(8,8,8,8)]
   407        4.40857        4.40857        4.40857    8[74-(8,8,8,8),74-(8,8,8,8)]
   408       1.095001       1.095001       1.095001    8[51-(8,8,51)]
   409       1.824367       1.824367       1.824367    8[74-(8,8,8,8),74-(8,8,8,8)]
   410       2.292837       2.292837       2.292837    8[74-(8,8,8,8),74-(8,8,8,8)]
   411       1.809133       1.809133       1.809133    8[74-(8,8,8,8)]
   412      18.715952      18.715952      18.715952    8[74-(8,8,8,8),74-(8,8,8,8)]
   413      18.993987      18.993987      18.993987    8[74-(8,8,8,8)]
   414       1.089288       1.089288       1.089288    8[74-(8,8,8,8),74-(8,8,8,8)]
   415      16.007966      16.007966      16.007966    8[74-(8,8,8,8)]
   416      18.340795      18.340795      18.340795    8[74-(8,8,8,8),74-(8,8,8,8)]
   417       2.382342       2.382342       2.382342    8[74-(8,8,8,8)]
   418       1.750098       1.750098       1.750098    8[74-(8,8,8,8),74-(8,8,8,8)]
   419       1.232114       1.232114       1.232114    8[74-(8,8,8,8),74-(8,8,8,8)]
   420       5.033197       5.033197       5.033197    8[74-(8,8,8,8)]
   421       2.033846       2.033846       2.033846    8[74-(8,8,8,8)]
   422       3.241204       3.241204       3.241204    8[74-(8,8,8,8)]
   423       6.394807       6.394807       6.394807    8[74-(8,8,8,8),74-(8,8,8,8)]
   424       6.922312       6.922312       6.922312    8[51-(8,8,51)]
   425       5.794937       5.794937       5.794937    8[28-(7,7,7,7,8),74-(8,8,8,8)]
   426       6.322442       6.322442       6.322442    8[74-(8,8,8,8),74-(8,8,8,8)]
   427       4.507596       4.507596       4.507596    8[74-(8,8,8,8),74-(8,8,8,8)]
   428       9.121837       9.121837       9.121837    8[51-(8,8,51)]
   429        9.78455        9.78455        9.78455    8[74-(8,8,8,8),74-(8,8,8,8)]
   430       5.435015       5.435015       5.435015    8[74-(8,8,8,8),74-(8,8,8,8)]
   431       5.764467       5.764467       5.764467    8[74-(8,8,8,8),74-(8,8,8,8)]
   432      10.940491      10.940491      10.940491    8[74-(8,8,8,8),74-(8,8,8,8)]
   433       6.720451       6.720451       6.720451    8[74-(8,8,8,8),74-(8,8,8,8)]
   434       7.918287       7.918287       7.918287    8[74-(8,8,8,8),74-(8,8,8,8)]
   435       3.660161       3.660161       3.660161    8[74-(8,8,8,8)]
   436       10.20922       10.20922       10.20922    8[74-(8,8,8,8),74-(8,8,8,8)]
   437        5.11318        5.11318        5.11318    8[74-(8,8,8,8),74-(8,8,8,8)]
   438       8.426749       8.426749       8.426749    8[51-(8,8,51)]
   439       7.697383       7.697383       7.697383    8[74-(8,8,8,8),74-(8,8,8,8)]
   440       7.228913       7.228913       7.228913    8[74-(8,8,8,8),74-(8,8,8,8)]
   441       7.712618       7.712618       7.712618    8[74-(8,8,8,8)]
   442       9.849298       9.849298       9.849298    8[74-(8,8,8,8),74-(8,8,8,8)]
   443       9.571263       9.571263       9.571263    8[74-(8,8,8,8)]
   444       8.432462       8.432462       8.432462    8[74-(8,8,8,8),74-(8,8,8,8)]
   445      12.557284      12.557284      12.557284    8[74-(8,8,8,8)]
   446      10.224455      10.224455      10.224455    8[74-(8,8,8,8),74-(8,8,8,8)]
   447       7.139408       7.139408       7.139408    8[74-(8,8,8,8)]
   448       7.771652       7.771652       7.771652    8[74-(8,8,8,8),74-(8,8,8,8)]
   449       8.289636       8.289636       8.289636    8[74-(8,8,8,8),74-(8,8,8,8)]
   450       4.488553       4.488553       4.488553    8[74-(8,8,8,8)]
   451       7.487904       7.487904       7.487904    8[74-(8,8,8,8)]
   452       6.280546       6.280546       6.280546    8[74-(8,8,8,8)]
   453       3.126943       3.126943       3.126943    8[74-(8,8,8,8),74-(8,8,8,8)]
   454       2.599438       2.599438       2.599438    8[51-(8,8,51)]
   455       3.726813       3.726813       3.726813    8[28-(7,7,7,7,8),74-(8,8,8,8)]
   456       3.199308       3.199308       3.199308    8[74-(8,8,8,8),74-(8,8,8,8)]
   457       5.014154       5.014154       5.014154    8[74-(8,8,8,8),74-(8,8,8,8)]
   458       0.399914       0.399914       0.399914    8[51-(8,8,51)]
   459        18.7807        18.7807        18.7807    8[74-(8,8,8,8),74-(8,8,8,8)]
   460       4.086735       4.086735       4.086735    8[74-(8,8,8,8),74-(8,8,8,8)]
   461       3.757283       3.757283       3.757283    8[74-(8,8,8,8),74-(8,8,8,8)]
   462      17.624759      17.624759      17.624759    8[74-(8,8,8,8),74-(8,8,8,8)]
   463       2.801299       2.801299       2.801299    8[74-(8,8,8,8),74-(8,8,8,8)]
   464       1.603463       1.603463       1.603463    8[74-(8,8,8,8),74-(8,8,8,8)]
   465       5.861589       5.861589       5.861589    8[74-(8,8,8,8)]
   466       18.35603       18.35603       18.35603    8[74-(8,8,8,8),74-(8,8,8,8)]
   467        4.40857        4.40857        4.40857    8[74-(8,8,8,8),74-(8,8,8,8)]
   468       1.095001       1.095001       1.095001    8[51-(8,8,51)]
   469       1.824367       1.824367       1.824367    8[74-(8,8,8,8),74-(8,8,8,8)]
   470       2.292837       2.292837       2.292837    8[74-(8,8,8,8),74-(8,8,8,8)]
   471       1.809133       1.809133       1.809133    8[74-(8,8,8,8)]
   472      18.715952      18.715952      18.715952    8[74-(8,8,8,8),74-(8,8,8,8)]
   473      18.993987      18.993987      18.993987    8[74-(8,8,8,8)]
   474       1.089288       1.089288       1.089288    8[74-(8,8,8,8),74-(8,8,8,8)]
   475      16.007966      16.007966      16.007966    8[74-(8,8,8,8)]
   476      18.340795      18.340795      18.340795    8[74-(8,8,8,8),74-(8,8,8,8)]
   477       2.382342       2.382342       2.382342    8[74-(8,8,8,8)]
   478       1.750098       1.750098       1.750098    8[74-(8,8,8,8),74-(8,8,8,8)]
   479       1.232114       1.232114       1.232114    8[74-(8,8,8,8),74-(8,8,8,8)]
   480       5.033197       5.033197       5.033197    8[74-(8,8,8,8)]
   481       2.033846       2.033846       2.033846    8[74-(8,8,8,8)]
   482       3.241204       3.241204       3.241204    8[74-(8,8,8,8)]
   483       6.394807       6.394807       6.394807    8[74-(8,8,8,8),74-(8,8,8,8)]
   484       6.922312       6.922312       6.922312    8[51-(8,8,51)]
   485       5.794937       5.794937       5.794937    8[28-(7,7,7,7,8),74-(8,8,8,8)]
   486       6.322442       6.322442       6.322442    8[74-(8,8,8,8),74-(8,8,8,8)]
   487       4.507596       4.507596       4.507596    8[74-(8,8,8,8),74-(8,8,8,8)]
   488       9.121837       9.121837       9.121837    8[51-(8,8,51)]
   489        9.78455        9.78455        9.78455    8[74-(8,8,8,8),74-(8,8,8,8)]
   490       5.435015       5.435015       5.435015    8[74-(8,8,8,8),74-(8,8,8,8)]
   491       5.764467       5.764467       5.764467    8[74-(8,8,8,8),74-(8,8,8,8)]
   492      10.940491      10.940491      10.940491    8[74-(8,8,8,8),74-(8,8,8,8)]
   493       6.720451       6.720451       6.720451    8[74-(8,8,8,8),74-(8,8,8,8)]
   494       7.918287       7.918287       7.918287    8[74-(8,8,8,8),74-(8,8,8,8)]
   495       3.660161       3.660161       3.660161    8[74-(8,8,8,8)]
   496       10.20922       10.20922       10.20922    8[74-(8,8,8,8),74-(8,8,8,8)]
   497        5.11318        5.11318        5.11318    8[74-(8,8,8,8),74-(8,8,8,8)]
   498       8.426749       8.426749       8.426749    8[51-(8,8,51)]
   499       7.697383       7.697383       7.697383    8[74-(8,8,8,8),74-(8,8,8,8)]
   500       7.228913       7.228913       7.228913    8[74-(8,8,8,8),74-(8,8,8,8)]
   501       7.712618       7.712618       7.712618    8[74-(8,8,8,8)]
   502       9.849298       9.849298       9.849298    8[74-(8,8,8,8),74-(8,8,8,8)]
   503       9.571263       9.571263       9.571263    8[74-(8,8,8,8)]
   504       8.432462       8.432462       8.432462    8[74-(8,8,8,8),74-(8,8,8,8)]
   505      12.557284      12.557284      12.557284    8[74-(8,8,8,8)]
   506      10.224455      10.224455      10.224455    8[74-(8,8,8,8),74-(8,8,8,8)]
   507       7.139408       7.139408       7.139408    8[74-(8,8,8,8)]
   508       7.771652       7.771652       7.771652    8[74-(8,8,8,8),74-(8,8,8,8)]
   509       8.289636       8.289636       8.289636    8[74-(8,8,8,8),74-(8,8,8,8)]
   510       4.488553       4.488553       4.488553    8[74-(8,8,8,8)]
   511       7.487904       7.487904       7.487904    8[74-(8,8,8,8)]
   512       6.280546       6.280546       6.280546    8[74-(8,8,8,8)]
   513      15.916557      15.916557      15.916557    8[74-(8,8,8,8),74-(8,8,8,8)]
   514      16.444062      16.444062      16.444062    8[51-(8,8,51)]
   515      15.316687      15.316687      15.316687    8[28-(7,7,7,7,8),74-(8,8,8,8)]
   516      15.844192      15.844192      15.844192    8[74-(8,8,8,8),74-(8,8,8,8)]
   517      14.029346      14.029346      14.029346    8[74-(8,8,8,8),74-(8,8,8,8)]
   518      18.643587      18.643587      18.643587    8[51-(8,8,51)]
   519         0.2628         0.2628         0.2628    8[74-(8,8,8,8),74-(8,8,8,8)]
   520      14.956765      14.956765      14.956765    8[74-(8,8,8,8),74-(8,8,8,8)]
   521      15.286217      15.286217      15.286217    8[74-(8,8,8,8),74-(8,8,8,8)]
   522       1.418741       1.418741       1.418741    8[74-(8,8,8,8),74-(8,8,8,8)]
   523      16.242201      16.242201      16.242201    8[74-(8,8,8,8),74-(8,8,8,8)]
   524      17.440037      17.440037      17.440037    8[74-(8,8,8,8),74-(8,8,8,8)]
   525      13.181911      13.181911      13.181911    8[74-(8,8,8,8)]
   526        0.68747        0.68747        0.68747    8[74-(8,8,8,8),74-(8,8,8,8)]
   527       14.63493       14.63493       14.63493    8[74-(8,8,8,8),74-(8,8,8,8)]
   528      17.948499      17.948499      17.948499    8[51-(8,8,51)]
   529      17.219133      17.219133      17.219133    8[74-(8,8,8,8),74-(8,8,8,8)]
   530      16.750663      16.750663      16.750663    8[74-(8,8,8,8),74-(8,8,8,8)]
   531      17.234368      17.234368      17.234368    8[74-(8,8,8,8)]
   532       0.327548       0.327548       0.327548    8[74-(8,8,8,8),74-(8,8,8,8)]
   533       0.049513       0.049513       0.049513    8[74-(8,8,8,8)]
   534      17.954212      17.954212      17.954212    8[74-(8,8,8,8),74-(8,8,8,8)]
   535       3.035534       3.035534       3.035534    8[74-(8,8,8,8)]
   536       0.702705       0.702705       0.702705    8[74-(8,8,8,8),74-(8,8,8,8)]
   537      16.661158      16.661158      16.661158    8[74-(8,8,8,8)]
   538      17.293402      17.293402      17.293402    8[74-(8,8,8,8),74-(8,8,8,8)]
   539      17.811386      17.811386      17.811386    8[74-(8,8,8,8),74-(8,8,8,8)]
   540      14.010303      14.010303      14.010303    8[74-(8,8,8,8)]
   541      17.009654      17.009654      17.009654    8[74-(8,8,8,8)]
   542      15.802296      15.802296      15.802296    8[74-(8,8,8,8)]
   543      12.648693      12.648693      12.648693    8[74-(8,8,8,8),74-(8,8,8,8)]
   544      12.121188      12.121188      12.121188    8[51-(8,8,51)]
   545      13.248563      13.248563      13.248563    8[28-(7,7,7,7,8),74-(8,8,8,8)]
   546      12.721058      12.721058      12.721058    8[74-(8,8,8,8),74-(8,8,8,8)]
   547      14.535904      14.535904      14.535904    8[74-(8,8,8,8),74-(8,8,8,8)]
   548       9.921664       9.921664       9.921664    8[51-(8,8,51)]
   549        9.25895        9.25895        9.25895    8[74-(8,8,8,8),74-(8,8,8,8)]
   550      13.608485      13.608485      13.608485    8[74-(8,8,8,8),74-(8,8,8,8)]
   551      13.279033      13.279033      13.279033    8[74-(8,8,8,8),74-(8,8,8,8)]
   552       8.103009       8.103009       8.103009    8[74-(8,8,8,8),74-(8,8,8,8)]
   553      12.323049      12.323049      12.323049    8[74-(8,8,8,8),74-(8,8,8,8)]
   554      11.125213      11.125213      11.125213    8[74-(8,8,8,8),74-(8,8,8,8)]
   555      15.383339      15.383339      15.383339    8[74-(8,8,8,8)]
   556        8.83428        8.83428        8.83428    8[74-(8,8,8,8),74-(8,8,8,8)]
   557       13.93032       13.93032       13.93032    8[74-(8,8,8,8),74-(8,8,8,8)]
   558      10.616751      10.616751      10.616751    8[51-(8,8,51)]
   559      11.346117      11.346117      11.346117    8[74-(8,8,8,8),74-(8,8,8,8)]
   560      11.814587      11.814587      11.814587    8[74-(8,8,8,8),74-(8,8,8,8)]
   561      11.330883      11.330883      11.330883    8[74-(8,8,8,8)]
   562       9.194202       9.194202       9.194202    8[74-(8,8,8,8),74-(8,8,8,8)]
   563       9.472237       9.472237       9.472237    8[74-(8,8,8,8)]
   564      10.611038      10.611038      10.611038    8[74-(8,8,8,8),74-(8,8,8,8)]
   565       6.486216       6.486216       6.486216    8[74-(8,8,8,8)]
   566       8.819045       8.819045       8.819045    8[74-(8,8,8,8),74-(8,8,8,8)]
   567      11.904092      11.904092      11.904092    8[74-(8,8,8,8)]
   568      11.271848      11.271848      11.271848    8[74-(8,8,8,8),74-(8,8,8,8)]
   569      10.753864      10.753864      10.753864    8[74-(8,8,8,8),74-(8,8,8,8)]
   570      14.554947      14.554947      14.554947    8[74-(8,8,8,8)]
   571      11.555596      11.555596      11.555596    8[74-(8,8,8,8)]
   572      12.762954      12.762954      12.762954    8[74-(8,8,8,8)]
