# Supplementary material for: A collection of forcefield precursors for metal–organic frameworks
Source: RSC Adv. 2019 Nov 13;9(63):36492–507. doi: 10.1039/c9ra07327b (PMC9075174; doi:10.1039/c9ra07327b)
Supplement: RA-009-C9RA07327B-s2642 [file RA-009-C9RA07327B-s2642.txt]

WABTOK_clean

10.274000    0.000000    0.000000
0.888632    10.235498    0.000000
1.902713    1.744680    11.303255

     1      10.057077      10.057077      10.057077    48[8-(6,6),17-(48),17-(48),17-(48),17-(48)]
     2       5.620441       5.620441       5.620441    48[8-(6,6),17-(48),17-(48),17-(48),17-(48)]
     3       3.008268       3.008268       3.008268    48[8-(6,6),17-(48),17-(48),17-(48),17-(48)]
     4       7.444904       7.444904       7.444904    48[8-(6,6),17-(48),17-(48),17-(48),17-(48)]
     5       8.629617       8.629617       8.629617    48[17-(48),17-(48),17-(48),17-(48)]
     6       4.435728       4.435728       4.435728    48[17-(48),17-(48),17-(48),17-(48)]
     7        7.25115        7.25115        7.25115    1[6-(1,6,8)]
     8       6.645085       6.645085       6.645085    1[6-(1,6,8)]
     9       5.927288       5.927288       5.927288    1[6-(1,6,8)]
    10       5.011296       5.011296       5.011296    1[6-(1,6,8)]
    11       4.237773       4.237773       4.237773    1[6-(1,6,8)]
    12       3.762643       3.762643       3.762643    1[6-(1,6,8)]
    13       6.233628       6.233628       6.233628    1[6-(1,6,8)]
    14        5.04542        5.04542        5.04542    1[6-(1,6,8)]
    15       5.814195       5.814195       5.814195    1[6-(1,6,8)]
    16        6.42026        6.42026        6.42026    1[6-(1,6,8)]
    17       7.138057       7.138057       7.138057    1[6-(1,6,8)]
    18       8.054049       8.054049       8.054049    1[6-(1,6,8)]
    19       8.827572       8.827572       8.827572    1[6-(1,6,8)]
    20       9.302702       9.302702       9.302702    1[6-(1,6,8)]
    21       6.831717       6.831717       6.831717    1[6-(1,6,8)]
    22       8.019925       8.019925       8.019925    1[6-(1,6,8)]
    23       6.894494       6.894494       6.894494    6[1-(0),1-(0),6-(1,1,8),8-(6,48)]
    24       5.691334       5.691334       5.691334    6[1-(0),1-(0),6-(1,1,8),8-(6,48)]
    25       4.538116       4.538116       4.538116    6[1-(0),1-(0),6-(1,1,8),8-(6,48)]
    26       5.491626       5.491626       5.491626    6[1-(0),1-(0),6-(1,1,8),8-(6,48)]
    27       6.170851       6.170851       6.170851    6[1-(0),1-(0),6-(1,1,8),8-(6,48)]
    28       7.374011       7.374011       7.374011    6[1-(0),1-(0),6-(1,1,8),8-(6,48)]
    29       8.527229       8.527229       8.527229    6[1-(0),1-(0),6-(1,1,8),8-(6,48)]
    30       7.573719       7.573719       7.573719    6[1-(0),1-(0),6-(1,1,8),8-(6,48)]
    31       9.074634       9.074634       9.074634    17[48-(17,17,17),48-(8,17,17,17)]
    32       8.117677       8.117677       8.117677    17[48-(17,17,17),48-(8,17,17,17)]
    33      10.801369      10.801369      10.801369    17[48-(8,17,17,17),48-(8,17,17,17)]
    34       6.099923       6.099923       6.099923    17[48-(17,17,17),48-(8,17,17,17)]
    35       9.460097       9.460097       9.460097    17[48-(17,17,17),48-(8,17,17,17)]
    36       6.772763       6.772763       6.772763    17[48-(8,17,17,17),48-(8,17,17,17)]
    37       3.990711       3.990711       3.990711    17[48-(17,17,17),48-(8,17,17,17)]
    38       4.947668       4.947668       4.947668    17[48-(17,17,17),48-(8,17,17,17)]
    39       2.263976       2.263976       2.263976    17[48-(8,17,17,17),48-(8,17,17,17)]
    40       6.965422       6.965422       6.965422    17[48-(17,17,17),48-(8,17,17,17)]
    41       3.605248       3.605248       3.605248    17[48-(17,17,17),48-(8,17,17,17)]
    42       6.292582       6.292582       6.292582    17[48-(8,17,17,17),48-(8,17,17,17)]
    43       7.901427       7.901427       7.901427    8[6-(1,1,6),6-(1,1,6),48-(17,17,17,17)]
    44       5.168367       5.168367       5.168367    8[6-(1,1,6),6-(1,1,6),48-(17,17,17,17)]
    45       5.163918       5.163918       5.163918    8[6-(1,1,6),6-(1,1,6),48-(17,17,17,17)]
    46       7.896978       7.896978       7.896978    8[6-(1,1,6),6-(1,1,6),48-(17,17,17,17)]
