# Supplementary material for: A collection of forcefield precursors for metal–organic frameworks
Source: RSC Adv. 2019 Nov 13;9(63):36492–507. doi: 10.1039/c9ra07327b (PMC9075174; doi:10.1039/c9ra07327b)
Supplement: RA-009-C9RA07327B-s2643 [file RA-009-C9RA07327B-s2643.txt]

WAFKAQ_clean

14.354700    0.000000    0.000000
-6.451630    12.823178    0.000000
1.451430    7.952421    11.862115

     1       6.913513       6.913513       6.913513    30[7-(6,6,6,6),8-(6),8-(6),8-(6),8-(6)]
     2       2.440982       2.440982       2.440982    30[7-(6,6,6,6),8-(6),8-(6),8-(6),8-(6)]
     3       8.892617       8.892617       8.892617    30[7-(6,6,6,6),8-(6),8-(6),8-(6),8-(6)]
     4      13.365148      13.365148      13.365148    30[7-(6,6,6,6),8-(6),8-(6),8-(6),8-(6)]
     5       3.464866       3.464866       3.464866    1[6-(6,6)]
     6        6.70674        6.70674        6.70674    1[6-(1,6,7)]
     7       0.022531       0.022531       0.022531    1[6-(1,6,7)]
     8        3.19027        3.19027        3.19027    1[6-(6,6)]
     9      -2.384515      -2.384515      -2.384515    1[6-(1,6,7)]
    10       4.119048       4.119048       4.119048    1[6-(1,6,7)]
    11      -0.634815      -0.634815      -0.634815    1[6-(6,6)]
    12       4.810004       4.810004       4.810004    1[6-(1,6,7)]
    13        5.95256        5.95256        5.95256    1[6-(1,6,7)]
    14       7.289951       7.289951       7.289951    1[6-(6,6)]
    15       -0.48778       -0.48778       -0.48778    1[6-(1,6,7)]
    16      -1.810981      -1.810981      -1.810981    1[6-(1,6,7)]
    17       9.989316       9.989316       9.989316    1[6-(6,6)]
    18       4.544492       4.544492       4.544492    1[6-(1,6,7)]
    19       3.401937       3.401937       3.401937    1[6-(1,6,7)]
    20       2.064548       2.064548       2.064548    1[6-(6,6)]
    21      -3.060987      -3.060987      -3.060987    1[6-(1,6,7)]
    22      -1.737786      -1.737786      -1.737786    1[6-(1,6,7)]
    23       7.615664       7.615664       7.615664    1[6-(6,6)]
    24      -1.164251      -1.164251      -1.164251    1[6-(1,6,7)]
    25       5.235448       5.235448       5.235448    1[6-(1,6,7)]
    26         4.4382         4.4382         4.4382    1[6-(6,6)]
    27       2.647756       2.647756       2.647756    1[6-(1,6,7)]
    28      -3.571297      -3.571297      -3.571297    1[6-(1,6,7)]
    29       5.889634       5.889634       5.889634    1[6-(6,6)]
    30        2.64776        2.64776        2.64776    1[6-(1,6,7)]
    31       9.331969       9.331969       9.331969    1[6-(1,6,7)]
    32        6.16423        6.16423        6.16423    1[6-(6,6)]
    33      11.739015      11.739015      11.739015    1[6-(1,6,7)]
    34       5.235452       5.235452       5.235452    1[6-(1,6,7)]
    35       9.989315       9.989315       9.989315    1[6-(6,6)]
    36       4.544496       4.544496       4.544496    1[6-(1,6,7)]
    37        3.40194        3.40194        3.40194    1[6-(1,6,7)]
    38       2.064549       2.064549       2.064549    1[6-(6,6)]
    39        9.84228        9.84228        9.84228    1[6-(1,6,7)]
    40      11.165481      11.165481      11.165481    1[6-(1,6,7)]
    41      -0.634816      -0.634816      -0.634816    1[6-(6,6)]
    42       4.810008       4.810008       4.810008    1[6-(1,6,7)]
    43       5.952563       5.952563       5.952563    1[6-(1,6,7)]
    44       7.289952       7.289952       7.289952    1[6-(6,6)]
    45      12.415487      12.415487      12.415487    1[6-(1,6,7)]
    46      11.092286      11.092286      11.092286    1[6-(1,6,7)]
    47       1.738836       1.738836       1.738836    1[6-(6,6)]
    48      10.518751      10.518751      10.518751    1[6-(1,6,7)]
    49       4.119052       4.119052       4.119052    1[6-(1,6,7)]
    50         4.9163         4.9163         4.9163    1[6-(6,6)]
    51       6.706744       6.706744       6.706744    1[6-(1,6,7)]
    52      12.925797      12.925797      12.925797    1[6-(1,6,7)]
    53        3.66281        3.66281        3.66281    6[1-(0),6-(1,6),6-(6,6)]
    54       6.179568       6.179568       6.179568    6[1-(0),1-(0),6-(1,1,7),7-(6,6,6,30)]
    55       4.083684       4.083684       4.083684    6[1-(0),6-(1,6),6-(6,6)]
    56      -2.208313      -2.208313      -2.208313    6[1-(0),1-(0),6-(1,1,7),7-(6,6,6,30)]
    57      -0.071907      -0.071907      -0.071907    6[1-(0),6-(1,6),6-(6,6)]
    58       4.986206       4.986206       4.986206    6[1-(0),1-(0),6-(1,1,7),7-(6,6,6,30)]
    59       7.818401       7.818401       7.818401    6[1-(0),6-(1,6),6-(6,6)]
    60       -1.01495       -1.01495       -1.01495    6[1-(0),1-(0),6-(1,1,7),7-(6,6,6,30)]
    61       9.426408       9.426408       9.426408    6[1-(0),6-(1,6),6-(6,6)]
    62        4.36829        4.36829        4.36829    6[1-(0),1-(0),6-(1,1,7),7-(6,6,6,30)]
    63       1.536098       1.536098       1.536098    6[1-(0),6-(1,6),6-(6,6)]
    64      -2.533816      -2.533816      -2.533816    6[1-(0),1-(0),6-(1,1,7),7-(6,6,6,30)]
    65        6.72225        6.72225        6.72225    6[1-(0),6-(1,6),6-(6,6)]
    66      -1.340453      -1.340453      -1.340453    6[1-(0),1-(0),6-(1,1,7),7-(6,6,6,30)]
    67       4.240256       4.240256       4.240256    6[1-(0),6-(1,6),6-(6,6)]
    68       3.174927       3.174927       3.174927    6[1-(0),1-(0),6-(1,1,7),7-(6,6,6,30)]
    69        5.69169        5.69169        5.69169    6[1-(0),6-(1,6),6-(6,6)]
    70       3.174932       3.174932       3.174932    6[1-(0),1-(0),6-(1,1,7),7-(6,6,6,30)]
    71       5.270816       5.270816       5.270816    6[1-(0),6-(1,6),6-(6,6)]
    72      11.562813      11.562813      11.562813    6[1-(0),1-(0),6-(1,1,7),7-(6,6,6,30)]
    73       9.426407       9.426407       9.426407    6[1-(0),6-(1,6),6-(6,6)]
    74       4.368294       4.368294       4.368294    6[1-(0),1-(0),6-(1,1,7),7-(6,6,6,30)]
    75       1.536099       1.536099       1.536099    6[1-(0),6-(1,6),6-(6,6)]
    76       10.36945       10.36945       10.36945    6[1-(0),1-(0),6-(1,1,7),7-(6,6,6,30)]
    77      -0.071908      -0.071908      -0.071908    6[1-(0),6-(1,6),6-(6,6)]
    78        4.98621        4.98621        4.98621    6[1-(0),1-(0),6-(1,1,7),7-(6,6,6,30)]
    79       7.818402       7.818402       7.818402    6[1-(0),6-(1,6),6-(6,6)]
    80      11.888316      11.888316      11.888316    6[1-(0),1-(0),6-(1,1,7),7-(6,6,6,30)]
    81        2.63225        2.63225        2.63225    6[1-(0),6-(1,6),6-(6,6)]
    82      10.694953      10.694953      10.694953    6[1-(0),1-(0),6-(1,1,7),7-(6,6,6,30)]
    83       5.114244       5.114244       5.114244    6[1-(0),6-(1,6),6-(6,6)]
    84       6.179573       6.179573       6.179573    6[1-(0),1-(0),6-(1,1,7),7-(6,6,6,30)]
    85        4.98233        4.98233        4.98233    6[6-(1,6),6-(1,6),6-(8,8)]
    86       6.091367       6.091367       6.091367    6[6-(6,6),8-(30),8-(30)]
    87        4.37217        4.37217        4.37217    6[6-(1,6),6-(1,6),6-(8,8)]
    88       3.263133       3.263133       3.263133    6[6-(6,6),8-(30),8-(30)]
    89       0.757465       0.757465       0.757465    6[6-(1,6),6-(1,6),6-(8,8)]
    90       0.884942       0.884942       0.884942    6[6-(6,6),8-(30),8-(30)]
    91       8.597035       8.597035       8.597035    6[6-(1,6),6-(1,6),6-(8,8)]
    92       8.469558       8.469558       8.469558    6[6-(6,6),8-(30),8-(30)]
    93       8.597036       8.597036       8.597036    6[6-(1,6),6-(1,6),6-(8,8)]
    94       8.469561       8.469561       8.469561    6[6-(6,6),8-(30),8-(30)]
    95       0.757464       0.757464       0.757464    6[6-(1,6),6-(1,6),6-(8,8)]
    96       0.884939       0.884939       0.884939    6[6-(6,6),8-(30),8-(30)]
    97       6.433764       6.433764       6.433764    6[6-(1,6),6-(1,6),6-(8,8)]
    98       7.542801       7.542801       7.542801    6[6-(6,6),8-(30),8-(30)]
    99       2.920736       2.920736       2.920736    6[6-(1,6),6-(1,6),6-(8,8)]
   100       1.811699       1.811699       1.811699    6[6-(6,6),8-(30),8-(30)]
   101       5.543186       5.543186       5.543186    7[6-(1,1,6),6-(1,1,6),6-(1,1,6),6-(1,1,6),30-(8,8,8,8)]
   102       3.811309       3.811309       3.811309    7[6-(1,1,6),6-(1,1,6),6-(1,1,6),6-(1,1,6),30-(8,8,8,8)]
   103      10.262944      10.262944      10.262944    7[6-(1,1,6),6-(1,1,6),6-(1,1,6),6-(1,1,6),30-(8,8,8,8)]
   104      11.994821      11.994821      11.994821    7[6-(1,1,6),6-(1,1,6),6-(1,1,6),6-(1,1,6),30-(8,8,8,8)]
   105       5.768244       5.768244       5.768244    8[6-(6,8),30-(7,8,8,8)]
   106       2.099283       2.099283       2.099283    8[6-(6,8),30-(7,8,8,8)]
   107       0.196066       0.196066       0.196066    8[6-(6,8),30-(7,8,8,8)]
   108       7.671461       7.671461       7.671461    8[6-(6,8),30-(7,8,8,8)]
   109      -5.196263      -5.196263      -5.196263    8[6-(6,8),30-(7,8,8,8)]
   110       1.683036       1.683036       1.683036    8[6-(6,8),30-(7,8,8,8)]
   111       8.706652       8.706652       8.706652    8[6-(6,8),30-(7,8,8,8)]
   112       2.134821       2.134821       2.134821    8[6-(6,8),30-(7,8,8,8)]
   113       3.586256       3.586256       3.586256    8[6-(6,8),30-(7,8,8,8)]
   114       7.255217       7.255217       7.255217    8[6-(6,8),30-(7,8,8,8)]
   115       9.158434       9.158434       9.158434    8[6-(6,8),30-(7,8,8,8)]
   116       1.683039       1.683039       1.683039    8[6-(6,8),30-(7,8,8,8)]
   117       0.196063       0.196063       0.196063    8[6-(6,8),30-(7,8,8,8)]
   118       7.671464       7.671464       7.671464    8[6-(6,8),30-(7,8,8,8)]
   119       0.647848       0.647848       0.647848    8[6-(6,8),30-(7,8,8,8)]
   120       5.768249       5.768249       5.768249    8[6-(6,8),30-(7,8,8,8)]
