# Supplementary material for: A collection of forcefield precursors for metal–organic frameworks
Source: RSC Adv. 2019 Nov 13;9(63):36492–507. doi: 10.1039/c9ra07327b (PMC9075174; doi:10.1039/c9ra07327b)
Supplement: RA-009-C9RA07327B-s2644 [file RA-009-C9RA07327B-s2644.txt]

WAGYUA_clean

26.918000    0.000000    0.000000
13.459000    23.311672    0.000000
13.459025    7.770571    28.890039

     1       12.70154       12.70154       12.70154    30[8-(30,30,30),8-(6),8-(6),8-(6)]
     2      12.379735      12.379735      12.379735    30[8-(30,30,30),8-(6),8-(6),8-(6)]
     3      15.295762      15.295762      15.295762    30[8-(30,30,30),8-(6),8-(6),8-(6)]
     4      12.379723      12.379723      12.379723    30[8-(30,30,30),8-(6),8-(6),8-(6)]
     5       15.29575       15.29575       15.29575    30[8-(30,30,30),8-(6),8-(6),8-(6)]
     6      12.701528      12.701528      12.701528    30[8-(30,30,30),8-(6),8-(6),8-(6)]
     7      41.134485      41.134485      41.134485    30[8-(30,30,30),8-(6),8-(6),8-(6)]
     8       41.45629       41.45629       41.45629    30[8-(30,30,30),8-(6),8-(6),8-(6)]
     9      38.540263      38.540263      38.540263    30[8-(30,30,30),8-(6),8-(6),8-(6)]
    10      41.456302      41.456302      41.456302    30[8-(30,30,30),8-(6),8-(6),8-(6)]
    11      38.540275      38.540275      38.540275    30[8-(30,30,30),8-(6),8-(6),8-(6)]
    12      41.134497      41.134497      41.134497    30[8-(30,30,30),8-(6),8-(6),8-(6)]
    13      13.459015      13.459015      13.459015    30[8-(30,30,30),8-(6),8-(6),8-(6)]
    14      26.918023      26.918023      26.918023    30[8-(30,30,30),8-(6),8-(6),8-(6)]
    15       40.37701       40.37701       40.37701    30[8-(30,30,30),8-(6),8-(6),8-(6)]
    16      26.918002      26.918002      26.918002    30[8-(30,30,30),8-(6),8-(6),8-(6)]
    17      24.974537      24.974537      24.974537    1[6-(6,6)]
    18      24.031063      24.031063      24.031063    1[6-(6,6)]
    19      24.242366      24.242366      24.242366    1[6-(6,6)]
    20       25.16969       25.16969       25.16969    1[6-(6,6)]
    21      22.138727      22.138727      22.138727    1[6-(1,6,8)]
    22      23.351384      23.351384      23.351384    1[6-(1,6,8)]
    23      21.531729      21.531729      21.531729    1[6-(1,6,8)]
    24      47.261298      47.261298      47.261298    1[6-(1,6,8)]
    25      46.425496      46.425496      46.425496    1[6-(6,6)]
    26       44.82926       44.82926       44.82926    1[6-(6,6)]
    27      44.047292      44.047292      44.047292    1[6-(6,6)]
    28       45.71486       45.71486       45.71486    1[6-(6,6)]
    29      39.014966      39.014966      39.014966    1[6-(6,6)]
    30      37.994775      37.994775      37.994775    1[6-(6,6)]
    31      35.759233      35.759233      35.759233    1[6-(6,6)]
    32      36.771348      36.771348      36.771348    1[6-(6,6)]
    33      37.786161      37.786161      37.786161    1[6-(1,6,8)]
    34      36.640801      36.640801      36.640801    1[6-(1,6,8)]
    35      36.993428      36.993428      36.993428    1[6-(1,6,8)]
    36       37.92479       37.92479       37.92479    1[6-(1,6,8)]
    37       38.59505       38.59505       38.59505    1[6-(6,6)]
    38       39.49815       39.49815       39.49815    1[6-(6,6)]
    39      36.475258      36.475258      36.475258    1[6-(6,6)]
    40      35.530435      35.530435      35.530435    1[6-(6,6)]
    41      16.764547      16.764547      16.764547    1[6-(6,6)]
    42      18.728217      18.728217      18.728217    1[6-(6,6)]
    43      20.752448      20.752448      20.752448    1[6-(6,6)]
    44      18.813004      18.813004      18.813004    1[6-(6,6)]
    45      20.829167      20.829167      20.829167    1[6-(1,6,8)]
    46      20.761872      20.761872      20.761872    1[6-(1,6,8)]
    47      22.228905      22.228905      22.228905    1[6-(1,6,8)]
    48      35.944971      35.944971      35.944971    1[6-(1,6,8)]
    49      36.110518      36.110518      36.110518    1[6-(6,6)]
    50      36.803658      36.803658      36.803658    1[6-(6,6)]
    51      40.608517      40.608517      40.608517    1[6-(6,6)]
    52      39.885767      39.885767      39.885767    1[6-(6,6)]
    53       25.55597       25.55597       25.55597    1[6-(6,6)]
    54      24.535776      24.535776      24.535776    1[6-(6,6)]
    55      22.300239      22.300239      22.300239    1[6-(6,6)]
    56      23.312357      23.312357      23.312357    1[6-(6,6)]
    57      24.327162      24.327162      24.327162    1[6-(1,6,8)]
    58        23.1818        23.1818        23.1818    1[6-(1,6,8)]
    59      23.534424      23.534424      23.534424    1[6-(1,6,8)]
    60      24.465788      24.465788      24.465788    1[6-(1,6,8)]
    61      25.136045      25.136045      25.136045    1[6-(6,6)]
    62      26.039142      26.039142      26.039142    1[6-(6,6)]
    63      36.475251      36.475251      36.475251    1[6-(6,6)]
    64      35.530431      35.530431      35.530431    1[6-(6,6)]
    65      30.223551      30.223551      30.223551    1[6-(6,6)]
    66      32.187218      32.187218      32.187218    1[6-(6,6)]
    67      34.211454      34.211454      34.211454    1[6-(6,6)]
    68      32.272013      32.272013      32.272013    1[6-(6,6)]
    69      34.288168      34.288168      34.288168    1[6-(1,6,8)]
    70      34.220872      34.220872      34.220872    1[6-(1,6,8)]
    71      35.687901      35.687901      35.687901    1[6-(1,6,8)]
    72      35.944969      35.944969      35.944969    1[6-(1,6,8)]
    73      36.110513      36.110513      36.110513    1[6-(6,6)]
    74       36.80365       36.80365       36.80365    1[6-(6,6)]
    75       40.60851       40.60851       40.60851    1[6-(6,6)]
    76      39.885763      39.885763      39.885763    1[6-(6,6)]
    77      24.974541      24.974541      24.974541    1[6-(6,6)]
    78      24.031064      24.031064      24.031064    1[6-(6,6)]
    79      24.242373      24.242373      24.242373    1[6-(6,6)]
    80      25.169699      25.169699      25.169699    1[6-(6,6)]
    81      22.138728      22.138728      22.138728    1[6-(1,6,8)]
    82      23.351383      23.351383      23.351383    1[6-(1,6,8)]
    83      21.531725      21.531725      21.531725    1[6-(1,6,8)]
    84      20.343296      20.343296      20.343296    1[6-(1,6,8)]
    85      19.507491      19.507491      19.507491    1[6-(6,6)]
    86      17.911252      17.911252      17.911252    1[6-(6,6)]
    87      44.047284      44.047284      44.047284    1[6-(6,6)]
    88      45.714856      45.714856      45.714856    1[6-(6,6)]
    89      28.861488      28.861488      28.861488    1[6-(6,6)]
    90      29.804962      29.804962      29.804962    1[6-(6,6)]
    91      29.593659      29.593659      29.593659    1[6-(6,6)]
    92      28.666335      28.666335      28.666335    1[6-(6,6)]
    93      31.697298      31.697298      31.697298    1[6-(1,6,8)]
    94      30.484641      30.484641      30.484641    1[6-(1,6,8)]
    95      32.304296      32.304296      32.304296    1[6-(1,6,8)]
    96       6.574727       6.574727       6.574727    1[6-(1,6,8)]
    97       7.410529       7.410529       7.410529    1[6-(6,6)]
    98       9.006765       9.006765       9.006765    1[6-(6,6)]
    99       9.788733       9.788733       9.788733    1[6-(6,6)]
   100       8.121165       8.121165       8.121165    1[6-(6,6)]
   101      14.821059      14.821059      14.821059    1[6-(6,6)]
   102       15.84125       15.84125       15.84125    1[6-(6,6)]
   103      18.076792      18.076792      18.076792    1[6-(6,6)]
   104      17.064677      17.064677      17.064677    1[6-(6,6)]
   105      16.049864      16.049864      16.049864    1[6-(1,6,8)]
   106      17.195224      17.195224      17.195224    1[6-(1,6,8)]
   107      16.842597      16.842597      16.842597    1[6-(1,6,8)]
   108      15.911235      15.911235      15.911235    1[6-(1,6,8)]
   109      15.240975      15.240975      15.240975    1[6-(6,6)]
   110      14.337875      14.337875      14.337875    1[6-(6,6)]
   111      17.360767      17.360767      17.360767    1[6-(6,6)]
   112       18.30559       18.30559       18.30559    1[6-(6,6)]
   113      37.071478      37.071478      37.071478    1[6-(6,6)]
   114      35.107808      35.107808      35.107808    1[6-(6,6)]
   115      33.083577      33.083577      33.083577    1[6-(6,6)]
   116      35.023021      35.023021      35.023021    1[6-(6,6)]
   117      33.006858      33.006858      33.006858    1[6-(1,6,8)]
   118      33.074153      33.074153      33.074153    1[6-(1,6,8)]
   119       31.60712       31.60712       31.60712    1[6-(1,6,8)]
   120      17.891054      17.891054      17.891054    1[6-(1,6,8)]
   121      17.725507      17.725507      17.725507    1[6-(6,6)]
   122      17.032367      17.032367      17.032367    1[6-(6,6)]
   123      13.227508      13.227508      13.227508    1[6-(6,6)]
   124      13.950258      13.950258      13.950258    1[6-(6,6)]
   125      28.280055      28.280055      28.280055    1[6-(6,6)]
   126      29.300249      29.300249      29.300249    1[6-(6,6)]
   127      31.535786      31.535786      31.535786    1[6-(6,6)]
   128      30.523668      30.523668      30.523668    1[6-(6,6)]
   129      29.508863      29.508863      29.508863    1[6-(1,6,8)]
   130      30.654225      30.654225      30.654225    1[6-(1,6,8)]
   131      30.301601      30.301601      30.301601    1[6-(1,6,8)]
   132      29.370237      29.370237      29.370237    1[6-(1,6,8)]
   133       28.69998       28.69998       28.69998    1[6-(6,6)]
   134      27.796883      27.796883      27.796883    1[6-(6,6)]
   135      17.360774      17.360774      17.360774    1[6-(6,6)]
   136      18.305594      18.305594      18.305594    1[6-(6,6)]
   137      23.612474      23.612474      23.612474    1[6-(6,6)]
   138      21.648807      21.648807      21.648807    1[6-(6,6)]
   139      19.624571      19.624571      19.624571    1[6-(6,6)]
   140      21.564012      21.564012      21.564012    1[6-(6,6)]
   141      19.547857      19.547857      19.547857    1[6-(1,6,8)]
   142      19.615153      19.615153      19.615153    1[6-(1,6,8)]
   143      18.148124      18.148124      18.148124    1[6-(1,6,8)]
   144      17.891056      17.891056      17.891056    1[6-(1,6,8)]
   145      17.725512      17.725512      17.725512    1[6-(6,6)]
   146      17.032375      17.032375      17.032375    1[6-(6,6)]
   147      13.227515      13.227515      13.227515    1[6-(6,6)]
   148      13.950262      13.950262      13.950262    1[6-(6,6)]
   149      28.861484      28.861484      28.861484    1[6-(6,6)]
   150      29.804961      29.804961      29.804961    1[6-(6,6)]
   151      29.593652      29.593652      29.593652    1[6-(6,6)]
   152      28.666326      28.666326      28.666326    1[6-(6,6)]
   153      31.697297      31.697297      31.697297    1[6-(1,6,8)]
   154      30.484642      30.484642      30.484642    1[6-(1,6,8)]
   155        32.3043        32.3043        32.3043    1[6-(1,6,8)]
   156      33.492729      33.492729      33.492729    1[6-(1,6,8)]
   157      34.328534      34.328534      34.328534    1[6-(6,6)]
   158      35.924773      35.924773      35.924773    1[6-(6,6)]
   159       9.788741       9.788741       9.788741    1[6-(6,6)]
   160       8.121169       8.121169       8.121169    1[6-(6,6)]
   161      12.286736      12.286736      12.286736    6[6-(6,6),8-(30),8-(30)]
   162      25.157982      25.157982      25.157982    6[6-(1,6),6-(1,6),6-(8,8)]
   163      24.820162      24.820162      24.820162    6[1-(0),6-(1,6),6-(6,6)]
   164       24.25152       24.25152       24.25152    6[1-(0),6-(1,6),6-(6,8)]
   165      24.012757      24.012757      24.012757    6[6-(1,6),6-(1,6),8-(6)]
   166      24.374265      24.374265      24.374265    6[1-(0),6-(1,6),6-(6,8)]
   167      24.939542      24.939542      24.939542    6[1-(0),6-(1,6),6-(6,6)]
   168      22.708716      22.708716      22.708716    6[1-(0),1-(0),6-(6,6,6),8-(6)]
   169      20.964297      20.964297      20.964297    6[1-(0),1-(0),6-(6,6,6),8-(6)]
   170      46.237339      46.237339      46.237339    6[6-(1,6),6-(1,6),8-(6)]
   171      45.958469      45.958469      45.958469    6[1-(0),6-(1,6),6-(6,8)]
   172      44.989153      44.989153      44.989153    6[1-(0),6-(1,6),6-(6,6)]
   173       44.26304       44.26304       44.26304    6[6-(1,6),6-(1,6),6-(8,8)]
   174      44.535853      44.535853      44.535853    6[1-(0),6-(1,6),6-(6,6)]
   175      45.522397      45.522397      45.522397    6[1-(0),6-(1,6),6-(6,8)]
   176      43.204625      43.204625      43.204625    6[6-(6,6),8-(30),8-(30)]
   177      11.745684      11.745684      11.745684    6[6-(6,6),8-(30),8-(30)]
   178      38.000829      38.000829      38.000829    6[6-(1,6),6-(1,6),6-(8,8)]
   179      38.355879      38.355879      38.355879    6[1-(0),6-(1,6),6-(6,6)]
   180      37.754935      37.754935      37.754935    6[1-(0),6-(1,6),6-(6,8)]
   181      36.826533      36.826533      36.826533    6[6-(1,6),6-(1,6),8-(6)]
   182      36.440258      36.440258      36.440258    6[1-(0),6-(1,6),6-(6,8)]
   183      37.029762      37.029762      37.029762    6[1-(0),6-(1,6),6-(6,6)]
   184      36.806884      36.806884      36.806884    6[1-(0),1-(0),6-(6,6,6),8-(6)]
   185      36.988044      36.988044      36.988044    6[1-(0),1-(0),6-(6,6,6),8-(6)]
   186       36.98643       36.98643       36.98643    6[6-(1,6),6-(1,6),8-(6)]
   187      38.148211      38.148211      38.148211    6[1-(0),6-(1,6),6-(6,8)]
   188       38.69707       38.69707       38.69707    6[1-(0),6-(1,6),6-(6,6)]
   189      38.104201      38.104201      38.104201    6[6-(1,6),6-(1,6),6-(8,8)]
   190      36.903254      36.903254      36.903254    6[1-(0),6-(1,6),6-(6,6)]
   191      36.347397      36.347397      36.347397    6[1-(0),6-(1,6),6-(6,8)]
   192      38.721432      38.721432      38.721432    6[6-(6,6),8-(30),8-(30)]
   193      16.344624      16.344624      16.344624    6[6-(6,6),8-(30),8-(30)]
   194      17.595235      17.595235      17.595235    6[6-(1,6),6-(1,6),6-(8,8)]
   195      17.578009      17.578009      17.578009    6[1-(0),6-(1,6),6-(6,6)]
   196      18.747597      18.747597      18.747597    6[1-(0),6-(1,6),6-(6,8)]
   197      19.914761      19.914761      19.914761    6[6-(1,6),6-(1,6),8-(6)]
   198      19.939524      19.939524      19.939524    6[1-(0),6-(1,6),6-(6,8)]
   199      18.784741      18.784741      18.784741    6[1-(0),6-(1,6),6-(6,6)]
   200      21.238455      21.238455      21.238455    6[1-(0),1-(0),6-(6,6,6),8-(6)]
   201      22.801719      22.801719      22.801719    6[1-(0),1-(0),6-(6,6,6),8-(6)]
   202      37.907295      37.907295      37.907295    6[6-(1,6),6-(1,6),8-(6)]
   203      37.024385      37.024385      37.024385    6[1-(0),6-(1,6),6-(6,8)]
   204      37.444845      37.444845      37.444845    6[1-(0),6-(1,6),6-(6,6)]
   205      38.763827      38.763827      38.763827    6[6-(1,6),6-(1,6),6-(8,8)]
   206      39.691959      39.691959      39.691959    6[1-(0),6-(1,6),6-(6,6)]
   207       39.26127       39.26127       39.26127    6[1-(0),6-(1,6),6-(6,8)]
   208      39.205014      39.205014      39.205014    6[6-(6,6),8-(30),8-(30)]
   209      25.204692      25.204692      25.204692    6[6-(6,6),8-(30),8-(30)]
   210      24.541836      24.541836      24.541836    6[6-(1,6),6-(1,6),6-(8,8)]
   211      24.896883      24.896883      24.896883    6[1-(0),6-(1,6),6-(6,6)]
   212      24.295938      24.295938      24.295938    6[1-(0),6-(1,6),6-(6,8)]
   213      23.367536      23.367536      23.367536    6[6-(1,6),6-(1,6),8-(6)]
   214      22.981264      22.981264      22.981264    6[1-(0),6-(1,6),6-(6,8)]
   215      23.570769      23.570769      23.570769    6[1-(0),6-(1,6),6-(6,6)]
   216      23.347885      23.347885      23.347885    6[1-(0),1-(0),6-(6,6,6),8-(6)]
   217      23.529042      23.529042      23.529042    6[1-(0),1-(0),6-(6,6,6),8-(6)]
   218      36.986425      36.986425      36.986425    6[6-(1,6),6-(1,6),8-(6)]
   219      24.689206      24.689206      24.689206    6[1-(0),6-(1,6),6-(6,8)]
   220      38.697063      38.697063      38.697063    6[1-(0),6-(1,6),6-(6,6)]
   221      38.104193      38.104193      38.104193    6[6-(1,6),6-(1,6),6-(8,8)]
   222      36.903247      36.903247      36.903247    6[1-(0),6-(1,6),6-(6,6)]
   223      36.347392      36.347392      36.347392    6[1-(0),6-(1,6),6-(6,8)]
   224      38.721422      38.721422      38.721422    6[6-(6,6),8-(30),8-(30)]
   225      29.803632      29.803632      29.803632    6[6-(6,6),8-(30),8-(30)]
   226      31.054242      31.054242      31.054242    6[6-(1,6),6-(1,6),6-(8,8)]
   227      31.037013      31.037013      31.037013    6[1-(0),6-(1,6),6-(6,6)]
   228        32.2066        32.2066        32.2066    6[1-(0),6-(1,6),6-(6,8)]
   229      33.373765      33.373765      33.373765    6[6-(1,6),6-(1,6),8-(6)]
   230       33.39853       33.39853       33.39853    6[1-(0),6-(1,6),6-(6,8)]
   231      32.243749      32.243749      32.243749    6[1-(0),6-(1,6),6-(6,6)]
   232      34.697456      34.697456      34.697456    6[1-(0),1-(0),6-(6,6,6),8-(6)]
   233      36.260717      36.260717      36.260717    6[1-(0),1-(0),6-(6,6,6),8-(6)]
   234       37.90729       37.90729       37.90729    6[6-(1,6),6-(1,6),8-(6)]
   235      37.024379      37.024379      37.024379    6[1-(0),6-(1,6),6-(6,8)]
   236      37.444837      37.444837      37.444837    6[1-(0),6-(1,6),6-(6,6)]
   237      38.763819      38.763819      38.763819    6[6-(1,6),6-(1,6),6-(8,8)]
   238      39.691952      39.691952      39.691952    6[1-(0),6-(1,6),6-(6,6)]
   239      39.261265      39.261265      39.261265    6[1-(0),6-(1,6),6-(6,8)]
   240      39.205004      39.205004      39.205004    6[6-(6,6),8-(30),8-(30)]
   241      25.745744      25.745744      25.745744    6[6-(6,6),8-(30),8-(30)]
   242      25.157989      25.157989      25.157989    6[6-(1,6),6-(1,6),6-(8,8)]
   243      24.820166      24.820166      24.820166    6[1-(0),6-(1,6),6-(6,6)]
   244      24.251523      24.251523      24.251523    6[1-(0),6-(1,6),6-(6,8)]
   245      24.012761      24.012761      24.012761    6[6-(1,6),6-(1,6),8-(6)]
   246      24.374271      24.374271      24.374271    6[1-(0),6-(1,6),6-(6,8)]
   247      24.939549      24.939549      24.939549    6[1-(0),6-(1,6),6-(6,6)]
   248      22.708717      22.708717      22.708717    6[1-(0),1-(0),6-(6,6,6),8-(6)]
   249      20.964294      20.964294      20.964294    6[1-(0),1-(0),6-(6,6,6),8-(6)]
   250      46.237334      46.237334      46.237334    6[6-(1,6),6-(1,6),8-(6)]
   251      19.040463      19.040463      19.040463    6[1-(0),6-(1,6),6-(6,8)]
   252      44.989145      44.989145      44.989145    6[1-(0),6-(1,6),6-(6,6)]
   253      44.263032      44.263032      44.263032    6[6-(1,6),6-(1,6),6-(8,8)]
   254      44.535846      44.535846      44.535846    6[1-(0),6-(1,6),6-(6,6)]
   255      45.522392      45.522392      45.522392    6[1-(0),6-(1,6),6-(6,8)]
   256      43.204615      43.204615      43.204615    6[6-(6,6),8-(30),8-(30)]
   257      41.549289      41.549289      41.549289    6[6-(6,6),8-(30),8-(30)]
   258      28.678043      28.678043      28.678043    6[6-(1,6),6-(1,6),6-(8,8)]
   259      29.015863      29.015863      29.015863    6[1-(0),6-(1,6),6-(6,6)]
   260      29.584505      29.584505      29.584505    6[1-(0),6-(1,6),6-(6,8)]
   261      29.823268      29.823268      29.823268    6[6-(1,6),6-(1,6),8-(6)]
   262       29.46176       29.46176       29.46176    6[1-(0),6-(1,6),6-(6,8)]
   263      28.896483      28.896483      28.896483    6[1-(0),6-(1,6),6-(6,6)]
   264      31.127309      31.127309      31.127309    6[1-(0),1-(0),6-(6,6,6),8-(6)]
   265      32.871728      32.871728      32.871728    6[1-(0),1-(0),6-(6,6,6),8-(6)]
   266       7.598686       7.598686       7.598686    6[6-(1,6),6-(1,6),8-(6)]
   267       7.877556       7.877556       7.877556    6[1-(0),6-(1,6),6-(6,8)]
   268       8.846872       8.846872       8.846872    6[1-(0),6-(1,6),6-(6,6)]
   269       9.572985       9.572985       9.572985    6[6-(1,6),6-(1,6),6-(8,8)]
   270       9.300172       9.300172       9.300172    6[1-(0),6-(1,6),6-(6,6)]
   271       8.313628       8.313628       8.313628    6[1-(0),6-(1,6),6-(6,8)]
   272        10.6314        10.6314        10.6314    6[6-(6,6),8-(30),8-(30)]
   273      42.090341      42.090341      42.090341    6[6-(6,6),8-(30),8-(30)]
   274      15.835196      15.835196      15.835196    6[6-(1,6),6-(1,6),6-(8,8)]
   275      15.480146      15.480146      15.480146    6[1-(0),6-(1,6),6-(6,6)]
   276       16.08109       16.08109       16.08109    6[1-(0),6-(1,6),6-(6,8)]
   277      17.009492      17.009492      17.009492    6[6-(1,6),6-(1,6),8-(6)]
   278      17.395767      17.395767      17.395767    6[1-(0),6-(1,6),6-(6,8)]
   279      16.806263      16.806263      16.806263    6[1-(0),6-(1,6),6-(6,6)]
   280      17.029141      17.029141      17.029141    6[1-(0),1-(0),6-(6,6,6),8-(6)]
   281      16.847981      16.847981      16.847981    6[1-(0),1-(0),6-(6,6,6),8-(6)]
   282      16.849595      16.849595      16.849595    6[6-(1,6),6-(1,6),8-(6)]
   283      15.687814      15.687814      15.687814    6[1-(0),6-(1,6),6-(6,8)]
   284      15.138955      15.138955      15.138955    6[1-(0),6-(1,6),6-(6,6)]
   285      15.731824      15.731824      15.731824    6[6-(1,6),6-(1,6),6-(8,8)]
   286      16.932771      16.932771      16.932771    6[1-(0),6-(1,6),6-(6,6)]
   287      17.488628      17.488628      17.488628    6[1-(0),6-(1,6),6-(6,8)]
   288      15.114593      15.114593      15.114593    6[6-(6,6),8-(30),8-(30)]
   289      37.491401      37.491401      37.491401    6[6-(6,6),8-(30),8-(30)]
   290       36.24079       36.24079       36.24079    6[6-(1,6),6-(1,6),6-(8,8)]
   291      36.258016      36.258016      36.258016    6[1-(0),6-(1,6),6-(6,6)]
   292      35.088428      35.088428      35.088428    6[1-(0),6-(1,6),6-(6,8)]
   293      33.921264      33.921264      33.921264    6[6-(1,6),6-(1,6),8-(6)]
   294      33.896501      33.896501      33.896501    6[1-(0),6-(1,6),6-(6,8)]
   295      35.051284      35.051284      35.051284    6[1-(0),6-(1,6),6-(6,6)]
   296       32.59757       32.59757       32.59757    6[1-(0),1-(0),6-(6,6,6),8-(6)]
   297      31.034306      31.034306      31.034306    6[1-(0),1-(0),6-(6,6,6),8-(6)]
   298       15.92873       15.92873       15.92873    6[6-(1,6),6-(1,6),8-(6)]
   299       16.81164       16.81164       16.81164    6[1-(0),6-(1,6),6-(6,8)]
   300       16.39118       16.39118       16.39118    6[1-(0),6-(1,6),6-(6,6)]
   301      15.072198      15.072198      15.072198    6[6-(1,6),6-(1,6),6-(8,8)]
   302      14.144066      14.144066      14.144066    6[1-(0),6-(1,6),6-(6,6)]
   303      14.574755      14.574755      14.574755    6[1-(0),6-(1,6),6-(6,8)]
   304      14.631011      14.631011      14.631011    6[6-(6,6),8-(30),8-(30)]
   305      28.631333      28.631333      28.631333    6[6-(6,6),8-(30),8-(30)]
   306      29.294189      29.294189      29.294189    6[6-(1,6),6-(1,6),6-(8,8)]
   307      28.939142      28.939142      28.939142    6[1-(0),6-(1,6),6-(6,6)]
   308      29.540087      29.540087      29.540087    6[1-(0),6-(1,6),6-(6,8)]
   309      30.468489      30.468489      30.468489    6[6-(1,6),6-(1,6),8-(6)]
   310      30.854761      30.854761      30.854761    6[1-(0),6-(1,6),6-(6,8)]
   311      30.265256      30.265256      30.265256    6[1-(0),6-(1,6),6-(6,6)]
   312       30.48814       30.48814       30.48814    6[1-(0),1-(0),6-(6,6,6),8-(6)]
   313      30.306983      30.306983      30.306983    6[1-(0),1-(0),6-(6,6,6),8-(6)]
   314        16.8496        16.8496        16.8496    6[6-(1,6),6-(1,6),8-(6)]
   315      29.146819      29.146819      29.146819    6[1-(0),6-(1,6),6-(6,8)]
   316      15.138962      15.138962      15.138962    6[1-(0),6-(1,6),6-(6,6)]
   317      15.731832      15.731832      15.731832    6[6-(1,6),6-(1,6),6-(8,8)]
   318      16.932778      16.932778      16.932778    6[1-(0),6-(1,6),6-(6,6)]
   319      17.488633      17.488633      17.488633    6[1-(0),6-(1,6),6-(6,8)]
   320      15.114603      15.114603      15.114603    6[6-(6,6),8-(30),8-(30)]
   321      24.032393      24.032393      24.032393    6[6-(6,6),8-(30),8-(30)]
   322      22.781783      22.781783      22.781783    6[6-(1,6),6-(1,6),6-(8,8)]
   323      22.799012      22.799012      22.799012    6[1-(0),6-(1,6),6-(6,6)]
   324      21.629425      21.629425      21.629425    6[1-(0),6-(1,6),6-(6,8)]
   325       20.46226       20.46226       20.46226    6[6-(1,6),6-(1,6),8-(6)]
   326      20.437495      20.437495      20.437495    6[1-(0),6-(1,6),6-(6,8)]
   327      21.592276      21.592276      21.592276    6[1-(0),6-(1,6),6-(6,6)]
   328      19.138569      19.138569      19.138569    6[1-(0),1-(0),6-(6,6,6),8-(6)]
   329      17.575308      17.575308      17.575308    6[1-(0),1-(0),6-(6,6,6),8-(6)]
   330      15.928735      15.928735      15.928735    6[6-(1,6),6-(1,6),8-(6)]
   331      16.811646      16.811646      16.811646    6[1-(0),6-(1,6),6-(6,8)]
   332      16.391188      16.391188      16.391188    6[1-(0),6-(1,6),6-(6,6)]
   333      15.072206      15.072206      15.072206    6[6-(1,6),6-(1,6),6-(8,8)]
   334      14.144073      14.144073      14.144073    6[1-(0),6-(1,6),6-(6,6)]
   335       14.57476       14.57476       14.57476    6[1-(0),6-(1,6),6-(6,8)]
   336      14.631021      14.631021      14.631021    6[6-(6,6),8-(30),8-(30)]
   337      28.090281      28.090281      28.090281    6[6-(6,6),8-(30),8-(30)]
   338      28.678036      28.678036      28.678036    6[6-(1,6),6-(1,6),6-(8,8)]
   339      29.015859      29.015859      29.015859    6[1-(0),6-(1,6),6-(6,6)]
   340      29.584502      29.584502      29.584502    6[1-(0),6-(1,6),6-(6,8)]
   341      29.823264      29.823264      29.823264    6[6-(1,6),6-(1,6),8-(6)]
   342      29.461754      29.461754      29.461754    6[1-(0),6-(1,6),6-(6,8)]
   343      28.896476      28.896476      28.896476    6[1-(0),6-(1,6),6-(6,6)]
   344      31.127308      31.127308      31.127308    6[1-(0),1-(0),6-(6,6,6),8-(6)]
   345      32.871731      32.871731      32.871731    6[1-(0),1-(0),6-(6,6,6),8-(6)]
   346       7.598691       7.598691       7.598691    6[6-(1,6),6-(1,6),8-(6)]
   347      34.795562      34.795562      34.795562    6[1-(0),6-(1,6),6-(6,8)]
   348        8.84688        8.84688        8.84688    6[1-(0),6-(1,6),6-(6,6)]
   349       9.572993       9.572993       9.572993    6[6-(1,6),6-(1,6),6-(8,8)]
   350       9.300179       9.300179       9.300179    6[1-(0),6-(1,6),6-(6,6)]
   351       8.313633       8.313633       8.313633    6[1-(0),6-(1,6),6-(6,8)]
   352       10.63141       10.63141       10.63141    6[6-(6,6),8-(30),8-(30)]
   353      21.837785      21.837785      21.837785    6[6-(1,1,8),6-(1,1,8),6-(1,1,8),6-(1,1,8)]
   354      36.187636      36.187636      36.187636    6[6-(1,1,8),6-(1,1,8),6-(1,1,8),6-(1,1,8)]
   355      22.728636      22.728636      22.728636    6[6-(1,1,8),6-(1,1,8),6-(1,1,8),6-(1,1,8)]
   356       31.99824       31.99824       31.99824    6[6-(1,1,8),6-(1,1,8),6-(1,1,8),6-(1,1,8)]
   357      17.648389      17.648389      17.648389    6[6-(1,1,8),6-(1,1,8),6-(1,1,8),6-(1,1,8)]
   358      31.107389      31.107389      31.107389    6[6-(1,1,8),6-(1,1,8),6-(1,1,8),6-(1,1,8)]
   359       12.58916       12.58916       12.58916    8[6-(6,8),30-(8,8,8)]
   360      12.306923      12.306923      12.306923    8[6-(6,8),30-(8,8,8)]
   361      23.404545      23.404545      23.404545    8[6-(1,1,6),6-(6,6)]
   362      47.147705      47.147705      47.147705    8[6-(1,1,6),6-(6,6)]
   363      42.963575      42.963575      42.963575    8[6-(6,8),30-(8,8,8)]
   364      42.595471      42.595471      42.595471    8[6-(6,8),30-(8,8,8)]
   365      12.527787      12.527787      12.527787    8[6-(6,8),30-(8,8,8)]
   366      11.540568      11.540568      11.540568    8[6-(6,8),30-(8,8,8)]
   367      36.215091      36.215091      36.215091    8[6-(1,1,6),6-(6,6)]
   368      36.364085      36.364085      36.364085    8[6-(1,1,6),6-(6,6)]
   369       39.83503       39.83503       39.83503    8[6-(6,8),30-(8,8,8)]
   370      38.094512      38.094512      38.094512    8[6-(6,8),30-(8,8,8)]
   371      15.260099      15.260099      15.260099    8[6-(6,8),30-(8,8,8)]
   372       16.52955       16.52955       16.52955    8[6-(6,8),30-(8,8,8)]
   373      21.134416      21.134416      21.134416    8[6-(1,1,6),6-(6,6)]
   374      37.619271      37.619271      37.619271    8[6-(1,1,6),6-(6,6)]
   375      38.332467      38.332467      38.332467    8[6-(6,8),30-(8,8,8)]
   376      40.441089      40.441089      40.441089    8[6-(6,8),30-(8,8,8)]
   377      25.986794      25.986794      25.986794    8[6-(6,8),30-(8,8,8)]
   378      24.999578      24.999578      24.999578    8[6-(6,8),30-(8,8,8)]
   379      22.756094      22.756094      22.756094    8[6-(1,1,6),6-(6,6)]
   380      22.905082      22.905082      22.905082    8[6-(1,1,6),6-(6,6)]
   381       39.83502       39.83502       39.83502    8[6-(6,8),30-(8,8,8)]
   382      38.094502      38.094502      38.094502    8[6-(6,8),30-(8,8,8)]
   383      28.719106      28.719106      28.719106    8[6-(6,8),30-(8,8,8)]
   384       29.98856       29.98856       29.98856    8[6-(6,8),30-(8,8,8)]
   385      34.593419      34.593419      34.593419    8[6-(1,1,6),6-(6,6)]
   386      37.619268      37.619268      37.619268    8[6-(1,1,6),6-(6,6)]
   387      38.332457      38.332457      38.332457    8[6-(6,8),30-(8,8,8)]
   388      40.441078      40.441078      40.441078    8[6-(6,8),30-(8,8,8)]
   389      26.048167      26.048167      26.048167    8[6-(6,8),30-(8,8,8)]
   390      25.765933      25.765933      25.765933    8[6-(6,8),30-(8,8,8)]
   391      23.404548      23.404548      23.404548    8[6-(1,1,6),6-(6,6)]
   392      20.229702      20.229702      20.229702    8[6-(1,1,6),6-(6,6)]
   393      42.963564      42.963564      42.963564    8[6-(6,8),30-(8,8,8)]
   394      42.595461      42.595461      42.595461    8[6-(6,8),30-(8,8,8)]
   395      41.246865      41.246865      41.246865    8[6-(6,8),30-(8,8,8)]
   396      41.529102      41.529102      41.529102    8[6-(6,8),30-(8,8,8)]
   397       30.43148       30.43148       30.43148    8[6-(1,1,6),6-(6,6)]
   398        6.68832        6.68832        6.68832    8[6-(1,1,6),6-(6,6)]
   399       10.87245       10.87245       10.87245    8[6-(6,8),30-(8,8,8)]
   400      11.240554      11.240554      11.240554    8[6-(6,8),30-(8,8,8)]
   401      41.308238      41.308238      41.308238    8[6-(6,8),30-(8,8,8)]
   402      42.295457      42.295457      42.295457    8[6-(6,8),30-(8,8,8)]
   403      17.620934      17.620934      17.620934    8[6-(1,1,6),6-(6,6)]
   404       17.47194       17.47194       17.47194    8[6-(1,1,6),6-(6,6)]
   405      14.000995      14.000995      14.000995    8[6-(6,8),30-(8,8,8)]
   406      15.741513      15.741513      15.741513    8[6-(6,8),30-(8,8,8)]
   407      38.575926      38.575926      38.575926    8[6-(6,8),30-(8,8,8)]
   408      37.306475      37.306475      37.306475    8[6-(6,8),30-(8,8,8)]
   409      32.701609      32.701609      32.701609    8[6-(1,1,6),6-(6,6)]
   410      16.216754      16.216754      16.216754    8[6-(1,1,6),6-(6,6)]
   411      15.503558      15.503558      15.503558    8[6-(6,8),30-(8,8,8)]
   412      13.394936      13.394936      13.394936    8[6-(6,8),30-(8,8,8)]
   413      27.849231      27.849231      27.849231    8[6-(6,8),30-(8,8,8)]
   414      28.836447      28.836447      28.836447    8[6-(6,8),30-(8,8,8)]
   415      31.079931      31.079931      31.079931    8[6-(1,1,6),6-(6,6)]
   416      30.930943      30.930943      30.930943    8[6-(1,1,6),6-(6,6)]
   417      14.001005      14.001005      14.001005    8[6-(6,8),30-(8,8,8)]
   418      15.741523      15.741523      15.741523    8[6-(6,8),30-(8,8,8)]
   419      25.116919      25.116919      25.116919    8[6-(6,8),30-(8,8,8)]
   420      23.847465      23.847465      23.847465    8[6-(6,8),30-(8,8,8)]
   421      19.242606      19.242606      19.242606    8[6-(1,1,6),6-(6,6)]
   422      16.216757      16.216757      16.216757    8[6-(1,1,6),6-(6,6)]
   423      15.503568      15.503568      15.503568    8[6-(6,8),30-(8,8,8)]
   424      13.394947      13.394947      13.394947    8[6-(6,8),30-(8,8,8)]
   425      27.787858      27.787858      27.787858    8[6-(6,8),30-(8,8,8)]
   426      28.070092      28.070092      28.070092    8[6-(6,8),30-(8,8,8)]
   427      30.431477      30.431477      30.431477    8[6-(1,1,6),6-(6,6)]
   428      33.606323      33.606323      33.606323    8[6-(1,1,6),6-(6,6)]
   429      10.872461      10.872461      10.872461    8[6-(6,8),30-(8,8,8)]
   430      11.240564      11.240564      11.240564    8[6-(6,8),30-(8,8,8)]
   431      13.459013      13.459013      13.459013    8[30-(8,8,8),30-(8,8,8),30-(8,8,8),30-(8,8,8)]
   432      26.918024      26.918024      26.918024    8[30-(8,8,8),30-(8,8,8),30-(8,8,8),30-(8,8,8)]
   433      40.377012      40.377012      40.377012    8[30-(8,8,8),30-(8,8,8),30-(8,8,8),30-(8,8,8)]
   434      26.918001      26.918001      26.918001    8[30-(8,8,8),30-(8,8,8),30-(8,8,8),30-(8,8,8)]
