# Supplementary material for: A collection of forcefield precursors for metal–organic frameworks
Source: RSC Adv. 2019 Nov 13;9(63):36492–507. doi: 10.1039/c9ra07327b (PMC9075174; doi:10.1039/c9ra07327b)
Supplement: RA-009-C9RA07327B-s2645 [file RA-009-C9RA07327B-s2645.txt]

WAGZEL_clean

9.097000    0.000000    0.000000
-3.961398    10.179354    0.000000
0.000000    0.000000    17.877000

     1       2.375843       2.375843       2.375843    60[8-(6),8-(6),8-(6),8-(6),8-(6),8-(6),8-(6)]
     2      -1.788741      -1.788741      -1.788741    60[8-(6),8-(6),8-(6),8-(6),8-(6),8-(6),8-(6)]
     3       2.759759       2.759759       2.759759    60[8-(6),8-(6),8-(6),8-(6),8-(6),8-(6),8-(6)]
     4       6.924343       6.924343       6.924343    60[8-(6),8-(6),8-(6),8-(6),8-(6),8-(6),8-(6)]
     5       1.149001       1.149001       1.149001    1[6-(6,6)]
     6       4.870362       4.870362       4.870362    1[6-(6,6)]
     7       0.629818       0.629818       0.629818    1[6-(6,7)]
     8      -1.895837      -1.895837      -1.895837    1[6-(6,6)]
     9      -1.361098      -1.361098      -1.361098    1[6-(6,6)]
    10       4.950774       4.950774       4.950774    1[6-(6,6)]
    11      -1.000953      -1.000953      -1.000953    1[6-(6,6)]
    12      -0.561899      -0.561899      -0.561899    1[6-(6,6)]
    13        4.81374        4.81374        4.81374    1[6-(6,6)]
    14      -0.042716      -0.042716      -0.042716    1[6-(6,7)]
    15       2.482939       2.482939       2.482939    1[6-(6,6)]
    16         1.9482         1.9482         1.9482    1[6-(6,6)]
    17       4.733328       4.733328       4.733328    1[6-(6,6)]
    18       1.588055       1.588055       1.588055    1[6-(6,6)]
    19       3.986601       3.986601       3.986601    1[6-(6,6)]
    20        0.26524        0.26524        0.26524    1[6-(6,6)]
    21       4.505784       4.505784       4.505784    1[6-(6,7)]
    22       7.031439       7.031439       7.031439    1[6-(6,6)]
    23         6.4967         6.4967         6.4967    1[6-(6,6)]
    24       0.184828       0.184828       0.184828    1[6-(6,6)]
    25       6.136555       6.136555       6.136555    1[6-(6,6)]
    26       5.697501       5.697501       5.697501    1[6-(6,6)]
    27       0.321862       0.321862       0.321862    1[6-(6,6)]
    28       5.178318       5.178318       5.178318    1[6-(6,7)]
    29       2.652663       2.652663       2.652663    1[6-(6,6)]
    30       3.187402       3.187402       3.187402    1[6-(6,6)]
    31       0.402274       0.402274       0.402274    1[6-(6,6)]
    32       3.547547       3.547547       3.547547    1[6-(6,6)]
    33       6.399374       6.399374       6.399374    6[6-(1,6),6-(1,6),6-(8,8)]
    34      -0.228408      -0.228408      -0.228408    6[6-(1,6),6-(7,8),6-(8,8)]
    35       1.035631       1.035631       1.035631    6[6-(6,6),7-(6),8-(60)]
    36       0.531621       0.531621       0.531621    6[6-(1,6),6-(1,6),6-(8,8)]
    37       1.124399       1.124399       1.124399    6[6-(6,6),8-(60),8-(60)]
    38       0.688341       0.688341       0.688341    6[1-(0),6-(1,6),6-(6,6)]
    39       4.977224       4.977224       4.977224    6[1-(0),6-(1,6),6-(6,6)]
    40       0.406506       0.406506       0.406506    6[1-(0),6-(1,6),7-(6)]
    41      -0.663277      -0.663277      -0.663277    6[6-(6,6),8-(60),8-(60)]
    42      -1.081467      -1.081467      -1.081467    6[1-(0),6-(1,6),6-(6,6)]
    43      -0.775557      -0.775557      -0.775557    6[1-(0),6-(1,6),6-(1,7)]
    44        5.81849        5.81849        5.81849    6[1-(0),6-(1,6),6-(6,6)]
    45      -1.396499      -1.396499      -1.396499    6[1-(0),6-(1,6),6-(6,6)]
    46       5.628994       5.628994       5.628994    6[6-(6,6),8-(60),8-(60)]
    47       3.284728       3.284728       3.284728    6[6-(1,6),6-(1,6),6-(8,8)]
    48        0.81551        0.81551        0.81551    6[6-(1,6),6-(7,8),6-(8,8)]
    49      -0.448529      -0.448529      -0.448529    6[6-(6,6),7-(6),8-(60)]
    50       0.055481       0.055481       0.055481    6[6-(1,6),6-(1,6),6-(8,8)]
    51      -0.537297      -0.537297      -0.537297    6[6-(6,6),8-(60),8-(60)]
    52      -0.101239      -0.101239      -0.101239    6[1-(0),6-(1,6),6-(6,6)]
    53       4.706878       4.706878       4.706878    6[1-(0),6-(1,6),6-(6,6)]
    54       0.180596       0.180596       0.180596    6[1-(0),6-(1,6),7-(6)]
    55       1.250379       1.250379       1.250379    6[6-(6,6),8-(60),8-(60)]
    56       1.668569       1.668569       1.668569    6[1-(0),6-(1,6),6-(6,6)]
    57       1.362659       1.362659       1.362659    6[1-(0),6-(1,6),6-(1,7)]
    58       3.865612       3.865612       3.865612    6[1-(0),6-(1,6),6-(6,6)]
    59       1.983601       1.983601       1.983601    6[1-(0),6-(1,6),6-(6,6)]
    60       4.055108       4.055108       4.055108    6[6-(6,6),8-(60),8-(60)]
    61      -1.263772      -1.263772      -1.263772    6[6-(1,6),6-(1,6),6-(8,8)]
    62        5.36401        5.36401        5.36401    6[6-(1,6),6-(7,8),6-(8,8)]
    63       4.099971       4.099971       4.099971    6[6-(6,6),7-(6),8-(60)]
    64       4.603981       4.603981       4.603981    6[6-(1,6),6-(1,6),6-(8,8)]
    65       4.011203       4.011203       4.011203    6[6-(6,6),8-(60),8-(60)]
    66       4.447261       4.447261       4.447261    6[1-(0),6-(1,6),6-(6,6)]
    67       0.158378       0.158378       0.158378    6[1-(0),6-(1,6),6-(6,6)]
    68       4.729096       4.729096       4.729096    6[1-(0),6-(1,6),7-(6)]
    69       5.798879       5.798879       5.798879    6[6-(6,6),8-(60),8-(60)]
    70       6.217069       6.217069       6.217069    6[1-(0),6-(1,6),6-(6,6)]
    71       5.911159       5.911159       5.911159    6[1-(0),6-(1,6),6-(1,7)]
    72      -0.682888      -0.682888      -0.682888    6[1-(0),6-(1,6),6-(6,6)]
    73       6.532101       6.532101       6.532101    6[1-(0),6-(1,6),6-(6,6)]
    74      -0.493392      -0.493392      -0.493392    6[6-(6,6),8-(60),8-(60)]
    75       1.850874       1.850874       1.850874    6[6-(1,6),6-(1,6),6-(8,8)]
    76       4.320092       4.320092       4.320092    6[6-(1,6),6-(7,8),6-(8,8)]
    77       5.584131       5.584131       5.584131    6[6-(6,6),7-(6),8-(60)]
    78       5.080121       5.080121       5.080121    6[6-(1,6),6-(1,6),6-(8,8)]
    79       5.672899       5.672899       5.672899    6[6-(6,6),8-(60),8-(60)]
    80       5.236841       5.236841       5.236841    6[1-(0),6-(1,6),6-(6,6)]
    81       0.428724       0.428724       0.428724    6[1-(0),6-(1,6),6-(6,6)]
    82       4.955006       4.955006       4.955006    6[1-(0),6-(1,6),7-(6)]
    83       3.885223       3.885223       3.885223    6[6-(6,6),8-(60),8-(60)]
    84       3.467033       3.467033       3.467033    6[1-(0),6-(1,6),6-(6,6)]
    85       3.772943       3.772943       3.772943    6[1-(0),6-(1,6),6-(1,7)]
    86        1.26999        1.26999        1.26999    6[1-(0),6-(1,6),6-(6,6)]
    87       3.152001       3.152001       3.152001    6[1-(0),6-(1,6),6-(6,6)]
    88       1.080494       1.080494       1.080494    6[6-(6,6),8-(60),8-(60)]
    89       1.262955       1.262955       1.262955    7[6-(1,6),6-(6,8)]
    90      -0.675853      -0.675853      -0.675853    7[6-(1,6),6-(6,8)]
    91       3.872647       3.872647       3.872647    7[6-(1,6),6-(6,8)]
    92       5.811455       5.811455       5.811455    7[6-(1,6),6-(6,8)]
    93       4.395341       4.395341       4.395341    8[6-(6,8),60-(8,8,8,8,8,8)]
    94       0.011671       0.011671       0.011671    8[6-(6,8),60-(8,8,8,8,8,8)]
    95       0.769074       0.769074       0.769074    8[6-(6,8),60-(8,8,8,8,8,8)]
    96       1.929102       1.929102       1.929102    8[6-(6,7),60-(8,8,8,8,8,8)]
    97       1.977405       1.977405       1.977405    8[6-(6,8),60-(8,8,8,8,8,8)]
    98       6.284509       6.284509       6.284509    8[6-(6,8),60-(8,8,8,8,8,8)]
    99      -1.751743      -1.751743      -1.751743    8[6-(6,8),60-(8,8,8,8,8,8)]
   100       5.288761       5.288761       5.288761    8[6-(6,8),60-(8,8,8,8,8,8)]
   101       0.575431       0.575431       0.575431    8[6-(6,8),60-(8,8,8,8,8,8)]
   102      -0.181972      -0.181972      -0.181972    8[6-(6,8),60-(8,8,8,8,8,8)]
   103         -1.342         -1.342         -1.342    8[6-(6,7),60-(8,8,8,8,8,8)]
   104      -1.390303      -1.390303      -1.390303    8[6-(6,8),60-(8,8,8,8,8,8)]
   105       3.399593       3.399593       3.399593    8[6-(6,8),60-(8,8,8,8,8,8)]
   106       2.338845       2.338845       2.338845    8[6-(6,8),60-(8,8,8,8,8,8)]
   107       0.740261       0.740261       0.740261    8[6-(6,8),60-(8,8,8,8,8,8)]
   108       5.123931       5.123931       5.123931    8[6-(6,8),60-(8,8,8,8,8,8)]
   109       4.366528       4.366528       4.366528    8[6-(6,8),60-(8,8,8,8,8,8)]
   110         3.2065         3.2065         3.2065    8[6-(6,7),60-(8,8,8,8,8,8)]
   111       3.158197       3.158197       3.158197    8[6-(6,8),60-(8,8,8,8,8,8)]
   112      -1.148907      -1.148907      -1.148907    8[6-(6,8),60-(8,8,8,8,8,8)]
   113       6.887345       6.887345       6.887345    8[6-(6,8),60-(8,8,8,8,8,8)]
   114      -0.153159      -0.153159      -0.153159    8[6-(6,8),60-(8,8,8,8,8,8)]
   115       4.560171       4.560171       4.560171    8[6-(6,8),60-(8,8,8,8,8,8)]
   116       5.317574       5.317574       5.317574    8[6-(6,8),60-(8,8,8,8,8,8)]
   117       6.477602       6.477602       6.477602    8[6-(6,7),60-(8,8,8,8,8,8)]
   118       6.525905       6.525905       6.525905    8[6-(6,8),60-(8,8,8,8,8,8)]
   119       1.736009       1.736009       1.736009    8[6-(6,8),60-(8,8,8,8,8,8)]
   120       2.796757       2.796757       2.796757    8[6-(6,8),60-(8,8,8,8,8,8)]
