# Supplementary material for: A collection of forcefield precursors for metal–organic frameworks
Source: RSC Adv. 2019 Nov 13;9(63):36492–507. doi: 10.1039/c9ra07327b (PMC9075174; doi:10.1039/c9ra07327b)
Supplement: RA-009-C9RA07327B-s2646 [file RA-009-C9RA07327B-s2646.txt]

WAHMUP_clean

8.212000    0.000000    0.000000
-3.395025    10.081709    0.000000
-0.069303    -1.892868    13.372520

     1      -1.732164      -1.732164      -1.732164    29[7-(6,6),7-(6,6),7-(6,6),7-(6,6)]
     2          4.106          4.106          4.106    29[7-(6,6),7-(6,6)]
     3        3.74578        3.74578        3.74578    1[6-(1,6,7)]
     4       2.700635       2.700635       2.700635    1[6-(1,6,7)]
     5       2.725231       2.725231       2.725231    1[6-(1,6,7)]
     6       3.565763       3.565763       3.565763    1[6-(1,6,7)]
     7       1.038975       1.038975       1.038975    1[6-(7,7)]
     8       4.884188       4.884188       4.884188    1[6-(7,7)]
     9       7.418013       7.418013       7.418013    1[6-(1,6,7)]
    10      -0.220851      -0.220851      -0.220851    1[6-(1,6,7)]
    11       4.925835       4.925835       4.925835    1[6-(7,7)]
    12       4.191133       4.191133       4.191133    1[6-(7,7)]
    13       5.153127       5.153127       5.153127    1[6-(7,7)]
    14       0.266052       0.266052       0.266052    1[6-(7,7)]
    15       1.001892       1.001892       1.001892    1[6-(1,6,7)]
    16       2.047037       2.047037       2.047037    1[6-(1,6,7)]
    17       2.022441       2.022441       2.022441    1[6-(1,6,7)]
    18       1.181909       1.181909       1.181909    1[6-(1,6,7)]
    19       3.708697       3.708697       3.708697    1[6-(7,7)]
    20      -0.136516      -0.136516      -0.136516    1[6-(7,7)]
    21      -2.670341      -2.670341      -2.670341    1[6-(1,6,7)]
    22      -3.243477      -3.243477      -3.243477    1[6-(1,6,7)]
    23      -0.178163      -0.178163      -0.178163    1[6-(7,7)]
    24       0.556539       0.556539       0.556539    1[6-(7,7)]
    25      -0.405455      -0.405455      -0.405455    1[6-(7,7)]
    26        4.48162        4.48162        4.48162    1[6-(7,7)]
    27       3.630184       3.630184       3.630184    6[1-(0),1-(0),6-(1,1,7),7-(6,7)]
    28       3.622046       3.622046       3.622046    6[1-(0),1-(0),6-(1,1,7),7-(6,7)]
    29       1.478532       1.478532       1.478532    6[1-(0),7-(6,29),7-(6,7)]
    30        4.76764        4.76764        4.76764    6[1-(0),7-(6,29),7-(6,7)]
    31       7.879083       7.879083       7.879083    6[1-(0),1-(0),6-(1,1,7),7-(6,7)]
    32       4.783814       4.783814       4.783814    6[1-(0),7-(6,29),7-(7)]
    33       4.246683       4.246683       4.246683    6[1-(0),7-(6,29),7-(7)]
    34       4.789364       4.789364       4.789364    6[1-(0),7-(6,29),7-(6,7)]
    35      -0.513357      -0.513357      -0.513357    6[1-(0),7-(6,29),7-(7)]
    36       1.117488       1.117488       1.117488    6[1-(0),1-(0),6-(1,1,7),7-(6,7)]
    37       1.125626       1.125626       1.125626    6[1-(0),1-(0),6-(1,1,7),7-(6,7)]
    38        3.26914        3.26914        3.26914    6[1-(0),7-(6,29),7-(6,7)]
    39      -0.019968      -0.019968      -0.019968    6[1-(0),7-(6,29),7-(6,7)]
    40      -3.131411      -3.131411      -3.131411    6[1-(0),1-(0),6-(1,1,7),7-(6,7)]
    41      -0.036142      -0.036142      -0.036142    6[1-(0),7-(6,29),7-(7)]
    42       0.500989       0.500989       0.500989    6[1-(0),7-(6,29),7-(7)]
    43      -0.041692      -0.041692      -0.041692    6[1-(0),7-(6,29),7-(6,7)]
    44       5.261029       5.261029       5.261029    6[1-(0),7-(6,29),7-(7)]
    45       3.603385       3.603385       3.603385    7[6-(1,7),7-(6,6)]
    46      -0.700242      -0.700242      -0.700242    7[6-(1,7),6-(1,7),29-(7)]
    47       4.148385       4.148385       4.148385    7[6-(1,1,6),6-(1,7),7-(6)]
    48      -2.408952      -2.408952      -2.408952    7[6-(1,1,6),6-(1,7),7-(6)]
    49       3.982788       3.982788       3.982788    7[6-(1,1,6),6-(1,7),7-(6)]
    50       5.003599       5.003599       5.003599    7[6-(1,7),6-(1,7),29-(7,7,7)]
    51        5.21319        5.21319        5.21319    7[6-(1,7),6-(1,7),29-(7,7,7)]
    52      -1.512743      -1.512743      -1.512743    7[6-(1,7),7-(6,6)]
    53       4.142743       4.142743       4.142743    7[6-(1,7),7-(6,6)]
    54       1.144287       1.144287       1.144287    7[6-(1,7),7-(6,6)]
    55       5.447914       5.447914       5.447914    7[6-(1,7),6-(1,7),29-(7)]
    56       0.599287       0.599287       0.599287    7[6-(1,1,6),6-(1,7),7-(6)]
    57       7.156624       7.156624       7.156624    7[6-(1,1,6),6-(1,7),7-(6)]
    58       0.764884       0.764884       0.764884    7[6-(1,1,6),6-(1,7),7-(6)]
    59      -0.255927      -0.255927      -0.255927    7[6-(1,7),6-(1,7),29-(7,7,7)]
    60      -0.465518      -0.465518      -0.465518    7[6-(1,7),6-(1,7),29-(7,7,7)]
    61       6.260415       6.260415       6.260415    7[6-(1,7),7-(6,6)]
    62       0.604929       0.604929       0.604929    7[6-(1,7),7-(6,6)]
