# Supplementary material for: A collection of forcefield precursors for metal–organic frameworks
Source: RSC Adv. 2019 Nov 13;9(63):36492–507. doi: 10.1039/c9ra07327b (PMC9075174; doi:10.1039/c9ra07327b)
Supplement: RA-009-C9RA07327B-s2647 [file RA-009-C9RA07327B-s2647.txt]

WALBOC_clean

12.930500    0.000000    0.000000
0.000000    13.796100    0.000000
0.000000    0.000000    16.829500

     1        6.15091        6.15091        6.15091    30[7-(6,6),7-(6,7),7-(6,7),8-(6),8-(6)]
     2       5.522229       5.522229       5.522229    30[7-(6,6),7-(6,7),7-(6,7),8-(6)]
     3        6.77959        6.77959        6.77959    30[7-(6,6),7-(6,7),7-(6,7),8-(6),8-(6)]
     4       7.408271       7.408271       7.408271    30[7-(6,6),7-(6,7),7-(6,7),8-(6)]
     5       12.61616       12.61616       12.61616    30[7-(6,6),7-(6,7),7-(6,7),8-(6),8-(6)]
     6      11.987479      11.987479      11.987479    30[7-(6,6),7-(6,7),7-(6,7),8-(6)]
     7        0.31434        0.31434        0.31434    30[7-(6,6),7-(6,7),7-(6,7),8-(6),8-(6)]
     8       0.943021       0.943021       0.943021    30[7-(6,6),7-(6,7),7-(6,7),8-(6)]
     9        6.77959        6.77959        6.77959    30[7-(6,6),7-(6,7),7-(6,7),8-(6),8-(6)]
    10       7.408271       7.408271       7.408271    30[7-(6,6),7-(6,7),7-(6,7),8-(6)]
    11        6.15091        6.15091        6.15091    30[7-(6,6),7-(6,7),7-(6,7),8-(6),8-(6)]
    12       5.522229       5.522229       5.522229    30[7-(6,6),7-(6,7),7-(6,7),8-(6)]
    13        0.31434        0.31434        0.31434    30[7-(6,6),7-(6,7),7-(6,7),8-(6),8-(6)]
    14       0.943021       0.943021       0.943021    30[7-(6,6),7-(6,7),7-(6,7),8-(6)]
    15       12.61616       12.61616       12.61616    30[7-(6,6),7-(6,7),7-(6,7),8-(6),8-(6)]
    16      11.987479      11.987479      11.987479    30[7-(6,6),7-(6,7),7-(6,7),8-(6)]
    17       3.210643       3.210643       3.210643    1[6-(7,7)]
    18       5.751486       5.751486       5.751486    1[6-(7,7)]
    19       4.238618       4.238618       4.238618    1[7-(1,6)]
    20       2.829193       2.829193       2.829193    1[7-(1,6)]
    21       7.612185       7.612185       7.612185    1[7-(1,6)]
    22       7.299267       7.299267       7.299267    1[7-(1,6)]
    23       9.719857       9.719857       9.719857    1[6-(7,7)]
    24       7.179014       7.179014       7.179014    1[6-(7,7)]
    25       8.691882       8.691882       8.691882    1[7-(1,6)]
    26      10.101307      10.101307      10.101307    1[7-(1,6)]
    27       5.318315       5.318315       5.318315    1[7-(1,6)]
    28       5.631233       5.631233       5.631233    1[7-(1,6)]
    29       9.675893       9.675893       9.675893    1[6-(7,7)]
    30      12.216736      12.216736      12.216736    1[6-(7,7)]
    31      10.703868      10.703868      10.703868    1[7-(1,6)]
    32       9.294443       9.294443       9.294443    1[7-(1,6)]
    33       1.146935       1.146935       1.146935    1[7-(1,6)]
    34       0.834017       0.834017       0.834017    1[7-(1,6)]
    35       3.254607       3.254607       3.254607    1[6-(7,7)]
    36       0.713764       0.713764       0.713764    1[6-(7,7)]
    37       2.226632       2.226632       2.226632    1[7-(1,6)]
    38       3.636057       3.636057       3.636057    1[7-(1,6)]
    39      11.783565      11.783565      11.783565    1[7-(1,6)]
    40      12.096483      12.096483      12.096483    1[7-(1,6)]
    41       9.719857       9.719857       9.719857    1[6-(7,7)]
    42       7.179014       7.179014       7.179014    1[6-(7,7)]
    43       8.691882       8.691882       8.691882    1[7-(1,6)]
    44      10.101307      10.101307      10.101307    1[7-(1,6)]
    45       5.318315       5.318315       5.318315    1[7-(1,6)]
    46       5.631233       5.631233       5.631233    1[7-(1,6)]
    47       3.210643       3.210643       3.210643    1[6-(7,7)]
    48       5.751486       5.751486       5.751486    1[6-(7,7)]
    49       4.238618       4.238618       4.238618    1[7-(1,6)]
    50       2.829193       2.829193       2.829193    1[7-(1,6)]
    51       7.612185       7.612185       7.612185    1[7-(1,6)]
    52       7.299267       7.299267       7.299267    1[7-(1,6)]
    53       3.254607       3.254607       3.254607    1[6-(7,7)]
    54       0.713764       0.713764       0.713764    1[6-(7,7)]
    55       2.226632       2.226632       2.226632    1[7-(1,6)]
    56       3.636057       3.636057       3.636057    1[7-(1,6)]
    57      11.783565      11.783565      11.783565    1[7-(1,6)]
    58      12.096483      12.096483      12.096483    1[7-(1,6)]
    59       9.675893       9.675893       9.675893    1[6-(7,7)]
    60      12.216736      12.216736      12.216736    1[6-(7,7)]
    61      10.703868      10.703868      10.703868    1[7-(1,6)]
    62       9.294443       9.294443       9.294443    1[7-(1,6)]
    63       1.146935       1.146935       1.146935    1[7-(1,6)]
    64       0.834017       0.834017       0.834017    1[7-(1,6)]
    65       5.470895       5.470895       5.470895    6[6-(8,8),8-(0),8-(30)]
    66       6.125178       6.125178       6.125178    6[6-(8,8),8-(30),8-(30)]
    67       3.858461       3.858461       3.858461    6[7-(1,1),7-(6,30),7-(7,30)]
    68       3.594679       3.594679       3.594679    6[1-(0),7-(6,30),7-(7,30)]
    69       6.822132       6.822132       6.822132    6[7-(1,1),7-(6,30),7-(7,30)]
    70       6.085093       6.085093       6.085093    6[1-(0),7-(6,30),7-(7,30)]
    71       7.459605       7.459605       7.459605    6[6-(8,8),8-(0),8-(30)]
    72       6.805322       6.805322       6.805322    6[6-(8,8),8-(30),8-(30)]
    73       9.072039       9.072039       9.072039    6[7-(1,1),7-(6,30),7-(7,30)]
    74       9.335821       9.335821       9.335821    6[1-(0),7-(6,30),7-(7,30)]
    75       6.108368       6.108368       6.108368    6[7-(1,1),7-(6,30),7-(7,30)]
    76       6.845407       6.845407       6.845407    6[1-(0),7-(6,30),7-(7,30)]
    77      11.936145      11.936145      11.936145    6[6-(8,8),8-(0),8-(30)]
    78      12.590428      12.590428      12.590428    6[6-(8,8),8-(30),8-(30)]
    79      10.323711      10.323711      10.323711    6[7-(1,1),7-(6,30),7-(7,30)]
    80      10.059929      10.059929      10.059929    6[1-(0),7-(6,30),7-(7,30)]
    81       0.356882       0.356882       0.356882    6[7-(1,1),7-(6,30),7-(7,30)]
    82      12.550343      12.550343      12.550343    6[1-(0),7-(6,30),7-(7,30)]
    83       0.994355       0.994355       0.994355    6[6-(8,8),8-(0),8-(30)]
    84       0.340072       0.340072       0.340072    6[6-(8,8),8-(30),8-(30)]
    85       2.606789       2.606789       2.606789    6[7-(1,1),7-(6,30),7-(7,30)]
    86       2.870571       2.870571       2.870571    6[1-(0),7-(6,30),7-(7,30)]
    87      12.573618      12.573618      12.573618    6[7-(1,1),7-(6,30),7-(7,30)]
    88       0.380157       0.380157       0.380157    6[1-(0),7-(6,30),7-(7,30)]
    89       7.459605       7.459605       7.459605    6[6-(8,8),8-(0),8-(30)]
    90       6.805322       6.805322       6.805322    6[6-(8,8),8-(30),8-(30)]
    91       9.072039       9.072039       9.072039    6[7-(1,1),7-(6,30),7-(7,30)]
    92       9.335821       9.335821       9.335821    6[1-(0),7-(6,30),7-(7,30)]
    93       6.108368       6.108368       6.108368    6[7-(1,1),7-(6,30),7-(7,30)]
    94       6.845407       6.845407       6.845407    6[1-(0),7-(6,30),7-(7,30)]
    95       5.470895       5.470895       5.470895    6[6-(8,8),8-(0),8-(30)]
    96       6.125178       6.125178       6.125178    6[6-(8,8),8-(30),8-(30)]
    97       3.858461       3.858461       3.858461    6[7-(1,1),7-(6,30),7-(7,30)]
    98       3.594679       3.594679       3.594679    6[1-(0),7-(6,30),7-(7,30)]
    99       6.822132       6.822132       6.822132    6[7-(1,1),7-(6,30),7-(7,30)]
   100       6.085093       6.085093       6.085093    6[1-(0),7-(6,30),7-(7,30)]
   101       0.994355       0.994355       0.994355    6[6-(8,8),8-(0),8-(30)]
   102       0.340072       0.340072       0.340072    6[6-(8,8),8-(30),8-(30)]
   103       2.606789       2.606789       2.606789    6[7-(1,1),7-(6,30),7-(7,30)]
   104       2.870571       2.870571       2.870571    6[1-(0),7-(6,30),7-(7,30)]
   105      12.573618      12.573618      12.573618    6[7-(1,1),7-(6,30),7-(7,30)]
   106       0.380157       0.380157       0.380157    6[1-(0),7-(6,30),7-(7,30)]
   107      11.936145      11.936145      11.936145    6[6-(8,8),8-(0),8-(30)]
   108      12.590428      12.590428      12.590428    6[6-(8,8),8-(30),8-(30)]
   109      10.323711      10.323711      10.323711    6[7-(1,1),7-(6,30),7-(7,30)]
   110      10.059929      10.059929      10.059929    6[1-(0),7-(6,30),7-(7,30)]
   111       0.356882       0.356882       0.356882    6[7-(1,1),7-(6,30),7-(7,30)]
   112      12.550343      12.550343      12.550343    6[1-(0),7-(6,30),7-(7,30)]
   113       2.917121       2.917121       2.917121    7[6-(1,7),6-(7,7),30-(7,7,8)]
   114       4.814025       4.814025       4.814025    7[6-(1,7),7-(6,30),30-(7,7,8,8)]
   115       4.996345       4.996345       4.996345    7[6-(7,7),7-(6,30),30-(7,7,8,8)]
   116       3.612782       3.612782       3.612782    7[1-(0),1-(0),6-(7,7)]
   117       6.298447       6.298447       6.298447    7[6-(1,7),7-(6,30),30-(7,7,8)]
   118       6.780754       6.780754       6.780754    7[6-(7,7),7-(6,30),30-(7,7,8)]
   119       6.390253       6.390253       6.390253    7[6-(1,7),6-(7,7),30-(7,7,8,8)]
   120       7.299267       7.299267       7.299267    7[1-(0),1-(0),6-(7,7)]
   121      10.013379      10.013379      10.013379    7[6-(1,7),6-(7,7),30-(7,7,8)]
   122       8.116475       8.116475       8.116475    7[6-(1,7),7-(6,30),30-(7,7,8,8)]
   123       7.934155       7.934155       7.934155    7[6-(7,7),7-(6,30),30-(7,7,8,8)]
   124       9.317718       9.317718       9.317718    7[1-(0),1-(0),6-(7,7)]
   125       6.632053       6.632053       6.632053    7[6-(1,7),7-(6,30),30-(7,7,8)]
   126       6.149746       6.149746       6.149746    7[6-(7,7),7-(6,30),30-(7,7,8)]
   127       6.540247       6.540247       6.540247    7[6-(1,7),6-(7,7),30-(7,7,8,8)]
   128       5.631233       5.631233       5.631233    7[1-(0),1-(0),6-(7,7)]
   129       9.382371       9.382371       9.382371    7[6-(1,7),6-(7,7),30-(7,7,8)]
   130      11.279275      11.279275      11.279275    7[6-(1,7),7-(6,30),30-(7,7,8,8)]
   131      11.461595      11.461595      11.461595    7[6-(7,7),7-(6,30),30-(7,7,8,8)]
   132      10.078032      10.078032      10.078032    7[1-(0),1-(0),6-(7,7)]
   133      12.763697      12.763697      12.763697    7[6-(1,7),7-(6,30),30-(7,7,8)]
   134       0.315504       0.315504       0.315504    7[6-(7,7),7-(6,30),30-(7,7,8)]
   135      12.855503      12.855503      12.855503    7[6-(1,7),6-(7,7),30-(7,7,8,8)]
   136       0.834017       0.834017       0.834017    7[1-(0),1-(0),6-(7,7)]
   137       3.548129       3.548129       3.548129    7[6-(1,7),6-(7,7),30-(7,7,8)]
   138       1.651225       1.651225       1.651225    7[6-(1,7),7-(6,30),30-(7,7,8,8)]
   139       1.468905       1.468905       1.468905    7[6-(7,7),7-(6,30),30-(7,7,8,8)]
   140       2.852468       2.852468       2.852468    7[1-(0),1-(0),6-(7,7)]
   141       0.166803       0.166803       0.166803    7[6-(1,7),7-(6,30),30-(7,7,8)]
   142      12.614996      12.614996      12.614996    7[6-(7,7),7-(6,30),30-(7,7,8)]
   143       0.074997       0.074997       0.074997    7[6-(1,7),6-(7,7),30-(7,7,8,8)]
   144      12.096483      12.096483      12.096483    7[1-(0),1-(0),6-(7,7)]
   145      10.013379      10.013379      10.013379    7[6-(1,7),6-(7,7),30-(7,7,8)]
   146       8.116475       8.116475       8.116475    7[6-(1,7),7-(6,30),30-(7,7,8,8)]
   147       7.934155       7.934155       7.934155    7[6-(7,7),7-(6,30),30-(7,7,8,8)]
   148       9.317718       9.317718       9.317718    7[1-(0),1-(0),6-(7,7)]
   149       6.632053       6.632053       6.632053    7[6-(1,7),7-(6,30),30-(7,7,8)]
   150       6.149746       6.149746       6.149746    7[6-(7,7),7-(6,30),30-(7,7,8)]
   151       6.540247       6.540247       6.540247    7[6-(1,7),6-(7,7),30-(7,7,8,8)]
   152       5.631233       5.631233       5.631233    7[1-(0),1-(0),6-(7,7)]
   153       2.917121       2.917121       2.917121    7[6-(1,7),6-(7,7),30-(7,7,8)]
   154       4.814025       4.814025       4.814025    7[6-(1,7),7-(6,30),30-(7,7,8,8)]
   155       4.996345       4.996345       4.996345    7[6-(7,7),7-(6,30),30-(7,7,8,8)]
   156       3.612782       3.612782       3.612782    7[1-(0),1-(0),6-(7,7)]
   157       6.298447       6.298447       6.298447    7[6-(1,7),7-(6,30),30-(7,7,8)]
   158       6.780754       6.780754       6.780754    7[6-(7,7),7-(6,30),30-(7,7,8)]
   159       6.390253       6.390253       6.390253    7[6-(1,7),6-(7,7),30-(7,7,8,8)]
   160       7.299267       7.299267       7.299267    7[1-(0),1-(0),6-(7,7)]
   161       3.548129       3.548129       3.548129    7[6-(1,7),6-(7,7),30-(7,7,8)]
   162       1.651225       1.651225       1.651225    7[6-(1,7),7-(6,30),30-(7,7,8,8)]
   163       1.468905       1.468905       1.468905    7[6-(7,7),7-(6,30),30-(7,7,8,8)]
   164       2.852468       2.852468       2.852468    7[1-(0),1-(0),6-(7,7)]
   165       0.166803       0.166803       0.166803    7[6-(1,7),7-(6,30),30-(7,7,8)]
   166      12.614996      12.614996      12.614996    7[6-(7,7),7-(6,30),30-(7,7,8)]
   167       0.074997       0.074997       0.074997    7[6-(1,7),6-(7,7),30-(7,7,8,8)]
   168      12.096483      12.096483      12.096483    7[1-(0),1-(0),6-(7,7)]
   169       9.382371       9.382371       9.382371    7[6-(1,7),6-(7,7),30-(7,7,8)]
   170      11.279275      11.279275      11.279275    7[6-(1,7),7-(6,30),30-(7,7,8,8)]
   171      11.461595      11.461595      11.461595    7[6-(7,7),7-(6,30),30-(7,7,8,8)]
   172      10.078032      10.078032      10.078032    7[1-(0),1-(0),6-(7,7)]
   173      12.763697      12.763697      12.763697    7[6-(1,7),7-(6,30),30-(7,7,8)]
   174       0.315504       0.315504       0.315504    7[6-(7,7),7-(6,30),30-(7,7,8)]
   175      12.855503      12.855503      12.855503    7[6-(1,7),6-(7,7),30-(7,7,8,8)]
   176       0.834017       0.834017       0.834017    7[1-(0),1-(0),6-(7,7)]
   177       6.263534       6.263534       6.263534    8[6-(6,8),30-(7,7,7)]
   178       5.107548       5.107548       5.107548    8[6-(6,8)]
   179       6.489818       6.489818       6.489818    8[6-(6,8),30-(7,7,7,8)]
   180       5.372623       5.372623       5.372623    8[6-(6,8),30-(7,7,7,8)]
   181       6.666966       6.666966       6.666966    8[6-(6,8),30-(7,7,7)]
   182       7.822953       7.822953       7.822953    8[6-(6,8)]
   183       6.440682       6.440682       6.440682    8[6-(6,8),30-(7,7,7,8)]
   184       7.557877       7.557877       7.557877    8[6-(6,8),30-(7,7,7,8)]
   185      12.728784      12.728784      12.728784    8[6-(6,8),30-(7,7,7)]
   186      11.572798      11.572798      11.572798    8[6-(6,8)]
   187       0.024568       0.024568       0.024568    8[6-(6,8),30-(7,7,7,8)]
   188      11.837873      11.837873      11.837873    8[6-(6,8),30-(7,7,7,8)]
   189       0.201716       0.201716       0.201716    8[6-(6,8),30-(7,7,7)]
   190       1.357703       1.357703       1.357703    8[6-(6,8)]
   191      -0.024568      -0.024568      -0.024568    8[6-(6,8),30-(7,7,7,8)]
   192       1.092627       1.092627       1.092627    8[6-(6,8),30-(7,7,7,8)]
   193       6.666966       6.666966       6.666966    8[6-(6,8),30-(7,7,7)]
   194       7.822953       7.822953       7.822953    8[6-(6,8)]
   195       6.440682       6.440682       6.440682    8[6-(6,8),30-(7,7,7,8)]
   196       7.557877       7.557877       7.557877    8[6-(6,8),30-(7,7,7,8)]
   197       6.263534       6.263534       6.263534    8[6-(6,8),30-(7,7,7)]
   198       5.107548       5.107548       5.107548    8[6-(6,8)]
   199       6.489818       6.489818       6.489818    8[6-(6,8),30-(7,7,7,8)]
   200       5.372623       5.372623       5.372623    8[6-(6,8),30-(7,7,7,8)]
   201       0.201716       0.201716       0.201716    8[6-(6,8),30-(7,7,7)]
   202       1.357703       1.357703       1.357703    8[6-(6,8)]
   203      -0.024568      -0.024568      -0.024568    8[6-(6,8),30-(7,7,7,8)]
   204       1.092627       1.092627       1.092627    8[6-(6,8),30-(7,7,7,8)]
   205      12.728784      12.728784      12.728784    8[6-(6,8),30-(7,7,7)]
   206      11.572798      11.572798      11.572798    8[6-(6,8)]
   207       0.024568       0.024568       0.024568    8[6-(6,8),30-(7,7,7,8)]
   208      11.837873      11.837873      11.837873    8[6-(6,8),30-(7,7,7,8)]
