# Supplementary material for: A collection of forcefield precursors for metal–organic frameworks
Source: RSC Adv. 2019 Nov 13;9(63):36492–507. doi: 10.1039/c9ra07327b (PMC9075174; doi:10.1039/c9ra07327b)
Supplement: RA-009-C9RA07327B-s2648 [file RA-009-C9RA07327B-s2648.txt]

WALBOC01_clean

12.963900    0.000000    0.000000
0.000000    13.803400    0.000000
0.000000    0.000000    16.831800

     1      12.654581      12.654581      12.654581    30[7-(6,6),7-(6,7),7-(6,7),8-(6),8-(6)]
     2      12.009887      12.009887      12.009887    30[7-(6,6),7-(6,7),7-(6,7),8-(6)]
     3       0.309319       0.309319       0.309319    30[7-(6,6),7-(6,7),7-(6,7),8-(6),8-(6)]
     4       0.954013       0.954013       0.954013    30[7-(6,6),7-(6,7),7-(6,7),8-(6)]
     5       6.172631       6.172631       6.172631    30[7-(6,6),7-(6,7),7-(6,7),8-(6),8-(6)]
     6       5.527937       5.527937       5.527937    30[7-(6,6),7-(6,7),7-(6,7),8-(6)]
     7       6.791269       6.791269       6.791269    30[7-(6,6),7-(6,7),7-(6,7),8-(6),8-(6)]
     8       7.435963       7.435963       7.435963    30[7-(6,6),7-(6,7),7-(6,7),8-(6)]
     9       0.309319       0.309319       0.309319    30[7-(6,6),7-(6,7),7-(6,7),8-(6),8-(6)]
    10       0.954013       0.954013       0.954013    30[7-(6,6),7-(6,7),7-(6,7),8-(6)]
    11      12.654581      12.654581      12.654581    30[7-(6,6),7-(6,7),7-(6,7),8-(6),8-(6)]
    12      12.009887      12.009887      12.009887    30[7-(6,6),7-(6,7),7-(6,7),8-(6)]
    13       6.791269       6.791269       6.791269    30[7-(6,6),7-(6,7),7-(6,7),8-(6),8-(6)]
    14       7.435963       7.435963       7.435963    30[7-(6,6),7-(6,7),7-(6,7),8-(6)]
    15       6.172631       6.172631       6.172631    30[7-(6,6),7-(6,7),7-(6,7),8-(6),8-(6)]
    16       5.527937       5.527937       5.527937    30[7-(6,6),7-(6,7),7-(6,7),8-(6)]
    17      12.315705      12.315705      12.315705    1[6-(7,7)]
    18       9.735889       9.735889       9.735889    1[6-(7,7)]
    19       0.790798       0.790798       0.790798    1[7-(1,6)]
    20       0.751906       0.751906       0.751906    1[7-(1,6)]
    21       9.411791       9.411791       9.411791    1[7-(1,6)]
    22      10.863748      10.863748      10.863748    1[7-(1,6)]
    23       0.648195       0.648195       0.648195    1[6-(7,7)]
    24       3.228011       3.228011       3.228011    1[6-(7,7)]
    25      12.173102      12.173102      12.173102    1[7-(1,6)]
    26      12.211994      12.211994      12.211994    1[7-(1,6)]
    27       3.552109       3.552109       3.552109    1[7-(1,6)]
    28       2.100152       2.100152       2.100152    1[7-(1,6)]
    29       5.833755       5.833755       5.833755    1[6-(7,7)]
    30       3.253939       3.253939       3.253939    1[6-(7,7)]
    31       7.272748       7.272748       7.272748    1[7-(1,6)]
    32       7.233856       7.233856       7.233856    1[7-(1,6)]
    33       2.929841       2.929841       2.929841    1[7-(1,6)]
    34       4.381798       4.381798       4.381798    1[7-(1,6)]
    35       7.130145       7.130145       7.130145    1[6-(7,7)]
    36       9.709961       9.709961       9.709961    1[6-(7,7)]
    37       5.691152       5.691152       5.691152    1[7-(1,6)]
    38       5.730044       5.730044       5.730044    1[7-(1,6)]
    39      10.034059      10.034059      10.034059    1[7-(1,6)]
    40       8.582102       8.582102       8.582102    1[7-(1,6)]
    41       0.648195       0.648195       0.648195    1[6-(7,7)]
    42       3.228011       3.228011       3.228011    1[6-(7,7)]
    43      12.173102      12.173102      12.173102    1[7-(1,6)]
    44      12.211994      12.211994      12.211994    1[7-(1,6)]
    45       3.552109       3.552109       3.552109    1[7-(1,6)]
    46       2.100152       2.100152       2.100152    1[7-(1,6)]
    47      12.315705      12.315705      12.315705    1[6-(7,7)]
    48       9.735889       9.735889       9.735889    1[6-(7,7)]
    49       0.790798       0.790798       0.790798    1[7-(1,6)]
    50       0.751906       0.751906       0.751906    1[7-(1,6)]
    51       9.411791       9.411791       9.411791    1[7-(1,6)]
    52      10.863748      10.863748      10.863748    1[7-(1,6)]
    53       7.130145       7.130145       7.130145    1[6-(7,7)]
    54       9.709961       9.709961       9.709961    1[6-(7,7)]
    55       5.691152       5.691152       5.691152    1[7-(1,6)]
    56       5.730044       5.730044       5.730044    1[7-(1,6)]
    57      10.034059      10.034059      10.034059    1[7-(1,6)]
    58       8.582102       8.582102       8.582102    1[7-(1,6)]
    59       5.833755       5.833755       5.833755    1[6-(7,7)]
    60       3.253939       3.253939       3.253939    1[6-(7,7)]
    61       7.272748       7.272748       7.272748    1[7-(1,6)]
    62       7.233856       7.233856       7.233856    1[7-(1,6)]
    63       2.929841       2.929841       2.929841    1[7-(1,6)]
    64       4.381798       4.381798       4.381798    1[7-(1,6)]
    65      12.603504      12.603504      12.603504    6[6-(8,8),8-(30),8-(30)]
    66      11.961791      11.961791      11.961791    6[6-(8,8),8-(0),8-(30)]
    67       0.361693       0.361693       0.361693    6[7-(1,1),7-(6,30),7-(7,30)]
    68      12.589243      12.589243      12.589243    6[1-(0),7-(6,30),7-(7,30)]
    69      10.343896      10.343896      10.343896    6[7-(1,1),7-(6,30),7-(7,30)]
    70      10.084618      10.084618      10.084618    6[1-(0),7-(6,30),7-(7,30)]
    71       0.360396       0.360396       0.360396    6[6-(8,8),8-(30),8-(30)]
    72       1.002109       1.002109       1.002109    6[6-(8,8),8-(0),8-(30)]
    73      12.602207      12.602207      12.602207    6[7-(1,1),7-(6,30),7-(7,30)]
    74       0.374657       0.374657       0.374657    6[1-(0),7-(6,30),7-(7,30)]
    75       2.620004       2.620004       2.620004    6[7-(1,1),7-(6,30),7-(7,30)]
    76       2.879282       2.879282       2.879282    6[1-(0),7-(6,30),7-(7,30)]
    77       6.121554       6.121554       6.121554    6[6-(8,8),8-(30),8-(30)]
    78       5.479841       5.479841       5.479841    6[6-(8,8),8-(0),8-(30)]
    79       6.843643       6.843643       6.843643    6[7-(1,1),7-(6,30),7-(7,30)]
    80       6.107293       6.107293       6.107293    6[1-(0),7-(6,30),7-(7,30)]
    81       3.861946       3.861946       3.861946    6[7-(1,1),7-(6,30),7-(7,30)]
    82       3.602668       3.602668       3.602668    6[1-(0),7-(6,30),7-(7,30)]
    83       6.842346       6.842346       6.842346    6[6-(8,8),8-(30),8-(30)]
    84       7.484059       7.484059       7.484059    6[6-(8,8),8-(0),8-(30)]
    85       6.120257       6.120257       6.120257    6[7-(1,1),7-(6,30),7-(7,30)]
    86       6.856607       6.856607       6.856607    6[1-(0),7-(6,30),7-(7,30)]
    87       9.101954       9.101954       9.101954    6[7-(1,1),7-(6,30),7-(7,30)]
    88       9.361232       9.361232       9.361232    6[1-(0),7-(6,30),7-(7,30)]
    89       0.360396       0.360396       0.360396    6[6-(8,8),8-(30),8-(30)]
    90       1.002109       1.002109       1.002109    6[6-(8,8),8-(0),8-(30)]
    91      12.602207      12.602207      12.602207    6[7-(1,1),7-(6,30),7-(7,30)]
    92       0.374657       0.374657       0.374657    6[1-(0),7-(6,30),7-(7,30)]
    93       2.620004       2.620004       2.620004    6[7-(1,1),7-(6,30),7-(7,30)]
    94       2.879282       2.879282       2.879282    6[1-(0),7-(6,30),7-(7,30)]
    95      12.603504      12.603504      12.603504    6[6-(8,8),8-(30),8-(30)]
    96      11.961791      11.961791      11.961791    6[6-(8,8),8-(0),8-(30)]
    97       0.361693       0.361693       0.361693    6[7-(1,1),7-(6,30),7-(7,30)]
    98      12.589243      12.589243      12.589243    6[1-(0),7-(6,30),7-(7,30)]
    99      10.343896      10.343896      10.343896    6[7-(1,1),7-(6,30),7-(7,30)]
   100      10.084618      10.084618      10.084618    6[1-(0),7-(6,30),7-(7,30)]
   101       6.842346       6.842346       6.842346    6[6-(8,8),8-(30),8-(30)]
   102       7.484059       7.484059       7.484059    6[6-(8,8),8-(0),8-(30)]
   103       6.120257       6.120257       6.120257    6[7-(1,1),7-(6,30),7-(7,30)]
   104       6.856607       6.856607       6.856607    6[1-(0),7-(6,30),7-(7,30)]
   105       9.101954       9.101954       9.101954    6[7-(1,1),7-(6,30),7-(7,30)]
   106       9.361232       9.361232       9.361232    6[1-(0),7-(6,30),7-(7,30)]
   107       6.121554       6.121554       6.121554    6[6-(8,8),8-(30),8-(30)]
   108       5.479841       5.479841       5.479841    6[6-(8,8),8-(0),8-(30)]
   109       6.843643       6.843643       6.843643    6[7-(1,1),7-(6,30),7-(7,30)]
   110       6.107293       6.107293       6.107293    6[1-(0),7-(6,30),7-(7,30)]
   111       3.861946       3.861946       3.861946    6[7-(1,1),7-(6,30),7-(7,30)]
   112       3.602668       3.602668       3.602668    6[1-(0),7-(6,30),7-(7,30)]
   113       12.89934       12.89934       12.89934    7[6-(1,7),6-(7,7),30-(7,7,8,8)]
   114      12.796147      12.796147      12.796147    7[6-(1,7),7-(6,30),30-(7,7,8)]
   115       0.323579       0.323579       0.323579    7[6-(7,7),7-(6,30),30-(7,7,8)]
   116       0.862099       0.862099       0.862099    7[1-(0),1-(0),6-(7,7)]
   117      11.316318      11.316318      11.316318    7[6-(1,7),7-(6,30),30-(7,7,8,8)]
   118      11.496257      11.496257      11.496257    7[6-(7,7),7-(6,30),30-(7,7,8,8)]
   119        9.41931        9.41931        9.41931    7[6-(1,7),6-(7,7),30-(7,7,8)]
   120      10.098878      10.098878      10.098878    7[1-(0),1-(0),6-(7,7)]
   121        0.06456        0.06456        0.06456    7[6-(1,7),6-(7,7),30-(7,7,8,8)]
   122       0.167753       0.167753       0.167753    7[6-(1,7),7-(6,30),30-(7,7,8)]
   123      12.640321      12.640321      12.640321    7[6-(7,7),7-(6,30),30-(7,7,8)]
   124      12.101801      12.101801      12.101801    7[1-(0),1-(0),6-(7,7)]
   125       1.647582       1.647582       1.647582    7[6-(1,7),7-(6,30),30-(7,7,8,8)]
   126       1.467643       1.467643       1.467643    7[6-(7,7),7-(6,30),30-(7,7,8,8)]
   127        3.54459        3.54459        3.54459    7[6-(1,7),6-(7,7),30-(7,7,8)]
   128       2.865022       2.865022       2.865022    7[1-(0),1-(0),6-(7,7)]
   129        6.41739        6.41739        6.41739    7[6-(1,7),6-(7,7),30-(7,7,8,8)]
   130       6.314197       6.314197       6.314197    7[6-(1,7),7-(6,30),30-(7,7,8)]
   131       6.805529       6.805529       6.805529    7[6-(7,7),7-(6,30),30-(7,7,8)]
   132       7.344049       7.344049       7.344049    7[1-(0),1-(0),6-(7,7)]
   133       4.834368       4.834368       4.834368    7[6-(1,7),7-(6,30),30-(7,7,8,8)]
   134       5.014307       5.014307       5.014307    7[6-(7,7),7-(6,30),30-(7,7,8,8)]
   135        2.93736        2.93736        2.93736    7[6-(1,7),6-(7,7),30-(7,7,8)]
   136       3.616928       3.616928       3.616928    7[1-(0),1-(0),6-(7,7)]
   137        6.54651        6.54651        6.54651    7[6-(1,7),6-(7,7),30-(7,7,8,8)]
   138       6.649703       6.649703       6.649703    7[6-(1,7),7-(6,30),30-(7,7,8)]
   139       6.158371       6.158371       6.158371    7[6-(7,7),7-(6,30),30-(7,7,8)]
   140       5.619851       5.619851       5.619851    7[1-(0),1-(0),6-(7,7)]
   141       8.129532       8.129532       8.129532    7[6-(1,7),7-(6,30),30-(7,7,8,8)]
   142       7.949593       7.949593       7.949593    7[6-(7,7),7-(6,30),30-(7,7,8,8)]
   143       10.02654       10.02654       10.02654    7[6-(1,7),6-(7,7),30-(7,7,8)]
   144       9.346972       9.346972       9.346972    7[1-(0),1-(0),6-(7,7)]
   145        0.06456        0.06456        0.06456    7[6-(1,7),6-(7,7),30-(7,7,8,8)]
   146       0.167753       0.167753       0.167753    7[6-(1,7),7-(6,30),30-(7,7,8)]
   147      12.640321      12.640321      12.640321    7[6-(7,7),7-(6,30),30-(7,7,8)]
   148      12.101801      12.101801      12.101801    7[1-(0),1-(0),6-(7,7)]
   149       1.647582       1.647582       1.647582    7[6-(1,7),7-(6,30),30-(7,7,8,8)]
   150       1.467643       1.467643       1.467643    7[6-(7,7),7-(6,30),30-(7,7,8,8)]
   151        3.54459        3.54459        3.54459    7[6-(1,7),6-(7,7),30-(7,7,8)]
   152       2.865022       2.865022       2.865022    7[1-(0),1-(0),6-(7,7)]
   153       12.89934       12.89934       12.89934    7[6-(1,7),6-(7,7),30-(7,7,8,8)]
   154      12.796147      12.796147      12.796147    7[6-(1,7),7-(6,30),30-(7,7,8)]
   155       0.323579       0.323579       0.323579    7[6-(7,7),7-(6,30),30-(7,7,8)]
   156       0.862099       0.862099       0.862099    7[1-(0),1-(0),6-(7,7)]
   157      11.316318      11.316318      11.316318    7[6-(1,7),7-(6,30),30-(7,7,8,8)]
   158      11.496257      11.496257      11.496257    7[6-(7,7),7-(6,30),30-(7,7,8,8)]
   159        9.41931        9.41931        9.41931    7[6-(1,7),6-(7,7),30-(7,7,8)]
   160      10.098878      10.098878      10.098878    7[1-(0),1-(0),6-(7,7)]
   161        6.54651        6.54651        6.54651    7[6-(1,7),6-(7,7),30-(7,7,8,8)]
   162       6.649703       6.649703       6.649703    7[6-(1,7),7-(6,30),30-(7,7,8)]
   163       6.158371       6.158371       6.158371    7[6-(7,7),7-(6,30),30-(7,7,8)]
   164       5.619851       5.619851       5.619851    7[1-(0),1-(0),6-(7,7)]
   165       8.129532       8.129532       8.129532    7[6-(1,7),7-(6,30),30-(7,7,8,8)]
   166       7.949593       7.949593       7.949593    7[6-(7,7),7-(6,30),30-(7,7,8,8)]
   167       10.02654       10.02654       10.02654    7[6-(1,7),6-(7,7),30-(7,7,8)]
   168       9.346972       9.346972       9.346972    7[1-(0),1-(0),6-(7,7)]
   169        6.41739        6.41739        6.41739    7[6-(1,7),6-(7,7),30-(7,7,8,8)]
   170       6.314197       6.314197       6.314197    7[6-(1,7),7-(6,30),30-(7,7,8)]
   171       6.805529       6.805529       6.805529    7[6-(7,7),7-(6,30),30-(7,7,8)]
   172       7.344049       7.344049       7.344049    7[1-(0),1-(0),6-(7,7)]
   173       4.834368       4.834368       4.834368    7[6-(1,7),7-(6,30),30-(7,7,8,8)]
   174       5.014307       5.014307       5.014307    7[6-(7,7),7-(6,30),30-(7,7,8,8)]
   175        2.93736        2.93736        2.93736    7[6-(1,7),6-(7,7),30-(7,7,8)]
   176       3.616928       3.616928       3.616928    7[1-(0),1-(0),6-(7,7)]
   177       0.008945       0.008945       0.008945    8[6-(6,8),30-(7,7,7,8)]
   178       11.87571       11.87571       11.87571    8[6-(6,8),30-(7,7,7,8)]
   179      11.592968      11.592968      11.592968    8[6-(6,8)]
   180      12.736772      12.736772      12.736772    8[6-(6,8),30-(7,7,7)]
   181      -0.008945      -0.008945      -0.008945    8[6-(6,8),30-(7,7,7,8)]
   182        1.08819        1.08819        1.08819    8[6-(6,8),30-(7,7,7,8)]
   183       1.370932       1.370932       1.370932    8[6-(6,8)]
   184       0.227128       0.227128       0.227128    8[6-(6,8),30-(7,7,7)]
   185       6.490895       6.490895       6.490895    8[6-(6,8),30-(7,7,7,8)]
   186        5.39376        5.39376        5.39376    8[6-(6,8),30-(7,7,7,8)]
   187       5.111018       5.111018       5.111018    8[6-(6,8)]
   188       6.254822       6.254822       6.254822    8[6-(6,8),30-(7,7,7)]
   189       6.473005       6.473005       6.473005    8[6-(6,8),30-(7,7,7,8)]
   190        7.57014        7.57014        7.57014    8[6-(6,8),30-(7,7,7,8)]
   191       7.852882       7.852882       7.852882    8[6-(6,8)]
   192       6.709078       6.709078       6.709078    8[6-(6,8),30-(7,7,7)]
   193      -0.008945      -0.008945      -0.008945    8[6-(6,8),30-(7,7,7,8)]
   194        1.08819        1.08819        1.08819    8[6-(6,8),30-(7,7,7,8)]
   195       1.370932       1.370932       1.370932    8[6-(6,8)]
   196       0.227128       0.227128       0.227128    8[6-(6,8),30-(7,7,7)]
   197       0.008945       0.008945       0.008945    8[6-(6,8),30-(7,7,7,8)]
   198       11.87571       11.87571       11.87571    8[6-(6,8),30-(7,7,7,8)]
   199      11.592968      11.592968      11.592968    8[6-(6,8)]
   200      12.736772      12.736772      12.736772    8[6-(6,8),30-(7,7,7)]
   201       6.473005       6.473005       6.473005    8[6-(6,8),30-(7,7,7,8)]
   202        7.57014        7.57014        7.57014    8[6-(6,8),30-(7,7,7,8)]
   203       7.852882       7.852882       7.852882    8[6-(6,8)]
   204       6.709078       6.709078       6.709078    8[6-(6,8),30-(7,7,7)]
   205       6.490895       6.490895       6.490895    8[6-(6,8),30-(7,7,7,8)]
   206        5.39376        5.39376        5.39376    8[6-(6,8),30-(7,7,7,8)]
   207       5.111018       5.111018       5.111018    8[6-(6,8)]
   208       6.254822       6.254822       6.254822    8[6-(6,8),30-(7,7,7)]
