# Supplementary material for: A collection of forcefield precursors for metal–organic frameworks
Source: RSC Adv. 2019 Nov 13;9(63):36492–507. doi: 10.1039/c9ra07327b (PMC9075174; doi:10.1039/c9ra07327b)
Supplement: RA-009-C9RA07327B-s2649 [file RA-009-C9RA07327B-s2649.txt]

WALBOC02_clean

12.959100    0.000000    0.000000
0.000000    13.797100    0.000000
0.000000    0.000000    16.815300

     1          5.529          5.529          5.529    30[7-(6,6),7-(6,7),7-(6,7),8-(6)]
     2       6.176307       6.176307       6.176307    30[7-(6,6),7-(6,7),7-(6,7),8-(6),8-(6)]
     3         7.4301         7.4301         7.4301    30[7-(6,6),7-(6,7),7-(6,7),8-(6)]
     4       6.782793       6.782793       6.782793    30[7-(6,6),7-(6,7),7-(6,7),8-(6),8-(6)]
     5       12.00855       12.00855       12.00855    30[7-(6,6),7-(6,7),7-(6,7),8-(6)]
     6      12.655857      12.655857      12.655857    30[7-(6,6),7-(6,7),7-(6,7),8-(6),8-(6)]
     7        0.95055        0.95055        0.95055    30[7-(6,6),7-(6,7),7-(6,7),8-(6)]
     8       0.303243       0.303243       0.303243    30[7-(6,6),7-(6,7),7-(6,7),8-(6),8-(6)]
     9         7.4301         7.4301         7.4301    30[7-(6,6),7-(6,7),7-(6,7),8-(6)]
    10       6.782793       6.782793       6.782793    30[7-(6,6),7-(6,7),7-(6,7),8-(6),8-(6)]
    11          5.529          5.529          5.529    30[7-(6,6),7-(6,7),7-(6,7),8-(6)]
    12       6.176307       6.176307       6.176307    30[7-(6,6),7-(6,7),7-(6,7),8-(6),8-(6)]
    13        0.95055        0.95055        0.95055    30[7-(6,6),7-(6,7),7-(6,7),8-(6)]
    14       0.303243       0.303243       0.303243    30[7-(6,6),7-(6,7),7-(6,7),8-(6),8-(6)]
    15       12.00855       12.00855       12.00855    30[7-(6,6),7-(6,7),7-(6,7),8-(6)]
    16      12.655857      12.655857      12.655857    30[7-(6,6),7-(6,7),7-(6,7),8-(6),8-(6)]
    17       3.263101       3.263101       3.263101    1[6-(7,7)]
    18       5.787534       5.787534       5.787534    1[6-(7,7)]
    19       2.235445       2.235445       2.235445    1[7-(1,6)]
    20       3.650578       3.650578       3.650578    1[7-(1,6)]
    21       7.608288       7.608288       7.608288    1[7-(1,6)]
    22       7.311524       7.311524       7.311524    1[7-(1,6)]
    23       9.695999       9.695999       9.695999    1[6-(7,7)]
    24       7.171566       7.171566       7.171566    1[6-(7,7)]
    25      10.723655      10.723655      10.723655    1[7-(1,6)]
    26       9.308522       9.308522       9.308522    1[7-(1,6)]
    27       5.350812       5.350812       5.350812    1[7-(1,6)]
    28       5.647576       5.647576       5.647576    1[7-(1,6)]
    29       9.742651       9.742651       9.742651    1[6-(7,7)]
    30      12.267084      12.267084      12.267084    1[6-(7,7)]
    31       8.714995       8.714995       8.714995    1[7-(1,6)]
    32      10.130128      10.130128      10.130128    1[7-(1,6)]
    33       1.128738       1.128738       1.128738    1[7-(1,6)]
    34       0.831974       0.831974       0.831974    1[7-(1,6)]
    35       3.216449       3.216449       3.216449    1[6-(7,7)]
    36       0.692016       0.692016       0.692016    1[6-(7,7)]
    37       4.244105       4.244105       4.244105    1[7-(1,6)]
    38       2.828972       2.828972       2.828972    1[7-(1,6)]
    39      11.830362      11.830362      11.830362    1[7-(1,6)]
    40      12.127126      12.127126      12.127126    1[7-(1,6)]
    41       9.695999       9.695999       9.695999    1[6-(7,7)]
    42       7.171566       7.171566       7.171566    1[6-(7,7)]
    43      10.723655      10.723655      10.723655    1[7-(1,6)]
    44       9.308522       9.308522       9.308522    1[7-(1,6)]
    45       5.350812       5.350812       5.350812    1[7-(1,6)]
    46       5.647576       5.647576       5.647576    1[7-(1,6)]
    47       3.263101       3.263101       3.263101    1[6-(7,7)]
    48       5.787534       5.787534       5.787534    1[6-(7,7)]
    49       2.235445       2.235445       2.235445    1[7-(1,6)]
    50       3.650578       3.650578       3.650578    1[7-(1,6)]
    51       7.608288       7.608288       7.608288    1[7-(1,6)]
    52       7.311524       7.311524       7.311524    1[7-(1,6)]
    53       3.216449       3.216449       3.216449    1[6-(7,7)]
    54       0.692016       0.692016       0.692016    1[6-(7,7)]
    55       4.244105       4.244105       4.244105    1[7-(1,6)]
    56       2.828972       2.828972       2.828972    1[7-(1,6)]
    57      11.830362      11.830362      11.830362    1[7-(1,6)]
    58      12.127126      12.127126      12.127126    1[7-(1,6)]
    59       9.742651       9.742651       9.742651    1[6-(7,7)]
    60      12.267084      12.267084      12.267084    1[6-(7,7)]
    61       8.714995       8.714995       8.714995    1[7-(1,6)]
    62      10.130128      10.130128      10.130128    1[7-(1,6)]
    63       1.128738       1.128738       1.128738    1[7-(1,6)]
    64       0.831974       0.831974       0.831974    1[7-(1,6)]
    65       5.488179       5.488179       5.488179    6[6-(8,8),8-(0),8-(30)]
    66       6.121879       6.121879       6.121879    6[6-(8,8),8-(30),8-(30)]
    67       2.621626       2.621626       2.621626    6[7-(1,1),7-(6,30),7-(7,30)]
    68       2.878216       2.878216       2.878216    6[1-(0),7-(6,30),7-(7,30)]
    69        6.82815        6.82815        6.82815    6[7-(1,1),7-(6,30),7-(7,30)]
    70       6.111512       6.111512       6.111512    6[1-(0),7-(6,30),7-(7,30)]
    71       7.470921       7.470921       7.470921    6[6-(8,8),8-(0),8-(30)]
    72       6.837221       6.837221       6.837221    6[6-(8,8),8-(30),8-(30)]
    73      10.337474      10.337474      10.337474    6[7-(1,1),7-(6,30),7-(7,30)]
    74      10.080884      10.080884      10.080884    6[1-(0),7-(6,30),7-(7,30)]
    75        6.13095        6.13095        6.13095    6[7-(1,1),7-(6,30),7-(7,30)]
    76       6.847588       6.847588       6.847588    6[1-(0),7-(6,30),7-(7,30)]
    77      11.967729      11.967729      11.967729    6[6-(8,8),8-(0),8-(30)]
    78      12.601429      12.601429      12.601429    6[6-(8,8),8-(30),8-(30)]
    79       9.101176       9.101176       9.101176    6[7-(1,1),7-(6,30),7-(7,30)]
    80       9.357766       9.357766       9.357766    6[1-(0),7-(6,30),7-(7,30)]
    81         0.3486         0.3486         0.3486    6[7-(1,1),7-(6,30),7-(7,30)]
    82      12.591062      12.591062      12.591062    6[1-(0),7-(6,30),7-(7,30)]
    83       0.991371       0.991371       0.991371    6[6-(8,8),8-(0),8-(30)]
    84       0.357671       0.357671       0.357671    6[6-(8,8),8-(30),8-(30)]
    85       3.857924       3.857924       3.857924    6[7-(1,1),7-(6,30),7-(7,30)]
    86       3.601334       3.601334       3.601334    6[1-(0),7-(6,30),7-(7,30)]
    87        12.6105        12.6105        12.6105    6[7-(1,1),7-(6,30),7-(7,30)]
    88       0.368038       0.368038       0.368038    6[1-(0),7-(6,30),7-(7,30)]
    89       7.470921       7.470921       7.470921    6[6-(8,8),8-(0),8-(30)]
    90       6.837221       6.837221       6.837221    6[6-(8,8),8-(30),8-(30)]
    91      10.337474      10.337474      10.337474    6[7-(1,1),7-(6,30),7-(7,30)]
    92      10.080884      10.080884      10.080884    6[1-(0),7-(6,30),7-(7,30)]
    93        6.13095        6.13095        6.13095    6[7-(1,1),7-(6,30),7-(7,30)]
    94       6.847588       6.847588       6.847588    6[1-(0),7-(6,30),7-(7,30)]
    95       5.488179       5.488179       5.488179    6[6-(8,8),8-(0),8-(30)]
    96       6.121879       6.121879       6.121879    6[6-(8,8),8-(30),8-(30)]
    97       2.621626       2.621626       2.621626    6[7-(1,1),7-(6,30),7-(7,30)]
    98       2.878216       2.878216       2.878216    6[1-(0),7-(6,30),7-(7,30)]
    99        6.82815        6.82815        6.82815    6[7-(1,1),7-(6,30),7-(7,30)]
   100       6.111512       6.111512       6.111512    6[1-(0),7-(6,30),7-(7,30)]
   101       0.991371       0.991371       0.991371    6[6-(8,8),8-(0),8-(30)]
   102       0.357671       0.357671       0.357671    6[6-(8,8),8-(30),8-(30)]
   103       3.857924       3.857924       3.857924    6[7-(1,1),7-(6,30),7-(7,30)]
   104       3.601334       3.601334       3.601334    6[1-(0),7-(6,30),7-(7,30)]
   105        12.6105        12.6105        12.6105    6[7-(1,1),7-(6,30),7-(7,30)]
   106       0.368038       0.368038       0.368038    6[1-(0),7-(6,30),7-(7,30)]
   107      11.967729      11.967729      11.967729    6[6-(8,8),8-(0),8-(30)]
   108      12.601429      12.601429      12.601429    6[6-(8,8),8-(30),8-(30)]
   109       9.101176       9.101176       9.101176    6[7-(1,1),7-(6,30),7-(7,30)]
   110       9.357766       9.357766       9.357766    6[1-(0),7-(6,30),7-(7,30)]
   111         0.3486         0.3486         0.3486    6[7-(1,1),7-(6,30),7-(7,30)]
   112      12.591062      12.591062      12.591062    6[1-(0),7-(6,30),7-(7,30)]
   113       3.546906       3.546906       3.546906    7[6-(1,7),6-(7,7),30-(7,7,8)]
   114       1.647102       1.647102       1.647102    7[6-(1,7),7-(6,30),30-(7,7,8,8)]
   115       1.472154       1.472154       1.472154    7[6-(7,7),7-(6,30),30-(7,7,8,8)]
   116       2.863961       2.863961       2.863961    7[1-(0),1-(0),6-(7,7)]
   117       6.781497       6.781497       6.781497    7[6-(7,7),7-(6,30),30-(7,7,8)]
   118       6.307194       6.307194       6.307194    7[6-(1,7),7-(6,30),30-(7,7,8)]
   119       6.412163       6.412163       6.412163    7[6-(1,7),6-(7,7),30-(7,7,8,8)]
   120       7.305045       7.305045       7.305045    7[1-(0),1-(0),6-(7,7)]
   121       9.412194       9.412194       9.412194    7[6-(1,7),6-(7,7),30-(7,7,8)]
   122      11.311998      11.311998      11.311998    7[6-(1,7),7-(6,30),30-(7,7,8,8)]
   123      11.486946      11.486946      11.486946    7[6-(7,7),7-(6,30),30-(7,7,8,8)]
   124      10.095139      10.095139      10.095139    7[1-(0),1-(0),6-(7,7)]
   125       6.177603       6.177603       6.177603    7[6-(7,7),7-(6,30),30-(7,7,8)]
   126       6.651906       6.651906       6.651906    7[6-(1,7),7-(6,30),30-(7,7,8)]
   127       6.546937       6.546937       6.546937    7[6-(1,7),6-(7,7),30-(7,7,8,8)]
   128       5.654055       5.654055       5.654055    7[1-(0),1-(0),6-(7,7)]
   129      10.026456      10.026456      10.026456    7[6-(1,7),6-(7,7),30-(7,7,8)]
   130       8.126652       8.126652       8.126652    7[6-(1,7),7-(6,30),30-(7,7,8,8)]
   131       7.951704       7.951704       7.951704    7[6-(7,7),7-(6,30),30-(7,7,8,8)]
   132       9.343511       9.343511       9.343511    7[1-(0),1-(0),6-(7,7)]
   133       0.301947       0.301947       0.301947    7[6-(7,7),7-(6,30),30-(7,7,8)]
   134      12.786744      12.786744      12.786744    7[6-(1,7),7-(6,30),30-(7,7,8)]
   135      12.891713      12.891713      12.891713    7[6-(1,7),6-(7,7),30-(7,7,8,8)]
   136       0.825495       0.825495       0.825495    7[1-(0),1-(0),6-(7,7)]
   137       2.932644       2.932644       2.932644    7[6-(1,7),6-(7,7),30-(7,7,8)]
   138       4.832448       4.832448       4.832448    7[6-(1,7),7-(6,30),30-(7,7,8,8)]
   139       5.007396       5.007396       5.007396    7[6-(7,7),7-(6,30),30-(7,7,8,8)]
   140       3.615589       3.615589       3.615589    7[1-(0),1-(0),6-(7,7)]
   141      12.657153      12.657153      12.657153    7[6-(7,7),7-(6,30),30-(7,7,8)]
   142       0.172356       0.172356       0.172356    7[6-(1,7),7-(6,30),30-(7,7,8)]
   143       0.067387       0.067387       0.067387    7[6-(1,7),6-(7,7),30-(7,7,8,8)]
   144      12.133605      12.133605      12.133605    7[1-(0),1-(0),6-(7,7)]
   145       9.412194       9.412194       9.412194    7[6-(1,7),6-(7,7),30-(7,7,8)]
   146      11.311998      11.311998      11.311998    7[6-(1,7),7-(6,30),30-(7,7,8,8)]
   147      11.486946      11.486946      11.486946    7[6-(7,7),7-(6,30),30-(7,7,8,8)]
   148      10.095139      10.095139      10.095139    7[1-(0),1-(0),6-(7,7)]
   149       6.177603       6.177603       6.177603    7[6-(7,7),7-(6,30),30-(7,7,8)]
   150       6.651906       6.651906       6.651906    7[6-(1,7),7-(6,30),30-(7,7,8)]
   151       6.546937       6.546937       6.546937    7[6-(1,7),6-(7,7),30-(7,7,8,8)]
   152       5.654055       5.654055       5.654055    7[1-(0),1-(0),6-(7,7)]
   153       3.546906       3.546906       3.546906    7[6-(1,7),6-(7,7),30-(7,7,8)]
   154       1.647102       1.647102       1.647102    7[6-(1,7),7-(6,30),30-(7,7,8,8)]
   155       1.472154       1.472154       1.472154    7[6-(7,7),7-(6,30),30-(7,7,8,8)]
   156       2.863961       2.863961       2.863961    7[1-(0),1-(0),6-(7,7)]
   157       6.781497       6.781497       6.781497    7[6-(7,7),7-(6,30),30-(7,7,8)]
   158       6.307194       6.307194       6.307194    7[6-(1,7),7-(6,30),30-(7,7,8)]
   159       6.412163       6.412163       6.412163    7[6-(1,7),6-(7,7),30-(7,7,8,8)]
   160       7.305045       7.305045       7.305045    7[1-(0),1-(0),6-(7,7)]
   161       2.932644       2.932644       2.932644    7[6-(1,7),6-(7,7),30-(7,7,8)]
   162       4.832448       4.832448       4.832448    7[6-(1,7),7-(6,30),30-(7,7,8,8)]
   163       5.007396       5.007396       5.007396    7[6-(7,7),7-(6,30),30-(7,7,8,8)]
   164       3.615589       3.615589       3.615589    7[1-(0),1-(0),6-(7,7)]
   165      12.657153      12.657153      12.657153    7[6-(7,7),7-(6,30),30-(7,7,8)]
   166       0.172356       0.172356       0.172356    7[6-(1,7),7-(6,30),30-(7,7,8)]
   167       0.067387       0.067387       0.067387    7[6-(1,7),6-(7,7),30-(7,7,8,8)]
   168      12.133605      12.133605      12.133605    7[1-(0),1-(0),6-(7,7)]
   169      10.026456      10.026456      10.026456    7[6-(1,7),6-(7,7),30-(7,7,8)]
   170       8.126652       8.126652       8.126652    7[6-(1,7),7-(6,30),30-(7,7,8,8)]
   171       7.951704       7.951704       7.951704    7[6-(7,7),7-(6,30),30-(7,7,8,8)]
   172       9.343511       9.343511       9.343511    7[1-(0),1-(0),6-(7,7)]
   173       0.301947       0.301947       0.301947    7[6-(7,7),7-(6,30),30-(7,7,8)]
   174      12.786744      12.786744      12.786744    7[6-(1,7),7-(6,30),30-(7,7,8)]
   175      12.891713      12.891713      12.891713    7[6-(1,7),6-(7,7),30-(7,7,8,8)]
   176       0.825495       0.825495       0.825495    7[1-(0),1-(0),6-(7,7)]
   177       5.114957       5.114957       5.114957    8[6-(6,8)]
   178       6.252766       6.252766       6.252766    8[6-(6,8),30-(7,7,7)]
   179       5.406537       5.406537       5.406537    8[6-(6,8),30-(7,7,7,8)]
   180       6.511948       6.511948       6.511948    8[6-(6,8),30-(7,7,7,8)]
   181       7.844143       7.844143       7.844143    8[6-(6,8)]
   182       6.706334       6.706334       6.706334    8[6-(6,8),30-(7,7,7)]
   183       7.552563       7.552563       7.552563    8[6-(6,8),30-(7,7,7,8)]
   184       6.447152       6.447152       6.447152    8[6-(6,8),30-(7,7,7,8)]
   185      11.594507      11.594507      11.594507    8[6-(6,8)]
   186      12.732316      12.732316      12.732316    8[6-(6,8),30-(7,7,7)]
   187      11.886087      11.886087      11.886087    8[6-(6,8),30-(7,7,7,8)]
   188       0.032398       0.032398       0.032398    8[6-(6,8),30-(7,7,7,8)]
   189       1.364593       1.364593       1.364593    8[6-(6,8)]
   190       0.226784       0.226784       0.226784    8[6-(6,8),30-(7,7,7)]
   191       1.073013       1.073013       1.073013    8[6-(6,8),30-(7,7,7,8)]
   192      -0.032398      -0.032398      -0.032398    8[6-(6,8),30-(7,7,7,8)]
   193       7.844143       7.844143       7.844143    8[6-(6,8)]
   194       6.706334       6.706334       6.706334    8[6-(6,8),30-(7,7,7)]
   195       7.552563       7.552563       7.552563    8[6-(6,8),30-(7,7,7,8)]
   196       6.447152       6.447152       6.447152    8[6-(6,8),30-(7,7,7,8)]
   197       5.114957       5.114957       5.114957    8[6-(6,8)]
   198       6.252766       6.252766       6.252766    8[6-(6,8),30-(7,7,7)]
   199       5.406537       5.406537       5.406537    8[6-(6,8),30-(7,7,7,8)]
   200       6.511948       6.511948       6.511948    8[6-(6,8),30-(7,7,7,8)]
   201       1.364593       1.364593       1.364593    8[6-(6,8)]
   202       0.226784       0.226784       0.226784    8[6-(6,8),30-(7,7,7)]
   203       1.073013       1.073013       1.073013    8[6-(6,8),30-(7,7,7,8)]
   204      -0.032398      -0.032398      -0.032398    8[6-(6,8),30-(7,7,7,8)]
   205      11.594507      11.594507      11.594507    8[6-(6,8)]
   206      12.732316      12.732316      12.732316    8[6-(6,8),30-(7,7,7)]
   207      11.886087      11.886087      11.886087    8[6-(6,8),30-(7,7,7,8)]
   208       0.032398       0.032398       0.032398    8[6-(6,8),30-(7,7,7,8)]
