# Supplementary material for: A collection of forcefield precursors for metal–organic frameworks
Source: RSC Adv. 2019 Nov 13;9(63):36492–507. doi: 10.1039/c9ra07327b (PMC9075174; doi:10.1039/c9ra07327b)
Supplement: RA-009-C9RA07327B-s2650 [file RA-009-C9RA07327B-s2650.txt]

WALCET_clean

13.009400    0.000000    0.000000
0.000000    13.803300    0.000000
0.000000    0.000000    16.828100

     1       5.536931       5.536931       5.536931    30[7-(6,6),7-(6,7),7-(6,7),8-(6)]
     2       6.203272       6.203272       6.203272    30[7-(6,6),7-(6,7),7-(6,7),8-(6),8-(6)]
     3       7.472469       7.472469       7.472469    30[7-(6,6),7-(6,7),7-(6,7),8-(6)]
     4       6.806128       6.806128       6.806128    30[7-(6,6),7-(6,7),7-(6,7),8-(6),8-(6)]
     5      12.041631      12.041631      12.041631    30[7-(6,6),7-(6,7),7-(6,7),8-(6)]
     6      12.707972      12.707972      12.707972    30[7-(6,6),7-(6,7),7-(6,7),8-(6),8-(6)]
     7       0.967769       0.967769       0.967769    30[7-(6,6),7-(6,7),7-(6,7),8-(6)]
     8       0.301428       0.301428       0.301428    30[7-(6,6),7-(6,7),7-(6,7),8-(6),8-(6)]
     9       7.472469       7.472469       7.472469    30[7-(6,6),7-(6,7),7-(6,7),8-(6)]
    10       6.806128       6.806128       6.806128    30[7-(6,6),7-(6,7),7-(6,7),8-(6),8-(6)]
    11       5.536931       5.536931       5.536931    30[7-(6,6),7-(6,7),7-(6,7),8-(6)]
    12       6.203272       6.203272       6.203272    30[7-(6,6),7-(6,7),7-(6,7),8-(6),8-(6)]
    13       0.967769       0.967769       0.967769    30[7-(6,6),7-(6,7),7-(6,7),8-(6)]
    14       0.301428       0.301428       0.301428    30[7-(6,6),7-(6,7),7-(6,7),8-(6),8-(6)]
    15      12.041631      12.041631      12.041631    30[7-(6,6),7-(6,7),7-(6,7),8-(6)]
    16      12.707972      12.707972      12.707972    30[7-(6,6),7-(6,7),7-(6,7),8-(6),8-(6)]
    17       3.265359       3.265359       3.265359    1[6-(7,7)]
    18       5.806095       5.806095       5.806095    1[6-(7,7)]
    19       2.244121       2.244121       2.244121    1[7-(1,6)]
    20       3.630924       3.630924       3.630924    1[7-(1,6)]
    21        7.62611        7.62611        7.62611    1[7-(1,6)]
    22       7.346408       7.346408       7.346408    1[7-(1,6)]
    23       9.744041       9.744041       9.744041    1[6-(7,7)]
    24       7.203305       7.203305       7.203305    1[6-(7,7)]
    25      10.765279      10.765279      10.765279    1[7-(1,6)]
    26       9.378476       9.378476       9.378476    1[7-(1,6)]
    27        5.38329        5.38329        5.38329    1[7-(1,6)]
    28       5.662992       5.662992       5.662992    1[7-(1,6)]
    29       9.770059       9.770059       9.770059    1[6-(7,7)]
    30      12.310795      12.310795      12.310795    1[6-(7,7)]
    31       8.748822       8.748822       8.748822    1[7-(1,6)]
    32      10.135624      10.135624      10.135624    1[7-(1,6)]
    33        1.12141        1.12141        1.12141    1[7-(1,6)]
    34       0.841708       0.841708       0.841708    1[7-(1,6)]
    35       3.239341       3.239341       3.239341    1[6-(7,7)]
    36       0.698605       0.698605       0.698605    1[6-(7,7)]
    37       4.260579       4.260579       4.260579    1[7-(1,6)]
    38       2.873776       2.873776       2.873776    1[7-(1,6)]
    39       11.88799       11.88799       11.88799    1[7-(1,6)]
    40      12.167692      12.167692      12.167692    1[7-(1,6)]
    41       9.744041       9.744041       9.744041    1[6-(7,7)]
    42       7.203305       7.203305       7.203305    1[6-(7,7)]
    43      10.765279      10.765279      10.765279    1[7-(1,6)]
    44       9.378476       9.378476       9.378476    1[7-(1,6)]
    45        5.38329        5.38329        5.38329    1[7-(1,6)]
    46       5.662992       5.662992       5.662992    1[7-(1,6)]
    47       3.265359       3.265359       3.265359    1[6-(7,7)]
    48       5.806095       5.806095       5.806095    1[6-(7,7)]
    49       2.244121       2.244121       2.244121    1[7-(1,6)]
    50       3.630924       3.630924       3.630924    1[7-(1,6)]
    51        7.62611        7.62611        7.62611    1[7-(1,6)]
    52       7.346408       7.346408       7.346408    1[7-(1,6)]
    53       3.239341       3.239341       3.239341    1[6-(7,7)]
    54       0.698605       0.698605       0.698605    1[6-(7,7)]
    55       4.260579       4.260579       4.260579    1[7-(1,6)]
    56       2.873776       2.873776       2.873776    1[7-(1,6)]
    57       11.88799       11.88799       11.88799    1[7-(1,6)]
    58      12.167692      12.167692      12.167692    1[7-(1,6)]
    59       9.770059       9.770059       9.770059    1[6-(7,7)]
    60      12.310795      12.310795      12.310795    1[6-(7,7)]
    61       8.748822       8.748822       8.748822    1[7-(1,6)]
    62      10.135624      10.135624      10.135624    1[7-(1,6)]
    63        1.12141        1.12141        1.12141    1[7-(1,6)]
    64       0.841708       0.841708       0.841708    1[7-(1,6)]
    65       6.093603       6.093603       6.093603    6[6-(8,8),8-(30),8-(30)]
    66       5.495171       5.495171       5.495171    6[6-(8,8),8-(0),8-(30)]
    67       2.630501       2.630501       2.630501    6[7-(1,1),7-(6,30),7-(7,30)]
    68       2.885485       2.885485       2.885485    6[1-(0),7-(6,30),7-(7,30)]
    69       6.857255       6.857255       6.857255    6[7-(1,1),7-(6,30),7-(7,30)]
    70       6.128728       6.128728       6.128728    6[1-(0),7-(6,30),7-(7,30)]
    71       6.915797       6.915797       6.915797    6[6-(8,8),8-(30),8-(30)]
    72       7.514229       7.514229       7.514229    6[6-(8,8),8-(0),8-(30)]
    73      10.378899      10.378899      10.378899    6[7-(1,1),7-(6,30),7-(7,30)]
    74      10.123915      10.123915      10.123915    6[1-(0),7-(6,30),7-(7,30)]
    75       6.152145       6.152145       6.152145    6[7-(1,1),7-(6,30),7-(7,30)]
    76       6.880672       6.880672       6.880672    6[1-(0),7-(6,30),7-(7,30)]
    77      12.598303      12.598303      12.598303    6[6-(8,8),8-(30),8-(30)]
    78      11.999871      11.999871      11.999871    6[6-(8,8),8-(0),8-(30)]
    79       9.135201       9.135201       9.135201    6[7-(1,1),7-(6,30),7-(7,30)]
    80       9.390185       9.390185       9.390185    6[1-(0),7-(6,30),7-(7,30)]
    81       0.352555       0.352555       0.352555    6[7-(1,1),7-(6,30),7-(7,30)]
    82      12.633428      12.633428      12.633428    6[1-(0),7-(6,30),7-(7,30)]
    83       0.411097       0.411097       0.411097    6[6-(8,8),8-(30),8-(30)]
    84       1.009529       1.009529       1.009529    6[6-(8,8),8-(0),8-(30)]
    85       3.874199       3.874199       3.874199    6[7-(1,1),7-(6,30),7-(7,30)]
    86       3.619215       3.619215       3.619215    6[1-(0),7-(6,30),7-(7,30)]
    87      12.656845      12.656845      12.656845    6[7-(1,1),7-(6,30),7-(7,30)]
    88       0.375972       0.375972       0.375972    6[1-(0),7-(6,30),7-(7,30)]
    89       6.915797       6.915797       6.915797    6[6-(8,8),8-(30),8-(30)]
    90       7.514229       7.514229       7.514229    6[6-(8,8),8-(0),8-(30)]
    91      10.378899      10.378899      10.378899    6[7-(1,1),7-(6,30),7-(7,30)]
    92      10.123915      10.123915      10.123915    6[1-(0),7-(6,30),7-(7,30)]
    93       6.152145       6.152145       6.152145    6[7-(1,1),7-(6,30),7-(7,30)]
    94       6.880672       6.880672       6.880672    6[1-(0),7-(6,30),7-(7,30)]
    95       6.093603       6.093603       6.093603    6[6-(8,8),8-(30),8-(30)]
    96       5.495171       5.495171       5.495171    6[6-(8,8),8-(0),8-(30)]
    97       2.630501       2.630501       2.630501    6[7-(1,1),7-(6,30),7-(7,30)]
    98       2.885485       2.885485       2.885485    6[1-(0),7-(6,30),7-(7,30)]
    99       6.857255       6.857255       6.857255    6[7-(1,1),7-(6,30),7-(7,30)]
   100       6.128728       6.128728       6.128728    6[1-(0),7-(6,30),7-(7,30)]
   101       0.411097       0.411097       0.411097    6[6-(8,8),8-(30),8-(30)]
   102       1.009529       1.009529       1.009529    6[6-(8,8),8-(0),8-(30)]
   103       3.874199       3.874199       3.874199    6[7-(1,1),7-(6,30),7-(7,30)]
   104       3.619215       3.619215       3.619215    6[1-(0),7-(6,30),7-(7,30)]
   105      12.656845      12.656845      12.656845    6[7-(1,1),7-(6,30),7-(7,30)]
   106       0.375972       0.375972       0.375972    6[1-(0),7-(6,30),7-(7,30)]
   107      12.598303      12.598303      12.598303    6[6-(8,8),8-(30),8-(30)]
   108      11.999871      11.999871      11.999871    6[6-(8,8),8-(0),8-(30)]
   109       9.135201       9.135201       9.135201    6[7-(1,1),7-(6,30),7-(7,30)]
   110       9.390185       9.390185       9.390185    6[1-(0),7-(6,30),7-(7,30)]
   111       0.352555       0.352555       0.352555    6[7-(1,1),7-(6,30),7-(7,30)]
   112      12.633428      12.633428      12.633428    6[1-(0),7-(6,30),7-(7,30)]
   113       3.550135       3.550135       3.550135    7[6-(1,7),6-(7,7),30-(7,7,8)]
   114       1.657007       1.657007       1.657007    7[6-(1,7),7-(6,30),30-(7,7,8,8)]
   115       1.477998       1.477998       1.477998    7[6-(7,7),7-(6,30),30-(7,7,8,8)]
   116       2.863369       2.863369       2.863369    7[1-(0),1-(0),6-(7,7)]
   117       6.803916       6.803916       6.803916    7[6-(7,7),7-(6,30),30-(7,7,8)]
   118       6.321918       6.321918       6.321918    7[6-(1,7),7-(6,30),30-(7,7,8)]
   119       6.441084       6.441084       6.441084    7[6-(1,7),6-(7,7),30-(7,7,8,8)]
   120         7.3347         7.3347         7.3347    7[1-(0),1-(0),6-(7,7)]
   121       9.459265       9.459265       9.459265    7[6-(1,7),6-(7,7),30-(7,7,8)]
   122      11.352393      11.352393      11.352393    7[6-(1,7),7-(6,30),30-(7,7,8,8)]
   123      11.531402      11.531402      11.531402    7[6-(7,7),7-(6,30),30-(7,7,8,8)]
   124      10.146031      10.146031      10.146031    7[1-(0),1-(0),6-(7,7)]
   125       6.205484       6.205484       6.205484    7[6-(7,7),7-(6,30),30-(7,7,8)]
   126       6.687482       6.687482       6.687482    7[6-(1,7),7-(6,30),30-(7,7,8)]
   127       6.568316       6.568316       6.568316    7[6-(1,7),6-(7,7),30-(7,7,8,8)]
   128         5.6747         5.6747         5.6747    7[1-(0),1-(0),6-(7,7)]
   129      10.054835      10.054835      10.054835    7[6-(1,7),6-(7,7),30-(7,7,8)]
   130       8.161707       8.161707       8.161707    7[6-(1,7),7-(6,30),30-(7,7,8,8)]
   131       7.982698       7.982698       7.982698    7[6-(7,7),7-(6,30),30-(7,7,8,8)]
   132       9.368069       9.368069       9.368069    7[1-(0),1-(0),6-(7,7)]
   133       0.299216       0.299216       0.299216    7[6-(7,7),7-(6,30),30-(7,7,8)]
   134      12.826618      12.826618      12.826618    7[6-(1,7),7-(6,30),30-(7,7,8)]
   135      12.945784      12.945784      12.945784    7[6-(1,7),6-(7,7),30-(7,7,8,8)]
   136           0.83           0.83           0.83    7[1-(0),1-(0),6-(7,7)]
   137       2.954565       2.954565       2.954565    7[6-(1,7),6-(7,7),30-(7,7,8)]
   138       4.847693       4.847693       4.847693    7[6-(1,7),7-(6,30),30-(7,7,8,8)]
   139       5.026702       5.026702       5.026702    7[6-(7,7),7-(6,30),30-(7,7,8,8)]
   140       3.641331       3.641331       3.641331    7[1-(0),1-(0),6-(7,7)]
   141      12.710184      12.710184      12.710184    7[6-(7,7),7-(6,30),30-(7,7,8)]
   142       0.182782       0.182782       0.182782    7[6-(1,7),7-(6,30),30-(7,7,8)]
   143       0.063616       0.063616       0.063616    7[6-(1,7),6-(7,7),30-(7,7,8,8)]
   144        12.1794        12.1794        12.1794    7[1-(0),1-(0),6-(7,7)]
   145       9.459265       9.459265       9.459265    7[6-(1,7),6-(7,7),30-(7,7,8)]
   146      11.352393      11.352393      11.352393    7[6-(1,7),7-(6,30),30-(7,7,8,8)]
   147      11.531402      11.531402      11.531402    7[6-(7,7),7-(6,30),30-(7,7,8,8)]
   148      10.146031      10.146031      10.146031    7[1-(0),1-(0),6-(7,7)]
   149       6.205484       6.205484       6.205484    7[6-(7,7),7-(6,30),30-(7,7,8)]
   150       6.687482       6.687482       6.687482    7[6-(1,7),7-(6,30),30-(7,7,8)]
   151       6.568316       6.568316       6.568316    7[6-(1,7),6-(7,7),30-(7,7,8,8)]
   152         5.6747         5.6747         5.6747    7[1-(0),1-(0),6-(7,7)]
   153       3.550135       3.550135       3.550135    7[6-(1,7),6-(7,7),30-(7,7,8)]
   154       1.657007       1.657007       1.657007    7[6-(1,7),7-(6,30),30-(7,7,8,8)]
   155       1.477998       1.477998       1.477998    7[6-(7,7),7-(6,30),30-(7,7,8,8)]
   156       2.863369       2.863369       2.863369    7[1-(0),1-(0),6-(7,7)]
   157       6.803916       6.803916       6.803916    7[6-(7,7),7-(6,30),30-(7,7,8)]
   158       6.321918       6.321918       6.321918    7[6-(1,7),7-(6,30),30-(7,7,8)]
   159       6.441084       6.441084       6.441084    7[6-(1,7),6-(7,7),30-(7,7,8,8)]
   160         7.3347         7.3347         7.3347    7[1-(0),1-(0),6-(7,7)]
   161       2.954565       2.954565       2.954565    7[6-(1,7),6-(7,7),30-(7,7,8)]
   162       4.847693       4.847693       4.847693    7[6-(1,7),7-(6,30),30-(7,7,8,8)]
   163       5.026702       5.026702       5.026702    7[6-(7,7),7-(6,30),30-(7,7,8,8)]
   164       3.641331       3.641331       3.641331    7[1-(0),1-(0),6-(7,7)]
   165      12.710184      12.710184      12.710184    7[6-(7,7),7-(6,30),30-(7,7,8)]
   166       0.182782       0.182782       0.182782    7[6-(1,7),7-(6,30),30-(7,7,8)]
   167       0.063616       0.063616       0.063616    7[6-(1,7),6-(7,7),30-(7,7,8,8)]
   168        12.1794        12.1794        12.1794    7[1-(0),1-(0),6-(7,7)]
   169      10.054835      10.054835      10.054835    7[6-(1,7),6-(7,7),30-(7,7,8)]
   170       8.161707       8.161707       8.161707    7[6-(1,7),7-(6,30),30-(7,7,8,8)]
   171       7.982698       7.982698       7.982698    7[6-(7,7),7-(6,30),30-(7,7,8,8)]
   172       9.368069       9.368069       9.368069    7[1-(0),1-(0),6-(7,7)]
   173       0.299216       0.299216       0.299216    7[6-(7,7),7-(6,30),30-(7,7,8)]
   174      12.826618      12.826618      12.826618    7[6-(1,7),7-(6,30),30-(7,7,8)]
   175      12.945784      12.945784      12.945784    7[6-(1,7),6-(7,7),30-(7,7,8,8)]
   176           0.83           0.83           0.83    7[1-(0),1-(0),6-(7,7)]
   177       6.195076       6.195076       6.195076    8[6-(6,8),30-(7,7,7)]
   178       5.133509       5.133509       5.133509    8[6-(6,8)]
   179       6.474778       6.474778       6.474778    8[6-(6,8),30-(7,7,7,8)]
   180       5.440531       5.440531       5.440531    8[6-(6,8),30-(7,7,7,8)]
   181       6.814324       6.814324       6.814324    8[6-(6,8),30-(7,7,7)]
   182       7.875891       7.875891       7.875891    8[6-(6,8)]
   183       6.534622       6.534622       6.534622    8[6-(6,8),30-(7,7,7,8)]
   184       7.568869       7.568869       7.568869    8[6-(6,8),30-(7,7,7,8)]
   185      12.699776      12.699776      12.699776    8[6-(6,8),30-(7,7,7)]
   186      11.638209      11.638209      11.638209    8[6-(6,8)]
   187      -0.029922      -0.029922      -0.029922    8[6-(6,8),30-(7,7,7,8)]
   188      11.945231      11.945231      11.945231    8[6-(6,8),30-(7,7,7,8)]
   189       0.309624       0.309624       0.309624    8[6-(6,8),30-(7,7,7)]
   190       1.371191       1.371191       1.371191    8[6-(6,8)]
   191       0.029922       0.029922       0.029922    8[6-(6,8),30-(7,7,7,8)]
   192       1.064169       1.064169       1.064169    8[6-(6,8),30-(7,7,7,8)]
   193       6.814324       6.814324       6.814324    8[6-(6,8),30-(7,7,7)]
   194       7.875891       7.875891       7.875891    8[6-(6,8)]
   195       6.534622       6.534622       6.534622    8[6-(6,8),30-(7,7,7,8)]
   196       7.568869       7.568869       7.568869    8[6-(6,8),30-(7,7,7,8)]
   197       6.195076       6.195076       6.195076    8[6-(6,8),30-(7,7,7)]
   198       5.133509       5.133509       5.133509    8[6-(6,8)]
   199       6.474778       6.474778       6.474778    8[6-(6,8),30-(7,7,7,8)]
   200       5.440531       5.440531       5.440531    8[6-(6,8),30-(7,7,7,8)]
   201       0.309624       0.309624       0.309624    8[6-(6,8),30-(7,7,7)]
   202       1.371191       1.371191       1.371191    8[6-(6,8)]
   203       0.029922       0.029922       0.029922    8[6-(6,8),30-(7,7,7,8)]
   204       1.064169       1.064169       1.064169    8[6-(6,8),30-(7,7,7,8)]
   205      12.699776      12.699776      12.699776    8[6-(6,8),30-(7,7,7)]
   206      11.638209      11.638209      11.638209    8[6-(6,8)]
   207      -0.029922      -0.029922      -0.029922    8[6-(6,8),30-(7,7,7,8)]
   208      11.945231      11.945231      11.945231    8[6-(6,8),30-(7,7,7,8)]
