# Supplementary material for: A collection of forcefield precursors for metal–organic frameworks
Source: RSC Adv. 2019 Nov 13;9(63):36492–507. doi: 10.1039/c9ra07327b (PMC9075174; doi:10.1039/c9ra07327b)
Supplement: RA-009-C9RA07327B-s2651 [file RA-009-C9RA07327B-s2651.txt]

WAMREJ_clean

22.426100    0.000000    0.000000
-10.660542    19.730251    0.000000
-10.660542    -7.016129    18.440627

     1     -11.343923     -11.343923     -11.343923    29[8-(6),8-(6),8-(6),8-(6)]
     2       1.062628       1.062628       1.062628    29[8-(6),8-(6),8-(6),8-(6)]
     3     -16.353698     -16.353698     -16.353698    29[8-(6),8-(6),8-(6),8-(6)]
     4     -16.353698     -16.353698     -16.353698    29[8-(6),8-(6),8-(6),8-(6)]
     5      -4.967386      -4.967386      -4.967386    29[8-(6),8-(6),8-(6),8-(6)]
     6      -4.967386      -4.967386      -4.967386    29[8-(6),8-(6),8-(6),8-(6)]
     7       0.042388       0.042388       0.042388    29[8-(6),8-(6),8-(6),8-(6)]
     8      12.448939      12.448939      12.448939    29[8-(6),8-(6),8-(6),8-(6)]
     9      -7.246706      -7.246706      -7.246706    1[6-(6,6)]
    10      -6.464442      -6.464442      -6.464442    1[6-(6,6)]
    11     -11.009539     -11.009539     -11.009539    1[6-(6,6)]
    12       3.004394       3.004394       3.004394    1[6-(6,6)]
    13       4.563185       4.563185       4.563185    1[6-(6,6)]
    14       3.479516       3.479516       3.479516    1[6-(6,6)]
    15       7.381182       7.381182       7.381182    1[6-(6,6)]
    16       7.459866       7.459866       7.459866    1[6-(6,6)]
    17       4.903148       4.903148       4.903148    1[6-(6,6)]
    18     -11.623494     -11.623494     -11.623494    1[6-(6,6)]
    19      -9.361123      -9.361123      -9.361123    1[6-(6,6)]
    20     -12.433171     -12.433171     -12.433171    1[6-(6,6)]
    21      -6.276166      -6.276166      -6.276166    1[6-(6,6)]
    22       -6.35485       -6.35485       -6.35485    1[6-(6,6)]
    23      -3.798132      -3.798132      -3.798132    1[6-(6,6)]
    24       12.72851       12.72851       12.72851    1[6-(6,6)]
    25      10.466139      10.466139      10.466139    1[6-(6,6)]
    26      13.538187      13.538187      13.538187    1[6-(6,6)]
    27      -1.899378      -1.899378      -1.899378    1[6-(6,6)]
    28      -3.458169      -3.458169      -3.458169    1[6-(6,6)]
    29        -2.3745        -2.3745        -2.3745    1[6-(6,6)]
    30       8.351722       8.351722       8.351722    1[6-(6,6)]
    31       7.569458       7.569458       7.569458    1[6-(6,6)]
    32      12.114555      12.114555      12.114555    1[6-(6,6)]
    33       8.351722       8.351722       8.351722    1[6-(6,6)]
    34       7.569458       7.569458       7.569458    1[6-(6,6)]
    35      12.114555      12.114555      12.114555    1[6-(6,6)]
    36      -1.899378      -1.899378      -1.899378    1[6-(6,6)]
    37      -3.458169      -3.458169      -3.458169    1[6-(6,6)]
    38        -2.3745        -2.3745        -2.3745    1[6-(6,6)]
    39      -6.276166      -6.276166      -6.276166    1[6-(6,6)]
    40       -6.35485       -6.35485       -6.35485    1[6-(6,6)]
    41      -3.798132      -3.798132      -3.798132    1[6-(6,6)]
    42       12.72851       12.72851       12.72851    1[6-(6,6)]
    43      10.466139      10.466139      10.466139    1[6-(6,6)]
    44      13.538187      13.538187      13.538187    1[6-(6,6)]
    45       7.381182       7.381182       7.381182    1[6-(6,6)]
    46       7.459866       7.459866       7.459866    1[6-(6,6)]
    47       4.903148       4.903148       4.903148    1[6-(6,6)]
    48     -11.623494     -11.623494     -11.623494    1[6-(6,6)]
    49      -9.361123      -9.361123      -9.361123    1[6-(6,6)]
    50     -12.433171     -12.433171     -12.433171    1[6-(6,6)]
    51       3.004394       3.004394       3.004394    1[6-(6,6)]
    52       4.563185       4.563185       4.563185    1[6-(6,6)]
    53       3.479516       3.479516       3.479516    1[6-(6,6)]
    54      -7.246706      -7.246706      -7.246706    1[6-(6,6)]
    55      -6.464442      -6.464442      -6.464442    1[6-(6,6)]
    56     -11.009539     -11.009539     -11.009539    1[6-(6,6)]
    57       3.999154       3.999154       3.999154    1[6-(6,6)]
    58       4.973342       4.973342       4.973342    1[6-(6,6)]
    59       4.973342       4.973342       4.973342    1[6-(6,6)]
    60       3.999154       3.999154       3.999154    1[6-(6,6)]
    61      -3.868326      -3.868326      -3.868326    1[6-(6,6)]
    62      -2.894138      -2.894138      -2.894138    1[6-(6,6)]
    63      -3.868326      -3.868326      -3.868326    1[6-(6,6)]
    64      -2.894138      -2.894138      -2.894138    1[6-(6,6)]
    65      -7.068517      -7.068517      -7.068517    1[6-(6,6)]
    66       8.173533       8.173533       8.173533    1[6-(6,6)]
    67       8.173533       8.173533       8.173533    1[6-(6,6)]
    68      -7.068517      -7.068517      -7.068517    1[6-(6,6)]
    69      -9.322968      -9.322968      -9.322968    6[6-(6,6),8-(29),8-(29)]
    70      -9.186447      -9.186447      -9.186447    6[6-(1,6),6-(1,6),6-(8,8)]
    71      -7.897615      -7.897615      -7.897615    6[1-(0),6-(1,6),6-(6,6)]
    72      -7.380506      -7.380506      -7.380506    6[1-(0),6-(1,6),6-(6,7)]
    73      -8.402083      -8.402083      -8.402083    6[6-(1,6),6-(6,6),7-(6,6)]
    74      -9.745114      -9.745114      -9.745114    6[6-(1,6),6-(6,6),6-(6,7)]
    75     -10.094651     -10.094651     -10.094651    6[1-(0),6-(6,6),6-(6,6)]
    76       2.031742       2.031742       2.031742    6[6-(6,6),8-(29),8-(29)]
    77       3.029502       3.029502       3.029502    6[6-(1,6),6-(1,6),6-(8,8)]
    78       3.433564       3.433564       3.433564    6[1-(0),6-(1,6),6-(6,6)]
    79       4.357761       4.357761       4.357761    6[1-(0),6-(1,6),6-(6,7)]
    80       4.931594       4.931594       4.931594    6[6-(1,6),6-(6,6),7-(6,6)]
    81       4.628638       4.628638       4.628638    6[6-(1,6),6-(6,6),6-(6,7)]
    82       3.686117       3.686117       3.686117    6[1-(0),6-(6,6),6-(6,6)]
    83       6.337936       6.337936       6.337936    6[6-(6,6),8-(29),8-(29)]
    84       6.161493       6.161493       6.161493    6[6-(1,6),6-(1,6),6-(8,8)]
    85       6.859694       6.859694       6.859694    6[1-(0),6-(1,6),6-(6,6)]
    86       6.941477       6.941477       6.941477    6[1-(0),6-(1,6),6-(6,7)]
    87       6.148153       6.148153       6.148153    6[6-(1,6),6-(6,6),7-(6,6)]
    88        5.38634        5.38634        5.38634    6[6-(1,6),6-(6,6),6-(6,7)]
    89       5.418007       5.418007       5.418007    6[1-(0),6-(6,6),6-(6,6)]
    90     -13.629163     -13.629163     -13.629163    6[6-(6,6),8-(29),8-(29)]
    91     -12.318439     -12.318439     -12.318439    6[6-(1,6),6-(1,6),6-(8,8)]
    92     -11.323745     -11.323745     -11.323745    6[1-(0),6-(1,6),6-(6,6)]
    93      -9.964223      -9.964223      -9.964223    6[1-(0),6-(1,6),6-(6,7)]
    94      -9.618641      -9.618641      -9.618641    6[6-(1,6),6-(6,6),7-(6,6)]
    95     -10.502816     -10.502816     -10.502816    6[6-(1,6),6-(6,6),6-(6,7)]
    96     -11.826541     -11.826541     -11.826541    6[1-(0),6-(6,6),6-(6,6)]
    97       -5.23292       -5.23292       -5.23292    6[6-(6,6),8-(29),8-(29)]
    98      -5.056477      -5.056477      -5.056477    6[6-(1,6),6-(1,6),6-(8,8)]
    99      -5.754678      -5.754678      -5.754678    6[1-(0),6-(1,6),6-(6,6)]
   100      -5.836461      -5.836461      -5.836461    6[1-(0),6-(1,6),6-(6,7)]
   101      -5.043137      -5.043137      -5.043137    6[6-(1,6),6-(6,6),7-(6,6)]
   102      -4.281324      -4.281324      -4.281324    6[6-(1,6),6-(6,6),6-(6,7)]
   103      -4.312991      -4.312991      -4.312991    6[1-(0),6-(6,6),6-(6,6)]
   104      14.734179      14.734179      14.734179    6[6-(6,6),8-(29),8-(29)]
   105      13.423455      13.423455      13.423455    6[6-(1,6),6-(1,6),6-(8,8)]
   106      12.428761      12.428761      12.428761    6[1-(0),6-(1,6),6-(6,6)]
   107      11.069239      11.069239      11.069239    6[1-(0),6-(1,6),6-(6,7)]
   108      10.723657      10.723657      10.723657    6[6-(1,6),6-(6,6),7-(6,6)]
   109      11.607832      11.607832      11.607832    6[6-(1,6),6-(6,6),6-(6,7)]
   110      12.931557      12.931557      12.931557    6[1-(0),6-(6,6),6-(6,6)]
   111      -0.926726      -0.926726      -0.926726    6[6-(6,6),8-(29),8-(29)]
   112      -1.924486      -1.924486      -1.924486    6[6-(1,6),6-(1,6),6-(8,8)]
   113      -2.328548      -2.328548      -2.328548    6[1-(0),6-(1,6),6-(6,6)]
   114      -3.252745      -3.252745      -3.252745    6[1-(0),6-(1,6),6-(6,7)]
   115      -3.826578      -3.826578      -3.826578    6[6-(1,6),6-(6,6),7-(6,6)]
   116      -3.523622      -3.523622      -3.523622    6[6-(1,6),6-(6,6),6-(6,7)]
   117      -2.581101      -2.581101      -2.581101    6[1-(0),6-(6,6),6-(6,6)]
   118      10.427984      10.427984      10.427984    6[6-(6,6),8-(29),8-(29)]
   119      10.291463      10.291463      10.291463    6[6-(1,6),6-(1,6),6-(8,8)]
   120       9.002631       9.002631       9.002631    6[1-(0),6-(1,6),6-(6,6)]
   121       8.485522       8.485522       8.485522    6[1-(0),6-(1,6),6-(6,7)]
   122       9.507099       9.507099       9.507099    6[6-(1,6),6-(6,6),7-(6,6)]
   123       10.85013       10.85013       10.85013    6[6-(1,6),6-(6,6),6-(6,7)]
   124      11.199667      11.199667      11.199667    6[1-(0),6-(6,6),6-(6,6)]
   125      10.427984      10.427984      10.427984    6[6-(6,6),8-(29),8-(29)]
   126      10.291463      10.291463      10.291463    6[6-(1,6),6-(1,6),6-(8,8)]
   127       9.002631       9.002631       9.002631    6[1-(0),6-(1,6),6-(6,6)]
   128       8.485522       8.485522       8.485522    6[1-(0),6-(1,6),6-(6,7)]
   129       9.507099       9.507099       9.507099    6[6-(1,6),6-(6,6),7-(6,6)]
   130       10.85013       10.85013       10.85013    6[6-(1,6),6-(6,6),6-(6,7)]
   131      11.199667      11.199667      11.199667    6[1-(0),6-(6,6),6-(6,6)]
   132      -0.926726      -0.926726      -0.926726    6[6-(6,6),8-(29),8-(29)]
   133      -1.924486      -1.924486      -1.924486    6[6-(1,6),6-(1,6),6-(8,8)]
   134      -2.328548      -2.328548      -2.328548    6[1-(0),6-(1,6),6-(6,6)]
   135      -3.252745      -3.252745      -3.252745    6[1-(0),6-(1,6),6-(6,7)]
   136      -3.826578      -3.826578      -3.826578    6[6-(1,6),6-(6,6),7-(6,6)]
   137      -3.523622      -3.523622      -3.523622    6[6-(1,6),6-(6,6),6-(6,7)]
   138      -2.581101      -2.581101      -2.581101    6[1-(0),6-(6,6),6-(6,6)]
   139       -5.23292       -5.23292       -5.23292    6[6-(6,6),8-(29),8-(29)]
   140      -5.056477      -5.056477      -5.056477    6[6-(1,6),6-(1,6),6-(8,8)]
   141      -5.754678      -5.754678      -5.754678    6[1-(0),6-(1,6),6-(6,6)]
   142      -5.836461      -5.836461      -5.836461    6[1-(0),6-(1,6),6-(6,7)]
   143      -5.043137      -5.043137      -5.043137    6[6-(1,6),6-(6,6),7-(6,6)]
   144      -4.281324      -4.281324      -4.281324    6[6-(1,6),6-(6,6),6-(6,7)]
   145      -4.312991      -4.312991      -4.312991    6[1-(0),6-(6,6),6-(6,6)]
   146      14.734179      14.734179      14.734179    6[6-(6,6),8-(29),8-(29)]
   147      13.423455      13.423455      13.423455    6[6-(1,6),6-(1,6),6-(8,8)]
   148      12.428761      12.428761      12.428761    6[1-(0),6-(1,6),6-(6,6)]
   149      11.069239      11.069239      11.069239    6[1-(0),6-(1,6),6-(6,7)]
   150      10.723657      10.723657      10.723657    6[6-(1,6),6-(6,6),7-(6,6)]
   151      11.607832      11.607832      11.607832    6[6-(1,6),6-(6,6),6-(6,7)]
   152      12.931557      12.931557      12.931557    6[1-(0),6-(6,6),6-(6,6)]
   153       6.337936       6.337936       6.337936    6[6-(6,6),8-(29),8-(29)]
   154       6.161493       6.161493       6.161493    6[6-(1,6),6-(1,6),6-(8,8)]
   155       6.859694       6.859694       6.859694    6[1-(0),6-(1,6),6-(6,6)]
   156       6.941477       6.941477       6.941477    6[1-(0),6-(1,6),6-(6,7)]
   157       6.148153       6.148153       6.148153    6[6-(1,6),6-(6,6),7-(6,6)]
   158        5.38634        5.38634        5.38634    6[6-(1,6),6-(6,6),6-(6,7)]
   159       5.418007       5.418007       5.418007    6[1-(0),6-(6,6),6-(6,6)]
   160     -13.629163     -13.629163     -13.629163    6[6-(6,6),8-(29),8-(29)]
   161     -12.318439     -12.318439     -12.318439    6[6-(1,6),6-(1,6),6-(8,8)]
   162     -11.323745     -11.323745     -11.323745    6[1-(0),6-(1,6),6-(6,6)]
   163      -9.964223      -9.964223      -9.964223    6[1-(0),6-(1,6),6-(6,7)]
   164      -9.618641      -9.618641      -9.618641    6[6-(1,6),6-(6,6),7-(6,6)]
   165     -10.502816     -10.502816     -10.502816    6[6-(1,6),6-(6,6),6-(6,7)]
   166     -11.826541     -11.826541     -11.826541    6[1-(0),6-(6,6),6-(6,6)]
   167       2.031742       2.031742       2.031742    6[6-(6,6),8-(29),8-(29)]
   168       3.029502       3.029502       3.029502    6[6-(1,6),6-(1,6),6-(8,8)]
   169       3.433564       3.433564       3.433564    6[1-(0),6-(1,6),6-(6,6)]
   170       4.357761       4.357761       4.357761    6[1-(0),6-(1,6),6-(6,7)]
   171       4.931594       4.931594       4.931594    6[6-(1,6),6-(6,6),7-(6,6)]
   172       4.628638       4.628638       4.628638    6[6-(1,6),6-(6,6),6-(6,7)]
   173       3.686117       3.686117       3.686117    6[1-(0),6-(6,6),6-(6,6)]
   174      -9.322968      -9.322968      -9.322968    6[6-(6,6),8-(29),8-(29)]
   175      -9.186447      -9.186447      -9.186447    6[6-(1,6),6-(1,6),6-(8,8)]
   176      -7.897615      -7.897615      -7.897615    6[1-(0),6-(1,6),6-(6,6)]
   177      -7.380506      -7.380506      -7.380506    6[1-(0),6-(1,6),6-(6,7)]
   178      -8.402083      -8.402083      -8.402083    6[6-(1,6),6-(6,6),7-(6,6)]
   179      -9.745114      -9.745114      -9.745114    6[6-(1,6),6-(6,6),6-(6,7)]
   180     -10.094651     -10.094651     -10.094651    6[1-(0),6-(6,6),6-(6,6)]
   181       -7.04556       -7.04556       -7.04556    6[6-(1,6),6-(1,6),7-(6,6)]
   182      -6.335125      -6.335125      -6.335125    6[1-(0),6-(6,6),6-(6,7)]
   183       6.499897       6.499897       6.499897    6[6-(1,6),6-(1,6),7-(6,6)]
   184       5.784346       5.784346       5.784346    6[1-(0),6-(6,6),6-(6,7)]
   185       6.499897       6.499897       6.499897    6[6-(1,6),6-(1,6),7-(6,6)]
   186       5.784346       5.784346       5.784346    6[1-(0),6-(6,6),6-(6,7)]
   187       -7.04556       -7.04556       -7.04556    6[6-(1,6),6-(1,6),7-(6,6)]
   188      -6.335125      -6.335125      -6.335125    6[1-(0),6-(6,6),6-(6,7)]
   189      -5.394881      -5.394881      -5.394881    6[6-(1,6),6-(1,6),7-(6,6)]
   190       -4.67933       -4.67933       -4.67933    6[1-(0),6-(6,6),6-(6,7)]
   191       8.150576       8.150576       8.150576    6[6-(1,6),6-(1,6),7-(6,6)]
   192       7.440141       7.440141       7.440141    6[1-(0),6-(6,6),6-(6,7)]
   193      -5.394881      -5.394881      -5.394881    6[6-(1,6),6-(1,6),7-(6,6)]
   194       -4.67933       -4.67933       -4.67933    6[1-(0),6-(6,6),6-(6,7)]
   195       8.150576       8.150576       8.150576    6[6-(1,6),6-(1,6),7-(6,6)]
   196       7.440141       7.440141       7.440141    6[1-(0),6-(6,6),6-(6,7)]
   197        -6.5826        -6.5826        -6.5826    6[1-(0),6-(6,7),6-(6,7)]
   198      -5.147202      -5.147202      -5.147202    6[6-(1,6),6-(1,6),6-(6,6)]
   199       7.687616       7.687616       7.687616    6[1-(0),6-(6,7),6-(6,7)]
   200       6.252218       6.252218       6.252218    6[6-(1,6),6-(1,6),6-(6,6)]
   201       7.687616       7.687616       7.687616    6[1-(0),6-(6,7),6-(6,7)]
   202       6.252218       6.252218       6.252218    6[6-(1,6),6-(1,6),6-(6,6)]
   203        -6.5826        -6.5826        -6.5826    6[1-(0),6-(6,7),6-(6,7)]
   204      -5.147202      -5.147202      -5.147202    6[6-(1,6),6-(1,6),6-(6,6)]
   205       -8.32931       -8.32931       -8.32931    7[6-(6,6),6-(6,6),6-(6,6)]
   206        5.92914        5.92914        5.92914    7[6-(6,6),6-(6,6),6-(6,6)]
   207        5.92914        5.92914        5.92914    7[6-(6,6),6-(6,6),6-(6,6)]
   208       -8.32931       -8.32931       -8.32931    7[6-(6,6),6-(6,6),6-(6,6)]
   209      -4.824124      -4.824124      -4.824124    7[6-(6,6),6-(6,6),6-(6,6)]
   210       9.434326       9.434326       9.434326    7[6-(6,6),6-(6,6),6-(6,6)]
   211      -4.824124      -4.824124      -4.824124    7[6-(6,6),6-(6,6),6-(6,6)]
   212       9.434326       9.434326       9.434326    7[6-(6,6),6-(6,6),6-(6,6)]
   213     -10.670159     -10.670159     -10.670159    8[6-(6,8),29-(8,8,8)]
   214       2.182328       2.182328       2.182328    8[6-(6,8),29-(8,8,8)]
   215       2.176423       2.176423       2.176423    8[6-(6,8),29-(8,8,8)]
   216       1.323442       1.323442       1.323442    8[6-(6,8),29-(8,8,8)]
   217       5.960227       5.960227       5.960227    8[6-(6,8),29-(8,8,8)]
   218        6.68383        6.68383        6.68383    8[6-(6,8),29-(8,8,8)]
   219     -14.453963     -14.453963     -14.453963    8[6-(6,8),29-(8,8,8)]
   220       -3.17806       -3.17806       -3.17806    8[6-(6,8),29-(8,8,8)]
   221      -4.855211      -4.855211      -4.855211    8[6-(6,8),29-(8,8,8)]
   222      -5.578814      -5.578814      -5.578814    8[6-(6,8),29-(8,8,8)]
   223      15.558979      15.558979      15.558979    8[6-(6,8),29-(8,8,8)]
   224       4.283076       4.283076       4.283076    8[6-(6,8),29-(8,8,8)]
   225      -1.071407      -1.071407      -1.071407    8[6-(6,8),29-(8,8,8)]
   226      -0.218426      -0.218426      -0.218426    8[6-(6,8),29-(8,8,8)]
   227      11.775175      11.775175      11.775175    8[6-(6,8),29-(8,8,8)]
   228      -1.077312      -1.077312      -1.077312    8[6-(6,8),29-(8,8,8)]
   229      11.775175      11.775175      11.775175    8[6-(6,8),29-(8,8,8)]
   230      -1.077312      -1.077312      -1.077312    8[6-(6,8),29-(8,8,8)]
   231      -1.071407      -1.071407      -1.071407    8[6-(6,8),29-(8,8,8)]
   232      -0.218426      -0.218426      -0.218426    8[6-(6,8),29-(8,8,8)]
   233      -4.855211      -4.855211      -4.855211    8[6-(6,8),29-(8,8,8)]
   234      -5.578814      -5.578814      -5.578814    8[6-(6,8),29-(8,8,8)]
   235      15.558979      15.558979      15.558979    8[6-(6,8),29-(8,8,8)]
   236       4.283076       4.283076       4.283076    8[6-(6,8),29-(8,8,8)]
   237       5.960227       5.960227       5.960227    8[6-(6,8),29-(8,8,8)]
   238        6.68383        6.68383        6.68383    8[6-(6,8),29-(8,8,8)]
   239     -14.453963     -14.453963     -14.453963    8[6-(6,8),29-(8,8,8)]
   240       -3.17806       -3.17806       -3.17806    8[6-(6,8),29-(8,8,8)]
   241       2.176423       2.176423       2.176423    8[6-(6,8),29-(8,8,8)]
   242       1.323442       1.323442       1.323442    8[6-(6,8),29-(8,8,8)]
   243     -10.670159     -10.670159     -10.670159    8[6-(6,8),29-(8,8,8)]
   244       2.182328       2.182328       2.182328    8[6-(6,8),29-(8,8,8)]
