# Supplementary material for: A collection of forcefield precursors for metal–organic frameworks
Source: RSC Adv. 2019 Nov 13;9(63):36492–507. doi: 10.1039/c9ra07327b (PMC9075174; doi:10.1039/c9ra07327b)
Supplement: RA-009-C9RA07327B-s2652 [file RA-009-C9RA07327B-s2652.txt]

WAMRIN_clean

12.847000    0.000000    0.000000
0.000000    14.844000    0.000000
0.000000    0.000000    15.148000

     1       7.152053       7.152053       7.152053    12[8-(1,1,12),8-(6),8-(6),8-(6),8-(6)]
     2       5.694947       5.694947       5.694947    12[8-(1,1,12),8-(6),8-(6),8-(6),8-(6)]
     3      12.118447      12.118447      12.118447    12[8-(1,1,12),8-(6),8-(6),8-(6),8-(6)]
     4       0.728553       0.728553       0.728553    12[8-(1,1,12),8-(6),8-(6),8-(6),8-(6)]
     5            0.0            0.0            0.0    12[8-(1,1,12),8-(1,1,12),8-(6),8-(6),8-(6),8-(6)]
     6         6.4235         6.4235         6.4235    12[8-(1,1,12),8-(1,1,12),8-(6),8-(6),8-(6),8-(6)]
     7       5.357199       5.357199       5.357199    1[6-(6,6)]
     8       2.900853       2.900853       2.900853    1[6-(6,6)]
     9       3.242583       3.242583       3.242583    1[6-(6,6)]
    10       4.167567       4.167567       4.167567    1[7-(1,6)]
    11       5.093835       5.093835       5.093835    1[7-(1,6)]
    12       1.130536       1.130536       1.130536    1[8-(1,12,12)]
    13       7.489801       7.489801       7.489801    1[6-(6,6)]
    14       9.946147       9.946147       9.946147    1[6-(6,6)]
    15       9.604417       9.604417       9.604417    1[6-(6,6)]
    16       8.679433       8.679433       8.679433    1[7-(1,6)]
    17       7.753164       7.753164       7.753164    1[7-(1,6)]
    18      11.716464      11.716464      11.716464    1[8-(1,12,12)]
    19       1.066301       1.066301       1.066301    1[6-(6,6)]
    20       3.522647       3.522647       3.522647    1[6-(6,6)]
    21       3.180917       3.180917       3.180917    1[6-(6,6)]
    22       2.255933       2.255933       2.255933    1[7-(1,6)]
    23       1.329664       1.329664       1.329664    1[7-(1,6)]
    24       5.292964       5.292964       5.292964    1[8-(1,12,12)]
    25      11.780699      11.780699      11.780699    1[6-(6,6)]
    26       9.324353       9.324353       9.324353    1[6-(6,6)]
    27       9.666083       9.666083       9.666083    1[6-(6,6)]
    28      10.591067      10.591067      10.591067    1[7-(1,6)]
    29      11.517335      11.517335      11.517335    1[7-(1,6)]
    30       7.554036       7.554036       7.554036    1[8-(1,12,12)]
    31       7.489801       7.489801       7.489801    1[6-(6,6)]
    32       9.946147       9.946147       9.946147    1[6-(6,6)]
    33       9.604417       9.604417       9.604417    1[6-(6,6)]
    34       8.679433       8.679433       8.679433    1[7-(1,6)]
    35       7.753164       7.753164       7.753164    1[7-(1,6)]
    36      11.716464      11.716464      11.716464    1[8-(1,12,12)]
    37       5.357199       5.357199       5.357199    1[6-(6,6)]
    38       2.900853       2.900853       2.900853    1[6-(6,6)]
    39       3.242583       3.242583       3.242583    1[6-(6,6)]
    40       4.167567       4.167567       4.167567    1[7-(1,6)]
    41       5.093835       5.093835       5.093835    1[7-(1,6)]
    42       1.130536       1.130536       1.130536    1[8-(1,12,12)]
    43      11.780699      11.780699      11.780699    1[6-(6,6)]
    44       9.324353       9.324353       9.324353    1[6-(6,6)]
    45       9.666083       9.666083       9.666083    1[6-(6,6)]
    46      10.591067      10.591067      10.591067    1[7-(1,6)]
    47      11.517335      11.517335      11.517335    1[7-(1,6)]
    48       7.554036       7.554036       7.554036    1[8-(1,12,12)]
    49       1.066301       1.066301       1.066301    1[6-(6,6)]
    50       3.522647       3.522647       3.522647    1[6-(6,6)]
    51       3.180917       3.180917       3.180917    1[6-(6,6)]
    52       2.255933       2.255933       2.255933    1[7-(1,6)]
    53       1.329664       1.329664       1.329664    1[7-(1,6)]
    54       5.292964       5.292964       5.292964    1[8-(1,12,12)]
    55       4.375688       4.375688       4.375688    6[6-(1,6),6-(1,6),6-(8,8)]
    56       4.190691       4.190691       4.190691    6[6-(1,6),6-(1,6),7-(1,1)]
    57       4.740543       4.740543       4.740543    6[1-(0),6-(6,6),6-(6,7)]
    58       4.961511       4.961511       4.961511    6[6-(6,6),8-(0),8-(12)]
    59       3.281124       3.281124       3.281124    6[1-(0),6-(6,6),6-(6,7)]
    60       2.928217       2.928217       2.928217    6[6-(1,6),6-(1,6),6-(8,8)]
    61       3.476912       3.476912       3.476912    6[1-(0),6-(6,6),6-(6,6)]
    62       1.944137       1.944137       1.944137    6[6-(6,6),8-(12),8-(12)]
    63       8.471312       8.471312       8.471312    6[6-(1,6),6-(1,6),6-(8,8)]
    64       8.656309       8.656309       8.656309    6[6-(1,6),6-(1,6),7-(1,1)]
    65       8.106457       8.106457       8.106457    6[1-(0),6-(6,6),6-(6,7)]
    66       7.885489       7.885489       7.885489    6[6-(6,6),8-(0),8-(12)]
    67       9.565876       9.565876       9.565876    6[1-(0),6-(6,6),6-(6,7)]
    68       9.918783       9.918783       9.918783    6[6-(1,6),6-(1,6),6-(8,8)]
    69       9.370088       9.370088       9.370088    6[1-(0),6-(6,6),6-(6,6)]
    70      10.902863      10.902863      10.902863    6[6-(6,6),8-(12),8-(12)]
    71       2.047812       2.047812       2.047812    6[6-(1,6),6-(1,6),6-(8,8)]
    72       2.232809       2.232809       2.232809    6[6-(1,6),6-(1,6),7-(1,1)]
    73       1.682957       1.682957       1.682957    6[1-(0),6-(6,6),6-(6,7)]
    74       1.461989       1.461989       1.461989    6[6-(6,6),8-(0),8-(12)]
    75       3.142376       3.142376       3.142376    6[1-(0),6-(6,6),6-(6,7)]
    76       3.495283       3.495283       3.495283    6[6-(1,6),6-(1,6),6-(8,8)]
    77       2.946588       2.946588       2.946588    6[1-(0),6-(6,6),6-(6,6)]
    78       4.479363       4.479363       4.479363    6[6-(6,6),8-(12),8-(12)]
    79      10.799188      10.799188      10.799188    6[6-(1,6),6-(1,6),6-(8,8)]
    80      10.614191      10.614191      10.614191    6[6-(1,6),6-(1,6),7-(1,1)]
    81      11.164043      11.164043      11.164043    6[1-(0),6-(6,6),6-(6,7)]
    82      11.385011      11.385011      11.385011    6[6-(6,6),8-(0),8-(12)]
    83       9.704624       9.704624       9.704624    6[1-(0),6-(6,6),6-(6,7)]
    84       9.351717       9.351717       9.351717    6[6-(1,6),6-(1,6),6-(8,8)]
    85       9.900412       9.900412       9.900412    6[1-(0),6-(6,6),6-(6,6)]
    86       8.367637       8.367637       8.367637    6[6-(6,6),8-(12),8-(12)]
    87       8.471312       8.471312       8.471312    6[6-(1,6),6-(1,6),6-(8,8)]
    88       8.656309       8.656309       8.656309    6[6-(1,6),6-(1,6),7-(1,1)]
    89       8.106457       8.106457       8.106457    6[1-(0),6-(6,6),6-(6,7)]
    90       7.885489       7.885489       7.885489    6[6-(6,6),8-(0),8-(12)]
    91       9.565876       9.565876       9.565876    6[1-(0),6-(6,6),6-(6,7)]
    92       9.918783       9.918783       9.918783    6[6-(1,6),6-(1,6),6-(8,8)]
    93       9.370088       9.370088       9.370088    6[1-(0),6-(6,6),6-(6,6)]
    94      10.902863      10.902863      10.902863    6[6-(6,6),8-(12),8-(12)]
    95       4.375688       4.375688       4.375688    6[6-(1,6),6-(1,6),6-(8,8)]
    96       4.190691       4.190691       4.190691    6[6-(1,6),6-(1,6),7-(1,1)]
    97       4.740543       4.740543       4.740543    6[1-(0),6-(6,6),6-(6,7)]
    98       4.961511       4.961511       4.961511    6[6-(6,6),8-(0),8-(12)]
    99       3.281124       3.281124       3.281124    6[1-(0),6-(6,6),6-(6,7)]
   100       2.928217       2.928217       2.928217    6[6-(1,6),6-(1,6),6-(8,8)]
   101       3.476912       3.476912       3.476912    6[1-(0),6-(6,6),6-(6,6)]
   102       1.944137       1.944137       1.944137    6[6-(6,6),8-(12),8-(12)]
   103      10.799188      10.799188      10.799188    6[6-(1,6),6-(1,6),6-(8,8)]
   104      10.614191      10.614191      10.614191    6[6-(1,6),6-(1,6),7-(1,1)]
   105      11.164043      11.164043      11.164043    6[1-(0),6-(6,6),6-(6,7)]
   106      11.385011      11.385011      11.385011    6[6-(6,6),8-(0),8-(12)]
   107       9.704624       9.704624       9.704624    6[1-(0),6-(6,6),6-(6,7)]
   108       9.351717       9.351717       9.351717    6[6-(1,6),6-(1,6),6-(8,8)]
   109       9.900412       9.900412       9.900412    6[1-(0),6-(6,6),6-(6,6)]
   110       8.367637       8.367637       8.367637    6[6-(6,6),8-(12),8-(12)]
   111       2.047812       2.047812       2.047812    6[6-(1,6),6-(1,6),6-(8,8)]
   112       2.232809       2.232809       2.232809    6[6-(1,6),6-(1,6),7-(1,1)]
   113       1.682957       1.682957       1.682957    6[1-(0),6-(6,6),6-(6,7)]
   114       1.461989       1.461989       1.461989    6[6-(6,6),8-(0),8-(12)]
   115       3.142376       3.142376       3.142376    6[1-(0),6-(6,6),6-(6,7)]
   116       3.495283       3.495283       3.495283    6[6-(1,6),6-(1,6),6-(8,8)]
   117       2.946588       2.946588       2.946588    6[1-(0),6-(6,6),6-(6,6)]
   118       4.479363       4.479363       4.479363    6[6-(6,6),8-(12),8-(12)]
   119       4.527283       4.527283       4.527283    7[1-(0),1-(0),6-(6,6)]
   120       8.319717       8.319717       8.319717    7[1-(0),1-(0),6-(6,6)]
   121       1.896217       1.896217       1.896217    7[1-(0),1-(0),6-(6,6)]
   122      10.950783      10.950783      10.950783    7[1-(0),1-(0),6-(6,6)]
   123       8.319717       8.319717       8.319717    7[1-(0),1-(0),6-(6,6)]
   124       4.527283       4.527283       4.527283    7[1-(0),1-(0),6-(6,6)]
   125      10.950783      10.950783      10.950783    7[1-(0),1-(0),6-(6,6)]
   126       1.896217       1.896217       1.896217    7[1-(0),1-(0),6-(6,6)]
   127       6.052993       6.052993       6.052993    8[6-(6,8),12-(8,8,8,8)]
   128        4.32687        4.32687        4.32687    8[6-(6,8)]
   129       1.816823       1.816823       1.816823    8[6-(6,8),12-(8,8,8,8)]
   130       1.336602       1.336602       1.336602    8[6-(6,8),12-(8,8,8,8,8)]
   131       6.794007       6.794007       6.794007    8[6-(6,8),12-(8,8,8,8)]
   132        8.52013        8.52013        8.52013    8[6-(6,8)]
   133      11.030177      11.030177      11.030177    8[6-(6,8),12-(8,8,8,8)]
   134      11.510398      11.510398      11.510398    8[6-(6,8),12-(8,8,8,8,8)]
   135       0.370507       0.370507       0.370507    8[6-(6,8),12-(8,8,8,8)]
   136        2.09663        2.09663        2.09663    8[6-(6,8)]
   137       4.606677       4.606677       4.606677    8[6-(6,8),12-(8,8,8,8)]
   138       5.086898       5.086898       5.086898    8[6-(6,8),12-(8,8,8,8,8)]
   139      12.476493      12.476493      12.476493    8[6-(6,8),12-(8,8,8,8)]
   140       10.75037       10.75037       10.75037    8[6-(6,8)]
   141       8.240323       8.240323       8.240323    8[6-(6,8),12-(8,8,8,8)]
   142       7.760102       7.760102       7.760102    8[6-(6,8),12-(8,8,8,8,8)]
   143       6.794007       6.794007       6.794007    8[6-(6,8),12-(8,8,8,8)]
   144        8.52013        8.52013        8.52013    8[6-(6,8)]
   145      11.030177      11.030177      11.030177    8[6-(6,8),12-(8,8,8,8)]
   146      11.510398      11.510398      11.510398    8[6-(6,8),12-(8,8,8,8,8)]
   147       6.052993       6.052993       6.052993    8[6-(6,8),12-(8,8,8,8)]
   148        4.32687        4.32687        4.32687    8[6-(6,8)]
   149       1.816823       1.816823       1.816823    8[6-(6,8),12-(8,8,8,8)]
   150       1.336602       1.336602       1.336602    8[6-(6,8),12-(8,8,8,8,8)]
   151      12.476493      12.476493      12.476493    8[6-(6,8),12-(8,8,8,8)]
   152       10.75037       10.75037       10.75037    8[6-(6,8)]
   153       8.240323       8.240323       8.240323    8[6-(6,8),12-(8,8,8,8)]
   154       7.760102       7.760102       7.760102    8[6-(6,8),12-(8,8,8,8,8)]
   155       0.370507       0.370507       0.370507    8[6-(6,8),12-(8,8,8,8)]
   156        2.09663        2.09663        2.09663    8[6-(6,8)]
   157       4.606677       4.606677       4.606677    8[6-(6,8),12-(8,8,8,8)]
   158       5.086898       5.086898       5.086898    8[6-(6,8),12-(8,8,8,8,8)]
   159       0.770306       0.770306       0.770306    8[1-(0),1-(0),12-(8,8,8,8),12-(8,8,8,8,8)]
   160      12.076694      12.076694      12.076694    8[1-(0),1-(0),12-(8,8,8,8),12-(8,8,8,8,8)]
   161       5.653194       5.653194       5.653194    8[1-(0),1-(0),12-(8,8,8,8),12-(8,8,8,8,8)]
   162       7.193806       7.193806       7.193806    8[1-(0),1-(0),12-(8,8,8,8),12-(8,8,8,8,8)]
