# Supplementary material for: A collection of forcefield precursors for metal–organic frameworks
Source: RSC Adv. 2019 Nov 13;9(63):36492–507. doi: 10.1039/c9ra07327b (PMC9075174; doi:10.1039/c9ra07327b)
Supplement: RA-009-C9RA07327B-s2653 [file RA-009-C9RA07327B-s2653.txt]

WAMRIN01_clean

14.974000    0.000000    0.000000
0.000000    19.706000    0.000000
0.000000    0.000000    19.760000

     1      11.012628      11.012628      11.012628    12[8-(1,1,12),8-(6),8-(6),8-(6),8-(6)]
     2       3.961372       3.961372       3.961372    12[8-(1,1,12),8-(6),8-(6),8-(6),8-(6)]
     3       3.525628       3.525628       3.525628    12[8-(1,1,12),8-(6),8-(6),8-(6),8-(6)]
     4      11.448372      11.448372      11.448372    12[8-(1,1,12),8-(6),8-(6),8-(6),8-(6)]
     5       3.961372       3.961372       3.961372    12[8-(1,1,12),8-(6),8-(6),8-(6),8-(6)]
     6      11.012628      11.012628      11.012628    12[8-(1,1,12),8-(6),8-(6),8-(6),8-(6)]
     7      11.448372      11.448372      11.448372    12[8-(1,1,12),8-(6),8-(6),8-(6),8-(6)]
     8       3.525628       3.525628       3.525628    12[8-(1,1,12),8-(6),8-(6),8-(6),8-(6)]
     9          7.487          7.487          7.487    12[8-(1,1,12),8-(1,1,12),8-(6),8-(6),8-(6),8-(6)]
    10          7.487          7.487          7.487    12[8-(1,1,12),8-(1,1,12),8-(6),8-(6),8-(6),8-(6)]
    11            0.0            0.0            0.0    12[8-(1,1,12),8-(1,1,12),8-(6),8-(6),8-(6),8-(6)]
    12            0.0            0.0            0.0    12[8-(1,1,12),8-(1,1,12),8-(6),8-(6),8-(6),8-(6)]
    13      12.290659      12.290659      12.290659    1[8-(6)]
    14       5.192983       5.192983       5.192983    1[7-(1,6)]
    15       5.697607       5.697607       5.697607    1[7-(1,6)]
    16       5.179507       5.179507       5.179507    1[7-(1,6)]
    17       5.694612       5.694612       5.694612    1[7-(1,6)]
    18       6.690383       6.690383       6.690383    1[6-(6,6)]
    19      10.643519      10.643519      10.643519    1[6-(6,6)]
    20       8.050022       8.050022       8.050022    1[6-(6,6)]
    21       8.062002       8.062002       8.062002    1[6-(6,6)]
    22      10.628545      10.628545      10.628545    1[6-(6,6)]
    23        6.70386        6.70386        6.70386    1[6-(6,6)]
    24       9.852892       9.852892       9.852892    1[8-(1,12,12)]
    25       9.927762       9.927762       9.927762    1[8-(1,12,12)]
    26       2.683341       2.683341       2.683341    1[8-(6)]
    27       9.781017       9.781017       9.781017    1[7-(1,6)]
    28       9.276393       9.276393       9.276393    1[7-(1,6)]
    29       9.794493       9.794493       9.794493    1[7-(1,6)]
    30       9.279388       9.279388       9.279388    1[7-(1,6)]
    31       8.283617       8.283617       8.283617    1[6-(6,6)]
    32       4.330481       4.330481       4.330481    1[6-(6,6)]
    33       6.923978       6.923978       6.923978    1[6-(6,6)]
    34       6.911998       6.911998       6.911998    1[6-(6,6)]
    35       4.345455       4.345455       4.345455    1[6-(6,6)]
    36        8.27014        8.27014        8.27014    1[6-(6,6)]
    37       5.121108       5.121108       5.121108    1[8-(1,12,12)]
    38       5.046238       5.046238       5.046238    1[8-(1,12,12)]
    39       4.803659       4.803659       4.803659    1[8-(6)]
    40      12.679983      12.679983      12.679983    1[7-(1,6)]
    41      13.184607      13.184607      13.184607    1[7-(1,6)]
    42      12.666507      12.666507      12.666507    1[7-(1,6)]
    43      13.181612      13.181612      13.181612    1[7-(1,6)]
    44      14.177383      14.177383      14.177383    1[6-(6,6)]
    45       3.156519       3.156519       3.156519    1[6-(6,6)]
    46       0.563022       0.563022       0.563022    1[6-(6,6)]
    47       0.575002       0.575002       0.575002    1[6-(6,6)]
    48       3.141545       3.141545       3.141545    1[6-(6,6)]
    49       14.19086       14.19086       14.19086    1[6-(6,6)]
    50       2.365892       2.365892       2.365892    1[8-(1,12,12)]
    51       2.440762       2.440762       2.440762    1[8-(1,12,12)]
    52      10.170341      10.170341      10.170341    1[8-(6)]
    53       2.294017       2.294017       2.294017    1[7-(1,6)]
    54       1.789393       1.789393       1.789393    1[7-(1,6)]
    55       2.307493       2.307493       2.307493    1[7-(1,6)]
    56       1.792388       1.792388       1.792388    1[7-(1,6)]
    57       0.796617       0.796617       0.796617    1[6-(6,6)]
    58      11.817481      11.817481      11.817481    1[6-(6,6)]
    59      14.410978      14.410978      14.410978    1[6-(6,6)]
    60      14.398998      14.398998      14.398998    1[6-(6,6)]
    61      11.832455      11.832455      11.832455    1[6-(6,6)]
    62        0.78314        0.78314        0.78314    1[6-(6,6)]
    63      12.608108      12.608108      12.608108    1[8-(1,12,12)]
    64      12.533238      12.533238      12.533238    1[8-(1,12,12)]
    65       2.683341       2.683341       2.683341    1[8-(6)]
    66       9.781017       9.781017       9.781017    1[7-(1,6)]
    67       9.276393       9.276393       9.276393    1[7-(1,6)]
    68       9.794493       9.794493       9.794493    1[7-(1,6)]
    69       9.279388       9.279388       9.279388    1[7-(1,6)]
    70       8.283617       8.283617       8.283617    1[6-(6,6)]
    71       4.330481       4.330481       4.330481    1[6-(6,6)]
    72       6.923978       6.923978       6.923978    1[6-(6,6)]
    73       6.911998       6.911998       6.911998    1[6-(6,6)]
    74       4.345455       4.345455       4.345455    1[6-(6,6)]
    75        8.27014        8.27014        8.27014    1[6-(6,6)]
    76       5.121108       5.121108       5.121108    1[8-(1,12,12)]
    77       5.046238       5.046238       5.046238    1[8-(1,12,12)]
    78      12.290659      12.290659      12.290659    1[8-(6)]
    79       5.192983       5.192983       5.192983    1[7-(1,6)]
    80       5.697607       5.697607       5.697607    1[7-(1,6)]
    81       5.179507       5.179507       5.179507    1[7-(1,6)]
    82       5.694612       5.694612       5.694612    1[7-(1,6)]
    83       6.690383       6.690383       6.690383    1[6-(6,6)]
    84      10.643519      10.643519      10.643519    1[6-(6,6)]
    85       8.050022       8.050022       8.050022    1[6-(6,6)]
    86       8.062002       8.062002       8.062002    1[6-(6,6)]
    87      10.628545      10.628545      10.628545    1[6-(6,6)]
    88        6.70386        6.70386        6.70386    1[6-(6,6)]
    89       9.852892       9.852892       9.852892    1[8-(1,12,12)]
    90       9.927762       9.927762       9.927762    1[8-(1,12,12)]
    91      10.170341      10.170341      10.170341    1[8-(6)]
    92       2.294017       2.294017       2.294017    1[7-(1,6)]
    93       1.789393       1.789393       1.789393    1[7-(1,6)]
    94       2.307493       2.307493       2.307493    1[7-(1,6)]
    95       1.792388       1.792388       1.792388    1[7-(1,6)]
    96       0.796617       0.796617       0.796617    1[6-(6,6)]
    97      11.817481      11.817481      11.817481    1[6-(6,6)]
    98      14.410978      14.410978      14.410978    1[6-(6,6)]
    99      14.398998      14.398998      14.398998    1[6-(6,6)]
   100      11.832455      11.832455      11.832455    1[6-(6,6)]
   101        0.78314        0.78314        0.78314    1[6-(6,6)]
   102      12.608108      12.608108      12.608108    1[8-(1,12,12)]
   103      12.533238      12.533238      12.533238    1[8-(1,12,12)]
   104       4.803659       4.803659       4.803659    1[8-(6)]
   105      12.679983      12.679983      12.679983    1[7-(1,6)]
   106      13.184607      13.184607      13.184607    1[7-(1,6)]
   107      12.666507      12.666507      12.666507    1[7-(1,6)]
   108      13.181612      13.181612      13.181612    1[7-(1,6)]
   109      14.177383      14.177383      14.177383    1[6-(6,6)]
   110       3.156519       3.156519       3.156519    1[6-(6,6)]
   111       0.563022       0.563022       0.563022    1[6-(6,6)]
   112       0.575002       0.575002       0.575002    1[6-(6,6)]
   113       3.141545       3.141545       3.141545    1[6-(6,6)]
   114       14.19086       14.19086       14.19086    1[6-(6,6)]
   115       2.365892       2.365892       2.365892    1[8-(1,12,12)]
   116       2.440762       2.440762       2.440762    1[8-(1,12,12)]
   117       8.699894       8.699894       8.699894    6[6-(1,6),6-(1,6),6-(8,8)]
   118        8.71936        8.71936        8.71936    6[6-(1,6),6-(1,6),6-(8,8)]
   119       7.162064       7.162064       7.162064    6[6-(1,6),6-(1,6),7-(1,1)]
   120       7.400151       7.400151       7.400151    6[1-(0),6-(6,6),6-(6,7)]
   121        9.51448        9.51448        9.51448    6[6-(1,6),6-(1,6),6-(8,8)]
   122      10.645017      10.645017      10.645017    6[6-(6,6),8-(1),8-(12)]
   123       9.527956       9.527956       9.527956    6[6-(1,6),6-(1,6),6-(8,8)]
   124        7.15308        7.15308        7.15308    6[6-(1,6),6-(1,6),7-(1,1)]
   125       8.937981       8.937981       8.937981    6[6-(6,6),8-(12),8-(12)]
   126       9.769038       9.769038       9.769038    6[1-(0),6-(6,6),6-(6,6)]
   127       8.216234       8.216234       8.216234    6[1-(0),6-(6,6),6-(6,7)]
   128       8.225218       8.225218       8.225218    6[1-(0),6-(6,6),6-(6,7)]
   129       9.757058       9.757058       9.757058    6[1-(0),6-(6,6),6-(6,6)]
   130       7.410633       7.410633       7.410633    6[1-(0),6-(6,6),6-(6,7)]
   131        8.94996        8.94996        8.94996    6[6-(6,6),8-(12),8-(12)]
   132      10.659991      10.659991      10.659991    6[6-(6,6),8-(0),8-(12)]
   133       6.274106       6.274106       6.274106    6[6-(1,6),6-(1,6),6-(8,8)]
   134        6.25464        6.25464        6.25464    6[6-(1,6),6-(1,6),6-(8,8)]
   135       7.811936       7.811936       7.811936    6[6-(1,6),6-(1,6),7-(1,1)]
   136       7.573849       7.573849       7.573849    6[1-(0),6-(6,6),6-(6,7)]
   137        5.45952        5.45952        5.45952    6[6-(1,6),6-(1,6),6-(8,8)]
   138       4.328983       4.328983       4.328983    6[6-(6,6),8-(1),8-(12)]
   139       5.446044       5.446044       5.446044    6[6-(1,6),6-(1,6),6-(8,8)]
   140        7.82092        7.82092        7.82092    6[6-(1,6),6-(1,6),7-(1,1)]
   141       6.036019       6.036019       6.036019    6[6-(6,6),8-(12),8-(12)]
   142       5.204962       5.204962       5.204962    6[1-(0),6-(6,6),6-(6,6)]
   143       6.757766       6.757766       6.757766    6[1-(0),6-(6,6),6-(6,7)]
   144       6.748782       6.748782       6.748782    6[1-(0),6-(6,6),6-(6,7)]
   145       5.216942       5.216942       5.216942    6[1-(0),6-(6,6),6-(6,6)]
   146       7.563367       7.563367       7.563367    6[1-(0),6-(6,6),6-(6,7)]
   147        6.02404        6.02404        6.02404    6[6-(6,6),8-(12),8-(12)]
   148       4.314009       4.314009       4.314009    6[6-(6,6),8-(0),8-(12)]
   149       1.212894       1.212894       1.212894    6[6-(1,6),6-(1,6),6-(8,8)]
   150        1.23236        1.23236        1.23236    6[6-(1,6),6-(1,6),6-(8,8)]
   151      14.649064      14.649064      14.649064    6[6-(1,6),6-(1,6),7-(1,1)]
   152      14.887151      14.887151      14.887151    6[1-(0),6-(6,6),6-(6,7)]
   153        2.02748        2.02748        2.02748    6[6-(1,6),6-(1,6),6-(8,8)]
   154       3.158017       3.158017       3.158017    6[6-(6,6),8-(1),8-(12)]
   155       2.040956       2.040956       2.040956    6[6-(1,6),6-(1,6),6-(8,8)]
   156       14.64008       14.64008       14.64008    6[6-(1,6),6-(1,6),7-(1,1)]
   157       1.450981       1.450981       1.450981    6[6-(6,6),8-(12),8-(12)]
   158       2.282038       2.282038       2.282038    6[1-(0),6-(6,6),6-(6,6)]
   159       0.729234       0.729234       0.729234    6[1-(0),6-(6,6),6-(6,7)]
   160       0.738218       0.738218       0.738218    6[1-(0),6-(6,6),6-(6,7)]
   161       2.270058       2.270058       2.270058    6[1-(0),6-(6,6),6-(6,6)]
   162      14.897633      14.897633      14.897633    6[1-(0),6-(6,6),6-(6,7)]
   163        1.46296        1.46296        1.46296    6[6-(6,6),8-(12),8-(12)]
   164       3.172991       3.172991       3.172991    6[6-(6,6),8-(0),8-(12)]
   165      13.761106      13.761106      13.761106    6[6-(1,6),6-(1,6),6-(8,8)]
   166       13.74164       13.74164       13.74164    6[6-(1,6),6-(1,6),6-(8,8)]
   167       0.324936       0.324936       0.324936    6[6-(1,6),6-(1,6),7-(1,1)]
   168       0.086849       0.086849       0.086849    6[1-(0),6-(6,6),6-(6,7)]
   169       12.94652       12.94652       12.94652    6[6-(1,6),6-(1,6),6-(8,8)]
   170      11.815983      11.815983      11.815983    6[6-(6,6),8-(1),8-(12)]
   171      12.933044      12.933044      12.933044    6[6-(1,6),6-(1,6),6-(8,8)]
   172        0.33392        0.33392        0.33392    6[6-(1,6),6-(1,6),7-(1,1)]
   173      13.523019      13.523019      13.523019    6[6-(6,6),8-(12),8-(12)]
   174      12.691962      12.691962      12.691962    6[1-(0),6-(6,6),6-(6,6)]
   175      14.244766      14.244766      14.244766    6[1-(0),6-(6,6),6-(6,7)]
   176      14.235782      14.235782      14.235782    6[1-(0),6-(6,6),6-(6,7)]
   177      12.703942      12.703942      12.703942    6[1-(0),6-(6,6),6-(6,6)]
   178       0.076367       0.076367       0.076367    6[1-(0),6-(6,6),6-(6,7)]
   179       13.51104       13.51104       13.51104    6[6-(6,6),8-(12),8-(12)]
   180      11.801009      11.801009      11.801009    6[6-(6,6),8-(0),8-(12)]
   181       6.274106       6.274106       6.274106    6[6-(1,6),6-(1,6),6-(8,8)]
   182        6.25464        6.25464        6.25464    6[6-(1,6),6-(1,6),6-(8,8)]
   183       7.811936       7.811936       7.811936    6[6-(1,6),6-(1,6),7-(1,1)]
   184       7.573849       7.573849       7.573849    6[1-(0),6-(6,6),6-(6,7)]
   185        5.45952        5.45952        5.45952    6[6-(1,6),6-(1,6),6-(8,8)]
   186       4.328983       4.328983       4.328983    6[6-(6,6),8-(1),8-(12)]
   187       5.446044       5.446044       5.446044    6[6-(1,6),6-(1,6),6-(8,8)]
   188        7.82092        7.82092        7.82092    6[6-(1,6),6-(1,6),7-(1,1)]
   189       6.036019       6.036019       6.036019    6[6-(6,6),8-(12),8-(12)]
   190       5.204962       5.204962       5.204962    6[1-(0),6-(6,6),6-(6,6)]
   191       6.757766       6.757766       6.757766    6[1-(0),6-(6,6),6-(6,7)]
   192       6.748782       6.748782       6.748782    6[1-(0),6-(6,6),6-(6,7)]
   193       5.216942       5.216942       5.216942    6[1-(0),6-(6,6),6-(6,6)]
   194       7.563367       7.563367       7.563367    6[1-(0),6-(6,6),6-(6,7)]
   195        6.02404        6.02404        6.02404    6[6-(6,6),8-(12),8-(12)]
   196       4.314009       4.314009       4.314009    6[6-(6,6),8-(0),8-(12)]
   197       8.699894       8.699894       8.699894    6[6-(1,6),6-(1,6),6-(8,8)]
   198        8.71936        8.71936        8.71936    6[6-(1,6),6-(1,6),6-(8,8)]
   199       7.162064       7.162064       7.162064    6[6-(1,6),6-(1,6),7-(1,1)]
   200       7.400151       7.400151       7.400151    6[1-(0),6-(6,6),6-(6,7)]
   201        9.51448        9.51448        9.51448    6[6-(1,6),6-(1,6),6-(8,8)]
   202      10.645017      10.645017      10.645017    6[6-(6,6),8-(1),8-(12)]
   203       9.527956       9.527956       9.527956    6[6-(1,6),6-(1,6),6-(8,8)]
   204        7.15308        7.15308        7.15308    6[6-(1,6),6-(1,6),7-(1,1)]
   205       8.937981       8.937981       8.937981    6[6-(6,6),8-(12),8-(12)]
   206       9.769038       9.769038       9.769038    6[1-(0),6-(6,6),6-(6,6)]
   207       8.216234       8.216234       8.216234    6[1-(0),6-(6,6),6-(6,7)]
   208       8.225218       8.225218       8.225218    6[1-(0),6-(6,6),6-(6,7)]
   209       9.757058       9.757058       9.757058    6[1-(0),6-(6,6),6-(6,6)]
   210       7.410633       7.410633       7.410633    6[1-(0),6-(6,6),6-(6,7)]
   211        8.94996        8.94996        8.94996    6[6-(6,6),8-(12),8-(12)]
   212      10.659991      10.659991      10.659991    6[6-(6,6),8-(0),8-(12)]
   213      13.761106      13.761106      13.761106    6[6-(1,6),6-(1,6),6-(8,8)]
   214       13.74164       13.74164       13.74164    6[6-(1,6),6-(1,6),6-(8,8)]
   215       0.324936       0.324936       0.324936    6[6-(1,6),6-(1,6),7-(1,1)]
   216       0.086849       0.086849       0.086849    6[1-(0),6-(6,6),6-(6,7)]
   217       12.94652       12.94652       12.94652    6[6-(1,6),6-(1,6),6-(8,8)]
   218      11.815983      11.815983      11.815983    6[6-(6,6),8-(1),8-(12)]
   219      12.933044      12.933044      12.933044    6[6-(1,6),6-(1,6),6-(8,8)]
   220        0.33392        0.33392        0.33392    6[6-(1,6),6-(1,6),7-(1,1)]
   221      13.523019      13.523019      13.523019    6[6-(6,6),8-(12),8-(12)]
   222      12.691962      12.691962      12.691962    6[1-(0),6-(6,6),6-(6,6)]
   223      14.244766      14.244766      14.244766    6[1-(0),6-(6,6),6-(6,7)]
   224      14.235782      14.235782      14.235782    6[1-(0),6-(6,6),6-(6,7)]
   225      12.703942      12.703942      12.703942    6[1-(0),6-(6,6),6-(6,6)]
   226       0.076367       0.076367       0.076367    6[1-(0),6-(6,6),6-(6,7)]
   227       13.51104       13.51104       13.51104    6[6-(6,6),8-(12),8-(12)]
   228      11.801009      11.801009      11.801009    6[6-(6,6),8-(0),8-(12)]
   229       1.212894       1.212894       1.212894    6[6-(1,6),6-(1,6),6-(8,8)]
   230        1.23236        1.23236        1.23236    6[6-(1,6),6-(1,6),6-(8,8)]
   231      14.649064      14.649064      14.649064    6[6-(1,6),6-(1,6),7-(1,1)]
   232      14.887151      14.887151      14.887151    6[1-(0),6-(6,6),6-(6,7)]
   233        2.02748        2.02748        2.02748    6[6-(1,6),6-(1,6),6-(8,8)]
   234       3.158017       3.158017       3.158017    6[6-(6,6),8-(1),8-(12)]
   235       2.040956       2.040956       2.040956    6[6-(1,6),6-(1,6),6-(8,8)]
   236       14.64008       14.64008       14.64008    6[6-(1,6),6-(1,6),7-(1,1)]
   237       1.450981       1.450981       1.450981    6[6-(6,6),8-(12),8-(12)]
   238       2.282038       2.282038       2.282038    6[1-(0),6-(6,6),6-(6,6)]
   239       0.729234       0.729234       0.729234    6[1-(0),6-(6,6),6-(6,7)]
   240       0.738218       0.738218       0.738218    6[1-(0),6-(6,6),6-(6,7)]
   241       2.270058       2.270058       2.270058    6[1-(0),6-(6,6),6-(6,6)]
   242      14.897633      14.897633      14.897633    6[1-(0),6-(6,6),6-(6,7)]
   243        1.46296        1.46296        1.46296    6[6-(6,6),8-(12),8-(12)]
   244       3.172991       3.172991       3.172991    6[6-(6,6),8-(0),8-(12)]
   245       5.847347       5.847347       5.847347    7[1-(0),1-(0),6-(6,6)]
   246        5.83986        5.83986        5.83986    7[1-(0),1-(0),6-(6,6)]
   247       9.126653       9.126653       9.126653    7[1-(0),1-(0),6-(6,6)]
   248        9.13414        9.13414        9.13414    7[1-(0),1-(0),6-(6,6)]
   249      13.334347      13.334347      13.334347    7[1-(0),1-(0),6-(6,6)]
   250       13.32686       13.32686       13.32686    7[1-(0),1-(0),6-(6,6)]
   251       1.639653       1.639653       1.639653    7[1-(0),1-(0),6-(6,6)]
   252        1.64714        1.64714        1.64714    7[1-(0),1-(0),6-(6,6)]
   253       9.126653       9.126653       9.126653    7[1-(0),1-(0),6-(6,6)]
   254        9.13414        9.13414        9.13414    7[1-(0),1-(0),6-(6,6)]
   255       5.847347       5.847347       5.847347    7[1-(0),1-(0),6-(6,6)]
   256        5.83986        5.83986        5.83986    7[1-(0),1-(0),6-(6,6)]
   257       1.639653       1.639653       1.639653    7[1-(0),1-(0),6-(6,6)]
   258        1.64714        1.64714        1.64714    7[1-(0),1-(0),6-(6,6)]
   259      13.334347      13.334347      13.334347    7[1-(0),1-(0),6-(6,6)]
   260       13.32686       13.32686       13.32686    7[1-(0),1-(0),6-(6,6)]
   261       7.961676       7.961676       7.961676    8[6-(6,8),12-(8,8,8,8,8)]
   262      10.095471      10.095471      10.095471    8[6-(6,8),12-(8,8,8,8)]
   263       7.952691       7.952691       7.952691    8[6-(6,8),12-(8,8,8,8,8)]
   264      10.134403      10.134403      10.134403    8[6-(6,8),12-(8,8,8,8)]
   265      10.420407      10.420407      10.420407    8[6-(6,8),12-(8,8,8,8)]
   266      11.781543      11.781543      11.781543    8[6-(6,8)]
   267      11.744108      11.744108      11.744108    8[1-(0),6-(6,8)]
   268      10.426396      10.426396      10.426396    8[6-(6,8),12-(8,8,8,8)]
   269       9.454584       9.454584       9.454584    8[1-(0),1-(0),12-(8,8,8,8),12-(8,8,8,8,8)]
   270       7.012324       7.012324       7.012324    8[6-(6,8),12-(8,8,8,8,8)]
   271       4.878529       4.878529       4.878529    8[6-(6,8),12-(8,8,8,8)]
   272       7.021309       7.021309       7.021309    8[6-(6,8),12-(8,8,8,8,8)]
   273       4.839597       4.839597       4.839597    8[6-(6,8),12-(8,8,8,8)]
   274       4.553593       4.553593       4.553593    8[6-(6,8),12-(8,8,8,8)]
   275       3.192457       3.192457       3.192457    8[6-(6,8)]
   276       3.229892       3.229892       3.229892    8[1-(0),6-(6,8)]
   277       4.547604       4.547604       4.547604    8[6-(6,8),12-(8,8,8,8)]
   278       5.519416       5.519416       5.519416    8[1-(0),1-(0),12-(8,8,8,8),12-(8,8,8,8,8)]
   279       0.474676       0.474676       0.474676    8[6-(6,8),12-(8,8,8,8,8)]
   280       2.608471       2.608471       2.608471    8[6-(6,8),12-(8,8,8,8)]
   281       0.465691       0.465691       0.465691    8[6-(6,8),12-(8,8,8,8,8)]
   282       2.647403       2.647403       2.647403    8[6-(6,8),12-(8,8,8,8)]
   283       2.933407       2.933407       2.933407    8[6-(6,8),12-(8,8,8,8)]
   284       4.294543       4.294543       4.294543    8[6-(6,8)]
   285       4.257108       4.257108       4.257108    8[1-(0),6-(6,8)]
   286       2.939396       2.939396       2.939396    8[6-(6,8),12-(8,8,8,8)]
   287       1.967584       1.967584       1.967584    8[1-(0),1-(0),12-(8,8,8,8),12-(8,8,8,8,8)]
   288      14.499324      14.499324      14.499324    8[6-(6,8),12-(8,8,8,8,8)]
   289      12.365529      12.365529      12.365529    8[6-(6,8),12-(8,8,8,8)]
   290      14.508309      14.508309      14.508309    8[6-(6,8),12-(8,8,8,8,8)]
   291      12.326597      12.326597      12.326597    8[6-(6,8),12-(8,8,8,8)]
   292      12.040593      12.040593      12.040593    8[6-(6,8),12-(8,8,8,8)]
   293      10.679457      10.679457      10.679457    8[6-(6,8)]
   294      10.716892      10.716892      10.716892    8[1-(0),6-(6,8)]
   295      12.034604      12.034604      12.034604    8[6-(6,8),12-(8,8,8,8)]
   296      13.006416      13.006416      13.006416    8[1-(0),1-(0),12-(8,8,8,8),12-(8,8,8,8,8)]
   297       7.012324       7.012324       7.012324    8[6-(6,8),12-(8,8,8,8,8)]
   298       4.878529       4.878529       4.878529    8[6-(6,8),12-(8,8,8,8)]
   299       7.021309       7.021309       7.021309    8[6-(6,8),12-(8,8,8,8,8)]
   300       4.839597       4.839597       4.839597    8[6-(6,8),12-(8,8,8,8)]
   301       4.553593       4.553593       4.553593    8[6-(6,8),12-(8,8,8,8)]
   302       3.192457       3.192457       3.192457    8[6-(6,8)]
   303       3.229892       3.229892       3.229892    8[1-(0),6-(6,8)]
   304       4.547604       4.547604       4.547604    8[6-(6,8),12-(8,8,8,8)]
   305       5.519416       5.519416       5.519416    8[1-(0),1-(0),12-(8,8,8,8),12-(8,8,8,8,8)]
   306       7.961676       7.961676       7.961676    8[6-(6,8),12-(8,8,8,8,8)]
   307      10.095471      10.095471      10.095471    8[6-(6,8),12-(8,8,8,8)]
   308       7.952691       7.952691       7.952691    8[6-(6,8),12-(8,8,8,8,8)]
   309      10.134403      10.134403      10.134403    8[6-(6,8),12-(8,8,8,8)]
   310      10.420407      10.420407      10.420407    8[6-(6,8),12-(8,8,8,8)]
   311      11.781543      11.781543      11.781543    8[6-(6,8)]
   312      11.744108      11.744108      11.744108    8[1-(0),6-(6,8)]
   313      10.426396      10.426396      10.426396    8[6-(6,8),12-(8,8,8,8)]
   314       9.454584       9.454584       9.454584    8[1-(0),1-(0),12-(8,8,8,8),12-(8,8,8,8,8)]
   315      14.499324      14.499324      14.499324    8[6-(6,8),12-(8,8,8,8,8)]
   316      12.365529      12.365529      12.365529    8[6-(6,8),12-(8,8,8,8)]
   317      14.508309      14.508309      14.508309    8[6-(6,8),12-(8,8,8,8,8)]
   318      12.326597      12.326597      12.326597    8[6-(6,8),12-(8,8,8,8)]
   319      12.040593      12.040593      12.040593    8[6-(6,8),12-(8,8,8,8)]
   320      10.679457      10.679457      10.679457    8[6-(6,8)]
   321      10.716892      10.716892      10.716892    8[1-(0),6-(6,8)]
   322      12.034604      12.034604      12.034604    8[6-(6,8),12-(8,8,8,8)]
   323      13.006416      13.006416      13.006416    8[1-(0),1-(0),12-(8,8,8,8),12-(8,8,8,8,8)]
   324       0.474676       0.474676       0.474676    8[6-(6,8),12-(8,8,8,8,8)]
   325       2.608471       2.608471       2.608471    8[6-(6,8),12-(8,8,8,8)]
   326       0.465691       0.465691       0.465691    8[6-(6,8),12-(8,8,8,8,8)]
   327       2.647403       2.647403       2.647403    8[6-(6,8),12-(8,8,8,8)]
   328       2.933407       2.933407       2.933407    8[6-(6,8),12-(8,8,8,8)]
   329       4.294543       4.294543       4.294543    8[6-(6,8)]
   330       4.257108       4.257108       4.257108    8[1-(0),6-(6,8)]
   331       2.939396       2.939396       2.939396    8[6-(6,8),12-(8,8,8,8)]
   332       1.967584       1.967584       1.967584    8[1-(0),1-(0),12-(8,8,8,8),12-(8,8,8,8,8)]
