# Supplementary material for: A collection of forcefield precursors for metal–organic frameworks
Source: RSC Adv. 2019 Nov 13;9(63):36492–507. doi: 10.1039/c9ra07327b (PMC9075174; doi:10.1039/c9ra07327b)
Supplement: RA-009-C9RA07327B-s2654 [file RA-009-C9RA07327B-s2654.txt]

WAMRIN02_clean

13.389000    0.000000    0.000000
0.000000    14.484000    0.000000
0.000000    -0.382968    14.704414

     1       12.59356       12.59356       12.59356    12[8-(1,1,12),8-(6),8-(6),8-(6),8-(6)]
     2        5.89906        5.89906        5.89906    12[8-(1,1,12),8-(6),8-(6),8-(6),8-(6)]
     3        0.79544        0.79544        0.79544    12[8-(1,1,12),8-(6),8-(6),8-(6),8-(6)]
     4        7.48994        7.48994        7.48994    12[8-(1,1,12),8-(6),8-(6),8-(6),8-(6)]
     5            0.0            0.0            0.0    12[8-(1,1,12),8-(1,1,12),8-(6),8-(6),8-(6),8-(6)]
     6         6.6945         6.6945         6.6945    12[8-(1,1,12),8-(1,1,12),8-(6),8-(6),8-(6),8-(6)]
     7       8.182018       8.182018       8.182018    1[8-(6)]
     8       7.682608       7.682608       7.682608    1[7-(1,6)]
     9       8.103023       8.103023       8.103023    1[7-(1,6)]
    10       9.507529       9.507529       9.507529    1[7-(1,6)]
    11       8.187373       8.187373       8.187373    1[7-(1,6)]
    12      10.225179      10.225179      10.225179    1[6-(6,6)]
    13       7.555413       7.555413       7.555413    1[6-(6,6)]
    14       9.911877       9.911877       9.911877    1[6-(6,6)]
    15       9.937316       9.937316       9.937316    1[6-(6,6)]
    16       7.993233       7.993233       7.993233    1[6-(6,6)]
    17      10.667016      10.667016      10.667016    1[6-(6,6)]
    18       1.080492       1.080492       1.080492    1[8-(1,12,12)]
    19       1.226432       1.226432       1.226432    1[8-(1,12,12)]
    20       1.487518       1.487518       1.487518    1[8-(6)]
    21       0.988108       0.988108       0.988108    1[7-(1,6)]
    22       1.408523       1.408523       1.408523    1[7-(1,6)]
    23       2.813029       2.813029       2.813029    1[7-(1,6)]
    24       1.492873       1.492873       1.492873    1[7-(1,6)]
    25       3.530679       3.530679       3.530679    1[6-(6,6)]
    26       0.860913       0.860913       0.860913    1[6-(6,6)]
    27       3.217377       3.217377       3.217377    1[6-(6,6)]
    28       3.242816       3.242816       3.242816    1[6-(6,6)]
    29       1.298733       1.298733       1.298733    1[6-(6,6)]
    30       3.972516       3.972516       3.972516    1[6-(6,6)]
    31       7.774992       7.774992       7.774992    1[8-(1,12,12)]
    32       7.920932       7.920932       7.920932    1[8-(1,12,12)]
    33       5.206982       5.206982       5.206982    1[8-(6)]
    34       5.706392       5.706392       5.706392    1[7-(1,6)]
    35       5.285977       5.285977       5.285977    1[7-(1,6)]
    36       3.881471       3.881471       3.881471    1[7-(1,6)]
    37       5.201626       5.201626       5.201626    1[7-(1,6)]
    38       3.163821       3.163821       3.163821    1[6-(6,6)]
    39       5.833587       5.833587       5.833587    1[6-(6,6)]
    40       3.477123       3.477123       3.477123    1[6-(6,6)]
    41       3.451684       3.451684       3.451684    1[6-(6,6)]
    42       5.395767       5.395767       5.395767    1[6-(6,6)]
    43       2.721984       2.721984       2.721984    1[6-(6,6)]
    44      12.308508      12.308508      12.308508    1[8-(1,12,12)]
    45      12.162568      12.162568      12.162568    1[8-(1,12,12)]
    46      11.901482      11.901482      11.901482    1[8-(6)]
    47      12.400892      12.400892      12.400892    1[7-(1,6)]
    48      11.980477      11.980477      11.980477    1[7-(1,6)]
    49      10.575971      10.575971      10.575971    1[7-(1,6)]
    50      11.896126      11.896126      11.896126    1[7-(1,6)]
    51       9.858321       9.858321       9.858321    1[6-(6,6)]
    52      12.528087      12.528087      12.528087    1[6-(6,6)]
    53      10.171623      10.171623      10.171623    1[6-(6,6)]
    54      10.146184      10.146184      10.146184    1[6-(6,6)]
    55      12.090267      12.090267      12.090267    1[6-(6,6)]
    56       9.416484       9.416484       9.416484    1[6-(6,6)]
    57       5.614008       5.614008       5.614008    1[8-(1,12,12)]
    58       5.468068       5.468068       5.468068    1[8-(1,12,12)]
    59      11.328835      11.328835      11.328835    6[6-(6,6),8-(12),8-(12)]
    60      10.238568      10.238568      10.238568    6[6-(1,6),6-(1,6),6-(8,8)]
    61       9.825116       9.825116       9.825116    6[1-(0),6-(6,6),6-(6,7)]
    62       8.812238       8.812238       8.812238    6[6-(1,6),6-(1,6),7-(1,1)]
    63       8.222185       8.222185       8.222185    6[1-(0),6-(6,6),6-(6,7)]
    64       8.637512       8.637512       8.637512    6[6-(1,6),6-(1,6),6-(8,8)]
    65       8.010103       8.010103       8.010103    6[6-(6,6),8-(0),8-(12)]
    66       9.638741       9.638741       9.638741    6[1-(0),6-(6,6),6-(6,6)]
    67      11.446658      11.446658      11.446658    6[6-(6,6),8-(12),8-(12)]
    68       10.45373       10.45373       10.45373    6[6-(1,6),6-(1,6),6-(8,8)]
    69       9.774639       9.774639       9.774639    6[1-(0),6-(6,6),6-(6,6)]
    70       8.852807       8.852807       8.852807    6[6-(1,6),6-(1,6),6-(8,8)]
    71       8.148412       8.148412       8.148412    6[6-(6,6),8-(1),8-(12)]
    72       8.606851       8.606851       8.606851    6[1-(0),6-(6,6),6-(6,7)]
    73       9.268803       9.268803       9.268803    6[6-(1,6),6-(1,6),7-(1,1)]
    74      10.203757      10.203757      10.203757    6[1-(0),6-(6,6),6-(6,7)]
    75       4.634335       4.634335       4.634335    6[6-(6,6),8-(12),8-(12)]
    76       3.544068       3.544068       3.544068    6[6-(1,6),6-(1,6),6-(8,8)]
    77       3.130616       3.130616       3.130616    6[1-(0),6-(6,6),6-(6,7)]
    78       2.117738       2.117738       2.117738    6[6-(1,6),6-(1,6),7-(1,1)]
    79       1.527685       1.527685       1.527685    6[1-(0),6-(6,6),6-(6,7)]
    80       1.943012       1.943012       1.943012    6[6-(1,6),6-(1,6),6-(8,8)]
    81       1.315603       1.315603       1.315603    6[6-(6,6),8-(0),8-(12)]
    82       2.944241       2.944241       2.944241    6[1-(0),6-(6,6),6-(6,6)]
    83       4.752158       4.752158       4.752158    6[6-(6,6),8-(12),8-(12)]
    84        3.75923        3.75923        3.75923    6[6-(1,6),6-(1,6),6-(8,8)]
    85       3.080139       3.080139       3.080139    6[1-(0),6-(6,6),6-(6,6)]
    86       2.158307       2.158307       2.158307    6[6-(1,6),6-(1,6),6-(8,8)]
    87       1.453912       1.453912       1.453912    6[6-(6,6),8-(1),8-(12)]
    88       1.912351       1.912351       1.912351    6[1-(0),6-(6,6),6-(6,7)]
    89       2.574303       2.574303       2.574303    6[6-(1,6),6-(1,6),7-(1,1)]
    90       3.509257       3.509257       3.509257    6[1-(0),6-(6,6),6-(6,7)]
    91       2.060165       2.060165       2.060165    6[6-(6,6),8-(12),8-(12)]
    92       3.150432       3.150432       3.150432    6[6-(1,6),6-(1,6),6-(8,8)]
    93       3.563884       3.563884       3.563884    6[1-(0),6-(6,6),6-(6,7)]
    94       4.576762       4.576762       4.576762    6[6-(1,6),6-(1,6),7-(1,1)]
    95       5.166815       5.166815       5.166815    6[1-(0),6-(6,6),6-(6,7)]
    96       4.751488       4.751488       4.751488    6[6-(1,6),6-(1,6),6-(8,8)]
    97       5.378897       5.378897       5.378897    6[6-(6,6),8-(0),8-(12)]
    98       3.750259       3.750259       3.750259    6[1-(0),6-(6,6),6-(6,6)]
    99       1.942342       1.942342       1.942342    6[6-(6,6),8-(12),8-(12)]
   100        2.93527        2.93527        2.93527    6[6-(1,6),6-(1,6),6-(8,8)]
   101       3.614361       3.614361       3.614361    6[1-(0),6-(6,6),6-(6,6)]
   102       4.536193       4.536193       4.536193    6[6-(1,6),6-(1,6),6-(8,8)]
   103       5.240588       5.240588       5.240588    6[6-(6,6),8-(1),8-(12)]
   104       4.782149       4.782149       4.782149    6[1-(0),6-(6,6),6-(6,7)]
   105       4.120197       4.120197       4.120197    6[6-(1,6),6-(1,6),7-(1,1)]
   106       3.185243       3.185243       3.185243    6[1-(0),6-(6,6),6-(6,7)]
   107       8.754665       8.754665       8.754665    6[6-(6,6),8-(12),8-(12)]
   108       9.844932       9.844932       9.844932    6[6-(1,6),6-(1,6),6-(8,8)]
   109      10.258384      10.258384      10.258384    6[1-(0),6-(6,6),6-(6,7)]
   110      11.271262      11.271262      11.271262    6[6-(1,6),6-(1,6),7-(1,1)]
   111      11.861315      11.861315      11.861315    6[1-(0),6-(6,6),6-(6,7)]
   112      11.445988      11.445988      11.445988    6[6-(1,6),6-(1,6),6-(8,8)]
   113      12.073397      12.073397      12.073397    6[6-(6,6),8-(0),8-(12)]
   114      10.444759      10.444759      10.444759    6[1-(0),6-(6,6),6-(6,6)]
   115       8.636842       8.636842       8.636842    6[6-(6,6),8-(12),8-(12)]
   116        9.62977        9.62977        9.62977    6[6-(1,6),6-(1,6),6-(8,8)]
   117      10.308861      10.308861      10.308861    6[1-(0),6-(6,6),6-(6,6)]
   118      11.230693      11.230693      11.230693    6[6-(1,6),6-(1,6),6-(8,8)]
   119      11.935088      11.935088      11.935088    6[6-(6,6),8-(1),8-(12)]
   120      11.476649      11.476649      11.476649    6[1-(0),6-(6,6),6-(6,7)]
   121      10.814697      10.814697      10.814697    6[6-(1,6),6-(1,6),7-(1,1)]
   122       9.879743       9.879743       9.879743    6[1-(0),6-(6,6),6-(6,7)]
   123        8.35246        8.35246        8.35246    7[1-(0),1-(0),6-(6,6)]
   124       9.056052       9.056052       9.056052    7[1-(0),1-(0),6-(6,6)]
   125        1.65796        1.65796        1.65796    7[1-(0),1-(0),6-(6,6)]
   126       2.361552       2.361552       2.361552    7[1-(0),1-(0),6-(6,6)]
   127        5.03654        5.03654        5.03654    7[1-(0),1-(0),6-(6,6)]
   128       4.332948       4.332948       4.332948    7[1-(0),1-(0),6-(6,6)]
   129       11.73104       11.73104       11.73104    7[1-(0),1-(0),6-(6,6)]
   130      11.027448      11.027448      11.027448    7[1-(0),1-(0),6-(6,6)]
   131       11.48736       11.48736       11.48736    8[6-(6,8),12-(8,8,8,8)]
   132      11.974452      11.974452      11.974452    8[6-(6,8),12-(8,8,8,8,8)]
   133       0.711358       0.711358       0.711358    8[1-(0),1-(0),12-(8,8,8,8),12-(8,8,8,8,8)]
   134       8.624926       8.624926       8.624926    8[6-(6,8)]
   135       6.909795       6.909795       6.909795    8[6-(6,8),12-(8,8,8,8)]
   136      11.557786      11.557786      11.557786    8[6-(6,8),12-(8,8,8,8)]
   137      12.094819      12.094819      12.094819    8[6-(6,8),12-(8,8,8,8,8)]
   138        8.64501        8.64501        8.64501    8[1-(0),6-(6,8)]
   139       7.077158       7.077158       7.077158    8[6-(6,8),12-(8,8,8,8)]
   140        4.79286        4.79286        4.79286    8[6-(6,8),12-(8,8,8,8)]
   141       5.279952       5.279952       5.279952    8[6-(6,8),12-(8,8,8,8,8)]
   142       7.405858       7.405858       7.405858    8[1-(0),1-(0),12-(8,8,8,8),12-(8,8,8,8,8)]
   143       1.930426       1.930426       1.930426    8[6-(6,8)]
   144       0.215295       0.215295       0.215295    8[6-(6,8),12-(8,8,8,8)]
   145       4.863286       4.863286       4.863286    8[6-(6,8),12-(8,8,8,8)]
   146       5.400319       5.400319       5.400319    8[6-(6,8),12-(8,8,8,8,8)]
   147        1.95051        1.95051        1.95051    8[1-(0),6-(6,8)]
   148       0.382658       0.382658       0.382658    8[6-(6,8),12-(8,8,8,8)]
   149        1.90164        1.90164        1.90164    8[6-(6,8),12-(8,8,8,8)]
   150       1.414548       1.414548       1.414548    8[6-(6,8),12-(8,8,8,8,8)]
   151      12.677642      12.677642      12.677642    8[1-(0),1-(0),12-(8,8,8,8),12-(8,8,8,8,8)]
   152       4.764074       4.764074       4.764074    8[6-(6,8)]
   153       6.479205       6.479205       6.479205    8[6-(6,8),12-(8,8,8,8)]
   154       1.831214       1.831214       1.831214    8[6-(6,8),12-(8,8,8,8)]
   155       1.294181       1.294181       1.294181    8[6-(6,8),12-(8,8,8,8,8)]
   156        4.74399        4.74399        4.74399    8[1-(0),6-(6,8)]
   157       6.311842       6.311842       6.311842    8[6-(6,8),12-(8,8,8,8)]
   158        8.59614        8.59614        8.59614    8[6-(6,8),12-(8,8,8,8)]
   159       8.109048       8.109048       8.109048    8[6-(6,8),12-(8,8,8,8,8)]
   160       5.983142       5.983142       5.983142    8[1-(0),1-(0),12-(8,8,8,8),12-(8,8,8,8,8)]
   161      11.458574      11.458574      11.458574    8[6-(6,8)]
   162      13.173705      13.173705      13.173705    8[6-(6,8),12-(8,8,8,8)]
   163       8.525714       8.525714       8.525714    8[6-(6,8),12-(8,8,8,8)]
   164       7.988681       7.988681       7.988681    8[6-(6,8),12-(8,8,8,8,8)]
   165       11.43849       11.43849       11.43849    8[1-(0),6-(6,8)]
   166      13.006342      13.006342      13.006342    8[6-(6,8),12-(8,8,8,8)]
