# Supplementary material for: A collection of forcefield precursors for metal–organic frameworks
Source: RSC Adv. 2019 Nov 13;9(63):36492–507. doi: 10.1039/c9ra07327b (PMC9075174; doi:10.1039/c9ra07327b)
Supplement: RA-009-C9RA07327B-s2655 [file RA-009-C9RA07327B-s2655.txt]

WANJIF_clean

7.819900    0.000000    0.000000
0.000000    10.497100    0.000000
0.000000    0.000000    19.081000

     1       1.950752       1.950752       1.950752    29[7-(6,6),7-(6,6),8-(6),8-(6)]
     2       1.959198       1.959198       1.959198    29[7-(6,6),7-(6,6),8-(6),8-(6)]
     3       5.869148       5.869148       5.869148    29[7-(6,6),7-(6,6),8-(6),8-(6)]
     4       5.860702       5.860702       5.860702    29[7-(6,6),7-(6,6),8-(6),8-(6)]
     5       6.668029       6.668029       6.668029    1[6-(6,6)]
     6       2.116065       2.116065       2.116065    1[6-(6,6)]
     7       0.242417       0.242417       0.242417    1[6-(6,7)]
     8       4.838172       4.838172       4.838172    1[6-(6,7)]
     9       2.474998       2.474998       2.474998    1[6-(6,7)]
    10       7.250611       7.250611       7.250611    1[6-(6,7)]
    11       6.409972       6.409972       6.409972    1[6-(6,6)]
    12        4.25559        4.25559        4.25559    1[6-(6,6)]
    13       5.061821       5.061821       5.061821    1[6-(6,6)]
    14       1.793885       1.793885       1.793885    1[6-(6,6)]
    15       3.667533       3.667533       3.667533    1[6-(6,7)]
    16       6.891678       6.891678       6.891678    1[6-(6,7)]
    17       1.434952       1.434952       1.434952    1[6-(6,7)]
    18       4.479239       4.479239       4.479239    1[6-(6,7)]
    19       5.319878       5.319878       5.319878    1[6-(6,6)]
    20        7.47426        7.47426        7.47426    1[6-(6,6)]
    21       1.151871       1.151871       1.151871    1[6-(6,6)]
    22       5.703835       5.703835       5.703835    1[6-(6,6)]
    23       7.577483       7.577483       7.577483    1[6-(6,7)]
    24       2.981728       2.981728       2.981728    1[6-(6,7)]
    25       5.344902       5.344902       5.344902    1[6-(6,7)]
    26       0.569289       0.569289       0.569289    1[6-(6,7)]
    27       1.409928       1.409928       1.409928    1[6-(6,6)]
    28        3.56431        3.56431        3.56431    1[6-(6,6)]
    29       2.758079       2.758079       2.758079    1[6-(6,6)]
    30       6.026015       6.026015       6.026015    1[6-(6,6)]
    31       4.152367       4.152367       4.152367    1[6-(6,7)]
    32       0.928222       0.928222       0.928222    1[6-(6,7)]
    33       6.384948       6.384948       6.384948    1[6-(6,7)]
    34       3.340661       3.340661       3.340661    1[6-(6,7)]
    35       2.500022       2.500022       2.500022    1[6-(6,6)]
    36        0.34564        0.34564        0.34564    1[6-(6,6)]
    37       1.966705       1.966705       1.966705    6[6-(6,6),8-(0),8-(29)]
    38       1.001729       1.001729       1.001729    6[6-(6,6),8-(0),8-(29)]
    39       1.289502       1.289502       1.289502    6[6-(1,6),6-(1,7),6-(8,8)]
    40       5.813314       5.813314       5.813314    6[1-(0),6-(1,6),6-(1,7)]
    41       1.499857       1.499857       1.499857    6[1-(0),6-(6,6),6-(6,6)]
    42       0.814834       0.814834       0.814834    6[6-(1,6),6-(1,7),6-(8,8)]
    43       0.375355       0.375355       0.375355    6[1-(0),6-(6,6),7-(6,29)]
    44       4.720874       4.720874       4.720874    6[1-(0),6-(1,6),7-(6,29)]
    45       3.338315       3.338315       3.338315    6[1-(0),6-(1,6),7-(6,29)]
    46       7.724497       7.724497       7.724497    6[1-(0),6-(6,6),7-(6,29)]
    47       5.660826       5.660826       5.660826    6[1-(0),6-(1,6),6-(1,6)]
    48        4.39713        4.39713        4.39713    6[1-(0),6-(1,6),6-(1,7)]
    49       1.943245       1.943245       1.943245    6[6-(6,6),8-(0),8-(29)]
    50       2.908221       2.908221       2.908221    6[6-(6,6),8-(0),8-(29)]
    51       2.620448       2.620448       2.620448    6[6-(1,6),6-(1,7),6-(8,8)]
    52       5.916536       5.916536       5.916536    6[1-(0),6-(1,6),6-(1,7)]
    53       2.410093       2.410093       2.410093    6[1-(0),6-(6,6),6-(6,6)]
    54       3.095116       3.095116       3.095116    6[6-(1,6),6-(1,7),6-(8,8)]
    55       3.534595       3.534595       3.534595    6[1-(0),6-(6,6),7-(6,29)]
    56       7.008976       7.008976       7.008976    6[1-(0),6-(1,6),7-(6,29)]
    57       0.571635       0.571635       0.571635    6[1-(0),6-(1,6),7-(6,29)]
    58       4.005353       4.005353       4.005353    6[1-(0),6-(6,6),7-(6,29)]
    59       6.069024       6.069024       6.069024    6[1-(0),6-(1,6),6-(1,6)]
    60        7.33272        7.33272        7.33272    6[1-(0),6-(1,6),6-(1,7)]
    61       5.853195       5.853195       5.853195    6[6-(6,6),8-(0),8-(29)]
    62       6.818171       6.818171       6.818171    6[6-(6,6),8-(0),8-(29)]
    63       6.530398       6.530398       6.530398    6[6-(1,6),6-(1,7),6-(8,8)]
    64       2.006586       2.006586       2.006586    6[1-(0),6-(1,6),6-(1,7)]
    65       6.320043       6.320043       6.320043    6[1-(0),6-(6,6),6-(6,6)]
    66       7.005066       7.005066       7.005066    6[6-(1,6),6-(1,7),6-(8,8)]
    67       7.444545       7.444545       7.444545    6[1-(0),6-(6,6),7-(6,29)]
    68       3.099026       3.099026       3.099026    6[1-(0),6-(1,6),7-(6,29)]
    69       4.481585       4.481585       4.481585    6[1-(0),6-(1,6),7-(6,29)]
    70       0.095403       0.095403       0.095403    6[1-(0),6-(6,6),7-(6,29)]
    71       2.159074       2.159074       2.159074    6[1-(0),6-(1,6),6-(1,6)]
    72        3.42277        3.42277        3.42277    6[1-(0),6-(1,6),6-(1,7)]
    73       5.876655       5.876655       5.876655    6[6-(6,6),8-(0),8-(29)]
    74       4.911679       4.911679       4.911679    6[6-(6,6),8-(0),8-(29)]
    75       5.199452       5.199452       5.199452    6[6-(1,6),6-(1,7),6-(8,8)]
    76       1.903364       1.903364       1.903364    6[1-(0),6-(1,6),6-(1,7)]
    77       5.409807       5.409807       5.409807    6[1-(0),6-(6,6),6-(6,6)]
    78       4.724784       4.724784       4.724784    6[6-(1,6),6-(1,7),6-(8,8)]
    79       4.285305       4.285305       4.285305    6[1-(0),6-(6,6),7-(6,29)]
    80       0.810924       0.810924       0.810924    6[1-(0),6-(1,6),7-(6,29)]
    81       7.248265       7.248265       7.248265    6[1-(0),6-(1,6),7-(6,29)]
    82       3.814547       3.814547       3.814547    6[1-(0),6-(6,6),7-(6,29)]
    83       1.750876       1.750876       1.750876    6[1-(0),6-(1,6),6-(1,6)]
    84        0.48718        0.48718        0.48718    6[1-(0),6-(1,6),6-(1,7)]
    85       3.486893       3.486893       3.486893    7[6-(1,6),6-(1,6),29-(7,8,8)]
    86         7.4899         7.4899         7.4899    7[6-(1,6),6-(1,6),29-(7,8,8)]
    87       0.423057       0.423057       0.423057    7[6-(1,6),6-(1,6),29-(7,8,8)]
    88        4.23995        4.23995        4.23995    7[6-(1,6),6-(1,6),29-(7,8,8)]
    89       4.333007       4.333007       4.333007    7[6-(1,6),6-(1,6),29-(7,8,8)]
    90           0.33           0.33           0.33    7[6-(1,6),6-(1,6),29-(7,8,8)]
    91       7.396843       7.396843       7.396843    7[6-(1,6),6-(1,6),29-(7,8,8)]
    92        3.57995        3.57995        3.57995    7[6-(1,6),6-(1,6),29-(7,8,8)]
    93        1.73289        1.73289        1.73289    8[6-(6,8),29-(7,7,8)]
    94       1.673459       1.673459       1.673459    8[6-(6,8),29-(7,7,8)]
    95       0.469194       0.469194       0.469194    8[6-(6,8)]
    96       2.719761       2.719761       2.719761    8[6-(6,8)]
    97        2.17706        2.17706        2.17706    8[6-(6,8),29-(7,7,8)]
    98       2.236491       2.236491       2.236491    8[6-(6,8),29-(7,7,8)]
    99       3.440756       3.440756       3.440756    8[6-(6,8)]
   100       1.190189       1.190189       1.190189    8[6-(6,8)]
   101        6.08701        6.08701        6.08701    8[6-(6,8),29-(7,7,8)]
   102       6.146441       6.146441       6.146441    8[6-(6,8),29-(7,7,8)]
   103       7.350706       7.350706       7.350706    8[6-(6,8)]
   104       5.100139       5.100139       5.100139    8[6-(6,8)]
   105        5.64284        5.64284        5.64284    8[6-(6,8),29-(7,7,8)]
   106       5.583409       5.583409       5.583409    8[6-(6,8),29-(7,7,8)]
   107       4.379144       4.379144       4.379144    8[6-(6,8)]
   108       6.629711       6.629711       6.629711    8[6-(6,8)]
