# Supplementary material for: A collection of forcefield precursors for metal–organic frameworks
Source: RSC Adv. 2019 Nov 13;9(63):36492–507. doi: 10.1039/c9ra07327b (PMC9075174; doi:10.1039/c9ra07327b)
Supplement: RA-009-C9RA07327B-s2656 [file RA-009-C9RA07327B-s2656.txt]

WARJAC_clean

11.924500    0.000000    0.000000
-5.962250    10.326920    0.000000
0.000000    0.000000    16.302000

     1       2.434744       2.434744       2.434744    28[7-(6,6),7-(6,7),8-(6,28)]
     2      -2.664291      -2.664291      -2.664291    28[7-(6,6),7-(6,7),8-(6,28)]
     3       0.229547       0.229547       0.229547    28[7-(6,6),7-(6,7),8-(6,28)]
     4       8.396994       8.396994       8.396994    28[7-(6,6),7-(6,7),8-(6,28)]
     5       3.297959       3.297959       3.297959    28[7-(6,6),7-(6,7),8-(6,28)]
     6       6.191797       6.191797       6.191797    28[7-(6,6),7-(6,7),8-(6,28)]
     7        4.45082        4.45082        4.45082    28[7-(6,7),7-(6,7),8-(6),8-(6),8-(6,28),8-(6,28)]
     8        3.73684        3.73684        3.73684    28[7-(6,7),7-(6,7),8-(6),8-(6),8-(6,28),8-(6,28)]
     9       -2.22541       -2.22541       -2.22541    28[7-(6,7),7-(6,7),8-(6),8-(6),8-(6,28),8-(6,28)]
    10       4.088911       4.088911       4.088911    6[6-(8,8),7-(6,28),7-(7,28)]
    11        3.30726        3.30726        3.30726    6[6-(8,8),7-(6,28),7-(7,28)]
    12       4.244526       4.244526       4.244526    6[6-(7,7),8-(0),8-(28,28)]
    13       2.558401       2.558401       2.558401    6[6-(7,7),8-(0),8-(28)]
    14       6.479177       6.479177       6.479177    6[6-(8,8),7-(6,28),7-(7,28)]
    15       6.386166       6.386166       6.386166    6[6-(8,8),7-(6,28),7-(7,28)]
    16       7.103425       7.103425       7.103425    6[6-(7,7),8-(0),8-(28,28)]
    17       6.567418       6.567418       6.567418    6[6-(7,7),8-(0),8-(28)]
    18       7.318662       7.318662       7.318662    6[6-(8,8),7-(6,28),7-(7,28)]
    19       8.193324       8.193324       8.193324    6[6-(8,8),7-(6,28),7-(7,28)]
    20         6.5388         6.5388         6.5388    6[6-(7,7),8-(0),8-(28,28)]
    21        8.76093        8.76093        8.76093    6[6-(7,7),8-(0),8-(28)]
    22      -1.873339      -1.873339      -1.873339    6[6-(8,8),7-(6,28),7-(7,28)]
    23       -2.65499       -2.65499       -2.65499    6[6-(8,8),7-(6,28),7-(7,28)]
    24      -1.717724      -1.717724      -1.717724    6[6-(7,7),8-(0),8-(28,28)]
    25      -3.403849      -3.403849      -3.403849    6[6-(7,7),8-(0),8-(28)]
    26       0.516927       0.516927       0.516927    6[6-(8,8),7-(6,28),7-(7,28)]
    27       0.423916       0.423916       0.423916    6[6-(8,8),7-(6,28),7-(7,28)]
    28       1.141175       1.141175       1.141175    6[6-(7,7),8-(0),8-(28,28)]
    29       0.605168       0.605168       0.605168    6[6-(7,7),8-(0),8-(28)]
    30       1.356412       1.356412       1.356412    6[6-(8,8),7-(6,28),7-(7,28)]
    31       2.231074       2.231074       2.231074    6[6-(8,8),7-(6,28),7-(7,28)]
    32        0.57655        0.57655        0.57655    6[6-(7,7),8-(0),8-(28,28)]
    33        2.79868        2.79868        2.79868    6[6-(7,7),8-(0),8-(28)]
    34       4.209348       4.209348       4.209348    7[6-(6,7),7-(6,28),28-(7,8,8,8,8)]
    35       3.174898       3.174898       3.174898    7[6-(6,7),6-(6,7),28-(7,8)]
    36       4.748336       4.748336       4.748336    7[6-(6,7),7-(6,28),28-(7,8)]
    37       5.154365       5.154365       5.154365    7[6-(6,7),7-(6,28),28-(7,8,8,8,8)]
    38       7.262617       7.262617       7.262617    7[6-(6,7),6-(6,7),28-(7,8)]
    39       5.181791       5.181791       5.181791    7[6-(6,7),7-(6,28),28-(7,8)]
    40       8.523036       8.523036       8.523036    7[6-(6,7),7-(6,28),28-(7,8,8,8,8)]
    41       7.449235       7.449235       7.449235    7[6-(6,7),6-(6,7),28-(7,8)]
    42       7.956623       7.956623       7.956623    7[6-(6,7),7-(6,28),28-(7,8)]
    43      -1.752901      -1.752901      -1.752901    7[6-(6,7),7-(6,28),28-(7,8,8,8,8)]
    44      -2.787352      -2.787352      -2.787352    7[6-(6,7),6-(6,7),28-(7,8)]
    45      -1.213914      -1.213914      -1.213914    7[6-(6,7),7-(6,28),28-(7,8)]
    46      -0.807885      -0.807885      -0.807885    7[6-(6,7),7-(6,28),28-(7,8,8,8,8)]
    47       1.300367       1.300367       1.300367    7[6-(6,7),6-(6,7),28-(7,8)]
    48      -0.780459      -0.780459      -0.780459    7[6-(6,7),7-(6,28),28-(7,8)]
    49       2.560786       2.560786       2.560786    7[6-(6,7),7-(6,28),28-(7,8,8,8,8)]
    50       1.486985       1.486985       1.486985    7[6-(6,7),6-(6,7),28-(7,8)]
    51       1.994373       1.994373       1.994373    7[6-(6,7),7-(6,28),28-(7,8)]
    52       3.644723       3.644723       3.644723    8[6-(6,8),28-(7,7),28-(7,7,8,8,8)]
    53       2.934619       2.934619       2.934619    8[6-(6,8),28-(7,7,8,8,8)]
    54       4.868177       4.868177       4.868177    8[6-(6,8)]
    55        1.64737        1.64737        1.64737    8[6-(6,8)]
    56       8.388886       8.388886       8.388886    8[6-(6,8),28-(7,7),28-(7,7,8,8,8)]
    57       5.487655       5.487655       5.487655    8[6-(6,8),28-(7,7,8,8,8)]
    58       6.415977       6.415977       6.415977    8[6-(6,8)]
    59       -4.23439       -4.23439       -4.23439    8[6-(6,8)]
    60       5.853141       5.853141       5.853141    8[6-(6,8),28-(7,7),28-(7,7,8,8,8)]
    61       9.464476       9.464476       9.464476    8[6-(6,8),28-(7,7,8,8,8)]
    62       6.602596       6.602596       6.602596    8[6-(6,8)]
    63        2.58702        2.58702        2.58702    8[6-(6,8)]
    64      -2.317527      -2.317527      -2.317527    8[6-(6,8),28-(7,7),28-(7,7,8,8,8)]
    65      -3.027631      -3.027631      -3.027631    8[6-(6,8),28-(7,7,8,8,8)]
    66      -1.094073      -1.094073      -1.094073    8[6-(6,8)]
    67        7.60962        7.60962        7.60962    8[6-(6,8)]
    68       2.426636       2.426636       2.426636    8[6-(6,8),28-(7,7),28-(7,7,8,8,8)]
    69      -0.474595      -0.474595      -0.474595    8[6-(6,8),28-(7,7,8,8,8)]
    70       0.453727       0.453727       0.453727    8[6-(6,8)]
    71        1.72786        1.72786        1.72786    8[6-(6,8)]
    72      -0.109109      -0.109109      -0.109109    8[6-(6,8),28-(7,7),28-(7,7,8,8,8)]
    73       3.502226       3.502226       3.502226    8[6-(6,8),28-(7,7,8,8,8)]
    74       0.640346       0.640346       0.640346    8[6-(6,8)]
    75        8.54927        8.54927        8.54927    8[6-(6,8)]
