# Supplementary material for: A collection of forcefield precursors for metal–organic frameworks
Source: RSC Adv. 2019 Nov 13;9(63):36492–507. doi: 10.1039/c9ra07327b (PMC9075174; doi:10.1039/c9ra07327b)
Supplement: RA-009-C9RA07327B-s2657 [file RA-009-C9RA07327B-s2657.txt]

WASNIO_clean

8.736200    0.000000    0.000000
0.000000    8.902300    0.000000
0.000000    -1.573534    24.007488

     1        6.22594        6.22594        6.22594    29[7-(6,6),7-(6,6),8-(6),8-(6)]
     2        2.51026        2.51026        2.51026    29[7-(6,6),7-(6,6),8-(6),8-(6)]
     3            0.0            0.0            0.0    29[7-(6,6),7-(6,6),8-(6),8-(6)]
     4            0.0            0.0            0.0    29[7-(6,6),7-(6,6),8-(6),8-(6)]
     5       0.005242       0.005242       0.005242    1[6-(7,7)]
     6       1.883525       1.883525       1.883525    1[6-(6,7)]
     7       2.442642       2.442642       2.442642    1[6-(6,7)]
     8       1.024756       1.024756       1.024756    1[6-(1,6,7)]
     9       2.235594       2.235594       2.235594    1[6-(1,6,7)]
    10       0.746945       0.746945       0.746945    1[6-(1,6,6)]
    11       8.323851       8.323851       8.323851    1[6-(1,6,6)]
    12       5.711728       5.711728       5.711728    1[6-(7,7)]
    13       5.660184       5.660184       5.660184    1[6-(6,7)]
    14       5.119413       5.119413       5.119413    1[6-(6,7)]
    15       4.537582       4.537582       4.537582    1[6-(1,6,7)]
    16       5.969445       5.969445       5.969445    1[6-(1,6,7)]
    17       5.103688       5.103688       5.103688    1[6-(1,6,6)]
    18       3.669204       3.669204       3.669204    1[6-(1,6,6)]
    19       0.157252       0.157252       0.157252    1[6-(1,6,6)]
    20         0.8544         0.8544         0.8544    1[6-(1,6,6)]
    21       7.467704       7.467704       7.467704    1[6-(1,6,6)]
    22       6.820351       6.820351       6.820351    1[6-(1,6,6)]
    23       0.005242       0.005242       0.005242    1[6-(7,7)]
    24       1.883525       1.883525       1.883525    1[6-(6,7)]
    25       2.442642       2.442642       2.442642    1[6-(6,7)]
    26       1.024756       1.024756       1.024756    1[6-(1,6,7)]
    27       2.235594       2.235594       2.235594    1[6-(1,6,7)]
    28       0.746945       0.746945       0.746945    1[6-(1,6,6)]
    29       8.323851       8.323851       8.323851    1[6-(1,6,6)]
    30       5.711728       5.711728       5.711728    1[6-(7,7)]
    31       5.660184       5.660184       5.660184    1[6-(6,7)]
    32       5.119413       5.119413       5.119413    1[6-(6,7)]
    33       4.537582       4.537582       4.537582    1[6-(1,6,7)]
    34       5.969445       5.969445       5.969445    1[6-(1,6,7)]
    35       5.103688       5.103688       5.103688    1[6-(1,6,6)]
    36       3.669204       3.669204       3.669204    1[6-(1,6,6)]
    37       0.157252       0.157252       0.157252    1[6-(1,6,6)]
    38         0.8544         0.8544         0.8544    1[6-(1,6,6)]
    39       7.467704       7.467704       7.467704    1[6-(1,6,6)]
    40       6.820351       6.820351       6.820351    1[6-(1,6,6)]
    41      -0.005242      -0.005242      -0.005242    1[6-(7,7)]
    42       6.852675       6.852675       6.852675    1[6-(6,7)]
    43       6.293558       6.293558       6.293558    1[6-(6,7)]
    44       7.711444       7.711444       7.711444    1[6-(1,6,7)]
    45       6.500606       6.500606       6.500606    1[6-(1,6,7)]
    46       7.989255       7.989255       7.989255    1[6-(1,6,6)]
    47       0.412349       0.412349       0.412349    1[6-(1,6,6)]
    48       3.024472       3.024472       3.024472    1[6-(7,7)]
    49       3.076016       3.076016       3.076016    1[6-(6,7)]
    50       3.616787       3.616787       3.616787    1[6-(6,7)]
    51       4.198618       4.198618       4.198618    1[6-(1,6,7)]
    52       2.766755       2.766755       2.766755    1[6-(1,6,7)]
    53       3.632512       3.632512       3.632512    1[6-(1,6,6)]
    54       5.066996       5.066996       5.066996    1[6-(1,6,6)]
    55       8.578948       8.578948       8.578948    1[6-(1,6,6)]
    56         7.8818         7.8818         7.8818    1[6-(1,6,6)]
    57       1.268496       1.268496       1.268496    1[6-(1,6,6)]
    58       1.915849       1.915849       1.915849    1[6-(1,6,6)]
    59      -0.005242      -0.005242      -0.005242    1[6-(7,7)]
    60       6.852675       6.852675       6.852675    1[6-(6,7)]
    61       6.293558       6.293558       6.293558    1[6-(6,7)]
    62       7.711444       7.711444       7.711444    1[6-(1,6,7)]
    63       6.500606       6.500606       6.500606    1[6-(1,6,7)]
    64       7.989255       7.989255       7.989255    1[6-(1,6,6)]
    65       0.412349       0.412349       0.412349    1[6-(1,6,6)]
    66       3.024472       3.024472       3.024472    1[6-(7,7)]
    67       3.076016       3.076016       3.076016    1[6-(6,7)]
    68       3.616787       3.616787       3.616787    1[6-(6,7)]
    69       4.198618       4.198618       4.198618    1[6-(1,6,7)]
    70       2.766755       2.766755       2.766755    1[6-(1,6,7)]
    71       3.632512       3.632512       3.632512    1[6-(1,6,6)]
    72       5.066996       5.066996       5.066996    1[6-(1,6,6)]
    73       8.578948       8.578948       8.578948    1[6-(1,6,6)]
    74         7.8818         7.8818         7.8818    1[6-(1,6,6)]
    75       1.268496       1.268496       1.268496    1[6-(1,6,6)]
    76       1.915849       1.915849       1.915849    1[6-(1,6,6)]
    77       0.536403       0.536403       0.536403    6[1-(0),7-(6,29),7-(6,6)]
    78       1.570769       1.570769       1.570769    6[1-(0),6-(1,7),7-(6,29)]
    79       1.887019       1.887019       1.887019    6[1-(0),6-(1,7),7-(6,6)]
    80       1.304315       1.304315       1.304315    6[1-(0),1-(0),6-(1,1,6),7-(6,6)]
    81       0.512815       0.512815       0.512815    6[1-(0),1-(0),6-(1,1,6),6-(1,1,7)]
    82       5.635723       5.635723       5.635723    6[1-(0),7-(6,29),7-(6,6)]
    83       5.607767       5.607767       5.607767    6[1-(0),6-(1,7),7-(6,29)]
    84       5.303747       5.303747       5.303747    6[1-(0),6-(1,7),7-(6,6)]
    85       5.117666       5.117666       5.117666    6[1-(0),1-(0),6-(1,1,6),7-(6,6)]
    86        4.50089        4.50089        4.50089    6[1-(0),1-(0),6-(1,1,6),6-(1,1,7)]
    87       0.303146       0.303146       0.303146    6[6-(1,1,6),8-(0),8-(29)]
    88       0.109202       0.109202       0.109202    6[1-(0),1-(0),6-(1,1,6),6-(8,8)]
    89        7.56817        7.56817        7.56817    6[1-(0),1-(0),6-(1,1,6),6-(8,8)]
    90        7.49566        7.49566        7.49566    6[6-(1,1,6),8-(0),8-(29)]
    91       0.536403       0.536403       0.536403    6[1-(0),7-(6,29),7-(6,6)]
    92       1.570769       1.570769       1.570769    6[1-(0),6-(1,7),7-(6,29)]
    93       1.887019       1.887019       1.887019    6[1-(0),6-(1,7),7-(6,6)]
    94       1.304315       1.304315       1.304315    6[1-(0),1-(0),6-(1,1,6),7-(6,6)]
    95       0.512815       0.512815       0.512815    6[1-(0),1-(0),6-(1,1,6),6-(1,1,7)]
    96       5.635723       5.635723       5.635723    6[1-(0),7-(6,29),7-(6,6)]
    97       5.607767       5.607767       5.607767    6[1-(0),6-(1,7),7-(6,29)]
    98       5.303747       5.303747       5.303747    6[1-(0),6-(1,7),7-(6,6)]
    99       5.117666       5.117666       5.117666    6[1-(0),1-(0),6-(1,1,6),7-(6,6)]
   100        4.50089        4.50089        4.50089    6[1-(0),1-(0),6-(1,1,6),6-(1,1,7)]
   101       0.303146       0.303146       0.303146    6[6-(1,1,6),8-(0),8-(29)]
   102       0.109202       0.109202       0.109202    6[1-(0),1-(0),6-(1,1,6),6-(8,8)]
   103        7.56817        7.56817        7.56817    6[1-(0),1-(0),6-(1,1,6),6-(8,8)]
   104        7.49566        7.49566        7.49566    6[6-(1,1,6),8-(0),8-(29)]
   105       8.199797       8.199797       8.199797    6[1-(0),7-(6,29),7-(6,6)]
   106       7.165431       7.165431       7.165431    6[1-(0),6-(1,7),7-(6,29)]
   107       6.849181       6.849181       6.849181    6[1-(0),6-(1,7),7-(6,6)]
   108       7.431885       7.431885       7.431885    6[1-(0),1-(0),6-(1,1,6),7-(6,6)]
   109       8.223385       8.223385       8.223385    6[1-(0),1-(0),6-(1,1,6),6-(1,1,7)]
   110       3.100477       3.100477       3.100477    6[1-(0),7-(6,29),7-(6,6)]
   111       3.128433       3.128433       3.128433    6[1-(0),6-(1,7),7-(6,29)]
   112       3.432453       3.432453       3.432453    6[1-(0),6-(1,7),7-(6,6)]
   113       3.618534       3.618534       3.618534    6[1-(0),1-(0),6-(1,1,6),7-(6,6)]
   114        4.23531        4.23531        4.23531    6[1-(0),1-(0),6-(1,1,6),6-(1,1,7)]
   115       8.433054       8.433054       8.433054    6[6-(1,1,6),8-(0),8-(29)]
   116       8.626997       8.626997       8.626997    6[1-(0),1-(0),6-(1,1,6),6-(8,8)]
   117        1.16803        1.16803        1.16803    6[1-(0),1-(0),6-(1,1,6),6-(8,8)]
   118        1.24054        1.24054        1.24054    6[6-(1,1,6),8-(0),8-(29)]
   119       8.199797       8.199797       8.199797    6[1-(0),7-(6,29),7-(6,6)]
   120       7.165431       7.165431       7.165431    6[1-(0),6-(1,7),7-(6,29)]
   121       6.849181       6.849181       6.849181    6[1-(0),6-(1,7),7-(6,6)]
   122       7.431885       7.431885       7.431885    6[1-(0),1-(0),6-(1,1,6),7-(6,6)]
   123       8.223385       8.223385       8.223385    6[1-(0),1-(0),6-(1,1,6),6-(1,1,7)]
   124       3.100477       3.100477       3.100477    6[1-(0),7-(6,29),7-(6,6)]
   125       3.128433       3.128433       3.128433    6[1-(0),6-(1,7),7-(6,29)]
   126       3.432453       3.432453       3.432453    6[1-(0),6-(1,7),7-(6,6)]
   127       3.618534       3.618534       3.618534    6[1-(0),1-(0),6-(1,1,6),7-(6,6)]
   128        4.23531        4.23531        4.23531    6[1-(0),1-(0),6-(1,1,6),6-(1,1,7)]
   129       8.433054       8.433054       8.433054    6[6-(1,1,6),8-(0),8-(29)]
   130       8.626997       8.626997       8.626997    6[1-(0),1-(0),6-(1,1,6),6-(8,8)]
   131        1.16803        1.16803        1.16803    6[1-(0),1-(0),6-(1,1,6),6-(8,8)]
   132        1.24054        1.24054        1.24054    6[6-(1,1,6),8-(0),8-(29)]
   133       0.713748       0.713748       0.713748    7[6-(1,6),6-(1,7),29-(7,8,8)]
   134       1.222194       1.222194       1.222194    7[6-(1,1,6),6-(1,6),6-(1,7)]
   135       5.819183       5.819183       5.819183    7[6-(1,6),6-(1,7),29-(7,8,8)]
   136       5.329956       5.329956       5.329956    7[6-(1,1,6),6-(1,6),6-(1,7)]
   137       0.713748       0.713748       0.713748    7[6-(1,6),6-(1,7),29-(7,8,8)]
   138       1.222194       1.222194       1.222194    7[6-(1,1,6),6-(1,6),6-(1,7)]
   139       5.819183       5.819183       5.819183    7[6-(1,6),6-(1,7),29-(7,8,8)]
   140       5.329956       5.329956       5.329956    7[6-(1,1,6),6-(1,6),6-(1,7)]
   141       8.022452       8.022452       8.022452    7[6-(1,6),6-(1,7),29-(7,8,8)]
   142       7.514006       7.514006       7.514006    7[6-(1,1,6),6-(1,6),6-(1,7)]
   143       2.917017       2.917017       2.917017    7[6-(1,6),6-(1,7),29-(7,8,8)]
   144       3.406244       3.406244       3.406244    7[6-(1,1,6),6-(1,6),6-(1,7)]
   145       8.022452       8.022452       8.022452    7[6-(1,6),6-(1,7),29-(7,8,8)]
   146       7.514006       7.514006       7.514006    7[6-(1,1,6),6-(1,6),6-(1,7)]
   147       2.917017       2.917017       2.917017    7[6-(1,6),6-(1,7),29-(7,8,8)]
   148       3.406244       3.406244       3.406244    7[6-(1,1,6),6-(1,6),6-(1,7)]
   149       8.436548       8.436548       8.436548    8[6-(6,8)]
   150       6.364322       6.364322       6.364322    8[6-(6,8),29-(7,7,8)]
   151       8.088848       8.088848       8.088848    8[6-(6,8),29-(7,7,8)]
   152       1.375951       1.375951       1.375951    8[6-(6,8)]
   153       8.436548       8.436548       8.436548    8[6-(6,8)]
   154       6.364322       6.364322       6.364322    8[6-(6,8),29-(7,7,8)]
   155       8.088848       8.088848       8.088848    8[6-(6,8),29-(7,7,8)]
   156       1.375951       1.375951       1.375951    8[6-(6,8)]
   157       0.299652       0.299652       0.299652    8[6-(6,8)]
   158       2.371878       2.371878       2.371878    8[6-(6,8),29-(7,7,8)]
   159       0.647352       0.647352       0.647352    8[6-(6,8),29-(7,7,8)]
   160       7.360248       7.360248       7.360248    8[6-(6,8)]
   161       0.299652       0.299652       0.299652    8[6-(6,8)]
   162       2.371878       2.371878       2.371878    8[6-(6,8),29-(7,7,8)]
   163       0.647352       0.647352       0.647352    8[6-(6,8),29-(7,7,8)]
   164       7.360248       7.360248       7.360248    8[6-(6,8)]
