# Supplementary material for: A collection of forcefield precursors for metal–organic frameworks
Source: RSC Adv. 2019 Nov 13;9(63):36492–507. doi: 10.1039/c9ra07327b (PMC9075174; doi:10.1039/c9ra07327b)
Supplement: RA-009-C9RA07327B-s2658 [file RA-009-C9RA07327B-s2658.txt]

WASNOU_clean

10.702000    0.000000    0.000000
-4.828029    10.090428    0.000000
-0.051241    -1.683756    22.521088

     1      -0.355672      -0.355672      -0.355672    29[7-(6,6),7-(6,6),7-(6,6),8-(6)]
     2       6.178402       6.178402       6.178402    29[7-(6,6),7-(6,6),7-(6,6),8-(6)]
     3       2.911365       2.911365       2.911365    29[7-(6,6),7-(6,6),8-(6),8-(6)]
     4            0.0            0.0            0.0    29[7-(6,6),7-(6,6),8-(6),8-(6)]
     5       5.297058       5.297058       5.297058    1[6-(7,7)]
     6       1.861288       1.861288       1.861288    1[6-(6,7)]
     7       3.162516       3.162516       3.162516    1[6-(6,7)]
     8       6.505677       6.505677       6.505677    1[6-(1,6,7)]
     9       5.690635       5.690635       5.690635    1[6-(1,6,7)]
    10       1.170317       1.170317       1.170317    1[6-(1,6,6)]
    11      -0.358839      -0.358839      -0.358839    1[6-(1,6,6)]
    12       1.407656       1.407656       1.407656    1[6-(7,7)]
    13       0.387504       0.387504       0.387504    1[6-(6,7)]
    14        1.84869        1.84869        1.84869    1[6-(6,7)]
    15       2.363033       2.363033       2.363033    1[6-(1,6,7)]
    16       2.945394       2.945394       2.945394    1[6-(1,6,7)]
    17       3.994325       3.994325       3.994325    1[6-(1,6,6)]
    18       4.652958       4.652958       4.652958    1[6-(1,6,6)]
    19       4.469475       4.469475       4.469475    1[6-(1,6,6)]
    20       5.111947       5.111947       5.111947    1[6-(1,6,6)]
    21       6.794054       6.794054       6.794054    1[6-(1,6,7)]
    22       6.123424       6.123424       6.123424    1[6-(1,6,7)]
    23      -2.267544      -2.267544      -2.267544    1[6-(7,7)]
    24       8.042095       8.042095       8.042095    1[6-(6,7)]
    25       6.266539       6.266539       6.266539    1[6-(6,7)]
    26       2.747808       2.747808       2.747808    1[6-(7,7)]
    27        0.94137        0.94137        0.94137    1[6-(6,7)]
    28       3.325363       3.325363       3.325363    1[6-(6,7)]
    29       5.289085       5.289085       5.289085    1[6-(1,6,7)]
    30       5.133949       5.133949       5.133949    1[6-(1,6,7)]
    31       6.729849       6.729849       6.729849    1[6-(1,6,6)]
    32       5.701138       5.701138       5.701138    1[6-(1,6,6)]
    33       5.570457       5.570457       5.570457    1[6-(1,6,6)]
    34       4.454807       4.454807       4.454807    1[6-(1,6,6)]
    35      -3.565524      -3.565524      -3.565524    1[6-(1,6,7)]
    36       6.058776       6.058776       6.058776    1[6-(1,6,7)]
    37      -3.759008      -3.759008      -3.759008    1[6-(7,7)]
    38       8.934501       8.934501       8.934501    1[6-(6,7)]
    39       8.743765       8.743765       8.743765    1[6-(6,7)]
    40      -1.503032      -1.503032      -1.503032    1[6-(6,6)]
    41      -0.399829      -0.399829      -0.399829    1[6-(6,6)]
    42       0.525672       0.525672       0.525672    1[6-(7,7)]
    43       3.961442       3.961442       3.961442    1[6-(6,7)]
    44       2.660214       2.660214       2.660214    1[6-(6,7)]
    45      -0.682947      -0.682947      -0.682947    1[6-(1,6,7)]
    46       0.132095       0.132095       0.132095    1[6-(1,6,7)]
    47       4.652413       4.652413       4.652413    1[6-(1,6,6)]
    48       6.181569       6.181569       6.181569    1[6-(1,6,6)]
    49       4.415074       4.415074       4.415074    1[6-(7,7)]
    50       5.435226       5.435226       5.435226    1[6-(6,7)]
    51        3.97404        3.97404        3.97404    1[6-(6,7)]
    52       3.459697       3.459697       3.459697    1[6-(1,6,7)]
    53       2.877336       2.877336       2.877336    1[6-(1,6,7)]
    54       1.828405       1.828405       1.828405    1[6-(1,6,6)]
    55       1.169772       1.169772       1.169772    1[6-(1,6,6)]
    56       1.353255       1.353255       1.353255    1[6-(1,6,6)]
    57       0.710783       0.710783       0.710783    1[6-(1,6,6)]
    58      -0.971324      -0.971324      -0.971324    1[6-(1,6,7)]
    59      -0.300694      -0.300694      -0.300694    1[6-(1,6,7)]
    60       8.090274       8.090274       8.090274    1[6-(7,7)]
    61      -2.219365      -2.219365      -2.219365    1[6-(6,7)]
    62      -0.443809      -0.443809      -0.443809    1[6-(6,7)]
    63       3.074922       3.074922       3.074922    1[6-(7,7)]
    64        4.88136        4.88136        4.88136    1[6-(6,7)]
    65       2.497367       2.497367       2.497367    1[6-(6,7)]
    66       0.533645       0.533645       0.533645    1[6-(1,6,7)]
    67       0.688781       0.688781       0.688781    1[6-(1,6,7)]
    68      -0.907119      -0.907119      -0.907119    1[6-(1,6,6)]
    69       0.121592       0.121592       0.121592    1[6-(1,6,6)]
    70       0.252273       0.252273       0.252273    1[6-(1,6,6)]
    71       1.367923       1.367923       1.367923    1[6-(1,6,6)]
    72       9.388254       9.388254       9.388254    1[6-(1,6,7)]
    73      -0.236046      -0.236046      -0.236046    1[6-(1,6,7)]
    74       9.581738       9.581738       9.581738    1[6-(7,7)]
    75      -3.111771      -3.111771      -3.111771    1[6-(6,7)]
    76      -2.921035      -2.921035      -2.921035    1[6-(6,7)]
    77       7.325762       7.325762       7.325762    1[6-(6,6)]
    78       6.222559       6.222559       6.222559    1[6-(6,6)]
    79       4.602898       4.602898       4.602898    6[1-(0),7-(6,29),7-(6,6)]
    80       2.722162       2.722162       2.722162    6[1-(0),6-(1,7),7-(6,29)]
    81       3.433794       3.433794       3.433794    6[1-(0),6-(1,7),7-(6,6)]
    82       5.640503       5.640503       5.640503    6[1-(0),1-(0),6-(1,1,6),7-(6,6)]
    83       0.505171       0.505171       0.505171    6[1-(0),1-(0),6-(1,1,6),6-(1,1,7)]
    84       1.328133       1.328133       1.328133    6[1-(0),7-(6,29),7-(6,6)]
    85       0.775846       0.775846       0.775846    6[1-(0),6-(1,7),7-(6,29)]
    86       1.581401       1.581401       1.581401    6[1-(0),6-(1,7),7-(6,6)]
    87       2.806274       2.806274       2.806274    6[1-(0),1-(0),6-(1,1,6),7-(6,6)]
    88       4.139266       4.139266       4.139266    6[1-(0),1-(0),6-(1,1,6),6-(1,1,7)]
    89       4.960654       4.960654       4.960654    6[1-(0),1-(0),6-(1,1,6),6-(1,1,7)]
    90        6.28382        6.28382        6.28382    6[1-(0),1-(0),6-(1,1,6),7-(6,6)]
    91       8.123642       8.123642       8.123642    6[1-(0),7-(6,29),7-(6,6)]
    92       7.903723       7.903723       7.903723    6[1-(0),6-(1,7),7-(6,29)]
    93       6.914519       6.914519       6.914519    6[1-(0),6-(1,7),7-(6,6)]
    94       2.584031       2.584031       2.584031    6[1-(0),7-(6,29),7-(6,6)]
    95       1.603787       1.603787       1.603787    6[1-(0),6-(1,7),7-(6,29)]
    96        2.92085        2.92085        2.92085    6[1-(0),6-(1,7),7-(6,6)]
    97       4.985334       4.985334       4.985334    6[1-(0),1-(0),6-(1,1,6),7-(6,6)]
    98       5.794718       5.794718       5.794718    6[1-(0),1-(0),6-(1,1,6),6-(1,1,7)]
    99       5.404605       5.404605       5.404605    6[1-(0),1-(0),6-(1,1,6),6-(1,1,7)]
   100       6.189903       6.189903       6.189903    6[1-(0),1-(0),6-(1,1,6),7-(6,6)]
   101      -4.483898      -4.483898      -4.483898    6[1-(0),7-(6,29),7-(6,6)]
   102       9.482699       9.482699       9.482699    6[1-(0),6-(1,7),7-(6,6)]
   103       9.382667       9.382667       9.382667    6[1-(0),6-(1,7),7-(6,29)]
   104       0.262479       0.262479       0.262479    6[6-(6,6),8-(0),8-(29)]
   105      -1.180243      -1.180243      -1.180243    6[6-(1,6),6-(6,6),6-(8,8)]
   106      -1.876523      -1.876523      -1.876523    6[1-(0),6-(6,6),6-(6,6)]
   107      -1.750105      -1.750105      -1.750105    6[6-(1,6),6-(6,6),6-(8,8)]
   108      -1.098218      -1.098218      -1.098218    6[6-(6,6),8-(0),8-(29)]
   109      -0.577488      -0.577488      -0.577488    6[6-(6,6),8-(0),8-(29)]
   110      -1.561542      -1.561542      -1.561542    6[6-(1,6),6-(6,6),6-(8,8)]
   111       7.908045       7.908045       7.908045    6[6-(1,6),6-(6,6),6-(8,8)]
   112      -1.235745      -1.235745      -1.235745    6[1-(0),6-(6,6),6-(6,6)]
   113       7.402905       7.402905       7.402905    6[6-(6,6),8-(0),8-(0)]
   114       1.219832       1.219832       1.219832    6[1-(0),7-(6,29),7-(6,6)]
   115       3.100568       3.100568       3.100568    6[1-(0),6-(1,7),7-(6,29)]
   116       2.388936       2.388936       2.388936    6[1-(0),6-(1,7),7-(6,6)]
   117       0.182227       0.182227       0.182227    6[1-(0),1-(0),6-(1,1,6),7-(6,6)]
   118       5.317559       5.317559       5.317559    6[1-(0),1-(0),6-(1,1,6),6-(1,1,7)]
   119       4.494597       4.494597       4.494597    6[1-(0),7-(6,29),7-(6,6)]
   120       5.046884       5.046884       5.046884    6[1-(0),6-(1,7),7-(6,29)]
   121       4.241329       4.241329       4.241329    6[1-(0),6-(1,7),7-(6,6)]
   122       3.016456       3.016456       3.016456    6[1-(0),1-(0),6-(1,1,6),7-(6,6)]
   123       1.683464       1.683464       1.683464    6[1-(0),1-(0),6-(1,1,6),6-(1,1,7)]
   124       0.862076       0.862076       0.862076    6[1-(0),1-(0),6-(1,1,6),6-(1,1,7)]
   125       -0.46109       -0.46109       -0.46109    6[1-(0),1-(0),6-(1,1,6),7-(6,6)]
   126      -2.300912      -2.300912      -2.300912    6[1-(0),7-(6,29),7-(6,6)]
   127      -2.080993      -2.080993      -2.080993    6[1-(0),6-(1,7),7-(6,29)]
   128      -1.091789      -1.091789      -1.091789    6[1-(0),6-(1,7),7-(6,6)]
   129       3.238699       3.238699       3.238699    6[1-(0),7-(6,29),7-(6,6)]
   130       4.218943       4.218943       4.218943    6[1-(0),6-(1,7),7-(6,29)]
   131        2.90188        2.90188        2.90188    6[1-(0),6-(1,7),7-(6,6)]
   132       0.837396       0.837396       0.837396    6[1-(0),1-(0),6-(1,1,6),7-(6,6)]
   133       0.028012       0.028012       0.028012    6[1-(0),1-(0),6-(1,1,6),6-(1,1,7)]
   134       0.418125       0.418125       0.418125    6[1-(0),1-(0),6-(1,1,6),6-(1,1,7)]
   135      -0.367173      -0.367173      -0.367173    6[1-(0),1-(0),6-(1,1,6),7-(6,6)]
   136      10.306628      10.306628      10.306628    6[1-(0),7-(6,29),7-(6,6)]
   137      -3.659969      -3.659969      -3.659969    6[1-(0),6-(1,7),7-(6,6)]
   138      -3.559937      -3.559937      -3.559937    6[1-(0),6-(1,7),7-(6,29)]
   139       5.560251       5.560251       5.560251    6[6-(6,6),8-(0),8-(29)]
   140       7.002973       7.002973       7.002973    6[6-(1,6),6-(6,6),6-(8,8)]
   141       7.699253       7.699253       7.699253    6[1-(0),6-(6,6),6-(6,6)]
   142       7.572835       7.572835       7.572835    6[6-(1,6),6-(6,6),6-(8,8)]
   143       6.920948       6.920948       6.920948    6[6-(6,6),8-(0),8-(29)]
   144       6.400218       6.400218       6.400218    6[6-(6,6),8-(0),8-(29)]
   145       7.384272       7.384272       7.384272    6[6-(1,6),6-(6,6),6-(8,8)]
   146      -2.085315      -2.085315      -2.085315    6[6-(1,6),6-(6,6),6-(8,8)]
   147       7.058475       7.058475       7.058475    6[1-(0),6-(6,6),6-(6,6)]
   148      -1.580175      -1.580175      -1.580175    6[6-(6,6),8-(0),8-(0)]
   149       4.628519       4.628519       4.628519    7[6-(1,1,6),6-(1,6),6-(1,7)]
   150       3.462627       3.462627       3.462627    7[6-(1,6),6-(1,7),29-(7,8,8)]
   151       1.399191       1.399191       1.399191    7[6-(1,6),6-(1,7),29-(7,7,8)]
   152       3.544307       3.544307       3.544307    7[6-(1,1,6),6-(1,6),6-(1,7)]
   153        5.73342        5.73342        5.73342    7[6-(1,1,6),6-(1,6),6-(1,7)]
   154       10.36714       10.36714       10.36714    7[6-(1,6),6-(1,7),29-(7,8,8)]
   155       0.603035       0.603035       0.603035    7[6-(1,6),6-(1,7),29-(7,7,8)]
   156       1.934034       1.934034       1.934034    7[6-(1,1,6),6-(1,6),6-(1,7)]
   157       7.082918       7.082918       7.082918    7[6-(1,1,6),6-(1,6),6-(1,7)]
   158      -2.039735      -2.039735      -2.039735    7[6-(1,6),6-(1,7),29-(7,7,8)]
   159       1.194211       1.194211       1.194211    7[6-(1,1,6),6-(1,6),6-(1,7)]
   160       2.360103       2.360103       2.360103    7[6-(1,6),6-(1,7),29-(7,8,8)]
   161       4.423539       4.423539       4.423539    7[6-(1,6),6-(1,7),29-(7,7,8)]
   162       2.278423       2.278423       2.278423    7[6-(1,1,6),6-(1,6),6-(1,7)]
   163        0.08931        0.08931        0.08931    7[6-(1,1,6),6-(1,6),6-(1,7)]
   164       0.283619       0.283619       0.283619    7[6-(1,6),6-(1,7),29-(7,8,8)]
   165       5.219695       5.219695       5.219695    7[6-(1,6),6-(1,7),29-(7,7,8)]
   166       3.888696       3.888696       3.888696    7[6-(1,1,6),6-(1,6),6-(1,7)]
   167      -1.260188      -1.260188      -1.260188    7[6-(1,1,6),6-(1,6),6-(1,7)]
   168       7.862465       7.862465       7.862465    7[6-(1,6),6-(1,7),29-(7,7,8)]
   169       0.548582       0.548582       0.548582    8[6-(6,8)]
   170       1.063645       1.063645       1.063645    8[6-(6,8),29-(7,7,8)]
   171      -0.521659      -0.521659      -0.521659    8[6-(6,8)]
   172      -1.245379      -1.245379      -1.245379    8[6-(6,8),29-(7,7,7)]
   173       9.622987       9.622987       9.622987    8[6-(6,8),29-(7,7,8)]
   174        0.62474        0.62474        0.62474    8[6-(6,8)]
   175       7.983205       7.983205       7.983205    8[6-(6,8)]
   176       6.385525       6.385525       6.385525    8[6-(6,8)]
   177       5.274148       5.274148       5.274148    8[6-(6,8)]
   178       4.759085       4.759085       4.759085    8[6-(6,8),29-(7,7,8)]
   179       6.344389       6.344389       6.344389    8[6-(6,8)]
   180       7.068109       7.068109       7.068109    8[6-(6,8),29-(7,7,7)]
   181      -3.800257      -3.800257      -3.800257    8[6-(6,8),29-(7,7,8)]
   182        5.19799        5.19799        5.19799    8[6-(6,8)]
   183      -2.160475      -2.160475      -2.160475    8[6-(6,8)]
   184      -0.562795      -0.562795      -0.562795    8[6-(6,8)]
