# Supplementary material for: A collection of forcefield precursors for metal–organic frameworks
Source: RSC Adv. 2019 Nov 13;9(63):36492–507. doi: 10.1039/c9ra07327b (PMC9075174; doi:10.1039/c9ra07327b)
Supplement: RA-009-C9RA07327B-s2659 [file RA-009-C9RA07327B-s2659.txt]

WASTUG_clean

12.165500    0.000000    0.000000
0.000000    20.514400    0.000000
0.000000    0.000000    21.701200

     1       5.180921       5.180921       5.180921    57[8-(42,42),8-(42,42),8-(42,42),8-(6),8-(6),8-(6)]
     2      -0.030292      -0.030292      -0.030292    57[8-(42,42),8-(42,42),8-(42,42),8-(6),8-(6)]
     3       5.180921       5.180921       5.180921    57[8-(42,42),8-(42,42),8-(42,42),8-(6),8-(6),8-(6)]
     4      -0.030292      -0.030292      -0.030292    57[8-(42,42),8-(42,42),8-(42,42),8-(6),8-(6)]
     5       6.984579       6.984579       6.984579    57[8-(42,42),8-(42,42),8-(42,42),8-(6),8-(6),8-(6)]
     6       0.030292       0.030292       0.030292    57[8-(42,42),8-(42,42),8-(42,42),8-(6),8-(6)]
     7       6.984579       6.984579       6.984579    57[8-(42,42),8-(42,42),8-(42,42),8-(6),8-(6),8-(6)]
     8       0.030292       0.030292       0.030292    57[8-(42,42),8-(42,42),8-(42,42),8-(6),8-(6)]
     9       6.004647       6.004647       6.004647    42[8-(42),8-(42),8-(42,57),8-(42,57),42-(8,8,8,8)]
    10       3.452812       3.452812       3.452812    42[8-(42),8-(42),8-(42,57),8-(42,57),42-(8,8,8,8)]
    11       3.699042       3.699042       3.699042    42[8-(42),8-(42),8-(42,57),8-(42,57),42-(8,8,8,8)]
    12       1.483461       1.483461       1.483461    42[8-(42),8-(42),8-(42,57),8-(42,57),42-(8,8,8,8)]
    13      11.341044      11.341044      11.341044    42[8-(42),8-(42),8-(42,57),8-(42,57),42-(8,8,8,8)]
    14        1.68407        1.68407        1.68407    42[8-(42),8-(42),8-(42,57),8-(42,57),42-(8,8,8,8)]
    15       6.004647       6.004647       6.004647    42[8-(42),8-(42),8-(42,57),8-(42,57),42-(8,8,8,8)]
    16       3.452812       3.452812       3.452812    42[8-(42),8-(42),8-(42,57),8-(42,57),42-(8,8,8,8)]
    17       3.699042       3.699042       3.699042    42[8-(42),8-(42),8-(42,57),8-(42,57),42-(8,8,8,8)]
    18       1.483461       1.483461       1.483461    42[8-(42),8-(42),8-(42,57),8-(42,57),42-(8,8,8,8)]
    19      11.341044      11.341044      11.341044    42[8-(42),8-(42),8-(42,57),8-(42,57),42-(8,8,8,8)]
    20        1.68407        1.68407        1.68407    42[8-(42),8-(42),8-(42,57),8-(42,57),42-(8,8,8,8)]
    21       6.160853       6.160853       6.160853    42[8-(42),8-(42),8-(42,57),8-(42,57),42-(8,8,8,8)]
    22       8.712688       8.712688       8.712688    42[8-(42),8-(42),8-(42,57),8-(42,57),42-(8,8,8,8)]
    23       8.466458       8.466458       8.466458    42[8-(42),8-(42),8-(42,57),8-(42,57),42-(8,8,8,8)]
    24      10.682039      10.682039      10.682039    42[8-(42),8-(42),8-(42,57),8-(42,57),42-(8,8,8,8)]
    25       0.824456       0.824456       0.824456    42[8-(42),8-(42),8-(42,57),8-(42,57),42-(8,8,8,8)]
    26       10.48143       10.48143       10.48143    42[8-(42),8-(42),8-(42,57),8-(42,57),42-(8,8,8,8)]
    27       6.160853       6.160853       6.160853    42[8-(42),8-(42),8-(42,57),8-(42,57),42-(8,8,8,8)]
    28       8.712688       8.712688       8.712688    42[8-(42),8-(42),8-(42,57),8-(42,57),42-(8,8,8,8)]
    29       8.466458       8.466458       8.466458    42[8-(42),8-(42),8-(42,57),8-(42,57),42-(8,8,8,8)]
    30      10.682039      10.682039      10.682039    42[8-(42),8-(42),8-(42,57),8-(42,57),42-(8,8,8,8)]
    31       0.824456       0.824456       0.824456    42[8-(42),8-(42),8-(42,57),8-(42,57),42-(8,8,8,8)]
    32       10.48143       10.48143       10.48143    42[8-(42),8-(42),8-(42,57),8-(42,57),42-(8,8,8,8)]
    33       2.560838       2.560838       2.560838    15[8-(0),8-(0),8-(0),8-(0)]
    34       9.604662       9.604662       9.604662    15[8-(0),8-(0),8-(0),8-(0)]
    35       9.254296       9.254296       9.254296    1[6-(6,6)]
    36       6.173991       6.173991       6.173991    1[6-(6,6)]
    37       8.434341       8.434341       8.434341    1[6-(6,6)]
    38       9.254296       9.254296       9.254296    1[6-(6,6)]
    39       6.173991       6.173991       6.173991    1[6-(6,6)]
    40       8.434341       8.434341       8.434341    1[6-(6,6)]
    41       2.911204       2.911204       2.911204    1[6-(6,6)]
    42       5.991509       5.991509       5.991509    1[6-(6,6)]
    43       3.731159       3.731159       3.731159    1[6-(6,6)]
    44       2.911204       2.911204       2.911204    1[6-(6,6)]
    45       5.991509       5.991509       5.991509    1[6-(6,6)]
    46       3.731159       3.731159       3.731159    1[6-(6,6)]
    47       9.040183       9.040183       9.040183    6[6-(1,6),6-(1,6),6-(8,8)]
    48       8.744561       8.744561       8.744561    6[1-(0),6-(6,6),6-(6,6)]
    49       7.698328       7.698328       7.698328    6[6-(1,6),6-(1,6),6-(8,8)]
    50       6.899055       6.899055       6.899055    6[1-(0),6-(6,6),6-(6,6)]
    51       7.205626       7.205626       7.205626    6[6-(1,6),6-(1,6),6-(8,8)]
    52       8.251859       8.251859       8.251859    6[1-(0),6-(6,6),6-(6,6)]
    53      10.193472      10.193472      10.193472    6[6-(6,6),8-(57),8-(57)]
    54       7.360127       7.360127       7.360127    6[6-(6,6),8-(57),8-(57)]
    55       6.302946       6.302946       6.302946    6[6-(6,6),8-(0),8-(57)]
    56       9.040183       9.040183       9.040183    6[6-(1,6),6-(1,6),6-(8,8)]
    57       8.744561       8.744561       8.744561    6[1-(0),6-(6,6),6-(6,6)]
    58       7.698328       7.698328       7.698328    6[6-(1,6),6-(1,6),6-(8,8)]
    59       6.899055       6.899055       6.899055    6[1-(0),6-(6,6),6-(6,6)]
    60       7.205626       7.205626       7.205626    6[6-(1,6),6-(1,6),6-(8,8)]
    61       8.251859       8.251859       8.251859    6[1-(0),6-(6,6),6-(6,6)]
    62      10.193472      10.193472      10.193472    6[6-(6,6),8-(57),8-(57)]
    63       7.360127       7.360127       7.360127    6[6-(6,6),8-(57),8-(57)]
    64       6.302946       6.302946       6.302946    6[6-(6,6),8-(0),8-(57)]
    65       3.125317       3.125317       3.125317    6[6-(1,6),6-(1,6),6-(8,8)]
    66       3.420939       3.420939       3.420939    6[1-(0),6-(6,6),6-(6,6)]
    67       4.467172       4.467172       4.467172    6[6-(1,6),6-(1,6),6-(8,8)]
    68       5.266445       5.266445       5.266445    6[1-(0),6-(6,6),6-(6,6)]
    69       4.959874       4.959874       4.959874    6[6-(1,6),6-(1,6),6-(8,8)]
    70       3.913641       3.913641       3.913641    6[1-(0),6-(6,6),6-(6,6)]
    71       1.972028       1.972028       1.972028    6[6-(6,6),8-(57),8-(57)]
    72       4.805372       4.805372       4.805372    6[6-(6,6),8-(57),8-(57)]
    73       5.862554       5.862554       5.862554    6[6-(6,6),8-(0),8-(57)]
    74       3.125317       3.125317       3.125317    6[6-(1,6),6-(1,6),6-(8,8)]
    75       3.420939       3.420939       3.420939    6[1-(0),6-(6,6),6-(6,6)]
    76       4.467172       4.467172       4.467172    6[6-(1,6),6-(1,6),6-(8,8)]
    77       5.266445       5.266445       5.266445    6[1-(0),6-(6,6),6-(6,6)]
    78       4.959874       4.959874       4.959874    6[6-(1,6),6-(1,6),6-(8,8)]
    79       3.913641       3.913641       3.913641    6[1-(0),6-(6,6),6-(6,6)]
    80       1.972028       1.972028       1.972028    6[6-(6,6),8-(57),8-(57)]
    81       4.805372       4.805372       4.805372    6[6-(6,6),8-(57),8-(57)]
    82       5.862554       5.862554       5.862554    6[6-(6,6),8-(0),8-(57)]
    83       5.703186       5.703186       5.703186    8[42-(8,8,8,42),42-(8,8,8,42),57-(8,8,8,8,8)]
    84       5.390533       5.390533       5.390533    8[42-(8,8,8,42),42-(8,8,8,42)]
    85       5.470825       5.470825       5.470825    8[42-(8,8,8,42),42-(8,8,8,42)]
    86       3.457435       3.457435       3.457435    8[15-(8,8,8)]
    87       3.602205       3.602205       3.602205    8[42-(8,8,8,42),42-(8,8,8,42),57-(8,8,8,8,8)]
    88       1.517038       1.517038       1.517038    8[42-(8,8,8,42),42-(8,8,8,42),57-(8,8,8,8)]
    89       3.433104       3.433104       3.433104    8[42-(8,8,8,42),42-(8,8,8,42)]
    90         1.7348         1.7348         1.7348    8[42-(8,8,8,42),42-(8,8,8,42),57-(8,8,8,8)]
    91       3.428238       3.428238       3.428238    8[42-(8,8,8,42),42-(8,8,8,42),57-(8,8,8,8,8)]
    92       1.680056       1.680056       1.680056    8[42-(8,8,8,42),42-(8,8,8,42)]
    93      11.930706      11.930706      11.930706    8[42-(8,8,8,42),42-(8,8,8,42)]
    94       1.647209       1.647209       1.647209    8[15-(8,8,8)]
    95       11.63995       11.63995       11.63995    8[42-(8,8,8,42),42-(8,8,8,42),57-(8,8,8,8)]
    96      11.850414      11.850414      11.850414    8[42-(8,8,8,42),42-(8,8,8,42)]
    97      10.684959      10.684959      10.684959    8[6-(6,8),57-(8,8,8,8)]
    98      10.581552      10.581552      10.581552    8[6-(6,8),57-(8,8,8,8)]
    99       8.049911       8.049911       8.049911    8[6-(6,8),57-(8,8,8,8,8)]
   100       6.423384       6.423384       6.423384    8[6-(6,8),57-(8,8,8,8,8)]
   101       6.296863       6.296863       6.296863    8[6-(6,8),57-(8,8,8,8,8)]
   102       5.648442       5.648442       5.648442    8[6-(6,8)]
   103       5.703186       5.703186       5.703186    8[42-(8,8,8,42),42-(8,8,8,42),57-(8,8,8,8,8)]
   104       5.390533       5.390533       5.390533    8[42-(8,8,8,42),42-(8,8,8,42)]
   105       5.470825       5.470825       5.470825    8[42-(8,8,8,42),42-(8,8,8,42)]
   106       3.457435       3.457435       3.457435    8[15-(8,8,8)]
   107       3.602205       3.602205       3.602205    8[42-(8,8,8,42),42-(8,8,8,42),57-(8,8,8,8,8)]
   108       1.517038       1.517038       1.517038    8[42-(8,8,8,42),42-(8,8,8,42),57-(8,8,8,8)]
   109       3.433104       3.433104       3.433104    8[42-(8,8,8,42),42-(8,8,8,42)]
   110         1.7348         1.7348         1.7348    8[42-(8,8,8,42),42-(8,8,8,42),57-(8,8,8,8)]
   111       3.428238       3.428238       3.428238    8[42-(8,8,8,42),42-(8,8,8,42),57-(8,8,8,8,8)]
   112       1.680056       1.680056       1.680056    8[42-(8,8,8,42),42-(8,8,8,42)]
   113      11.930706      11.930706      11.930706    8[42-(8,8,8,42),42-(8,8,8,42)]
   114       1.647209       1.647209       1.647209    8[15-(8,8,8)]
   115       11.63995       11.63995       11.63995    8[42-(8,8,8,42),42-(8,8,8,42),57-(8,8,8,8)]
   116      11.850414      11.850414      11.850414    8[42-(8,8,8,42),42-(8,8,8,42)]
   117      10.684959      10.684959      10.684959    8[6-(6,8),57-(8,8,8,8)]
   118      10.581552      10.581552      10.581552    8[6-(6,8),57-(8,8,8,8)]
   119       8.049911       8.049911       8.049911    8[6-(6,8),57-(8,8,8,8,8)]
   120       6.423384       6.423384       6.423384    8[6-(6,8),57-(8,8,8,8,8)]
   121       6.296863       6.296863       6.296863    8[6-(6,8),57-(8,8,8,8,8)]
   122       5.648442       5.648442       5.648442    8[6-(6,8)]
   123       6.462314       6.462314       6.462314    8[42-(8,8,8,42),42-(8,8,8,42),57-(8,8,8,8,8)]
   124       6.774967       6.774967       6.774967    8[42-(8,8,8,42),42-(8,8,8,42)]
   125       6.694675       6.694675       6.694675    8[42-(8,8,8,42),42-(8,8,8,42)]
   126       8.708065       8.708065       8.708065    8[15-(8,8,8)]
   127       8.563295       8.563295       8.563295    8[42-(8,8,8,42),42-(8,8,8,42),57-(8,8,8,8,8)]
   128      10.648462      10.648462      10.648462    8[42-(8,8,8,42),42-(8,8,8,42),57-(8,8,8,8)]
   129       8.732396       8.732396       8.732396    8[42-(8,8,8,42),42-(8,8,8,42)]
   130        10.4307        10.4307        10.4307    8[42-(8,8,8,42),42-(8,8,8,42),57-(8,8,8,8)]
   131       8.737262       8.737262       8.737262    8[42-(8,8,8,42),42-(8,8,8,42),57-(8,8,8,8,8)]
   132      10.485444      10.485444      10.485444    8[42-(8,8,8,42),42-(8,8,8,42)]
   133       0.234794       0.234794       0.234794    8[42-(8,8,8,42),42-(8,8,8,42)]
   134      10.518291      10.518291      10.518291    8[15-(8,8,8)]
   135        0.52555        0.52555        0.52555    8[42-(8,8,8,42),42-(8,8,8,42),57-(8,8,8,8)]
   136       0.315086       0.315086       0.315086    8[42-(8,8,8,42),42-(8,8,8,42)]
   137       1.480541       1.480541       1.480541    8[6-(6,8),57-(8,8,8,8)]
   138       1.583948       1.583948       1.583948    8[6-(6,8),57-(8,8,8,8)]
   139       4.115589       4.115589       4.115589    8[6-(6,8),57-(8,8,8,8,8)]
   140       5.742116       5.742116       5.742116    8[6-(6,8),57-(8,8,8,8,8)]
   141       5.868637       5.868637       5.868637    8[6-(6,8),57-(8,8,8,8,8)]
   142       6.517058       6.517058       6.517058    8[6-(6,8)]
   143       6.462314       6.462314       6.462314    8[42-(8,8,8,42),42-(8,8,8,42),57-(8,8,8,8,8)]
   144       6.774967       6.774967       6.774967    8[42-(8,8,8,42),42-(8,8,8,42)]
   145       6.694675       6.694675       6.694675    8[42-(8,8,8,42),42-(8,8,8,42)]
   146       8.708065       8.708065       8.708065    8[15-(8,8,8)]
   147       8.563295       8.563295       8.563295    8[42-(8,8,8,42),42-(8,8,8,42),57-(8,8,8,8,8)]
   148      10.648462      10.648462      10.648462    8[42-(8,8,8,42),42-(8,8,8,42),57-(8,8,8,8)]
   149       8.732396       8.732396       8.732396    8[42-(8,8,8,42),42-(8,8,8,42)]
   150        10.4307        10.4307        10.4307    8[42-(8,8,8,42),42-(8,8,8,42),57-(8,8,8,8)]
   151       8.737262       8.737262       8.737262    8[42-(8,8,8,42),42-(8,8,8,42),57-(8,8,8,8,8)]
   152      10.485444      10.485444      10.485444    8[42-(8,8,8,42),42-(8,8,8,42)]
   153       0.234794       0.234794       0.234794    8[42-(8,8,8,42),42-(8,8,8,42)]
   154      10.518291      10.518291      10.518291    8[15-(8,8,8)]
   155        0.52555        0.52555        0.52555    8[42-(8,8,8,42),42-(8,8,8,42),57-(8,8,8,8)]
   156       0.315086       0.315086       0.315086    8[42-(8,8,8,42),42-(8,8,8,42)]
   157       1.480541       1.480541       1.480541    8[6-(6,8),57-(8,8,8,8)]
   158       1.583948       1.583948       1.583948    8[6-(6,8),57-(8,8,8,8)]
   159       4.115589       4.115589       4.115589    8[6-(6,8),57-(8,8,8,8,8)]
   160       5.742116       5.742116       5.742116    8[6-(6,8),57-(8,8,8,8,8)]
   161       5.868637       5.868637       5.868637    8[6-(6,8),57-(8,8,8,8,8)]
   162       6.517058       6.517058       6.517058    8[6-(6,8)]
