# Supplementary material for: A collection of forcefield precursors for metal–organic frameworks
Source: RSC Adv. 2019 Nov 13;9(63):36492–507. doi: 10.1039/c9ra07327b (PMC9075174; doi:10.1039/c9ra07327b)
Supplement: RA-009-C9RA07327B-s2660 [file RA-009-C9RA07327B-s2660.txt]

WAVQUH_clean

18.978200    0.000000    0.000000
-6.325998    17.892843    0.000000
-6.325998    -8.946275    15.495741

     1      14.605647      14.605647      14.605647    27[7-(6,6),8-(27,27),8-(6),8-(6),8-(6),8-(6)]
     2       1.029945       1.029945       1.029945    27[7-(6,6),8-(27,27),8-(6),8-(6),8-(6),8-(6)]
     3       4.834462       4.834462       4.834462    27[7-(6,6),8-(27,27),8-(6),8-(6),8-(6),8-(6)]
     4      -1.491647      -1.491647      -1.491647    27[7-(6,6),8-(27,27),8-(6),8-(6),8-(6),8-(6)]
     5       1.953579       1.953579       1.953579    27[7-(6,6),8-(27,27),8-(6),8-(6),8-(6),8-(6)]
     6       7.355966       7.355966       7.355966    27[7-(6,6),8-(27,27),8-(6),8-(6),8-(6),8-(6)]
     7      -7.817668      -7.817668      -7.817668    27[7-(6,6),8-(27,27),8-(6),8-(6),8-(6),8-(6)]
     8      -7.817668      -7.817668      -7.817668    27[7-(6,6),8-(27,27),8-(6),8-(6),8-(6),8-(6)]
     9      14.605647      14.605647      14.605647    27[7-(6,6),8-(27,27),8-(6),8-(6),8-(6),8-(6)]
    10       1.029945       1.029945       1.029945    27[7-(6,6),8-(27,27),8-(6),8-(6),8-(6),8-(6)]
    11      -1.491647      -1.491647      -1.491647    27[7-(6,6),8-(27,27),8-(6),8-(6),8-(6),8-(6)]
    12       4.834462       4.834462       4.834462    27[7-(6,6),8-(27,27),8-(6),8-(6),8-(6),8-(6)]
    13      10.758173      10.758173      10.758173    1[6-(6,7)]
    14      -1.576412      -1.576412      -1.576412    1[6-(6,6)]
    15      11.980355      11.980355      11.980355    1[6-(6,6)]
    16      -0.266864      -0.266864      -0.266864    1[6-(6,7)]
    17      -8.504656      -8.504656      -8.504656    1[6-(6,6)]
    18      -2.164674      -2.164674      -2.164674    1[6-(6,6)]
    19       7.266154       7.266154       7.266154    1[6-(6,7)]
    20       8.560531       8.560531       8.560531    1[6-(6,6)]
    21       6.625973       6.625973       6.625973    1[6-(6,6)]
    22      -5.105055      -5.105055      -5.105055    1[6-(6,7)]
    23      14.172946      14.172946      14.172946    1[6-(6,6)]
    24      -3.789247      -3.789247      -3.789247    1[6-(6,6)]
    25      -1.893966      -1.893966      -1.893966    1[6-(6,7)]
    26       4.749719       4.749719       4.749719    1[6-(6,6)]
    27      -0.671757      -0.671757      -0.671757    1[6-(6,6)]
    28      12.385207      12.385207      12.385207    1[6-(6,7)]
    29      -2.178627      -2.178627      -2.178627    1[6-(6,6)]
    30      10.487382      10.487382      10.487382    1[6-(6,6)]
    31      -5.385905      -5.385905      -5.385905    1[6-(6,7)]
    32         2.2344         2.2344         2.2344    1[6-(6,6)]
    33      -6.026112      -6.026112      -6.026112    1[6-(6,6)]
    34       7.547072       7.547072       7.547072    1[6-(6,7)]
    35       7.846917       7.846917       7.846917    1[6-(6,6)]
    36       8.862896       8.862896       8.862896    1[6-(6,6)]
    37       4.432126       4.432126       4.432126    1[6-(6,7)]
    38      11.075732      11.075732      11.075732    1[6-(6,6)]
    39       5.654324       5.654324       5.654324    1[6-(6,6)]
    40       6.059183       6.059183       6.059183    1[6-(6,7)]
    41       4.147397       4.147397       4.147397    1[6-(6,6)]
    42       4.161358       4.161358       4.161358    1[6-(6,6)]
    43       0.940118       0.940118       0.940118    1[6-(6,7)]
    44      -4.091624      -4.091624      -4.091624    1[6-(6,6)]
    45       0.299912       0.299912       0.299912    1[6-(6,6)]
    46       1.220981       1.220981       1.220981    1[6-(6,7)]
    47       1.520903       1.520903       1.520903    1[6-(6,6)]
    48       2.536815       2.536815       2.536815    1[6-(6,6)]
    49       4.432126       4.432126       4.432126    1[6-(6,7)]
    50      11.075732      11.075732      11.075732    1[6-(6,6)]
    51       5.654324       5.654324       5.654324    1[6-(6,6)]
    52       6.059183       6.059183       6.059183    1[6-(6,7)]
    53       4.147397       4.147397       4.147397    1[6-(6,6)]
    54       4.161358       4.161358       4.161358    1[6-(6,6)]
    55       0.940118       0.940118       0.940118    1[6-(6,7)]
    56      -4.091624      -4.091624      -4.091624    1[6-(6,6)]
    57       0.299912       0.299912       0.299912    1[6-(6,6)]
    58       1.220981       1.220981       1.220981    1[6-(6,7)]
    59       1.520903       1.520903       1.520903    1[6-(6,6)]
    60       2.536815       2.536815       2.536815    1[6-(6,6)]
    61      10.758173      10.758173      10.758173    1[6-(6,7)]
    62      -1.576412      -1.576412      -1.576412    1[6-(6,6)]
    63      11.980355      11.980355      11.980355    1[6-(6,6)]
    64      -0.266864      -0.266864      -0.266864    1[6-(6,7)]
    65      -8.504656      -8.504656      -8.504656    1[6-(6,6)]
    66      -2.164674      -2.164674      -2.164674    1[6-(6,6)]
    67       7.266154       7.266154       7.266154    1[6-(6,7)]
    68       8.560531       8.560531       8.560531    1[6-(6,6)]
    69       6.625973       6.625973       6.625973    1[6-(6,6)]
    70      -5.105055      -5.105055      -5.105055    1[6-(6,7)]
    71      14.172946      14.172946      14.172946    1[6-(6,6)]
    72      -3.789247      -3.789247      -3.789247    1[6-(6,6)]
    73      -1.893966      -1.893966      -1.893966    1[6-(6,7)]
    74       4.749719       4.749719       4.749719    1[6-(6,6)]
    75      -0.671757      -0.671757      -0.671757    1[6-(6,6)]
    76      12.385207      12.385207      12.385207    1[6-(6,7)]
    77      -2.178627      -2.178627      -2.178627    1[6-(6,6)]
    78      10.487382      10.487382      10.487382    1[6-(6,6)]
    79      -5.385905      -5.385905      -5.385905    1[6-(6,7)]
    80         2.2344         2.2344         2.2344    1[6-(6,6)]
    81      -6.026112      -6.026112      -6.026112    1[6-(6,6)]
    82       7.547072       7.547072       7.547072    1[6-(6,7)]
    83       7.846917       7.846917       7.846917    1[6-(6,6)]
    84       8.862896       8.862896       8.862896    1[6-(6,6)]
    85      11.677984      11.677984      11.677984    6[1-(0),6-(1,6),7-(6,27)]
    86      -2.209023      -2.209023      -2.209023    6[1-(0),6-(1,6),6-(6,6)]
    87      12.409268      12.409268      12.409268    6[1-(0),6-(1,7),6-(6,6)]
    88      -0.619856      -0.619856      -0.619856    6[1-(0),6-(1,6),7-(6,27)]
    89      -8.906996      -8.906996      -8.906996    6[1-(0),6-(1,6),6-(6,6)]
    90      -1.771194      -1.771194      -1.771194    6[1-(0),6-(1,7),6-(6,6)]
    91       7.087762       7.087762       7.087762    6[1-(0),6-(1,6),7-(6,27)]
    92       8.909732       8.909732       8.909732    6[1-(0),6-(1,6),6-(6,6)]
    93       6.703148       6.703148       6.703148    6[1-(0),6-(1,7),6-(6,6)]
    94      -5.493482      -5.493482      -5.493482    6[1-(0),6-(1,6),7-(6,27)]
    95      14.858695      14.858695      14.858695    6[1-(0),6-(1,6),6-(6,6)]
    96      -4.688814      -4.688814      -4.688814    6[1-(0),6-(1,7),6-(6,6)]
    97      -0.974155      -0.974155      -0.974155    6[1-(0),6-(1,6),7-(6,27)]
    98       4.117117       4.117117       4.117117    6[1-(0),6-(1,6),6-(6,6)]
    99      -0.242854      -0.242854      -0.242854    6[1-(0),6-(1,7),6-(6,6)]
   100      12.032206      12.032206      12.032206    6[1-(0),6-(1,6),7-(6,27)]
   101      -2.580959      -2.580959      -2.580959    6[1-(0),6-(1,6),6-(6,6)]
   102      10.880859      10.880859      10.880859    6[1-(0),6-(1,7),6-(6,6)]
   103      -5.564297      -5.564297      -5.564297    6[1-(0),6-(1,6),7-(6,27)]
   104       2.583592       2.583592       2.583592    6[1-(0),6-(1,6),6-(6,6)]
   105      -5.948927      -5.948927      -5.948927    6[1-(0),6-(1,7),6-(6,6)]
   106       7.158654       7.158654       7.158654    6[1-(0),6-(1,6),7-(6,27)]
   107       8.532658       8.532658       8.532658    6[1-(0),6-(1,6),6-(6,6)]
   108       7.963331       7.963331       7.963331    6[1-(0),6-(1,7),6-(6,6)]
   109       5.351935       5.351935       5.351935    6[1-(0),6-(1,6),7-(6,27)]
   110      10.443124      10.443124      10.443124    6[1-(0),6-(1,6),6-(6,6)]
   111       6.083229       6.083229       6.083229    6[1-(0),6-(1,7),6-(6,6)]
   112       5.706193       5.706193       5.706193    6[1-(0),6-(1,6),7-(6,27)]
   113       3.745055       3.745055       3.745055    6[1-(0),6-(1,6),6-(6,6)]
   114       4.554845       4.554845       4.554845    6[1-(0),6-(1,7),6-(6,6)]
   115       0.761716       0.761716       0.761716    6[1-(0),6-(1,6),7-(6,27)]
   116      -3.742421      -3.742421      -3.742421    6[1-(0),6-(1,6),6-(6,6)]
   117       0.377086       0.377086       0.377086    6[1-(0),6-(1,7),6-(6,6)]
   118       0.832565       0.832565       0.832565    6[1-(0),6-(1,6),7-(6,27)]
   119        2.20665        2.20665        2.20665    6[1-(0),6-(1,6),6-(6,6)]
   120       1.637248       1.637248       1.637248    6[1-(0),6-(1,7),6-(6,6)]
   121       5.351935       5.351935       5.351935    6[1-(0),6-(1,6),7-(6,27)]
   122      10.443124      10.443124      10.443124    6[1-(0),6-(1,6),6-(6,6)]
   123       6.083229       6.083229       6.083229    6[1-(0),6-(1,7),6-(6,6)]
   124       5.706193       5.706193       5.706193    6[1-(0),6-(1,6),7-(6,27)]
   125       3.745055       3.745055       3.745055    6[1-(0),6-(1,6),6-(6,6)]
   126       4.554845       4.554845       4.554845    6[1-(0),6-(1,7),6-(6,6)]
   127       0.761716       0.761716       0.761716    6[1-(0),6-(1,6),7-(6,27)]
   128      -3.742421      -3.742421      -3.742421    6[1-(0),6-(1,6),6-(6,6)]
   129       0.377086       0.377086       0.377086    6[1-(0),6-(1,7),6-(6,6)]
   130       0.832565       0.832565       0.832565    6[1-(0),6-(1,6),7-(6,27)]
   131        2.20665        2.20665        2.20665    6[1-(0),6-(1,6),6-(6,6)]
   132       1.637248       1.637248       1.637248    6[1-(0),6-(1,7),6-(6,6)]
   133      11.677984      11.677984      11.677984    6[1-(0),6-(1,6),7-(6,27)]
   134      -2.209023      -2.209023      -2.209023    6[1-(0),6-(1,6),6-(6,6)]
   135      12.409268      12.409268      12.409268    6[1-(0),6-(1,7),6-(6,6)]
   136      -0.619856      -0.619856      -0.619856    6[1-(0),6-(1,6),7-(6,27)]
   137      -8.906996      -8.906996      -8.906996    6[1-(0),6-(1,6),6-(6,6)]
   138      -1.771194      -1.771194      -1.771194    6[1-(0),6-(1,7),6-(6,6)]
   139       7.087762       7.087762       7.087762    6[1-(0),6-(1,6),7-(6,27)]
   140       8.909732       8.909732       8.909732    6[1-(0),6-(1,6),6-(6,6)]
   141       6.703148       6.703148       6.703148    6[1-(0),6-(1,7),6-(6,6)]
   142      -5.493482      -5.493482      -5.493482    6[1-(0),6-(1,6),7-(6,27)]
   143      14.858695      14.858695      14.858695    6[1-(0),6-(1,6),6-(6,6)]
   144      -4.688814      -4.688814      -4.688814    6[1-(0),6-(1,7),6-(6,6)]
   145      -0.974155      -0.974155      -0.974155    6[1-(0),6-(1,6),7-(6,27)]
   146       4.117117       4.117117       4.117117    6[1-(0),6-(1,6),6-(6,6)]
   147      -0.242854      -0.242854      -0.242854    6[1-(0),6-(1,7),6-(6,6)]
   148      12.032206      12.032206      12.032206    6[1-(0),6-(1,6),7-(6,27)]
   149      -2.580959      -2.580959      -2.580959    6[1-(0),6-(1,6),6-(6,6)]
   150      10.880859      10.880859      10.880859    6[1-(0),6-(1,7),6-(6,6)]
   151      -5.564297      -5.564297      -5.564297    6[1-(0),6-(1,6),7-(6,27)]
   152       2.583592       2.583592       2.583592    6[1-(0),6-(1,6),6-(6,6)]
   153      -5.948927      -5.948927      -5.948927    6[1-(0),6-(1,7),6-(6,6)]
   154       7.158654       7.158654       7.158654    6[1-(0),6-(1,6),7-(6,27)]
   155       8.532658       8.532658       8.532658    6[1-(0),6-(1,6),6-(6,6)]
   156       7.963331       7.963331       7.963331    6[1-(0),6-(1,7),6-(6,6)]
   157      -3.074435      -3.074435      -3.074435    6[6-(6,6),8-(27),8-(27)]
   158      -3.123778      -3.123778      -3.123778    6[6-(1,6),6-(1,6),6-(8,8)]
   159      -4.397834      -4.397834      -4.397834    6[6-(6,6),8-(27),8-(27)]
   160      -5.245518      -5.245518      -5.245518    6[6-(1,6),6-(1,6),6-(8,8)]
   161      -7.221721      -7.221721      -7.221721    6[6-(6,6),8-(27),8-(27)]
   162      -8.379398      -8.379398      -8.379398    6[6-(1,6),6-(1,6),6-(8,8)]
   163      -3.436204      -3.436204      -3.436204    6[6-(6,6),8-(27),8-(27)]
   164      -2.287398      -2.287398      -2.287398    6[6-(1,6),6-(1,6),6-(8,8)]
   165       7.044799       7.044799       7.044799    6[6-(6,6),8-(27),8-(27)]
   166       8.301162       8.301162       8.301162    6[6-(1,6),6-(1,6),6-(8,8)]
   167       5.906079       5.906079       5.906079    6[6-(6,6),8-(27),8-(27)]
   168       6.452641       6.452641       6.452641    6[6-(1,6),6-(1,6),6-(8,8)]
   169      -3.074435      -3.074435      -3.074435    6[6-(6,6),8-(27),8-(27)]
   170      -3.123778      -3.123778      -3.123778    6[6-(1,6),6-(1,6),6-(8,8)]
   171      -4.397834      -4.397834      -4.397834    6[6-(6,6),8-(27),8-(27)]
   172      -5.245518      -5.245518      -5.245518    6[6-(1,6),6-(1,6),6-(8,8)]
   173         3.2517         3.2517         3.2517    6[6-(6,6),8-(27),8-(27)]
   174       3.202366       3.202366       3.202366    6[6-(1,6),6-(1,6),6-(8,8)]
   175       1.928259       1.928259       1.928259    6[6-(6,6),8-(27),8-(27)]
   176       1.080559       1.080559       1.080559    6[6-(1,6),6-(1,6),6-(8,8)]
   177       5.430306       5.430306       5.430306    6[6-(6,6),8-(27),8-(27)]
   178       4.272639       4.272639       4.272639    6[6-(1,6),6-(1,6),6-(8,8)]
   179       9.215825       9.215825       9.215825    6[6-(6,6),8-(27),8-(27)]
   180      10.364642      10.364642      10.364642    6[6-(1,6),6-(1,6),6-(8,8)]
   181       0.718664       0.718664       0.718664    6[6-(6,6),8-(27),8-(27)]
   182       1.975018       1.975018       1.975018    6[6-(1,6),6-(1,6),6-(8,8)]
   183      -0.420014      -0.420014      -0.420014    6[6-(6,6),8-(27),8-(27)]
   184       0.126564       0.126564       0.126564    6[6-(1,6),6-(1,6),6-(8,8)]
   185       9.577736       9.577736       9.577736    6[6-(6,6),8-(27),8-(27)]
   186       9.528383       9.528383       9.528383    6[6-(1,6),6-(1,6),6-(8,8)]
   187       8.254336       8.254336       8.254336    6[6-(6,6),8-(27),8-(27)]
   188       7.406641       7.406641       7.406641    6[6-(1,6),6-(1,6),6-(8,8)]
   189       9.577736       9.577736       9.577736    6[6-(6,6),8-(27),8-(27)]
   190       9.528383       9.528383       9.528383    6[6-(1,6),6-(1,6),6-(8,8)]
   191       8.254336       8.254336       8.254336    6[6-(6,6),8-(27),8-(27)]
   192       7.406641       7.406641       7.406641    6[6-(1,6),6-(1,6),6-(8,8)]
   193       5.430306       5.430306       5.430306    6[6-(6,6),8-(27),8-(27)]
   194       4.272639       4.272639       4.272639    6[6-(1,6),6-(1,6),6-(8,8)]
   195       9.215825       9.215825       9.215825    6[6-(6,6),8-(27),8-(27)]
   196      10.364642      10.364642      10.364642    6[6-(1,6),6-(1,6),6-(8,8)]
   197       0.718664       0.718664       0.718664    6[6-(6,6),8-(27),8-(27)]
   198       1.975018       1.975018       1.975018    6[6-(1,6),6-(1,6),6-(8,8)]
   199      -0.420014      -0.420014      -0.420014    6[6-(6,6),8-(27),8-(27)]
   200       0.126564       0.126564       0.126564    6[6-(1,6),6-(1,6),6-(8,8)]
   201         3.2517         3.2517         3.2517    6[6-(6,6),8-(27),8-(27)]
   202       3.202366       3.202366       3.202366    6[6-(1,6),6-(1,6),6-(8,8)]
   203       1.928259       1.928259       1.928259    6[6-(6,6),8-(27),8-(27)]
   204       1.080559       1.080559       1.080559    6[6-(1,6),6-(1,6),6-(8,8)]
   205      12.620524      12.620524      12.620524    7[6-(1,6),6-(1,6),27-(8,8,8,8,8)]
   206       0.879376       0.879376       0.879376    7[6-(1,6),6-(1,6),27-(8,8,8,8,8)]
   207         5.9023         5.9023         5.9023    7[6-(1,6),6-(1,6),27-(8,8,8,8,8)]
   208      -0.423794      -0.423794      -0.423794    7[6-(1,6),6-(1,6),27-(8,8,8,8,8)]
   209      -0.031534      -0.031534      -0.031534    7[6-(1,6),6-(1,6),27-(8,8,8,8,8)]
   210       7.205422       7.205422       7.205422    7[6-(1,6),6-(1,6),27-(8,8,8,8,8)]
   211       -6.74984       -6.74984       -6.74984    7[6-(1,6),6-(1,6),27-(8,8,8,8,8)]
   212       -6.74984       -6.74984       -6.74984    7[6-(1,6),6-(1,6),27-(8,8,8,8,8)]
   213      12.620524      12.620524      12.620524    7[6-(1,6),6-(1,6),27-(8,8,8,8,8)]
   214       0.879376       0.879376       0.879376    7[6-(1,6),6-(1,6),27-(8,8,8,8,8)]
   215      -0.423794      -0.423794      -0.423794    7[6-(1,6),6-(1,6),27-(8,8,8,8,8)]
   216         5.9023         5.9023         5.9023    7[6-(1,6),6-(1,6),27-(8,8,8,8,8)]
   217      13.964199      13.964199      13.964199    8[6-(6,8),27-(7,8,8,8,8)]
   218      15.043415      15.043415      15.043415    8[6-(6,8),27-(7,8,8,8,8)]
   219      -3.837273      -3.837273      -3.837273    8[6-(6,8),27-(7,8,8,8,8)]
   220      -6.796606      -6.796606      -6.796606    8[6-(6,8),27-(7,8,8,8,8)]
   221       5.666958       5.666958       5.666958    8[6-(6,8),27-(7,8,8,8,8)]
   222       6.546303       6.546303       6.546303    8[6-(6,8),27-(7,8,8,8,8)]
   223      -3.141475      -3.141475      -3.141475    8[6-(6,8),27-(7,8,8,8,8)]
   224      -2.140703      -2.140703      -2.140703    8[6-(6,8),27-(7,8,8,8,8)]
   225       1.312105       1.312105       1.312105    8[6-(6,8),27-(7,8,8,8,8)]
   226       2.391354       2.391354       2.391354    8[6-(6,8),27-(7,8,8,8,8)]
   227       8.814758       8.814758       8.814758    8[6-(6,8),27-(7,8,8,8,8)]
   228       5.855423       5.855423       5.855423    8[6-(6,8),27-(7,8,8,8,8)]
   229      -6.985147      -6.985147      -6.985147    8[6-(6,8),27-(7,8,8,8,8)]
   230      -6.105834      -6.105834      -6.105834    8[6-(6,8),27-(7,8,8,8,8)]
   231       9.510691       9.510691       9.510691    8[6-(6,8),27-(7,8,8,8,8)]
   232      10.511465      10.511465      10.511465    8[6-(6,8),27-(7,8,8,8,8)]
   233       7.638181       7.638181       7.638181    8[6-(6,8),27-(7,8,8,8,8)]
   234       8.717397       8.717397       8.717397    8[6-(6,8),27-(7,8,8,8,8)]
   235       2.488745       2.488745       2.488745    8[6-(6,8),27-(7,8,8,8,8)]
   236      -0.470589      -0.470589      -0.470589    8[6-(6,8),27-(7,8,8,8,8)]
   237      -0.659134      -0.659134      -0.659134    8[6-(6,8),27-(7,8,8,8,8)]
   238       0.220179       0.220179       0.220179    8[6-(6,8),27-(7,8,8,8,8)]
   239       3.184616       3.184616       3.184616    8[6-(6,8),27-(7,8,8,8,8)]
   240       4.185421       4.185421       4.185421    8[6-(6,8),27-(7,8,8,8,8)]
   241       7.638181       7.638181       7.638181    8[6-(6,8),27-(7,8,8,8,8)]
   242       8.717397       8.717397       8.717397    8[6-(6,8),27-(7,8,8,8,8)]
   243       2.488745       2.488745       2.488745    8[6-(6,8),27-(7,8,8,8,8)]
   244      -0.470589      -0.470589      -0.470589    8[6-(6,8),27-(7,8,8,8,8)]
   245      -0.659134      -0.659134      -0.659134    8[6-(6,8),27-(7,8,8,8,8)]
   246       0.220179       0.220179       0.220179    8[6-(6,8),27-(7,8,8,8,8)]
   247       3.184616       3.184616       3.184616    8[6-(6,8),27-(7,8,8,8,8)]
   248       4.185421       4.185421       4.185421    8[6-(6,8),27-(7,8,8,8,8)]
   249      13.964199      13.964199      13.964199    8[6-(6,8),27-(7,8,8,8,8)]
   250      15.043415      15.043415      15.043415    8[6-(6,8),27-(7,8,8,8,8)]
   251      -3.837273      -3.837273      -3.837273    8[6-(6,8),27-(7,8,8,8,8)]
   252      -6.796606      -6.796606      -6.796606    8[6-(6,8),27-(7,8,8,8,8)]
   253       5.666958       5.666958       5.666958    8[6-(6,8),27-(7,8,8,8,8)]
   254       6.546303       6.546303       6.546303    8[6-(6,8),27-(7,8,8,8,8)]
   255      -3.141475      -3.141475      -3.141475    8[6-(6,8),27-(7,8,8,8,8)]
   256      -2.140703      -2.140703      -2.140703    8[6-(6,8),27-(7,8,8,8,8)]
   257       1.312105       1.312105       1.312105    8[6-(6,8),27-(7,8,8,8,8)]
   258       2.391354       2.391354       2.391354    8[6-(6,8),27-(7,8,8,8,8)]
   259       8.814758       8.814758       8.814758    8[6-(6,8),27-(7,8,8,8,8)]
   260       5.855423       5.855423       5.855423    8[6-(6,8),27-(7,8,8,8,8)]
   261      -6.985147      -6.985147      -6.985147    8[6-(6,8),27-(7,8,8,8,8)]
   262      -6.105834      -6.105834      -6.105834    8[6-(6,8),27-(7,8,8,8,8)]
   263       9.510691       9.510691       9.510691    8[6-(6,8),27-(7,8,8,8,8)]
   264      10.511465      10.511465      10.511465    8[6-(6,8),27-(7,8,8,8,8)]
   265      -2.550642      -2.550642      -2.550642    8[27-(7,8,8,8,8),27-(7,8,8,8,8),27-(7,8,8,8,8)]
   266        7.65201        7.65201        7.65201    8[27-(7,8,8,8,8),27-(7,8,8,8,8),27-(7,8,8,8,8)]
   267       3.775479       3.775479       3.775479    8[27-(7,8,8,8,8),27-(7,8,8,8,8),27-(7,8,8,8,8)]
   268      -2.550642      -2.550642      -2.550642    8[27-(7,8,8,8,8),27-(7,8,8,8,8),27-(7,8,8,8,8)]
