# Supplementary material for: A collection of forcefield precursors for metal–organic frameworks
Source: RSC Adv. 2019 Nov 13;9(63):36492–507. doi: 10.1039/c9ra07327b (PMC9075174; doi:10.1039/c9ra07327b)
Supplement: RA-009-C9RA07327B-s2661 [file RA-009-C9RA07327B-s2661.txt]

WAVROC_clean

32.221400    0.000000    0.000000
16.110700    27.904551    0.000000
16.110675    9.301502    30.814014

     1      30.276015      30.276015      30.276015    12[8-(49,49),8-(6),8-(6),8-(6)]
     2      24.868298      24.868298      24.868298    12[8-(49,49),8-(6),8-(6),8-(6)]
     3      41.519834      41.519834      41.519834    12[8-(49,49),8-(6),8-(6),8-(6)]
     4      57.089696      57.089696      57.089696    12[8-(49,49),8-(6),8-(6),8-(6)]
     5      41.519832      41.519832      41.519832    12[8-(49,49),8-(6),8-(6),8-(6)]
     6      46.386713      46.386713      46.386713    12[8-(49,49),8-(6),8-(6),8-(6)]
     7       34.16676       34.16676       34.16676    12[8-(49,49),8-(6),8-(6),8-(6)]
     8      39.574477      39.574477      39.574477    12[8-(49,49),8-(6),8-(6),8-(6)]
     9      22.922941      22.922941      22.922941    12[8-(49,49),8-(6),8-(6),8-(6)]
    10       7.353079       7.353079       7.353079    12[8-(49,49),8-(6),8-(6),8-(6)]
    11      22.922943      22.922943      22.922943    12[8-(49,49),8-(6),8-(6),8-(6)]
    12      18.056062      18.056062      18.056062    12[8-(49,49),8-(6),8-(6),8-(6)]
    13      27.928362      27.928362      27.928362    49[8-(12,49),8-(12,49),8-(6),8-(6),8-(6),8-(6)]
    14      25.977034      25.977034      25.977034    49[8-(12,49),8-(12,49),8-(6),8-(6),8-(6),8-(6)]
    15      42.758744      42.758744      42.758744    49[8-(12,49),8-(12,49),8-(6),8-(6),8-(6),8-(6)]
    16      25.976875      25.976875      25.976875    49[8-(12,49),8-(12,49),8-(6),8-(6),8-(6),8-(6)]
    17      26.648208      26.648208      26.648208    49[8-(12,49),8-(12,49),8-(6),8-(6),8-(6),8-(6)]
    18      44.039064      44.039064      44.039064    49[8-(12,49),8-(12,49),8-(6),8-(6),8-(6),8-(6)]
    19      36.514413      36.514413      36.514413    49[8-(12,49),8-(12,49),8-(6),8-(6),8-(6),8-(6)]
    20      38.465902      38.465902      38.465902    49[8-(12,49),8-(12,49),8-(6),8-(6),8-(6),8-(6)]
    21      21.683869      21.683869      21.683869    49[8-(12,49),8-(12,49),8-(6),8-(6),8-(6),8-(6)]
    22      38.465739      38.465739      38.465739    49[8-(12,49),8-(12,49),8-(6),8-(6),8-(6),8-(6)]
    23      37.794567      37.794567      37.794567    49[8-(12,49),8-(12,49),8-(6),8-(6),8-(6),8-(6)]
    24      20.403711      20.403711      20.403711    49[8-(12,49),8-(12,49),8-(6),8-(6),8-(6),8-(6)]
    25      46.100748      46.100748      46.100748    1[6-(6,6)]
    26      49.042563      49.042563      49.042563    1[6-(6,6)]
    27      45.918696      45.918696      45.918696    1[6-(6,6)]
    28      48.296638      48.296638      48.296638    1[6-(6,6)]
    29      45.209826      45.209826      45.209826    1[6-(6,6)]
    30      23.491008      23.491008      23.491008    1[6-(6,6)]
    31      26.453764      26.453764      26.453764    1[6-(6,6)]
    32      24.994137      24.994137      24.994137    1[6-(6,6)]
    33      27.958504      27.958504      27.958504    1[6-(6,6)]
    34      31.554411      31.554411      31.554411    1[6-(6,6)]
    35      33.695526      33.695526      33.695526    1[6-(6,6)]
    36       28.83976       28.83976       28.83976    1[6-(6,6)]
    37        29.8499        29.8499        29.8499    1[6-(6,6)]
    38      31.991015      31.991015      31.991015    1[6-(6,6)]
    39      28.580382      28.580382      28.580382    1[6-(6,6)]
    40      29.953012      29.953012      29.953012    1[6-(6,6)]
    41      26.635819      26.635819      26.635819    1[6-(6,6)]
    42       43.15893       43.15893       43.15893    1[6-(6,6)]
    43      42.759386      42.759386      42.759386    1[6-(6,6)]
    44      44.273791      44.273791      44.273791    1[6-(6,6)]
    45       49.89804       49.89804       49.89804    1[6-(6,6)]
    46      50.795407      50.795407      50.795407    1[6-(6,6)]
    47      51.934431      51.934431      51.934431    1[6-(6,6)]
    48       53.01224       53.01224       53.01224    1[6-(6,6)]
    49      54.135153      54.135153      54.135153    1[6-(6,6)]
    50      38.718842      38.718842      38.718842    1[6-(6,6)]
    51      36.191071      36.191071      36.191071    1[6-(6,6)]
    52      39.071667      39.071667      39.071667    1[6-(6,6)]
    53      36.497175      36.497175      36.497175    1[6-(6,6)]
    54       38.87028       38.87028       38.87028    1[6-(6,6)]
    55      37.821476      37.821476      37.821476    1[6-(6,6)]
    56      37.740922      37.740922      37.740922    1[6-(6,6)]
    57      38.731729      38.731729      38.731729    1[6-(6,6)]
    58      37.745757      37.745757      37.745757    1[6-(6,6)]
    59      40.656962      40.656962      40.656962    1[6-(6,6)]
    60      38.834841      38.834841      38.834841    1[6-(6,6)]
    61      38.552904      38.552904      38.552904    1[6-(6,6)]
    62      54.447697      54.447697      54.447697    1[6-(6,6)]
    63       55.23229       55.23229       55.23229    1[6-(6,6)]
    64      57.587674      57.587674      57.587674    1[6-(6,6)]
    65      48.997452      48.997452      48.997452    1[6-(6,6)]
    66      45.158273      45.158273      45.158273    1[6-(6,6)]
    67      47.143109      47.143109      47.143109    1[6-(6,6)]
    68      43.687366      43.687366      43.687366    1[6-(6,6)]
    69      45.651259      45.651259      45.651259    1[6-(6,6)]
    70      34.454339      34.454339      34.454339    1[6-(6,6)]
    71      34.019349      34.019349      34.019349    1[6-(6,6)]
    72      32.598388      32.598388      32.598388    1[6-(6,6)]
    73      32.208507      32.208507      32.208507    1[6-(6,6)]
    74      26.239491      26.239491      26.239491    1[6-(6,6)]
    75      25.147189      25.147189      25.147189    1[6-(6,6)]
    76      30.083506      30.083506      30.083506    1[6-(6,6)]
    77      28.082556      28.082556      28.082556    1[6-(6,6)]
    78      26.927422      26.927422      26.927422    1[6-(6,6)]
    79      27.426856      27.426856      27.426856    1[6-(6,6)]
    80      27.876343      27.876343      27.876343    1[6-(6,6)]
    81      31.475473      31.475473      31.475473    1[6-(6,6)]
    82        47.3896        47.3896        47.3896    1[6-(6,6)]
    83      47.004556      47.004556      47.004556    1[6-(6,6)]
    84      43.134765      43.134765      43.134765    1[6-(6,6)]
    85      49.898043      49.898043      49.898043    1[6-(6,6)]
    86      50.795408      50.795408      50.795408    1[6-(6,6)]
    87      51.934436      51.934436      51.934436    1[6-(6,6)]
    88       53.01224       53.01224       53.01224    1[6-(6,6)]
    89      54.135157      54.135157      54.135157    1[6-(6,6)]
    90      22.608136      22.608136      22.608136    1[6-(6,6)]
    91      20.080369      20.080369      20.080369    1[6-(6,6)]
    92       22.96096       22.96096       22.96096    1[6-(6,6)]
    93      20.386472      20.386472      20.386472    1[6-(6,6)]
    94       6.648879       6.648879       6.648879    1[6-(6,6)]
    95       37.82147       37.82147       37.82147    1[6-(6,6)]
    96      21.630217      21.630217      21.630217    1[6-(6,6)]
    97      22.621026      22.621026      22.621026    1[6-(6,6)]
    98      53.856449      53.856449      53.856449    1[6-(6,6)]
    99       24.54625       24.54625       24.54625    1[6-(6,6)]
   100      22.724131      22.724131      22.724131    1[6-(6,6)]
   101      22.442194      22.442194      22.442194    1[6-(6,6)]
   102      22.226309      22.226309      22.226309    1[6-(6,6)]
   103      23.010898      23.010898      23.010898    1[6-(6,6)]
   104      25.366283      25.366283      25.366283    1[6-(6,6)]
   105      48.997455      48.997455      48.997455    1[6-(6,6)]
   106      45.158274      45.158274      45.158274    1[6-(6,6)]
   107      47.143114      47.143114      47.143114    1[6-(6,6)]
   108      43.687366      43.687366      43.687366    1[6-(6,6)]
   109      45.651263      45.651263      45.651263    1[6-(6,6)]
   110      34.454334      34.454334      34.454334    1[6-(6,6)]
   111      34.019347      34.019347      34.019347    1[6-(6,6)]
   112       32.59838       32.59838       32.59838    1[6-(6,6)]
   113      32.208503      32.208503      32.208503    1[6-(6,6)]
   114       26.23949       26.23949       26.23949    1[6-(6,6)]
   115      41.257882      41.257882      41.257882    1[6-(6,6)]
   116      30.083502      30.083502      30.083502    1[6-(6,6)]
   117      28.082553      28.082553      28.082553    1[6-(6,6)]
   118      43.038114      43.038114      43.038114    1[6-(6,6)]
   119      27.426843      27.426843      27.426843    1[6-(6,6)]
   120      27.876333      27.876333      27.876333    1[6-(6,6)]
   121      31.475463      31.475463      31.475463    1[6-(6,6)]
   122      31.278911      31.278911      31.278911    1[6-(6,6)]
   123      30.893864      30.893864      30.893864    1[6-(6,6)]
   124      27.024074      27.024074      27.024074    1[6-(6,6)]
   125      46.100751      46.100751      46.100751    1[6-(6,6)]
   126      49.042564      49.042564      49.042564    1[6-(6,6)]
   127      45.918701      45.918701      45.918701    1[6-(6,6)]
   128      48.296638      48.296638      48.296638    1[6-(6,6)]
   129       45.20983       45.20983       45.20983    1[6-(6,6)]
   130      39.601703      39.601703      39.601703    1[6-(6,6)]
   131      42.564462      42.564462      42.564462    1[6-(6,6)]
   132       41.10483       41.10483       41.10483    1[6-(6,6)]
   133      44.069201      44.069201      44.069201    1[6-(6,6)]
   134       15.44371       15.44371       15.44371    1[6-(6,6)]
   135       17.58482       17.58482       17.58482    1[6-(6,6)]
   136      44.950456      44.950456      44.950456    1[6-(6,6)]
   137      45.960597      45.960597      45.960597    1[6-(6,6)]
   138      48.101707      48.101707      48.101707    1[6-(6,6)]
   139      44.691069      44.691069      44.691069    1[6-(6,6)]
   140      46.063702      46.063702      46.063702    1[6-(6,6)]
   141      42.746509      42.746509      42.746509    1[6-(6,6)]
   142      43.158941      43.158941      43.158941    1[6-(6,6)]
   143      42.759394      42.759394      42.759394    1[6-(6,6)]
   144      44.273801      44.273801      44.273801    1[6-(6,6)]
   145      18.342027      18.342027      18.342027    1[6-(6,6)]
   146      15.400212      15.400212      15.400212    1[6-(6,6)]
   147      18.524079      18.524079      18.524079    1[6-(6,6)]
   148      16.146137      16.146137      16.146137    1[6-(6,6)]
   149      19.232949      19.232949      19.232949    1[6-(6,6)]
   150      40.951767      40.951767      40.951767    1[6-(6,6)]
   151      37.989011      37.989011      37.989011    1[6-(6,6)]
   152      39.448638      39.448638      39.448638    1[6-(6,6)]
   153      36.484271      36.484271      36.484271    1[6-(6,6)]
   154      32.888364      32.888364      32.888364    1[6-(6,6)]
   155      30.747249      30.747249      30.747249    1[6-(6,6)]
   156      35.603015      35.603015      35.603015    1[6-(6,6)]
   157      34.592875      34.592875      34.592875    1[6-(6,6)]
   158       32.45176       32.45176       32.45176    1[6-(6,6)]
   159      35.862393      35.862393      35.862393    1[6-(6,6)]
   160      34.489763      34.489763      34.489763    1[6-(6,6)]
   161      37.806956      37.806956      37.806956    1[6-(6,6)]
   162      21.283845      21.283845      21.283845    1[6-(6,6)]
   163      21.683389      21.683389      21.683389    1[6-(6,6)]
   164      20.168984      20.168984      20.168984    1[6-(6,6)]
   165      14.544735      14.544735      14.544735    1[6-(6,6)]
   166      13.647368      13.647368      13.647368    1[6-(6,6)]
   167      12.508344      12.508344      12.508344    1[6-(6,6)]
   168      11.430535      11.430535      11.430535    1[6-(6,6)]
   169      10.307622      10.307622      10.307622    1[6-(6,6)]
   170      25.723933      25.723933      25.723933    1[6-(6,6)]
   171      28.251704      28.251704      28.251704    1[6-(6,6)]
   172      25.371108      25.371108      25.371108    1[6-(6,6)]
   173        27.9456        27.9456        27.9456    1[6-(6,6)]
   174      25.572495      25.572495      25.572495    1[6-(6,6)]
   175      26.621299      26.621299      26.621299    1[6-(6,6)]
   176      26.701853      26.701853      26.701853    1[6-(6,6)]
   177      25.711046      25.711046      25.711046    1[6-(6,6)]
   178      26.697018      26.697018      26.697018    1[6-(6,6)]
   179      23.785813      23.785813      23.785813    1[6-(6,6)]
   180      25.607934      25.607934      25.607934    1[6-(6,6)]
   181      25.889871      25.889871      25.889871    1[6-(6,6)]
   182       9.995078       9.995078       9.995078    1[6-(6,6)]
   183       9.210485       9.210485       9.210485    1[6-(6,6)]
   184       6.855101       6.855101       6.855101    1[6-(6,6)]
   185      15.445323      15.445323      15.445323    1[6-(6,6)]
   186      19.284502      19.284502      19.284502    1[6-(6,6)]
   187      17.299666      17.299666      17.299666    1[6-(6,6)]
   188      20.755409      20.755409      20.755409    1[6-(6,6)]
   189      18.791516      18.791516      18.791516    1[6-(6,6)]
   190      29.988436      29.988436      29.988436    1[6-(6,6)]
   191      30.423426      30.423426      30.423426    1[6-(6,6)]
   192      31.844387      31.844387      31.844387    1[6-(6,6)]
   193      32.234268      32.234268      32.234268    1[6-(6,6)]
   194      38.203284      38.203284      38.203284    1[6-(6,6)]
   195      39.295586      39.295586      39.295586    1[6-(6,6)]
   196      34.359269      34.359269      34.359269    1[6-(6,6)]
   197      36.360219      36.360219      36.360219    1[6-(6,6)]
   198      37.515353      37.515353      37.515353    1[6-(6,6)]
   199      37.015919      37.015919      37.015919    1[6-(6,6)]
   200      36.566432      36.566432      36.566432    1[6-(6,6)]
   201      32.967302      32.967302      32.967302    1[6-(6,6)]
   202      17.053175      17.053175      17.053175    1[6-(6,6)]
   203      17.438219      17.438219      17.438219    1[6-(6,6)]
   204       21.30801       21.30801       21.30801    1[6-(6,6)]
   205      14.544732      14.544732      14.544732    1[6-(6,6)]
   206      13.647367      13.647367      13.647367    1[6-(6,6)]
   207      12.508339      12.508339      12.508339    1[6-(6,6)]
   208      11.430535      11.430535      11.430535    1[6-(6,6)]
   209      10.307618      10.307618      10.307618    1[6-(6,6)]
   210      41.834639      41.834639      41.834639    1[6-(6,6)]
   211      44.362406      44.362406      44.362406    1[6-(6,6)]
   212      41.481815      41.481815      41.481815    1[6-(6,6)]
   213      44.056303      44.056303      44.056303    1[6-(6,6)]
   214      57.793896      57.793896      57.793896    1[6-(6,6)]
   215      26.621305      26.621305      26.621305    1[6-(6,6)]
   216      42.812558      42.812558      42.812558    1[6-(6,6)]
   217      41.821749      41.821749      41.821749    1[6-(6,6)]
   218      10.586326      10.586326      10.586326    1[6-(6,6)]
   219      39.896525      39.896525      39.896525    1[6-(6,6)]
   220      41.718644      41.718644      41.718644    1[6-(6,6)]
   221      42.000581      42.000581      42.000581    1[6-(6,6)]
   222      42.216466      42.216466      42.216466    1[6-(6,6)]
   223      41.431877      41.431877      41.431877    1[6-(6,6)]
   224      39.076492      39.076492      39.076492    1[6-(6,6)]
   225       15.44532       15.44532       15.44532    1[6-(6,6)]
   226      19.284501      19.284501      19.284501    1[6-(6,6)]
   227      17.299661      17.299661      17.299661    1[6-(6,6)]
   228      20.755409      20.755409      20.755409    1[6-(6,6)]
   229      18.791512      18.791512      18.791512    1[6-(6,6)]
   230      29.988441      29.988441      29.988441    1[6-(6,6)]
   231      30.423428      30.423428      30.423428    1[6-(6,6)]
   232      31.844395      31.844395      31.844395    1[6-(6,6)]
   233      32.234272      32.234272      32.234272    1[6-(6,6)]
   234      38.203285      38.203285      38.203285    1[6-(6,6)]
   235      23.184893      23.184893      23.184893    1[6-(6,6)]
   236      34.359273      34.359273      34.359273    1[6-(6,6)]
   237      36.360222      36.360222      36.360222    1[6-(6,6)]
   238      21.404661      21.404661      21.404661    1[6-(6,6)]
   239      37.015932      37.015932      37.015932    1[6-(6,6)]
   240      36.566442      36.566442      36.566442    1[6-(6,6)]
   241      32.967312      32.967312      32.967312    1[6-(6,6)]
   242      33.163864      33.163864      33.163864    1[6-(6,6)]
   243      33.548911      33.548911      33.548911    1[6-(6,6)]
   244      37.418701      37.418701      37.418701    1[6-(6,6)]
   245      18.342024      18.342024      18.342024    1[6-(6,6)]
   246      15.400211      15.400211      15.400211    1[6-(6,6)]
   247      18.524074      18.524074      18.524074    1[6-(6,6)]
   248      16.146137      16.146137      16.146137    1[6-(6,6)]
   249      19.232945      19.232945      19.232945    1[6-(6,6)]
   250      24.841072      24.841072      24.841072    1[6-(6,6)]
   251      21.878313      21.878313      21.878313    1[6-(6,6)]
   252      23.337945      23.337945      23.337945    1[6-(6,6)]
   253      20.373574      20.373574      20.373574    1[6-(6,6)]
   254      48.999065      48.999065      48.999065    1[6-(6,6)]
   255      46.857955      46.857955      46.857955    1[6-(6,6)]
   256      19.492319      19.492319      19.492319    1[6-(6,6)]
   257      18.482178      18.482178      18.482178    1[6-(6,6)]
   258      16.341068      16.341068      16.341068    1[6-(6,6)]
   259      19.751706      19.751706      19.751706    1[6-(6,6)]
   260      18.379073      18.379073      18.379073    1[6-(6,6)]
   261      21.696266      21.696266      21.696266    1[6-(6,6)]
   262      21.283834      21.283834      21.283834    1[6-(6,6)]
   263      21.683381      21.683381      21.683381    1[6-(6,6)]
   264      20.168974      20.168974      20.168974    1[6-(6,6)]
   265      47.970233      47.970233      47.970233    6[6-(1,6),6-(1,6),6-(6,6)]
   266      47.004719      47.004719      47.004719    6[1-(0),6-(6,6),6-(6,6)]
   267      48.256038      48.256038      48.256038    6[1-(0),6-(1,6),6-(6,6)]
   268      46.405078      46.405078      46.405078    6[1-(0),6-(1,6),6-(6,6)]
   269      46.648029      46.648029      46.648029    6[6-(1,6),6-(1,6),6-(8,8)]
   270      47.813155      47.813155      47.813155    6[1-(0),6-(1,6),6-(6,6)]
   271      46.110254      46.110254      46.110254    6[6-(6,6),8-(12),8-(49)]
   272      45.973956      45.973956      45.973956    6[1-(0),6-(1,6),6-(6,6)]
   273      47.543944      47.543944      47.543944    6[6-(1,6),6-(1,6),6-(6,6)]
   274      24.386924      24.386924      24.386924    6[1-(0),6-(1,6),6-(6,6)]
   275      23.872186      23.872186      23.872186    6[6-(6,6),8-(0),8-(49)]
   276      24.809829      24.809829      24.809829    6[6-(1,6),6-(1,6),6-(8,8)]
   277      26.150722      26.150722      26.150722    6[1-(0),6-(1,6),6-(6,6)]
   278      25.302979      25.302979      25.302979    6[1-(0),6-(1,6),6-(6,6)]
   279      27.565888      27.565888      27.565888    6[6-(1,6),6-(1,6),6-(6,6)]
   280      26.603434      26.603434      26.603434    6[6-(1,6),6-(1,6),6-(6,6)]
   281      27.053728      27.053728      27.053728    6[1-(0),6-(1,6),6-(6,6)]
   282      32.750471      32.750471      32.750471    6[6-(1,6),6-(1,6),6-(8,8)]
   283      31.635771      31.635771      31.635771    6[1-(0),6-(1,6),6-(6,6)]
   284      32.904974      32.904974      32.904974    6[1-(0),6-(1,6),6-(6,6)]
   285      33.802821      33.802821      33.802821    6[6-(6,6),8-(12),8-(49)]
   286      28.681876      28.681876      28.681876    6[1-(0),6-(6,6),6-(6,6)]
   287      30.609037      30.609037      30.609037    6[1-(0),6-(1,6),6-(6,6)]
   288      29.591325      29.591325      29.591325    6[6-(1,6),6-(1,6),6-(6,6)]
   289      30.718752      30.718752      30.718752    6[6-(1,6),6-(1,6),6-(6,6)]
   290      31.889033      31.889033      31.889033    6[1-(0),6-(1,6),6-(6,6)]
   291      44.295539      44.295539      44.295539    6[1-(0),6-(1,6),6-(6,6)]
   292      28.189696      28.189696      28.189696    6[6-(1,6),6-(1,6),6-(6,6)]
   293      29.350149      29.350149      29.350149    6[1-(0),6-(6,6),6-(6,6)]
   294      43.156033      43.156033      43.156033    6[6-(6,6),8-(12),8-(49)]
   295      27.364344      27.364344      27.364344    6[1-(0),6-(6,6),6-(6,6)]
   296      27.880694      27.880694      27.880694    6[6-(1,6),6-(1,6),6-(6,6)]
   297      43.393824      43.393824      43.393824    6[1-(0),6-(1,6),6-(6,6)]
   298      43.137504      43.137504      43.137504    6[1-(0),6-(1,6),6-(6,6)]
   299       43.44393       43.44393       43.44393    6[6-(1,6),6-(1,6),6-(8,8)]
   300      44.043086      44.043086      44.043086    6[1-(0),6-(1,6),6-(6,6)]
   301      49.684412      49.684412      49.684412    6[6-(1,6),6-(1,6),6-(6,6)]
   302      49.251034      49.251034      49.251034    6[1-(0),6-(6,6),6-(6,6)]
   303      51.466578      51.466578      51.466578    6[1-(0),6-(1,6),6-(6,6)]
   304      52.136138      52.136138      52.136138    6[1-(0),6-(1,6),6-(6,6)]
   305      53.801018      53.801018      53.801018    6[6-(1,6),6-(1,6),6-(8,8)]
   306      52.800383      52.800383      52.800383    6[1-(0),6-(1,6),6-(6,6)]
   307      55.230843      55.230843      55.230843    6[6-(6,6),8-(12),8-(49)]
   308      53.460438      53.460438      53.460438    6[1-(0),6-(1,6),6-(6,6)]
   309      51.125192      51.125192      51.125192    6[6-(1,6),6-(1,6),6-(6,6)]
   310      38.280792      38.280792      38.280792    6[1-(0),6-(1,6),6-(6,6)]
   311      37.152236      37.152236      37.152236    6[6-(6,6),8-(0),8-(49)]
   312      37.437396      37.437396      37.437396    6[6-(1,6),6-(1,6),6-(8,8)]
   313      36.782173      36.782173      36.782173    6[1-(0),6-(1,6),6-(6,6)]
   314      38.491198      38.491198      38.491198    6[1-(0),6-(1,6),6-(6,6)]
   315      38.134507      38.134507      38.134507    6[6-(1,6),6-(1,6),6-(6,6)]
   316      37.892202      37.892202      37.892202    6[6-(1,6),6-(1,6),6-(6,6)]
   317      36.974697      36.974697      36.974697    6[1-(0),6-(1,6),6-(6,6)]
   318      38.429815      38.429815      38.429815    6[6-(1,6),6-(1,6),6-(8,8)]
   319      38.661647      38.661647      38.661647    6[1-(0),6-(1,6),6-(6,6)]
   320      38.041065      38.041065      38.041065    6[1-(0),6-(1,6),6-(6,6)]
   321      38.597205      38.597205      38.597205    6[6-(6,6),8-(12),8-(49)]
   322      38.013193      38.013193      38.013193    6[1-(0),6-(6,6),6-(6,6)]
   323      38.582222      38.582222      38.582222    6[1-(0),6-(1,6),6-(6,6)]
   324      38.294326      38.294326      38.294326    6[6-(1,6),6-(1,6),6-(6,6)]
   325      38.285947      38.285947      38.285947    6[6-(1,6),6-(1,6),6-(6,6)]
   326      37.986933      37.986933      37.986933    6[1-(0),6-(1,6),6-(6,6)]
   327      56.454285      56.454285      56.454285    6[1-(0),6-(1,6),6-(6,6)]
   328      38.835647      38.835647      38.835647    6[6-(1,6),6-(1,6),6-(6,6)]
   329      38.676634      38.676634      38.676634    6[1-(0),6-(6,6),6-(6,6)]
   330      57.046517      57.046517      57.046517    6[6-(6,6),8-(12),8-(49)]
   331      38.512949      38.512949      38.512949    6[1-(0),6-(6,6),6-(6,6)]
   332      39.401456      39.401456      39.401456    6[6-(1,6),6-(1,6),6-(6,6)]
   333      55.074081      55.074081      55.074081    6[1-(0),6-(1,6),6-(6,6)]
   334      55.556759      55.556759      55.556759    6[1-(0),6-(1,6),6-(6,6)]
   335      56.515668      56.515668      56.515668    6[6-(1,6),6-(1,6),6-(8,8)]
   336      56.955812      56.955812      56.955812    6[1-(0),6-(1,6),6-(6,6)]
   337      47.341594      47.341594      47.341594    6[6-(1,6),6-(1,6),6-(6,6)]
   338      48.740486      48.740486      48.740486    6[1-(0),6-(6,6),6-(6,6)]
   339      45.273625      45.273625      45.273625    6[1-(0),6-(1,6),6-(6,6)]
   340      46.455022      46.455022      46.455022    6[1-(0),6-(1,6),6-(6,6)]
   341      44.547194      44.547194      44.547194    6[6-(1,6),6-(1,6),6-(8,8)]
   342      44.382704      44.382704      44.382704    6[1-(0),6-(1,6),6-(6,6)]
   343      43.655144      43.655144      43.655144    6[6-(6,6),8-(12),8-(49)]
   344      45.561845      45.561845      45.561845    6[1-(0),6-(1,6),6-(6,6)]
   345      46.327103      46.327103      46.327103    6[6-(1,6),6-(1,6),6-(6,6)]
   346      33.996473      33.996473      33.996473    6[1-(0),6-(1,6),6-(6,6)]
   347      35.639763      35.639763      35.639763    6[6-(6,6),8-(0),8-(49)]
   348      34.416962      34.416962      34.416962    6[6-(1,6),6-(1,6),6-(8,8)]
   349       33.73129       33.73129       33.73129    6[1-(0),6-(1,6),6-(6,6)]
   350      32.870014      32.870014      32.870014    6[1-(0),6-(1,6),6-(6,6)]
   351      30.963796      30.963796      30.963796    6[6-(1,6),6-(1,6),6-(6,6)]
   352      32.168554      32.168554      32.168554    6[6-(1,6),6-(1,6),6-(6,6)]
   353      32.635763      32.635763      32.635763    6[1-(0),6-(1,6),6-(6,6)]
   354      25.483901      25.483901      25.483901    6[6-(1,6),6-(1,6),6-(8,8)]
   355      26.366767      26.366767      26.366767    6[1-(0),6-(1,6),6-(6,6)]
   356      25.718152      25.718152      25.718152    6[1-(0),6-(1,6),6-(6,6)]
   357      24.264159      24.264159      24.264159    6[6-(6,6),8-(12),8-(49)]
   358      29.969121      29.969121      29.969121    6[1-(0),6-(6,6),6-(6,6)]
   359      27.472928      27.472928      27.472928    6[1-(0),6-(1,6),6-(6,6)]
   360      28.778541      28.778541      28.778541    6[6-(1,6),6-(1,6),6-(6,6)]
   361      27.659491      27.659491      27.659491    6[6-(1,6),6-(1,6),6-(6,6)]
   362      26.788225      26.788225      26.788225    6[1-(0),6-(1,6),6-(6,6)]
   363      44.246402      44.246402      44.246402    6[1-(0),6-(1,6),6-(6,6)]
   364      29.638854      29.638854      29.638854    6[6-(1,6),6-(1,6),6-(6,6)]
   365      28.637412      28.637412      28.637412    6[1-(0),6-(6,6),6-(6,6)]
   366      44.793685      44.793685      44.793685    6[6-(6,6),8-(12),8-(49)]
   367      30.786902      30.786902      30.786902    6[1-(0),6-(6,6),6-(6,6)]
   368       29.38205       29.38205       29.38205    6[6-(1,6),6-(1,6),6-(6,6)]
   369      46.528322      46.528322      46.528322    6[1-(0),6-(1,6),6-(6,6)]
   370      46.301967      46.301967      46.301967    6[1-(0),6-(1,6),6-(6,6)]
   371      45.036633      45.036633      45.036633    6[6-(1,6),6-(1,6),6-(8,8)]
   372      43.997331      43.997331      43.997331    6[1-(0),6-(1,6),6-(6,6)]
   373      49.684415      49.684415      49.684415    6[6-(1,6),6-(1,6),6-(6,6)]
   374      49.251037      49.251037      49.251037    6[1-(0),6-(6,6),6-(6,6)]
   375       51.46658       51.46658       51.46658    6[1-(0),6-(1,6),6-(6,6)]
   376      52.136142      52.136142      52.136142    6[1-(0),6-(1,6),6-(6,6)]
   377       53.80102       53.80102       53.80102    6[6-(1,6),6-(1,6),6-(8,8)]
   378      52.800384      52.800384      52.800384    6[1-(0),6-(1,6),6-(6,6)]
   379      55.230845      55.230845      55.230845    6[6-(6,6),8-(12),8-(49)]
   380      53.460441      53.460441      53.460441    6[1-(0),6-(1,6),6-(6,6)]
   381      51.125195      51.125195      51.125195    6[6-(1,6),6-(1,6),6-(6,6)]
   382      22.170087      22.170087      22.170087    6[1-(0),6-(1,6),6-(6,6)]
   383      21.041534      21.041534      21.041534    6[6-(6,6),8-(0),8-(49)]
   384      21.326692      21.326692      21.326692    6[6-(1,6),6-(1,6),6-(8,8)]
   385       20.67147       20.67147       20.67147    6[1-(0),6-(1,6),6-(6,6)]
   386      22.380492      22.380492      22.380492    6[1-(0),6-(1,6),6-(6,6)]
   387        22.0238        22.0238        22.0238    6[6-(1,6),6-(1,6),6-(6,6)]
   388      21.781496      21.781496      21.781496    6[6-(1,6),6-(1,6),6-(6,6)]
   389      20.863993      20.863993      20.863993    6[1-(0),6-(1,6),6-(6,6)]
   390       6.208411       6.208411       6.208411    6[6-(1,6),6-(1,6),6-(8,8)]
   391       6.440245       6.440245       6.440245    6[1-(0),6-(1,6),6-(6,6)]
   392      38.041059      38.041059      38.041059    6[1-(0),6-(1,6),6-(6,6)]
   393       6.375802       6.375802       6.375802    6[6-(6,6),8-(12),8-(49)]
   394      21.902487      21.902487      21.902487    6[1-(0),6-(6,6),6-(6,6)]
   395      22.471518      22.471518      22.471518    6[1-(0),6-(1,6),6-(6,6)]
   396      22.183619      22.183619      22.183619    6[6-(1,6),6-(1,6),6-(6,6)]
   397      22.175242      22.175242      22.175242    6[6-(1,6),6-(1,6),6-(6,6)]
   398      54.097626      54.097626      54.097626    6[1-(0),6-(1,6),6-(6,6)]
   399      24.232897      24.232897      24.232897    6[1-(0),6-(1,6),6-(6,6)]
   400      22.724937      22.724937      22.724937    6[6-(1,6),6-(1,6),6-(6,6)]
   401      22.565924      22.565924      22.565924    6[1-(0),6-(6,6),6-(6,6)]
   402      24.825123      24.825123      24.825123    6[6-(6,6),8-(12),8-(49)]
   403       22.40224       22.40224       22.40224    6[1-(0),6-(6,6),6-(6,6)]
   404      23.290743      23.290743      23.290743    6[6-(1,6),6-(1,6),6-(6,6)]
   405      22.852693      22.852693      22.852693    6[1-(0),6-(1,6),6-(6,6)]
   406      23.335368      23.335368      23.335368    6[1-(0),6-(1,6),6-(6,6)]
   407      24.294277      24.294277      24.294277    6[6-(1,6),6-(1,6),6-(8,8)]
   408      24.734422      24.734422      24.734422    6[1-(0),6-(1,6),6-(6,6)]
   409      47.341597      47.341597      47.341597    6[6-(1,6),6-(1,6),6-(6,6)]
   410      48.740489      48.740489      48.740489    6[1-(0),6-(6,6),6-(6,6)]
   411      45.273627      45.273627      45.273627    6[1-(0),6-(1,6),6-(6,6)]
   412      46.455026      46.455026      46.455026    6[1-(0),6-(1,6),6-(6,6)]
   413      44.547195      44.547195      44.547195    6[6-(1,6),6-(1,6),6-(8,8)]
   414      44.382705      44.382705      44.382705    6[1-(0),6-(1,6),6-(6,6)]
   415      43.655146      43.655146      43.655146    6[6-(6,6),8-(12),8-(49)]
   416      45.561848      45.561848      45.561848    6[1-(0),6-(1,6),6-(6,6)]
   417      46.327106      46.327106      46.327106    6[6-(1,6),6-(1,6),6-(6,6)]
   418      33.996468      33.996468      33.996468    6[1-(0),6-(1,6),6-(6,6)]
   419      35.639761      35.639761      35.639761    6[6-(6,6),8-(0),8-(49)]
   420      34.416958      34.416958      34.416958    6[6-(1,6),6-(1,6),6-(8,8)]
   421      33.731287      33.731287      33.731287    6[1-(0),6-(1,6),6-(6,6)]
   422      32.870007      32.870007      32.870007    6[1-(0),6-(1,6),6-(6,6)]
   423      30.963789      30.963789      30.963789    6[6-(1,6),6-(1,6),6-(6,6)]
   424      32.168548      32.168548      32.168548    6[6-(1,6),6-(1,6),6-(6,6)]
   425      32.635759      32.635759      32.635759    6[1-(0),6-(1,6),6-(6,6)]
   426      25.483897      25.483897      25.483897    6[6-(1,6),6-(1,6),6-(8,8)]
   427      26.366764      26.366764      26.366764    6[1-(0),6-(1,6),6-(6,6)]
   428      41.828846      41.828846      41.828846    6[1-(0),6-(1,6),6-(6,6)]
   429      24.264157      24.264157      24.264157    6[6-(6,6),8-(12),8-(49)]
   430      29.969115      29.969115      29.969115    6[1-(0),6-(6,6),6-(6,6)]
   431      27.472924      27.472924      27.472924    6[1-(0),6-(1,6),6-(6,6)]
   432      28.778534      28.778534      28.778534    6[6-(1,6),6-(1,6),6-(6,6)]
   433      27.659485      27.659485      27.659485    6[6-(1,6),6-(1,6),6-(6,6)]
   434      42.898918      42.898918      42.898918    6[1-(0),6-(1,6),6-(6,6)]
   435      28.135714      28.135714      28.135714    6[1-(0),6-(1,6),6-(6,6)]
   436      29.638843      29.638843      29.638843    6[6-(1,6),6-(1,6),6-(6,6)]
   437      28.637403      28.637403      28.637403    6[1-(0),6-(6,6),6-(6,6)]
   438      28.682991      28.682991      28.682991    6[6-(6,6),8-(12),8-(49)]
   439      30.786892      30.786892      30.786892    6[1-(0),6-(6,6),6-(6,6)]
   440      29.382038      29.382038      29.382038    6[6-(1,6),6-(1,6),6-(6,6)]
   441      30.417633      30.417633      30.417633    6[1-(0),6-(1,6),6-(6,6)]
   442      30.191276      30.191276      30.191276    6[1-(0),6-(1,6),6-(6,6)]
   443      28.925942      28.925942      28.925942    6[6-(1,6),6-(1,6),6-(8,8)]
   444      27.886641      27.886641      27.886641    6[1-(0),6-(1,6),6-(6,6)]
   445      47.970237      47.970237      47.970237    6[6-(1,6),6-(1,6),6-(6,6)]
   446      47.004722      47.004722      47.004722    6[1-(0),6-(6,6),6-(6,6)]
   447       48.25604       48.25604       48.25604    6[1-(0),6-(1,6),6-(6,6)]
   448      46.405082      46.405082      46.405082    6[1-(0),6-(1,6),6-(6,6)]
   449      46.648031      46.648031      46.648031    6[6-(1,6),6-(1,6),6-(8,8)]
   450      47.813156      47.813156      47.813156    6[1-(0),6-(1,6),6-(6,6)]
   451      46.110255      46.110255      46.110255    6[6-(6,6),8-(12),8-(49)]
   452       45.97396       45.97396       45.97396    6[1-(0),6-(1,6),6-(6,6)]
   453      47.543947      47.543947      47.543947    6[6-(1,6),6-(1,6),6-(6,6)]
   454      40.497619      40.497619      40.497619    6[1-(0),6-(1,6),6-(6,6)]
   455      39.982884      39.982884      39.982884    6[6-(6,6),8-(0),8-(49)]
   456      40.920526      40.920526      40.920526    6[6-(1,6),6-(1,6),6-(8,8)]
   457      42.261419      42.261419      42.261419    6[1-(0),6-(1,6),6-(6,6)]
   458      41.413673      41.413673      41.413673    6[1-(0),6-(1,6),6-(6,6)]
   459      43.676581      43.676581      43.676581    6[6-(1,6),6-(1,6),6-(6,6)]
   460      42.714129      42.714129      42.714129    6[6-(1,6),6-(1,6),6-(6,6)]
   461      43.164424      43.164424      43.164424    6[1-(0),6-(1,6),6-(6,6)]
   462      16.639767      16.639767      16.639767    6[6-(1,6),6-(1,6),6-(8,8)]
   463      15.525069      15.525069      15.525069    6[1-(0),6-(1,6),6-(6,6)]
   464      16.794268      16.794268      16.794268    6[1-(0),6-(1,6),6-(6,6)]
   465      17.692119      17.692119      17.692119    6[6-(6,6),8-(12),8-(49)]
   466       44.79257       44.79257       44.79257    6[1-(0),6-(6,6),6-(6,6)]
   467      46.719733      46.719733      46.719733    6[1-(0),6-(1,6),6-(6,6)]
   468      45.702018      45.702018      45.702018    6[6-(1,6),6-(1,6),6-(6,6)]
   469      46.829446      46.829446      46.829446    6[6-(1,6),6-(1,6),6-(6,6)]
   470      47.999727      47.999727      47.999727    6[1-(0),6-(1,6),6-(6,6)]
   471      44.295551      44.295551      44.295551    6[1-(0),6-(1,6),6-(6,6)]
   472      44.300386      44.300386      44.300386    6[6-(1,6),6-(1,6),6-(6,6)]
   473       45.46084       45.46084       45.46084    6[1-(0),6-(6,6),6-(6,6)]
   474      43.156039      43.156039      43.156039    6[6-(6,6),8-(12),8-(49)]
   475      43.475035      43.475035      43.475035    6[1-(0),6-(6,6),6-(6,6)]
   476      43.991382      43.991382      43.991382    6[6-(1,6),6-(1,6),6-(6,6)]
   477      43.393835      43.393835      43.393835    6[1-(0),6-(1,6),6-(6,6)]
   478      43.137513      43.137513      43.137513    6[1-(0),6-(1,6),6-(6,6)]
   479      43.443938      43.443938      43.443938    6[6-(1,6),6-(1,6),6-(8,8)]
   480      44.043096      44.043096      44.043096    6[1-(0),6-(1,6),6-(6,6)]
   481      16.472542      16.472542      16.472542    6[6-(1,6),6-(1,6),6-(6,6)]
   482      17.438056      17.438056      17.438056    6[1-(0),6-(6,6),6-(6,6)]
   483      16.186737      16.186737      16.186737    6[1-(0),6-(1,6),6-(6,6)]
   484      18.037697      18.037697      18.037697    6[1-(0),6-(1,6),6-(6,6)]
   485      17.794746      17.794746      17.794746    6[6-(1,6),6-(1,6),6-(8,8)]
   486       16.62962       16.62962       16.62962    6[1-(0),6-(1,6),6-(6,6)]
   487      18.332521      18.332521      18.332521    6[6-(6,6),8-(12),8-(49)]
   488      18.468819      18.468819      18.468819    6[1-(0),6-(1,6),6-(6,6)]
   489      16.898831      16.898831      16.898831    6[6-(1,6),6-(1,6),6-(6,6)]
   490      40.055851      40.055851      40.055851    6[1-(0),6-(1,6),6-(6,6)]
   491      40.570589      40.570589      40.570589    6[6-(6,6),8-(0),8-(49)]
   492      39.632946      39.632946      39.632946    6[6-(1,6),6-(1,6),6-(8,8)]
   493      38.292053      38.292053      38.292053    6[1-(0),6-(1,6),6-(6,6)]
   494      39.139796      39.139796      39.139796    6[1-(0),6-(1,6),6-(6,6)]
   495      36.876887      36.876887      36.876887    6[6-(1,6),6-(1,6),6-(6,6)]
   496      37.839341      37.839341      37.839341    6[6-(1,6),6-(1,6),6-(6,6)]
   497      37.389047      37.389047      37.389047    6[1-(0),6-(1,6),6-(6,6)]
   498      31.692304      31.692304      31.692304    6[6-(1,6),6-(1,6),6-(8,8)]
   499      32.807004      32.807004      32.807004    6[1-(0),6-(1,6),6-(6,6)]
   500      31.537801      31.537801      31.537801    6[1-(0),6-(1,6),6-(6,6)]
   501      30.639954      30.639954      30.639954    6[6-(6,6),8-(12),8-(49)]
   502      35.760899      35.760899      35.760899    6[1-(0),6-(6,6),6-(6,6)]
   503      33.833738      33.833738      33.833738    6[1-(0),6-(1,6),6-(6,6)]
   504       34.85145       34.85145       34.85145    6[6-(1,6),6-(1,6),6-(6,6)]
   505      33.724023      33.724023      33.724023    6[6-(1,6),6-(1,6),6-(6,6)]
   506      32.553742      32.553742      32.553742    6[1-(0),6-(1,6),6-(6,6)]
   507      20.147236      20.147236      20.147236    6[1-(0),6-(1,6),6-(6,6)]
   508      36.253079      36.253079      36.253079    6[6-(1,6),6-(1,6),6-(6,6)]
   509      35.092626      35.092626      35.092626    6[1-(0),6-(6,6),6-(6,6)]
   510      21.286742      21.286742      21.286742    6[6-(6,6),8-(12),8-(49)]
   511      37.078431      37.078431      37.078431    6[1-(0),6-(6,6),6-(6,6)]
   512      20.451406      20.451406      20.451406    6[6-(1,6),6-(1,6),6-(6,6)]
   513      21.048951      21.048951      21.048951    6[1-(0),6-(1,6),6-(6,6)]
   514      21.305271      21.305271      21.305271    6[1-(0),6-(1,6),6-(6,6)]
   515      20.998845      20.998845      20.998845    6[6-(1,6),6-(1,6),6-(8,8)]
   516      20.399689      20.399689      20.399689    6[1-(0),6-(1,6),6-(6,6)]
   517      14.758363      14.758363      14.758363    6[6-(1,6),6-(1,6),6-(6,6)]
   518      15.191741      15.191741      15.191741    6[1-(0),6-(6,6),6-(6,6)]
   519      12.976197      12.976197      12.976197    6[1-(0),6-(1,6),6-(6,6)]
   520      12.306637      12.306637      12.306637    6[1-(0),6-(1,6),6-(6,6)]
   521      10.641757      10.641757      10.641757    6[6-(1,6),6-(1,6),6-(8,8)]
   522      11.642392      11.642392      11.642392    6[1-(0),6-(1,6),6-(6,6)]
   523       9.211932       9.211932       9.211932    6[6-(6,6),8-(12),8-(49)]
   524      10.982337      10.982337      10.982337    6[1-(0),6-(1,6),6-(6,6)]
   525      13.317583      13.317583      13.317583    6[6-(1,6),6-(1,6),6-(6,6)]
   526      26.161983      26.161983      26.161983    6[1-(0),6-(1,6),6-(6,6)]
   527      27.290539      27.290539      27.290539    6[6-(6,6),8-(0),8-(49)]
   528      27.005379      27.005379      27.005379    6[6-(1,6),6-(1,6),6-(8,8)]
   529      27.660602      27.660602      27.660602    6[1-(0),6-(1,6),6-(6,6)]
   530      25.951577      25.951577      25.951577    6[1-(0),6-(1,6),6-(6,6)]
   531      26.308268      26.308268      26.308268    6[6-(1,6),6-(1,6),6-(6,6)]
   532      26.550573      26.550573      26.550573    6[6-(1,6),6-(1,6),6-(6,6)]
   533      27.468078      27.468078      27.468078    6[1-(0),6-(1,6),6-(6,6)]
   534       26.01296       26.01296       26.01296    6[6-(1,6),6-(1,6),6-(8,8)]
   535      25.781128      25.781128      25.781128    6[1-(0),6-(1,6),6-(6,6)]
   536       26.40171       26.40171       26.40171    6[1-(0),6-(1,6),6-(6,6)]
   537       25.84557       25.84557       25.84557    6[6-(6,6),8-(12),8-(49)]
   538      26.429582      26.429582      26.429582    6[1-(0),6-(6,6),6-(6,6)]
   539      25.860553      25.860553      25.860553    6[1-(0),6-(1,6),6-(6,6)]
   540      26.148449      26.148449      26.148449    6[6-(1,6),6-(1,6),6-(6,6)]
   541      26.156828      26.156828      26.156828    6[6-(1,6),6-(1,6),6-(6,6)]
   542      26.455842      26.455842      26.455842    6[1-(0),6-(1,6),6-(6,6)]
   543        7.98849        7.98849        7.98849    6[1-(0),6-(1,6),6-(6,6)]
   544      25.607128      25.607128      25.607128    6[6-(1,6),6-(1,6),6-(6,6)]
   545      25.766141      25.766141      25.766141    6[1-(0),6-(6,6),6-(6,6)]
   546       7.396258       7.396258       7.396258    6[6-(6,6),8-(12),8-(49)]
   547      25.929826      25.929826      25.929826    6[1-(0),6-(6,6),6-(6,6)]
   548       8.930644       8.930644       8.930644    6[6-(1,6),6-(1,6),6-(6,6)]
   549       9.368694       9.368694       9.368694    6[1-(0),6-(1,6),6-(6,6)]
   550       8.886016       8.886016       8.886016    6[1-(0),6-(1,6),6-(6,6)]
   551       7.927107       7.927107       7.927107    6[6-(1,6),6-(1,6),6-(8,8)]
   552       7.486963       7.486963       7.486963    6[1-(0),6-(1,6),6-(6,6)]
   553      17.101181      17.101181      17.101181    6[6-(1,6),6-(1,6),6-(6,6)]
   554      15.702289      15.702289      15.702289    6[1-(0),6-(6,6),6-(6,6)]
   555       19.16915       19.16915       19.16915    6[1-(0),6-(1,6),6-(6,6)]
   556      17.987753      17.987753      17.987753    6[1-(0),6-(1,6),6-(6,6)]
   557      19.895581      19.895581      19.895581    6[6-(1,6),6-(1,6),6-(8,8)]
   558      20.060071      20.060071      20.060071    6[1-(0),6-(1,6),6-(6,6)]
   559      20.787631      20.787631      20.787631    6[6-(6,6),8-(12),8-(49)]
   560       18.88093       18.88093       18.88093    6[1-(0),6-(1,6),6-(6,6)]
   561      18.115672      18.115672      18.115672    6[6-(1,6),6-(1,6),6-(6,6)]
   562      30.446302      30.446302      30.446302    6[1-(0),6-(1,6),6-(6,6)]
   563      28.803012      28.803012      28.803012    6[6-(6,6),8-(0),8-(49)]
   564      30.025813      30.025813      30.025813    6[6-(1,6),6-(1,6),6-(8,8)]
   565      30.711485      30.711485      30.711485    6[1-(0),6-(1,6),6-(6,6)]
   566      31.572761      31.572761      31.572761    6[1-(0),6-(1,6),6-(6,6)]
   567      33.478979      33.478979      33.478979    6[6-(1,6),6-(1,6),6-(6,6)]
   568      32.274221      32.274221      32.274221    6[6-(1,6),6-(1,6),6-(6,6)]
   569      31.807012      31.807012      31.807012    6[1-(0),6-(1,6),6-(6,6)]
   570      38.958874      38.958874      38.958874    6[6-(1,6),6-(1,6),6-(8,8)]
   571      38.076008      38.076008      38.076008    6[1-(0),6-(1,6),6-(6,6)]
   572      38.724623      38.724623      38.724623    6[1-(0),6-(1,6),6-(6,6)]
   573      40.178616      40.178616      40.178616    6[6-(6,6),8-(12),8-(49)]
   574      34.473654      34.473654      34.473654    6[1-(0),6-(6,6),6-(6,6)]
   575      36.969847      36.969847      36.969847    6[1-(0),6-(1,6),6-(6,6)]
   576      35.664234      35.664234      35.664234    6[6-(1,6),6-(1,6),6-(6,6)]
   577      36.783284      36.783284      36.783284    6[6-(1,6),6-(1,6),6-(6,6)]
   578       37.65455       37.65455       37.65455    6[1-(0),6-(1,6),6-(6,6)]
   579      20.196373      20.196373      20.196373    6[1-(0),6-(1,6),6-(6,6)]
   580      34.803921      34.803921      34.803921    6[6-(1,6),6-(1,6),6-(6,6)]
   581      35.805363      35.805363      35.805363    6[1-(0),6-(6,6),6-(6,6)]
   582       19.64909       19.64909       19.64909    6[6-(6,6),8-(12),8-(49)]
   583      33.655873      33.655873      33.655873    6[1-(0),6-(6,6),6-(6,6)]
   584       18.95005       18.95005       18.95005    6[6-(1,6),6-(1,6),6-(6,6)]
   585      17.914453      17.914453      17.914453    6[1-(0),6-(1,6),6-(6,6)]
   586      18.140808      18.140808      18.140808    6[1-(0),6-(1,6),6-(6,6)]
   587      19.406142      19.406142      19.406142    6[6-(1,6),6-(1,6),6-(8,8)]
   588      20.445444      20.445444      20.445444    6[1-(0),6-(1,6),6-(6,6)]
   589       14.75836       14.75836       14.75836    6[6-(1,6),6-(1,6),6-(6,6)]
   590      15.191738      15.191738      15.191738    6[1-(0),6-(6,6),6-(6,6)]
   591      12.976195      12.976195      12.976195    6[1-(0),6-(1,6),6-(6,6)]
   592      12.306633      12.306633      12.306633    6[1-(0),6-(1,6),6-(6,6)]
   593      10.641755      10.641755      10.641755    6[6-(1,6),6-(1,6),6-(8,8)]
   594      11.642391      11.642391      11.642391    6[1-(0),6-(1,6),6-(6,6)]
   595        9.21193        9.21193        9.21193    6[6-(6,6),8-(12),8-(49)]
   596      10.982334      10.982334      10.982334    6[1-(0),6-(1,6),6-(6,6)]
   597       13.31758       13.31758       13.31758    6[6-(1,6),6-(1,6),6-(6,6)]
   598      42.272688      42.272688      42.272688    6[1-(0),6-(1,6),6-(6,6)]
   599      43.401241      43.401241      43.401241    6[6-(6,6),8-(0),8-(49)]
   600      43.116083      43.116083      43.116083    6[6-(1,6),6-(1,6),6-(8,8)]
   601      43.771305      43.771305      43.771305    6[1-(0),6-(1,6),6-(6,6)]
   602      42.062283      42.062283      42.062283    6[1-(0),6-(1,6),6-(6,6)]
   603      42.418975      42.418975      42.418975    6[6-(1,6),6-(1,6),6-(6,6)]
   604      42.661279      42.661279      42.661279    6[6-(1,6),6-(1,6),6-(6,6)]
   605      43.578782      43.578782      43.578782    6[1-(0),6-(1,6),6-(6,6)]
   606      58.234364      58.234364      58.234364    6[6-(1,6),6-(1,6),6-(8,8)]
   607       58.00253       58.00253       58.00253    6[1-(0),6-(1,6),6-(6,6)]
   608      26.401716      26.401716      26.401716    6[1-(0),6-(1,6),6-(6,6)]
   609      25.845573      25.845573      25.845573    6[6-(6,6),8-(12),8-(49)]
   610      42.540288      42.540288      42.540288    6[1-(0),6-(6,6),6-(6,6)]
   611      41.971257      41.971257      41.971257    6[1-(0),6-(1,6),6-(6,6)]
   612      42.259156      42.259156      42.259156    6[6-(1,6),6-(1,6),6-(6,6)]
   613      42.267533      42.267533      42.267533    6[6-(1,6),6-(1,6),6-(6,6)]
   614      10.345149      10.345149      10.345149    6[1-(0),6-(1,6),6-(6,6)]
   615      40.209878      40.209878      40.209878    6[1-(0),6-(1,6),6-(6,6)]
   616      41.717838      41.717838      41.717838    6[6-(1,6),6-(1,6),6-(6,6)]
   617      41.876851      41.876851      41.876851    6[1-(0),6-(6,6),6-(6,6)]
   618      39.617652      39.617652      39.617652    6[6-(6,6),8-(12),8-(49)]
   619      42.040535      42.040535      42.040535    6[1-(0),6-(6,6),6-(6,6)]
   620      41.152032      41.152032      41.152032    6[6-(1,6),6-(1,6),6-(6,6)]
   621      41.590082      41.590082      41.590082    6[1-(0),6-(1,6),6-(6,6)]
   622      41.107407      41.107407      41.107407    6[1-(0),6-(1,6),6-(6,6)]
   623      40.148498      40.148498      40.148498    6[6-(1,6),6-(1,6),6-(8,8)]
   624      39.708353      39.708353      39.708353    6[1-(0),6-(1,6),6-(6,6)]
   625      17.101178      17.101178      17.101178    6[6-(1,6),6-(1,6),6-(6,6)]
   626      15.702286      15.702286      15.702286    6[1-(0),6-(6,6),6-(6,6)]
   627      19.169148      19.169148      19.169148    6[1-(0),6-(1,6),6-(6,6)]
   628      17.987749      17.987749      17.987749    6[1-(0),6-(1,6),6-(6,6)]
   629       19.89558       19.89558       19.89558    6[6-(1,6),6-(1,6),6-(8,8)]
   630       20.06007       20.06007       20.06007    6[1-(0),6-(1,6),6-(6,6)]
   631      20.787629      20.787629      20.787629    6[6-(6,6),8-(12),8-(49)]
   632      18.880927      18.880927      18.880927    6[1-(0),6-(1,6),6-(6,6)]
   633      18.115669      18.115669      18.115669    6[6-(1,6),6-(1,6),6-(6,6)]
   634      30.446307      30.446307      30.446307    6[1-(0),6-(1,6),6-(6,6)]
   635      28.803014      28.803014      28.803014    6[6-(6,6),8-(0),8-(49)]
   636      30.025817      30.025817      30.025817    6[6-(1,6),6-(1,6),6-(8,8)]
   637      30.711488      30.711488      30.711488    6[1-(0),6-(1,6),6-(6,6)]
   638      31.572768      31.572768      31.572768    6[1-(0),6-(1,6),6-(6,6)]
   639      33.478986      33.478986      33.478986    6[6-(1,6),6-(1,6),6-(6,6)]
   640      32.274227      32.274227      32.274227    6[6-(1,6),6-(1,6),6-(6,6)]
   641      31.807016      31.807016      31.807016    6[1-(0),6-(1,6),6-(6,6)]
   642      38.958878      38.958878      38.958878    6[6-(1,6),6-(1,6),6-(8,8)]
   643      38.076011      38.076011      38.076011    6[1-(0),6-(1,6),6-(6,6)]
   644      22.613929      22.613929      22.613929    6[1-(0),6-(1,6),6-(6,6)]
   645      24.067918      24.067918      24.067918    6[6-(6,6),8-(12),8-(49)]
   646       34.47366       34.47366       34.47366    6[1-(0),6-(6,6),6-(6,6)]
   647      36.969851      36.969851      36.969851    6[1-(0),6-(1,6),6-(6,6)]
   648      35.664241      35.664241      35.664241    6[6-(1,6),6-(1,6),6-(6,6)]
   649       36.78329       36.78329       36.78329    6[6-(1,6),6-(1,6),6-(6,6)]
   650      21.543857      21.543857      21.543857    6[1-(0),6-(1,6),6-(6,6)]
   651      36.307061      36.307061      36.307061    6[1-(0),6-(1,6),6-(6,6)]
   652      34.803932      34.803932      34.803932    6[6-(1,6),6-(1,6),6-(6,6)]
   653      35.805372      35.805372      35.805372    6[1-(0),6-(6,6),6-(6,6)]
   654      35.759784      35.759784      35.759784    6[6-(6,6),8-(12),8-(49)]
   655      33.655883      33.655883      33.655883    6[1-(0),6-(6,6),6-(6,6)]
   656      35.060737      35.060737      35.060737    6[6-(1,6),6-(1,6),6-(6,6)]
   657      34.025142      34.025142      34.025142    6[1-(0),6-(1,6),6-(6,6)]
   658      34.251499      34.251499      34.251499    6[1-(0),6-(1,6),6-(6,6)]
   659      35.516833      35.516833      35.516833    6[6-(1,6),6-(1,6),6-(8,8)]
   660      36.556134      36.556134      36.556134    6[1-(0),6-(1,6),6-(6,6)]
   661      16.472538      16.472538      16.472538    6[6-(1,6),6-(1,6),6-(6,6)]
   662      17.438053      17.438053      17.438053    6[1-(0),6-(6,6),6-(6,6)]
   663      16.186735      16.186735      16.186735    6[1-(0),6-(1,6),6-(6,6)]
   664      18.037693      18.037693      18.037693    6[1-(0),6-(1,6),6-(6,6)]
   665      17.794744      17.794744      17.794744    6[6-(1,6),6-(1,6),6-(8,8)]
   666      16.629619      16.629619      16.629619    6[1-(0),6-(1,6),6-(6,6)]
   667       18.33252       18.33252       18.33252    6[6-(6,6),8-(12),8-(49)]
   668      18.468815      18.468815      18.468815    6[1-(0),6-(1,6),6-(6,6)]
   669      16.898828      16.898828      16.898828    6[6-(1,6),6-(1,6),6-(6,6)]
   670      23.945156      23.945156      23.945156    6[1-(0),6-(1,6),6-(6,6)]
   671      24.459891      24.459891      24.459891    6[6-(6,6),8-(0),8-(49)]
   672      23.522249      23.522249      23.522249    6[6-(1,6),6-(1,6),6-(8,8)]
   673      22.181356      22.181356      22.181356    6[1-(0),6-(1,6),6-(6,6)]
   674      23.029102      23.029102      23.029102    6[1-(0),6-(1,6),6-(6,6)]
   675      20.766194      20.766194      20.766194    6[6-(1,6),6-(1,6),6-(6,6)]
   676      21.728646      21.728646      21.728646    6[6-(1,6),6-(1,6),6-(6,6)]
   677      21.278351      21.278351      21.278351    6[1-(0),6-(1,6),6-(6,6)]
   678      47.803008      47.803008      47.803008    6[6-(1,6),6-(1,6),6-(8,8)]
   679      48.917706      48.917706      48.917706    6[1-(0),6-(1,6),6-(6,6)]
   680      47.648507      47.648507      47.648507    6[1-(0),6-(1,6),6-(6,6)]
   681      46.750656      46.750656      46.750656    6[6-(6,6),8-(12),8-(49)]
   682      19.650205      19.650205      19.650205    6[1-(0),6-(6,6),6-(6,6)]
   683      17.723042      17.723042      17.723042    6[1-(0),6-(1,6),6-(6,6)]
   684      18.740757      18.740757      18.740757    6[6-(1,6),6-(1,6),6-(6,6)]
   685      17.613329      17.613329      17.613329    6[6-(1,6),6-(1,6),6-(6,6)]
   686      16.443048      16.443048      16.443048    6[1-(0),6-(1,6),6-(6,6)]
   687      20.147224      20.147224      20.147224    6[1-(0),6-(1,6),6-(6,6)]
   688      20.142389      20.142389      20.142389    6[6-(1,6),6-(1,6),6-(6,6)]
   689      18.981935      18.981935      18.981935    6[1-(0),6-(6,6),6-(6,6)]
   690      21.286736      21.286736      21.286736    6[6-(6,6),8-(12),8-(49)]
   691       20.96774       20.96774       20.96774    6[1-(0),6-(6,6),6-(6,6)]
   692      20.451393      20.451393      20.451393    6[6-(1,6),6-(1,6),6-(6,6)]
   693       21.04894       21.04894       21.04894    6[1-(0),6-(1,6),6-(6,6)]
   694      21.305262      21.305262      21.305262    6[1-(0),6-(1,6),6-(6,6)]
   695      20.998837      20.998837      20.998837    6[6-(1,6),6-(1,6),6-(8,8)]
   696      20.399679      20.399679      20.399679    6[1-(0),6-(1,6),6-(6,6)]
   697      45.162622      45.162622      45.162622    8[6-(6,8),49-(8,8,8,8,8)]
   698      30.487065      30.487065      30.487065    8[6-(6,8),12-(8,8,8)]
   699      24.232098      24.232098      24.232098    8[6-(6,8)]
   700      22.711088      22.711088      22.711088    8[6-(6,8),49-(8,8,8,8,8)]
   701      33.609492      33.609492      33.609492    8[6-(6,8),12-(8,8,8)]
   702      34.828429      34.828429      34.828429    8[6-(6,8),49-(8,8,8,8,8)]
   703      27.371413      27.371413      27.371413    8[6-(6,8),49-(8,8,8,8,8)]
   704      42.656763      42.656763      42.656763    8[6-(6,8),12-(8,8,8)]
   705      26.144264      26.144264      26.144264    8[12-(8,8,8),49-(8,8,8,8,8),49-(8,8,8,8,8)]
   706      56.087932      56.087932      56.087932    8[6-(6,8),49-(8,8,8,8,8)]
   707      23.253844      23.253844      23.253844    8[6-(6,8),12-(8,8,8)]
   708      36.539223      36.539223      36.539223    8[6-(6,8)]
   709      37.585614      37.585614      37.585614    8[6-(6,8),49-(8,8,8,8,8)]
   710      38.928278      38.928278      38.928278    8[6-(6,8),12-(8,8,8)]
   711      38.368594      38.368594      38.368594    8[6-(6,8),49-(8,8,8,8,8)]
   712      25.711367      25.711367      25.711367    8[6-(6,8),49-(8,8,8,8,8)]
   713      56.583013      56.583013      56.583013    8[6-(6,8),12-(8,8,8)]
   714      26.106726      26.106726      26.106726    8[12-(8,8,8),49-(8,8,8,8,8),49-(8,8,8,8,8)]
   715      43.745686      43.745686      43.745686    8[6-(6,8),49-(8,8,8,8,8)]
   716      42.923236      42.923236      42.923236    8[6-(6,8),12-(8,8,8)]
   717      35.892861      35.892861      35.892861    8[6-(6,8)]
   718      36.367484      36.367484      36.367484    8[6-(6,8),49-(8,8,8,8,8)]
   719      24.126412      24.126412      24.126412    8[6-(6,8),12-(8,8,8)]
   720      23.467163      23.467163      23.467163    8[6-(6,8),49-(8,8,8,8,8)]
   721      43.581355      43.581355      43.581355    8[6-(6,8),49-(8,8,8,8,8)]
   722      45.756461      45.756461      45.756461    8[6-(6,8),12-(8,8,8)]
   723      44.413153      44.413153      44.413153    8[12-(8,8,8),49-(8,8,8,8,8),49-(8,8,8,8,8)]
   724      56.087935      56.087935      56.087935    8[6-(6,8),49-(8,8,8,8,8)]
   725      55.475243      55.475243      55.475243    8[6-(6,8),12-(8,8,8)]
   726      20.428522      20.428522      20.428522    8[6-(6,8)]
   727      21.474911      21.474911      21.474911    8[6-(6,8),49-(8,8,8,8,8)]
   728       6.706878       6.706878       6.706878    8[6-(6,8),12-(8,8,8)]
   729      38.368591      38.368591      38.368591    8[6-(6,8),49-(8,8,8,8,8)]
   730      25.711372      25.711372      25.711372    8[6-(6,8),49-(8,8,8,8,8)]
   731      24.361618      24.361618      24.361618    8[6-(6,8),12-(8,8,8)]
   732      26.106727      26.106727      26.106727    8[12-(8,8,8),49-(8,8,8,8,8),49-(8,8,8,8,8)]
   733      43.745688      43.745688      43.745688    8[6-(6,8),49-(8,8,8,8,8)]
   734      42.923236      42.923236      42.923236    8[6-(6,8),12-(8,8,8)]
   735      35.892861      35.892861      35.892861    8[6-(6,8)]
   736      36.367481      36.367481      36.367481    8[6-(6,8),49-(8,8,8,8,8)]
   737      24.126411      24.126411      24.126411    8[6-(6,8),12-(8,8,8)]
   738       39.57786       39.57786       39.57786    8[6-(6,8),49-(8,8,8,8,8)]
   739      27.470661      27.470661      27.470661    8[6-(6,8),49-(8,8,8,8,8)]
   740      29.645766      29.645766      29.645766    8[6-(6,8),12-(8,8,8)]
   741      28.302454      28.302454      28.302454    8[12-(8,8,8),49-(8,8,8,8,8),49-(8,8,8,8,8)]
   742      45.162624      45.162624      45.162624    8[6-(6,8),49-(8,8,8,8,8)]
   743      46.597764      46.597764      46.597764    8[6-(6,8),12-(8,8,8)]
   744      40.342797      40.342797      40.342797    8[6-(6,8)]
   745      38.821785      38.821785      38.821785    8[6-(6,8),49-(8,8,8,8,8)]
   746      17.498791      17.498791      17.498791    8[6-(6,8),12-(8,8,8)]
   747      18.717725      18.717725      18.717725    8[6-(6,8),49-(8,8,8,8,8)]
   748      43.482119      43.482119      43.482119    8[6-(6,8),49-(8,8,8,8,8)]
   749      42.656767      42.656767      42.656767    8[6-(6,8),12-(8,8,8)]
   750      42.254965      42.254965      42.254965    8[12-(8,8,8),49-(8,8,8,8,8),49-(8,8,8,8,8)]
   751      19.280153      19.280153      19.280153    8[6-(6,8),49-(8,8,8,8,8)]
   752       33.95571       33.95571       33.95571    8[6-(6,8),12-(8,8,8)]
   753      40.210677      40.210677      40.210677    8[6-(6,8)]
   754      41.731687      41.731687      41.731687    8[6-(6,8),49-(8,8,8,8,8)]
   755      30.833283      30.833283      30.833283    8[6-(6,8),12-(8,8,8)]
   756      29.614346      29.614346      29.614346    8[6-(6,8),49-(8,8,8,8,8)]
   757      37.071362      37.071362      37.071362    8[6-(6,8),49-(8,8,8,8,8)]
   758      21.786012      21.786012      21.786012    8[6-(6,8),12-(8,8,8)]
   759      38.298511      38.298511      38.298511    8[12-(8,8,8),49-(8,8,8,8,8),49-(8,8,8,8,8)]
   760       8.354843       8.354843       8.354843    8[6-(6,8),49-(8,8,8,8,8)]
   761      41.188931      41.188931      41.188931    8[6-(6,8),12-(8,8,8)]
   762      27.903552      27.903552      27.903552    8[6-(6,8)]
   763      26.857161      26.857161      26.857161    8[6-(6,8),49-(8,8,8,8,8)]
   764      25.514497      25.514497      25.514497    8[6-(6,8),12-(8,8,8)]
   765      26.074181      26.074181      26.074181    8[6-(6,8),49-(8,8,8,8,8)]
   766      38.731408      38.731408      38.731408    8[6-(6,8),49-(8,8,8,8,8)]
   767       7.859762       7.859762       7.859762    8[6-(6,8),12-(8,8,8)]
   768      38.336049      38.336049      38.336049    8[12-(8,8,8),49-(8,8,8,8,8),49-(8,8,8,8,8)]
   769      20.697089      20.697089      20.697089    8[6-(6,8),49-(8,8,8,8,8)]
   770      21.519539      21.519539      21.519539    8[6-(6,8),12-(8,8,8)]
   771      28.549914      28.549914      28.549914    8[6-(6,8)]
   772      28.075291      28.075291      28.075291    8[6-(6,8),49-(8,8,8,8,8)]
   773      40.316363      40.316363      40.316363    8[6-(6,8),12-(8,8,8)]
   774      40.975612      40.975612      40.975612    8[6-(6,8),49-(8,8,8,8,8)]
   775       20.86142       20.86142       20.86142    8[6-(6,8),49-(8,8,8,8,8)]
   776      18.686314      18.686314      18.686314    8[6-(6,8),12-(8,8,8)]
   777      20.029622      20.029622      20.029622    8[12-(8,8,8),49-(8,8,8,8,8),49-(8,8,8,8,8)]
   778        8.35484        8.35484        8.35484    8[6-(6,8),49-(8,8,8,8,8)]
   779       8.967532       8.967532       8.967532    8[6-(6,8),12-(8,8,8)]
   780      44.014253      44.014253      44.014253    8[6-(6,8)]
   781      42.967864      42.967864      42.967864    8[6-(6,8),49-(8,8,8,8,8)]
   782      57.735897      57.735897      57.735897    8[6-(6,8),12-(8,8,8)]
   783      26.074184      26.074184      26.074184    8[6-(6,8),49-(8,8,8,8,8)]
   784      38.731403      38.731403      38.731403    8[6-(6,8),49-(8,8,8,8,8)]
   785      40.081157      40.081157      40.081157    8[6-(6,8),12-(8,8,8)]
   786      38.336048      38.336048      38.336048    8[12-(8,8,8),49-(8,8,8,8,8),49-(8,8,8,8,8)]
   787      20.697087      20.697087      20.697087    8[6-(6,8),49-(8,8,8,8,8)]
   788      21.519539      21.519539      21.519539    8[6-(6,8),12-(8,8,8)]
   789      28.549914      28.549914      28.549914    8[6-(6,8)]
   790      28.075294      28.075294      28.075294    8[6-(6,8),49-(8,8,8,8,8)]
   791      40.316364      40.316364      40.316364    8[6-(6,8),12-(8,8,8)]
   792      24.864915      24.864915      24.864915    8[6-(6,8),49-(8,8,8,8,8)]
   793      36.972114      36.972114      36.972114    8[6-(6,8),49-(8,8,8,8,8)]
   794      34.797009      34.797009      34.797009    8[6-(6,8),12-(8,8,8)]
   795      36.140321      36.140321      36.140321    8[12-(8,8,8),49-(8,8,8,8,8),49-(8,8,8,8,8)]
   796      19.280151      19.280151      19.280151    8[6-(6,8),49-(8,8,8,8,8)]
   797      17.845011      17.845011      17.845011    8[6-(6,8),12-(8,8,8)]
   798      24.099978      24.099978      24.099978    8[6-(6,8)]
   799       25.62099       25.62099       25.62099    8[6-(6,8),49-(8,8,8,8,8)]
   800      46.943984      46.943984      46.943984    8[6-(6,8),12-(8,8,8)]
   801       45.72505       45.72505       45.72505    8[6-(6,8),49-(8,8,8,8,8)]
   802      20.960656      20.960656      20.960656    8[6-(6,8),49-(8,8,8,8,8)]
   803      21.786008      21.786008      21.786008    8[6-(6,8),12-(8,8,8)]
   804       22.18781       22.18781       22.18781    8[12-(8,8,8),49-(8,8,8,8,8),49-(8,8,8,8,8)]
