# Supplementary material for: A collection of forcefield precursors for metal–organic frameworks
Source: RSC Adv. 2019 Nov 13;9(63):36492–507. doi: 10.1039/c9ra07327b (PMC9075174; doi:10.1039/c9ra07327b)
Supplement: RA-009-C9RA07327B-s2662 [file RA-009-C9RA07327B-s2662.txt]

WAWGOQ_clean

16.938100    0.000000    0.000000
5.701904    15.949531    0.000000
1.266488    0.892221    32.561166

     1      10.752964      10.752964      10.752964    30[7-(6,6),7-(6,6),7-(6,6),7-(6,6)]
     2       19.21011       19.21011       19.21011    30[8-(1,6),8-(6),8-(6),8-(6)]
     3      17.480047      17.480047      17.480047    30[7-(6,6),7-(6,6),7-(6,6),7-(6,6)]
     4      19.234352      19.234352      19.234352    30[8-(1,6),8-(6),8-(6),8-(6)]
     5       6.426445       6.426445       6.426445    30[7-(6,6),7-(6,6),7-(6,6),7-(6,6)]
     6        4.67214        4.67214        4.67214    30[8-(1,6),8-(6),8-(6),8-(6)]
     7      13.153528      13.153528      13.153528    30[7-(6,6),7-(6,6),7-(6,6),7-(6,6)]
     8       4.696382       4.696382       4.696382    30[8-(1,6),8-(6),8-(6),8-(6)]
     9       9.796161       9.796161       9.796161    1[6-(6,6)]
    10      12.204731      12.204731      12.204731    1[6-(6,6)]
    11      15.820072      15.820072      15.820072    1[6-(6,6)]
    12      15.676665      15.676665      15.676665    1[6-(6,6)]
    13      11.674359      11.674359      11.674359    1[6-(6,6)]
    14       9.240825       9.240825       9.240825    1[6-(6,6)]
    15       5.708063       5.708063       5.708063    1[6-(6,6)]
    16       5.865598       5.865598       5.865598    1[6-(6,6)]
    17        6.92747        6.92747        6.92747    1[6-(6,6)]
    18      22.238395      22.238395      22.238395    1[6-(6,6)]
    19        6.14104        6.14104        6.14104    1[6-(6,6)]
    20       7.720129       7.720129       7.720129    1[6-(6,6)]
    21        4.06937        4.06937        4.06937    1[8-(6)]
    22       14.11633       14.11633       14.11633    1[6-(6,6)]
    23      15.788099      15.788099      15.788099    1[6-(6,6)]
    24      16.829329      16.829329      16.829329    1[6-(6,6)]
    25      15.079147      15.079147      15.079147    1[6-(6,6)]
    26       17.29308       17.29308       17.29308    1[8-(6,30)]
    27      13.818943      13.818943      13.818943    1[6-(6,6)]
    28       9.594173       9.594173       9.594173    1[6-(6,6)]
    29      16.108964      16.108964      16.108964    1[6-(6,6)]
    30      14.627655      14.627655      14.627655    1[6-(6,6)]
    31       6.733859       6.733859       6.733859    1[6-(6,6)]
    32      21.962772      21.962772      21.962772    1[6-(6,6)]
    33       5.409845       5.409845       5.409845    1[6-(6,6)]
    34       7.086723       7.086723       7.086723    1[6-(6,6)]
    35      15.939636      15.939636      15.939636    1[6-(6,6)]
    36      16.768396      16.768396      16.768396    1[6-(6,6)]
    37       18.68033       18.68033       18.68033    1[6-(6,6)]
    38      19.033563      19.033563      19.033563    1[6-(6,6)]
    39      17.115403      17.115403      17.115403    1[6-(6,6)]
    40      16.277409      16.277409      16.277409    1[6-(6,6)]
    41      15.554988      15.554988      15.554988    1[6-(6,6)]
    42      15.092285      15.092285      15.092285    1[6-(6,6)]
    43      16.929455      16.929455      16.929455    1[6-(6,6)]
    44      21.559252      21.559252      21.559252    1[6-(6,6)]
    45      12.531711      12.531711      12.531711    1[6-(6,6)]
    46      13.542249      13.542249      13.542249    1[6-(6,6)]
    47      12.273563      12.273563      12.273563    1[8-(6)]
    48      19.257536      19.257536      19.257536    1[6-(6,6)]
    49        19.4686        19.4686        19.4686    1[6-(6,6)]
    50      16.678286      16.678286      16.678286    1[6-(6,6)]
    51      16.409035      16.409035      16.409035    1[6-(6,6)]
    52      19.840972      19.840972      19.840972    1[8-(6,30)]
    53       19.42853       19.42853       19.42853    1[6-(6,6)]
    54        3.26193        3.26193        3.26193    1[6-(6,6)]
    55      16.801591      16.801591      16.801591    1[6-(6,6)]
    56      16.046141      16.046141      16.046141    1[6-(6,6)]
    57      16.941297      16.941297      16.941297    1[6-(6,6)]
    58      22.210446      22.210446      22.210446    1[6-(6,6)]
    59      13.032957      13.032957      13.032957    1[6-(6,6)]
    60      13.377223      13.377223      13.377223    1[6-(6,6)]
    61       7.966856       7.966856       7.966856    1[6-(6,6)]
    62       7.138096       7.138096       7.138096    1[6-(6,6)]
    63       5.226162       5.226162       5.226162    1[6-(6,6)]
    64       4.872929       4.872929       4.872929    1[6-(6,6)]
    65       6.791089       6.791089       6.791089    1[6-(6,6)]
    66       7.629083       7.629083       7.629083    1[6-(6,6)]
    67       8.351504       8.351504       8.351504    1[6-(6,6)]
    68       8.814207       8.814207       8.814207    1[6-(6,6)]
    69       6.977037       6.977037       6.977037    1[6-(6,6)]
    70        2.34724        2.34724        2.34724    1[6-(6,6)]
    71      11.374781      11.374781      11.374781    1[6-(6,6)]
    72      10.364243      10.364243      10.364243    1[6-(6,6)]
    73       5.931025       5.931025       5.931025    1[8-(6)]
    74       4.648956       4.648956       4.648956    1[6-(6,6)]
    75       4.437892       4.437892       4.437892    1[6-(6,6)]
    76       7.228206       7.228206       7.228206    1[6-(6,6)]
    77       7.497457       7.497457       7.497457    1[6-(6,6)]
    78        4.06552        4.06552        4.06552    1[8-(6,30)]
    79       4.477962       4.477962       4.477962    1[6-(6,6)]
    80      20.644562      20.644562      20.644562    1[6-(6,6)]
    81       7.104901       7.104901       7.104901    1[6-(6,6)]
    82       7.860351       7.860351       7.860351    1[6-(6,6)]
    83       6.965195       6.965195       6.965195    1[6-(6,6)]
    84       1.696046       1.696046       1.696046    1[6-(6,6)]
    85      10.873535      10.873535      10.873535    1[6-(6,6)]
    86      10.529269      10.529269      10.529269    1[6-(6,6)]
    87      14.110331      14.110331      14.110331    1[6-(6,6)]
    88      11.701761      11.701761      11.701761    1[6-(6,6)]
    89        8.08642        8.08642        8.08642    1[6-(6,6)]
    90       8.229827       8.229827       8.229827    1[6-(6,6)]
    91      12.232133      12.232133      12.232133    1[6-(6,6)]
    92      14.665667      14.665667      14.665667    1[6-(6,6)]
    93      18.198429      18.198429      18.198429    1[6-(6,6)]
    94      18.040894      18.040894      18.040894    1[6-(6,6)]
    95      16.979022      16.979022      16.979022    1[6-(6,6)]
    96       1.668097       1.668097       1.668097    1[6-(6,6)]
    97      17.765452      17.765452      17.765452    1[6-(6,6)]
    98      16.186363      16.186363      16.186363    1[6-(6,6)]
    99       2.899022       2.899022       2.899022    1[8-(6)]
   100       9.790162       9.790162       9.790162    1[6-(6,6)]
   101       8.118393       8.118393       8.118393    1[6-(6,6)]
   102       7.077163       7.077163       7.077163    1[6-(6,6)]
   103       8.827345       8.827345       8.827345    1[6-(6,6)]
   104       6.613412       6.613412       6.613412    1[8-(6,30)]
   105      10.087549      10.087549      10.087549    1[6-(6,6)]
   106      14.312319      14.312319      14.312319    1[6-(6,6)]
   107       7.797528       7.797528       7.797528    1[6-(6,6)]
   108       9.278837       9.278837       9.278837    1[6-(6,6)]
   109      17.172633      17.172633      17.172633    1[6-(6,6)]
   110        1.94372        1.94372        1.94372    1[6-(6,6)]
   111      18.496647      18.496647      18.496647    1[6-(6,6)]
   112      16.819769      16.819769      16.819769    1[6-(6,6)]
   113        7.94648        7.94648        7.94648    6[6-(1,6),6-(6,6),7-(6,30)]
   114       8.455315       8.455315       8.455315    6[6-(6,6),6-(6,7),6-(6,7)]
   115       9.781195       9.781195       9.781195    6[6-(1,6),6-(6,6),7-(6,30)]
   116      10.302877      10.302877      10.302877    6[1-(0),6-(1,6),6-(6,7)]
   117      11.624178      11.624178      11.624178    6[1-(0),6-(1,6),6-(6,7)]
   118      12.007977      12.007977      12.007977    6[6-(1,6),6-(6,6),7-(6,30)]
   119      13.305056      13.305056      13.305056    6[6-(6,6),6-(6,7),6-(6,7)]
   120      13.687087      13.687087      13.687087    6[6-(1,6),6-(6,6),7-(6,30)]
   121      15.036691      15.036691      15.036691    6[1-(0),6-(1,6),6-(6,7)]
   122      14.963536      14.963536      14.963536    6[1-(0),6-(1,6),6-(6,7)]
   123      13.575607      13.575607      13.575607    6[6-(1,6),6-(6,6),7-(6,30)]
   124      13.049972      13.049972      13.049972    6[6-(6,6),6-(6,7),6-(6,7)]
   125      11.709591      11.709591      11.709591    6[6-(1,6),6-(6,6),7-(6,30)]
   126      11.166502      11.166502      11.166502    6[1-(0),6-(1,6),6-(6,7)]
   127       9.831649       9.831649       9.831649    6[1-(0),6-(1,6),6-(6,7)]
   128       9.512348       9.512348       9.512348    6[6-(1,6),6-(6,6),7-(6,30)]
   129       8.192747       8.192747       8.192747    6[6-(6,6),6-(6,7),6-(6,7)]
   130       7.819564       7.819564       7.819564    6[6-(1,6),6-(6,6),7-(6,30)]
   131       6.483927       6.483927       6.483927    6[1-(0),6-(1,6),6-(6,7)]
   132       6.579387       6.579387       6.579387    6[1-(0),6-(1,6),6-(6,7)]
   133       7.428108       7.428108       7.428108    6[6-(1,6),6-(1,6),6-(6,6)]
   134       6.762833       6.762833       6.762833    6[1-(0),6-(1,6),6-(6,6)]
   135       5.806768       5.806768       5.806768    6[1-(0),6-(1,6),6-(6,6)]
   136       5.613929       5.613929       5.613929    6[6-(1,6),6-(1,6),6-(8,8)]
   137        6.29766        6.29766        6.29766    6[1-(0),6-(1,6),6-(6,6)]
   138       7.232318       7.232318       7.232318    6[1-(0),6-(1,6),6-(6,6)]
   139        4.55229        4.55229        4.55229    6[6-(6,6),8-(1),8-(30)]
   140      14.384665      14.384665      14.384665    6[6-(1,6),6-(1,6),6-(6,6)]
   141      14.639378      14.639378      14.639378    6[1-(0),6-(1,6),6-(6,6)]
   142      15.661485      15.661485      15.661485    6[1-(0),6-(1,6),6-(6,6)]
   143      16.475668      16.475668      16.475668    6[6-(1,6),6-(1,6),6-(8,8)]
   144      16.279138      16.279138      16.279138    6[1-(0),6-(1,6),6-(6,6)]
   145      15.223189      15.223189      15.223189    6[1-(0),6-(1,6),6-(6,6)]
   146       17.62617       17.62617       17.62617    6[6-(6,6),8-(0),8-(1,30)]
   147      14.079246      14.079246      14.079246    6[6-(1,6),6-(1,6),6-(6,6)]
   148       14.27095       14.27095       14.27095    6[1-(0),6-(1,6),6-(6,6)]
   149      15.180034      15.180034      15.180034    6[1-(0),6-(1,6),6-(6,6)]
   150      15.890648      15.890648      15.890648    6[6-(1,6),6-(1,6),6-(8,8)]
   151      15.654925      15.654925      15.654925    6[1-(0),6-(1,6),6-(6,6)]
   152      14.755475      14.755475      14.755475    6[1-(0),6-(1,6),6-(6,6)]
   153      16.868509      16.868509      16.868509    6[6-(6,6),8-(0),8-(30)]
   154        7.07882        7.07882        7.07882    6[6-(1,6),6-(1,6),6-(6,6)]
   155       6.463086       6.463086       6.463086    6[1-(0),6-(1,6),6-(6,6)]
   156      22.382631      22.382631      22.382631    6[1-(0),6-(1,6),6-(6,6)]
   157      21.991381      21.991381      21.991381    6[6-(1,6),6-(1,6),6-(8,8)]
   158       5.671002       5.671002       5.671002    6[1-(0),6-(1,6),6-(6,6)]
   159       6.686881       6.686881       6.686881    6[1-(0),6-(1,6),6-(6,6)]
   160      20.920954      20.920954      20.920954    6[6-(6,6),8-(0),8-(30)]
   161      16.024827      16.024827      16.024827    6[6-(1,6),6-(6,6),7-(6,30)]
   162      15.953875      15.953875      15.953875    6[6-(6,6),6-(6,7),6-(6,7)]
   163      16.342656      16.342656      16.342656    6[6-(1,6),6-(6,6),7-(6,30)]
   164      16.262078      16.262078      16.262078    6[1-(0),6-(1,6),6-(6,7)]
   165      16.720439      16.720439      16.720439    6[1-(0),6-(1,6),6-(6,7)]
   166      17.131205      17.131205      17.131205    6[6-(1,6),6-(6,6),7-(6,30)]
   167      17.621525      17.621525      17.621525    6[6-(6,6),6-(6,7),6-(6,7)]
   168      17.947375      17.947375      17.947375    6[6-(1,6),6-(6,6),7-(6,30)]
   169      18.499209      18.499209      18.499209    6[1-(0),6-(1,6),6-(6,7)]
   170      18.704712      18.704712      18.704712    6[1-(0),6-(1,6),6-(6,7)]
   171      18.316804      18.316804      18.316804    6[6-(1,6),6-(6,6),7-(6,30)]
   172       17.13593       17.13593       17.13593    6[6-(6,6),6-(6,7),6-(6,7)]
   173      16.773098      16.773098      16.773098    6[6-(1,6),6-(6,6),7-(6,30)]
   174      16.816539      16.816539      16.816539    6[1-(0),6-(1,6),6-(6,7)]
   175      16.364851      16.364851      16.364851    6[1-(0),6-(1,6),6-(6,7)]
   176      16.043302      16.043302      16.043302    6[6-(1,6),6-(6,6),7-(6,30)]
   177      15.467538      15.467538      15.467538    6[6-(6,6),6-(6,7),6-(6,7)]
   178      16.360843      16.360843      16.360843    6[6-(1,6),6-(6,6),7-(6,30)]
   179      15.751064      15.751064      15.751064    6[1-(0),6-(1,6),6-(6,7)]
   180       15.51618       15.51618       15.51618    6[1-(0),6-(1,6),6-(6,7)]
   181      15.353643      15.353643      15.353643    6[6-(1,6),6-(1,6),6-(6,6)]
   182      16.032217      16.032217      16.032217    6[1-(0),6-(1,6),6-(6,6)]
   183       15.39526       15.39526       15.39526    6[1-(0),6-(1,6),6-(6,6)]
   184      14.117005      14.117005      14.117005    6[6-(1,6),6-(1,6),6-(8,8)]
   185      13.420931      13.420931      13.420931    6[1-(0),6-(1,6),6-(6,6)]
   186      14.016256      14.016256      14.016256    6[1-(0),6-(1,6),6-(6,6)]
   187      13.509308      13.509308      13.509308    6[6-(6,6),8-(1),8-(30)]
   188      17.799991      17.799991      17.799991    6[6-(1,6),6-(1,6),6-(6,6)]
   189      18.713146      18.713146      18.713146    6[1-(0),6-(1,6),6-(6,6)]
   190      18.852087      18.852087      18.852087    6[1-(0),6-(1,6),6-(6,6)]
   191      18.124664      18.124664      18.124664    6[6-(1,6),6-(1,6),6-(8,8)]
   192      17.195534      17.195534      17.195534    6[1-(0),6-(1,6),6-(6,6)]
   193      17.040728      17.040728      17.040728    6[1-(0),6-(1,6),6-(6,6)]
   194      18.254919      18.254919      18.254919    6[6-(6,6),8-(0),8-(1,30)]
   195      17.632609      17.632609      17.632609    6[6-(1,6),6-(1,6),6-(6,6)]
   196      18.896246      18.896246      18.896246    6[1-(0),6-(1,6),6-(6,6)]
   197      19.369365      19.369365      19.369365    6[1-(0),6-(1,6),6-(6,6)]
   198      18.576576      18.576576      18.576576    6[6-(1,6),6-(1,6),6-(8,8)]
   199      17.347573      17.347573      17.347573    6[1-(0),6-(1,6),6-(6,6)]
   200      16.884088      16.884088      16.884088    6[1-(0),6-(1,6),6-(6,6)]
   201      19.122968      19.122968      19.122968    6[6-(6,6),8-(0),8-(30)]
   202      15.236776      15.236776      15.236776    6[6-(1,6),6-(1,6),6-(6,6)]
   203      16.128939      16.128939      16.128939    6[1-(0),6-(1,6),6-(6,6)]
   204      21.580844      21.580844      21.580844    6[1-(0),6-(1,6),6-(6,6)]
   205      20.432275      20.432275      20.432275    6[6-(1,6),6-(1,6),6-(8,8)]
   206      13.819969      13.819969      13.819969    6[1-(0),6-(1,6),6-(6,6)]
   207        14.0201        14.0201        14.0201    6[1-(0),6-(1,6),6-(6,6)]
   208      20.125909      20.125909      20.125909    6[6-(6,6),8-(0),8-(30)]
   209       7.881665       7.881665       7.881665    6[6-(1,6),6-(6,6),7-(6,30)]
   210       7.952617       7.952617       7.952617    6[6-(6,6),6-(6,7),6-(6,7)]
   211       7.563836       7.563836       7.563836    6[6-(1,6),6-(6,6),7-(6,30)]
   212       7.644414       7.644414       7.644414    6[1-(0),6-(1,6),6-(6,7)]
   213       7.186053       7.186053       7.186053    6[1-(0),6-(1,6),6-(6,7)]
   214       6.775287       6.775287       6.775287    6[6-(1,6),6-(6,6),7-(6,30)]
   215       6.284967       6.284967       6.284967    6[6-(6,6),6-(6,7),6-(6,7)]
   216       5.959117       5.959117       5.959117    6[6-(1,6),6-(6,6),7-(6,30)]
   217       5.407283       5.407283       5.407283    6[1-(0),6-(1,6),6-(6,7)]
   218        5.20178        5.20178        5.20178    6[1-(0),6-(1,6),6-(6,7)]
   219       5.589688       5.589688       5.589688    6[6-(1,6),6-(6,6),7-(6,30)]
   220       6.770562       6.770562       6.770562    6[6-(6,6),6-(6,7),6-(6,7)]
   221       7.133394       7.133394       7.133394    6[6-(1,6),6-(6,6),7-(6,30)]
   222       7.089953       7.089953       7.089953    6[1-(0),6-(1,6),6-(6,7)]
   223       7.541641       7.541641       7.541641    6[1-(0),6-(1,6),6-(6,7)]
   224        7.86319        7.86319        7.86319    6[6-(1,6),6-(6,6),7-(6,30)]
   225       8.438954       8.438954       8.438954    6[6-(6,6),6-(6,7),6-(6,7)]
   226       7.545649       7.545649       7.545649    6[6-(1,6),6-(6,6),7-(6,30)]
   227       8.155428       8.155428       8.155428    6[1-(0),6-(1,6),6-(6,7)]
   228       8.390312       8.390312       8.390312    6[1-(0),6-(1,6),6-(6,7)]
   229       8.552849       8.552849       8.552849    6[6-(1,6),6-(1,6),6-(6,6)]
   230       7.874275       7.874275       7.874275    6[1-(0),6-(1,6),6-(6,6)]
   231       8.511232       8.511232       8.511232    6[1-(0),6-(1,6),6-(6,6)]
   232       9.789487       9.789487       9.789487    6[6-(1,6),6-(1,6),6-(8,8)]
   233      10.485561      10.485561      10.485561    6[1-(0),6-(1,6),6-(6,6)]
   234       9.890236       9.890236       9.890236    6[1-(0),6-(1,6),6-(6,6)]
   235        4.69528        4.69528        4.69528    6[6-(6,6),8-(1),8-(30)]
   236       6.106501       6.106501       6.106501    6[6-(1,6),6-(1,6),6-(6,6)]
   237       5.193346       5.193346       5.193346    6[1-(0),6-(1,6),6-(6,6)]
   238       5.054405       5.054405       5.054405    6[1-(0),6-(1,6),6-(6,6)]
   239       5.781828       5.781828       5.781828    6[6-(1,6),6-(1,6),6-(8,8)]
   240       6.710958       6.710958       6.710958    6[1-(0),6-(1,6),6-(6,6)]
   241       6.865764       6.865764       6.865764    6[1-(0),6-(1,6),6-(6,6)]
   242       5.651573       5.651573       5.651573    6[6-(6,6),8-(0),8-(1,30)]
   243       6.273883       6.273883       6.273883    6[6-(1,6),6-(1,6),6-(6,6)]
   244       5.010246       5.010246       5.010246    6[1-(0),6-(1,6),6-(6,6)]
   245       4.537127       4.537127       4.537127    6[1-(0),6-(1,6),6-(6,6)]
   246       5.329916       5.329916       5.329916    6[6-(1,6),6-(1,6),6-(8,8)]
   247       6.558919       6.558919       6.558919    6[1-(0),6-(1,6),6-(6,6)]
   248       7.022404       7.022404       7.022404    6[1-(0),6-(1,6),6-(6,6)]
   249       4.783524       4.783524       4.783524    6[6-(6,6),8-(0),8-(30)]
   250       8.669716       8.669716       8.669716    6[6-(1,6),6-(1,6),6-(6,6)]
   251       7.777553       7.777553       7.777553    6[1-(0),6-(1,6),6-(6,6)]
   252       2.325648       2.325648       2.325648    6[1-(0),6-(1,6),6-(6,6)]
   253       3.474217       3.474217       3.474217    6[6-(1,6),6-(1,6),6-(8,8)]
   254      10.086523      10.086523      10.086523    6[1-(0),6-(1,6),6-(6,6)]
   255       9.886392       9.886392       9.886392    6[1-(0),6-(1,6),6-(6,6)]
   256       3.780583       3.780583       3.780583    6[6-(6,6),8-(0),8-(30)]
   257      15.960012      15.960012      15.960012    6[6-(1,6),6-(6,6),7-(6,30)]
   258      15.451177      15.451177      15.451177    6[6-(6,6),6-(6,7),6-(6,7)]
   259      14.125297      14.125297      14.125297    6[6-(1,6),6-(6,6),7-(6,30)]
   260      13.603615      13.603615      13.603615    6[1-(0),6-(1,6),6-(6,7)]
   261      12.282314      12.282314      12.282314    6[1-(0),6-(1,6),6-(6,7)]
   262      11.898515      11.898515      11.898515    6[6-(1,6),6-(6,6),7-(6,30)]
   263      10.601436      10.601436      10.601436    6[6-(6,6),6-(6,7),6-(6,7)]
   264      10.219405      10.219405      10.219405    6[6-(1,6),6-(6,6),7-(6,30)]
   265       8.869801       8.869801       8.869801    6[1-(0),6-(1,6),6-(6,7)]
   266       8.942956       8.942956       8.942956    6[1-(0),6-(1,6),6-(6,7)]
   267      10.330885      10.330885      10.330885    6[6-(1,6),6-(6,6),7-(6,30)]
   268       10.85652       10.85652       10.85652    6[6-(6,6),6-(6,7),6-(6,7)]
   269      12.196901      12.196901      12.196901    6[6-(1,6),6-(6,6),7-(6,30)]
   270       12.73999       12.73999       12.73999    6[1-(0),6-(1,6),6-(6,7)]
   271      14.074843      14.074843      14.074843    6[1-(0),6-(1,6),6-(6,7)]
   272      14.394144      14.394144      14.394144    6[6-(1,6),6-(6,6),7-(6,30)]
   273      15.713745      15.713745      15.713745    6[6-(6,6),6-(6,7),6-(6,7)]
   274      16.086928      16.086928      16.086928    6[6-(1,6),6-(6,6),7-(6,30)]
   275      17.422565      17.422565      17.422565    6[1-(0),6-(1,6),6-(6,7)]
   276      17.327105      17.327105      17.327105    6[1-(0),6-(1,6),6-(6,7)]
   277      16.478384      16.478384      16.478384    6[6-(1,6),6-(1,6),6-(6,6)]
   278      17.143659      17.143659      17.143659    6[1-(0),6-(1,6),6-(6,6)]
   279      18.099724      18.099724      18.099724    6[1-(0),6-(1,6),6-(6,6)]
   280      18.292563      18.292563      18.292563    6[6-(1,6),6-(1,6),6-(8,8)]
   281      17.608832      17.608832      17.608832    6[1-(0),6-(1,6),6-(6,6)]
   282      16.674174      16.674174      16.674174    6[1-(0),6-(1,6),6-(6,6)]
   283       2.416102       2.416102       2.416102    6[6-(6,6),8-(1),8-(30)]
   284       9.521827       9.521827       9.521827    6[6-(1,6),6-(1,6),6-(6,6)]
   285       9.267114       9.267114       9.267114    6[1-(0),6-(1,6),6-(6,6)]
   286       8.245007       8.245007       8.245007    6[1-(0),6-(1,6),6-(6,6)]
   287       7.430824       7.430824       7.430824    6[6-(1,6),6-(1,6),6-(8,8)]
   288       7.627354       7.627354       7.627354    6[1-(0),6-(1,6),6-(6,6)]
   289       8.683303       8.683303       8.683303    6[1-(0),6-(1,6),6-(6,6)]
   290       6.280322       6.280322       6.280322    6[6-(6,6),8-(0),8-(1,30)]
   291       9.827246       9.827246       9.827246    6[6-(1,6),6-(1,6),6-(6,6)]
   292       9.635542       9.635542       9.635542    6[1-(0),6-(1,6),6-(6,6)]
   293       8.726458       8.726458       8.726458    6[1-(0),6-(1,6),6-(6,6)]
   294       8.015844       8.015844       8.015844    6[6-(1,6),6-(1,6),6-(8,8)]
   295       8.251567       8.251567       8.251567    6[1-(0),6-(1,6),6-(6,6)]
   296       9.151017       9.151017       9.151017    6[1-(0),6-(1,6),6-(6,6)]
   297       7.037983       7.037983       7.037983    6[6-(6,6),8-(0),8-(30)]
   298      16.827672      16.827672      16.827672    6[6-(1,6),6-(1,6),6-(6,6)]
   299      17.443406      17.443406      17.443406    6[1-(0),6-(1,6),6-(6,6)]
   300       1.523861       1.523861       1.523861    6[1-(0),6-(1,6),6-(6,6)]
   301       1.915111       1.915111       1.915111    6[6-(1,6),6-(1,6),6-(8,8)]
   302       18.23549       18.23549       18.23549    6[1-(0),6-(1,6),6-(6,6)]
   303      17.219611      17.219611      17.219611    6[1-(0),6-(1,6),6-(6,6)]
   304       2.985538       2.985538       2.985538    6[6-(6,6),8-(0),8-(30)]
   305      10.855294      10.855294      10.855294    7[6-(6,6),6-(6,6),30-(7,7,7)]
   306      12.788588      12.788588      12.788588    7[6-(6,6),6-(6,6),30-(7,7,7)]
   307      10.651711      10.651711      10.651711    7[6-(6,6),6-(6,6),30-(7,7,7)]
   308       8.723435       8.723435       8.723435    7[6-(6,6),6-(6,6),30-(7,7,7)]
   309      16.908879      16.908879      16.908879    7[6-(6,6),6-(6,6),30-(7,7,7)]
   310       17.86013       17.86013       17.86013    7[6-(6,6),6-(6,6),30-(7,7,7)]
   311      16.306242      16.306242      16.306242    7[6-(6,6),6-(6,6),30-(7,7,7)]
   312      16.511888      16.511888      16.511888    7[6-(6,6),6-(6,6),30-(7,7,7)]
   313       6.997613       6.997613       6.997613    7[6-(6,6),6-(6,6),30-(7,7,7)]
   314       6.046362       6.046362       6.046362    7[6-(6,6),6-(6,6),30-(7,7,7)]
   315        7.60025        7.60025        7.60025    7[6-(6,6),6-(6,6),30-(7,7,7)]
   316       7.394604       7.394604       7.394604    7[6-(6,6),6-(6,6),30-(7,7,7)]
   317      13.051198      13.051198      13.051198    7[6-(6,6),6-(6,6),30-(7,7,7)]
   318      11.117904      11.117904      11.117904    7[6-(6,6),6-(6,6),30-(7,7,7)]
   319      13.254781      13.254781      13.254781    7[6-(6,6),6-(6,6),30-(7,7,7)]
   320      15.183057      15.183057      15.183057    7[6-(6,6),6-(6,6),30-(7,7,7)]
   321       4.420764       4.420764       4.420764    8[1-(0),6-(6,8)]
   322      20.863685      20.863685      20.863685    8[6-(6,8),30-(8,8,8)]
   323      18.319927      18.319927      18.319927    8[6-(6,8)]
   324      17.777075      17.777075      17.777075    8[1-(0),6-(6,8),30-(8,8,8)]
   325      17.627416      17.627416      17.627416    8[6-(6,8),30-(8,8,8)]
   326      16.876656      16.876656      16.876656    8[6-(6,8)]
   327      20.782323      20.782323      20.782323    8[6-(6,8),30-(8,8,8)]
   328      20.095792      20.095792      20.095792    8[6-(6,8)]
   329      12.285624      12.285624      12.285624    8[1-(0),6-(6,8)]
   330       19.87667       19.87667       19.87667    8[6-(6,8),30-(8,8,8)]
   331      17.550894      17.550894      17.550894    8[6-(6,8)]
   332      19.235056      19.235056      19.235056    8[1-(0),6-(6,8),30-(8,8,8)]
   333      18.504317      18.504317      18.504317    8[6-(6,8),30-(8,8,8)]
   334      20.178328      20.178328      20.178328    8[6-(6,8)]
   335      19.247936      19.247936      19.247936    8[6-(6,8),30-(8,8,8)]
   336      20.777183      20.777183      20.777183    8[6-(6,8)]
   337      11.620868      11.620868      11.620868    8[1-(0),6-(6,8)]
   338       4.029822       4.029822       4.029822    8[6-(6,8),30-(8,8,8)]
   339       6.355598       6.355598       6.355598    8[6-(6,8)]
   340       4.671436       4.671436       4.671436    8[1-(0),6-(6,8),30-(8,8,8)]
   341       5.402175       5.402175       5.402175    8[6-(6,8),30-(8,8,8)]
   342       3.728164       3.728164       3.728164    8[6-(6,8)]
   343       4.658556       4.658556       4.658556    8[6-(6,8),30-(8,8,8)]
   344       3.129309       3.129309       3.129309    8[6-(6,8)]
   345      19.485728      19.485728      19.485728    8[1-(0),6-(6,8)]
   346       3.042807       3.042807       3.042807    8[6-(6,8),30-(8,8,8)]
   347       5.586565       5.586565       5.586565    8[6-(6,8)]
   348       6.129417       6.129417       6.129417    8[1-(0),6-(6,8),30-(8,8,8)]
   349       6.279076       6.279076       6.279076    8[6-(6,8),30-(8,8,8)]
   350       7.029836       7.029836       7.029836    8[6-(6,8)]
   351       3.124169       3.124169       3.124169    8[6-(6,8),30-(8,8,8)]
   352         3.8107         3.8107         3.8107    8[6-(6,8)]
