# Supplementary material for: A collection of forcefield precursors for metal–organic frameworks
Source: RSC Adv. 2019 Nov 13;9(63):36492–507. doi: 10.1039/c9ra07327b (PMC9075174; doi:10.1039/c9ra07327b)
Supplement: RA-009-C9RA07327B-s2663 [file RA-009-C9RA07327B-s2663.txt]

WAYKAK_clean

8.663100    0.000000    0.000000
0.000000    14.242200    0.000000
-4.331564    -5.804707    12.618903

     1      -1.369557      -1.369557      -1.369557    60[8-(6),8-(6),8-(6),8-(6),8-(6),8-(6,60),8-(6,60)]
     2       2.961994       2.961994       2.961994    60[8-(6),8-(6),8-(6),8-(6),8-(6),8-(6,60),8-(6,60)]
     3      -1.153932      -1.153932      -1.153932    1[6-(6,6)]
     4      -1.225835      -1.225835      -1.225835    1[6-(6,6)]
     5       3.986754       3.986754       3.986754    1[6-(6,6)]
     6       4.001481       4.001481       4.001481    1[6-(6,6)]
     7       -2.01851       -2.01851       -2.01851    1[6-(6,6)]
     8        6.36304        6.36304        6.36304    1[6-(6,6)]
     9       4.315087       4.315087       4.315087    1[6-(6,6)]
    10       4.612231       4.612231       4.612231    1[6-(6,6)]
    11       2.082606       2.082606       2.082606    1[6-(6,6)]
    12       2.067881       2.067881       2.067881    1[6-(6,6)]
    13       6.769346       6.769346       6.769346    1[6-(6,6)]
    14        6.78667        6.78667        6.78667    1[6-(6,6)]
    15       3.177618       3.177618       3.177618    1[6-(6,6)]
    16       3.105714       3.105714       3.105714    1[6-(6,6)]
    17      -0.344801      -0.344801      -0.344801    1[6-(6,6)]
    18      -0.330073      -0.330073      -0.330073    1[6-(6,6)]
    19       2.313041       2.313041       2.313041    1[6-(6,6)]
    20        2.03149        2.03149        2.03149    1[6-(6,6)]
    21       -0.01647       -0.01647       -0.01647    1[6-(6,6)]
    22       0.280674       0.280674       0.280674    1[6-(6,6)]
    23      -2.248952      -2.248952      -2.248952    1[6-(6,6)]
    24      -2.263681      -2.263681      -2.263681    1[6-(6,6)]
    25       2.437783       2.437783       2.437783    1[6-(6,6)]
    26       2.455111       2.455111       2.455111    1[6-(6,6)]
    27       5.748827       5.748827       5.748827    6[6-(6,6),8-(60),8-(60)]
    28        5.74363        5.74363        5.74363    6[6-(1,6),6-(1,6),6-(8,8)]
    29      -1.876434      -1.876434      -1.876434    6[1-(0),6-(1,6),6-(6,6)]
    30      -1.916284      -1.916284      -1.916284    6[1-(0),6-(1,6),6-(6,6)]
    31        5.68732        5.68732        5.68732    6[6-(1,6),6-(1,6),6-(6,6)]
    32       4.683267       4.683267       4.683267    6[1-(0),6-(1,6),6-(6,6)]
    33       4.694529       4.694529       4.694529    6[1-(0),6-(1,6),6-(6,6)]
    34       5.603288       5.603288       5.603288    6[6-(1,6),6-(1,6),6-(6,6)]
    35       6.156859       6.156859       6.156859    6[1-(0),6-(1,6),6-(6,6)]
    36       5.987062       5.987062       5.987062    6[1-(0),6-(1,6),6-(6,6)]
    37       5.262828       5.262828       5.262828    6[6-(1,6),6-(1,6),6-(8,8)]
    38       4.768166       4.768166       4.768166    6[1-(0),6-(1,6),6-(6,6)]
    39       4.939695       4.939695       4.939695    6[1-(0),6-(1,6),6-(6,6)]
    40       4.878186       4.878186       4.878186    6[6-(6,6),8-(60),8-(60,60)]
    41       0.136006       0.136006       0.136006    6[6-(6,6),8-(60),8-(60)]
    42       0.103088       0.103088       0.103088    6[6-(1,6),6-(1,6),6-(8,8)]
    43       1.279537       1.279537       1.279537    6[1-(0),6-(1,6),6-(6,6)]
    44        1.26741        1.26741        1.26741    6[1-(0),6-(1,6),6-(6,6)]
    45       0.090096       0.090096       0.090096    6[6-(1,6),6-(1,6),6-(6,6)]
    46       7.580211       7.580211       7.580211    6[1-(0),6-(1,6),6-(6,6)]
    47       7.588007       7.588007       7.588007    6[1-(0),6-(1,6),6-(6,6)]
    48       1.417275       1.417275       1.417275    6[6-(6,6),8-(60),8-(60)]
    49       1.412077       1.412077       1.412077    6[6-(1,6),6-(1,6),6-(8,8)]
    50       2.455115       2.455115       2.455115    6[1-(0),6-(1,6),6-(6,6)]
    51       2.415265       2.415265       2.415265    6[1-(0),6-(1,6),6-(6,6)]
    52       1.355767       1.355767       1.355767    6[6-(1,6),6-(1,6),6-(6,6)]
    53       0.351713       0.351713       0.351713    6[1-(0),6-(1,6),6-(6,6)]
    54       0.362975       0.362975       0.362975    6[1-(0),6-(1,6),6-(6,6)]
    55       1.271734       1.271734       1.271734    6[6-(1,6),6-(1,6),6-(6,6)]
    56       1.825308       1.825308       1.825308    6[1-(0),6-(1,6),6-(6,6)]
    57       1.655511       1.655511       1.655511    6[1-(0),6-(1,6),6-(6,6)]
    58       0.931275       0.931275       0.931275    6[6-(1,6),6-(1,6),6-(8,8)]
    59       0.436611       0.436611       0.436611    6[1-(0),6-(1,6),6-(6,6)]
    60        0.60814        0.60814        0.60814    6[1-(0),6-(1,6),6-(6,6)]
    61       0.546633       0.546633       0.546633    6[6-(6,6),8-(60),8-(60,60)]
    62       4.467551       4.467551       4.467551    6[6-(6,6),8-(60),8-(60)]
    63        4.43463        4.43463        4.43463    6[6-(1,6),6-(1,6),6-(8,8)]
    64      -3.052021      -3.052021      -3.052021    6[1-(0),6-(1,6),6-(6,6)]
    65      -3.064151      -3.064151      -3.064151    6[1-(0),6-(1,6),6-(6,6)]
    66       4.421633       4.421633       4.421633    6[6-(1,6),6-(1,6),6-(6,6)]
    67        3.24865        3.24865        3.24865    6[1-(0),6-(1,6),6-(6,6)]
    68       3.256448       3.256448       3.256448    6[1-(0),6-(1,6),6-(6,6)]
    69      -1.827054      -1.827054      -1.827054    8[6-(6,8),60-(8,8,8,8,8,8)]
    70       4.648614       4.648614       4.648614    8[6-(6,8),60-(8,8,8,8,8,8)]
    71       5.217778       5.217778       5.217778    8[6-(6,8),60-(8,8,8,8,8,8),60-(8,8,8,8,8,8)]
    72       4.135759       4.135759       4.135759    8[6-(6,8),60-(8,8,8,8,8,8)]
    73      -0.957278      -0.957278      -0.957278    8[6-(6,8),60-(8,8,8,8,8,8)]
    74       1.263075       1.263075       1.263075    8[6-(6,8),60-(8,8,8,8,8,8)]
    75       2.504495       2.504495       2.504495    8[6-(6,8),60-(8,8,8,8,8,8)]
    76       0.317061       0.317061       0.317061    8[6-(6,8),60-(8,8,8,8,8,8)]
    77       0.886228       0.886228       0.886228    8[6-(6,8),60-(8,8,8,8,8,8),60-(8,8,8,8,8,8)]
    78      -0.195795      -0.195795      -0.195795    8[6-(6,8),60-(8,8,8,8,8,8)]
    79       3.374269       3.374269       3.374269    8[6-(6,8),60-(8,8,8,8,8,8)]
    80       5.594621       5.594621       5.594621    8[6-(6,8),60-(8,8,8,8,8,8)]
