# Supplementary material for: A collection of forcefield precursors for metal–organic frameworks
Source: RSC Adv. 2019 Nov 13;9(63):36492–507. doi: 10.1039/c9ra07327b (PMC9075174; doi:10.1039/c9ra07327b)
Supplement: RA-009-C9RA07327B-s2664 [file RA-009-C9RA07327B-s2664.txt]

WAYMEQ_clean_h

6.612500    0.000000    0.000000
3.306233    10.526697    0.000000
3.306233    2.848491    10.133975

     1       8.265608       8.265608       8.265608    13[8-(13),8-(13),8-(6),8-(6),8-(6),8-(6)]
     2       4.959358       4.959358       4.959358    13[8-(13),8-(13),8-(6),8-(6),8-(6),8-(6)]
     3       5.303215       5.303215       5.303215    6[1-(0),6-(1,6),6-(6,6)]
     4       5.301895       5.301895       5.301895    6[1-(0),6-(1,6),6-(6,6)]
     5       7.921751       7.921751       7.921751    6[1-(0),6-(1,6),6-(6,6)]
     6       7.923071       7.923071       7.923071    6[1-(0),6-(1,6),6-(6,6)]
     7       5.303201       5.303201       5.303201    6[1-(0),6-(1,6),6-(6,6)]
     8       5.301876       5.301876       5.301876    6[1-(0),6-(1,6),6-(6,6)]
     9       7.921765       7.921765       7.921765    6[1-(0),6-(1,6),6-(6,6)]
    10        7.92309        7.92309        7.92309    6[1-(0),6-(1,6),6-(6,6)]
    11       6.612493       6.612493       6.612493    6[6-(1,6),6-(1,6),6-(8,8)]
    12       6.612489       6.612489       6.612489    6[6-(1,6),6-(1,6),6-(8,8)]
    13       9.918729       9.918729       9.918729    6[6-(6,6),8-(13),8-(13)]
    14       6.612487       6.612487       6.612487    6[6-(6,6),8-(13),8-(13)]
    15       6.612473       6.612473       6.612473    6[6-(1,6),6-(1,6),6-(8,8)]
    16       6.612477       6.612477       6.612477    6[6-(1,6),6-(1,6),6-(8,8)]
    17       3.306237       3.306237       3.306237    6[6-(6,6),8-(13),8-(13)]
    18       6.612479       6.612479       6.612479    6[6-(6,6),8-(13),8-(13)]
    19       7.613618       7.613618       7.613618    8[6-(6,8),13-(8,8,8,8,8)]
    20       4.379439       4.379439       4.379439    8[6-(6,8),13-(8,8,8,8,8)]
    21       5.611348       5.611348       5.611348    8[6-(6,8),13-(8,8,8,8,8)]
    22       8.845527       8.845527       8.845527    8[6-(6,8),13-(8,8,8,8,8)]
    23       7.613613       7.613613       7.613613    8[6-(6,8),13-(8,8,8,8,8)]
    24       4.379445       4.379445       4.379445    8[6-(6,8),13-(8,8,8,8,8)]
    25       5.611353       5.611353       5.611353    8[6-(6,8),13-(8,8,8,8,8)]
    26       8.845521       8.845521       8.845521    8[6-(6,8),13-(8,8,8,8,8)]
    27       3.306233       3.306233       3.306233    8[13-(8,8,8,8,8),13-(8,8,8,8,8)]
    28       6.612483       6.612483       6.612483    8[13-(8,8,8,8,8),13-(8,8,8,8,8)]
    29       4.316431       4.316431       4.316431    1[6-(6,6)]
    30       4.314121       4.314121       4.314121    1[6-(6,6)]
    31       8.908535       8.908535       8.908535    1[6-(6,6)]
    32       8.910845       8.910845       8.910845    1[6-(6,6)]
    33      10.928919      10.928919      10.928919    1[6-(6,6)]
    34        10.9266        10.9266        10.9266    1[6-(6,6)]
    35       2.296047       2.296047       2.296047    1[6-(6,6)]
    36       2.298366       2.298366       2.298366    1[6-(6,6)]
