# Supplementary material for: A collection of forcefield precursors for metal–organic frameworks
Source: RSC Adv. 2019 Nov 13;9(63):36492–507. doi: 10.1039/c9ra07327b (PMC9075174; doi:10.1039/c9ra07327b)
Supplement: RA-009-C9RA07327B-s2665 [file RA-009-C9RA07327B-s2665.txt]

WAYMIU_manual

6.560300    0.000000    0.000000
0.000000    15.984600    0.000000
0.000000    0.000000    13.444100

     1       4.402158       4.402158       4.402158    8[6-(6,8),13-(8,8,8,8,8)]
     2       2.126521       2.126521       2.126521    8[6-(6,8),13-(8,8,8,8,8)]
     3       1.115317       1.115317       1.115317    8[6-(6,8),13-(8,8,8,8,8)]
     4       5.410804       5.410804       5.410804    8[6-(6,8),13-(8,8,8,8,8)]
     5       2.113663       2.113663       2.113663    8[6-(6,8),13-(8,8,8,8,8)]
     6       4.381362       4.381362       4.381362    8[6-(6,8),13-(8,8,8,8,8)]
     7       5.392632       5.392632       5.392632    8[6-(6,8),13-(8,8,8,8,8)]
     8       1.103049       1.103049       1.103049    8[6-(6,8),13-(8,8,8,8,8)]
     9       4.381165       4.381165       4.381165    8[6-(6,8),13-(8,8,8,8,8)]
    10       2.117665       2.117665       2.117665    8[6-(6,8),13-(8,8,8,8,8)]
    11        1.10587        1.10587        1.10587    8[6-(6,8),13-(8,8,8,8,8)]
    12       5.393223       5.393223       5.393223    8[6-(6,8),13-(8,8,8,8,8)]
    13       2.132294       2.132294       2.132294    8[6-(6,8),13-(8,8,8,8,8)]
    14       4.397763       4.397763       4.397763    8[6-(6,8),13-(8,8,8,8,8)]
    15       5.409295       5.409295       5.409295    8[6-(6,8),13-(8,8,8,8,8)]
    16       1.118006       1.118006       1.118006    8[6-(6,8),13-(8,8,8,8,8)]
    17       -0.03372       -0.03372       -0.03372    8[1-(0),13-(8,8,8,8,8),13-(8,8,8,8,8)]
    18       3.241051       3.241051       3.241051    8[1-(0),13-(8,8,8,8,8),13-(8,8,8,8,8)]
    19       3.248989       3.248989       3.248989    8[1-(0),13-(8,8,8,8,8),13-(8,8,8,8,8)]
    20       6.520479       6.520479       6.520479    8[1-(0),13-(8,8,8,8,8),13-(8,8,8,8,8)]
    21       2.062755       2.062755       2.062755    6[1-(0),6-(1,6),6-(6,6)]
    22       2.060721       2.060721       2.060721    6[1-(0),6-(1,6),6-(6,6)]
    23       5.339363       5.339363       5.339363    6[1-(0),6-(1,6),6-(6,6)]
    24       5.342249       5.342249       5.342249    6[1-(0),6-(1,6),6-(6,6)]
    25       4.458577       4.458577       4.458577    6[1-(0),6-(1,6),6-(6,6)]
    26       4.458773       4.458773       4.458773    6[1-(0),6-(1,6),6-(6,6)]
    27       1.178033       1.178033       1.178033    6[1-(0),6-(1,6),6-(6,6)]
    28       1.179542       1.179542       1.179542    6[1-(0),6-(1,6),6-(6,6)]
    29        2.04209        2.04209        2.04209    6[1-(0),6-(1,6),6-(6,6)]
    30       2.040844       2.040844       2.040844    6[1-(0),6-(1,6),6-(6,6)]
    31       5.321059       5.321059       5.321059    6[1-(0),6-(1,6),6-(6,6)]
    32       5.321584       5.321584       5.321584    6[1-(0),6-(1,6),6-(6,6)]
    33       4.480226       4.480226       4.480226    6[1-(0),6-(1,6),6-(6,6)]
    34        4.47688        4.47688        4.47688    6[1-(0),6-(1,6),6-(6,6)]
    35       1.197714       1.197714       1.197714    6[1-(0),6-(1,6),6-(6,6)]
    36       1.198764       1.198764       1.198764    6[1-(0),6-(1,6),6-(6,6)]
    37       3.265521       3.265521       3.265521    6[6-(1,6),6-(1,6),6-(8,8)]
    38        3.27149        3.27149        3.27149    6[6-(1,6),6-(1,6),6-(8,8)]
    39       3.261191       3.261191       3.261191    6[6-(6,6),8-(13),8-(13)]
    40       3.268669       3.268669       3.268669    6[6-(6,6),8-(13),8-(13)]
    41      -0.010103      -0.010103      -0.010103    6[6-(1,6),6-(1,6),6-(8,8)]
    42      -0.014564      -0.014564      -0.014564    6[6-(1,6),6-(1,6),6-(8,8)]
    43      -0.013973      -0.013973      -0.013973    6[6-(6,6),8-(13),8-(13)]
    44      -0.018959      -0.018959      -0.018959    6[6-(6,6),8-(13),8-(13)]
    45       3.250825       3.250825       3.250825    6[6-(1,6),6-(1,6),6-(8,8)]
    46        3.25076        3.25076        3.25076    6[6-(1,6),6-(1,6),6-(8,8)]
    47       3.252006       3.252006       3.252006    6[6-(6,6),8-(13),8-(13)]
    48       3.248529       3.248529       3.248529    6[6-(6,6),8-(13),8-(13)]
    49      -0.028865      -0.028865      -0.028865    6[6-(1,6),6-(1,6),6-(8,8)]
    50      -0.029718      -0.029718      -0.029718    6[6-(1,6),6-(1,6),6-(8,8)]
    51      -0.030899      -0.030899      -0.030899    6[6-(6,6),8-(13),8-(13)]
    52      -0.028472      -0.028472      -0.028472    6[6-(6,6),8-(13),8-(13)]
    53       1.118203       1.118203       1.118203    1[6-(6,6)]
    54       1.116169       1.116169       1.116169    1[6-(6,6)]
    55       4.395204       4.395204       4.395204    1[6-(6,6)]
    56       4.399796       4.399796       4.399796    1[6-(6,6)]
    57       5.404834       5.404834       5.404834    1[6-(6,6)]
    58       5.404047       5.404047       5.404047    1[6-(6,6)]
    59       2.123372       2.123372       2.123372    1[6-(6,6)]
    60       2.124488       2.124488       2.124488    1[6-(6,6)]
    61       1.095701       1.095701       1.095701    1[6-(6,6)]
    62       1.094914       1.094914       1.094914    1[6-(6,6)]
    63       4.374342       4.374342       4.374342    1[6-(6,6)]
    64        4.37677        4.37677        4.37677    1[6-(6,6)]
    65       5.428583       5.428583       5.428583    1[6-(6,6)]
    66       5.423597       5.423597       5.423597    1[6-(6,6)]
    67       2.144496       2.144496       2.144496    1[6-(6,6)]
    68       2.145284       2.145284       2.145284    1[6-(6,6)]
    69       6.512803       6.512803       6.512803    1[8-(13,13)]
    70       3.234031       3.234031       3.234031    1[8-(13,13)]
    71        3.25076        3.25076        3.25076    1[8-(13,13)]
    72      -0.033851      -0.033851      -0.033851    1[8-(13,13)]
    73       4.886899       4.886899       4.886899    13[8-(1,13),8-(1,13),8-(6),8-(6),8-(6),8-(6)]
    74       1.600844       1.600844       1.600844    13[8-(1,13),8-(1,13),8-(6),8-(6),8-(6),8-(6)]
    75       1.604715       1.604715       1.604715    13[8-(1,13),8-(1,13),8-(6),8-(6),8-(6),8-(6)]
    76       4.886243       4.886243       4.886243    13[8-(1,13),8-(1,13),8-(6),8-(6),8-(6),8-(6)]
