# Supplementary material for: A collection of forcefield precursors for metal–organic frameworks
Source: RSC Adv. 2019 Nov 13;9(63):36492–507. doi: 10.1039/c9ra07327b (PMC9075174; doi:10.1039/c9ra07327b)
Supplement: RA-009-C9RA07327B-s2666 [file RA-009-C9RA07327B-s2666.txt]

WAYMOA_manual

6.672000    0.000000    0.000000
0.000000    16.936000    0.000000
0.000000    0.000000    12.807000

     1       1.161528       1.161528       1.161528    8[6-(6,8),13-(8,8,8,8,8)]
     2       4.498062       4.498062       4.498062    8[6-(6,8),13-(8,8,8,8,8)]
     3       5.555975       5.555975       5.555975    8[6-(6,8),13-(8,8,8,8,8)]
     4       2.220708       2.220708       2.220708    8[6-(6,8),13-(8,8,8,8,8)]
     5       5.556708       5.556708       5.556708    8[6-(6,8),13-(8,8,8,8,8)]
     6       2.220108       2.220108       2.220108    8[6-(6,8),13-(8,8,8,8,8)]
     7       1.162129       1.162129       1.162129    8[6-(6,8),13-(8,8,8,8,8)]
     8       4.497595       4.497595       4.497595    8[6-(6,8),13-(8,8,8,8,8)]
     9       5.556775       5.556775       5.556775    8[6-(6,8),13-(8,8,8,8,8)]
    10       2.220308       2.220308       2.220308    8[6-(6,8),13-(8,8,8,8,8)]
    11       1.161929       1.161929       1.161929    8[6-(6,8),13-(8,8,8,8,8)]
    12       4.497262       4.497262       4.497262    8[6-(6,8),13-(8,8,8,8,8)]
    13       1.161328       1.161328       1.161328    8[6-(6,8),13-(8,8,8,8,8)]
    14       4.497996       4.497996       4.497996    8[6-(6,8),13-(8,8,8,8,8)]
    15       5.556375       5.556375       5.556375    8[6-(6,8),13-(8,8,8,8,8)]
    16       2.220842       2.220842       2.220842    8[6-(6,8),13-(8,8,8,8,8)]
    17       0.023352       0.023352       0.023352    8[1-(0),13-(8,8,8,8,8),13-(8,8,8,8,8)]
    18       3.360153       3.360153       3.360153    8[1-(0),13-(8,8,8,8,8),13-(8,8,8,8,8)]
    19       0.024153       0.024153       0.024153    8[1-(0),13-(8,8,8,8,8),13-(8,8,8,8,8)]
    20       3.359352       3.359352       3.359352    8[1-(0),13-(8,8,8,8,8),13-(8,8,8,8,8)]
    21        5.49179        5.49179        5.49179    6[1-(0),6-(1,6),6-(6,6)]
    22        2.15599        2.15599        2.15599    6[1-(0),6-(1,6),6-(6,6)]
    23       1.226047       1.226047       1.226047    6[1-(0),6-(1,6),6-(6,6)]
    24        4.56218        4.56218        4.56218    6[1-(0),6-(1,6),6-(6,6)]
    25        1.22618        1.22618        1.22618    6[1-(0),6-(1,6),6-(6,6)]
    26       4.562047       4.562047       4.562047    6[1-(0),6-(1,6),6-(6,6)]
    27       5.491923       5.491923       5.491923    6[1-(0),6-(1,6),6-(6,6)]
    28        2.15579        2.15579        2.15579    6[1-(0),6-(1,6),6-(6,6)]
    29       1.226514       1.226514       1.226514    6[1-(0),6-(1,6),6-(6,6)]
    30        4.56238        4.56238        4.56238    6[1-(0),6-(1,6),6-(6,6)]
    31       5.491656       5.491656       5.491656    6[1-(0),6-(1,6),6-(6,6)]
    32       2.155523       2.155523       2.155523    6[1-(0),6-(1,6),6-(6,6)]
    33       5.491523       5.491523       5.491523    6[1-(0),6-(1,6),6-(6,6)]
    34       2.155656       2.155656       2.155656    6[1-(0),6-(1,6),6-(6,6)]
    35       1.226314       1.226314       1.226314    6[1-(0),6-(1,6),6-(6,6)]
    36       4.562514       4.562514       4.562514    6[1-(0),6-(1,6),6-(6,6)]
    37       0.023018       0.023018       0.023018    6[6-(1,6),6-(1,6),6-(8,8)]
    38       0.022952       0.022952       0.022952    6[6-(6,6),8-(13),8-(13)]
    39       3.359285       3.359285       3.359285    6[6-(1,6),6-(1,6),6-(8,8)]
    40       3.359419       3.359419       3.359419    6[6-(6,6),8-(13),8-(13)]
    41       0.022685       0.022685       0.022685    6[6-(1,6),6-(1,6),6-(8,8)]
    42       0.022618       0.022618       0.022618    6[6-(6,6),8-(13),8-(13)]
    43       3.359018       3.359018       3.359018    6[6-(1,6),6-(1,6),6-(8,8)]
    44       3.359219       3.359219       3.359219    6[6-(6,6),8-(13),8-(13)]
    45       0.023018       0.023018       0.023018    6[6-(1,6),6-(1,6),6-(8,8)]
    46       0.023219       0.023219       0.023219    6[6-(6,6),8-(13),8-(13)]
    47       3.358685       3.358685       3.358685    6[6-(1,6),6-(1,6),6-(8,8)]
    48       3.358618       3.358618       3.358618    6[6-(6,6),8-(13),8-(13)]
    49       0.023285       0.023285       0.023285    6[6-(1,6),6-(1,6),6-(8,8)]
    50       0.023419       0.023419       0.023419    6[6-(6,6),8-(13),8-(13)]
    51       3.359018       3.359018       3.359018    6[6-(1,6),6-(1,6),6-(8,8)]
    52       3.358952       3.358952       3.358952    6[6-(6,6),8-(13),8-(13)]
    53       4.543098       4.543098       4.543098    1[6-(6,6)]
    54       1.207432       1.207432       1.207432    1[6-(6,6)]
    55       2.174605       2.174605       2.174605    1[6-(6,6)]
    56       5.510805       5.510805       5.510805    1[6-(6,6)]
    57       2.174805       2.174805       2.174805    1[6-(6,6)]
    58       5.510605       5.510605       5.510605    1[6-(6,6)]
    59       4.543365       4.543365       4.543365    1[6-(6,6)]
    60       1.207165       1.207165       1.207165    1[6-(6,6)]
    61       2.175139       2.175139       2.175139    1[6-(6,6)]
    62       5.510872       5.510872       5.510872    1[6-(6,6)]
    63       4.543098       4.543098       4.543098    1[6-(6,6)]
    64       1.206898       1.206898       1.206898    1[6-(6,6)]
    65       4.542898       4.542898       4.542898    1[6-(6,6)]
    66       1.207098       1.207098       1.207098    1[6-(6,6)]
    67       2.174805       2.174805       2.174805    1[6-(6,6)]
    68       5.511072       5.511072       5.511072    1[6-(6,6)]
    69       3.360286       3.360286       3.360286    1[8-(13,13)]
    70       0.024286       0.024286       0.024286    1[8-(13,13)]
    71       0.023419       0.023419       0.023419    1[8-(13,13)]
    72       3.359419       3.359419       3.359419    1[8-(13,13)]
    73       1.691352       1.691352       1.691352    13[8-(1,13),8-(1,13),8-(6),8-(6),8-(6),8-(6)]
    74       5.027219       5.027219       5.027219    13[8-(1,13),8-(1,13),8-(6),8-(6),8-(6),8-(6)]
    75       5.028019       5.028019       5.028019    13[8-(1,13),8-(1,13),8-(6),8-(6),8-(6),8-(6)]
    76       1.692019       1.692019       1.692019    13[8-(1,13),8-(1,13),8-(6),8-(6),8-(6),8-(6)]
