# Supplementary material for: A collection of forcefield precursors for metal–organic frameworks
Source: RSC Adv. 2019 Nov 13;9(63):36492–507. doi: 10.1039/c9ra07327b (PMC9075174; doi:10.1039/c9ra07327b)
Supplement: RA-009-C9RA07327B-s2667 [file RA-009-C9RA07327B-s2667.txt]

WAZRAS_clean

13.251000    0.000000    0.000000
0.000000    14.068000    0.000000
-5.063734    0.000000    15.322978

     1        4.68645        4.68645        4.68645    57[8-(6),8-(6),8-(6),8-(6),8-(6)]
     2      -0.592817      -0.592817      -0.592817    57[8-(6),8-(6),8-(6),8-(6),8-(6)]
     3       3.500816       3.500816       3.500816    57[8-(6),8-(6),8-(6),8-(6),8-(6)]
     4       8.780083       8.780083       8.780083    57[8-(6),8-(6),8-(6),8-(6),8-(6)]
     5      -2.036434      -2.036434      -2.036434    5[1-(0),5-(1,5,5,5,6),5-(1,5,5,5,6),5-(1,5,5,5,6),5-(1,5,5,5,6),6-(5,5,5,5,6)]
     6      -0.496122      -0.496122      -0.496122    5[1-(0),5-(1,5,5,5,6),5-(1,5,5,5,6),5-(1,5,5,5,6),5-(1,5,5,5,6),6-(5,5,5,5,6)]
     7        0.56386        0.56386        0.56386    5[1-(0),5-(1,5,5,5,6),5-(1,5,5,5,6),5-(1,5,5,5,6),5-(1,5,5,5,6),6-(5,5,5,5,6)]
     8      -0.255228      -0.255228      -0.255228    5[1-(0),5-(1,5,5,5,6),5-(1,5,5,5,6),5-(1,5,5,5,6),5-(1,5,5,5,6),6-(5,5,5,5,6)]
     9      -1.885105      -1.885105      -1.885105    5[1-(0),5-(1,5,5,5,6),5-(1,5,5,5,6),5-(1,5,5,5,6),5-(1,5,5,5,6),6-(5,5,5,5,6)]
    10      -2.712914      -2.712914      -2.712914    5[1-(0),5-(1,5,5,5,6),5-(1,5,5,5,6),5-(1,5,5,5,6),5-(1,5,5,5,6),6-(5,5,5,5,6)]
    11      -1.850021      -1.850021      -1.850021    5[1-(0),5-(1,5,5,5,6),5-(1,5,5,5,6),5-(1,5,5,5,6),5-(1,5,5,5,6),6-(5,5,5,5,6)]
    12      -0.248241      -0.248241      -0.248241    5[1-(0),5-(1,5,5,5,6),5-(1,5,5,5,6),5-(1,5,5,5,6),5-(1,5,5,5,6),6-(5,5,5,5,6)]
    13      -0.093949      -0.093949      -0.093949    5[1-(0),5-(1,5,5,5,6),5-(1,5,5,5,6),5-(1,5,5,5,6),5-(1,5,5,5,6),6-(5,5,5,5,6)]
    14      -1.611229      -1.611229      -1.611229    5[1-(0),5-(1,5,5,5,6),5-(1,5,5,5,6),5-(1,5,5,5,6),5-(1,5,5,5,6),6-(5,5,5,5,6)]
    15       2.768498       2.768498       2.768498    5[1-(0),5-(1,5,5,5,6),5-(1,5,5,5,6),5-(1,5,5,5,6),5-(1,5,5,5,6),6-(5,5,5,5,6)]
    16       2.852444       2.852444       2.852444    5[1-(0),5-(1,5,5,5,6),5-(1,5,5,5,6),5-(1,5,5,5,6),5-(1,5,5,5,6),6-(5,5,5,5,6)]
    17       4.567275       4.567275       4.567275    5[1-(0),5-(1,5,5,5,6),5-(1,5,5,5,6),5-(1,5,5,5,6),5-(1,5,5,5,6),6-(5,5,5,5,6)]
    18       5.546134       5.546134       5.546134    5[1-(0),5-(1,5,5,5,6),5-(1,5,5,5,6),5-(1,5,5,5,6),5-(1,5,5,5,6),6-(5,5,5,5,6)]
    19       4.430513       4.430513       4.430513    5[1-(0),5-(1,5,5,5,6),5-(1,5,5,5,6),5-(1,5,5,5,6),5-(1,5,5,5,6),6-(5,5,5,5,6)]
    20       1.066333       1.066333       1.066333    5[1-(0),5-(1,5,5,5,6),5-(1,5,5,5,6),5-(1,5,5,5,6),5-(1,5,5,5,6),6-(5,5,5,5,6)]
    21      -0.473979      -0.473979      -0.473979    5[1-(0),5-(1,5,5,5,6),5-(1,5,5,5,6),5-(1,5,5,5,6),5-(1,5,5,5,6),6-(5,5,5,5,6)]
    22      -1.533961      -1.533961      -1.533961    5[1-(0),5-(1,5,5,5,6),5-(1,5,5,5,6),5-(1,5,5,5,6),5-(1,5,5,5,6),6-(5,5,5,5,6)]
    23      -0.714873      -0.714873      -0.714873    5[1-(0),5-(1,5,5,5,6),5-(1,5,5,5,6),5-(1,5,5,5,6),5-(1,5,5,5,6),6-(5,5,5,5,6)]
    24       0.915004       0.915004       0.915004    5[1-(0),5-(1,5,5,5,6),5-(1,5,5,5,6),5-(1,5,5,5,6),5-(1,5,5,5,6),6-(5,5,5,5,6)]
    25       1.742813       1.742813       1.742813    5[1-(0),5-(1,5,5,5,6),5-(1,5,5,5,6),5-(1,5,5,5,6),5-(1,5,5,5,6),6-(5,5,5,5,6)]
    26        0.87992        0.87992        0.87992    5[1-(0),5-(1,5,5,5,6),5-(1,5,5,5,6),5-(1,5,5,5,6),5-(1,5,5,5,6),6-(5,5,5,5,6)]
    27       -0.72186       -0.72186       -0.72186    5[1-(0),5-(1,5,5,5,6),5-(1,5,5,5,6),5-(1,5,5,5,6),5-(1,5,5,5,6),6-(5,5,5,5,6)]
    28      -0.876152      -0.876152      -0.876152    5[1-(0),5-(1,5,5,5,6),5-(1,5,5,5,6),5-(1,5,5,5,6),5-(1,5,5,5,6),6-(5,5,5,5,6)]
    29       0.641128       0.641128       0.641128    5[1-(0),5-(1,5,5,5,6),5-(1,5,5,5,6),5-(1,5,5,5,6),5-(1,5,5,5,6),6-(5,5,5,5,6)]
    30       1.325135       1.325135       1.325135    5[1-(0),5-(1,5,5,5,6),5-(1,5,5,5,6),5-(1,5,5,5,6),5-(1,5,5,5,6),6-(5,5,5,5,6)]
    31       1.241189       1.241189       1.241189    5[1-(0),5-(1,5,5,5,6),5-(1,5,5,5,6),5-(1,5,5,5,6),5-(1,5,5,5,6),6-(5,5,5,5,6)]
    32      12.777358      12.777358      12.777358    5[1-(0),5-(1,5,5,5,6),5-(1,5,5,5,6),5-(1,5,5,5,6),5-(1,5,5,5,6),6-(5,5,5,5,6)]
    33      11.798499      11.798499      11.798499    5[1-(0),5-(1,5,5,5,6),5-(1,5,5,5,6),5-(1,5,5,5,6),5-(1,5,5,5,6),6-(5,5,5,5,6)]
    34       -0.33688       -0.33688       -0.33688    5[1-(0),5-(1,5,5,5,6),5-(1,5,5,5,6),5-(1,5,5,5,6),5-(1,5,5,5,6),6-(5,5,5,5,6)]
    35        10.2237        10.2237        10.2237    5[1-(0),5-(1,5,5,5,6),5-(1,5,5,5,6),5-(1,5,5,5,6),5-(1,5,5,5,6),6-(5,5,5,5,6)]
    36       8.683388       8.683388       8.683388    5[1-(0),5-(1,5,5,5,6),5-(1,5,5,5,6),5-(1,5,5,5,6),5-(1,5,5,5,6),6-(5,5,5,5,6)]
    37       7.623406       7.623406       7.623406    5[1-(0),5-(1,5,5,5,6),5-(1,5,5,5,6),5-(1,5,5,5,6),5-(1,5,5,5,6),6-(5,5,5,5,6)]
    38       8.442494       8.442494       8.442494    5[1-(0),5-(1,5,5,5,6),5-(1,5,5,5,6),5-(1,5,5,5,6),5-(1,5,5,5,6),6-(5,5,5,5,6)]
    39      10.072371      10.072371      10.072371    5[1-(0),5-(1,5,5,5,6),5-(1,5,5,5,6),5-(1,5,5,5,6),5-(1,5,5,5,6),6-(5,5,5,5,6)]
    40       10.90018       10.90018       10.90018    5[1-(0),5-(1,5,5,5,6),5-(1,5,5,5,6),5-(1,5,5,5,6),5-(1,5,5,5,6),6-(5,5,5,5,6)]
    41      10.037287      10.037287      10.037287    5[1-(0),5-(1,5,5,5,6),5-(1,5,5,5,6),5-(1,5,5,5,6),5-(1,5,5,5,6),6-(5,5,5,5,6)]
    42       8.435507       8.435507       8.435507    5[1-(0),5-(1,5,5,5,6),5-(1,5,5,5,6),5-(1,5,5,5,6),5-(1,5,5,5,6),6-(5,5,5,5,6)]
    43       8.281215       8.281215       8.281215    5[1-(0),5-(1,5,5,5,6),5-(1,5,5,5,6),5-(1,5,5,5,6),5-(1,5,5,5,6),6-(5,5,5,5,6)]
    44       9.798495       9.798495       9.798495    5[1-(0),5-(1,5,5,5,6),5-(1,5,5,5,6),5-(1,5,5,5,6),5-(1,5,5,5,6),6-(5,5,5,5,6)]
    45       5.418768       5.418768       5.418768    5[1-(0),5-(1,5,5,5,6),5-(1,5,5,5,6),5-(1,5,5,5,6),5-(1,5,5,5,6),6-(5,5,5,5,6)]
    46       5.334822       5.334822       5.334822    5[1-(0),5-(1,5,5,5,6),5-(1,5,5,5,6),5-(1,5,5,5,6),5-(1,5,5,5,6),6-(5,5,5,5,6)]
    47       3.619991       3.619991       3.619991    5[1-(0),5-(1,5,5,5,6),5-(1,5,5,5,6),5-(1,5,5,5,6),5-(1,5,5,5,6),6-(5,5,5,5,6)]
    48       2.641132       2.641132       2.641132    5[1-(0),5-(1,5,5,5,6),5-(1,5,5,5,6),5-(1,5,5,5,6),5-(1,5,5,5,6),6-(5,5,5,5,6)]
    49       3.756753       3.756753       3.756753    5[1-(0),5-(1,5,5,5,6),5-(1,5,5,5,6),5-(1,5,5,5,6),5-(1,5,5,5,6),6-(5,5,5,5,6)]
    50       7.120933       7.120933       7.120933    5[1-(0),5-(1,5,5,5,6),5-(1,5,5,5,6),5-(1,5,5,5,6),5-(1,5,5,5,6),6-(5,5,5,5,6)]
    51       8.661245       8.661245       8.661245    5[1-(0),5-(1,5,5,5,6),5-(1,5,5,5,6),5-(1,5,5,5,6),5-(1,5,5,5,6),6-(5,5,5,5,6)]
    52       9.721227       9.721227       9.721227    5[1-(0),5-(1,5,5,5,6),5-(1,5,5,5,6),5-(1,5,5,5,6),5-(1,5,5,5,6),6-(5,5,5,5,6)]
    53       8.902139       8.902139       8.902139    5[1-(0),5-(1,5,5,5,6),5-(1,5,5,5,6),5-(1,5,5,5,6),5-(1,5,5,5,6),6-(5,5,5,5,6)]
    54       7.272262       7.272262       7.272262    5[1-(0),5-(1,5,5,5,6),5-(1,5,5,5,6),5-(1,5,5,5,6),5-(1,5,5,5,6),6-(5,5,5,5,6)]
    55       6.444453       6.444453       6.444453    5[1-(0),5-(1,5,5,5,6),5-(1,5,5,5,6),5-(1,5,5,5,6),5-(1,5,5,5,6),6-(5,5,5,5,6)]
    56       7.307346       7.307346       7.307346    5[1-(0),5-(1,5,5,5,6),5-(1,5,5,5,6),5-(1,5,5,5,6),5-(1,5,5,5,6),6-(5,5,5,5,6)]
    57       8.909126       8.909126       8.909126    5[1-(0),5-(1,5,5,5,6),5-(1,5,5,5,6),5-(1,5,5,5,6),5-(1,5,5,5,6),6-(5,5,5,5,6)]
    58       9.063418       9.063418       9.063418    5[1-(0),5-(1,5,5,5,6),5-(1,5,5,5,6),5-(1,5,5,5,6),5-(1,5,5,5,6),6-(5,5,5,5,6)]
    59       7.546138       7.546138       7.546138    5[1-(0),5-(1,5,5,5,6),5-(1,5,5,5,6),5-(1,5,5,5,6),5-(1,5,5,5,6),6-(5,5,5,5,6)]
    60       6.862131       6.862131       6.862131    5[1-(0),5-(1,5,5,5,6),5-(1,5,5,5,6),5-(1,5,5,5,6),5-(1,5,5,5,6),6-(5,5,5,5,6)]
    61       6.946077       6.946077       6.946077    5[1-(0),5-(1,5,5,5,6),5-(1,5,5,5,6),5-(1,5,5,5,6),5-(1,5,5,5,6),6-(5,5,5,5,6)]
    62      -4.590092      -4.590092      -4.590092    5[1-(0),5-(1,5,5,5,6),5-(1,5,5,5,6),5-(1,5,5,5,6),5-(1,5,5,5,6),6-(5,5,5,5,6)]
    63      -3.611233      -3.611233      -3.611233    5[1-(0),5-(1,5,5,5,6),5-(1,5,5,5,6),5-(1,5,5,5,6),5-(1,5,5,5,6),6-(5,5,5,5,6)]
    64      -4.726854      -4.726854      -4.726854    5[1-(0),5-(1,5,5,5,6),5-(1,5,5,5,6),5-(1,5,5,5,6),5-(1,5,5,5,6),6-(5,5,5,5,6)]
    65      -2.674029      -2.674029      -2.674029    1[5-(5,5,5,5,6)]
    66      -0.111114      -0.111114      -0.111114    1[5-(5,5,5,5,6)]
    67       1.654782       1.654782       1.654782    1[5-(5,5,5,5,6)]
    68       0.292504       0.292504       0.292504    1[5-(5,5,5,5,6)]
    69      -2.427244      -2.427244      -2.427244    1[5-(5,5,5,5,6)]
    70       9.444008       9.444008       9.444008    1[5-(5,5,5,5,6)]
    71      -2.371176      -2.371176      -2.371176    1[5-(5,5,5,5,6)]
    72       0.290429       0.290429       0.290429    1[5-(5,5,5,5,6)]
    73       0.547815       0.547815       0.547815    1[5-(5,5,5,5,6)]
    74      -1.971565      -1.971565      -1.971565    1[5-(5,5,5,5,6)]
    75       1.906807       1.906807       1.906807    1[5-(5,5,5,5,6)]
    76       2.046262       2.046262       2.046262    1[5-(5,5,5,5,6)]
    77       4.876278       4.876278       4.876278    1[5-(5,5,5,5,6)]
    78       6.489382       6.489382       6.489382    1[5-(5,5,5,5,6)]
    79       4.645045       4.645045       4.645045    1[5-(5,5,5,5,6)]
    80       1.703928       1.703928       1.703928    1[5-(5,5,5,5,6)]
    81      -0.858987      -0.858987      -0.858987    1[5-(5,5,5,5,6)]
    82      -2.624883      -2.624883      -2.624883    1[5-(5,5,5,5,6)]
    83      -1.262605      -1.262605      -1.262605    1[5-(5,5,5,5,6)]
    84       1.457143       1.457143       1.457143    1[5-(5,5,5,5,6)]
    85       2.836891       2.836891       2.836891    1[5-(5,5,5,5,6)]
    86       1.401075       1.401075       1.401075    1[5-(5,5,5,5,6)]
    87       -1.26053       -1.26053       -1.26053    1[5-(5,5,5,5,6)]
    88      -1.517916      -1.517916      -1.517916    1[5-(5,5,5,5,6)]
    89       1.001464       1.001464       1.001464    1[5-(5,5,5,5,6)]
    90       2.186826       2.186826       2.186826    1[5-(5,5,5,5,6)]
    91       2.047371       2.047371       2.047371    1[5-(5,5,5,5,6)]
    92      12.468355      12.468355      12.468355    1[5-(5,5,5,5,6)]
    93      10.855251      10.855251      10.855251    1[5-(5,5,5,5,6)]
    94      -0.551412      -0.551412      -0.551412    1[5-(5,5,5,5,6)]
    95      10.861295      10.861295      10.861295    1[5-(5,5,5,5,6)]
    96        8.29838        8.29838        8.29838    1[5-(5,5,5,5,6)]
    97       6.532484       6.532484       6.532484    1[5-(5,5,5,5,6)]
    98       7.894762       7.894762       7.894762    1[5-(5,5,5,5,6)]
    99       10.61451       10.61451       10.61451    1[5-(5,5,5,5,6)]
   100      -1.256742      -1.256742      -1.256742    1[5-(5,5,5,5,6)]
   101      10.558442      10.558442      10.558442    1[5-(5,5,5,5,6)]
   102       7.896837       7.896837       7.896837    1[5-(5,5,5,5,6)]
   103       7.639451       7.639451       7.639451    1[5-(5,5,5,5,6)]
   104      10.158831      10.158831      10.158831    1[5-(5,5,5,5,6)]
   105       6.280459       6.280459       6.280459    1[5-(5,5,5,5,6)]
   106       6.141004       6.141004       6.141004    1[5-(5,5,5,5,6)]
   107       3.310988       3.310988       3.310988    1[5-(5,5,5,5,6)]
   108       1.697884       1.697884       1.697884    1[5-(5,5,5,5,6)]
   109       3.542221       3.542221       3.542221    1[5-(5,5,5,5,6)]
   110       6.483338       6.483338       6.483338    1[5-(5,5,5,5,6)]
   111       9.046253       9.046253       9.046253    1[5-(5,5,5,5,6)]
   112      10.812149      10.812149      10.812149    1[5-(5,5,5,5,6)]
   113       9.449871       9.449871       9.449871    1[5-(5,5,5,5,6)]
   114       6.730123       6.730123       6.730123    1[5-(5,5,5,5,6)]
   115       5.350375       5.350375       5.350375    1[5-(5,5,5,5,6)]
   116       6.786191       6.786191       6.786191    1[5-(5,5,5,5,6)]
   117       9.447796       9.447796       9.447796    1[5-(5,5,5,5,6)]
   118       9.705182       9.705182       9.705182    1[5-(5,5,5,5,6)]
   119       7.185802       7.185802       7.185802    1[5-(5,5,5,5,6)]
   120        6.00044        6.00044        6.00044    1[5-(5,5,5,5,6)]
   121       6.139895       6.139895       6.139895    1[5-(5,5,5,5,6)]
   122      -4.281089      -4.281089      -4.281089    1[5-(5,5,5,5,6)]
   123      -2.667985      -2.667985      -2.667985    1[5-(5,5,5,5,6)]
   124       8.738678       8.738678       8.738678    1[5-(5,5,5,5,6)]
   125      -0.582623      -0.582623      -0.582623    6[5-(1,5,5,5,5),5-(1,5,5,5,5),5-(1,5,5,5,5),5-(1,5,5,5,5),5-(1,5,5,5,5),6-(8,8)]
   126      -1.579132      -1.579132      -1.579132    6[5-(1,5,5,5,5),5-(1,5,5,5,5),5-(1,5,5,5,5),5-(1,5,5,5,5),5-(1,5,5,5,5),6-(8,8)]
   127      -0.068467      -0.068467      -0.068467    6[6-(5,5,5,5,5),8-(57),8-(57)]
   128      -2.080577      -2.080577      -2.080577    6[6-(5,5,5,5,5),8-(57),8-(57)]
   129       3.972889       3.972889       3.972889    6[5-(1,5,5,5,5),5-(1,5,5,5,5),5-(1,5,5,5,5),5-(1,5,5,5,5),5-(1,5,5,5,5),6-(8,8)]
   130       3.830749       3.830749       3.830749    6[6-(5,5,5,5,5),8-(0),8-(57)]
   131      -0.387478      -0.387478      -0.387478    6[5-(1,5,5,5,5),5-(1,5,5,5,5),5-(1,5,5,5,5),5-(1,5,5,5,5),5-(1,5,5,5,5),6-(8,8)]
   132       0.609031       0.609031       0.609031    6[5-(1,5,5,5,5),5-(1,5,5,5,5),5-(1,5,5,5,5),5-(1,5,5,5,5),5-(1,5,5,5,5),6-(8,8)]
   133      -0.901634      -0.901634      -0.901634    6[6-(5,5,5,5,5),8-(57),8-(57)]
   134       1.110476       1.110476       1.110476    6[6-(5,5,5,5,5),8-(57),8-(57)]
   135       0.120744       0.120744       0.120744    6[5-(1,5,5,5,5),5-(1,5,5,5,5),5-(1,5,5,5,5),5-(1,5,5,5,5),5-(1,5,5,5,5),6-(8,8)]
   136       0.262884       0.262884       0.262884    6[6-(5,5,5,5,5),8-(0),8-(57)]
   137       8.769889       8.769889       8.769889    6[5-(1,5,5,5,5),5-(1,5,5,5,5),5-(1,5,5,5,5),5-(1,5,5,5,5),5-(1,5,5,5,5),6-(8,8)]
   138       9.766398       9.766398       9.766398    6[5-(1,5,5,5,5),5-(1,5,5,5,5),5-(1,5,5,5,5),5-(1,5,5,5,5),5-(1,5,5,5,5),6-(8,8)]
   139       8.255733       8.255733       8.255733    6[6-(5,5,5,5,5),8-(57),8-(57)]
   140      10.267843      10.267843      10.267843    6[6-(5,5,5,5,5),8-(57),8-(57)]
   141       4.214377       4.214377       4.214377    6[5-(1,5,5,5,5),5-(1,5,5,5,5),5-(1,5,5,5,5),5-(1,5,5,5,5),5-(1,5,5,5,5),6-(8,8)]
   142       4.356517       4.356517       4.356517    6[6-(5,5,5,5,5),8-(0),8-(57)]
   143       8.574744       8.574744       8.574744    6[5-(1,5,5,5,5),5-(1,5,5,5,5),5-(1,5,5,5,5),5-(1,5,5,5,5),5-(1,5,5,5,5),6-(8,8)]
   144       7.578235       7.578235       7.578235    6[5-(1,5,5,5,5),5-(1,5,5,5,5),5-(1,5,5,5,5),5-(1,5,5,5,5),5-(1,5,5,5,5),6-(8,8)]
   145         9.0889         9.0889         9.0889    6[6-(5,5,5,5,5),8-(57),8-(57)]
   146        7.07679        7.07679        7.07679    6[6-(5,5,5,5,5),8-(57),8-(57)]
   147       8.066522       8.066522       8.066522    6[5-(1,5,5,5,5),5-(1,5,5,5,5),5-(1,5,5,5,5),5-(1,5,5,5,5),5-(1,5,5,5,5),6-(8,8)]
   148       7.924382       7.924382       7.924382    6[6-(5,5,5,5,5),8-(0),8-(57)]
   149      -0.914123      -0.914123      -0.914123    8[6-(6,8),57-(8,8,8,8)]
   150        1.13615        1.13615        1.13615    8[6-(6,8),57-(8,8,8,8)]
   151       9.999425       9.999425       9.999425    8[6-(6,8),57-(8,8,8,8)]
   152       -1.24023       -1.24023       -1.24023    8[6-(6,8),57-(8,8,8,8)]
   153       4.373599       4.373599       4.373599    8[6-(6,8),57-(8,8,8,8)]
   154        3.18401        3.18401        3.18401    8[6-(6,8)]
   155      -0.055978      -0.055978      -0.055978    8[6-(6,8),57-(8,8,8,8)]
   156      -2.106251      -2.106251      -2.106251    8[6-(6,8),57-(8,8,8,8)]
   157       2.281474       2.281474       2.281474    8[6-(6,8),57-(8,8,8,8)]
   158       0.270129       0.270129       0.270129    8[6-(6,8),57-(8,8,8,8)]
   159      -0.279966      -0.279966      -0.279966    8[6-(6,8),57-(8,8,8,8)]
   160       0.909623       0.909623       0.909623    8[6-(6,8)]
   161       9.101389       9.101389       9.101389    8[6-(6,8),57-(8,8,8,8)]
   162       7.051116       7.051116       7.051116    8[6-(6,8),57-(8,8,8,8)]
   163      -1.812159      -1.812159      -1.812159    8[6-(6,8),57-(8,8,8,8)]
   164       9.427496       9.427496       9.427496    8[6-(6,8),57-(8,8,8,8)]
   165       3.813667       3.813667       3.813667    8[6-(6,8),57-(8,8,8,8)]
   166       5.003256       5.003256       5.003256    8[6-(6,8)]
   167       8.243244       8.243244       8.243244    8[6-(6,8),57-(8,8,8,8)]
   168      10.293517      10.293517      10.293517    8[6-(6,8),57-(8,8,8,8)]
   169       5.905792       5.905792       5.905792    8[6-(6,8),57-(8,8,8,8)]
   170       7.917137       7.917137       7.917137    8[6-(6,8),57-(8,8,8,8)]
   171       8.467232       8.467232       8.467232    8[6-(6,8),57-(8,8,8,8)]
   172       7.277643       7.277643       7.277643    8[6-(6,8)]
