# Supplementary material for: A collection of forcefield precursors for metal–organic frameworks
Source: RSC Adv. 2019 Nov 13;9(63):36492–507. doi: 10.1039/c9ra07327b (PMC9075174; doi:10.1039/c9ra07327b)
Supplement: RA-009-C9RA07327B-s2668 [file RA-009-C9RA07327B-s2668.txt]

WEBKIZ_clean

17.154000    0.000000    0.000000
8.577009    16.113568    0.000000
8.577009    0.000004    16.113568

     1      14.418979      14.418979      14.418979    49[8-(6),8-(6),8-(6),8-(6),8-(6),8-(6),8-(6),8-(6)]
     2      14.418972      14.418972      14.418972    49[8-(6),8-(6),8-(6),8-(6),8-(6),8-(6),8-(6),8-(6)]
     3      11.312039      11.312039      11.312039    49[8-(6),8-(6),8-(6),8-(6),8-(6),8-(6),8-(6),8-(6)]
     4      28.466046      28.466046      28.466046    49[8-(6),8-(6),8-(6),8-(6),8-(6),8-(6),8-(6),8-(6)]
     5      21.442509      21.442509      21.442509    49[8-(6),8-(6),8-(6),8-(6),8-(6),8-(6),8-(6),8-(6)]
     6          8.577          8.577          8.577    27[8-(6),8-(6),8-(6),8-(6)]
     7      21.993155      21.993155      21.993155    1[6-(6,6)]
     8      18.205551      18.205551      18.205551    1[6-(6,6)]
     9      19.011792      19.011792      19.011792    1[6-(6,6)]
    10      27.662555      27.662555      27.662555    1[6-(6,6)]
    11      12.882667      12.882667      12.882667    1[6-(6,6)]
    12      29.491172      29.491172      29.491172    1[6-(6,6)]
    13       21.99315       21.99315       21.99315    1[6-(6,6)]
    14      18.205547      18.205547      18.205547    1[6-(6,6)]
    15      19.011783      19.011783      19.011783    1[6-(6,6)]
    16      10.508543      10.508543      10.508543    1[6-(6,6)]
    17      12.882659      12.882659      12.882659    1[6-(6,6)]
    18      12.337159      12.337159      12.337159    1[6-(6,6)]
    19      20.891863      20.891863      20.891863    1[6-(6,6)]
    20       7.525467       7.525467       7.525467    1[6-(6,6)]
    21       6.719227       6.719227       6.719227    1[6-(6,6)]
    22       15.22247       15.22247       15.22247    1[6-(6,6)]
    23      12.848355      12.848355      12.848355    1[6-(6,6)]
    24       13.39385       13.39385       13.39385    1[6-(6,6)]
    25      20.891868      20.891868      20.891868    1[6-(6,6)]
    26       24.67947       24.67947       24.67947    1[6-(6,6)]
    27      23.873234      23.873234      23.873234    1[6-(6,6)]
    28      15.222468      15.222468      15.222468    1[6-(6,6)]
    29      12.848355      12.848355      12.848355    1[6-(6,6)]
    30      13.393854      13.393854      13.393854    1[6-(6,6)]
    31      20.185123      20.185123      20.185123    6[6-(1,6),6-(1,6),6-(8,8)]
    32      21.083993      21.083993      21.083993    6[1-(0),6-(6,6),6-(6,6)]
    33      18.438847      18.438847      18.438847    6[6-(1,6),6-(1,6),6-(8,8)]
    34      28.647194      28.647194      28.647194    6[6-(6,6),8-(49),8-(49)]
    35      20.620836      20.620836      20.620836    6[6-(1,6),6-(1,6),6-(8,8)]
    36      21.531714      21.531714      21.531714    6[6-(6,6),8-(49),8-(49)]
    37      20.613972      20.613972      20.613972    6[6-(6,6),8-(49),8-(49)]
    38      18.836819      18.836819      18.836819    6[1-(0),6-(6,6),6-(6,6)]
    39      16.960172      16.960172      16.960172    6[6-(6,6),8-(49),8-(49)]
    40       19.30684       19.30684       19.30684    6[1-(0),6-(6,6),6-(6,6)]
    41      28.765557      28.765557      28.765557    6[6-(1,6),6-(1,6),6-(8,8)]
    42      28.317839      28.317839      28.317839    6[6-(1,6),6-(1,6),6-(8,8)]
    43      28.230353      28.230353      28.230353    6[1-(0),6-(6,6),6-(6,6)]
    44      29.664426      29.664426      29.664426    6[1-(0),6-(6,6),6-(6,6)]
    45      29.880567      29.880567      29.880567    6[6-(1,6),6-(1,6),6-(8,8)]
    46      27.645403      27.645403      27.645403    6[6-(6,6),8-(0),8-(27)]
    47      29.281893      29.281893      29.281893    6[1-(0),6-(6,6),6-(6,6)]
    48      13.611713      13.611713      13.611713    6[6-(6,6),8-(49),8-(49)]
    49      20.185118      20.185118      20.185118    6[6-(1,6),6-(1,6),6-(8,8)]
    50      21.083987      21.083987      21.083987    6[1-(0),6-(6,6),6-(6,6)]
    51       18.43884       18.43884       18.43884    6[6-(1,6),6-(1,6),6-(8,8)]
    52      11.493184      11.493184      11.493184    6[6-(6,6),8-(49),8-(49)]
    53      20.620829      20.620829      20.620829    6[6-(1,6),6-(1,6),6-(8,8)]
    54      21.531706      21.531706      21.531706    6[6-(6,6),8-(49),8-(49)]
    55      20.613969      20.613969      20.613969    6[6-(6,6),8-(49),8-(49)]
    56      18.836814      18.836814      18.836814    6[1-(0),6-(6,6),6-(6,6)]
    57      16.960165      16.960165      16.960165    6[6-(6,6),8-(49),8-(49)]
    58      19.306832      19.306832      19.306832    6[1-(0),6-(6,6),6-(6,6)]
    59      11.611547      11.611547      11.611547    6[6-(1,6),6-(1,6),6-(8,8)]
    60      11.163826      11.163826      11.163826    6[6-(1,6),6-(1,6),6-(8,8)]
    61      11.076341      11.076341      11.076341    6[1-(0),6-(6,6),6-(6,6)]
    62      12.510417      12.510417      12.510417    6[1-(0),6-(6,6),6-(6,6)]
    63      12.726556      12.726556      12.726556    6[6-(1,6),6-(1,6),6-(8,8)]
    64      10.491388      10.491388      10.491388    6[6-(6,6),8-(0),8-(27)]
    65      12.127881      12.127881      12.127881    6[1-(0),6-(6,6),6-(6,6)]
    66      13.611703      13.611703      13.611703    6[6-(6,6),8-(49),8-(49)]
    67      22.699895      22.699895      22.699895    6[6-(1,6),6-(1,6),6-(8,8)]
    68      21.801025      21.801025      21.801025    6[1-(0),6-(6,6),6-(6,6)]
    69       7.292172       7.292172       7.292172    6[6-(1,6),6-(1,6),6-(8,8)]
    70      14.237831      14.237831      14.237831    6[6-(6,6),8-(49),8-(49)]
    71      22.264182      22.264182      22.264182    6[6-(1,6),6-(1,6),6-(8,8)]
    72      21.353304      21.353304      21.353304    6[6-(6,6),8-(49),8-(49)]
    73      22.271046      22.271046      22.271046    6[6-(6,6),8-(49),8-(49)]
    74         6.8942         6.8942         6.8942    6[1-(0),6-(6,6),6-(6,6)]
    75       8.770846       8.770846       8.770846    6[6-(6,6),8-(49),8-(49)]
    76       6.424179       6.424179       6.424179    6[1-(0),6-(6,6),6-(6,6)]
    77      14.119467      14.119467      14.119467    6[6-(1,6),6-(1,6),6-(8,8)]
    78      14.567185      14.567185      14.567185    6[6-(1,6),6-(1,6),6-(8,8)]
    79      14.654672      14.654672      14.654672    6[1-(0),6-(6,6),6-(6,6)]
    80      13.220597      13.220597      13.220597    6[1-(0),6-(6,6),6-(6,6)]
    81      13.004455      13.004455      13.004455    6[6-(1,6),6-(1,6),6-(8,8)]
    82      15.239622      15.239622      15.239622    6[6-(6,6),8-(0),8-(27)]
    83       13.60313       13.60313       13.60313    6[1-(0),6-(6,6),6-(6,6)]
    84      12.119308      12.119308      12.119308    6[6-(6,6),8-(49),8-(49)]
    85      22.699899      22.699899      22.699899    6[6-(1,6),6-(1,6),6-(8,8)]
    86       21.80103       21.80103       21.80103    6[1-(0),6-(6,6),6-(6,6)]
    87      24.446177      24.446177      24.446177    6[6-(1,6),6-(1,6),6-(8,8)]
    88      14.237827      14.237827      14.237827    6[6-(6,6),8-(49),8-(49)]
    89      22.264189      22.264189      22.264189    6[6-(1,6),6-(1,6),6-(8,8)]
    90      21.353312      21.353312      21.353312    6[6-(6,6),8-(49),8-(49)]
    91      22.271049      22.271049      22.271049    6[6-(6,6),8-(49),8-(49)]
    92      24.048204      24.048204      24.048204    6[1-(0),6-(6,6),6-(6,6)]
    93      25.924852      25.924852      25.924852    6[6-(6,6),8-(49),8-(49)]
    94      23.578185      23.578185      23.578185    6[1-(0),6-(6,6),6-(6,6)]
    95      14.119466      14.119466      14.119466    6[6-(1,6),6-(1,6),6-(8,8)]
    96      14.567186      14.567186      14.567186    6[6-(1,6),6-(1,6),6-(8,8)]
    97      14.654671      14.654671      14.654671    6[1-(0),6-(6,6),6-(6,6)]
    98      13.220597      13.220597      13.220597    6[1-(0),6-(6,6),6-(6,6)]
    99      13.004457      13.004457      13.004457    6[6-(1,6),6-(1,6),6-(8,8)]
   100      15.239623      15.239623      15.239623    6[6-(6,6),8-(0),8-(27)]
   101      13.603132      13.603132      13.603132    6[1-(0),6-(6,6),6-(6,6)]
   102      12.119312      12.119312      12.119312    6[6-(6,6),8-(49),8-(49)]
   103      16.543331      16.543331      16.543331    8[6-(6,8),49-(8,8,8,8,8,8,8)]
   104      16.153934      16.153934      16.153934    8[6-(6,8),49-(8,8,8,8,8,8,8)]
   105      13.942785      13.942785      13.942785    8[6-(6,8),49-(8,8,8,8,8,8,8)]
   106      13.501926      13.501926      13.501926    8[6-(6,8),49-(8,8,8,8,8,8,8)]
   107      27.973042      27.973042      27.973042    8[6-(6,8),49-(8,8,8,8,8,8,8)]
   108      12.211945      12.211945      12.211945    8[6-(6,8),49-(8,8,8,8,8,8,8)]
   109      22.789102      22.789102      22.789102    8[6-(6,8),49-(8,8,8,8,8,8,8)]
   110      21.831906      21.831906      21.831906    8[6-(6,8),49-(8,8,8,8,8,8,8)]
   111      12.481255      12.481255      12.481255    8[6-(6,8),49-(8,8,8,8,8,8,8)]
   112      19.977558      19.977558      19.977558    8[6-(6,8),49-(8,8,8,8,8,8,8)]
   113      26.770549      26.770549      26.770549    8[6-(6,8),27-(8,8,8)]
   114      19.445783      19.445783      19.445783    8[6-(6,8)]
   115      16.543322      16.543322      16.543322    8[6-(6,8),49-(8,8,8,8,8,8,8)]
   116      16.153928      16.153928      16.153928    8[6-(6,8),49-(8,8,8,8,8,8,8)]
   117      13.942775      13.942775      13.942775    8[6-(6,8),49-(8,8,8,8,8,8,8)]
   118      13.501919      13.501919      13.501919    8[6-(6,8),49-(8,8,8,8,8,8,8)]
   119      10.819032      10.819032      10.819032    8[6-(6,8),49-(8,8,8,8,8,8,8)]
   120      12.211938      12.211938      12.211938    8[6-(6,8),49-(8,8,8,8,8,8,8)]
   121       5.635094       5.635094       5.635094    8[6-(6,8),49-(8,8,8,8,8,8,8)]
   122      21.831903      21.831903      21.831903    8[6-(6,8),49-(8,8,8,8,8,8,8)]
   123      12.481263      12.481263      12.481263    8[6-(6,8),49-(8,8,8,8,8,8,8)]
   124      19.977556      19.977556      19.977556    8[6-(6,8),49-(8,8,8,8,8,8,8)]
   125       9.616534       9.616534       9.616534    8[6-(6,8),27-(8,8,8)]
   126      19.445784      19.445784      19.445784    8[6-(6,8)]
   127       9.187688       9.187688       9.187688    8[6-(6,8),49-(8,8,8,8,8,8,8)]
   128       9.577085       9.577085       9.577085    8[6-(6,8),49-(8,8,8,8,8,8,8)]
   129      11.788235      11.788235      11.788235    8[6-(6,8),49-(8,8,8,8,8,8,8)]
   130      12.229094      12.229094      12.229094    8[6-(6,8),49-(8,8,8,8,8,8,8)]
   131      14.911984      14.911984      14.911984    8[6-(6,8),49-(8,8,8,8,8,8,8)]
   132      13.519078      13.519078      13.519078    8[6-(6,8),49-(8,8,8,8,8,8,8)]
   133      20.095916      20.095916      20.095916    8[6-(6,8),49-(8,8,8,8,8,8,8)]
   134      21.053112      21.053112      21.053112    8[6-(6,8),49-(8,8,8,8,8,8,8)]
   135      13.249763      13.249763      13.249763    8[6-(6,8),49-(8,8,8,8,8,8,8)]
   136       22.90746       22.90746       22.90746    8[6-(6,8),49-(8,8,8,8,8,8,8)]
   137      16.114477      16.114477      16.114477    8[6-(6,8),27-(8,8,8)]
   138      23.439242      23.439242      23.439242    8[6-(6,8)]
   139      26.341695      26.341695      26.341695    8[6-(6,8),49-(8,8,8,8,8,8,8)]
   140       26.73109       26.73109       26.73109    8[6-(6,8),49-(8,8,8,8,8,8,8)]
   141       11.78824       11.78824       11.78824    8[6-(6,8),49-(8,8,8,8,8,8,8)]
   142      12.229098      12.229098      12.229098    8[6-(6,8),49-(8,8,8,8,8,8,8)]
   143      14.911979      14.911979      14.911979    8[6-(6,8),49-(8,8,8,8,8,8,8)]
   144      13.519074      13.519074      13.519074    8[6-(6,8),49-(8,8,8,8,8,8,8)]
   145      20.095924      20.095924      20.095924    8[6-(6,8),49-(8,8,8,8,8,8,8)]
   146      21.053114      21.053114      21.053114    8[6-(6,8),49-(8,8,8,8,8,8,8)]
   147      13.249754      13.249754      13.249754    8[6-(6,8),49-(8,8,8,8,8,8,8)]
   148      22.907461      22.907461      22.907461    8[6-(6,8),49-(8,8,8,8,8,8,8)]
   149      16.114476      16.114476      16.114476    8[6-(6,8),27-(8,8,8)]
   150       6.285227       6.285227       6.285227    8[6-(6,8)]
