# Supplementary material for: A collection of forcefield precursors for metal–organic frameworks
Source: RSC Adv. 2019 Nov 13;9(63):36492–507. doi: 10.1039/c9ra07327b (PMC9075174; doi:10.1039/c9ra07327b)
Supplement: RA-009-C9RA07327B-s2669 [file RA-009-C9RA07327B-s2669.txt]

WEBKOD_clean

12.049500    0.000000    0.000000
-5.753435    10.845740    0.000000
-2.278400    -1.838457    18.877127

     1       4.603442       4.603442       4.603442    48[7-(6,6),8-(6),8-(6),8-(6,48),8-(6,48)]
     2       1.648601       1.648601       1.648601    48[7-(6,6),7-(6,6),8-(6),8-(6),8-(6),8-(6,48)]
     3       1.461177       1.461177       1.461177    48[7-(6,6),7-(6,6),8-(6),8-(6),8-(6),8-(6,48)]
     4      -0.585777      -0.585777      -0.585777    48[7-(6,6),8-(6),8-(6),8-(6,48),8-(6,48)]
     5       2.369064       2.369064       2.369064    48[7-(6,6),7-(6,6),8-(6),8-(6),8-(6),8-(6,48)]
     6       2.556488       2.556488       2.556488    48[7-(6,6),7-(6,6),8-(6),8-(6),8-(6),8-(6,48)]
     7       3.252195       3.252195       3.252195    1[6-(6,6)]
     8       4.929365       4.929365       4.929365    1[6-(6,7)]
     9      -2.644916      -2.644916      -2.644916    1[6-(6,6)]
    10      -2.703413      -2.703413      -2.703413    1[6-(6,6)]
    11       6.301242       6.301242       6.301242    1[6-(6,6)]
    12      -1.991084      -1.991084      -1.991084    1[6-(6,6)]
    13      -0.890921      -0.890921      -0.890921    1[6-(6,7)]
    14       1.586875       1.586875       1.586875    1[6-(6,7)]
    15       7.088771       7.088771       7.088771    1[6-(6,7)]
    16      -4.988031      -4.988031      -4.988031    1[6-(6,7)]
    17      10.096019      10.096019      10.096019    1[6-(6,6)]
    18      -5.647355      -5.647355      -5.647355    1[6-(6,6)]
    19      -0.746538      -0.746538      -0.746538    1[6-(6,7)]
    20       1.183548       1.183548       1.183548    1[6-(6,7)]
    21        1.00621        1.00621        1.00621    1[6-(6,6)]
    22       4.219728       4.219728       4.219728    1[6-(6,6)]
    23       4.128402       4.128402       4.128402    1[6-(6,7)]
    24       0.960717       0.960717       0.960717    1[6-(6,7)]
    25       0.108887       0.108887       0.108887    1[6-(6,6)]
    26       1.825525       1.825525       1.825525    1[6-(6,7)]
    27        0.76547        0.76547        0.76547    1[6-(6,6)]
    28        -0.9117        -0.9117        -0.9117    1[6-(6,7)]
    29       6.662581       6.662581       6.662581    1[6-(6,6)]
    30       6.721078       6.721078       6.721078    1[6-(6,6)]
    31      -2.283577      -2.283577      -2.283577    1[6-(6,6)]
    32       6.008749       6.008749       6.008749    1[6-(6,6)]
    33       4.908586       4.908586       4.908586    1[6-(6,7)]
    34        2.43079        2.43079        2.43079    1[6-(6,7)]
    35      -3.071106      -3.071106      -3.071106    1[6-(6,7)]
    36       9.005696       9.005696       9.005696    1[6-(6,7)]
    37      -6.078354      -6.078354      -6.078354    1[6-(6,6)]
    38        9.66502        9.66502        9.66502    1[6-(6,6)]
    39       4.764203       4.764203       4.764203    1[6-(6,7)]
    40       2.834117       2.834117       2.834117    1[6-(6,7)]
    41       3.011455       3.011455       3.011455    1[6-(6,6)]
    42      -0.202063      -0.202063      -0.202063    1[6-(6,6)]
    43      -0.110737      -0.110737      -0.110737    1[6-(6,7)]
    44       3.056948       3.056948       3.056948    1[6-(6,7)]
    45       3.908778       3.908778       3.908778    1[6-(6,6)]
    46        2.19214        2.19214        2.19214    1[6-(6,7)]
    47      -2.384994      -2.384994      -2.384994    6[6-(1,6),6-(1,6),6-(8,8)]
    48      -0.903672      -0.903672      -0.903672    6[6-(6,6),8-(48),8-(48)]
    49       2.472346       2.472346       2.472346    6[1-(0),6-(1,7),6-(6,6)]
    50       1.638683       1.638683       1.638683    6[6-(1,6),6-(1,6),6-(8,8)]
    51       1.990566       1.990566       1.990566    6[6-(6,6),8-(48),8-(48,48)]
    52       4.408397       4.408397       4.408397    6[6-(6,6),8-(48),8-(48)]
    53       2.501767       2.501767       2.501767    6[6-(6,6),8-(48),8-(48,48)]
    54        4.39062        4.39062        4.39062    6[1-(0),6-(1,6),7-(6,48)]
    55      -3.107751      -3.107751      -3.107751    6[1-(0),6-(1,7),6-(6,6)]
    56      -6.849683      -6.849683      -6.849683    6[6-(1,6),6-(1,6),6-(8,8)]
    57       4.237646       4.237646       4.237646    6[6-(6,6),8-(48),8-(48)]
    58      -3.145131      -3.145131      -3.145131    6[1-(0),6-(1,7),6-(6,6)]
    59       4.920111       4.920111       4.920111    6[6-(1,6),6-(1,6),6-(8,8)]
    60       5.997158       5.997158       5.997158    6[1-(0),6-(1,7),6-(6,6)]
    61      -1.243174      -1.243174      -1.243174    6[1-(0),6-(1,7),6-(6,6)]
    62      -0.591831      -0.591831      -0.591831    6[1-(0),6-(1,6),7-(6,48)]
    63       0.853892       0.853892       0.853892    6[1-(0),6-(1,6),7-(6,48)]
    64       7.545995       7.545995       7.545995    6[1-(0),6-(1,6),7-(6,48)]
    65      -4.511952      -4.511952      -4.511952    6[1-(0),6-(1,6),7-(6,48)]
    66      -1.311914      -1.311914      -1.311914    6[1-(0),6-(1,7),6-(6,6)]
    67      -5.862982      -5.862982      -5.862982    6[1-(0),6-(1,7),6-(6,6)]
    68      -0.582137      -0.582137      -0.582137    6[1-(0),6-(1,6),7-(6,48)]
    69       0.550828       0.550828       0.550828    6[1-(0),6-(1,6),7-(6,48)]
    70        2.57515        2.57515        2.57515    6[6-(1,6),6-(1,6),6-(8,8)]
    71       1.641369       1.641369       1.641369    6[1-(0),6-(1,7),6-(6,6)]
    72       3.548752       3.548752       3.548752    6[1-(0),6-(1,7),6-(6,6)]
    73       3.491204       3.491204       3.491204    6[1-(0),6-(1,6),7-(6,48)]
    74       1.645905       1.645905       1.645905    6[1-(0),6-(1,6),7-(6,48)]
    75       0.614043       0.614043       0.614043    6[1-(0),6-(1,7),6-(6,6)]
    76       2.577594       2.577594       2.577594    6[1-(0),6-(1,6),7-(6,48)]
    77       6.402659       6.402659       6.402659    6[6-(1,6),6-(1,6),6-(8,8)]
    78       4.921337       4.921337       4.921337    6[6-(6,6),8-(48),8-(48)]
    79       1.545319       1.545319       1.545319    6[1-(0),6-(1,7),6-(6,6)]
    80       2.378982       2.378982       2.378982    6[6-(1,6),6-(1,6),6-(8,8)]
    81       2.027099       2.027099       2.027099    6[6-(6,6),8-(48),8-(48,48)]
    82      -0.390732      -0.390732      -0.390732    6[6-(6,6),8-(48),8-(48)]
    83       1.515898       1.515898       1.515898    6[6-(6,6),8-(48),8-(48,48)]
    84      -0.372955      -0.372955      -0.372955    6[1-(0),6-(1,6),7-(6,48)]
    85       7.125416       7.125416       7.125416    6[1-(0),6-(1,7),6-(6,6)]
    86      10.867348      10.867348      10.867348    6[6-(1,6),6-(1,6),6-(8,8)]
    87      -0.219981      -0.219981      -0.219981    6[6-(6,6),8-(48),8-(48)]
    88       7.162796       7.162796       7.162796    6[1-(0),6-(1,7),6-(6,6)]
    89      -0.902446      -0.902446      -0.902446    6[6-(1,6),6-(1,6),6-(8,8)]
    90      -1.979493      -1.979493      -1.979493    6[1-(0),6-(1,7),6-(6,6)]
    91       5.260839       5.260839       5.260839    6[1-(0),6-(1,7),6-(6,6)]
    92       4.609496       4.609496       4.609496    6[1-(0),6-(1,6),7-(6,48)]
    93       3.163773       3.163773       3.163773    6[1-(0),6-(1,6),7-(6,48)]
    94       -3.52833       -3.52833       -3.52833    6[1-(0),6-(1,6),7-(6,48)]
    95       8.529617       8.529617       8.529617    6[1-(0),6-(1,6),7-(6,48)]
    96       5.329579       5.329579       5.329579    6[1-(0),6-(1,7),6-(6,6)]
    97       9.880647       9.880647       9.880647    6[1-(0),6-(1,7),6-(6,6)]
    98       4.599802       4.599802       4.599802    6[1-(0),6-(1,6),7-(6,48)]
    99       3.466837       3.466837       3.466837    6[1-(0),6-(1,6),7-(6,48)]
   100       1.442515       1.442515       1.442515    6[6-(1,6),6-(1,6),6-(8,8)]
   101       2.376296       2.376296       2.376296    6[1-(0),6-(1,7),6-(6,6)]
   102       0.468913       0.468913       0.468913    6[1-(0),6-(1,7),6-(6,6)]
   103       0.526461       0.526461       0.526461    6[1-(0),6-(1,6),7-(6,48)]
   104        2.37176        2.37176        2.37176    6[1-(0),6-(1,6),7-(6,48)]
   105       3.403622       3.403622       3.403622    6[1-(0),6-(1,7),6-(6,6)]
   106       1.440071       1.440071       1.440071    6[1-(0),6-(1,6),7-(6,48)]
   107       0.464018       0.464018       0.464018    7[6-(1,6),6-(1,6),48-(7,8,8,8,8)]
   108        6.82288        6.82288        6.82288    7[6-(1,6),6-(1,6),48-(8,8,8,8)]
   109       0.325283       0.325283       0.325283    7[6-(1,6),6-(1,6),48-(7,8,8,8,8)]
   110       2.597343       2.597343       2.597343    7[6-(1,6),6-(1,6),48-(7,8,8,8,8)]
   111       3.285029       3.285029       3.285029    7[6-(1,6),6-(1,6),48-(7,8,8,8,8)]
   112       3.553647       3.553647       3.553647    7[6-(1,6),6-(1,6),48-(7,8,8,8,8)]
   113      -2.805215      -2.805215      -2.805215    7[6-(1,6),6-(1,6),48-(8,8,8,8)]
   114       3.692382       3.692382       3.692382    7[6-(1,6),6-(1,6),48-(7,8,8,8,8)]
   115       1.420322       1.420322       1.420322    7[6-(1,6),6-(1,6),48-(7,8,8,8,8)]
   116       0.732636       0.732636       0.732636    7[6-(1,6),6-(1,6),48-(7,8,8,8,8)]
   117       1.617096       1.617096       1.617096    8[6-(6,8),48-(7,7,8,8,8)]
   118       3.025958       3.025958       3.025958    8[6-(6,8),48-(7,7,8,8,8),48-(7,8,8,8)]
   119      -0.310385      -0.310385      -0.310385    8[6-(6,8),48-(7,7,8,8,8)]
   120       2.610481       2.610481       2.610481    8[6-(6,8),48-(7,7,8,8,8),48-(7,8,8,8)]
   121       3.286873       3.286873       3.286873    8[6-(6,8),48-(7,7,8,8,8)]
   122      -0.379928      -0.379928      -0.379928    8[6-(6,8),48-(7,7,8,8,8)]
   123       3.494092       3.494092       3.494092    8[6-(6,8),48-(7,7,8,8,8)]
   124       1.935918       1.935918       1.935918    8[6-(6,8),48-(7,7,8,8,8)]
   125        4.75146        4.75146        4.75146    8[6-(6,8),48-(7,8,8,8)]
   126       4.717848       4.717848       4.717848    8[6-(6,8),48-(7,8,8,8)]
   127       2.400569       2.400569       2.400569    8[6-(6,8),48-(7,7,8,8,8)]
   128       0.991707       0.991707       0.991707    8[6-(6,8),48-(7,7,8,8,8),48-(7,8,8,8)]
   129        4.32805        4.32805        4.32805    8[6-(6,8),48-(7,7,8,8,8)]
   130       1.407184       1.407184       1.407184    8[6-(6,8),48-(7,7,8,8,8),48-(7,8,8,8)]
   131       0.730792       0.730792       0.730792    8[6-(6,8),48-(7,7,8,8,8)]
   132       4.397593       4.397593       4.397593    8[6-(6,8),48-(7,7,8,8,8)]
   133       0.523573       0.523573       0.523573    8[6-(6,8),48-(7,7,8,8,8)]
   134       2.081747       2.081747       2.081747    8[6-(6,8),48-(7,7,8,8,8)]
   135      -0.733795      -0.733795      -0.733795    8[6-(6,8),48-(7,8,8,8)]
   136      -0.700183      -0.700183      -0.700183    8[6-(6,8),48-(7,8,8,8)]
