# Supplementary material for: A collection of forcefield precursors for metal–organic frameworks
Source: RSC Adv. 2019 Nov 13;9(63):36492–507. doi: 10.1039/c9ra07327b (PMC9075174; doi:10.1039/c9ra07327b)
Supplement: RA-009-C9RA07327B-s2670 [file RA-009-C9RA07327B-s2670.txt]

WEBKOF_clean

17.303300    0.000000    0.000000
8.651630    16.066812    0.000000
8.651630    0.000025    16.066812

     1      12.977455      12.977455      12.977455    30[8-(6),8-(6),8-(6),8-(6)]
     2        10.2278        10.2278        10.2278    49[8-(6),8-(6),8-(6),8-(6),8-(6),8-(6),8-(6),8-(6)]
     3      18.879446      18.879446      18.879446    49[8-(6),8-(6),8-(6),8-(6),8-(6),8-(6),8-(6),8-(6)]
     4       15.72713       15.72713       15.72713    49[8-(6),8-(6),8-(6),8-(6),8-(6),8-(6),8-(6),8-(6)]
     5       7.075484       7.075484       7.075484    49[8-(6),8-(6),8-(6),8-(6),8-(6),8-(6),8-(6),8-(6)]
     6            0.0            0.0            0.0    49[8-(6),8-(6),8-(6),8-(6),8-(6),8-(6),8-(6),8-(6)]
     7      22.746902      22.746902      22.746902    1[6-(6,6)]
     8       9.162083       9.162083       9.162083    1[6-(6,6)]
     9       6.128817       6.128817       6.128817    1[6-(6,6)]
    10      14.962146      14.962146      14.962146    1[6-(6,6)]
    11      16.685548      16.685548      16.685548    1[6-(6,6)]
    12      17.310201      17.310201      17.310201    1[6-(6,6)]
    13      22.746894      22.746894      22.746894    1[6-(6,6)]
    14      26.465372      26.465372      26.465372    1[6-(6,6)]
    15        23.4321        23.4321        23.4321    1[6-(6,6)]
    16      14.962141      14.962141      14.962141    1[6-(6,6)]
    17      16.685556      16.685556      16.685556    1[6-(6,6)]
    18      17.310201      17.310201      17.310201    1[6-(6,6)]
    19       3.208027       3.208027       3.208027    1[6-(6,6)]
    20      16.792846      16.792846      16.792846    1[6-(6,6)]
    21      19.826111      19.826111      19.826111    1[6-(6,6)]
    22       28.29606       28.29606       28.29606    1[6-(6,6)]
    23      26.572652      26.572652      26.572652    1[6-(6,6)]
    24      25.947997      25.947997      25.947997    1[6-(6,6)]
    25      20.511297      20.511297      20.511297    1[6-(6,6)]
    26      16.792819      16.792819      16.792819    1[6-(6,6)]
    27      19.826091      19.826091      19.826091    1[6-(6,6)]
    28      10.992773      10.992773      10.992773    1[6-(6,6)]
    29       9.269363       9.269363       9.269363    1[6-(6,6)]
    30        8.64472        8.64472        8.64472    1[6-(6,6)]
    31       7.379842       7.379842       7.379842    6[6-(1,6),6-(1,6),6-(8,8)]
    32      23.343867      23.343867      23.343867    6[1-(0),6-(6,6),6-(6,6)]
    33       8.751998       8.751998       8.751998    6[6-(6,6),8-(49),8-(49)]
    34      22.859376      22.859376      22.859376    6[6-(1,6),6-(1,6),6-(8,8)]
    35       8.251929       8.251929       8.251929    6[1-(0),6-(6,6),6-(6,6)]
    36       6.440276       6.440276       6.440276    6[1-(0),6-(6,6),6-(6,6)]
    37       7.821074       7.821074       7.821074    6[6-(6,6),8-(49),8-(49)]
    38        7.82627        7.82627        7.82627    6[6-(1,6),6-(1,6),6-(8,8)]
    39      16.081669      16.081669      16.081669    6[6-(1,6),6-(1,6),6-(8,8)]
    40      15.489895      15.489895      15.489895    6[1-(0),6-(6,6),6-(6,6)]
    41      16.490022      16.490022      16.490022    6[1-(0),6-(6,6),6-(6,6)]
    42      17.066222      17.066222      17.066222    6[6-(1,6),6-(1,6),6-(8,8)]
    43       15.63178       15.63178       15.63178    6[6-(1,6),6-(1,6),6-(8,8)]
    44      16.910495      16.910495      16.910495    6[1-(0),6-(6,6),6-(6,6)]
    45      17.979835      17.979835      17.979835    6[6-(6,6),8-(49),8-(49)]
    46      14.946569      14.946569      14.946569    6[6-(6,6),8-(0),8-(30)]
    47      15.929402      15.929402      15.929402    6[6-(6,6),8-(49),8-(49)]
    48      21.395517      21.395517      21.395517    6[6-(6,6),8-(49),8-(49)]
    49      24.683133      24.683133      24.683133    6[6-(1,6),6-(1,6),6-(8,8)]
    50      23.343857      23.343857      23.343857    6[1-(0),6-(6,6),6-(6,6)]
    51       26.05528       26.05528       26.05528    6[6-(6,6),8-(49),8-(49)]
    52      22.859363      22.859363      22.859363    6[6-(1,6),6-(1,6),6-(8,8)]
    53      25.555218      25.555218      25.555218    6[1-(0),6-(6,6),6-(6,6)]
    54      23.743561      23.743561      23.743561    6[1-(0),6-(6,6),6-(6,6)]
    55      25.124369      25.124369      25.124369    6[6-(6,6),8-(49),8-(49)]
    56      25.129555      25.129555      25.129555    6[6-(1,6),6-(1,6),6-(8,8)]
    57      16.081666      16.081666      16.081666    6[6-(1,6),6-(1,6),6-(8,8)]
    58      15.489893      15.489893      15.489893    6[1-(0),6-(6,6),6-(6,6)]
    59      16.490028      16.490028      16.490028    6[1-(0),6-(6,6),6-(6,6)]
    60      17.066227      17.066227      17.066227    6[6-(1,6),6-(1,6),6-(8,8)]
    61      15.631782      15.631782      15.631782    6[6-(1,6),6-(1,6),6-(8,8)]
    62      16.910495      16.910495      16.910495    6[1-(0),6-(6,6),6-(6,6)]
    63      17.979843      17.979843      17.979843    6[6-(6,6),8-(49),8-(49)]
    64      14.946572      14.946572      14.946572    6[6-(6,6),8-(0),8-(30)]
    65      15.929394      15.929394      15.929394    6[6-(6,6),8-(49),8-(49)]
    66      21.395504      21.395504      21.395504    6[6-(6,6),8-(49),8-(49)]
    67      18.575087      18.575087      18.575087    6[6-(1,6),6-(1,6),6-(8,8)]
    68       2.611062       2.611062       2.611062    6[1-(0),6-(6,6),6-(6,6)]
    69      17.202931      17.202931      17.202931    6[6-(6,6),8-(49),8-(49)]
    70      20.398853      20.398853      20.398853    6[6-(1,6),6-(1,6),6-(8,8)]
    71         17.703         17.703         17.703    6[1-(0),6-(6,6),6-(6,6)]
    72      19.514653      19.514653      19.514653    6[1-(0),6-(6,6),6-(6,6)]
    73      18.133855      18.133855      18.133855    6[6-(6,6),8-(49),8-(49)]
    74      18.128659      18.128659      18.128659    6[6-(1,6),6-(1,6),6-(8,8)]
    75      27.176534      27.176534      27.176534    6[6-(1,6),6-(1,6),6-(8,8)]
    76      27.768309      27.768309      27.768309    6[1-(0),6-(6,6),6-(6,6)]
    77      26.768179      26.768179      26.768179    6[1-(0),6-(6,6),6-(6,6)]
    78      26.191977      26.191977      26.191977    6[6-(1,6),6-(1,6),6-(8,8)]
    79      27.626423      27.626423      27.626423    6[6-(1,6),6-(1,6),6-(8,8)]
    80      26.347705      26.347705      26.347705    6[1-(0),6-(6,6),6-(6,6)]
    81      25.278361      25.278361      25.278361    6[6-(6,6),8-(49),8-(49)]
    82      11.008336      11.008336      11.008336    6[6-(6,6),8-(0),8-(30)]
    83      27.328802      27.328802      27.328802    6[6-(6,6),8-(49),8-(49)]
    84       4.559412       4.559412       4.559412    6[6-(6,6),8-(49),8-(49)]
    85      18.575058      18.575058      18.575058    6[6-(1,6),6-(1,6),6-(8,8)]
    86      19.914334      19.914334      19.914334    6[1-(0),6-(6,6),6-(6,6)]
    87      17.202911      17.202911      17.202911    6[6-(6,6),8-(49),8-(49)]
    88      20.398828      20.398828      20.398828    6[6-(1,6),6-(1,6),6-(8,8)]
    89      17.702973      17.702973      17.702973    6[1-(0),6-(6,6),6-(6,6)]
    90       19.51463       19.51463       19.51463    6[1-(0),6-(6,6),6-(6,6)]
    91      18.133822      18.133822      18.133822    6[6-(6,6),8-(49),8-(49)]
    92      18.128636      18.128636      18.128636    6[6-(1,6),6-(1,6),6-(8,8)]
    93       9.873252       9.873252       9.873252    6[6-(1,6),6-(1,6),6-(8,8)]
    94      10.465023      10.465023      10.465023    6[1-(0),6-(6,6),6-(6,6)]
    95       9.464891       9.464891       9.464891    6[1-(0),6-(6,6),6-(6,6)]
    96       8.888694       8.888694       8.888694    6[6-(1,6),6-(1,6),6-(8,8)]
    97      10.323134      10.323134      10.323134    6[6-(1,6),6-(1,6),6-(8,8)]
    98       9.044425       9.044425       9.044425    6[1-(0),6-(6,6),6-(6,6)]
    99       7.975081       7.975081       7.975081    6[6-(6,6),8-(49),8-(49)]
   100      11.008343      11.008343      11.008343    6[6-(6,6),8-(0),8-(30)]
   101      10.025522      10.025522      10.025522    6[6-(6,6),8-(49),8-(49)]
   102      21.862687      21.862687      21.862687    6[6-(6,6),8-(49),8-(49)]
   103       8.250204       8.250204       8.250204    8[6-(6,8),49-(8,8,8,8,8,8,8)]
   104      20.980239      20.980239      20.980239    8[6-(6,8),49-(8,8,8,8,8,8,8)]
   105      18.362236      18.362236      18.362236    8[6-(6,8),49-(8,8,8,8,8,8,8)]
   106      20.606486      20.606486      20.606486    8[6-(6,8),49-(8,8,8,8,8,8,8)]
   107      15.294372      15.294372      15.294372    8[6-(6,8),49-(8,8,8,8,8,8,8)]
   108      16.595579      16.595579      16.595579    8[6-(6,8),49-(8,8,8,8,8,8,8)]
   109       17.95734       17.95734       17.95734    8[6-(6,8),49-(8,8,8,8,8,8,8)]
   110       9.977072       9.977072       9.977072    8[6-(6,8),49-(8,8,8,8,8,8,8)]
   111      24.385522      24.385522      24.385522    8[6-(6,8),49-(8,8,8,8,8,8,8)]
   112       9.117091       9.117091       9.117091    8[6-(6,8),49-(8,8,8,8,8,8,8)]
   113      14.007002      14.007002      14.007002    8[6-(6,8),30-(8,8,8)]
   114       15.27187       15.27187       15.27187    8[6-(6,8)]
   115      25.553483      25.553483      25.553483    8[6-(6,8),49-(8,8,8,8,8,8,8)]
   116      20.980223      20.980223      20.980223    8[6-(6,8),49-(8,8,8,8,8,8,8)]
   117      18.362248      18.362248      18.362248    8[6-(6,8),49-(8,8,8,8,8,8,8)]
   118      20.606474      20.606474      20.606474    8[6-(6,8),49-(8,8,8,8,8,8,8)]
   119      15.294361      15.294361      15.294361    8[6-(6,8),49-(8,8,8,8,8,8,8)]
   120      16.595571      16.595571      16.595571    8[6-(6,8),49-(8,8,8,8,8,8,8)]
   121      17.957349      17.957349      17.957349    8[6-(6,8),49-(8,8,8,8,8,8,8)]
   122      27.280354      27.280354      27.280354    8[6-(6,8),49-(8,8,8,8,8,8,8)]
   123      24.385519      24.385519      24.385519    8[6-(6,8),49-(8,8,8,8,8,8,8)]
   124      26.420386      26.420386      26.420386    8[6-(6,8),49-(8,8,8,8,8,8,8)]
   125      14.007001      14.007001      14.007001    8[6-(6,8),30-(8,8,8)]
   126      15.271875      15.271875      15.271875    8[6-(6,8)]
   127      17.704725      17.704725      17.704725    8[6-(6,8),49-(8,8,8,8,8,8,8)]
   128        4.97469        4.97469        4.97469    8[6-(6,8),49-(8,8,8,8,8,8,8)]
   129       24.89596       24.89596       24.89596    8[6-(6,8),49-(8,8,8,8,8,8,8)]
   130       5.348444       5.348444       5.348444    8[6-(6,8),49-(8,8,8,8,8,8,8)]
   131      27.963834      27.963834      27.963834    8[6-(6,8),49-(8,8,8,8,8,8,8)]
   132      26.662623      26.662623      26.662623    8[6-(6,8),49-(8,8,8,8,8,8,8)]
   133      25.300853      25.300853      25.300853    8[6-(6,8),49-(8,8,8,8,8,8,8)]
   134      15.977858      15.977858      15.977858    8[6-(6,8),49-(8,8,8,8,8,8,8)]
   135       1.569407       1.569407       1.569407    8[6-(6,8),49-(8,8,8,8,8,8,8)]
   136      16.837838      16.837838      16.837838    8[6-(6,8),49-(8,8,8,8,8,8,8)]
   137      11.947906      11.947906      11.947906    8[6-(6,8),30-(8,8,8)]
   138      10.683036      10.683036      10.683036    8[6-(6,8)]
   139      17.704708      17.704708      17.704708    8[6-(6,8),49-(8,8,8,8,8,8,8)]
   140      22.277968      22.277968      22.277968    8[6-(6,8),49-(8,8,8,8,8,8,8)]
   141       7.592677       7.592677       7.592677    8[6-(6,8),49-(8,8,8,8,8,8,8)]
   142      22.651716      22.651716      22.651716    8[6-(6,8),49-(8,8,8,8,8,8,8)]
   143      10.660552      10.660552      10.660552    8[6-(6,8),49-(8,8,8,8,8,8,8)]
   144       9.359347       9.359347       9.359347    8[6-(6,8),49-(8,8,8,8,8,8,8)]
   145       7.997577       7.997577       7.997577    8[6-(6,8),49-(8,8,8,8,8,8,8)]
   146      15.977837      15.977837      15.977837    8[6-(6,8),49-(8,8,8,8,8,8,8)]
   147      18.872671      18.872671      18.872671    8[6-(6,8),49-(8,8,8,8,8,8,8)]
   148      16.837804      16.837804      16.837804    8[6-(6,8),49-(8,8,8,8,8,8,8)]
   149      11.947912      11.947912      11.947912    8[6-(6,8),30-(8,8,8)]
   150      10.683039      10.683039      10.683039    8[6-(6,8)]
