# Supplementary material for: A collection of forcefield precursors for metal–organic frameworks
Source: RSC Adv. 2019 Nov 13;9(63):36492–507. doi: 10.1039/c9ra07327b (PMC9075174; doi:10.1039/c9ra07327b)
Supplement: RA-009-C9RA07327B-s2671 [file RA-009-C9RA07327B-s2671.txt]

WEBREC_clean

13.289000    0.000000    0.000000
-6.228928    12.214417    0.000000
0.000000    0.000000    16.467000

     1        0.51803        0.51803        0.51803    30[7-(6,6),8-(6),8-(6),8-(6),8-(6)]
     2       9.656506       9.656506       9.656506    30[7-(6,6),8-(6),8-(6),8-(6),8-(6)]
     3       6.542042       6.542042       6.542042    30[7-(6,6),8-(6),8-(6),8-(6),8-(6)]
     4      -2.596434      -2.596434      -2.596434    30[7-(6,6),8-(6),8-(6),8-(6),8-(6)]
     5       3.300502       3.300502       3.300502    1[6-(6,7)]
     6       4.614455       4.614455       4.614455    1[6-(6,6)]
     7       1.309989       1.309989       1.309989    1[6-(6,6)]
     8       0.094705       0.094705       0.094705    1[6-(6,7)]
     9      10.638545      10.638545      10.638545    1[6-(6,6)]
    10       9.214765       9.214765       9.214765    1[6-(6,6)]
    11       8.324736       8.324736       8.324736    1[6-(6,6)]
    12       4.021069       4.021069       4.021069    1[6-(6,6)]
    13        1.28796        1.28796        1.28796    1[6-(6,6)]
    14       1.300573       1.300573       1.300573    1[6-(6,6)]
    15       3.656774       3.656774       3.656774    1[6-(6,6)]
    16        3.65284        3.65284        3.65284    1[6-(6,6)]
    17       2.272063       2.272063       2.272063    1[6-(6,6)]
    18       0.601807       0.601807       0.601807    1[6-(6,6)]
    19      -1.087711      -1.087711      -1.087711    1[6-(6,6)]
    20       0.499166       0.499166       0.499166    1[6-(6,6)]
    21       6.874034       6.874034       6.874034    1[6-(6,7)]
    22       5.560081       5.560081       5.560081    1[6-(6,6)]
    23       2.635619       2.635619       2.635619    1[6-(6,6)]
    24      10.079831      10.079831      10.079831    1[6-(6,7)]
    25      -0.464009      -0.464009      -0.464009    1[6-(6,6)]
    26       0.959771       0.959771       0.959771    1[6-(6,6)]
    27         1.8498         1.8498         1.8498    1[6-(6,6)]
    28      -0.075461      -0.075461      -0.075461    1[6-(6,6)]
    29       2.657648       2.657648       2.657648    1[6-(6,6)]
    30       2.645035       2.645035       2.645035    1[6-(6,6)]
    31       0.288834       0.288834       0.288834    1[6-(6,6)]
    32       0.292768       0.292768       0.292768    1[6-(6,6)]
    33       7.902473       7.902473       7.902473    1[6-(6,6)]
    34       9.572729       9.572729       9.572729    1[6-(6,6)]
    35      11.262247      11.262247      11.262247    1[6-(6,6)]
    36       3.446442       3.446442       3.446442    1[6-(6,6)]
    37        3.75957        3.75957        3.75957    1[6-(6,7)]
    38       2.445617       2.445617       2.445617    1[6-(6,6)]
    39       5.750083       5.750083       5.750083    1[6-(6,6)]
    40       6.965367       6.965367       6.965367    1[6-(6,7)]
    41      -3.578473      -3.578473      -3.578473    1[6-(6,6)]
    42      -2.154693      -2.154693      -2.154693    1[6-(6,6)]
    43      -1.264664      -1.264664      -1.264664    1[6-(6,6)]
    44       3.039003       3.039003       3.039003    1[6-(6,6)]
    45       5.772112       5.772112       5.772112    1[6-(6,6)]
    46       5.759499       5.759499       5.759499    1[6-(6,6)]
    47       3.403298       3.403298       3.403298    1[6-(6,6)]
    48       3.407232       3.407232       3.407232    1[6-(6,6)]
    49       4.788009       4.788009       4.788009    1[6-(6,6)]
    50       6.458265       6.458265       6.458265    1[6-(6,6)]
    51       8.147783       8.147783       8.147783    1[6-(6,6)]
    52       6.560906       6.560906       6.560906    1[6-(6,6)]
    53       0.186038       0.186038       0.186038    1[6-(6,7)]
    54       1.499991       1.499991       1.499991    1[6-(6,6)]
    55       4.424453       4.424453       4.424453    1[6-(6,6)]
    56      -3.019759      -3.019759      -3.019759    1[6-(6,7)]
    57       7.524081       7.524081       7.524081    1[6-(6,6)]
    58       6.100301       6.100301       6.100301    1[6-(6,6)]
    59       5.210272       5.210272       5.210272    1[6-(6,6)]
    60       7.135533       7.135533       7.135533    1[6-(6,6)]
    61       4.402424       4.402424       4.402424    1[6-(6,6)]
    62       4.415037       4.415037       4.415037    1[6-(6,6)]
    63       6.771238       6.771238       6.771238    1[6-(6,6)]
    64       6.767304       6.767304       6.767304    1[6-(6,6)]
    65      -0.842401      -0.842401      -0.842401    1[6-(6,6)]
    66      -2.512657      -2.512657      -2.512657    1[6-(6,6)]
    67      -4.202175      -4.202175      -4.202175    1[6-(6,6)]
    68        3.61363        3.61363        3.61363    1[6-(6,6)]
    69         2.8997         2.8997         2.8997    6[1-(0),6-(1,6),7-(6,30)]
    70       3.696818       3.696818       3.696818    6[1-(0),6-(1,7),6-(6,6)]
    71       3.124574       3.124574       3.124574    6[6-(1,6),6-(1,6),6-(6,6)]
    72       1.739603       1.739603       1.739603    6[1-(0),6-(1,7),6-(6,6)]
    73       1.012833       1.012833       1.012833    6[1-(0),6-(1,6),7-(6,30)]
    74      11.553324      11.553324      11.553324    6[6-(6,6),8-(30),8-(30)]
    75      10.588825      10.588825      10.588825    6[6-(1,6),6-(1,6),6-(8,8)]
    76      10.280203      10.280203      10.280203    6[1-(0),6-(1,6),6-(6,6)]
    77       9.427032       9.427032       9.427032    6[1-(0),6-(1,6),6-(1,6)]
    78        8.89443        8.89443        8.89443    6[1-(0),6-(1,6),6-(6,8)]
    79       9.220045       9.220045       9.220045    6[6-(1,6),6-(1,6),8-(6)]
    80      10.052506      10.052506      10.052506    6[1-(0),6-(6,6),6-(6,8)]
    81       2.485018       2.485018       2.485018    6[6-(1,6),6-(1,6),8-(6)]
    82       1.768338       1.768338       1.768338    6[1-(0),6-(1,6),6-(6,8)]
    83       1.774166       1.774166       1.774166    6[1-(0),6-(1,6),6-(6,8)]
    84       2.499213       2.499213       2.499213    6[6-(1,6),6-(1,6),8-(6)]
    85       3.191898       3.191898       3.191898    6[1-(0),6-(1,6),6-(6,8)]
    86        3.18916        3.18916        3.18916    6[1-(0),6-(1,6),6-(6,8)]
    87       1.543126       1.543126       1.543126    6[6-(1,6),6-(1,6),8-(6)]
    88       1.583121       1.583121       1.583121    6[1-(0),6-(1,6),6-(6,8)]
    89       0.589584       0.589584       0.589584    6[1-(0),6-(1,6),6-(1,6)]
    90      -0.428952      -0.428952      -0.428952    6[1-(0),6-(1,6),6-(6,6)]
    91      -0.461314      -0.461314      -0.461314    6[6-(1,6),6-(1,6),6-(8,8)]
    92       0.523689       0.523689       0.523689    6[1-(0),6-(6,6),6-(6,8)]
    93      -1.528375      -1.528375      -1.528375    6[6-(6,6),8-(30),8-(30)]
    94       7.274836       7.274836       7.274836    6[1-(0),6-(1,6),7-(6,30)]
    95       6.477718       6.477718       6.477718    6[1-(0),6-(1,7),6-(6,6)]
    96       7.049962       7.049962       7.049962    6[6-(1,6),6-(1,6),6-(6,6)]
    97       8.434933       8.434933       8.434933    6[1-(0),6-(1,7),6-(6,6)]
    98       9.161703       9.161703       9.161703    6[1-(0),6-(1,6),7-(6,30)]
    99      -1.378788      -1.378788      -1.378788    6[6-(6,6),8-(30),8-(30)]
   100      -0.414289      -0.414289      -0.414289    6[6-(1,6),6-(1,6),6-(8,8)]
   101      -0.105667      -0.105667      -0.105667    6[1-(0),6-(1,6),6-(6,6)]
   102       0.747504       0.747504       0.747504    6[1-(0),6-(1,6),6-(1,6)]
   103       1.280106       1.280106       1.280106    6[1-(0),6-(1,6),6-(6,8)]
   104       0.954491       0.954491       0.954491    6[6-(1,6),6-(1,6),8-(6)]
   105        0.12203        0.12203        0.12203    6[1-(0),6-(6,6),6-(6,8)]
   106        1.46059        1.46059        1.46059    6[6-(1,6),6-(1,6),8-(6)]
   107        2.17727        2.17727        2.17727    6[1-(0),6-(1,6),6-(6,8)]
   108       2.171442       2.171442       2.171442    6[1-(0),6-(1,6),6-(6,8)]
   109       1.446395       1.446395       1.446395    6[6-(1,6),6-(1,6),8-(6)]
   110        0.75371        0.75371        0.75371    6[1-(0),6-(1,6),6-(6,8)]
   111       0.756448       0.756448       0.756448    6[1-(0),6-(1,6),6-(6,8)]
   112        8.63141        8.63141        8.63141    6[6-(1,6),6-(1,6),8-(6)]
   113       8.591415       8.591415       8.591415    6[1-(0),6-(1,6),6-(6,8)]
   114       9.584952       9.584952       9.584952    6[1-(0),6-(1,6),6-(1,6)]
   115      10.603488      10.603488      10.603488    6[1-(0),6-(1,6),6-(6,6)]
   116       10.63585       10.63585       10.63585    6[6-(1,6),6-(1,6),6-(8,8)]
   117       9.650847       9.650847       9.650847    6[1-(0),6-(6,6),6-(6,8)]
   118      11.702911      11.702911      11.702911    6[6-(6,6),8-(30),8-(30)]
   119       4.160372       4.160372       4.160372    6[1-(0),6-(1,6),7-(6,30)]
   120       3.363254       3.363254       3.363254    6[1-(0),6-(1,7),6-(6,6)]
   121       3.935498       3.935498       3.935498    6[6-(1,6),6-(1,6),6-(6,6)]
   122       5.320469       5.320469       5.320469    6[1-(0),6-(1,7),6-(6,6)]
   123       6.047239       6.047239       6.047239    6[1-(0),6-(1,6),7-(6,30)]
   124      -4.493252      -4.493252      -4.493252    6[6-(6,6),8-(30),8-(30)]
   125      -3.528753      -3.528753      -3.528753    6[6-(1,6),6-(1,6),6-(8,8)]
   126      -3.220131      -3.220131      -3.220131    6[1-(0),6-(1,6),6-(6,6)]
   127       -2.36696       -2.36696       -2.36696    6[1-(0),6-(1,6),6-(1,6)]
   128      -1.834358      -1.834358      -1.834358    6[1-(0),6-(1,6),6-(6,8)]
   129      -2.159973      -2.159973      -2.159973    6[6-(1,6),6-(1,6),8-(6)]
   130      -2.992434      -2.992434      -2.992434    6[1-(0),6-(6,6),6-(6,8)]
   131       4.575054       4.575054       4.575054    6[6-(1,6),6-(1,6),8-(6)]
   132       5.291734       5.291734       5.291734    6[1-(0),6-(1,6),6-(6,8)]
   133       5.285906       5.285906       5.285906    6[1-(0),6-(1,6),6-(6,8)]
   134       4.560859       4.560859       4.560859    6[6-(1,6),6-(1,6),8-(6)]
   135       3.868174       3.868174       3.868174    6[1-(0),6-(1,6),6-(6,8)]
   136       3.870912       3.870912       3.870912    6[1-(0),6-(1,6),6-(6,8)]
   137       5.516946       5.516946       5.516946    6[6-(1,6),6-(1,6),8-(6)]
   138       5.476951       5.476951       5.476951    6[1-(0),6-(1,6),6-(6,8)]
   139       6.470488       6.470488       6.470488    6[1-(0),6-(1,6),6-(1,6)]
   140       7.489024       7.489024       7.489024    6[1-(0),6-(1,6),6-(6,6)]
   141       7.521386       7.521386       7.521386    6[6-(1,6),6-(1,6),6-(8,8)]
   142       6.536383       6.536383       6.536383    6[1-(0),6-(6,6),6-(6,8)]
   143       8.588447       8.588447       8.588447    6[6-(6,6),8-(30),8-(30)]
   144      -0.214764      -0.214764      -0.214764    6[1-(0),6-(1,6),7-(6,30)]
   145       0.582354       0.582354       0.582354    6[1-(0),6-(1,7),6-(6,6)]
   146        0.01011        0.01011        0.01011    6[6-(1,6),6-(1,6),6-(6,6)]
   147      -1.374861      -1.374861      -1.374861    6[1-(0),6-(1,7),6-(6,6)]
   148      -2.101631      -2.101631      -2.101631    6[1-(0),6-(1,6),7-(6,30)]
   149        8.43886        8.43886        8.43886    6[6-(6,6),8-(30),8-(30)]
   150       7.474361       7.474361       7.474361    6[6-(1,6),6-(1,6),6-(8,8)]
   151       7.165739       7.165739       7.165739    6[1-(0),6-(1,6),6-(6,6)]
   152       6.312568       6.312568       6.312568    6[1-(0),6-(1,6),6-(1,6)]
   153       5.779966       5.779966       5.779966    6[1-(0),6-(1,6),6-(6,8)]
   154       6.105581       6.105581       6.105581    6[6-(1,6),6-(1,6),8-(6)]
   155       6.938042       6.938042       6.938042    6[1-(0),6-(6,6),6-(6,8)]
   156       5.599482       5.599482       5.599482    6[6-(1,6),6-(1,6),8-(6)]
   157       4.882802       4.882802       4.882802    6[1-(0),6-(1,6),6-(6,8)]
   158        4.88863        4.88863        4.88863    6[1-(0),6-(1,6),6-(6,8)]
   159       5.613677       5.613677       5.613677    6[6-(1,6),6-(1,6),8-(6)]
   160       6.306362       6.306362       6.306362    6[1-(0),6-(1,6),6-(6,8)]
   161       6.303624       6.303624       6.303624    6[1-(0),6-(1,6),6-(6,8)]
   162      -1.571338      -1.571338      -1.571338    6[6-(1,6),6-(1,6),8-(6)]
   163      -1.531343      -1.531343      -1.531343    6[1-(0),6-(1,6),6-(6,8)]
   164       -2.52488       -2.52488       -2.52488    6[1-(0),6-(1,6),6-(1,6)]
   165      -3.543416      -3.543416      -3.543416    6[1-(0),6-(1,6),6-(6,6)]
   166      -3.575778      -3.575778      -3.575778    6[6-(1,6),6-(1,6),6-(8,8)]
   167      -2.590775      -2.590775      -2.590775    6[1-(0),6-(6,6),6-(6,8)]
   168      -4.642839      -4.642839      -4.642839    6[6-(6,6),8-(30),8-(30)]
   169         1.5674         1.5674         1.5674    7[6-(1,6),6-(1,6),30-(8,8,8,8)]
   170       8.607136       8.607136       8.607136    7[6-(1,6),6-(1,6),30-(8,8,8,8)]
   171       5.492672       5.492672       5.492672    7[6-(1,6),6-(1,6),30-(8,8,8,8)]
   172      -1.547064      -1.547064      -1.547064    7[6-(1,6),6-(1,6),30-(8,8,8,8)]
   173      12.270603      12.270603      12.270603    8[6-(6,8),30-(7,8,8,8)]
   174       5.361123       5.361123       5.361123    8[6-(6,8),30-(7,8,8,8)]
   175       2.476906       2.476906       2.476906    8[6-(6,6),6-(6,6)]
   176       2.583571       2.583571       2.583571    8[6-(6,6),6-(6,6)]
   177      -1.576802      -1.576802      -1.576802    8[6-(6,8),30-(7,8,8,8)]
   178      -2.290588      -2.290588      -2.290588    8[6-(6,8),30-(7,8,8,8)]
   179      -2.096067      -2.096067      -2.096067    8[6-(6,8),30-(7,8,8,8)]
   180      -1.415515      -1.415515      -1.415515    8[6-(6,8),30-(7,8,8,8)]
   181       1.468702       1.468702       1.468702    8[6-(6,6),6-(6,6)]
   182       1.362037       1.362037       1.362037    8[6-(6,6),6-(6,6)]
   183        5.52241        5.52241        5.52241    8[6-(6,8),30-(7,8,8,8)]
   184      -0.823876      -0.823876      -0.823876    8[6-(6,8),30-(7,8,8,8)]
   185      -5.210531      -5.210531      -5.210531    8[6-(6,8),30-(7,8,8,8)]
   186       1.698949       1.698949       1.698949    8[6-(6,8),30-(7,8,8,8)]
   187       4.583166       4.583166       4.583166    8[6-(6,6),6-(6,6)]
   188       4.476501       4.476501       4.476501    8[6-(6,6),6-(6,6)]
   189       8.636874       8.636874       8.636874    8[6-(6,8),30-(7,8,8,8)]
   190       -3.93834       -3.93834       -3.93834    8[6-(6,8),30-(7,8,8,8)]
   191       9.156139       9.156139       9.156139    8[6-(6,8),30-(7,8,8,8)]
   192       8.475587       8.475587       8.475587    8[6-(6,8),30-(7,8,8,8)]
   193        5.59137        5.59137        5.59137    8[6-(6,6),6-(6,6)]
   194       5.698035       5.698035       5.698035    8[6-(6,6),6-(6,6)]
   195       1.537662       1.537662       1.537662    8[6-(6,8),30-(7,8,8,8)]
   196      -5.405052      -5.405052      -5.405052    8[6-(6,8),30-(7,8,8,8)]
