# Supplementary material for: A collection of forcefield precursors for metal–organic frameworks
Source: RSC Adv. 2019 Nov 13;9(63):36492–507. doi: 10.1039/c9ra07327b (PMC9075174; doi:10.1039/c9ra07327b)
Supplement: RA-009-C9RA07327B-s2672 [file RA-009-C9RA07327B-s2672.txt]

WEBZEK_charged

22.180000    0.000000    0.000000
-0.000039    22.180000    0.000000
-11.089813    -11.089832    21.833225

     1       8.172101       8.172101       8.172101    48[8-(6),8-(6),8-(6),8-(6),8-(6,48),8-(6,48)]
     2       14.00791       14.00791       14.00791    48[8-(6),8-(6),8-(6),8-(6),8-(6,48),8-(6,48)]
     3      -8.218762      -8.218762      -8.218762    48[8-(6),8-(6),8-(6),8-(6),8-(6,48),8-(6,48)]
     4       8.219047       8.219047       8.219047    48[8-(6),8-(6),8-(6),8-(6),8-(6,48),8-(6,48)]
     5       8.172144       8.172144       8.172144    48[8-(6),8-(6),8-(6),8-(6),8-(6,48),8-(6,48)]
     6      14.007934      14.007934      14.007934    48[8-(6),8-(6),8-(6),8-(6),8-(6,48),8-(6,48)]
     7       2.871194       2.871194       2.871194    48[8-(6),8-(6),8-(6),8-(6),8-(6,48),8-(6,48)]
     8      -2.870976      -2.870976      -2.870976    48[8-(6),8-(6),8-(6),8-(6),8-(6,48),8-(6,48)]
     9       8.158926       8.158926       8.158926    48[8-(6),8-(6),8-(6,48),8-(6,48),8-(6,48),8-(6,48)]
    10      14.021119      14.021119      14.021119    48[8-(6),8-(6),8-(6,48),8-(6,48),8-(6,48),8-(6,48)]
    11      -5.544869      -5.544869      -5.544869    48[8-(6),8-(6),8-(6,48),8-(6,48),8-(6,48),8-(6,48)]
    12        5.54512        5.54512        5.54512    48[8-(6),8-(6),8-(6,48),8-(6,48),8-(6,48),8-(6,48)]
    13            0.0            0.0            0.0    48[8-(6),8-(6),8-(6),8-(6)]
    14        6.4e-05        6.4e-05        6.4e-05    48[8-(6),8-(6),8-(6),8-(6)]
    15      10.264962      10.264962      10.264962    1[6-(6,6)]
    16      11.695586      11.695586      11.695586    1[6-(6,6)]
    17       11.30073       11.30073       11.30073    1[6-(6,6)]
    18      14.822967      14.822967      14.822967    1[6-(6,6)]
    19      16.380016      16.380016      16.380016    1[6-(6,6)]
    20       13.78276       13.78276       13.78276    1[6-(6,6)]
    21      12.307725      12.307725      12.307725    1[6-(1,1,8)]
    22      12.764621      12.764621      12.764621    1[6-(1,1,8)]
    23      11.342886      11.342886      11.342886    1[6-(1,1,8)]
    24      11.964004      11.964004      11.964004    1[6-(1,1,8)]
    25      12.611655      12.611655      12.611655    1[6-(1,1,8)]
    26      11.050183      11.050183      11.050183    1[6-(1,1,8)]
    27       5.252229       5.252229       5.252229    1[6-(6,6)]
    28       2.643862       2.643862       2.643862    1[6-(6,6)]
    29       4.420492       4.420492       4.420492    1[6-(6,6)]
    30       1.006963       1.006963       1.006963    1[6-(6,6)]
    31       21.54563       21.54563       21.54563    1[6-(6,6)]
    32     -10.118357     -10.118357     -10.118357    1[6-(6,6)]
    33       4.083331       4.083331       4.083331    1[6-(1,1,8)]
    34       4.309555       4.309555       4.309555    1[6-(1,1,8)]
    35       5.301009       5.301009       5.301009    1[6-(1,1,8)]
    36       2.419826       2.419826       2.419826    1[6-(1,1,8)]
    37      -7.379118      -7.379118      -7.379118    1[6-(1,1,8)]
    38      -8.789771      -8.789771      -8.789771    1[6-(1,1,8)]
    39      11.915151      11.915151      11.915151    1[6-(6,6)]
    40      10.484555      10.484555      10.484555    1[6-(6,6)]
    41      10.879332      10.879332      10.879332    1[6-(6,6)]
    42       7.357172       7.357172       7.357172    1[6-(6,6)]
    43       5.800149       5.800149       5.800149    1[6-(6,6)]
    44       8.397442       8.397442       8.397442    1[6-(6,6)]
    45       9.872375       9.872375       9.872375    1[6-(1,1,8)]
    46       9.415456       9.415456       9.415456    1[6-(1,1,8)]
    47      10.837198      10.837198      10.837198    1[6-(1,1,8)]
    48      10.216204      10.216204      10.216204    1[6-(1,1,8)]
    49       9.568539       9.568539       9.568539    1[6-(1,1,8)]
    50      11.130012      11.130012      11.130012    1[6-(1,1,8)]
    51      16.927797      16.927797      16.927797    1[6-(6,6)]
    52      19.536154      19.536154      19.536154    1[6-(6,6)]
    53      17.759548      17.759548      17.759548    1[6-(6,6)]
    54      -1.006965      -1.006965      -1.006965    1[6-(6,6)]
    55       0.634343       0.634343       0.634343    1[6-(6,6)]
    56      10.118679      10.118679      10.118679    1[6-(6,6)]
    57      18.096679      18.096679      18.096679    1[6-(1,1,8)]
    58      17.870431      17.870431      17.870431    1[6-(1,1,8)]
    59       16.87899       16.87899       16.87899    1[6-(1,1,8)]
    60      19.760146      19.760146      19.760146    1[6-(1,1,8)]
    61       7.379451       7.379451       7.379451    1[6-(1,1,8)]
    62       8.790096       8.790096       8.790096    1[6-(1,1,8)]
    63      12.059378      12.059378      12.059378    1[6-(6,6)]
    64      12.068234      12.068234      12.068234    1[6-(6,6)]
    65      -6.325619      -6.325619      -6.325619    1[6-(6,6)]
    66      12.982045      12.982045      12.982045    1[6-(6,6)]
    67      12.999773      12.999773      12.999773    1[6-(6,6)]
    68       14.82961       14.82961       14.82961    1[6-(6,6)]
    69      -3.947944      -3.947944      -3.947944    1[6-(1,1,8)]
    70      -4.216311      -4.216311      -4.216311    1[6-(1,1,8)]
    71      -4.673221      -4.673221      -4.673221    1[6-(1,1,8)]
    72      15.597038      15.597038      15.597038    1[6-(1,1,8)]
    73       16.71048       16.71048       16.71048    1[6-(1,1,8)]
    74       16.57962       16.57962       16.57962    1[6-(1,1,8)]
    75      -4.815133      -4.815133      -4.815133    1[6-(6,6)]
    76      -1.046741      -1.046741      -1.046741    1[6-(6,6)]
    77      -0.962472      -0.962472      -0.962472    1[6-(6,6)]
    78      -4.469142      -4.469142      -4.469142    1[6-(6,6)]
    79      -4.595553      -4.595553      -4.595553    1[6-(6,6)]
    80       9.861233       9.861233       9.861233    1[6-(6,6)]
    81      -6.669371      -6.669371      -6.669371    1[6-(1,1,8)]
    82      -6.769169      -6.769169      -6.769169    1[6-(1,1,8)]
    83      -5.937428      -5.937428      -5.937428    1[6-(1,1,8)]
    84       1.095869       1.095869       1.095869    1[6-(1,1,8)]
    85      11.841896      11.841896      11.841896    1[6-(1,1,8)]
    86      11.451535      11.451535      11.451535    1[6-(1,1,8)]
    87      10.120843      10.120843      10.120843    1[6-(6,6)]
    88       10.11196       10.11196       10.11196    1[6-(6,6)]
    89       6.325854       6.325854       6.325854    1[6-(6,6)]
    90       9.198151       9.198151       9.198151    1[6-(6,6)]
    91       9.180396       9.180396       9.180396    1[6-(6,6)]
    92       7.350523       7.350523       7.350523    1[6-(6,6)]
    93        3.94814        3.94814        3.94814    1[6-(1,1,8)]
    94        4.21653        4.21653        4.21653    1[6-(1,1,8)]
    95       4.673432       4.673432       4.673432    1[6-(1,1,8)]
    96       6.583089       6.583089       6.583089    1[6-(1,1,8)]
    97       5.469661       5.469661       5.469661    1[6-(1,1,8)]
    98        5.60052        5.60052        5.60052    1[6-(1,1,8)]
    99       4.815403       4.815403       4.815403    1[6-(6,6)]
   100       1.047021       1.047021       1.047021    1[6-(6,6)]
   101       0.962728       0.962728       0.962728    1[6-(6,6)]
   102       4.469401       4.469401       4.469401    1[6-(6,6)]
   103       4.595876       4.595876       4.595876    1[6-(6,6)]
   104      12.318741      12.318741      12.318741    1[6-(6,6)]
   105       6.669657       6.669657       6.669657    1[6-(1,1,8)]
   106       6.769479       6.769479       6.769479    1[6-(1,1,8)]
   107       5.937724       5.937724       5.937724    1[6-(1,1,8)]
   108      -1.095545      -1.095545      -1.095545    1[6-(1,1,8)]
   109      10.338066      10.338066      10.338066    1[6-(1,1,8)]
   110      10.728436      10.728436      10.728436    1[6-(1,1,8)]
   111       10.26491       10.26491       10.26491    1[6-(6,6)]
   112      11.695506      11.695506      11.695506    1[6-(6,6)]
   113      11.300716      11.300716      11.300716    1[6-(6,6)]
   114      14.822885      14.822885      14.822885    1[6-(6,6)]
   115      16.379908      16.379908      16.379908    1[6-(6,6)]
   116       2.692796       2.692796       2.692796    1[6-(6,6)]
   117      12.307664      12.307664      12.307664    1[6-(1,1,8)]
   118      12.764584      12.764584      12.764584    1[6-(1,1,8)]
   119      11.342843      11.342843      11.342843    1[6-(1,1,8)]
   120       0.874032       0.874032       0.874032    1[6-(1,1,8)]
   121       1.521692       1.521692       1.521692    1[6-(1,1,8)]
   122       -0.03978       -0.03978       -0.03978    1[6-(1,1,8)]
   123       5.252245       5.252245       5.252245    1[6-(6,6)]
   124       2.643914       2.643914       2.643914    1[6-(6,6)]
   125        4.42052        4.42052        4.42052    1[6-(6,6)]
   126       1.007006       1.007006       1.007006    1[6-(6,6)]
   127      -0.634262      -0.634262      -0.634262    1[6-(6,6)]
   128       0.971576       0.971576       0.971576    1[6-(6,6)]
   129        4.08337        4.08337        4.08337    1[6-(1,1,8)]
   130       4.309618       4.309618       4.309618    1[6-(1,1,8)]
   131       5.301056       5.301056       5.301056    1[6-(1,1,8)]
   132       2.419914       2.419914       2.419914    1[6-(1,1,8)]
   133       3.710797       3.710797       3.710797    1[6-(1,1,8)]
   134       2.300154       2.300154       2.300154    1[6-(1,1,8)]
   135      11.915105      11.915105      11.915105    1[6-(6,6)]
   136      10.484481      10.484481      10.484481    1[6-(6,6)]
   137      10.879312      10.879312      10.879312    1[6-(6,6)]
   138       7.357104       7.357104       7.357104    1[6-(6,6)]
   139       5.800055       5.800055       5.800055    1[6-(6,6)]
   140      -2.692495      -2.692495      -2.692495    1[6-(6,6)]
   141       9.872326       9.872326       9.872326    1[6-(1,1,8)]
   142       9.415428       9.415428       9.415428    1[6-(1,1,8)]
   143      10.837162      10.837162      10.837162    1[6-(1,1,8)]
   144      -0.873737      -0.873737      -0.873737    1[6-(1,1,8)]
   145      -1.521384      -1.521384      -1.521384    1[6-(1,1,8)]
   146       0.040087       0.040087       0.040087    1[6-(1,1,8)]
   147      16.927819      16.927819      16.927819    1[6-(6,6)]
   148      -2.643801      -2.643801      -2.643801    1[6-(6,6)]
   149      17.759568      17.759568      17.759568    1[6-(6,6)]
   150      -1.006915      -1.006915      -1.006915    1[6-(6,6)]
   151       0.634418       0.634418       0.634418    1[6-(6,6)]
   152      -0.971396      -0.971396      -0.971396    1[6-(6,6)]
   153       18.09671       18.09671       18.09671    1[6-(1,1,8)]
   154      -4.309515      -4.309515      -4.309515    1[6-(1,1,8)]
   155      16.879034      16.879034      16.879034    1[6-(1,1,8)]
   156      -2.419758      -2.419758      -2.419758    1[6-(1,1,8)]
   157      -3.710628      -3.710628      -3.710628    1[6-(1,1,8)]
   158      -2.299976      -2.299976      -2.299976    1[6-(1,1,8)]
   159       0.969405       0.969405       0.969405    1[6-(6,6)]
   160       0.978293       0.978293       0.978293    1[6-(6,6)]
   161       4.764398       4.764398       4.764398    1[6-(6,6)]
   162       1.892114       1.892114       1.892114    1[6-(6,6)]
   163       1.909874       1.909874       1.909874    1[6-(6,6)]
   164      14.829551      14.829551      14.829551    1[6-(6,6)]
   165       7.142115       7.142115       7.142115    1[6-(1,1,8)]
   166       6.873727       6.873727       6.873727    1[6-(1,1,8)]
   167        6.41682        6.41682        6.41682    1[6-(1,1,8)]
   168      15.596978      15.596978      15.596978    1[6-(1,1,8)]
   169      16.710408      16.710408      16.710408    1[6-(1,1,8)]
   170      16.579544      16.579544      16.579544    1[6-(1,1,8)]
   171       6.274828       6.274828       6.274828    1[6-(6,6)]
   172        10.0432        10.0432        10.0432    1[6-(6,6)]
   173        10.1275        10.1275        10.1275    1[6-(6,6)]
   174       6.620815       6.620815       6.620815    1[6-(6,6)]
   175       6.494373       6.494373       6.494373    1[6-(6,6)]
   176       9.861288       9.861288       9.861288    1[6-(6,6)]
   177        4.42057        4.42057        4.42057    1[6-(1,1,8)]
   178       4.320748       4.320748       4.320748    1[6-(1,1,8)]
   179       5.152507       5.152507       5.152507    1[6-(1,1,8)]
   180      12.185766      12.185766      12.185766    1[6-(1,1,8)]
   181      11.841972      11.841972      11.841972    1[6-(1,1,8)]
   182      11.451597      11.451597      11.451597    1[6-(1,1,8)]
   183      -0.969124      -0.969124      -0.969124    1[6-(6,6)]
   184      -0.977985      -0.977985      -0.977985    1[6-(6,6)]
   185       -4.76413       -4.76413       -4.76413    1[6-(6,6)]
   186      -1.891807      -1.891807      -1.891807    1[6-(6,6)]
   187      -1.909541      -1.909541      -1.909541    1[6-(6,6)]
   188       7.350445       7.350445       7.350445    1[6-(6,6)]
   189      -7.141809      -7.141809      -7.141809    1[6-(1,1,8)]
   190      -6.873443      -6.873443      -6.873443    1[6-(1,1,8)]
   191      -6.416529      -6.416529      -6.416529    1[6-(1,1,8)]
   192       6.583023       6.583023       6.583023    1[6-(1,1,8)]
   193       5.469579       5.469579       5.469579    1[6-(1,1,8)]
   194       5.600444       5.600444       5.600444    1[6-(1,1,8)]
   195      -6.274595      -6.274595      -6.274595    1[6-(6,6)]
   196      12.136983      12.136983      12.136983    1[6-(6,6)]
   197      12.052747      12.052747      12.052747    1[6-(6,6)]
   198      -6.620649      -6.620649      -6.620649    1[6-(6,6)]
   199      15.685767      15.685767      15.685767    1[6-(6,6)]
   200      12.318828      12.318828      12.318828    1[6-(6,6)]
   201      -4.420354      -4.420354      -4.420354    1[6-(1,1,8)]
   202      -4.320595      -4.320595      -4.320595    1[6-(1,1,8)]
   203      -5.152301      -5.152301      -5.152301    1[6-(1,1,8)]
   204       9.994373       9.994373       9.994373    1[6-(1,1,8)]
   205      10.338155      10.338155      10.338155    1[6-(1,1,8)]
   206      10.728521      10.728521      10.728521    1[6-(1,1,8)]
   207       2.082697       2.082697       2.082697    1[6-(6,6)]
   208       2.045006       2.045006       2.045006    1[6-(6,6)]
   209      20.738286      20.738286      20.738286    1[6-(6,6)]
   210      18.686651      18.686651      18.686651    1[6-(1,1,8)]
   211      18.702175      18.702175      18.702175    1[6-(1,1,8)]
   212      19.278846      19.278846      19.278846    1[6-(1,1,8)]
   213      20.097323      20.097323      20.097323    1[6-(6,6)]
   214      -2.044962      -2.044962      -2.044962    1[6-(6,6)]
   215       1.441712       1.441712       1.441712    1[6-(6,6)]
   216       3.493372       3.493372       3.493372    1[6-(1,1,8)]
   217       3.477839       3.477839       3.477839    1[6-(1,1,8)]
   218       2.901154       2.901154       2.901154    1[6-(1,1,8)]
   219      -8.514748      -8.514748      -8.514748    1[6-(6,6)]
   220      -6.851299      -6.851299      -6.851299    1[6-(6,6)]
   221       -7.18397       -7.18397       -7.18397    1[6-(6,6)]
   222      -6.023965      -6.023965      -6.023965    1[6-(1,1,8)]
   223      -4.544555      -4.544555      -4.544555    1[6-(1,1,8)]
   224      -5.693473      -5.693473      -5.693473    1[6-(1,1,8)]
   225       8.515025       8.515025       8.515025    1[6-(6,6)]
   226       6.851512       6.851512       6.851512    1[6-(6,6)]
   227       7.184268       7.184268       7.184268    1[6-(6,6)]
   228       6.024238       6.024238       6.024238    1[6-(1,1,8)]
   229       4.544836       4.544836       4.544836    1[6-(1,1,8)]
   230       5.693768       5.693768       5.693768    1[6-(1,1,8)]
   231       2.082733       2.082733       2.082733    1[6-(6,6)]
   232       2.045011       2.045011       2.045011    1[6-(6,6)]
   233      -1.441661      -1.441661      -1.441661    1[6-(6,6)]
   234      -3.493325      -3.493325      -3.493325    1[6-(1,1,8)]
   235      -3.477798      -3.477798      -3.477798    1[6-(1,1,8)]
   236      -2.901109      -2.901109      -2.901109    1[6-(1,1,8)]
   237      -2.082662      -2.082662      -2.082662    1[6-(6,6)]
   238      -2.044966      -2.044966      -2.044966    1[6-(6,6)]
   239       1.441753       1.441753       1.441753    1[6-(6,6)]
   240       3.493393       3.493393       3.493393    1[6-(1,1,8)]
   241       3.477873       3.477873       3.477873    1[6-(1,1,8)]
   242       2.901198       2.901198       2.901198    1[6-(1,1,8)]
   243       2.575195       2.575195       2.575195    1[6-(6,6)]
   244       4.238708       4.238708       4.238708    1[6-(6,6)]
   245       3.905978       3.905978       3.905978    1[6-(6,6)]
   246        5.06604        5.06604        5.06604    1[6-(1,1,8)]
   247       6.545403       6.545403       6.545403    1[6-(1,1,8)]
   248       5.396473       5.396473       5.396473    1[6-(1,1,8)]
   249      -2.575008      -2.575008      -2.575008    1[6-(6,6)]
   250      -4.238496      -4.238496      -4.238496    1[6-(6,6)]
   251      -3.905813      -3.905813      -3.905813    1[6-(6,6)]
   252      -5.065811      -5.065811      -5.065811    1[6-(1,1,8)]
   253      -6.545221      -6.545221      -6.545221    1[6-(1,1,8)]
   254      -5.396305      -5.396305      -5.396305    1[6-(1,1,8)]
   255       6.523167       6.523167       6.523167    1[6-(1,1,7)]
   256       6.257005       6.257005       6.257005    1[6-(1,1,7)]
   257       5.241167       5.241167       5.241167    1[6-(1,1,7)]
   258        6.64074        6.64074        6.64074    1[6-(1,1,7)]
   259       5.797906       5.797906       5.797906    1[6-(1,1,7)]
   260       5.345423       5.345423       5.345423    1[6-(1,1,7)]
   261        7.74086        7.74086        7.74086    1[7-(1,6,6)]
   262       7.000054       7.000054       7.000054    1[7-(1,6,6)]
   263       3.318154       3.318154       3.318154    1[6-(1,1,7)]
   264       2.315615       2.315615       2.315615    1[6-(1,1,7)]
   265       3.511125       3.511125       3.511125    1[6-(1,1,7)]
   266       1.783319       1.783319       1.783319    1[6-(1,1,7)]
   267       2.388822       2.388822       2.388822    1[6-(1,1,7)]
   268       3.282685       3.282685       3.282685    1[6-(1,1,7)]
   269        1.11569        1.11569        1.11569    1[7-(1,6,6)]
   270       2.073873       2.073873       2.073873    1[7-(1,6,6)]
   271      15.656894      15.656894      15.656894    1[6-(1,1,7)]
   272      15.923019      15.923019      15.923019    1[6-(1,1,7)]
   273      16.938905      16.938905      16.938905    1[6-(1,1,7)]
   274      15.539368      15.539368      15.539368    1[6-(1,1,7)]
   275      16.382209      16.382209      16.382209    1[6-(1,1,7)]
   276      16.834673      16.834673      16.834673    1[6-(1,1,7)]
   277      14.439227      14.439227      14.439227    1[7-(1,6,6)]
   278      15.180041      15.180041      15.180041    1[7-(1,6,6)]
   279      18.861904      18.861904      18.861904    1[6-(1,1,7)]
   280      19.864433      19.864433      19.864433    1[6-(1,1,7)]
   281      18.668937      18.668937      18.668937    1[6-(1,1,7)]
   282      -1.783217      -1.783217      -1.783217    1[6-(1,1,7)]
   283      -2.388778      -2.388778      -2.388778    1[6-(1,1,7)]
   284      18.897412      18.897412      18.897412    1[6-(1,1,7)]
   285      -1.115614      -1.115614      -1.115614    1[7-(1,6,6)]
   286      -2.073786      -2.073786      -2.073786    1[7-(1,6,6)]
   287      10.069865      10.069865      10.069865    1[6-(1,1,7)]
   288       8.530572       8.530572       8.530572    1[6-(1,1,7)]
   289       9.559722       9.559722       9.559722    1[6-(1,1,7)]
   290       7.789737       7.789737       7.789737    1[6-(1,1,7)]
   291       9.042905       9.042905       9.042905    1[6-(1,1,7)]
   292       8.162369       8.162369       8.162369    1[6-(1,1,7)]
   293       9.022954       9.022954       9.022954    1[7-(1,6,6)]
   294      10.205145      10.205145      10.205145    1[7-(1,6,6)]
   295       9.364548       9.364548       9.364548    1[6-(1,1,7)]
   296      10.407015      10.407015      10.407015    1[6-(1,1,7)]
   297      10.894966      10.894966      10.894966    1[6-(1,1,7)]
   298       8.701308       8.701308       8.701308    1[6-(1,1,7)]
   299       8.066968       8.066968       8.066968    1[6-(1,1,7)]
   300       8.963071       8.963071       8.963071    1[6-(1,1,7)]
   301      10.007724      10.007724      10.007724    1[7-(1,6,6)]
   302      10.815069      10.815069      10.815069    1[7-(1,6,6)]
   303      12.110409      12.110409      12.110409    1[6-(1,1,7)]
   304      -8.530301      -8.530301      -8.530301    1[6-(1,1,7)]
   305      12.620541      12.620541      12.620541    1[6-(1,1,7)]
   306      14.390489      14.390489      14.390489    1[6-(1,1,7)]
   307      13.137315      13.137315      13.137315    1[6-(1,1,7)]
   308      14.017869      14.017869      14.017869    1[6-(1,1,7)]
   309      13.157294      13.157294      13.157294    1[7-(1,6,6)]
   310      11.975095      11.975095      11.975095    1[7-(1,6,6)]
   311      12.815729      12.815729      12.815729    1[6-(1,1,7)]
   312      11.773272      11.773272      11.773272    1[6-(1,1,7)]
   313      11.285307      11.285307      11.285307    1[6-(1,1,7)]
   314      13.478886      13.478886      13.478886    1[6-(1,1,7)]
   315      -8.066755      -8.066755      -8.066755    1[6-(1,1,7)]
   316      13.217167      13.217167      13.217167    1[6-(1,1,7)]
   317      12.172496      12.172496      12.172496    1[7-(1,6,6)]
   318       11.36514       11.36514       11.36514    1[7-(1,6,6)]
   319       6.523174       6.523174       6.523174    1[6-(1,1,7)]
   320       6.257015       6.257015       6.257015    1[6-(1,1,7)]
   321       5.241165       5.241165       5.241165    1[6-(1,1,7)]
   322       6.640708       6.640708       6.640708    1[6-(1,1,7)]
   323       5.797862       5.797862       5.797862    1[6-(1,1,7)]
   324       5.345401       5.345401       5.345401    1[6-(1,1,7)]
   325       7.740844       7.740844       7.740844    1[7-(1,6,6)]
   326       7.000027       7.000027       7.000027    1[7-(1,6,6)]
   327       3.318167       3.318167       3.318167    1[6-(1,1,7)]
   328       2.315633       2.315633       2.315633    1[6-(1,1,7)]
   329       3.511128       3.511128       3.511128    1[6-(1,1,7)]
   330       1.783289       1.783289       1.783289    1[6-(1,1,7)]
   331       2.388814       2.388814       2.388814    1[6-(1,1,7)]
   332        3.28266        3.28266        3.28266    1[6-(1,1,7)]
   333       1.115682       1.115682       1.115682    1[7-(1,6,6)]
   334       2.073851       2.073851       2.073851    1[7-(1,6,6)]
   335      15.656894      15.656894      15.656894    1[6-(1,1,7)]
   336       15.92305       15.92305       15.92305    1[6-(1,1,7)]
   337      16.938891      16.938891      16.938891    1[6-(1,1,7)]
   338      15.539312      15.539312      15.539312    1[6-(1,1,7)]
   339      16.382151      16.382151      16.382151    1[6-(1,1,7)]
   340      16.834631      16.834631      16.834631    1[6-(1,1,7)]
   341      14.439197      14.439197      14.439197    1[7-(1,6,6)]
   342      15.180007      15.180007      15.180007    1[7-(1,6,6)]
   343      -3.318096      -3.318096      -3.318096    1[6-(1,1,7)]
   344      -2.315553      -2.315553      -2.315553    1[6-(1,1,7)]
   345      -3.511061      -3.511061      -3.511061    1[6-(1,1,7)]
   346      -1.783263      -1.783263      -1.783263    1[6-(1,1,7)]
   347      -2.388768      -2.388768      -2.388768    1[6-(1,1,7)]
   348      18.897372      18.897372      18.897372    1[6-(1,1,7)]
   349      -1.115629      -1.115629      -1.115629    1[7-(1,6,6)]
   350       -2.07381       -2.07381       -2.07381    1[7-(1,6,6)]
   351      -1.020174      -1.020174      -1.020174    1[6-(1,1,7)]
   352      -2.559465      -2.559465      -2.559465    1[6-(1,1,7)]
   353       -1.53031       -1.53031       -1.53031    1[6-(1,1,7)]
   354      -3.300254      -3.300254      -3.300254    1[6-(1,1,7)]
   355      -2.047082      -2.047082      -2.047082    1[6-(1,1,7)]
   356      -2.927638      -2.927638      -2.927638    1[6-(1,1,7)]
   357      -2.067054      -2.067054      -2.067054    1[7-(1,6,6)]
   358      -0.884858      -0.884858      -0.884858    1[7-(1,6,6)]
   359      -1.725505      -1.725505      -1.725505    1[6-(1,1,7)]
   360      -0.683052      -0.683052      -0.683052    1[6-(1,1,7)]
   361      -0.195083      -0.195083      -0.195083    1[6-(1,1,7)]
   362      -2.388667      -2.388667      -2.388667    1[6-(1,1,7)]
   363      -3.023024      -3.023024      -3.023024    1[6-(1,1,7)]
   364      -2.126944      -2.126944      -2.126944    1[6-(1,1,7)]
   365       -1.08228       -1.08228       -1.08228    1[7-(1,6,6)]
   366      -0.274921      -0.274921      -0.274921    1[7-(1,6,6)]
   367       1.020402       1.020402       1.020402    1[6-(1,1,7)]
   368       2.559696       2.559696       2.559696    1[6-(1,1,7)]
   369        1.53055        1.53055        1.53055    1[6-(1,1,7)]
   370        3.30053        3.30053        3.30053    1[6-(1,1,7)]
   371       2.047365       2.047365       2.047365    1[6-(1,1,7)]
   372       2.927902       2.927902       2.927902    1[6-(1,1,7)]
   373       2.067309       2.067309       2.067309    1[7-(1,6,6)]
   374        0.88512        0.88512        0.88512    1[7-(1,6,6)]
   375       1.725691       1.725691       1.725691    1[6-(1,1,7)]
   376       0.683228       0.683228       0.683228    1[6-(1,1,7)]
   377       0.195312       0.195312       0.195312    1[6-(1,1,7)]
   378       2.388898       2.388898       2.388898    1[6-(1,1,7)]
   379       3.023235       3.023235       3.023235    1[6-(1,1,7)]
   380       2.127208       2.127208       2.127208    1[6-(1,1,7)]
   381       1.082484       1.082484       1.082484    1[7-(1,6,6)]
   382       0.275136       0.275136       0.275136    1[7-(1,6,6)]
   383       9.841275       9.841275       9.841275    6[6-(6,6),8-(0),8-(48,48)]
   384      10.642021      10.642021      10.642021    6[6-(1,6),6-(1,6),6-(8,8)]
   385      10.759579      10.759579      10.759579    6[1-(0),6-(1,6),6-(6,6)]
   386      11.615736      11.615736      11.615736    6[1-(0),6-(1,6),6-(6,6)]
   387      12.354334      12.354334      12.354334    6[6-(1,6),6-(6,6),6-(6,8)]
   388      12.234558      12.234558      12.234558    6[6-(1,6),6-(6,6),8-(6)]
   389      11.378362      11.378362      11.378362    6[1-(0),6-(6,6),6-(6,8)]
   390      13.363532      13.363532      13.363532    6[6-(1,6),6-(6,6),6-(6,8)]
   391       14.60561       14.60561       14.60561    6[1-(0),6-(1,6),6-(6,6)]
   392       15.53496       15.53496       15.53496    6[1-(0),6-(1,6),6-(6,6)]
   393      15.215578      15.215578      15.215578    6[6-(1,6),6-(1,6),6-(8,8)]
   394      13.993463      13.993463      13.993463    6[1-(0),6-(6,6),6-(6,8)]
   395      13.044151      13.044151      13.044151    6[6-(1,6),6-(6,6),8-(6)]
   396      -5.959659      -5.959659      -5.959659    6[6-(6,6),8-(48),8-(48)]
   397       12.26114       12.26114       12.26114    6[1-(0),1-(0),1-(0),8-(6)]
   398      11.879714      11.879714      11.879714    6[1-(0),1-(0),1-(0),8-(6)]
   399       6.032981       6.032981       6.032981    6[6-(6,6),8-(48),8-(48,48)]
   400       4.999385       4.999385       4.999385    6[6-(1,6),6-(1,6),6-(8,8)]
   401       4.799757       4.799757       4.799757    6[1-(0),6-(6,6),6-(6,8)]
   402       3.883715       3.883715       3.883715    6[6-(1,6),6-(6,6),8-(6)]
   403       3.083017       3.083017       3.083017    6[6-(1,6),6-(6,6),6-(6,8)]
   404       3.227195       3.227195       3.227195    6[1-(0),6-(1,6),6-(6,6)]
   405       4.269663       4.269663       4.269663    6[1-(0),6-(1,6),6-(6,6)]
   406       2.005061       2.005061       2.005061    6[6-(1,6),6-(6,6),6-(6,8)]
   407       1.004741       1.004741       1.004741    6[1-(0),6-(1,6),6-(6,6)]
   408      -0.008892      -0.008892      -0.008892    6[1-(0),6-(1,6),6-(6,6)]
   409      11.054673      11.054673      11.054673    6[6-(1,6),6-(1,6),6-(8,8)]
   410     -10.131661     -10.131661     -10.131661    6[1-(0),6-(6,6),6-(6,8)]
   411       1.896373       1.896373       1.896373    6[6-(1,6),6-(6,6),8-(6)]
   412      10.069873      10.069873      10.069873    6[6-(6,6),8-(48),8-(48)]
   413       4.384974       4.384974       4.384974    6[1-(0),1-(0),1-(0),8-(6)]
   414       2.827932       2.827932       2.827932    6[1-(0),1-(0),1-(0),8-(6)]
   415      12.338771      12.338771      12.338771    6[6-(6,6),8-(0),8-(48,48)]
   416      11.538083      11.538083      11.538083    6[6-(1,6),6-(1,6),6-(8,8)]
   417      11.420537      11.420537      11.420537    6[1-(0),6-(1,6),6-(6,6)]
   418      10.564397      10.564397      10.564397    6[1-(0),6-(1,6),6-(6,6)]
   419       9.825804       9.825804       9.825804    6[6-(1,6),6-(6,6),6-(6,8)]
   420       9.945568       9.945568       9.945568    6[6-(1,6),6-(6,6),8-(6)]
   421      10.801707      10.801707      10.801707    6[1-(0),6-(6,6),6-(6,8)]
   422       8.816622       8.816622       8.816622    6[6-(1,6),6-(6,6),6-(6,8)]
   423       7.574542       7.574542       7.574542    6[1-(0),6-(1,6),6-(6,6)]
   424       6.645208       6.645208       6.645208    6[1-(0),6-(1,6),6-(6,6)]
   425       6.964608       6.964608       6.964608    6[6-(1,6),6-(1,6),6-(8,8)]
   426       8.186727       8.186727       8.186727    6[1-(0),6-(6,6),6-(6,8)]
   427       9.136023       9.136023       9.136023    6[6-(1,6),6-(6,6),8-(6)]
   428       5.959863       5.959863       5.959863    6[6-(6,6),8-(48),8-(48)]
   429       9.918948       9.918948       9.918948    6[1-(0),1-(0),1-(0),8-(6)]
   430      10.300481      10.300481      10.300481    6[1-(0),1-(0),1-(0),8-(6)]
   431      16.147071      16.147071      16.147071    6[6-(6,6),8-(48),8-(48,48)]
   432      17.180651      17.180651      17.180651    6[6-(1,6),6-(1,6),6-(8,8)]
   433      17.380267      17.380267      17.380267    6[1-(0),6-(6,6),6-(6,8)]
   434      18.296293      18.296293      18.296293    6[6-(1,6),6-(6,6),8-(6)]
   435      19.096987      19.096987      19.096987    6[6-(1,6),6-(6,6),6-(6,8)]
   436      18.952822      18.952822      18.952822    6[1-(0),6-(1,6),6-(6,6)]
   437      17.910369      17.910369      17.910369    6[1-(0),6-(1,6),6-(6,6)]
   438      20.174927      20.174927      20.174927    6[6-(1,6),6-(6,6),6-(6,8)]
   439      21.175247      21.175247      21.175247    6[1-(0),6-(1,6),6-(6,6)]
   440       0.008865       0.008865       0.008865    6[1-(0),6-(1,6),6-(6,6)]
   441      11.125659      11.125659      11.125659    6[6-(1,6),6-(1,6),6-(8,8)]
   442      10.131993      10.131993      10.131993    6[1-(0),6-(6,6),6-(6,8)]
   443        20.2836        20.2836        20.2836    6[6-(1,6),6-(6,6),8-(6)]
   444     -10.069557     -10.069557     -10.069557    6[6-(6,6),8-(48),8-(48)]
   445      17.795024      17.795024      17.795024    6[1-(0),1-(0),1-(0),8-(6)]
   446      19.352031      19.352031      19.352031    6[1-(0),1-(0),1-(0),8-(6)]
   447      -8.177639      -8.177639      -8.177639    6[6-(6,6),8-(0),8-(48,48)]
   448      13.955772      13.955772      13.955772    6[6-(1,6),6-(1,6),6-(8,8)]
   449      12.822368      12.822368      12.822368    6[1-(0),6-(1,6),6-(6,6)]
   450      12.826794      12.826794      12.826794    6[1-(0),6-(1,6),6-(6,6)]
   451      13.966842      13.966842      13.966842    6[6-(1,6),6-(6,6),6-(6,8)]
   452      15.100247      15.100247      15.100247    6[6-(1,6),6-(6,6),8-(6)]
   453      -7.084179      -7.084179      -7.084179    6[1-(0),6-(6,6),6-(6,8)]
   454      13.926908      13.926908      13.926908    6[6-(1,6),6-(6,6),6-(6,8)]
   455        13.3591        13.3591        13.3591    6[1-(0),6-(1,6),6-(6,6)]
   456      13.361308      13.361308      13.361308    6[1-(0),6-(1,6),6-(6,6)]
   457      13.889183      13.889183      13.889183    6[6-(1,6),6-(1,6),6-(8,8)]
   458       14.45921       14.45921       14.45921    6[1-(0),6-(6,6),6-(6,8)]
   459      14.510233      14.510233      14.510233    6[6-(1,6),6-(6,6),8-(6)]
   460      13.991201      13.991201      13.991201    6[6-(6,6),8-(48),8-(48)]
   461      -4.562324      -4.562324      -4.562324    6[1-(0),1-(0),1-(0),8-(6)]
   462      16.093877      16.093877      16.093877    6[1-(0),1-(0),1-(0),8-(6)]
   463      -2.912103      -2.912103      -2.912103    6[6-(6,6),8-(48),8-(48,48)]
   464      -2.812283      -2.812283      -2.812283    6[6-(1,6),6-(1,6),6-(8,8)]
   465      -4.021087      -4.021087      -4.021087    6[1-(0),6-(6,6),6-(6,8)]
   466      -3.903523      -3.903523      -3.903523    6[6-(1,6),6-(6,6),8-(6)]
   467      -2.887676      -2.887676      -2.887676    6[6-(1,6),6-(6,6),6-(6,8)]
   468      -1.765375      -1.765375      -1.765375    6[1-(0),6-(1,6),6-(6,6)]
   469      -1.729896      -1.729896      -1.729896    6[1-(0),6-(1,6),6-(6,6)]
   470      -2.876576      -2.876576      -2.876576    6[6-(1,6),6-(6,6),6-(6,8)]
   471       -3.83475       -3.83475       -3.83475    6[1-(0),6-(1,6),6-(6,6)]
   472      -3.907974      -3.907974      -3.907974    6[1-(0),6-(1,6),6-(6,6)]
   473       8.193293       8.193293       8.193293    6[6-(1,6),6-(1,6),6-(8,8)]
   474       9.198046       9.198046       9.198046    6[1-(0),6-(6,6),6-(6,8)]
   475      -1.936136      -1.936136      -1.936136    6[6-(1,6),6-(6,6),8-(6)]
   476       8.184392       8.184392       8.184392    6[6-(6,6),8-(48),8-(48)]
   477      -6.199149      -6.199149      -6.199149    6[1-(0),1-(0),1-(0),8-(6)]
   478       0.452653       0.452653       0.452653    6[1-(0),1-(0),1-(0),8-(6)]
   479       8.177889       8.177889       8.177889    6[6-(6,6),8-(0),8-(48,48)]
   480       8.224459       8.224459       8.224459    6[6-(1,6),6-(1,6),6-(8,8)]
   481       9.357851       9.357851       9.357851    6[1-(0),6-(1,6),6-(6,6)]
   482       9.353408       9.353408       9.353408    6[1-(0),6-(1,6),6-(6,6)]
   483       8.213355       8.213355       8.213355    6[6-(1,6),6-(6,6),6-(6,8)]
   484       7.079963       7.079963       7.079963    6[6-(1,6),6-(6,6),8-(6)]
   485       7.084406       7.084406       7.084406    6[1-(0),6-(6,6),6-(6,8)]
   486       8.253272       8.253272       8.253272    6[6-(1,6),6-(6,6),6-(6,8)]
   487       8.821084       8.821084       8.821084    6[1-(0),6-(1,6),6-(6,6)]
   488       8.818859       8.818859       8.818859    6[1-(0),6-(1,6),6-(6,6)]
   489       8.290965       8.290965       8.290965    6[6-(1,6),6-(1,6),6-(8,8)]
   490       7.720936       7.720936       7.720936    6[1-(0),6-(6,6),6-(6,8)]
   491       7.669928       7.669928       7.669928    6[6-(1,6),6-(6,6),8-(6)]
   492       8.188892       8.188892       8.188892    6[6-(6,6),8-(48),8-(48)]
   493       4.562532       4.562532       4.562532    6[1-(0),1-(0),1-(0),8-(6)]
   494       6.086263       6.086263       6.086263    6[1-(0),1-(0),1-(0),8-(6)]
   495       2.912347       2.912347       2.912347    6[6-(6,6),8-(48),8-(48,48)]
   496       2.812544       2.812544       2.812544    6[6-(1,6),6-(1,6),6-(8,8)]
   497       4.021359       4.021359       4.021359    6[1-(0),6-(6,6),6-(6,8)]
   498       3.903812       3.903812       3.903812    6[6-(1,6),6-(6,6),8-(6)]
   499       2.887968       2.887968       2.887968    6[6-(1,6),6-(6,6),6-(6,8)]
   500       1.765654       1.765654       1.765654    6[1-(0),6-(1,6),6-(6,6)]
   501        1.73016        1.73016        1.73016    6[1-(0),6-(1,6),6-(6,6)]
   502       2.876884       2.876884       2.876884    6[6-(1,6),6-(6,6),6-(6,8)]
   503       3.835058       3.835058       3.835058    6[1-(0),6-(1,6),6-(6,6)]
   504       3.908258       3.908258       3.908258    6[1-(0),6-(1,6),6-(6,6)]
   505      13.986709      13.986709      13.986709    6[6-(1,6),6-(1,6),6-(8,8)]
   506      12.981918      12.981918      12.981918    6[1-(0),6-(6,6),6-(6,8)]
   507       1.936459       1.936459       1.936459    6[6-(1,6),6-(6,6),8-(6)]
   508      13.995588      13.995588      13.995588    6[6-(6,6),8-(48),8-(48)]
   509       6.199447       6.199447       6.199447    6[1-(0),1-(0),1-(0),8-(6)]
   510       -0.45232       -0.45232       -0.45232    6[1-(0),1-(0),1-(0),8-(6)]
   511       9.841283       9.841283       9.841283    6[6-(6,6),8-(0),8-(48,48)]
   512      10.641971      10.641971      10.641971    6[6-(1,6),6-(1,6),6-(8,8)]
   513      10.759521      10.759521      10.759521    6[1-(0),6-(1,6),6-(6,6)]
   514      11.615661      11.615661      11.615661    6[1-(0),6-(1,6),6-(6,6)]
   515       12.35425       12.35425       12.35425    6[6-(1,6),6-(6,6),6-(6,8)]
   516      12.234482      12.234482      12.234482    6[6-(1,6),6-(6,6),8-(6)]
   517      11.378343      11.378343      11.378343    6[1-(0),6-(6,6),6-(6,8)]
   518      13.363432      13.363432      13.363432    6[6-(1,6),6-(6,6),6-(6,8)]
   519      14.605514      14.605514      14.605514    6[1-(0),6-(1,6),6-(6,6)]
   520      15.534848      15.534848      15.534848    6[1-(0),6-(1,6),6-(6,6)]
   521       4.125633       4.125633       4.125633    6[6-(1,6),6-(1,6),6-(8,8)]
   522       2.903513       2.903513       2.903513    6[1-(0),6-(6,6),6-(6,8)]
   523       1.954216       1.954216       1.954216    6[6-(1,6),6-(6,6),8-(6)]
   524       5.130378       5.130378       5.130378    6[6-(6,6),8-(48),8-(48)]
   525      12.261093      12.261093      12.261093    6[1-(0),1-(0),1-(0),8-(6)]
   526       0.789753       0.789753       0.789753    6[1-(0),1-(0),1-(0),8-(6)]
   527       6.032964       6.032964       6.032964    6[6-(6,6),8-(48),8-(48,48)]
   528       4.999424       4.999424       4.999424    6[6-(1,6),6-(1,6),6-(8,8)]
   529       4.799773       4.799773       4.799773    6[1-(0),6-(6,6),6-(6,8)]
   530       3.883785       3.883785       3.883785    6[6-(1,6),6-(6,6),8-(6)]
   531       3.083087       3.083087       3.083087    6[6-(1,6),6-(6,6),6-(6,8)]
   532       3.227249       3.227249       3.227249    6[1-(0),6-(1,6),6-(6,6)]
   533       4.269701       4.269701       4.269701    6[1-(0),6-(1,6),6-(6,6)]
   534       2.005147       2.005147       2.005147    6[6-(1,6),6-(6,6),6-(6,8)]
   535       1.004831       1.004831       1.004831    6[1-(0),6-(1,6),6-(6,6)]
   536      -0.008787      -0.008787      -0.008787    6[1-(0),6-(1,6),6-(6,6)]
   537      -0.035398      -0.035398      -0.035398    6[6-(1,6),6-(1,6),6-(8,8)]
   538       0.958264       0.958264       0.958264    6[1-(0),6-(6,6),6-(6,8)]
   539       1.896471       1.896471       1.896471    6[6-(1,6),6-(6,6),8-(6)]
   540      -1.020181      -1.020181      -1.020181    6[6-(6,6),8-(48),8-(48)]
   541       4.385023       4.385023       4.385023    6[1-(0),1-(0),1-(0),8-(6)]
   542       2.828032       2.828032       2.828032    6[1-(0),1-(0),1-(0),8-(6)]
   543      12.338761      12.338761      12.338761    6[6-(6,6),8-(0),8-(48,48)]
   544      11.538053      11.538053      11.538053    6[6-(1,6),6-(1,6),6-(8,8)]
   545      11.420491      11.420491      11.420491    6[1-(0),6-(1,6),6-(6,6)]
   546      10.564335      10.564335      10.564335    6[1-(0),6-(1,6),6-(6,6)]
   547        9.82574        9.82574        9.82574    6[6-(1,6),6-(6,6),6-(6,8)]
   548       9.945521       9.945521       9.945521    6[6-(1,6),6-(6,6),8-(6)]
   549      10.801677      10.801677      10.801677    6[1-(0),6-(6,6),6-(6,8)]
   550       8.816542       8.816542       8.816542    6[6-(1,6),6-(6,6),6-(6,8)]
   551       7.574462       7.574462       7.574462    6[1-(0),6-(1,6),6-(6,6)]
   552       6.645112       6.645112       6.645112    6[1-(0),6-(1,6),6-(6,6)]
   553      -4.125317      -4.125317      -4.125317    6[6-(1,6),6-(1,6),6-(8,8)]
   554        -2.9032        -2.9032        -2.9032    6[1-(0),6-(6,6),6-(6,8)]
   555      -1.953888      -1.953888      -1.953888    6[6-(1,6),6-(6,6),8-(6)]
   556      -5.130079      -5.130079      -5.130079    6[6-(6,6),8-(48),8-(48)]
   557       9.918908       9.918908       9.918908    6[1-(0),1-(0),1-(0),8-(6)]
   558      -0.789445      -0.789445      -0.789445    6[1-(0),1-(0),1-(0),8-(6)]
   559      16.147073      16.147073      16.147073    6[6-(6,6),8-(48),8-(48,48)]
   560       17.18067       17.18067       17.18067    6[6-(1,6),6-(1,6),6-(8,8)]
   561      17.380294      17.380294      17.380294    6[1-(0),6-(6,6),6-(6,8)]
   562      -3.883664      -3.883664      -3.883664    6[6-(1,6),6-(6,6),8-(6)]
   563      -3.082963      -3.082963      -3.082963    6[6-(1,6),6-(6,6),6-(6,8)]
   564      -3.227137      -3.227137      -3.227137    6[1-(0),6-(1,6),6-(6,6)]
   565      17.910395      17.910395      17.910395    6[1-(0),6-(1,6),6-(6,6)]
   566      -2.005007      -2.005007      -2.005007    6[6-(1,6),6-(6,6),6-(6,8)]
   567       -1.00469       -1.00469       -1.00469    6[1-(0),6-(1,6),6-(6,6)]
   568       0.008943       0.008943       0.008943    6[1-(0),6-(1,6),6-(6,6)]
   569       0.035568       0.035568       0.035568    6[6-(1,6),6-(1,6),6-(8,8)]
   570      -0.958094      -0.958094      -0.958094    6[1-(0),6-(6,6),6-(6,8)]
   571      -1.896316      -1.896316      -1.896316    6[6-(1,6),6-(6,6),8-(6)]
   572       1.020368       1.020368       1.020368    6[6-(6,6),8-(48),8-(48)]
   573      17.795069      17.795069      17.795069    6[1-(0),1-(0),1-(0),8-(6)]
   574      -2.827866      -2.827866      -2.827866    6[1-(0),1-(0),1-(0),8-(6)]
   575       2.912358       2.912358       2.912358    6[6-(6,6),8-(0),8-(48,48)]
   576       2.865791       2.865791       2.865791    6[6-(1,6),6-(1,6),6-(8,8)]
   577       1.732399       1.732399       1.732399    6[1-(0),6-(1,6),6-(6,6)]
   578       1.736845       1.736845       1.736845    6[1-(0),6-(1,6),6-(6,6)]
   579       2.876901       2.876901       2.876901    6[6-(1,6),6-(6,6),6-(6,8)]
   580       4.010292       4.010292       4.010292    6[6-(1,6),6-(6,6),8-(6)]
   581       4.005847       4.005847       4.005847    6[1-(0),6-(6,6),6-(6,8)]
   582       2.836987       2.836987       2.836987    6[6-(1,6),6-(6,6),6-(6,8)]
   583        2.26918        2.26918        2.26918    6[1-(0),6-(1,6),6-(6,6)]
   584       13.36122       13.36122       13.36122    6[1-(0),6-(1,6),6-(6,6)]
   585      13.889113      13.889113      13.889113    6[6-(1,6),6-(1,6),6-(8,8)]
   586      14.459139      14.459139      14.459139    6[1-(0),6-(6,6),6-(6,8)]
   587      14.510143      14.510143      14.510143    6[6-(1,6),6-(6,6),8-(6)]
   588      13.991151      13.991151      13.991151    6[6-(6,6),8-(48),8-(48)]
   589       6.527723       6.527723       6.527723    6[1-(0),1-(0),1-(0),8-(6)]
   590      16.093804      16.093804      16.093804    6[1-(0),1-(0),1-(0),8-(6)]
   591       8.177886       8.177886       8.177886    6[6-(6,6),8-(48),8-(48,48)]
   592       8.277686       8.277686       8.277686    6[6-(1,6),6-(1,6),6-(8,8)]
   593        7.06887        7.06887        7.06887    6[1-(0),6-(6,6),6-(6,8)]
   594       7.186414       7.186414       7.186414    6[6-(1,6),6-(6,6),8-(6)]
   595       8.202255       8.202255       8.202255    6[6-(1,6),6-(6,6),6-(6,8)]
   596        9.32457        9.32457        9.32457    6[1-(0),6-(1,6),6-(6,6)]
   597       9.360067       9.360067       9.360067    6[1-(0),6-(1,6),6-(6,6)]
   598       8.213335       8.213335       8.213335    6[6-(1,6),6-(6,6),6-(6,8)]
   599       7.255157       7.255157       7.255157    6[1-(0),6-(1,6),6-(6,6)]
   600       7.181954       7.181954       7.181954    6[1-(0),6-(1,6),6-(6,6)]
   601       8.193355       8.193355       8.193355    6[6-(1,6),6-(1,6),6-(8,8)]
   602       9.198111       9.198111       9.198111    6[1-(0),6-(6,6),6-(6,8)]
   603        9.15376        9.15376        9.15376    6[6-(1,6),6-(6,6),8-(6)]
   604       8.184473       8.184473       8.184473    6[6-(6,6),8-(48),8-(48)]
   605        4.89078        4.89078        4.89078    6[1-(0),1-(0),1-(0),8-(6)]
   606      11.542542      11.542542      11.542542    6[1-(0),1-(0),1-(0),8-(6)]
   607      -2.912106      -2.912106      -2.912106    6[6-(6,6),8-(0),8-(48,48)]
   608      -2.865519      -2.865519      -2.865519    6[6-(1,6),6-(1,6),6-(8,8)]
   609      -1.732116      -1.732116      -1.732116    6[1-(0),6-(1,6),6-(6,6)]
   610      -1.736545      -1.736545      -1.736545    6[1-(0),6-(1,6),6-(6,6)]
   611      -2.876596      -2.876596      -2.876596    6[6-(1,6),6-(6,6),6-(6,8)]
   612          -4.01          -4.01          -4.01    6[6-(1,6),6-(6,6),8-(6)]
   613       -4.00557       -4.00557       -4.00557    6[1-(0),6-(6,6),6-(6,8)]
   614      -2.836665      -2.836665      -2.836665    6[6-(1,6),6-(6,6),6-(6,8)]
   615      -2.268861      -2.268861      -2.268861    6[1-(0),6-(1,6),6-(6,6)]
   616       8.818741       8.818741       8.818741    6[1-(0),6-(1,6),6-(6,6)]
   617       8.290867       8.290867       8.290867    6[6-(1,6),6-(1,6),6-(8,8)]
   618       7.720844       7.720844       7.720844    6[1-(0),6-(6,6),6-(6,8)]
   619       7.669824       7.669824       7.669824    6[6-(1,6),6-(6,6),8-(6)]
   620       8.188845       8.188845       8.188845    6[6-(6,6),8-(48),8-(48)]
   621      -6.527429      -6.527429      -6.527429    6[1-(0),1-(0),1-(0),8-(6)]
   622       6.086185       6.086185       6.086185    6[1-(0),1-(0),1-(0),8-(6)]
   623      -8.177628      -8.177628      -8.177628    6[6-(6,6),8-(48),8-(48,48)]
   624      13.902556      13.902556      13.902556    6[6-(1,6),6-(1,6),6-(8,8)]
   625       -7.06864       -7.06864       -7.06864    6[1-(0),6-(6,6),6-(6,8)]
   626      14.993761      14.993761      14.993761    6[6-(1,6),6-(6,6),8-(6)]
   627      13.977916      13.977916      13.977916    6[6-(1,6),6-(6,6),6-(6,8)]
   628      12.855615      12.855615      12.855615    6[1-(0),6-(1,6),6-(6,6)]
   629      12.820171      12.820171      12.820171    6[1-(0),6-(1,6),6-(6,6)]
   630       13.96682       13.96682       13.96682    6[6-(1,6),6-(6,6),6-(6,8)]
   631      14.924998      14.924998      14.924998    6[1-(0),6-(1,6),6-(6,6)]
   632      14.998186      14.998186      14.998186    6[1-(0),6-(1,6),6-(6,6)]
   633      13.986771      13.986771      13.986771    6[6-(1,6),6-(1,6),6-(8,8)]
   634      12.982015      12.982015      12.982015    6[1-(0),6-(6,6),6-(6,8)]
   635      13.026381      13.026381      13.026381    6[6-(1,6),6-(6,6),8-(6)]
   636      13.995636      13.995636      13.995636    6[6-(6,6),8-(48),8-(48)]
   637      -4.890576      -4.890576      -4.890576    6[1-(0),1-(0),1-(0),8-(6)]
   638      10.637588      10.637588      10.637588    6[1-(0),1-(0),1-(0),8-(6)]
   639       0.323807       0.323807       0.323807    6[6-(6,6),8-(0),8-(48)]
   640       0.330471       0.330471       0.330471    6[6-(1,6),6-(1,6),6-(8,8)]
   641       1.372938       1.372938       1.372938    6[1-(0),6-(1,6),6-(6,6)]
   642       1.346331       1.346331       1.346331    6[1-(0),6-(1,6),6-(6,6)]
   643       0.277258       0.277258       0.277258    6[6-(1,6),6-(6,6),6-(6,8)]
   644      -0.771864      -0.771864      -0.771864    6[6-(1,6),6-(6,6),8-(6)]
   645      -0.743039      -0.743039      -0.743039    6[1-(0),6-(6,6),6-(6,8)]
   646      19.176826      19.176826      19.176826    6[1-(0),1-(0),1-(0),8-(6)]
   647      -0.323817      -0.323817      -0.323817    6[6-(6,6),8-(0),8-(48)]
   648      -0.330465      -0.330465      -0.330465    6[6-(1,6),6-(1,6),6-(8,8)]
   649      -1.372918      -1.372918      -1.372918    6[1-(0),6-(1,6),6-(6,6)]
   650      -1.346296      -1.346296      -1.346296    6[1-(0),6-(1,6),6-(6,6)]
   651      -0.277221      -0.277221      -0.277221    6[6-(1,6),6-(6,6),6-(6,8)]
   652       0.771886       0.771886       0.771886    6[6-(1,6),6-(6,6),8-(6)]
   653       0.743046       0.743046       0.743046    6[1-(0),6-(6,6),6-(6,8)]
   654       3.003189       3.003189       3.003189    6[1-(0),1-(0),1-(0),8-(6)]
   655      -9.113629      -9.113629      -9.113629    6[6-(6,6),8-(0),8-(48)]
   656      -7.995765      -7.995765      -7.995765    6[6-(1,6),6-(1,6),6-(8,8)]
   657      -7.898182      -7.898182      -7.898182    6[1-(0),6-(1,6),6-(6,6)]
   658      -6.915615      -6.915615      -6.915615    6[1-(0),6-(1,6),6-(6,6)]
   659      -6.035068      -6.035068      -6.035068    6[6-(1,6),6-(6,6),6-(6,8)]
   660      -6.132651      -6.132651      -6.132651    6[6-(1,6),6-(6,6),8-(6)]
   661      -7.115218      -7.115218      -7.115218    6[1-(0),6-(6,6),6-(6,8)]
   662      -5.378523      -5.378523      -5.378523    6[1-(0),1-(0),1-(0),8-(6)]
   663       9.113896       9.113896       9.113896    6[6-(6,6),8-(0),8-(48)]
   664       7.996016       7.996016       7.996016    6[6-(1,6),6-(1,6),6-(8,8)]
   665       7.898419       7.898419       7.898419    6[1-(0),6-(1,6),6-(6,6)]
   666       6.915837       6.915837       6.915837    6[1-(0),6-(1,6),6-(6,6)]
   667       6.035289       6.035289       6.035289    6[6-(1,6),6-(6,6),6-(6,8)]
   668       6.132886       6.132886       6.132886    6[6-(1,6),6-(6,6),8-(6)]
   669       7.115468       7.115468       7.115468    6[1-(0),6-(6,6),6-(6,8)]
   670       5.378805       5.378805       5.378805    6[1-(0),1-(0),1-(0),8-(6)]
   671       0.323874       0.323874       0.323874    6[6-(6,6),8-(0),8-(48)]
   672       0.330518       0.330518       0.330518    6[6-(1,6),6-(1,6),6-(8,8)]
   673       1.372971       1.372971       1.372971    6[1-(0),6-(1,6),6-(6,6)]
   674       1.346346       1.346346       1.346346    6[1-(0),6-(1,6),6-(6,6)]
   675       0.277268       0.277268       0.277268    6[6-(1,6),6-(6,6),6-(6,8)]
   676      -0.771839      -0.771839      -0.771839    6[6-(1,6),6-(6,6),8-(6)]
   677      -0.742996      -0.742996      -0.742996    6[1-(0),6-(6,6),6-(6,8)]
   678      -3.003145      -3.003145      -3.003145    6[1-(0),1-(0),1-(0),8-(6)]
   679      -0.323775      -0.323775      -0.323775    6[6-(6,6),8-(0),8-(48)]
   680      -0.330435      -0.330435      -0.330435    6[6-(1,6),6-(1,6),6-(8,8)]
   681      -1.372902      -1.372902      -1.372902    6[1-(0),6-(1,6),6-(6,6)]
   682      -1.346291      -1.346291      -1.346291    6[1-(0),6-(1,6),6-(6,6)]
   683      -0.277214      -0.277214      -0.277214    6[6-(1,6),6-(6,6),6-(6,8)]
   684       0.771906       0.771906       0.771906    6[6-(1,6),6-(6,6),8-(6)]
   685       0.743078       0.743078       0.743078    6[1-(0),6-(6,6),6-(6,8)]
   686        3.00322        3.00322        3.00322    6[1-(0),1-(0),1-(0),8-(6)]
   687       1.976317       1.976317       1.976317    6[6-(6,6),8-(0),8-(48)]
   688       3.094197       3.094197       3.094197    6[6-(1,6),6-(1,6),6-(8,8)]
   689       3.191798       3.191798       3.191798    6[1-(0),6-(1,6),6-(6,6)]
   690        4.17438        4.17438        4.17438    6[1-(0),6-(1,6),6-(6,6)]
   691       5.054924       5.054924       5.054924    6[6-(1,6),6-(6,6),6-(6,8)]
   692       4.957324       4.957324       4.957324    6[6-(1,6),6-(6,6),8-(6)]
   693       3.974742       3.974742       3.974742    6[1-(0),6-(6,6),6-(6,8)]
   694       5.711436       5.711436       5.711436    6[1-(0),1-(0),1-(0),8-(6)]
   695       -1.97616       -1.97616       -1.97616    6[6-(6,6),8-(0),8-(48)]
   696      -3.094024      -3.094024      -3.094024    6[6-(1,6),6-(1,6),6-(8,8)]
   697      -3.191611      -3.191611      -3.191611    6[1-(0),6-(1,6),6-(6,6)]
   698      -4.174177      -4.174177      -4.174177    6[1-(0),6-(1,6),6-(6,6)]
   699      -5.054721      -5.054721      -5.054721    6[6-(1,6),6-(6,6),6-(6,8)]
   700      -4.957134      -4.957134      -4.957134    6[6-(1,6),6-(6,6),8-(6)]
   701      -3.974567      -3.974567      -3.974567    6[1-(0),6-(6,6),6-(6,8)]
   702      -5.711254      -5.711254      -5.711254    6[1-(0),1-(0),1-(0),8-(6)]
   703        6.16829        6.16829        6.16829    6[1-(0),1-(0),1-(0),7-(1,1,6)]
   704       6.101765       6.101765       6.101765    6[1-(0),1-(0),1-(0),7-(1,1,6)]
   705       2.863466       2.863466       2.863466    6[1-(0),1-(0),1-(0),7-(1,1,6)]
   706         2.3977         2.3977         2.3977    6[1-(0),1-(0),1-(0),7-(1,1,6)]
   707       16.01178       16.01178       16.01178    6[1-(0),1-(0),1-(0),7-(1,1,6)]
   708      16.078338      16.078338      16.078338    6[1-(0),1-(0),1-(0),7-(1,1,6)]
   709      19.316594      19.316594      19.316594    6[1-(0),1-(0),1-(0),7-(1,1,6)]
   710      -2.397608      -2.397608      -2.397608    6[1-(0),1-(0),1-(0),7-(1,1,6)]
   711       9.384499       9.384499       9.384499    6[1-(0),1-(0),1-(0),7-(1,1,6)]
   712       8.515027       8.515027       8.515027    6[1-(0),1-(0),1-(0),7-(1,1,6)]
   713      10.196298      10.196298      10.196298    6[1-(0),1-(0),1-(0),7-(1,1,6)]
   714        8.83661        8.83661        8.83661    6[1-(0),1-(0),1-(0),7-(1,1,6)]
   715      12.795766      12.795766      12.795766    6[1-(0),1-(0),1-(0),7-(1,1,6)]
   716      13.665205      13.665205      13.665205    6[1-(0),1-(0),1-(0),7-(1,1,6)]
   717      11.983977      11.983977      11.983977    6[1-(0),1-(0),1-(0),7-(1,1,6)]
   718      13.343595      13.343595      13.343595    6[1-(0),1-(0),1-(0),7-(1,1,6)]
   719        6.16829        6.16829        6.16829    6[1-(0),1-(0),1-(0),7-(1,1,6)]
   720       6.101735       6.101735       6.101735    6[1-(0),1-(0),1-(0),7-(1,1,6)]
   721       2.863474       2.863474       2.863474    6[1-(0),1-(0),1-(0),7-(1,1,6)]
   722       2.397681       2.397681       2.397681    6[1-(0),1-(0),1-(0),7-(1,1,6)]
   723      16.011768      16.011768      16.011768    6[1-(0),1-(0),1-(0),7-(1,1,6)]
   724       16.07829       16.07829       16.07829    6[1-(0),1-(0),1-(0),7-(1,1,6)]
   725      -2.863405      -2.863405      -2.863405    6[1-(0),1-(0),1-(0),7-(1,1,6)]
   726      -2.397643      -2.397643      -2.397643    6[1-(0),1-(0),1-(0),7-(1,1,6)]
   727      -1.705532      -1.705532      -1.705532    6[1-(0),1-(0),1-(0),7-(1,1,6)]
   728      -2.574971      -2.574971      -2.574971    6[1-(0),1-(0),1-(0),7-(1,1,6)]
   729      -0.893755      -0.893755      -0.893755    6[1-(0),1-(0),1-(0),7-(1,1,6)]
   730      -2.253374      -2.253374      -2.253374    6[1-(0),1-(0),1-(0),7-(1,1,6)]
   731       1.705769       1.705769       1.705769    6[1-(0),1-(0),1-(0),7-(1,1,6)]
   732       2.575242       2.575242       2.575242    6[1-(0),1-(0),1-(0),7-(1,1,6)]
   733       0.893943       0.893943       0.893943    6[1-(0),1-(0),1-(0),7-(1,1,6)]
   734       2.253594       2.253594       2.253594    6[1-(0),1-(0),1-(0),7-(1,1,6)]
   735       9.232024       9.232024       9.232024    8[6-(6,8)]
   736       9.671594       9.671594       9.671594    8[6-(6,8),48-(8,8,8,8,8),48-(8,8,8,8,8)]
   737      -4.730003      -4.730003      -4.730003    8[6-(6,8),48-(8,8,8,8,8)]
   738      -6.330278      -6.330278      -6.330278    8[6-(6,8),48-(8,8,8,8,8)]
   739      12.805438      12.805438      12.805438    8[6-(1,1,1),6-(6,6)]
   740      11.894565      11.894565      11.894565    8[6-(1,1,1),6-(6,6)]
   741       6.644483       6.644483       6.644483    8[6-(6,8),48-(8,8,8,8,8),48-(8,8,8,8,8)]
   742       6.332639       6.332639       6.332639    8[6-(6,8),48-(8,8,8,8,8)]
   743       9.142525       9.142525       9.142525    8[6-(6,8),48-(8,8,8,8,8)]
   744       9.963404       9.963404       9.963404    8[6-(6,8),48-(8,8,8,8,8)]
   745        3.60934        3.60934        3.60934    8[6-(1,1,1),6-(6,6)]
   746       2.921757       2.921757       2.921757    8[6-(1,1,1),6-(6,6)]
   747      12.948056      12.948056      12.948056    8[6-(6,8)]
   748      12.508441      12.508441      12.508441    8[6-(6,8),48-(8,8,8,8,8),48-(8,8,8,8,8)]
   749       4.730202       4.730202       4.730202    8[6-(6,8),48-(8,8,8,8,8)]
   750       6.330499       6.330499       6.330499    8[6-(6,8),48-(8,8,8,8,8)]
   751       9.374656       9.374656       9.374656    8[6-(1,1,1),6-(6,6)]
   752      10.285613      10.285613      10.285613    8[6-(1,1,1),6-(6,6)]
   753      15.535572      15.535572      15.535572    8[6-(6,8),48-(8,8,8,8,8),48-(8,8,8,8,8)]
   754      15.847422      15.847422      15.847422    8[6-(6,8),48-(8,8,8,8,8)]
   755       -9.14221       -9.14221       -9.14221    8[6-(6,8),48-(8,8,8,8,8)]
   756      -9.963101      -9.963101      -9.963101    8[6-(6,8),48-(8,8,8,8,8)]
   757      18.570655      18.570655      18.570655    8[6-(1,1,1),6-(6,6)]
   758      19.258217      19.258217      19.258217    8[6-(1,1,1),6-(6,6)]
   759      12.842129      12.842129      12.842129    8[6-(6,8)]
   760      -7.190623      -7.190623      -7.190623    8[6-(6,8),48-(8,8,8,8,8),48-(8,8,8,8,8)]
   761      13.677354      13.677354      13.677354    8[6-(6,8),48-(8,8,8,8,8)]
   762      14.124273      14.124273      14.124273    8[6-(6,8),48-(8,8,8,8,8)]
   763      -5.838565      -5.838565      -5.838565    8[6-(1,1,1),6-(6,6)]
   764      15.204911      15.204911      15.204911    8[6-(1,1,1),6-(6,6)]
   765       -3.93172       -3.93172       -3.93172    8[6-(6,8),48-(8,8,8,8,8),48-(8,8,8,8,8)]
   766      -1.821739      -1.821739      -1.821739    8[6-(6,8),48-(8,8,8,8,8)]
   767        7.26836        7.26836        7.26836    8[6-(6,8),48-(8,8,8,8,8)]
   768       9.078253       9.078253       9.078253    8[6-(6,8),48-(8,8,8,8,8)]
   769      -5.075729      -5.075729      -5.075729    8[6-(1,1,1),6-(6,6)]
   770      -0.921182      -0.921182      -0.921182    8[6-(1,1,1),6-(6,6)]
   771       9.338126       9.338126       9.338126    8[6-(6,8)]
   772       7.190884       7.190884       7.190884    8[6-(6,8),48-(8,8,8,8,8),48-(8,8,8,8,8)]
   773       8.502743       8.502743       8.502743    8[6-(6,8),48-(8,8,8,8,8)]
   774       8.055803       8.055803       8.055803    8[6-(6,8),48-(8,8,8,8,8)]
   775       5.838767       5.838767       5.838767    8[6-(1,1,1),6-(6,6)]
   776       6.975246       6.975246       6.975246    8[6-(1,1,1),6-(6,6)]
   777       3.931961       3.931961       3.931961    8[6-(6,8),48-(8,8,8,8,8),48-(8,8,8,8,8)]
   778       1.821974       1.821974       1.821974    8[6-(6,8),48-(8,8,8,8,8)]
   779       14.91162       14.91162       14.91162    8[6-(6,8),48-(8,8,8,8,8)]
   780       13.10174       13.10174       13.10174    8[6-(6,8),48-(8,8,8,8,8)]
   781        5.07603        5.07603        5.07603    8[6-(1,1,1),6-(6,6)]
   782       0.921504       0.921504       0.921504    8[6-(1,1,1),6-(6,6)]
   783       9.232003       9.232003       9.232003    8[6-(6,8)]
   784       9.671609       9.671609       9.671609    8[6-(6,8),48-(8,8,8,8,8),48-(8,8,8,8,8)]
   785       6.360041       6.360041       6.360041    8[6-(6,8),48-(8,8,8,8,8)]
   786       4.759742       4.759742       4.759742    8[6-(6,8),48-(8,8,8,8,8)]
   787       12.80539       12.80539       12.80539    8[6-(1,1,1),6-(6,6)]
   788       0.804624       0.804624       0.804624    8[6-(1,1,1),6-(6,6)]
   789       6.644467       6.644467       6.644467    8[6-(6,8),48-(8,8,8,8,8),48-(8,8,8,8,8)]
   790       6.332649       6.332649       6.332649    8[6-(6,8),48-(8,8,8,8,8)]
   791      -1.947526      -1.947526      -1.947526    8[6-(6,8),48-(8,8,8,8,8)]
   792      -1.126641      -1.126641      -1.126641    8[6-(6,8),48-(8,8,8,8,8)]
   793       3.609388       3.609388       3.609388    8[6-(1,1,1),6-(6,6)]
   794        2.92185        2.92185        2.92185    8[6-(1,1,1),6-(6,6)]
   795      12.948046      12.948046      12.948046    8[6-(6,8)]
   796      12.508445      12.508445      12.508445    8[6-(6,8),48-(8,8,8,8,8),48-(8,8,8,8,8)]
   797      -6.359737      -6.359737      -6.359737    8[6-(6,8),48-(8,8,8,8,8)]
   798       -4.75946       -4.75946       -4.75946    8[6-(6,8),48-(8,8,8,8,8)]
   799       9.374606       9.374606       9.374606    8[6-(1,1,1),6-(6,6)]
   800      -0.804299      -0.804299      -0.804299    8[6-(1,1,1),6-(6,6)]
   801      15.535567      15.535567      15.535567    8[6-(6,8),48-(8,8,8,8,8),48-(8,8,8,8,8)]
   802      15.847419      15.847419      15.847419    8[6-(6,8),48-(8,8,8,8,8)]
   803       1.947713       1.947713       1.947713    8[6-(6,8),48-(8,8,8,8,8)]
   804        1.12684        1.12684        1.12684    8[6-(6,8),48-(8,8,8,8,8)]
   805      -3.609293      -3.609293      -3.609293    8[6-(1,1,1),6-(6,6)]
   806      -2.921696      -2.921696      -2.921696    8[6-(1,1,1),6-(6,6)]
   807       1.752119       1.752119       1.752119    8[6-(6,8)]
   808       3.899363       3.899363       3.899363    8[6-(6,8),48-(8,8,8,8,8),48-(8,8,8,8,8)]
   809      13.677304      13.677304      13.677304    8[6-(6,8),48-(8,8,8,8,8)]
   810      14.124239      14.124239      14.124239    8[6-(6,8),48-(8,8,8,8,8)]
   811        5.25149        5.25149        5.25149    8[6-(1,1,1),6-(6,6)]
   812      15.204821      15.204821      15.204821    8[6-(1,1,1),6-(6,6)]
   813       7.158274       7.158274       7.158274    8[6-(6,8),48-(8,8,8,8,8),48-(8,8,8,8,8)]
   814        9.26826        9.26826        9.26826    8[6-(6,8),48-(8,8,8,8,8)]
   815       7.268437       7.268437       7.268437    8[6-(6,8),48-(8,8,8,8,8)]
   816        9.07832        9.07832        9.07832    8[6-(6,8),48-(8,8,8,8,8)]
   817       6.014194       6.014194       6.014194    8[6-(1,1,1),6-(6,6)]
   818      10.168719      10.168719      10.168719    8[6-(1,1,1),6-(6,6)]
   819      -1.751871      -1.751871      -1.751871    8[6-(6,8)]
   820      -3.899121      -3.899121      -3.899121    8[6-(6,8),48-(8,8,8,8,8),48-(8,8,8,8,8)]
   821       8.502688       8.502688       8.502688    8[6-(6,8),48-(8,8,8,8,8)]
   822       8.055775       8.055775       8.055775    8[6-(6,8),48-(8,8,8,8,8)]
   823      -5.251189      -5.251189      -5.251189    8[6-(1,1,1),6-(6,6)]
   824       6.975151       6.975151       6.975151    8[6-(1,1,1),6-(6,6)]
   825      -7.158013      -7.158013      -7.158013    8[6-(6,8),48-(8,8,8,8,8),48-(8,8,8,8,8)]
   826      12.912007      12.912007      12.912007    8[6-(6,8),48-(8,8,8,8,8)]
   827      14.911672      14.911672      14.911672    8[6-(6,8),48-(8,8,8,8,8)]
   828      13.101776      13.101776      13.101776    8[6-(6,8),48-(8,8,8,8,8)]
   829      -6.014032      -6.014032      -6.014032    8[6-(1,1,1),6-(6,6)]
   830      12.011423      12.011423      12.011423    8[6-(1,1,1),6-(6,6)]
   831       1.175296       1.175296       1.175296    8[6-(6,8)]
   832      -0.543881      -0.543881      -0.543881    8[6-(6,8),48-(8,8,8)]
   833      -1.729372      -1.729372      -1.729372    8[6-(1,1,1),6-(6,6)]
   834      21.004695      21.004695      21.004695    8[6-(6,8)]
   835       0.543858       0.543858       0.543858    8[6-(6,8),48-(8,8,8)]
   836       1.729395       1.729395       1.729395    8[6-(1,1,1),6-(6,6)]
   837      -10.02519      -10.02519      -10.02519    8[6-(6,8)]
   838      -9.115617      -9.115617      -9.115617    8[6-(6,8),48-(8,8,8)]
   839      -5.200203      -5.200203      -5.200203    8[6-(1,1,1),6-(6,6)]
   840      10.025495      10.025495      10.025495    8[6-(6,8)]
   841       9.115936       9.115936       9.115936    8[6-(6,8),48-(8,8,8)]
   842       5.200437       5.200437       5.200437    8[6-(1,1,1),6-(6,6)]
   843       1.175365       1.175365       1.175365    8[6-(6,8)]
   844      -0.543801      -0.543801      -0.543801    8[6-(6,8),48-(8,8,8)]
   845      -1.729352      -1.729352      -1.729352    8[6-(1,1,1),6-(6,6)]
   846      -1.175267      -1.175267      -1.175267    8[6-(6,8)]
   847       0.543913       0.543913       0.543913    8[6-(6,8),48-(8,8,8)]
   848       1.729418       1.729418       1.729418    8[6-(1,1,1),6-(6,6)]
   849       1.064721       1.064721       1.064721    8[6-(6,8)]
   850       1.974313       1.974313       1.974313    8[6-(6,8),48-(8,8,8)]
   851        5.88977        5.88977        5.88977    8[6-(1,1,1),6-(6,6)]
   852      -1.064563      -1.064563      -1.064563    8[6-(6,8)]
   853      -1.974168      -1.974168      -1.974168    8[6-(6,8),48-(8,8,8)]
   854      -5.889579      -5.889579      -5.889579    8[6-(1,1,1),6-(6,6)]
   855       6.917984       6.917984       6.917984    7[1-(0),1-(0),6-(1,1,1),6-(1,1,1)]
   856       1.980712       1.980712       1.980712    7[1-(0),1-(0),6-(1,1,1),6-(1,1,1)]
   857      15.262106      15.262106      15.262106    7[1-(0),1-(0),6-(1,1,1),6-(1,1,1)]
   858      -1.980633      -1.980633      -1.980633    7[1-(0),1-(0),6-(1,1,1),6-(1,1,1)]
   859        9.37118        9.37118        9.37118    7[1-(0),1-(0),6-(1,1,1),6-(1,1,1)]
   860      10.078697      10.078697      10.078697    7[1-(0),1-(0),6-(1,1,1),6-(1,1,1)]
   861      12.809065      12.809065      12.809065    7[1-(0),1-(0),6-(1,1,1),6-(1,1,1)]
   862       12.10152       12.10152       12.10152    7[1-(0),1-(0),6-(1,1,1),6-(1,1,1)]
   863       6.917965       6.917965       6.917965    7[1-(0),1-(0),6-(1,1,1),6-(1,1,1)]
   864         1.9807         1.9807         1.9807    7[1-(0),1-(0),6-(1,1,1),6-(1,1,1)]
   865      15.262075      15.262075      15.262075    7[1-(0),1-(0),6-(1,1,1),6-(1,1,1)]
   866      -1.980651      -1.980651      -1.980651    7[1-(0),1-(0),6-(1,1,1),6-(1,1,1)]
   867      -1.718829      -1.718829      -1.718829    7[1-(0),1-(0),6-(1,1,1),6-(1,1,1)]
   868      -1.011301      -1.011301      -1.011301    7[1-(0),1-(0),6-(1,1,1),6-(1,1,1)]
   869       1.719086       1.719086       1.719086    7[1-(0),1-(0),6-(1,1,1),6-(1,1,1)]
   870       1.011508       1.011508       1.011508    7[1-(0),1-(0),6-(1,1,1),6-(1,1,1)]
