# Supplementary material for: A collection of forcefield precursors for metal–organic frameworks
Source: RSC Adv. 2019 Nov 13;9(63):36492–507. doi: 10.1039/c9ra07327b (PMC9075174; doi:10.1039/c9ra07327b)
Supplement: RA-009-C9RA07327B-s2673 [file RA-009-C9RA07327B-s2673.txt]

WECFAN_clean

8.385200    0.000000    0.000000
0.000000    14.711000    0.000000
-3.409438    0.000000    15.398057

     1      -0.669299      -0.669299      -0.669299    27[7-(6,6),7-(6,6),8-(6),8-(6),8-(6)]
     2       1.452461       1.452461       1.452461    27[7-(6,6),7-(6,6),8-(6),8-(6),8-(6)]
     3       5.645061       5.645061       5.645061    27[7-(6,6),7-(6,6),8-(6),8-(6),8-(6)]
     4       3.523301       3.523301       3.523301    27[7-(6,6),7-(6,6),8-(6),8-(6),8-(6)]
     5       2.125042       2.125042       2.125042    1[6-(6,6)]
     6       0.910409       0.910409       0.910409    1[6-(6,7)]
     7       1.909989       1.909989       1.909989    1[6-(1,6,6)]
     8       3.248321       3.248321       3.248321    1[6-(1,6,6)]
     9        2.85965        2.85965        2.85965    1[6-(1,1,6)]
    10       2.667126       2.667126       2.667126    1[6-(1,1,6)]
    11       1.415803       1.415803       1.415803    1[6-(1,1,6)]
    12       5.076626       5.076626       5.076626    1[6-(6,7)]
    13       4.009578       4.009578       4.009578    1[6-(6,6)]
    14       -1.27525       -1.27525       -1.27525    1[6-(6,6)]
    15       -0.26252       -0.26252       -0.26252    1[6-(6,7)]
    16       3.835682       3.835682       3.835682    1[6-(1,6,6)]
    17      -3.308824      -3.308824      -3.308824    1[6-(1,6,6)]
    18       -1.34188       -1.34188       -1.34188    1[6-(6,6)]
    19      -0.127247      -0.127247      -0.127247    1[6-(6,7)]
    20      -1.126827      -1.126827      -1.126827    1[6-(1,6,6)]
    21       5.920041       5.920041       5.920041    1[6-(1,6,6)]
    22      -2.076488      -2.076488      -2.076488    1[6-(1,1,6)]
    23      -1.883964      -1.883964      -1.883964    1[6-(1,1,6)]
    24      -0.632641      -0.632641      -0.632641    1[6-(1,1,6)]
    25       4.091736       4.091736       4.091736    1[6-(6,7)]
    26       5.158784       5.158784       5.158784    1[6-(6,6)]
    27       2.058412       2.058412       2.058412    1[6-(6,6)]
    28       1.045682       1.045682       1.045682    1[6-(6,7)]
    29        5.33268        5.33268        5.33268    1[6-(1,6,6)]
    30       4.091986       4.091986       4.091986    1[6-(1,6,6)]
    31        2.85072        2.85072        2.85072    1[6-(6,6)]
    32       4.065353       4.065353       4.065353    1[6-(6,7)]
    33       3.065773       3.065773       3.065773    1[6-(1,6,6)]
    34       1.727441       1.727441       1.727441    1[6-(1,6,6)]
    35       2.116112       2.116112       2.116112    1[6-(1,1,6)]
    36       2.308636       2.308636       2.308636    1[6-(1,1,6)]
    37       3.559959       3.559959       3.559959    1[6-(1,1,6)]
    38      -0.100864      -0.100864      -0.100864    1[6-(6,7)]
    39       0.966184       0.966184       0.966184    1[6-(6,6)]
    40       6.251012       6.251012       6.251012    1[6-(6,6)]
    41       5.238282       5.238282       5.238282    1[6-(6,7)]
    42        1.14008        1.14008        1.14008    1[6-(1,6,6)]
    43       8.284586       8.284586       8.284586    1[6-(1,6,6)]
    44       6.317642       6.317642       6.317642    1[6-(6,6)]
    45       5.103009       5.103009       5.103009    1[6-(6,7)]
    46       6.102589       6.102589       6.102589    1[6-(1,6,6)]
    47      -0.944279      -0.944279      -0.944279    1[6-(1,6,6)]
    48        7.05225        7.05225        7.05225    1[6-(1,1,6)]
    49       6.859726       6.859726       6.859726    1[6-(1,1,6)]
    50       5.608403       5.608403       5.608403    1[6-(1,1,6)]
    51       0.884026       0.884026       0.884026    1[6-(6,7)]
    52      -0.183022      -0.183022      -0.183022    1[6-(6,6)]
    53        2.91735        2.91735        2.91735    1[6-(6,6)]
    54        3.93008        3.93008        3.93008    1[6-(6,7)]
    55      -0.356918      -0.356918      -0.356918    1[6-(1,6,6)]
    56       0.883776       0.883776       0.883776    1[6-(1,6,6)]
    57        0.29155        0.29155        0.29155    6[6-(6,6),6-(8,8),7-(6,27)]
    58       1.014603       1.014603       1.014603    6[6-(1,6),6-(6,7),6-(8,8)]
    59       1.660096       1.660096       1.660096    6[1-(0),6-(6,6),6-(6,6)]
    60       1.629765       1.629765       1.629765    6[6-(1,1,6),6-(1,6),6-(1,7)]
    61       0.928563       0.928563       0.928563    6[1-(0),6-(6,6),7-(6,27)]
    62      -0.601806      -0.601806      -0.601806    6[6-(6,7),8-(0),8-(27)]
    63       1.184176       1.184176       1.184176    6[6-(6,6),8-(27),8-(27)]
    64       2.325737       2.325737       2.325737    6[1-(0),1-(0),6-(1,1,1),6-(6,6)]
    65        2.31594        2.31594        2.31594    6[1-(0),1-(0),1-(0),6-(1,1,6)]
    66       5.508296       5.508296       5.508296    6[1-(0),6-(1,6),7-(6,27)]
    67       4.859267       4.859267       4.859267    6[1-(0),6-(1,7),6-(6,6)]
    68      -2.933019      -2.933019      -2.933019    6[6-(1,1,6),6-(1,6),6-(1,6)]
    69      -1.703206      -1.703206      -1.703206    6[1-(0),6-(1,7),6-(6,6)]
    70       -1.10176       -1.10176       -1.10176    6[1-(0),6-(1,6),7-(6,27)]
    71       4.798385       4.798385       4.798385    6[1-(0),1-(0),6-(1,1,6),6-(6,6)]
    72       0.491612       0.491612       0.491612    6[6-(6,6),6-(8,8),7-(6,27)]
    73      -0.231441      -0.231441      -0.231441    6[6-(1,6),6-(6,7),6-(8,8)]
    74      -0.876934      -0.876934      -0.876934    6[1-(0),6-(6,6),6-(6,6)]
    75      -0.846603      -0.846603      -0.846603    6[6-(1,1,6),6-(1,6),6-(1,7)]
    76      -0.145401      -0.145401      -0.145401    6[1-(0),6-(6,6),7-(6,27)]
    77       1.384968       1.384968       1.384968    6[6-(6,7),8-(0),8-(27)]
    78      -0.401014      -0.401014      -0.401014    6[6-(6,6),8-(27),8-(27)]
    79      -1.542575      -1.542575      -1.542575    6[1-(0),1-(0),6-(1,1,1),6-(6,6)]
    80      -1.532778      -1.532778      -1.532778    6[1-(0),1-(0),1-(0),6-(1,1,6)]
    81       3.660066       3.660066       3.660066    6[1-(0),6-(1,6),7-(6,27)]
    82       4.309095       4.309095       4.309095    6[1-(0),6-(1,7),6-(6,6)]
    83       3.716181       3.716181       3.716181    6[6-(1,1,6),6-(1,6),6-(1,6)]
    84       2.486368       2.486368       2.486368    6[1-(0),6-(1,7),6-(6,6)]
    85       1.884922       1.884922       1.884922    6[1-(0),6-(1,6),7-(6,27)]
    86       4.369977       4.369977       4.369977    6[1-(0),1-(0),6-(1,1,6),6-(6,6)]
    87       4.684212       4.684212       4.684212    6[6-(6,6),6-(8,8),7-(6,27)]
    88       3.961159       3.961159       3.961159    6[6-(1,6),6-(6,7),6-(8,8)]
    89       3.315666       3.315666       3.315666    6[1-(0),6-(6,6),6-(6,6)]
    90       3.345997       3.345997       3.345997    6[6-(1,1,6),6-(1,6),6-(1,7)]
    91       4.047199       4.047199       4.047199    6[1-(0),6-(6,6),7-(6,27)]
    92       5.577568       5.577568       5.577568    6[6-(6,7),8-(0),8-(27)]
    93       3.791586       3.791586       3.791586    6[6-(6,6),8-(27),8-(27)]
    94       2.650025       2.650025       2.650025    6[1-(0),1-(0),6-(1,1,1),6-(6,6)]
    95       2.659822       2.659822       2.659822    6[1-(0),1-(0),1-(0),6-(1,1,6)]
    96      -0.532534      -0.532534      -0.532534    6[1-(0),6-(1,6),7-(6,27)]
    97       0.116495       0.116495       0.116495    6[1-(0),6-(1,7),6-(6,6)]
    98       7.908781       7.908781       7.908781    6[6-(1,1,6),6-(1,6),6-(1,6)]
    99       6.678968       6.678968       6.678968    6[1-(0),6-(1,7),6-(6,6)]
   100       6.077522       6.077522       6.077522    6[1-(0),6-(1,6),7-(6,27)]
   101       0.177377       0.177377       0.177377    6[1-(0),1-(0),6-(1,1,6),6-(6,6)]
   102        4.48415        4.48415        4.48415    6[6-(6,6),6-(8,8),7-(6,27)]
   103       5.207203       5.207203       5.207203    6[6-(1,6),6-(6,7),6-(8,8)]
   104       5.852696       5.852696       5.852696    6[1-(0),6-(6,6),6-(6,6)]
   105       5.822365       5.822365       5.822365    6[6-(1,1,6),6-(1,6),6-(1,7)]
   106       5.121163       5.121163       5.121163    6[1-(0),6-(6,6),7-(6,27)]
   107       3.590794       3.590794       3.590794    6[6-(6,7),8-(0),8-(27)]
   108       5.376776       5.376776       5.376776    6[6-(6,6),8-(27),8-(27)]
   109       6.518337       6.518337       6.518337    6[1-(0),1-(0),6-(1,1,1),6-(6,6)]
   110        6.50854        6.50854        6.50854    6[1-(0),1-(0),1-(0),6-(1,1,6)]
   111       1.315696       1.315696       1.315696    6[1-(0),6-(1,6),7-(6,27)]
   112       0.666667       0.666667       0.666667    6[1-(0),6-(1,7),6-(6,6)]
   113       1.259581       1.259581       1.259581    6[6-(1,1,6),6-(1,6),6-(1,6)]
   114       2.489394       2.489394       2.489394    6[1-(0),6-(1,7),6-(6,6)]
   115        3.09084        3.09084        3.09084    6[1-(0),6-(1,6),7-(6,27)]
   116       0.605785       0.605785       0.605785    6[1-(0),1-(0),6-(1,1,6),6-(6,6)]
   117        0.27616        0.27616        0.27616    7[6-(1,6),6-(6,6),27-(7,8,8,8)]
   118      -1.659596      -1.659596      -1.659596    7[6-(1,6),6-(1,6),27-(7,8,8,8)]
   119       0.507002       0.507002       0.507002    7[6-(1,6),6-(6,6),27-(7,8,8,8)]
   120       2.442758       2.442758       2.442758    7[6-(1,6),6-(1,6),27-(7,8,8,8)]
   121       4.699602       4.699602       4.699602    7[6-(1,6),6-(6,6),27-(7,8,8,8)]
   122       6.635358       6.635358       6.635358    7[6-(1,6),6-(1,6),27-(7,8,8,8)]
   123        4.46876        4.46876        4.46876    7[6-(1,6),6-(6,6),27-(7,8,8,8)]
   124       2.533004       2.533004       2.533004    7[6-(1,6),6-(1,6),27-(7,8,8,8)]
   125      -1.004176      -1.004176      -1.004176    8[6-(6,8),27-(7,7,8,8)]
   126      -0.898835      -0.898835      -0.898835    8[6-(6,8)]
   127       1.715087       1.715087       1.715087    8[6-(6,8),27-(7,7,8,8)]
   128       0.824168       0.824168       0.824168    8[6-(6,8),27-(7,7,8,8)]
   129       1.787338       1.787338       1.787338    8[6-(6,8),27-(7,7,8,8)]
   130       1.681997       1.681997       1.681997    8[6-(6,8)]
   131      -0.931925      -0.931925      -0.931925    8[6-(6,8),27-(7,7,8,8)]
   132      -0.041006      -0.041006      -0.041006    8[6-(6,8),27-(7,7,8,8)]
   133       5.979938       5.979938       5.979938    8[6-(6,8),27-(7,7,8,8)]
   134       5.874597       5.874597       5.874597    8[6-(6,8)]
   135       3.260675       3.260675       3.260675    8[6-(6,8),27-(7,7,8,8)]
   136       4.151594       4.151594       4.151594    8[6-(6,8),27-(7,7,8,8)]
   137       3.188424       3.188424       3.188424    8[6-(6,8),27-(7,7,8,8)]
   138       3.293765       3.293765       3.293765    8[6-(6,8)]
   139       5.907687       5.907687       5.907687    8[6-(6,8),27-(7,7,8,8)]
   140       5.016768       5.016768       5.016768    8[6-(6,8),27-(7,7,8,8)]
