# Supplementary material for: A collection of forcefield precursors for metal–organic frameworks
Source: RSC Adv. 2019 Nov 13;9(63):36492–507. doi: 10.1039/c9ra07327b (PMC9075174; doi:10.1039/c9ra07327b)
Supplement: RA-009-C9RA07327B-s2674 [file RA-009-C9RA07327B-s2674.txt]

WECFAN01_clean

8.276000    0.000000    0.000000
-2.430871    14.152755    0.000000
0.000000    0.000000    14.750000

     1       7.216478       7.216478       7.216478    27[7-(6,6),7-(6,6),8-(6),8-(6),8-(6)]
     2       2.766651       2.766651       2.766651    27[7-(6,6),7-(6,6),8-(6),8-(6),8-(6)]
     3      -1.371349      -1.371349      -1.371349    27[7-(6,6),7-(6,6),8-(6),8-(6),8-(6)]
     4       3.078478       3.078478       3.078478    27[7-(6,6),7-(6,6),8-(6),8-(6),8-(6)]
     5       2.042662       2.042662       2.042662    1[6-(6,6)]
     6       3.151777       3.151777       3.151777    1[6-(6,7)]
     7       2.310903       2.310903       2.310903    1[6-(1,6,6)]
     8       0.938424       0.938424       0.938424    1[6-(1,6,6)]
     9       1.178436       1.178436       1.178436    1[6-(1,1,6)]
    10       1.273111       1.273111       1.273111    1[6-(1,1,6)]
    11       2.575407       2.575407       2.575407    1[6-(1,1,6)]
    12       1.577309       1.577309       1.577309    1[6-(6,7)]
    13       2.816894       2.816894       2.816894    1[6-(6,6)]
    14      -0.155044      -0.155044      -0.155044    1[6-(6,6)]
    15       6.918612       6.918612       6.918612    1[6-(6,7)]
    16       1.713219       1.713219       1.713219    1[6-(1,6,6)]
    17       2.327288       2.327288       2.327288    1[6-(1,6,6)]
    18      -0.335533      -0.335533      -0.335533    1[6-(6,6)]
    19       6.831352       6.831352       6.831352    1[6-(6,7)]
    20      -0.603774      -0.603774      -0.603774    1[6-(1,6,6)]
    21       0.768705       0.768705       0.768705    1[6-(1,6,6)]
    22       0.528693       0.528693       0.528693    1[6-(1,1,6)]
    23       0.434018       0.434018       0.434018    1[6-(1,1,6)]
    24       7.407722       7.407722       7.407722    1[6-(1,1,6)]
    25        0.12982        0.12982        0.12982    1[6-(6,7)]
    26      -1.109765      -1.109765      -1.109765    1[6-(6,6)]
    27       1.862173       1.862173       1.862173    1[6-(6,6)]
    28       3.064517       3.064517       3.064517    1[6-(6,7)]
    29       -0.00609       -0.00609       -0.00609    1[6-(1,6,6)]
    30      -0.620159      -0.620159      -0.620159    1[6-(1,6,6)]
    31       3.802467       3.802467       3.802467    1[6-(6,6)]
    32       2.693352       2.693352       2.693352    1[6-(6,7)]
    33       3.534226       3.534226       3.534226    1[6-(1,6,6)]
    34       4.906705       4.906705       4.906705    1[6-(1,6,6)]
    35       4.666693       4.666693       4.666693    1[6-(1,1,6)]
    36       4.572018       4.572018       4.572018    1[6-(1,1,6)]
    37       3.269722       3.269722       3.269722    1[6-(1,1,6)]
    38        4.26782        4.26782        4.26782    1[6-(6,7)]
    39       3.028235       3.028235       3.028235    1[6-(6,6)]
    40       6.000173       6.000173       6.000173    1[6-(6,6)]
    41      -1.073483      -1.073483      -1.073483    1[6-(6,7)]
    42        4.13191        4.13191        4.13191    1[6-(1,6,6)]
    43       3.517841       3.517841       3.517841    1[6-(1,6,6)]
    44       6.180662       6.180662       6.180662    1[6-(6,6)]
    45      -0.986223      -0.986223      -0.986223    1[6-(6,7)]
    46      -1.827097      -1.827097      -1.827097    1[6-(1,6,6)]
    47       5.076424       5.076424       5.076424    1[6-(1,6,6)]
    48       5.316436       5.316436       5.316436    1[6-(1,1,6)]
    49       5.411111       5.411111       5.411111    1[6-(1,1,6)]
    50      -1.562593      -1.562593      -1.562593    1[6-(1,1,6)]
    51       5.715309       5.715309       5.715309    1[6-(6,7)]
    52       6.954894       6.954894       6.954894    1[6-(6,6)]
    53       3.982956       3.982956       3.982956    1[6-(6,6)]
    54       2.780612       2.780612       2.780612    1[6-(6,7)]
    55       5.851219       5.851219       5.851219    1[6-(1,6,6)]
    56       6.465288       6.465288       6.465288    1[6-(1,6,6)]
    57       6.279502       6.279502       6.279502    6[6-(6,6),6-(8,8),7-(6,27)]
    58       3.157878       3.157878       3.157878    6[6-(1,6),6-(6,7),6-(8,8)]
    59       2.501094       2.501094       2.501094    6[1-(0),6-(6,6),6-(6,6)]
    60       2.528355       2.528355       2.528355    6[6-(1,1,6),6-(1,6),6-(1,7)]
    61       3.183688       3.183688       3.183688    6[1-(0),6-(6,6),7-(6,27)]
    62       7.185786       7.185786       7.185786    6[6-(6,7),8-(0),8-(27)]
    63       2.993871       2.993871       2.993871    6[6-(6,6),8-(27),8-(27)]
    64       1.827981       1.827981       1.827981    6[1-(0),1-(0),6-(1,1,1),6-(6,6)]
    65       1.703866       1.703866       1.703866    6[1-(0),1-(0),1-(0),6-(1,1,6)]
    66       1.210883       1.210883       1.210883    6[1-(0),6-(1,6),7-(6,27)]
    67       1.962065       1.962065       1.962065    6[1-(0),6-(1,7),6-(6,6)]
    68       1.491097       1.491097       1.491097    6[6-(1,1,6),6-(1,6),6-(1,6)]
    69       0.212215       0.212215       0.212215    6[1-(0),6-(1,7),6-(6,6)]
    70      -0.496858      -0.496858      -0.496858    6[1-(0),6-(1,6),7-(6,27)]
    71       2.236137       2.236137       2.236137    6[1-(0),1-(0),6-(1,1,6),6-(6,6)]
    72       3.703627       3.703627       3.703627    6[6-(6,6),6-(8,8),7-(6,27)]
    73       6.825251       6.825251       6.825251    6[6-(1,6),6-(6,7),6-(8,8)]
    74       7.482035       7.482035       7.482035    6[1-(0),6-(6,6),6-(6,6)]
    75       7.454774       7.454774       7.454774    6[6-(1,1,6),6-(1,6),6-(1,7)]
    76       6.799441       6.799441       6.799441    6[1-(0),6-(6,6),7-(6,27)]
    77       2.797343       2.797343       2.797343    6[6-(6,7),8-(0),8-(27)]
    78       6.989258       6.989258       6.989258    6[6-(6,6),8-(27),8-(27)]
    79      -0.120852      -0.120852      -0.120852    6[1-(0),1-(0),6-(1,1,1),6-(6,6)]
    80       0.003263       0.003263       0.003263    6[1-(0),1-(0),1-(0),6-(1,1,6)]
    81       0.496246       0.496246       0.496246    6[1-(0),6-(1,6),7-(6,27)]
    82      -0.254936      -0.254936      -0.254936    6[1-(0),6-(1,7),6-(6,6)]
    83       0.216032       0.216032       0.216032    6[6-(1,1,6),6-(1,6),6-(1,6)]
    84       1.494914       1.494914       1.494914    6[1-(0),6-(1,7),6-(6,6)]
    85       2.203987       2.203987       2.203987    6[1-(0),6-(1,6),7-(6,27)]
    86      -0.529008      -0.529008      -0.529008    6[1-(0),1-(0),6-(1,1,6),6-(6,6)]
    87      -0.434373      -0.434373      -0.434373    6[6-(6,6),6-(8,8),7-(6,27)]
    88       2.687251       2.687251       2.687251    6[6-(1,6),6-(6,7),6-(8,8)]
    89       3.344035       3.344035       3.344035    6[1-(0),6-(6,6),6-(6,6)]
    90       3.316774       3.316774       3.316774    6[6-(1,1,6),6-(1,6),6-(1,7)]
    91       2.661441       2.661441       2.661441    6[1-(0),6-(6,6),7-(6,27)]
    92      -1.340657      -1.340657      -1.340657    6[6-(6,7),8-(0),8-(27)]
    93       2.851258       2.851258       2.851258    6[6-(6,6),8-(27),8-(27)]
    94       4.017148       4.017148       4.017148    6[1-(0),1-(0),6-(1,1,1),6-(6,6)]
    95       4.141263       4.141263       4.141263    6[1-(0),1-(0),1-(0),6-(1,1,6)]
    96       4.634246       4.634246       4.634246    6[1-(0),6-(1,6),7-(6,27)]
    97       3.883064       3.883064       3.883064    6[1-(0),6-(1,7),6-(6,6)]
    98       4.354032       4.354032       4.354032    6[6-(1,1,6),6-(1,6),6-(1,6)]
    99       5.632914       5.632914       5.632914    6[1-(0),6-(1,7),6-(6,6)]
   100       6.341987       6.341987       6.341987    6[1-(0),6-(1,6),7-(6,27)]
   101       3.608992       3.608992       3.608992    6[1-(0),1-(0),6-(1,1,6),6-(6,6)]
   102       2.141502       2.141502       2.141502    6[6-(6,6),6-(8,8),7-(6,27)]
   103      -0.980122      -0.980122      -0.980122    6[6-(1,6),6-(6,7),6-(8,8)]
   104      -1.636906      -1.636906      -1.636906    6[1-(0),6-(6,6),6-(6,6)]
   105      -1.609645      -1.609645      -1.609645    6[6-(1,1,6),6-(1,6),6-(1,7)]
   106      -0.954312      -0.954312      -0.954312    6[1-(0),6-(6,6),7-(6,27)]
   107       3.047786       3.047786       3.047786    6[6-(6,7),8-(0),8-(27)]
   108      -1.144129      -1.144129      -1.144129    6[6-(6,6),8-(27),8-(27)]
   109       5.965981       5.965981       5.965981    6[1-(0),1-(0),6-(1,1,1),6-(6,6)]
   110       5.841866       5.841866       5.841866    6[1-(0),1-(0),1-(0),6-(1,1,6)]
   111       5.348883       5.348883       5.348883    6[1-(0),6-(1,6),7-(6,27)]
   112       6.100065       6.100065       6.100065    6[1-(0),6-(1,7),6-(6,6)]
   113       5.629097       5.629097       5.629097    6[6-(1,1,6),6-(1,6),6-(1,6)]
   114       4.350215       4.350215       4.350215    6[1-(0),6-(1,7),6-(6,6)]
   115       3.641142       3.641142       3.641142    6[1-(0),6-(1,6),7-(6,27)]
   116       6.374137       6.374137       6.374137    6[1-(0),1-(0),6-(1,1,6),6-(6,6)]
   117       6.293237       6.293237       6.293237    7[6-(1,6),6-(6,6),27-(7,8,8,8)]
   118      -0.015468      -0.015468      -0.015468    7[6-(1,6),6-(1,6),27-(7,8,8,8)]
   119       3.689892       3.689892       3.689892    7[6-(1,6),6-(6,6),27-(7,8,8,8)]
   120       1.722597       1.722597       1.722597    7[6-(1,6),6-(1,6),27-(7,8,8,8)]
   121      -0.448108      -0.448108      -0.448108    7[6-(1,6),6-(6,6),27-(7,8,8,8)]
   122       5.860597       5.860597       5.860597    7[6-(1,6),6-(1,6),27-(7,8,8,8)]
   123       2.155237       2.155237       2.155237    7[6-(1,6),6-(6,6),27-(7,8,8,8)]
   124       4.122532       4.122532       4.122532    7[6-(1,6),6-(1,6),27-(7,8,8,8)]
   125       7.553579       7.553579       7.553579    8[6-(6,8),27-(7,7,8,8)]
   126       7.494631       7.494631       7.494631    8[6-(6,8)]
   127       4.898435       4.898435       4.898435    8[6-(6,8),27-(7,7,8,8)]
   128       3.364224       3.364224       3.364224    8[6-(6,8),27-(7,7,8,8)]
   129        2.42955        2.42955        2.42955    8[6-(6,8),27-(7,7,8,8)]
   130       2.488498       2.488498       2.488498    8[6-(6,8)]
   131       5.084694       5.084694       5.084694    8[6-(6,8),27-(7,7,8,8)]
   132       6.618905       6.618905       6.618905    8[6-(6,8),27-(7,7,8,8)]
   133       -1.70845       -1.70845       -1.70845    8[6-(6,8),27-(7,7,8,8)]
   134      -1.649502      -1.649502      -1.649502    8[6-(6,8)]
   135       0.946694       0.946694       0.946694    8[6-(6,8),27-(7,7,8,8)]
   136       2.480905       2.480905       2.480905    8[6-(6,8),27-(7,7,8,8)]
   137       3.415579       3.415579       3.415579    8[6-(6,8),27-(7,7,8,8)]
   138       3.356631       3.356631       3.356631    8[6-(6,8)]
   139       0.760435       0.760435       0.760435    8[6-(6,8),27-(7,7,8,8)]
   140      -0.773776      -0.773776      -0.773776    8[6-(6,8),27-(7,7,8,8)]
