# Supplementary material for: A collection of forcefield precursors for metal–organic frameworks
Source: RSC Adv. 2019 Nov 13;9(63):36492–507. doi: 10.1039/c9ra07327b (PMC9075174; doi:10.1039/c9ra07327b)
Supplement: RA-009-C9RA07327B-s2675 [file RA-009-C9RA07327B-s2675.txt]

WECJAR_clean

9.931200    0.000000    0.000000
-0.977426    13.926843    0.000000
-0.977426    -3.471938    13.487127

     1       5.100696       5.100696       5.100696    30[7-(6,6),8-(6),8-(6),8-(6),8-(6)]
     2       7.841252       7.841252       7.841252    30[7-(6,6),8-(6),8-(6),8-(6),8-(6)]
     3       2.875652       2.875652       2.875652    30[7-(6,6),8-(6),8-(6),8-(6),8-(6)]
     4       0.135096       0.135096       0.135096    30[7-(6,6),8-(6),8-(6),8-(6),8-(6)]
     5        8.93952        8.93952        8.93952    1[6-(6,6)]
     6       8.506026       8.506026       8.506026    1[6-(6,6)]
     7       4.554051       4.554051       4.554051    1[6-(6,6)]
     8        4.35031        4.35031        4.35031    1[6-(6,6)]
     9        3.88154        3.88154        3.88154    1[6-(6,7)]
    10       2.587134       2.587134       2.587134    1[6-(6,7)]
    11       0.928181       0.928181       0.928181    1[6-(6,6)]
    12       0.592293       0.592293       0.592293    1[6-(6,6)]
    13       8.980847       8.980847       8.980847    1[6-(6,6)]
    14       4.002428       4.002428       4.002428    1[6-(6,6)]
    15       4.435922       4.435922       4.435922    1[6-(6,6)]
    16      -1.543303      -1.543303      -1.543303    1[6-(6,6)]
    17      -1.339562      -1.339562      -1.339562    1[6-(6,6)]
    18      -0.870792      -0.870792      -0.870792    1[6-(6,7)]
    19       0.423614       0.423614       0.423614    1[6-(6,7)]
    20       2.082567       2.082567       2.082567    1[6-(6,6)]
    21       2.418455       2.418455       2.418455    1[6-(6,6)]
    22       3.961101       3.961101       3.961101    1[6-(6,6)]
    23      -0.963172      -0.963172      -0.963172    1[6-(6,6)]
    24      -0.529678      -0.529678      -0.529678    1[6-(6,6)]
    25       3.422297       3.422297       3.422297    1[6-(6,6)]
    26       3.626038       3.626038       3.626038    1[6-(6,6)]
    27       4.094808       4.094808       4.094808    1[6-(6,7)]
    28       5.389214       5.389214       5.389214    1[6-(6,7)]
    29       7.048167       7.048167       7.048167    1[6-(6,6)]
    30       7.384055       7.384055       7.384055    1[6-(6,6)]
    31      -1.004499      -1.004499      -1.004499    1[6-(6,6)]
    32        3.97392        3.97392        3.97392    1[6-(6,6)]
    33       3.540426       3.540426       3.540426    1[6-(6,6)]
    34      -0.411549      -0.411549      -0.411549    1[6-(6,6)]
    35        9.31591        9.31591        9.31591    1[6-(6,6)]
    36        8.84714        8.84714        8.84714    1[6-(6,7)]
    37       7.552734       7.552734       7.552734    1[6-(6,7)]
    38       5.893781       5.893781       5.893781    1[6-(6,6)]
    39       5.557893       5.557893       5.557893    1[6-(6,6)]
    40       4.015247       4.015247       4.015247    1[6-(6,6)]
    41       7.331691       7.331691       7.331691    6[6-(6,16),8-(30),8-(30)]
    42       7.481633       7.481633       7.481633    6[6-(1,6),6-(8,8),16-(6)]
    43       8.292982       8.292982       8.292982    6[1-(0),6-(1,6),6-(6,16)]
    44       8.043998       8.043998       8.043998    6[1-(0),6-(1,6),6-(6,16)]
    45       7.045777       7.045777       7.045777    6[6-(1,6),6-(6,16),16-(6)]
    46       6.531776       6.531776       6.531776    6[6-(1,6),6-(6,16),16-(6)]
    47       5.267653       5.267653       5.267653    6[1-(0),6-(1,6),6-(6,16)]
    48       5.149063       5.149063       5.149063    6[1-(0),6-(1,6),6-(6,16)]
    49       6.340031       6.340031       6.340031    6[6-(1,6),6-(8,8),16-(6)]
    50       5.693887       5.693887       5.693887    6[6-(6,16),8-(30),8-(30)]
    51       3.200652       3.200652       3.200652    6[1-(0),6-(1,6),7-(6,30)]
    52       2.440051       2.440051       2.440051    6[1-(0),6-(1,6),7-(6,30)]
    53       2.005181       2.005181       2.005181    6[1-(0),6-(1,7),6-(6,6)]
    54       1.231814       1.231814       1.231814    6[1-(0),6-(1,7),6-(6,6)]
    55       0.986398       0.986398       0.986398    6[6-(1,6),6-(1,6),6-(1,6)]
    56      -0.322312      -0.322312      -0.322312    6[1-(0),6-(1,6),6-(6,6)]
    57       5.610257       5.610257       5.610257    6[6-(6,16),8-(30),8-(30)]
    58       5.460315       5.460315       5.460315    6[6-(1,6),6-(8,8),16-(6)]
    59       4.648966       4.648966       4.648966    6[1-(0),6-(1,6),6-(6,16)]
    60        4.89795        4.89795        4.89795    6[1-(0),6-(1,6),6-(6,16)]
    61       5.896171       5.896171       5.896171    6[6-(1,6),6-(6,16),16-(6)]
    62       6.410172       6.410172       6.410172    6[6-(1,6),6-(6,16),16-(6)]
    63       7.674295       7.674295       7.674295    6[1-(0),6-(1,6),6-(6,16)]
    64       7.792885       7.792885       7.792885    6[1-(0),6-(1,6),6-(6,16)]
    65       6.601917       6.601917       6.601917    6[6-(1,6),6-(8,8),16-(6)]
    66       7.248061       7.248061       7.248061    6[6-(6,16),8-(30),8-(30)]
    67      -0.189904      -0.189904      -0.189904    6[1-(0),6-(1,6),7-(6,30)]
    68       0.570697       0.570697       0.570697    6[1-(0),6-(1,6),7-(6,30)]
    69       1.005567       1.005567       1.005567    6[1-(0),6-(1,7),6-(6,6)]
    70       1.778934       1.778934       1.778934    6[1-(0),6-(1,7),6-(6,6)]
    71        2.02435        2.02435        2.02435    6[6-(1,6),6-(1,6),6-(1,6)]
    72        3.33306        3.33306        3.33306    6[1-(0),6-(1,6),6-(6,6)]
    73       0.644657       0.644657       0.644657    6[6-(6,16),8-(30),8-(30)]
    74       0.494715       0.494715       0.494715    6[6-(1,6),6-(8,8),16-(6)]
    75      -0.316634      -0.316634      -0.316634    6[1-(0),6-(1,6),6-(6,16)]
    76       -0.06765       -0.06765       -0.06765    6[1-(0),6-(1,6),6-(6,16)]
    77       0.930571       0.930571       0.930571    6[6-(1,6),6-(6,16),16-(6)]
    78       1.444572       1.444572       1.444572    6[6-(1,6),6-(6,16),16-(6)]
    79       2.708695       2.708695       2.708695    6[1-(0),6-(1,6),6-(6,16)]
    80       2.827285       2.827285       2.827285    6[1-(0),6-(1,6),6-(6,16)]
    81       1.636317       1.636317       1.636317    6[6-(1,6),6-(8,8),16-(6)]
    82       2.282461       2.282461       2.282461    6[6-(6,16),8-(30),8-(30)]
    83       4.775696       4.775696       4.775696    6[1-(0),6-(1,6),7-(6,30)]
    84       5.536297       5.536297       5.536297    6[1-(0),6-(1,6),7-(6,30)]
    85       5.971167       5.971167       5.971167    6[1-(0),6-(1,7),6-(6,6)]
    86       6.744534       6.744534       6.744534    6[1-(0),6-(1,7),6-(6,6)]
    87        6.98995        6.98995        6.98995    6[6-(1,6),6-(1,6),6-(1,6)]
    88        8.29866        8.29866        8.29866    6[1-(0),6-(1,6),6-(6,6)]
    89       2.366091       2.366091       2.366091    6[6-(6,16),8-(30),8-(30)]
    90       2.516033       2.516033       2.516033    6[6-(1,6),6-(8,8),16-(6)]
    91       3.327382       3.327382       3.327382    6[1-(0),6-(1,6),6-(6,16)]
    92       3.078398       3.078398       3.078398    6[1-(0),6-(1,6),6-(6,16)]
    93       2.080177       2.080177       2.080177    6[6-(1,6),6-(6,16),16-(6)]
    94       1.566176       1.566176       1.566176    6[6-(1,6),6-(6,16),16-(6)]
    95       0.302053       0.302053       0.302053    6[1-(0),6-(1,6),6-(6,16)]
    96       0.183463       0.183463       0.183463    6[1-(0),6-(1,6),6-(6,16)]
    97       1.374431       1.374431       1.374431    6[6-(1,6),6-(8,8),16-(6)]
    98       0.728287       0.728287       0.728287    6[6-(6,16),8-(30),8-(30)]
    99       8.166252       8.166252       8.166252    6[1-(0),6-(1,6),7-(6,30)]
   100       7.405651       7.405651       7.405651    6[1-(0),6-(1,6),7-(6,30)]
   101       6.970781       6.970781       6.970781    6[1-(0),6-(1,7),6-(6,6)]
   102       6.197414       6.197414       6.197414    6[1-(0),6-(1,7),6-(6,6)]
   103       5.951998       5.951998       5.951998    6[6-(1,6),6-(1,6),6-(1,6)]
   104       4.643288       4.643288       4.643288    6[1-(0),6-(1,6),6-(6,6)]
   105       6.406135       6.406135       6.406135    16[6-(6,6),6-(6,6)]
   106       7.612352       7.612352       7.612352    16[6-(6,6),6-(6,6)]
   107       6.535813       6.535813       6.535813    16[6-(6,6),6-(6,6)]
   108       5.329596       5.329596       5.329596    16[6-(6,6),6-(6,6)]
   109       1.570213       1.570213       1.570213    16[6-(6,6),6-(6,6)]
   110       0.363996       0.363996       0.363996    16[6-(6,6),6-(6,6)]
   111       1.440535       1.440535       1.440535    16[6-(6,6),6-(6,6)]
   112       2.646752       2.646752       2.646752    16[6-(6,6),6-(6,6)]
   113       3.407665       3.407665       3.407665    7[6-(1,6),6-(1,6),30-(8,8,8,8)]
   114      -0.396917      -0.396917      -0.396917    7[6-(1,6),6-(1,6),30-(8,8,8,8)]
   115       4.568683       4.568683       4.568683    7[6-(1,6),6-(1,6),30-(8,8,8,8)]
   116       8.373265       8.373265       8.373265    7[6-(1,6),6-(1,6),30-(8,8,8,8)]
   117       4.748274       4.748274       4.748274    8[6-(6,8),30-(7,8,8,8)]
   118       6.917815       6.917815       6.917815    8[6-(6,8),30-(7,8,8,8)]
   119       6.349981       6.349981       6.349981    8[6-(6,8),30-(7,8,8,8)]
   120       8.193726       8.193726       8.193726    8[6-(6,8),30-(7,8,8,8)]
   121       8.193674       8.193674       8.193674    8[6-(6,8),30-(7,8,8,8)]
   122       6.024133       6.024133       6.024133    8[6-(6,8),30-(7,8,8,8)]
   123       6.591967       6.591967       6.591967    8[6-(6,8),30-(7,8,8,8)]
   124       4.748222       4.748222       4.748222    8[6-(6,8),30-(7,8,8,8)]
   125       3.228074       3.228074       3.228074    8[6-(6,8),30-(7,8,8,8)]
   126       1.058533       1.058533       1.058533    8[6-(6,8),30-(7,8,8,8)]
   127       1.626367       1.626367       1.626367    8[6-(6,8),30-(7,8,8,8)]
   128      -0.217378      -0.217378      -0.217378    8[6-(6,8),30-(7,8,8,8)]
   129      -0.217326      -0.217326      -0.217326    8[6-(6,8),30-(7,8,8,8)]
   130       1.952215       1.952215       1.952215    8[6-(6,8),30-(7,8,8,8)]
   131       1.384381       1.384381       1.384381    8[6-(6,8),30-(7,8,8,8)]
   132       3.228126       3.228126       3.228126    8[6-(6,8),30-(7,8,8,8)]
