# Supplementary material for: A collection of forcefield precursors for metal–organic frameworks
Source: RSC Adv. 2019 Nov 13;9(63):36492–507. doi: 10.1039/c9ra07327b (PMC9075174; doi:10.1039/c9ra07327b)
Supplement: RA-009-C9RA07327B-s2676 [file RA-009-C9RA07327B-s2676.txt]

WECSAZ_clean

8.620000    0.000000    0.000000
1.717949    10.092834    0.000000
3.497647    4.324151    9.577255

     1      11.411256      11.411256      11.411256    63[8-(6),8-(6),8-(6),8-(6),8-(6),8-(6)]
     2        2.42434        2.42434        2.42434    63[8-(6),8-(6),8-(6),8-(6),8-(6),8-(6)]
     3      10.128953      10.128953      10.128953    1[6-(6,6)]
     4       2.783373       2.783373       2.783373    1[6-(6,6)]
     5       7.239401       7.239401       7.239401    1[6-(6,6)]
     6       4.858979       4.858979       4.858979    1[6-(6,6)]
     7       9.740532       9.740532       9.740532    1[6-(6,6)]
     8        7.23452        7.23452        7.23452    1[6-(6,6)]
     9       3.706643       3.706643       3.706643    1[6-(6,6)]
    10       2.432223       2.432223       2.432223    1[6-(6,6)]
    11       6.596195       6.596195       6.596195    1[6-(6,6)]
    12       8.976617       8.976617       8.976617    1[6-(6,6)]
    13       4.095064       4.095064       4.095064    1[6-(6,6)]
    14       6.601076       6.601076       6.601076    1[6-(6,6)]
    15      13.294911      13.294911      13.294911    6[6-(1,6),6-(1,6),6-(8,8)]
    16      10.213325      10.213325      10.213325    6[1-(0),6-(1,6),6-(6,6)]
    17       3.074353       3.074353       3.074353    6[1-(0),6-(1,6),6-(6,6)]
    18      12.695279      12.695279      12.695279    6[6-(6,6),8-(63),8-(63)]
    19        5.88307        5.88307        5.88307    6[6-(1,6),6-(1,6),6-(8,8)]
    20       7.112318       7.112318       7.112318    6[1-(0),6-(1,6),6-(6,6)]
    21       5.692445       5.692445       5.692445    6[1-(0),6-(1,6),6-(6,6)]
    22       4.788183       4.788183       4.788183    6[6-(6,6),8-(63),8-(63)]
    23       8.617907       8.617907       8.617907    6[6-(1,6),6-(1,6),6-(8,8)]
    24       8.936548       8.936548       8.936548    6[1-(0),6-(1,6),6-(6,6)]
    25        7.45512        7.45512        7.45512    6[1-(0),6-(1,6),6-(6,6)]
    26       9.532276       9.532276       9.532276    6[6-(6,6),8-(63),8-(63)]
    27       0.540685       0.540685       0.540685    6[6-(1,6),6-(1,6),6-(8,8)]
    28       3.622271       3.622271       3.622271    6[1-(0),6-(1,6),6-(6,6)]
    29       2.141243       2.141243       2.141243    6[1-(0),6-(1,6),6-(6,6)]
    30       1.140317       1.140317       1.140317    6[6-(6,6),8-(63),8-(63)]
    31       7.952526       7.952526       7.952526    6[6-(1,6),6-(1,6),6-(8,8)]
    32       6.723278       6.723278       6.723278    6[1-(0),6-(1,6),6-(6,6)]
    33       8.143151       8.143151       8.143151    6[1-(0),6-(1,6),6-(6,6)]
    34       9.047413       9.047413       9.047413    6[6-(6,6),8-(63),8-(63)]
    35       5.217689       5.217689       5.217689    6[6-(1,6),6-(1,6),6-(8,8)]
    36       4.899048       4.899048       4.899048    6[1-(0),6-(1,6),6-(6,6)]
    37       6.380476       6.380476       6.380476    6[1-(0),6-(1,6),6-(6,6)]
    38        4.30332        4.30332        4.30332    6[6-(6,6),8-(63),8-(63)]
    39       9.505945       9.505945       9.505945    8[6-(6,8),63-(8,8,8,8,8)]
    40      11.886212      11.886212      11.886212    8[6-(6,8),63-(8,8,8,8,8)]
    41       4.989935       4.989935       4.989935    8[6-(6,8),63-(8,8,8,8,8)]
    42       3.661891       3.661891       3.661891    8[6-(6,8),63-(8,8,8,8,8)]
    43      10.544529      10.544529      10.544529    8[6-(6,8),63-(8,8,8,8,8)]
    44       9.243854       9.243854       9.243854    8[6-(6,8),63-(8,8,8,8,8)]
    45       4.329651       4.329651       4.329651    8[6-(6,8),63-(8,8,8,8,8)]
    46       1.949384       1.949384       1.949384    8[6-(6,8),63-(8,8,8,8,8)]
    47       8.845661       8.845661       8.845661    8[6-(6,8),63-(8,8,8,8,8)]
    48      10.173705      10.173705      10.173705    8[6-(6,8),63-(8,8,8,8,8)]
    49       3.291067       3.291067       3.291067    8[6-(6,8),63-(8,8,8,8,8)]
    50       4.591742       4.591742       4.591742    8[6-(6,8),63-(8,8,8,8,8)]
