# Supplementary material for: A collection of forcefield precursors for metal–organic frameworks
Source: RSC Adv. 2019 Nov 13;9(63):36492–507. doi: 10.1039/c9ra07327b (PMC9075174; doi:10.1039/c9ra07327b)
Supplement: RA-009-C9RA07327B-s2677 [file RA-009-C9RA07327B-s2677.txt]

WECSAZ01_clean

8.613000    0.000000    0.000000
1.997743    9.922898    0.000000
3.500472    4.041564    9.721701

     1       4.502871       4.502871       4.502871    63[8-(6),8-(6),8-(6),8-(6),8-(6),8-(6)]
     2       9.608344       9.608344       9.608344    63[8-(6),8-(6),8-(6),8-(6),8-(6),8-(6)]
     3       7.504159       7.504159       7.504159    1[6-(6,6)]
     4        7.68846        7.68846        7.68846    1[6-(6,6)]
     5       8.966592       8.966592       8.966592    1[6-(6,6)]
     6       8.585446       8.585446       8.585446    1[6-(6,6)]
     7       6.403218       6.403218       6.403218    1[6-(6,6)]
     8       9.033979       9.033979       9.033979    1[6-(6,6)]
     9       6.607056       6.607056       6.607056    1[6-(6,6)]
    10       6.422755       6.422755       6.422755    1[6-(6,6)]
    11       5.144623       5.144623       5.144623    1[6-(6,6)]
    12       5.525769       5.525769       5.525769    1[6-(6,6)]
    13       7.707997       7.707997       7.707997    1[6-(6,6)]
    14       5.077236       5.077236       5.077236    1[6-(6,6)]
    15       8.314268       8.314268       8.314268    6[6-(6,6),8-(63),8-(63)]
    16       7.634227       7.634227       7.634227    6[6-(1,6),6-(1,6),6-(8,8)]
    17       7.312039       7.312039       7.312039    6[1-(0),6-(1,6),6-(6,6)]
    18       7.417072       7.417072       7.417072    6[1-(0),6-(1,6),6-(6,6)]
    19       6.518063       6.518063       6.518063    6[6-(6,6),8-(63),8-(63)]
    20       7.604029       7.604029       7.604029    6[6-(1,6),6-(1,6),6-(8,8)]
    21       8.824746       8.824746       8.824746    6[1-(0),6-(1,6),6-(6,6)]
    22        9.39495        9.39495        9.39495    6[1-(0),6-(1,6),6-(6,6)]
    23        2.67177        2.67177        2.67177    6[6-(6,6),8-(63),8-(63)]
    24       1.789531       1.789531       1.789531    6[6-(1,6),6-(1,6),6-(8,8)]
    25       5.628878       5.628878       5.628878    6[1-(0),6-(1,6),6-(6,6)]
    26       9.263751       9.263751       9.263751    6[1-(0),6-(1,6),6-(6,6)]
    27       5.796947       5.796947       5.796947    6[6-(6,6),8-(63),8-(63)]
    28       6.476988       6.476988       6.476988    6[6-(1,6),6-(1,6),6-(8,8)]
    29       6.799176       6.799176       6.799176    6[1-(0),6-(1,6),6-(6,6)]
    30       6.694143       6.694143       6.694143    6[1-(0),6-(1,6),6-(6,6)]
    31       7.593152       7.593152       7.593152    6[6-(6,6),8-(63),8-(63)]
    32       6.507186       6.507186       6.507186    6[6-(1,6),6-(1,6),6-(8,8)]
    33       5.286469       5.286469       5.286469    6[1-(0),6-(1,6),6-(6,6)]
    34       4.716265       4.716265       4.716265    6[1-(0),6-(1,6),6-(6,6)]
    35      11.439445      11.439445      11.439445    6[6-(6,6),8-(63),8-(63)]
    36      12.321684      12.321684      12.321684    6[6-(1,6),6-(1,6),6-(8,8)]
    37       8.482337       8.482337       8.482337    6[1-(0),6-(1,6),6-(6,6)]
    38       4.847464       4.847464       4.847464    6[1-(0),6-(1,6),6-(6,6)]
    39       8.031124       8.031124       8.031124    8[6-(6,8),63-(8,8,8,8,8)]
    40       9.127236       9.127236       9.127236    8[6-(6,8),63-(8,8,8,8,8)]
    41       6.710033       6.710033       6.710033    8[6-(6,8),63-(8,8,8,8,8)]
    42       7.415824       7.415824       7.415824    8[6-(6,8),63-(8,8,8,8,8)]
    43       2.338075       2.338075       2.338075    8[6-(6,8),63-(8,8,8,8,8)]
    44       3.701866       3.701866       3.701866    8[6-(6,8),63-(8,8,8,8,8)]
    45       6.080091       6.080091       6.080091    8[6-(6,8),63-(8,8,8,8,8)]
    46       4.983979       4.983979       4.983979    8[6-(6,8),63-(8,8,8,8,8)]
    47       7.401182       7.401182       7.401182    8[6-(6,8),63-(8,8,8,8,8)]
    48       6.695391       6.695391       6.695391    8[6-(6,8),63-(8,8,8,8,8)]
    49       11.77314       11.77314       11.77314    8[6-(6,8),63-(8,8,8,8,8)]
    50      10.409349      10.409349      10.409349    8[6-(6,8),63-(8,8,8,8,8)]
