# Supplementary material for: A collection of forcefield precursors for metal–organic frameworks
Source: RSC Adv. 2019 Nov 13;9(63):36492–507. doi: 10.1039/c9ra07327b (PMC9075174; doi:10.1039/c9ra07327b)
Supplement: RA-009-C9RA07327B-s2678 [file RA-009-C9RA07327B-s2678.txt]

WEDQED_clean

13.717100    0.000000    0.000000
1.897126    13.585277    0.000000
0.062410    0.054301    14.812769

     1       6.704314       6.704314       6.704314    27[7-(6,6),8-(1,27,27),8-(6),8-(6),8-(6)]
     2       7.240009       7.240009       7.240009    27[8-(1,27,27),8-(1,27,27),8-(6),8-(6)]
     3      10.761629      10.761629      10.761629    27[7-(6,6),8-(1,27,27),8-(6),8-(6),8-(6)]
     4       8.255309       8.255309       8.255309    27[8-(1,27,27),8-(1,27,27),8-(6),8-(6)]
     5       8.972322       8.972322       8.972322    27[7-(6,6),8-(1,27,27),8-(6),8-(6),8-(6)]
     6       8.436627       8.436627       8.436627    27[8-(1,27,27),8-(1,27,27),8-(6),8-(6)]
     7       4.915007       4.915007       4.915007    27[7-(6,6),8-(1,27,27),8-(6),8-(6),8-(6)]
     8       7.421327       7.421327       7.421327    27[8-(1,27,27),8-(1,27,27),8-(6),8-(6)]
     9       8.796408       8.796408       8.796408    1[8-(27,27,27)]
    10        1.92769        1.92769        1.92769    1[6-(6,6)]
    11      14.419101      14.419101      14.419101    1[6-(6,6)]
    12       1.788499       1.788499       1.788499    1[6-(6,6)]
    13       7.592067       7.592067       7.592067    1[6-(6,7)]
    14      10.801955      10.801955      10.801955    1[6-(6,6)]
    15      10.500861      10.500861      10.500861    1[6-(6,6)]
    16       9.148524       9.148524       9.148524    1[6-(6,7)]
    17      11.934456      11.934456      11.934456    1[6-(1,6,6)]
    18      12.995424      12.995424      12.995424    1[6-(1,6,6)]
    19      13.128076      13.128076      13.128076    1[6-(1,6,6)]
    20      12.250472      12.250472      12.250472    1[6-(1,6,6)]
    21      15.164259      15.164259      15.164259    1[6-(1,6,6)]
    22      14.747434      14.747434      14.747434    1[6-(1,6,6)]
    23       13.89795       13.89795       13.89795    1[6-(6,6)]
    24      12.686698      12.686698      12.686698    1[6-(6,7)]
    25       12.05227       12.05227       12.05227    1[6-(6,7)]
    26      13.194345      13.194345      13.194345    1[6-(6,6)]
    27       9.547287       9.547287       9.547287    1[8-(27,27,27)]
    28       9.289978       9.289978       9.289978    1[6-(6,6)]
    29       7.526376       7.526376       7.526376    1[6-(6,6)]
    30       9.306242       9.306242       9.306242    1[6-(6,6)]
    31      13.470222      13.470222      13.470222    1[6-(6,7)]
    32       1.228928       1.228928       1.228928    1[6-(6,6)]
    33      12.250738      12.250738      12.250738    1[6-(6,6)]
    34      10.771009      10.771009      10.771009    1[6-(6,7)]
    35       1.895427       1.895427       1.895427    1[6-(1,6,6)]
    36       1.520017       1.520017       1.520017    1[6-(1,6,6)]
    37       0.463044       0.463044       0.463044    1[6-(1,6,6)]
    38      13.666516      13.666516      13.666516    1[6-(1,6,6)]
    39        1.41495        1.41495        1.41495    1[6-(1,6,6)]
    40       2.146187       2.146187       2.146187    1[6-(1,6,6)]
    41       4.423523       4.423523       4.423523    1[6-(6,6)]
    42       6.159582       6.159582       6.159582    1[6-(6,7)]
    43       3.739729       3.739729       3.739729    1[6-(6,7)]
    44       1.940463       1.940463       1.940463    1[6-(6,6)]
    45       6.880228       6.880228       6.880228    1[8-(27,27,27)]
    46      13.748946      13.748946      13.748946    1[6-(6,6)]
    47       1.257535       1.257535       1.257535    1[6-(6,6)]
    48      13.888137      13.888137      13.888137    1[6-(6,6)]
    49       8.084569       8.084569       8.084569    1[6-(6,7)]
    50       4.874681       4.874681       4.874681    1[6-(6,6)]
    51       5.175775       5.175775       5.175775    1[6-(6,6)]
    52       6.528112       6.528112       6.528112    1[6-(6,7)]
    53        3.74218        3.74218        3.74218    1[6-(1,6,6)]
    54       2.681212       2.681212       2.681212    1[6-(1,6,6)]
    55        2.54856        2.54856        2.54856    1[6-(1,6,6)]
    56       3.426164       3.426164       3.426164    1[6-(1,6,6)]
    57       0.512377       0.512377       0.512377    1[6-(1,6,6)]
    58       0.929202       0.929202       0.929202    1[6-(1,6,6)]
    59       1.778686       1.778686       1.778686    1[6-(6,6)]
    60       2.989938       2.989938       2.989938    1[6-(6,7)]
    61       3.624366       3.624366       3.624366    1[6-(6,7)]
    62       2.482291       2.482291       2.482291    1[6-(6,6)]
    63       6.129349       6.129349       6.129349    1[8-(27,27,27)]
    64       6.386658       6.386658       6.386658    1[6-(6,6)]
    65        8.15026        8.15026        8.15026    1[6-(6,6)]
    66       6.370394       6.370394       6.370394    1[6-(6,6)]
    67       2.206414       2.206414       2.206414    1[6-(6,7)]
    68      14.447708      14.447708      14.447708    1[6-(6,6)]
    69       3.425898       3.425898       3.425898    1[6-(6,6)]
    70       4.905627       4.905627       4.905627    1[6-(6,7)]
    71      13.781209      13.781209      13.781209    1[6-(1,6,6)]
    72      14.156619      14.156619      14.156619    1[6-(1,6,6)]
    73      15.213592      15.213592      15.213592    1[6-(1,6,6)]
    74        2.01012        2.01012        2.01012    1[6-(1,6,6)]
    75      14.261686      14.261686      14.261686    1[6-(1,6,6)]
    76      13.530449      13.530449      13.530449    1[6-(1,6,6)]
    77      11.253113      11.253113      11.253113    1[6-(6,6)]
    78       9.517054       9.517054       9.517054    1[6-(6,7)]
    79      11.936907      11.936907      11.936907    1[6-(6,7)]
    80      13.736173      13.736173      13.736173    1[6-(6,6)]
    81       3.677085       3.677085       3.677085    6[6-(1,6),6-(6,6),6-(8,8)]
    82       4.419915       4.419915       4.419915    6[6-(6,6),6-(6,6),6-(8,8)]
    83       3.760248       3.760248       3.760248    6[6-(1,6),6-(6,6),6-(8,8)]
    84       2.365252       2.365252       2.365252    6[1-(0),6-(1,6),6-(6,6)]
    85       1.631249       1.631249       1.631249    6[1-(0),6-(1,6),6-(1,6)]
    86        2.28576        2.28576        2.28576    6[1-(0),6-(1,6),6-(6,6)]
    87        4.32124        4.32124        4.32124    6[6-(6,6),8-(0),8-(27)]
    88       5.944597       5.944597       5.944597    6[6-(6,6),8-(27),8-(27)]
    89       4.537952       4.537952       4.537952    6[6-(6,6),8-(27),8-(27)]
    90       8.141583       8.141583       8.141583    6[1-(0),6-(1,6),7-(6,27)]
    91       8.956465       8.956465       8.956465    6[1-(0),6-(1,7),6-(6,6)]
    92       9.849045       9.849045       9.849045    6[6-(1,1,6),6-(1,6),6-(1,6)]
    93       9.903474       9.903474       9.903474    6[1-(0),6-(1,7),6-(6,6)]
    94       9.069878       9.069878       9.069878    6[1-(0),6-(1,6),7-(6,27)]
    95      12.555808      12.555808      12.555808    6[1-(0),1-(0),6-(1,1,6),6-(6,6)]
    96      13.566315      13.566315      13.566315    6[1-(0),1-(0),6-(1,1,6),6-(1,1,6)]
    97      14.404224      14.404224      14.404224    6[1-(0),1-(0),6-(1,1,6),6-(6,6)]
    98      13.658044      13.658044      13.658044    6[6-(1,1,6),6-(1,6),6-(1,6)]
    99      13.516697      13.516697      13.516697    6[1-(0),6-(1,7),6-(6,6)]
   100      12.790514      12.790514      12.790514    6[1-(0),6-(1,6),7-(6)]
   101      12.412185      12.412185      12.412185    6[1-(0),6-(1,6),7-(6)]
   102      13.111623      13.111623      13.111623    6[1-(0),6-(1,7),6-(6,6)]
   103       9.133917       9.133917       9.133917    6[6-(1,6),6-(6,6),6-(8,8)]
   104       9.076645       9.076645       9.076645    6[6-(6,6),6-(6,6),6-(8,8)]
   105       9.131129       9.131129       9.131129    6[6-(1,6),6-(6,6),6-(8,8)]
   106        9.25666        9.25666        9.25666    6[1-(0),6-(1,6),6-(6,6)]
   107       9.328744       9.328744       9.328744    6[1-(0),6-(1,6),6-(1,6)]
   108       9.262868       9.262868       9.262868    6[1-(0),6-(1,6),6-(6,6)]
   109        8.97438        8.97438        8.97438    6[6-(6,6),8-(0),8-(27)]
   110       8.906532       8.906532       8.906532    6[6-(6,6),8-(27),8-(27)]
   111       8.989339       8.989339       8.989339    6[6-(6,6),8-(27),8-(27)]
   112      13.217623      13.217623      13.217623    6[1-(0),6-(1,6),7-(6,27)]
   113      14.116637      14.116637      14.116637    6[1-(0),6-(1,7),6-(6,6)]
   114      13.789053      13.789053      13.789053    6[6-(1,1,6),6-(1,6),6-(1,6)]
   115      12.514802      12.514802      12.514802    6[1-(0),6-(1,7),6-(6,6)]
   116      11.632137      11.632137      11.632137    6[1-(0),6-(1,6),7-(6,27)]
   117       1.167695       1.167695       1.167695    6[1-(0),1-(0),6-(1,1,6),6-(6,6)]
   118       0.726911       0.726911       0.726911    6[1-(0),1-(0),6-(1,1,6),6-(1,1,6)]
   119       1.808566       1.808566       1.808566    6[1-(0),1-(0),6-(1,1,6),6-(6,6)]
   120       2.982629       2.982629       2.982629    6[6-(1,1,6),6-(1,6),6-(1,6)]
   121       4.253966       4.253966       4.253966    6[1-(0),6-(1,7),6-(6,6)]
   122       5.301651       5.301651       5.301651    6[1-(0),6-(1,6),7-(6)]
   123       3.888072       3.888072       3.888072    6[1-(0),6-(1,6),7-(6)]
   124       2.791483       2.791483       2.791483    6[1-(0),6-(1,7),6-(6,6)]
   125      11.999551      11.999551      11.999551    6[6-(1,6),6-(6,6),6-(8,8)]
   126      11.256721      11.256721      11.256721    6[6-(6,6),6-(6,6),6-(8,8)]
   127      11.916388      11.916388      11.916388    6[6-(1,6),6-(6,6),6-(8,8)]
   128      13.311384      13.311384      13.311384    6[1-(0),6-(1,6),6-(6,6)]
   129      14.045387      14.045387      14.045387    6[1-(0),6-(1,6),6-(1,6)]
   130      13.390876      13.390876      13.390876    6[1-(0),6-(1,6),6-(6,6)]
   131      11.292986      11.292986      11.292986    6[6-(6,6),8-(0),8-(27)]
   132       9.732039       9.732039       9.732039    6[6-(6,6),8-(27),8-(27)]
   133      11.138684      11.138684      11.138684    6[6-(6,6),8-(27),8-(27)]
   134       7.535053       7.535053       7.535053    6[1-(0),6-(1,6),7-(6,27)]
   135       6.720171       6.720171       6.720171    6[1-(0),6-(1,7),6-(6,6)]
   136       5.827591       5.827591       5.827591    6[6-(1,1,6),6-(1,6),6-(1,6)]
   137       5.773162       5.773162       5.773162    6[1-(0),6-(1,7),6-(6,6)]
   138       6.606758       6.606758       6.606758    6[1-(0),6-(1,6),7-(6,27)]
   139       3.120828       3.120828       3.120828    6[1-(0),1-(0),6-(1,1,6),6-(6,6)]
   140       2.110321       2.110321       2.110321    6[1-(0),1-(0),6-(1,1,6),6-(1,1,6)]
   141       1.272412       1.272412       1.272412    6[1-(0),1-(0),6-(1,1,6),6-(6,6)]
   142       2.018592       2.018592       2.018592    6[6-(1,1,6),6-(1,6),6-(1,6)]
   143       2.159939       2.159939       2.159939    6[1-(0),6-(1,7),6-(6,6)]
   144       2.886122       2.886122       2.886122    6[1-(0),6-(1,6),7-(6)]
   145       3.264451       3.264451       3.264451    6[1-(0),6-(1,6),7-(6)]
   146       2.565013       2.565013       2.565013    6[1-(0),6-(1,7),6-(6,6)]
   147       6.542719       6.542719       6.542719    6[6-(1,6),6-(6,6),6-(8,8)]
   148       6.599991       6.599991       6.599991    6[6-(6,6),6-(6,6),6-(8,8)]
   149       6.545507       6.545507       6.545507    6[6-(1,6),6-(6,6),6-(8,8)]
   150       6.419976       6.419976       6.419976    6[1-(0),6-(1,6),6-(6,6)]
   151       6.347892       6.347892       6.347892    6[1-(0),6-(1,6),6-(1,6)]
   152       6.413768       6.413768       6.413768    6[1-(0),6-(1,6),6-(6,6)]
   153       6.702256       6.702256       6.702256    6[6-(6,6),8-(0),8-(27)]
   154       6.770104       6.770104       6.770104    6[6-(6,6),8-(27),8-(27)]
   155       6.687297       6.687297       6.687297    6[6-(6,6),8-(27),8-(27)]
   156       2.459013       2.459013       2.459013    6[1-(0),6-(1,6),7-(6,27)]
   157       1.559999       1.559999       1.559999    6[1-(0),6-(1,7),6-(6,6)]
   158       1.887583       1.887583       1.887583    6[6-(1,1,6),6-(1,6),6-(1,6)]
   159       3.161834       3.161834       3.161834    6[1-(0),6-(1,7),6-(6,6)]
   160       4.044499       4.044499       4.044499    6[1-(0),6-(1,6),7-(6,27)]
   161      14.508941      14.508941      14.508941    6[1-(0),1-(0),6-(1,1,6),6-(6,6)]
   162      14.949725      14.949725      14.949725    6[1-(0),1-(0),6-(1,1,6),6-(1,1,6)]
   163       13.86807       13.86807       13.86807    6[1-(0),1-(0),6-(1,1,6),6-(6,6)]
   164      12.694007      12.694007      12.694007    6[6-(1,1,6),6-(1,6),6-(1,6)]
   165       11.42267       11.42267       11.42267    6[1-(0),6-(1,7),6-(6,6)]
   166      10.374985      10.374985      10.374985    6[1-(0),6-(1,6),7-(6)]
   167      11.788564      11.788564      11.788564    6[1-(0),6-(1,6),7-(6)]
   168      12.885153      12.885153      12.885153    6[1-(0),6-(1,7),6-(6,6)]
   169       8.163633       8.163633       8.163633    7[6-(1,6),6-(1,6),27-(8,8,8,8)]
   170       12.24563       12.24563       12.24563    7[6-(1,6),6-(1,6)]
   171        11.9923        11.9923        11.9923    7[6-(1,6),6-(1,6),27-(8,8,8,8)]
   172       5.118425       5.118425       5.118425    7[6-(1,6),6-(1,6)]
   173       7.513003       7.513003       7.513003    7[6-(1,6),6-(1,6),27-(8,8,8,8)]
   174       3.431006       3.431006       3.431006    7[6-(1,6),6-(1,6)]
   175       3.684336       3.684336       3.684336    7[6-(1,6),6-(1,6),27-(8,8,8,8)]
   176      10.558211      10.558211      10.558211    7[6-(1,6),6-(1,6)]
   177       8.141582       8.141582       8.141582    8[1-(0),27-(7,8,8,8),27-(8,8,8),27-(8,8,8)]
   178       5.555898       5.555898       5.555898    8[6-(6,8),27-(7,8,8,8)]
   179        3.75842        3.75842        3.75842    8[6-(6,8)]
   180       6.507812       6.507812       6.507812    8[6-(6,8),27-(7,8,8,8)]
   181       6.519633       6.519633       6.519633    8[6-(6,8),27-(8,8,8)]
   182       5.771105       5.771105       5.771105    8[6-(6,8),27-(8,8,8)]
   183       3.940488       3.940488       3.940488    8[6-(6,8),27-(7,8,8,8)]
   184       9.146116       9.146116       9.146116    8[1-(0),27-(7,8,8,8),27-(8,8,8),27-(8,8,8)]
   185       9.286721       9.286721       9.286721    8[6-(6,8),27-(7,8,8,8)]
   186       8.528721       8.528721       8.528721    8[6-(6,8)]
   187       9.955325       9.955325       9.955325    8[6-(6,8),27-(7,8,8,8)]
   188       7.757045       7.757045       7.757045    8[6-(6,8),27-(8,8,8)]
   189        8.64032        8.64032        8.64032    8[6-(6,8),27-(8,8,8)]
   190       9.182561       9.182561       9.182561    8[6-(6,8),27-(7,8,8,8)]
   191       7.535054       7.535054       7.535054    8[1-(0),27-(7,8,8,8),27-(8,8,8),27-(8,8,8)]
   192      10.120738      10.120738      10.120738    8[6-(6,8),27-(7,8,8,8)]
   193      11.918216      11.918216      11.918216    8[6-(6,8)]
   194       9.168824       9.168824       9.168824    8[6-(6,8),27-(7,8,8,8)]
   195       9.157003       9.157003       9.157003    8[6-(6,8),27-(8,8,8)]
   196       9.905531       9.905531       9.905531    8[6-(6,8),27-(8,8,8)]
   197      11.736148      11.736148      11.736148    8[6-(6,8),27-(7,8,8,8)]
   198        6.53052        6.53052        6.53052    8[1-(0),27-(7,8,8,8),27-(8,8,8),27-(8,8,8)]
   199       6.389915       6.389915       6.389915    8[6-(6,8),27-(7,8,8,8)]
   200       7.147915       7.147915       7.147915    8[6-(6,8)]
   201       5.721311       5.721311       5.721311    8[6-(6,8),27-(7,8,8,8)]
   202       7.919591       7.919591       7.919591    8[6-(6,8),27-(8,8,8)]
   203       7.036316       7.036316       7.036316    8[6-(6,8),27-(8,8,8)]
   204       6.494075       6.494075       6.494075    8[6-(6,8),27-(7,8,8,8)]
