# Supplementary material for: A collection of forcefield precursors for metal–organic frameworks
Source: RSC Adv. 2019 Nov 13;9(63):36492–507. doi: 10.1039/c9ra07327b (PMC9075174; doi:10.1039/c9ra07327b)
Supplement: RA-009-C9RA07327B-s2679 [file RA-009-C9RA07327B-s2679.txt]

WEDWUZ_clean

9.851000    0.000000    0.000000
3.152228    14.482926    0.000000
2.470339    5.361363    19.352713

     1       5.465734       5.465734       5.465734    62[8-(6),8-(6),8-(6),8-(6),8-(6),8-(6),8-(6)]
     2      10.707172      10.707172      10.707172    62[8-(6),8-(6),8-(6),8-(6),8-(6)]
     3      10.007833      10.007833      10.007833    62[8-(6),8-(6),8-(6),8-(6),8-(6),8-(6),8-(6)]
     4       4.766395       4.766395       4.766395    62[8-(6),8-(6),8-(6),8-(6),8-(6)]
     5      10.371586      10.371586      10.371586    29[7-(6,6),35-(29),35-(29)]
     6       7.959141       7.959141       7.959141    29[7-(6,6),35-(29),35-(29)]
     7       5.945902       5.945902       5.945902    29[7-(6,6),35-(29),35-(29,29)]
     8      11.246765      11.246765      11.246765    29[7-(6,6),35-(29),35-(29,29)]
     9        5.98293        5.98293        5.98293    29[7-(6,6),35-(29),35-(29)]
    10       3.913902       3.913902       3.913902    29[7-(6,6),35-(29),35-(29),35-(29,29)]
    11       5.101981       5.101981       5.101981    29[7-(6,6),35-(29),35-(29)]
    12       7.514426       7.514426       7.514426    29[7-(6,6),35-(29),35-(29)]
    13       9.527665       9.527665       9.527665    29[7-(6,6),35-(29),35-(29,29)]
    14       4.226802       4.226802       4.226802    29[7-(6,6),35-(29),35-(29,29)]
    15       9.490637       9.490637       9.490637    29[7-(6,6),35-(29),35-(29)]
    16      11.559665      11.559665      11.559665    29[7-(6,6),35-(29),35-(29),35-(29,29)]
    17      13.285147      13.285147      13.285147    1[6-(6,7)]
    18       5.366184       5.366184       5.366184    1[6-(6,6)]
    19        5.32201        5.32201        5.32201    1[6-(6,6)]
    20      11.188774      11.188774      11.188774    1[6-(6,7)]
    21       5.125217       5.125217       5.125217    1[6-(6,7)]
    22      13.381777      13.381777      13.381777    1[6-(6,6)]
    23      13.951471      13.951471      13.951471    1[6-(6,6)]
    24       7.881212       7.881212       7.881212    1[6-(6,7)]
    25       6.378284       6.378284       6.378284    1[6-(6,7)]
    26      10.293703      10.293703      10.293703    1[6-(6,6)]
    27      10.590916      10.590916      10.590916    1[6-(6,6)]
    28       8.790985       8.790985       8.790985    1[6-(6,7)]
    29      11.504223      11.504223      11.504223    1[6-(6,7)]
    30       5.517129       5.517129       5.517129    1[6-(6,6)]
    31       6.020764       6.020764       6.020764    1[6-(6,6)]
    32       4.357954       4.357954       4.357954    1[6-(6,7)]
    33       8.706386       8.706386       8.706386    1[6-(6,7)]
    34      10.612267      10.612267      10.612267    1[6-(6,6)]
    35      10.653123      10.653123      10.653123    1[6-(6,6)]
    36       6.888758       6.888758       6.888758    1[6-(6,7)]
    37      13.080732      13.080732      13.080732    1[6-(6,7)]
    38       9.152725       9.152725       9.152725    1[6-(6,6)]
    39       9.023937       9.023937       9.023937    1[6-(6,6)]
    40      10.903521      10.903521      10.903521    1[6-(6,7)]
    41        2.18842        2.18842        2.18842    1[6-(6,7)]
    42      10.107383      10.107383      10.107383    1[6-(6,6)]
    43      10.151557      10.151557      10.151557    1[6-(6,6)]
    44       4.284793       4.284793       4.284793    1[6-(6,7)]
    45       10.34835       10.34835       10.34835    1[6-(6,7)]
    46        2.09179        2.09179        2.09179    1[6-(6,6)]
    47       1.522096       1.522096       1.522096    1[6-(6,6)]
    48       7.592355       7.592355       7.592355    1[6-(6,7)]
    49       9.095283       9.095283       9.095283    1[6-(6,7)]
    50       5.179864       5.179864       5.179864    1[6-(6,6)]
    51       4.882651       4.882651       4.882651    1[6-(6,6)]
    52       6.682582       6.682582       6.682582    1[6-(6,7)]
    53       3.969344       3.969344       3.969344    1[6-(6,7)]
    54       9.956438       9.956438       9.956438    1[6-(6,6)]
    55       9.452803       9.452803       9.452803    1[6-(6,6)]
    56      11.115613      11.115613      11.115613    1[6-(6,7)]
    57       6.767181       6.767181       6.767181    1[6-(6,7)]
    58         4.8613         4.8613         4.8613    1[6-(6,6)]
    59       4.820444       4.820444       4.820444    1[6-(6,6)]
    60       8.584809       8.584809       8.584809    1[6-(6,7)]
    61       2.392835       2.392835       2.392835    1[6-(6,7)]
    62       6.320842       6.320842       6.320842    1[6-(6,6)]
    63        6.44963        6.44963        6.44963    1[6-(6,6)]
    64       4.570046       4.570046       4.570046    1[6-(6,7)]
    65      13.246414      13.246414      13.246414    6[1-(0),6-(1,6),7-(6,29)]
    66       4.558029       4.558029       4.558029    6[1-(0),6-(1,6),6-(1,7)]
    67       4.533463       4.533463       4.533463    6[1-(0),6-(1,6),6-(6,6)]
    68         3.3054         3.3054         3.3054    6[6-(1,6),6-(1,7),6-(8,8)]
    69      12.012328      12.012328      12.012328    6[1-(0),6-(6,6),7-(6,29)]
    70        3.17056        3.17056        3.17056    6[6-(6,6),8-(62),8-(62)]
    71       5.380388       5.380388       5.380388    6[1-(0),6-(1,6),7-(6,29)]
    72      14.260243      14.260243      14.260243    6[1-(0),6-(1,6),6-(1,7)]
    73       4.744571       4.744571       4.744571    6[1-(0),6-(1,6),6-(6,6)]
    74       6.064853       6.064853       6.064853    6[6-(1,6),6-(1,7),6-(8,8)]
    75       6.988166       6.988166       6.988166    6[1-(0),6-(6,6),7-(6,29)]
    76       6.539265       6.539265       6.539265    6[6-(6,6),8-(62),8-(62)]
    77       7.241327       7.241327       7.241327    6[1-(0),6-(6,6),7-(6,29)]
    78       8.283922       8.283922       8.283922    6[6-(1,6),6-(1,7),6-(8,8)]
    79       9.564513       9.564513       9.564513    6[1-(0),6-(1,6),6-(6,6)]
    80       9.738669       9.738669       9.738669    6[1-(0),6-(1,6),6-(1,7)]
    81       8.657571       8.657571       8.657571    6[1-(0),6-(1,6),7-(6,29)]
    82       8.009981       8.009981       8.009981    6[6-(6,6),8-(62),8-(62)]
    83       2.545029       2.545029       2.545029    6[1-(0),6-(6,6),7-(6,29)]
    84       3.502413       3.502413       3.502413    6[6-(1,6),6-(1,7),6-(8,8)]
    85       4.842568       4.842568       4.842568    6[1-(0),6-(1,6),6-(6,6)]
    86       5.143365       5.143365       5.143365    6[1-(0),6-(1,6),6-(1,7)]
    87       4.139407       4.139407       4.139407    6[1-(0),6-(1,6),7-(6,29)]
    88       3.096201       3.096201       3.096201    6[6-(6,6),8-(62),8-(62)]
    89       8.713582       8.713582       8.713582    6[1-(0),6-(1,6),7-(6,29)]
    90       9.870499       9.870499       9.870499    6[1-(0),6-(1,6),6-(1,7)]
    91       9.886014       9.886014       9.886014    6[1-(0),6-(1,6),6-(6,6)]
    92       8.783811       8.783811       8.783811    6[6-(1,6),6-(1,7),6-(8,8)]
    93        7.65355        7.65355        7.65355    6[1-(0),6-(6,6),7-(6,29)]
    94        8.73723        8.73723        8.73723    6[6-(6,6),8-(62),8-(62)]
    95      12.251429      12.251429      12.251429    6[1-(0),6-(6,6),7-(6,29)]
    96      11.173763      11.173763      11.173763    6[6-(1,6),6-(1,7),6-(8,8)]
    97        9.91193        9.91193        9.91193    6[1-(0),6-(1,6),6-(6,6)]
    98        9.84153        9.84153        9.84153    6[1-(0),6-(1,6),6-(1,7)]
    99      10.971312      10.971312      10.971312    6[1-(0),6-(1,6),7-(6,29)]
   100      11.354933      11.354933      11.354933    6[6-(6,6),8-(62),8-(62)]
   101       2.227153       2.227153       2.227153    6[1-(0),6-(1,6),7-(6,29)]
   102      10.915538      10.915538      10.915538    6[1-(0),6-(1,6),6-(1,7)]
   103      10.940104      10.940104      10.940104    6[1-(0),6-(1,6),6-(6,6)]
   104      12.168167      12.168167      12.168167    6[6-(1,6),6-(1,7),6-(8,8)]
   105       3.461239       3.461239       3.461239    6[1-(0),6-(6,6),7-(6,29)]
   106      12.303007      12.303007      12.303007    6[6-(6,6),8-(62),8-(62)]
   107      10.093179      10.093179      10.093179    6[1-(0),6-(1,6),7-(6,29)]
   108       1.213324       1.213324       1.213324    6[1-(0),6-(1,6),6-(1,7)]
   109      10.728996      10.728996      10.728996    6[1-(0),6-(1,6),6-(6,6)]
   110       9.408714       9.408714       9.408714    6[6-(1,6),6-(1,7),6-(8,8)]
   111       8.485401       8.485401       8.485401    6[1-(0),6-(6,6),7-(6,29)]
   112       8.934302       8.934302       8.934302    6[6-(6,6),8-(62),8-(62)]
   113        8.23224        8.23224        8.23224    6[1-(0),6-(6,6),7-(6,29)]
   114       7.189645       7.189645       7.189645    6[6-(1,6),6-(1,7),6-(8,8)]
   115       5.909054       5.909054       5.909054    6[1-(0),6-(1,6),6-(6,6)]
   116       5.734898       5.734898       5.734898    6[1-(0),6-(1,6),6-(1,7)]
   117       6.815996       6.815996       6.815996    6[1-(0),6-(1,6),7-(6,29)]
   118       7.463586       7.463586       7.463586    6[6-(6,6),8-(62),8-(62)]
   119      12.928538      12.928538      12.928538    6[1-(0),6-(6,6),7-(6,29)]
   120      11.971154      11.971154      11.971154    6[6-(1,6),6-(1,7),6-(8,8)]
   121      10.630999      10.630999      10.630999    6[1-(0),6-(1,6),6-(6,6)]
   122      10.330202      10.330202      10.330202    6[1-(0),6-(1,6),6-(1,7)]
   123       11.33416       11.33416       11.33416    6[1-(0),6-(1,6),7-(6,29)]
   124      12.377366      12.377366      12.377366    6[6-(6,6),8-(62),8-(62)]
   125       6.759985       6.759985       6.759985    6[1-(0),6-(1,6),7-(6,29)]
   126       5.603068       5.603068       5.603068    6[1-(0),6-(1,6),6-(1,7)]
   127       5.587553       5.587553       5.587553    6[1-(0),6-(1,6),6-(6,6)]
   128       6.689756       6.689756       6.689756    6[6-(1,6),6-(1,7),6-(8,8)]
   129       7.820017       7.820017       7.820017    6[1-(0),6-(6,6),7-(6,29)]
   130       6.736337       6.736337       6.736337    6[6-(6,6),8-(62),8-(62)]
   131       3.222138       3.222138       3.222138    6[1-(0),6-(6,6),7-(6,29)]
   132       4.299804       4.299804       4.299804    6[6-(1,6),6-(1,7),6-(8,8)]
   133       5.561637       5.561637       5.561637    6[1-(0),6-(1,6),6-(6,6)]
   134       5.632037       5.632037       5.632037    6[1-(0),6-(1,6),6-(1,7)]
   135       4.502255       4.502255       4.502255    6[1-(0),6-(1,6),7-(6,29)]
   136       4.118634       4.118634       4.118634    6[6-(6,6),8-(62),8-(62)]
   137       8.371245       8.371245       8.371245    35[29-(7,35),29-(7,35)]
   138      10.428993      10.428993      10.428993    35[29-(7,35),29-(7,35)]
   139       3.571303       3.571303       3.571303    35[29-(7,35),29-(7,35),29-(7,35,35)]
   140       6.058457       6.058457       6.058457    35[29-(7,35),29-(7,35,35)]
   141       9.018348       9.018348       9.018348    35[29-(7,35),29-(7,35)]
   142      13.642253      13.642253      13.642253    35[29-(7,35),29-(7,35,35)]
   143       7.102322       7.102322       7.102322    35[29-(7,35),29-(7,35)]
   144       5.044574       5.044574       5.044574    35[29-(7,35),29-(7,35)]
   145      11.902264      11.902264      11.902264    35[29-(7,35),29-(7,35),29-(7,35,35)]
   146        9.41511        9.41511        9.41511    35[29-(7,35),29-(7,35,35)]
   147       6.455219       6.455219       6.455219    35[29-(7,35),29-(7,35)]
   148       1.831314       1.831314       1.831314    35[29-(7,35),29-(7,35,35)]
   149      12.035032      12.035032      12.035032    7[6-(1,6),6-(1,6),29-(35,35)]
   150       6.668184       6.668184       6.668184    7[6-(1,6),6-(1,6),29-(35,35)]
   151       7.408241       7.408241       7.408241    7[6-(1,6),6-(1,6),29-(35,35)]
   152       2.834372       2.834372       2.834372    7[6-(1,6),6-(1,6),29-(35,35)]
   153       7.619158       7.619158       7.619158    7[6-(1,6),6-(1,6),29-(35,35)]
   154      12.175727      12.175727      12.175727    7[6-(1,6),6-(1,6),29-(35,35,35)]
   155       3.438535       3.438535       3.438535    7[6-(1,6),6-(1,6),29-(35,35)]
   156       8.805383       8.805383       8.805383    7[6-(1,6),6-(1,6),29-(35,35)]
   157       8.065326       8.065326       8.065326    7[6-(1,6),6-(1,6),29-(35,35)]
   158      12.639195      12.639195      12.639195    7[6-(1,6),6-(1,6),29-(35,35)]
   159       7.854409       7.854409       7.854409    7[6-(1,6),6-(1,6),29-(35,35)]
   160        3.29784        3.29784        3.29784    7[6-(1,6),6-(1,6),29-(35,35,35)]
   161      11.900711      11.900711      11.900711    8[6-(6,8),62-(8,8,8,8)]
   162       4.227319       4.227319       4.227319    8[6-(6,8),62-(8,8,8,8,8,8)]
   163       7.759226       7.759226       7.759226    8[6-(6,8),62-(8,8,8,8,8,8)]
   164        5.73746        5.73746        5.73746    8[6-(6,8),62-(8,8,8,8)]
   165       8.989124       8.989124       8.989124    8[6-(6,8),62-(8,8,8,8)]
   166       6.811048       6.811048       6.811048    8[6-(6,8),62-(8,8,8,8,8,8)]
   167      11.707774      11.707774      11.707774    8[6-(6,8),62-(8,8,8,8)]
   168        3.98945        3.98945        3.98945    8[6-(6,8),62-(8,8,8,8,8,8)]
   169        6.43318        6.43318        6.43318    8[6-(6,8),62-(8,8,8,8,8,8)]
   170       7.819261       7.819261       7.819261    8[6-(6,8),62-(8,8,8,8,8,8)]
   171       12.51447       12.51447       12.51447    8[6-(6,8),62-(8,8,8,8)]
   172      10.332874      10.332874      10.332874    8[6-(6,8),62-(8,8,8,8,8,8)]
   173       3.572856       3.572856       3.572856    8[6-(6,8),62-(8,8,8,8)]
   174      11.246248      11.246248      11.246248    8[6-(6,8),62-(8,8,8,8,8,8)]
   175       7.714341       7.714341       7.714341    8[6-(6,8),62-(8,8,8,8,8,8)]
   176       9.736107       9.736107       9.736107    8[6-(6,8),62-(8,8,8,8)]
   177       6.484443       6.484443       6.484443    8[6-(6,8),62-(8,8,8,8)]
   178       8.662519       8.662519       8.662519    8[6-(6,8),62-(8,8,8,8,8,8)]
   179       3.765793       3.765793       3.765793    8[6-(6,8),62-(8,8,8,8)]
   180      11.484117      11.484117      11.484117    8[6-(6,8),62-(8,8,8,8,8,8)]
   181       9.040387       9.040387       9.040387    8[6-(6,8),62-(8,8,8,8,8,8)]
   182       7.654306       7.654306       7.654306    8[6-(6,8),62-(8,8,8,8,8,8)]
   183       2.959097       2.959097       2.959097    8[6-(6,8),62-(8,8,8,8)]
   184       5.140693       5.140693       5.140693    8[6-(6,8),62-(8,8,8,8,8,8)]
