# Supplementary material for: A collection of forcefield precursors for metal–organic frameworks
Source: RSC Adv. 2019 Nov 13;9(63):36492–507. doi: 10.1039/c9ra07327b (PMC9075174; doi:10.1039/c9ra07327b)
Supplement: RA-009-C9RA07327B-s2680 [file RA-009-C9RA07327B-s2680.txt]

WEDXAG_clean

9.825700    0.000000    0.000000
3.138108    14.453248    0.000000
2.520738    5.357631    19.293905

     1       3.512861       3.512861       3.512861    63[8-(6),8-(6),8-(6),8-(6),8-(6),8-(6),8-(6)]
     2       8.118326       8.118326       8.118326    63[8-(6),8-(6),8-(6),8-(6),8-(6)]
     3      11.971685      11.971685      11.971685    63[8-(6),8-(6),8-(6),8-(6),8-(6),8-(6),8-(6)]
     4        7.36622        7.36622        7.36622    63[8-(6),8-(6),8-(6),8-(6),8-(6)]
     5       7.584227       7.584227       7.584227    29[7-(6,6),35-(29),35-(29,29)]
     6       9.335272       9.335272       9.335272    29[7-(6,6),35-(29),35-(29)]
     7       9.303503       9.303503       9.303503    29[7-(6,6),29-(7,35,35,35),35-(29),35-(29,29)]
     8       7.279009       7.279009       7.279009    29[7-(6,6),29-(7,35,35),35-(29),35-(29),35-(29,29)]
     9       4.128425       4.128425       4.128425    29[7-(6,6),35-(29),35-(29)]
    10       8.428372       8.428372       8.428372    29[7-(6,6),35-(29),35-(29)]
    11       7.900319       7.900319       7.900319    29[7-(6,6),35-(29),35-(29,29)]
    12       6.149274       6.149274       6.149274    29[7-(6,6),35-(29),35-(29)]
    13       6.181043       6.181043       6.181043    29[7-(6,6),29-(7,35,35,35),35-(29),35-(29,29)]
    14       8.205537       8.205537       8.205537    29[7-(6,6),29-(7,35,35),35-(29),35-(29),35-(29,29)]
    15      11.356121      11.356121      11.356121    29[7-(6,6),35-(29),35-(29)]
    16       7.056174       7.056174       7.056174    29[7-(6,6),35-(29),35-(29)]
    17        3.48685        3.48685        3.48685    1[6-(6,6)]
    18       2.957969       2.957969       2.957969    1[6-(6,6)]
    19       4.612526       4.612526       4.612526    1[6-(6,7)]
    20       7.327241       7.327241       7.327241    1[6-(6,7)]
    21      10.229229      10.229229      10.229229    1[6-(6,7)]
    22        2.17468        2.17468        2.17468    1[6-(6,7)]
    23       4.122925       4.122925       4.122925    1[6-(6,6)]
    24       4.164029       4.164029       4.164029    1[6-(6,6)]
    25       6.963582       6.963582       6.963582    1[6-(6,6)]
    26       7.242512       7.242512       7.242512    1[6-(6,6)]
    27       2.305576       2.305576       2.305576    1[6-(6,7)]
    28      12.878188      12.878188      12.878188    1[6-(6,7)]
    29       6.620858       6.620858       6.620858    1[6-(6,7)]
    30       4.420806       4.420806       4.420806    1[6-(6,7)]
    31       2.549826       2.549826       2.549826    1[6-(6,6)]
    32        12.5153        12.5153        12.5153    1[6-(6,6)]
    33       8.018969       8.018969       8.018969    1[6-(6,6)]
    34       8.599821       8.599821       8.599821    1[6-(6,6)]
    35         6.9657         6.9657         6.9657    1[6-(6,7)]
    36       4.242047       4.242047       4.242047    1[6-(6,7)]
    37       7.636947       7.636947       7.636947    1[6-(6,7)]
    38       8.652526       8.652526       8.652526    1[6-(6,7)]
    39       3.603597       3.603597       3.603597    1[6-(6,6)]
    40       3.659499       3.659499       3.659499    1[6-(6,6)]
    41      11.997696      11.997696      11.997696    1[6-(6,6)]
    42      12.526577      12.526577      12.526577    1[6-(6,6)]
    43       10.87202       10.87202       10.87202    1[6-(6,7)]
    44       8.157305       8.157305       8.157305    1[6-(6,7)]
    45       5.255317       5.255317       5.255317    1[6-(6,7)]
    46       3.484166       3.484166       3.484166    1[6-(6,7)]
    47      11.361621      11.361621      11.361621    1[6-(6,6)]
    48      11.320517      11.320517      11.320517    1[6-(6,6)]
    49       8.520964       8.520964       8.520964    1[6-(6,6)]
    50       8.242034       8.242034       8.242034    1[6-(6,6)]
    51       13.17897       13.17897       13.17897    1[6-(6,7)]
    52       2.606358       2.606358       2.606358    1[6-(6,7)]
    53       8.863688       8.863688       8.863688    1[6-(6,7)]
    54       11.06374       11.06374       11.06374    1[6-(6,7)]
    55       12.93472       12.93472       12.93472    1[6-(6,6)]
    56       2.969246       2.969246       2.969246    1[6-(6,6)]
    57       7.465577       7.465577       7.465577    1[6-(6,6)]
    58       6.884725       6.884725       6.884725    1[6-(6,6)]
    59       8.518846       8.518846       8.518846    1[6-(6,7)]
    60      11.242499      11.242499      11.242499    1[6-(6,7)]
    61       7.847599       7.847599       7.847599    1[6-(6,7)]
    62        6.83202        6.83202        6.83202    1[6-(6,7)]
    63      11.880949      11.880949      11.880949    1[6-(6,6)]
    64      11.825047      11.825047      11.825047    1[6-(6,6)]
    65       5.870146       5.870146       5.870146    6[6-(6,6),8-(63),8-(63)]
    66       5.483998       5.483998       5.483998    6[6-(1,6),6-(1,7),6-(8,8)]
    67       4.155845       4.155845       4.155845    6[1-(0),6-(1,6),6-(6,6)]
    68       3.839778       3.839778       3.839778    6[1-(0),6-(1,6),6-(1,7)]
    69       4.833993       4.833993       4.833993    6[1-(0),6-(1,6),7-(6,29)]
    70       6.438056       6.438056       6.438056    6[1-(0),6-(6,6),7-(6,29)]
    71      12.089677      12.089677      12.089677    6[6-(6,6),8-(63),8-(63)]
    72      12.130515      12.130515      12.130515    6[6-(1,6),6-(1,7),6-(8,8)]
    73      10.991801      10.991801      10.991801    6[1-(0),6-(6,6),7-(6,29)]
    74      12.026742      12.026742      12.026742    6[1-(0),6-(1,6),7-(6,29)]
    75        3.37412        3.37412        3.37412    6[1-(0),6-(1,6),6-(1,7)]
    76       3.400267       3.400267       3.400267    6[1-(0),6-(1,6),6-(6,6)]
    77       4.681438       4.681438       4.681438    6[6-(6,6),8-(63),8-(63)]
    78       4.947416       4.947416       4.947416    6[6-(1,6),6-(1,7),6-(8,8)]
    79       6.233211       6.233211       6.233211    6[1-(0),6-(1,6),6-(6,6)]
    80       6.390319       6.390319       6.390319    6[1-(0),6-(1,6),6-(1,7)]
    81       5.309027       5.309027       5.309027    6[1-(0),6-(1,6),7-(6,29)]
    82      13.739621      13.739621      13.739621    6[1-(0),6-(6,6),7-(6,29)]
    83       4.870701       4.870701       4.870701    6[6-(6,6),8-(63),8-(63)]
    84       4.690994       4.690994       4.690994    6[6-(1,6),6-(1,7),6-(8,8)]
    85       5.786696       5.786696       5.786696    6[1-(0),6-(6,6),7-(6,29)]
    86       4.493761       4.493761       4.493761    6[1-(0),6-(1,6),7-(6,29)]
    87       3.368895       3.368895       3.368895    6[1-(0),6-(1,6),6-(1,7)]
    88       3.451338       3.451338       3.451338    6[1-(0),6-(1,6),6-(6,6)]
    89       5.610593       5.610593       5.610593    6[6-(6,6),8-(63),8-(63)]
    90       6.044051       6.044051       6.044051    6[6-(1,6),6-(1,7),6-(8,8)]
    91       7.376592       7.376592       7.376592    6[1-(0),6-(1,6),6-(6,6)]
    92       7.718634       7.718634       7.718634    6[1-(0),6-(1,6),6-(1,7)]
    93       6.724298       6.724298       6.724298    6[1-(0),6-(1,6),7-(6,29)]
    94       5.130069       5.130069       5.130069    6[1-(0),6-(6,6),7-(6,29)]
    95       5.803222       5.803222       5.803222    6[6-(6,6),8-(63),8-(63)]
    96       5.659714       5.659714       5.659714    6[6-(1,6),6-(1,7),6-(8,8)]
    97       6.809483       6.809483       6.809483    6[1-(0),6-(6,6),7-(6,29)]
    98       5.559276       5.559276       5.559276    6[1-(0),6-(1,6),7-(6,29)]
    99          4.413          4.413          4.413    6[1-(0),6-(1,6),6-(1,7)]
   100       4.446572       4.446572       4.446572    6[1-(0),6-(1,6),6-(6,6)]
   101         9.6144         9.6144         9.6144    6[6-(6,6),8-(63),8-(63)]
   102      10.000548      10.000548      10.000548    6[6-(1,6),6-(1,7),6-(8,8)]
   103      11.328701      11.328701      11.328701    6[1-(0),6-(1,6),6-(6,6)]
   104      11.644768      11.644768      11.644768    6[1-(0),6-(1,6),6-(1,7)]
   105      10.650553      10.650553      10.650553    6[1-(0),6-(1,6),7-(6,29)]
   106        9.04649        9.04649        9.04649    6[1-(0),6-(6,6),7-(6,29)]
   107       3.394869       3.394869       3.394869    6[6-(6,6),8-(63),8-(63)]
   108       3.354031       3.354031       3.354031    6[6-(1,6),6-(1,7),6-(8,8)]
   109       4.492745       4.492745       4.492745    6[1-(0),6-(6,6),7-(6,29)]
   110       3.457804       3.457804       3.457804    6[1-(0),6-(1,6),7-(6,29)]
   111      12.110426      12.110426      12.110426    6[1-(0),6-(1,6),6-(1,7)]
   112      12.084279      12.084279      12.084279    6[1-(0),6-(1,6),6-(6,6)]
   113      10.803108      10.803108      10.803108    6[6-(6,6),8-(63),8-(63)]
   114       10.53713       10.53713       10.53713    6[6-(1,6),6-(1,7),6-(8,8)]
   115       9.251335       9.251335       9.251335    6[1-(0),6-(1,6),6-(6,6)]
   116       9.094227       9.094227       9.094227    6[1-(0),6-(1,6),6-(1,7)]
   117      10.175519      10.175519      10.175519    6[1-(0),6-(1,6),7-(6,29)]
   118       1.744925       1.744925       1.744925    6[1-(0),6-(6,6),7-(6,29)]
   119      10.613845      10.613845      10.613845    6[6-(6,6),8-(63),8-(63)]
   120      10.793552      10.793552      10.793552    6[6-(1,6),6-(1,7),6-(8,8)]
   121        9.69785        9.69785        9.69785    6[1-(0),6-(6,6),7-(6,29)]
   122      10.990785      10.990785      10.990785    6[1-(0),6-(1,6),7-(6,29)]
   123      12.115651      12.115651      12.115651    6[1-(0),6-(1,6),6-(1,7)]
   124      12.033208      12.033208      12.033208    6[1-(0),6-(1,6),6-(6,6)]
   125       9.873953       9.873953       9.873953    6[6-(6,6),8-(63),8-(63)]
   126       9.440495       9.440495       9.440495    6[6-(1,6),6-(1,7),6-(8,8)]
   127       8.107954       8.107954       8.107954    6[1-(0),6-(1,6),6-(6,6)]
   128       7.765912       7.765912       7.765912    6[1-(0),6-(1,6),6-(1,7)]
   129       8.760248       8.760248       8.760248    6[1-(0),6-(1,6),7-(6,29)]
   130      10.354477      10.354477      10.354477    6[1-(0),6-(6,6),7-(6,29)]
   131       9.681324       9.681324       9.681324    6[6-(6,6),8-(63),8-(63)]
   132       9.824832       9.824832       9.824832    6[6-(1,6),6-(1,7),6-(8,8)]
   133       8.675063       8.675063       8.675063    6[1-(0),6-(6,6),7-(6,29)]
   134        9.92527        9.92527        9.92527    6[1-(0),6-(1,6),7-(6,29)]
   135      11.071546      11.071546      11.071546    6[1-(0),6-(1,6),6-(1,7)]
   136      11.037974      11.037974      11.037974    6[1-(0),6-(1,6),6-(6,6)]
   137       9.811713       9.811713       9.811713    35[29-(7,35),29-(7,35)]
   138       7.139755       7.139755       7.139755    35[29-(7,29,35,35),29-(7,35)]
   139       9.429284       9.429284       9.429284    35[29-(7,29,35),29-(7,29,35,35)]
   140      10.071779      10.071779      10.071779    35[29-(7,29,35),29-(7,29,35,35),29-(7,35)]
   141       0.606353       0.606353       0.606353    35[29-(7,35),29-(7,35)]
   142       3.967381       3.967381       3.967381    35[29-(7,35),29-(7,35)]
   143       5.672833       5.672833       5.672833    35[29-(7,35),29-(7,35)]
   144       8.344791       8.344791       8.344791    35[29-(7,29,35,35),29-(7,35)]
   145       6.055262       6.055262       6.055262    35[29-(7,29,35),29-(7,29,35,35)]
   146       5.412767       5.412767       5.412767    35[29-(7,29,35),29-(7,29,35,35),29-(7,35)]
   147       5.052493       5.052493       5.052493    35[29-(7,35),29-(7,35)]
   148      11.517165      11.517165      11.517165    35[29-(7,35),29-(7,35)]
   149       6.151281       6.151281       6.151281    7[6-(1,6),6-(1,6),29-(35,35)]
   150      10.962429      10.962429      10.962429    7[6-(1,6),6-(1,6),29-(35,35)]
   151      13.898581      13.898581      13.898581    7[6-(1,6),6-(1,6),29-(29,35,35)]
   152       5.695369       5.695369       5.695369    7[6-(1,6),6-(1,6),29-(29,35,35,35)]
   153       5.443545       5.443545       5.443545    7[6-(1,6),6-(1,6),29-(35,35)]
   154       6.764567       6.764567       6.764567    7[6-(1,6),6-(1,6),29-(35,35)]
   155       9.333265       9.333265       9.333265    7[6-(1,6),6-(1,6),29-(35,35)]
   156       4.522117       4.522117       4.522117    7[6-(1,6),6-(1,6),29-(35,35)]
   157       1.585965       1.585965       1.585965    7[6-(1,6),6-(1,6),29-(29,35,35)]
   158       9.789177       9.789177       9.789177    7[6-(1,6),6-(1,6),29-(29,35,35,35)]
   159      10.041001      10.041001      10.041001    7[6-(1,6),6-(1,6),29-(35,35)]
   160       8.719979       8.719979       8.719979    7[6-(1,6),6-(1,6),29-(35,35)]
   161       4.992116       4.992116       4.992116    8[6-(6,8),63-(8,8,8,8,8,8)]
   162        7.10766        7.10766        7.10766    8[6-(6,8),63-(8,8,8,8)]
   163      12.947933      12.947933      12.947933    8[6-(6,8),63-(8,8,8,8,8,8)]
   164      11.155669      11.155669      11.155669    8[6-(6,8),63-(8,8,8,8,8,8)]
   165       5.659499       5.659499       5.659499    8[6-(6,8),63-(8,8,8,8)]
   166      13.324328      13.324328      13.324328    8[6-(6,8),63-(8,8,8,8,8,8)]
   167       6.016755       6.016755       6.016755    8[6-(6,8),63-(8,8,8,8)]
   168       3.852946       3.852946       3.852946    8[6-(6,8),63-(8,8,8,8,8,8)]
   169       6.427306       6.427306       6.427306    8[6-(6,8),63-(8,8,8,8)]
   170        4.38952        4.38952        4.38952    8[6-(6,8),63-(8,8,8,8,8,8)]
   171       6.927345       6.927345       6.927345    8[6-(6,8),63-(8,8,8,8)]
   172       4.763475       4.763475       4.763475    8[6-(6,8),63-(8,8,8,8,8,8)]
   173       10.49243       10.49243       10.49243    8[6-(6,8),63-(8,8,8,8,8,8)]
   174       8.376886       8.376886       8.376886    8[6-(6,8),63-(8,8,8,8)]
   175       2.536613       2.536613       2.536613    8[6-(6,8),63-(8,8,8,8,8,8)]
   176       4.328877       4.328877       4.328877    8[6-(6,8),63-(8,8,8,8,8,8)]
   177       9.825047       9.825047       9.825047    8[6-(6,8),63-(8,8,8,8)]
   178       2.160218       2.160218       2.160218    8[6-(6,8),63-(8,8,8,8,8,8)]
   179       9.467791       9.467791       9.467791    8[6-(6,8),63-(8,8,8,8)]
   180        11.6316        11.6316        11.6316    8[6-(6,8),63-(8,8,8,8,8,8)]
   181        9.05724        9.05724        9.05724    8[6-(6,8),63-(8,8,8,8)]
   182      11.095026      11.095026      11.095026    8[6-(6,8),63-(8,8,8,8,8,8)]
   183       8.557201       8.557201       8.557201    8[6-(6,8),63-(8,8,8,8)]
   184      10.721071      10.721071      10.721071    8[6-(6,8),63-(8,8,8,8,8,8)]
