# Supplementary material for: A collection of forcefield precursors for metal–organic frameworks
Source: RSC Adv. 2019 Nov 13;9(63):36492–507. doi: 10.1039/c9ra07327b (PMC9075174; doi:10.1039/c9ra07327b)
Supplement: RA-009-C9RA07327B-s2681 [file RA-009-C9RA07327B-s2681.txt]

WEDXEK_clean

9.811600    0.000000    0.000000
3.133540    14.429783    0.000000
2.619091    5.393974    19.263648

     1       5.565249       5.565249       5.565249    65[8-(6),8-(6),8-(6),8-(6),8-(6),8-(6),8-(6)]
     2      10.766896      10.766896      10.766896    65[8-(6),8-(6),8-(6),8-(6),8-(6)]
     3       9.998982       9.998982       9.998982    65[8-(6),8-(6),8-(6),8-(6),8-(6),8-(6),8-(6)]
     4       4.797335       4.797335       4.797335    65[8-(6),8-(6),8-(6),8-(6),8-(6)]
     5       6.031885       6.031885       6.031885    29[7-(6,6),35-(29),35-(29,29)]
     6       6.061489       6.061489       6.061489    29[7-(6,6),35-(29),35-(29)]
     7       4.314222       4.314222       4.314222    29[7-(6,6),35-(29),35-(29,29)]
     8       4.006313       4.006313       4.006313    29[7-(6,6),35-(29),35-(29),35-(29,29)]
     9      10.482072      10.482072      10.482072    29[7-(6,6),35-(29),35-(29)]
    10       8.102503       8.102503       8.102503    29[7-(6,6),35-(29),35-(29)]
    11       9.532346       9.532346       9.532346    29[7-(6,6),35-(29),35-(29,29)]
    12       9.502742       9.502742       9.502742    29[7-(6,6),35-(29),35-(29)]
    13      11.250009      11.250009      11.250009    29[7-(6,6),35-(29),35-(29,29)]
    14      11.557918      11.557918      11.557918    29[7-(6,6),35-(29),35-(29),35-(29,29)]
    15       5.082159       5.082159       5.082159    29[7-(6,6),35-(29),35-(29)]
    16       7.461728       7.461728       7.461728    29[7-(6,6),35-(29),35-(29)]
    17        6.45695        6.45695        6.45695    1[6-(6,7)]
    18       8.905092       8.905092       8.905092    1[6-(6,7)]
    19      10.674295      10.674295      10.674295    1[6-(6,6)]
    20      10.366043      10.366043      10.366043    1[6-(6,6)]
    21      11.264911      11.264911      11.264911    1[6-(6,7)]
    22      13.376442      13.376442      13.376442    1[6-(6,7)]
    23       5.515681       5.515681       5.515681    1[6-(6,6)]
    24       5.427819       5.427819       5.427819    1[6-(6,6)]
    25       13.98526       13.98526       13.98526    1[6-(6,6)]
    26      13.458082      13.458082      13.458082    1[6-(6,6)]
    27       5.256984       5.256984       5.256984    1[6-(6,7)]
    28       7.968013       7.968013       7.968013    1[6-(6,7)]
    29       6.976725       6.976725       6.976725    1[6-(6,7)]
    30       8.768932       8.768932       8.768932    1[6-(6,7)]
    31      10.680319      10.680319      10.680319    1[6-(6,6)]
    32       10.72463       10.72463       10.72463    1[6-(6,6)]
    33       9.233071       9.233071       9.233071    1[6-(6,6)]
    34        9.07738        9.07738        9.07738    1[6-(6,6)]
    35       10.97706       10.97706       10.97706    1[6-(6,7)]
    36      13.150625      13.150625      13.150625    1[6-(6,7)]
    37       4.024858       4.024858       4.024858    1[6-(6,7)]
    38      11.204903      11.204903      11.204903    1[6-(6,7)]
    39       9.485915       9.485915       9.485915    1[6-(6,6)]
    40       9.970474       9.970474       9.970474    1[6-(6,6)]
    41       9.107281       9.107281       9.107281    1[6-(6,7)]
    42       6.659139       6.659139       6.659139    1[6-(6,7)]
    43       4.889936       4.889936       4.889936    1[6-(6,6)]
    44       5.198188       5.198188       5.198188    1[6-(6,6)]
    45        4.29932        4.29932        4.29932    1[6-(6,7)]
    46       2.187789       2.187789       2.187789    1[6-(6,7)]
    47       10.04855       10.04855       10.04855    1[6-(6,6)]
    48      10.136412      10.136412      10.136412    1[6-(6,6)]
    49       1.578971       1.578971       1.578971    1[6-(6,6)]
    50       2.106149       2.106149       2.106149    1[6-(6,6)]
    51      10.307247      10.307247      10.307247    1[6-(6,7)]
    52       7.596218       7.596218       7.596218    1[6-(6,7)]
    53       8.587506       8.587506       8.587506    1[6-(6,7)]
    54       6.795299       6.795299       6.795299    1[6-(6,7)]
    55       4.883912       4.883912       4.883912    1[6-(6,6)]
    56       4.839601       4.839601       4.839601    1[6-(6,6)]
    57        6.33116        6.33116        6.33116    1[6-(6,6)]
    58       6.486851       6.486851       6.486851    1[6-(6,6)]
    59       4.587171       4.587171       4.587171    1[6-(6,7)]
    60       2.413606       2.413606       2.413606    1[6-(6,7)]
    61      11.539373      11.539373      11.539373    1[6-(6,7)]
    62       4.359328       4.359328       4.359328    1[6-(6,7)]
    63       6.078316       6.078316       6.078316    1[6-(6,6)]
    64       5.593757       5.593757       5.593757    1[6-(6,6)]
    65       8.095225       8.095225       8.095225    6[6-(6,6),8-(65),8-(65)]
    66       8.366581       8.366581       8.366581    6[6-(1,6),6-(1,7),6-(8,8)]
    67       7.319066       7.319066       7.319066    6[1-(0),6-(6,6),7-(6,29)]
    68       8.760052       8.760052       8.760052    6[1-(0),6-(1,6),7-(6,29)]
    69       9.824486       9.824486       9.824486    6[1-(0),6-(1,6),6-(1,7)]
    70       9.640245       9.640245       9.640245    6[1-(0),6-(1,6),6-(6,6)]
    71       3.273768       3.273768       3.273768    6[6-(6,6),8-(65),8-(65)]
    72       3.414464       3.414464       3.414464    6[6-(1,6),6-(1,7),6-(8,8)]
    73      12.094389      12.094389      12.094389    6[1-(0),6-(6,6),7-(6,29)]
    74      13.337158      13.337158      13.337158    6[1-(0),6-(1,6),7-(6,29)]
    75       4.702224       4.702224       4.702224    6[1-(0),6-(1,6),6-(1,7)]
    76        4.64756        4.64756        4.64756    6[1-(0),6-(1,6),6-(6,6)]
    77       6.582675       6.582675       6.582675    6[6-(6,6),8-(65),8-(65)]
    78          6.157          6.157          6.157    6[6-(1,6),6-(1,7),6-(8,8)]
    79        4.83208        4.83208        4.83208    6[1-(0),6-(1,6),6-(6,6)]
    80      14.334765      14.334765      14.334765    6[1-(0),6-(1,6),6-(1,7)]
    81       5.494781       5.494781       5.494781    6[1-(0),6-(1,6),7-(6,29)]
    82       7.078874       7.078874       7.078874    6[1-(0),6-(6,6),7-(6,29)]
    83       8.808751       8.808751       8.808751    6[6-(6,6),8-(65),8-(65)]
    84       8.841275       8.841275       8.841275    6[6-(1,6),6-(1,7),6-(8,8)]
    85       7.732239       7.732239       7.732239    6[1-(0),6-(6,6),7-(6,29)]
    86       8.783511       8.783511       8.783511    6[1-(0),6-(1,6),7-(6,29)]
    87       9.933944       9.933944       9.933944    6[1-(0),6-(1,6),6-(1,7)]
    88       9.959376       9.959376       9.959376    6[1-(0),6-(1,6),6-(6,6)]
    89      11.409337      11.409337      11.409337    6[6-(6,6),8-(65),8-(65)]
    90      11.222899      11.222899      11.222899    6[6-(1,6),6-(1,7),6-(8,8)]
    91       9.991505       9.991505       9.991505    6[1-(0),6-(1,6),6-(6,6)]
    92       9.895856       9.895856       9.895856    6[1-(0),6-(1,6),6-(1,7)]
    93      11.042584      11.042584      11.042584    6[1-(0),6-(1,6),7-(6,29)]
    94      12.317442      12.317442      12.317442    6[1-(0),6-(6,6),7-(6,29)]
    95       12.35615       12.35615       12.35615    6[6-(6,6),8-(65),8-(65)]
    96      11.974917      11.974917      11.974917    6[6-(1,6),6-(1,7),6-(8,8)]
    97      12.949979      12.949979      12.949979    6[1-(0),6-(6,6),7-(6,29)]
    98      11.403735      11.403735      11.403735    6[1-(0),6-(1,6),7-(6,29)]
    99      10.360183      10.360183      10.360183    6[1-(0),6-(1,6),6-(1,7)]
   100      10.653205      10.653205      10.653205    6[1-(0),6-(1,6),6-(6,6)]
   101       7.469006       7.469006       7.469006    6[6-(6,6),8-(65),8-(65)]
   102        7.19765        7.19765        7.19765    6[6-(1,6),6-(1,7),6-(8,8)]
   103       8.245165       8.245165       8.245165    6[1-(0),6-(6,6),7-(6,29)]
   104       6.804179       6.804179       6.804179    6[1-(0),6-(1,6),7-(6,29)]
   105       5.739745       5.739745       5.739745    6[1-(0),6-(1,6),6-(1,7)]
   106       5.923986       5.923986       5.923986    6[1-(0),6-(1,6),6-(6,6)]
   107      12.290463      12.290463      12.290463    6[6-(6,6),8-(65),8-(65)]
   108      12.149767      12.149767      12.149767    6[6-(1,6),6-(1,7),6-(8,8)]
   109       3.469842       3.469842       3.469842    6[1-(0),6-(6,6),7-(6,29)]
   110       2.227073       2.227073       2.227073    6[1-(0),6-(1,6),7-(6,29)]
   111      10.862007      10.862007      10.862007    6[1-(0),6-(1,6),6-(1,7)]
   112      10.916671      10.916671      10.916671    6[1-(0),6-(1,6),6-(6,6)]
   113       8.981556       8.981556       8.981556    6[6-(6,6),8-(65),8-(65)]
   114       9.407231       9.407231       9.407231    6[6-(1,6),6-(1,7),6-(8,8)]
   115       0.920551       0.920551       0.920551    6[1-(0),6-(1,6),6-(6,6)]
   116       1.229466       1.229466       1.229466    6[1-(0),6-(1,6),6-(1,7)]
   117       10.06945       10.06945       10.06945    6[1-(0),6-(1,6),7-(6,29)]
   118       8.485357       8.485357       8.485357    6[1-(0),6-(6,6),7-(6,29)]
   119        6.75548        6.75548        6.75548    6[6-(6,6),8-(65),8-(65)]
   120       6.722956       6.722956       6.722956    6[6-(1,6),6-(1,7),6-(8,8)]
   121       7.831992       7.831992       7.831992    6[1-(0),6-(6,6),7-(6,29)]
   122        6.78072        6.78072        6.78072    6[1-(0),6-(1,6),7-(6,29)]
   123       5.630287       5.630287       5.630287    6[1-(0),6-(1,6),6-(1,7)]
   124       5.604855       5.604855       5.604855    6[1-(0),6-(1,6),6-(6,6)]
   125       4.154894       4.154894       4.154894    6[6-(6,6),8-(65),8-(65)]
   126       4.341332       4.341332       4.341332    6[6-(1,6),6-(1,7),6-(8,8)]
   127       5.572726       5.572726       5.572726    6[1-(0),6-(1,6),6-(6,6)]
   128       5.668375       5.668375       5.668375    6[1-(0),6-(1,6),6-(1,7)]
   129       4.521647       4.521647       4.521647    6[1-(0),6-(1,6),7-(6,29)]
   130       3.246789       3.246789       3.246789    6[1-(0),6-(6,6),7-(6,29)]
   131       3.208081       3.208081       3.208081    6[6-(6,6),8-(65),8-(65)]
   132       3.589314       3.589314       3.589314    6[6-(1,6),6-(1,7),6-(8,8)]
   133       2.614252       2.614252       2.614252    6[1-(0),6-(6,6),7-(6,29)]
   134       4.160496       4.160496       4.160496    6[1-(0),6-(1,6),7-(6,29)]
   135       5.204048       5.204048       5.204048    6[1-(0),6-(1,6),6-(1,7)]
   136       4.911026       4.911026       4.911026    6[1-(0),6-(1,6),6-(6,6)]
   137       6.536006       6.536006       6.536006    35[29-(7,35),29-(7,35)]
   138       3.664218       3.664218       3.664218    35[29-(7,35),29-(7,35),29-(7,35,35)]
   139      13.677072      13.677072      13.677072    35[29-(7,35),29-(7,35,35)]
   140       6.154988       6.154988       6.154988    35[29-(7,35),29-(7,35,35)]
   141       8.478492       8.478492       8.478492    35[29-(7,35),29-(7,35)]
   142      10.521955      10.521955      10.521955    35[29-(7,35),29-(7,35)]
   143       9.028225       9.028225       9.028225    35[29-(7,35),29-(7,35)]
   144      11.900013      11.900013      11.900013    35[29-(7,35),29-(7,35),29-(7,35,35)]
   145       1.887159       1.887159       1.887159    35[29-(7,35),29-(7,35,35)]
   146       9.409243       9.409243       9.409243    35[29-(7,35),29-(7,35,35)]
   147       7.085739       7.085739       7.085739    35[29-(7,35),29-(7,35)]
   148       5.042276       5.042276       5.042276    35[29-(7,35),29-(7,35)]
   149       7.491885       7.491885       7.491885    7[6-(1,6),6-(1,6),29-(35,35)]
   150      12.135545      12.135545      12.135545    7[6-(1,6),6-(1,6),29-(35,35)]
   151        6.78266        6.78266        6.78266    7[6-(1,6),6-(1,6),29-(35,35)]
   152       7.680094       7.680094       7.680094    7[6-(1,6),6-(1,6),29-(35,35)]
   153      12.242789      12.242789      12.242789    7[6-(1,6),6-(1,6),29-(35,35,35)]
   154      12.689685      12.689685      12.689685    7[6-(1,6),6-(1,6),29-(35,35)]
   155       8.072346       8.072346       8.072346    7[6-(1,6),6-(1,6),29-(35,35)]
   156       3.428686       3.428686       3.428686    7[6-(1,6),6-(1,6),29-(35,35)]
   157       8.781571       8.781571       8.781571    7[6-(1,6),6-(1,6),29-(35,35)]
   158       7.884137       7.884137       7.884137    7[6-(1,6),6-(1,6),29-(35,35)]
   159       3.321442       3.321442       3.321442    7[6-(1,6),6-(1,6),29-(35,35,35)]
   160       2.874546       2.874546       2.874546    7[6-(1,6),6-(1,6),29-(35,35)]
   161       6.900522       6.900522       6.900522    8[6-(6,8),65-(8,8,8,8,8,8)]
   162       9.072815       9.072815       9.072815    8[6-(6,8),65-(8,8,8,8)]
   163      11.956839      11.956839      11.956839    8[6-(6,8),65-(8,8,8,8)]
   164       4.319013       4.319013       4.319013    8[6-(6,8),65-(8,8,8,8,8,8)]
   165       7.797691       7.797691       7.797691    8[6-(6,8),65-(8,8,8,8,8,8)]
   166       5.743028       5.743028       5.743028    8[6-(6,8),65-(8,8,8,8)]
   167         6.5308         6.5308         6.5308    8[6-(6,8),65-(8,8,8,8,8,8)]
   168       7.889261       7.889261       7.889261    8[6-(6,8),65-(8,8,8,8,8,8)]
   169      12.571245      12.571245      12.571245    8[6-(6,8),65-(8,8,8,8)]
   170      10.388946      10.388946      10.388946    8[6-(6,8),65-(8,8,8,8,8,8)]
   171       3.773689       3.773689       3.773689    8[6-(6,8),65-(8,8,8,8)]
   172      11.446793      11.446793      11.446793    8[6-(6,8),65-(8,8,8,8,8,8)]
   173       8.663709       8.663709       8.663709    8[6-(6,8),65-(8,8,8,8,8,8)]
   174       6.491416       6.491416       6.491416    8[6-(6,8),65-(8,8,8,8)]
   175       3.607392       3.607392       3.607392    8[6-(6,8),65-(8,8,8,8)]
   176      11.245218      11.245218      11.245218    8[6-(6,8),65-(8,8,8,8,8,8)]
   177        7.76654        7.76654        7.76654    8[6-(6,8),65-(8,8,8,8,8,8)]
   178       9.821203       9.821203       9.821203    8[6-(6,8),65-(8,8,8,8)]
   179       9.033431       9.033431       9.033431    8[6-(6,8),65-(8,8,8,8,8,8)]
   180        7.67497        7.67497        7.67497    8[6-(6,8),65-(8,8,8,8,8,8)]
   181       2.992986       2.992986       2.992986    8[6-(6,8),65-(8,8,8,8)]
   182       5.175285       5.175285       5.175285    8[6-(6,8),65-(8,8,8,8,8,8)]
   183      11.790542      11.790542      11.790542    8[6-(6,8),65-(8,8,8,8)]
   184       4.117438       4.117438       4.117438    8[6-(6,8),65-(8,8,8,8,8,8)]
