# Supplementary material for: A collection of forcefield precursors for metal–organic frameworks
Source: RSC Adv. 2019 Nov 13;9(63):36492–507. doi: 10.1039/c9ra07327b (PMC9075174; doi:10.1039/c9ra07327b)
Supplement: RA-009-C9RA07327B-s2682 [file RA-009-C9RA07327B-s2682.txt]

WEFCAN_clean

8.984600    0.000000    0.000000
-4.492227    11.478141    0.000000
0.000000    0.000000    24.022900

     1       2.246187       2.246187       2.246187    26[7-(6),7-(6),7-(6,6),7-(6,6),7-(6,6),7-(6,6)]
     2      -2.246113      -2.246113      -2.246113    26[7-(6),7-(6),7-(6,6),7-(6,6),7-(6,6),7-(6,6)]
     3        4.89126        4.89126        4.89126    1[6-(6,7)]
     4      -3.278427      -3.278427      -3.278427    1[6-(6,6)]
     5       1.936239       1.936239       1.936239    1[6-(6,6)]
     6       1.257892       1.257892       1.257892    1[6-(6,7)]
     7       3.014404       3.014404       3.014404    1[6-(1,6,8)]
     8       3.022483       3.022483       3.022483    1[6-(1,6,8)]
     9      -0.398887      -0.398887      -0.398887    1[6-(6,7)]
    10        -1.2138        -1.2138        -1.2138    1[6-(6,6)]
    11       2.556134       2.556134       2.556134    1[6-(6,6)]
    12       3.234481       3.234481       3.234481    1[6-(6,7)]
    13       1.477969       1.477969       1.477969    1[6-(1,6,8)]
    14        1.46989        1.46989        1.46989    1[6-(1,6,8)]
    15       4.093427       4.093427       4.093427    1[6-(6,7)]
    16       3.278534       3.278534       3.278534    1[6-(6,6)]
    17      -1.936123      -1.936123      -1.936123    1[6-(6,6)]
    18      -1.257796      -1.257796      -1.257796    1[6-(6,7)]
    19      -3.014262      -3.014262      -3.014262    1[6-(1,6,8)]
    20      -3.022356      -3.022356      -3.022356    1[6-(1,6,8)]
    21       0.398946       0.398946       0.398946    1[6-(6,7)]
    22       1.213839       1.213839       1.213839    1[6-(6,6)]
    23       6.428496       6.428496       6.428496    1[6-(6,6)]
    24       5.750169       5.750169       5.750169    1[6-(6,7)]
    25       7.506635       7.506635       7.506635    1[6-(1,6,8)]
    26       7.514729       7.514729       7.514729    1[6-(1,6,8)]
    27      -0.398887      -0.398887      -0.398887    1[6-(6,7)]
    28        -1.2138        -1.2138        -1.2138    1[6-(6,6)]
    29       2.556134       2.556134       2.556134    1[6-(6,6)]
    30       3.234481       3.234481       3.234481    1[6-(6,7)]
    31       1.477969       1.477969       1.477969    1[6-(1,6,8)]
    32        1.46989        1.46989        1.46989    1[6-(1,6,8)]
    33        4.89126        4.89126        4.89126    1[6-(6,7)]
    34      -3.278427      -3.278427      -3.278427    1[6-(6,6)]
    35       1.936239       1.936239       1.936239    1[6-(6,6)]
    36       1.257892       1.257892       1.257892    1[6-(6,7)]
    37       3.014404       3.014404       3.014404    1[6-(1,6,8)]
    38       3.022483       3.022483       3.022483    1[6-(1,6,8)]
    39       0.398946       0.398946       0.398946    1[6-(6,7)]
    40       1.213839       1.213839       1.213839    1[6-(6,6)]
    41       6.428496       6.428496       6.428496    1[6-(6,6)]
    42       5.750169       5.750169       5.750169    1[6-(6,7)]
    43       7.506635       7.506635       7.506635    1[6-(1,6,8)]
    44       7.514729       7.514729       7.514729    1[6-(1,6,8)]
    45       4.093427       4.093427       4.093427    1[6-(6,7)]
    46       3.278534       3.278534       3.278534    1[6-(6,6)]
    47      -1.936123      -1.936123      -1.936123    1[6-(6,6)]
    48      -1.257796      -1.257796      -1.257796    1[6-(6,7)]
    49      -3.014262      -3.014262      -3.014262    1[6-(1,6,8)]
    50      -3.022356      -3.022356      -3.022356    1[6-(1,6,8)]
    51       4.287498       4.287498       4.287498    6[1-(0),6-(1,6),7-(6,26)]
    52       4.789743       4.789743       4.789743    6[1-(0),6-(1,7),6-(6,8)]
    53       3.906561       3.906561       3.906561    6[6-(1,6),6-(1,6),8-(6)]
    54       2.559768       2.559768       2.559768    6[1-(0),6-(1,7),6-(6,8)]
    55       2.167135       2.167135       2.167135    6[1-(0),6-(1,6),7-(6,26)]
    56       3.583126       3.583126       3.583126    6[1-(0),1-(0),6-(6,6,6),8-(6)]
    57       0.204875       0.204875       0.204875    6[1-(0),6-(1,6),7-(6,26)]
    58       -0.29737       -0.29737       -0.29737    6[1-(0),6-(1,7),6-(6,8)]
    59       0.585812       0.585812       0.585812    6[6-(1,6),6-(1,6),8-(6)]
    60       1.932605       1.932605       1.932605    6[1-(0),6-(1,7),6-(6,8)]
    61       2.325238       2.325238       2.325238    6[1-(0),6-(1,6),7-(6,26)]
    62       0.909247       0.909247       0.909247    6[1-(0),1-(0),6-(6,6,6),8-(6)]
    63       4.697195       4.697195       4.697195    6[1-(0),6-(1,6),7-(6,26)]
    64       4.194962       4.194962       4.194962    6[1-(0),6-(1,7),6-(6,8)]
    65       5.078153       5.078153       5.078153    6[6-(1,6),6-(1,6),8-(6)]
    66      -2.559657      -2.559657      -2.559657    6[1-(0),6-(1,7),6-(6,8)]
    67      -2.167036      -2.167036      -2.167036    6[1-(0),6-(1,6),7-(6,26)]
    68      -3.582991      -3.582991      -3.582991    6[1-(0),1-(0),6-(6,6,6),8-(6)]
    69      -0.204822      -0.204822      -0.204822    6[1-(0),6-(1,6),7-(6,26)]
    70       0.297411       0.297411       0.297411    6[1-(0),6-(1,7),6-(6,8)]
    71       -0.58578       -0.58578       -0.58578    6[6-(1,6),6-(1,6),8-(6)]
    72        7.05203        7.05203        7.05203    6[1-(0),6-(1,7),6-(6,8)]
    73       6.659409       6.659409       6.659409    6[1-(0),6-(1,6),7-(6,26)]
    74       8.075364       8.075364       8.075364    6[1-(0),1-(0),6-(6,6,6),8-(6)]
    75       0.204875       0.204875       0.204875    6[1-(0),6-(1,6),7-(6,26)]
    76       -0.29737       -0.29737       -0.29737    6[1-(0),6-(1,7),6-(6,8)]
    77       0.585812       0.585812       0.585812    6[6-(1,6),6-(1,6),8-(6)]
    78       1.932605       1.932605       1.932605    6[1-(0),6-(1,7),6-(6,8)]
    79       2.325238       2.325238       2.325238    6[1-(0),6-(1,6),7-(6,26)]
    80       0.909247       0.909247       0.909247    6[1-(0),1-(0),6-(6,6,6),8-(6)]
    81       4.287498       4.287498       4.287498    6[1-(0),6-(1,6),7-(6,26)]
    82       4.789743       4.789743       4.789743    6[1-(0),6-(1,7),6-(6,8)]
    83       3.906561       3.906561       3.906561    6[6-(1,6),6-(1,6),8-(6)]
    84       2.559768       2.559768       2.559768    6[1-(0),6-(1,7),6-(6,8)]
    85       2.167135       2.167135       2.167135    6[1-(0),6-(1,6),7-(6,26)]
    86       3.583126       3.583126       3.583126    6[1-(0),1-(0),6-(6,6,6),8-(6)]
    87      -0.204822      -0.204822      -0.204822    6[1-(0),6-(1,6),7-(6,26)]
    88       0.297411       0.297411       0.297411    6[1-(0),6-(1,7),6-(6,8)]
    89       -0.58578       -0.58578       -0.58578    6[6-(1,6),6-(1,6),8-(6)]
    90        7.05203        7.05203        7.05203    6[1-(0),6-(1,7),6-(6,8)]
    91       6.659409       6.659409       6.659409    6[1-(0),6-(1,6),7-(6,26)]
    92       8.075364       8.075364       8.075364    6[1-(0),1-(0),6-(6,6,6),8-(6)]
    93       4.697195       4.697195       4.697195    6[1-(0),6-(1,6),7-(6,26)]
    94       4.194962       4.194962       4.194962    6[1-(0),6-(1,7),6-(6,8)]
    95       5.078153       5.078153       5.078153    6[6-(1,6),6-(1,6),8-(6)]
    96      -2.559657      -2.559657      -2.559657    6[1-(0),6-(1,7),6-(6,8)]
    97      -2.167036      -2.167036      -2.167036    6[1-(0),6-(1,6),7-(6,26)]
    98      -3.582991      -3.582991      -3.582991    6[1-(0),1-(0),6-(6,6,6),8-(6)]
    99       4.929875       4.929875       4.929875    6[7-(26),16-(0)]
   100      -0.437502      -0.437502      -0.437502    6[7-(26),16-(0)]
   101       4.054775       4.054775       4.054775    6[7-(26),16-(0)]
   102       0.437598       0.437598       0.437598    6[7-(26),16-(0)]
   103            0.0            0.0            0.0    6[6-(1,1,8),6-(1,1,8),6-(1,1,8),6-(1,1,8)]
   104            0.0            0.0            0.0    6[6-(1,1,8),6-(1,1,8),6-(1,1,8),6-(1,1,8)]
   105       6.109366       6.109366       6.109366    16[6-(7)]
   106      -1.616993      -1.616993      -1.616993    16[6-(7)]
   107       2.875269       2.875269       2.875269    16[6-(7)]
   108       1.617104       1.617104       1.617104    16[6-(7)]
   109       2.994612       2.994612       2.994612    7[6-(1,6),6-(1,6),26-(7,7,7,7,7)]
   110       1.497761       1.497761       1.497761    7[6-(1,6),6-(1,6),26-(7,7,7,7,7)]
   111       5.990078       5.990078       5.990078    7[6-(1,6),6-(1,6),26-(7,7,7,7,7)]
   112      -1.497705      -1.497705      -1.497705    7[6-(1,6),6-(1,6),26-(7,7,7,7,7)]
   113       1.497761       1.497761       1.497761    7[6-(1,6),6-(1,6),26-(7,7,7,7,7)]
   114       2.994612       2.994612       2.994612    7[6-(1,6),6-(1,6),26-(7,7,7,7,7)]
   115      -1.497705      -1.497705      -1.497705    7[6-(1,6),6-(1,6),26-(7,7,7,7,7)]
   116       5.990078       5.990078       5.990078    7[6-(1,6),6-(1,6),26-(7,7,7,7,7)]
   117       4.094312       4.094312       4.094312    7[6-(16),26-(7,7,7,7,7)]
   118       0.398061       0.398061       0.398061    7[6-(16),26-(7,7,7,7,7)]
   119       4.890348       4.890348       4.890348    7[6-(16),26-(7,7,7,7,7)]
   120      -0.397975      -0.397975      -0.397975    7[6-(16),26-(7,7,7,7,7)]
   121       4.457322       4.457322       4.457322    8[6-(1,1,6),6-(6,6)]
   122       0.035051       0.035051       0.035051    8[6-(1,1,6),6-(6,6)]
   123       4.527402       4.527402       4.527402    8[6-(1,1,6),6-(6,6)]
   124      -0.035029      -0.035029      -0.035029    8[6-(1,1,6),6-(6,6)]
   125       0.035051       0.035051       0.035051    8[6-(1,1,6),6-(6,6)]
   126       4.457322       4.457322       4.457322    8[6-(1,1,6),6-(6,6)]
   127      -0.035029      -0.035029      -0.035029    8[6-(1,1,6),6-(6,6)]
   128       4.527402       4.527402       4.527402    8[6-(1,1,6),6-(6,6)]
