# Supplementary material for: A collection of forcefield precursors for metal–organic frameworks
Source: RSC Adv. 2019 Nov 13;9(63):36492–507. doi: 10.1039/c9ra07327b (PMC9075174; doi:10.1039/c9ra07327b)
Supplement: RA-009-C9RA07327B-s2683 [file RA-009-C9RA07327B-s2683.txt]

WEFXEM_clean

7.453000    0.000000    0.000000
0.000000    15.003200    0.000000
-0.397172    0.000000    17.607521

     1            0.0            0.0            0.0    28[7-(6,7),7-(6,7),8-(16),8-(16)]
     2      -0.198586      -0.198586      -0.198586    28[7-(6,7),7-(6,7),8-(16),8-(16)]
     3       0.675222       0.675222       0.675222    1[6-(6,6)]
     4       3.437488       3.437488       3.437488    1[6-(6,6)]
     5       4.644798       4.644798       4.644798    1[6-(6,6)]
     6       3.059614       3.059614       3.059614    1[6-(6,7)]
     7       4.384442       4.384442       4.384442    1[7-(6,7)]
     8       5.712775       5.712775       5.712775    1[6-(6,7)]
     9       1.765253       1.765253       1.765253    1[6-(6,7)]
    10       6.657686       6.657686       6.657686    1[7-(6,7)]
    11         0.1024         0.1024         0.1024    1[6-(6,7)]
    12       6.579192       6.579192       6.579192    1[6-(6,6)]
    13       3.816926       3.816926       3.816926    1[6-(6,6)]
    14       2.609616       2.609616       2.609616    1[6-(6,6)]
    15         4.1948         4.1948         4.1948    1[6-(6,7)]
    16         2.4728         2.4728         2.4728    1[7-(6,7)]
    17       1.541639       1.541639       1.541639    1[6-(6,7)]
    18       5.489161       5.489161       5.489161    1[6-(6,7)]
    19       0.596728       0.596728       0.596728    1[7-(6,7)]
    20       7.152014       7.152014       7.152014    1[6-(6,7)]
    21       6.380606       6.380606       6.380606    1[6-(6,6)]
    22        3.61834        3.61834        3.61834    1[6-(6,6)]
    23        2.41103        2.41103        2.41103    1[6-(6,6)]
    24       3.996214       3.996214       3.996214    1[6-(6,7)]
    25       2.671386       2.671386       2.671386    1[7-(6,7)]
    26       1.343053       1.343053       1.343053    1[6-(6,7)]
    27       5.290575       5.290575       5.290575    1[6-(6,7)]
    28       0.398142       0.398142       0.398142    1[7-(6,7)]
    29       6.953428       6.953428       6.953428    1[6-(6,7)]
    30       0.476636       0.476636       0.476636    1[6-(6,6)]
    31       3.238902       3.238902       3.238902    1[6-(6,6)]
    32       4.446212       4.446212       4.446212    1[6-(6,6)]
    33       2.861028       2.861028       2.861028    1[6-(6,7)]
    34       4.583028       4.583028       4.583028    1[7-(6,7)]
    35       5.514189       5.514189       5.514189    1[6-(6,7)]
    36       1.566667       1.566667       1.566667    1[6-(6,7)]
    37       6.856272       6.856272       6.856272    1[7-(6,7)]
    38      -0.096186      -0.096186      -0.096186    1[6-(6,7)]
    39       3.377121       3.377121       3.377121    6[6-(1,6),6-(6,16),6-(6,6)]
    40       2.198124       2.198124       2.198124    6[6-(1,6),6-(6,6),16-(8,8,8)]
    41       1.481009       1.481009       1.481009    6[1-(0),6-(6,16),6-(6,6)]
    42         1.9429         1.9429         1.9429    6[6-(1,6),6-(1,6),6-(6,6)]
    43       3.121897       3.121897       3.121897    6[1-(0),6-(1,6),6-(6,6)]
    44       3.839011       3.839011       3.839011    6[1-(0),6-(1,6),6-(6,6)]
    45       4.125217       4.125217       4.125217    6[6-(1,7),6-(1,7),6-(6,6)]
    46       3.809248       3.809248       3.809248    6[1-(0),6-(6,6),7-(1,7)]
    47       5.266048       5.266048       5.266048    6[1-(0),6-(6,6),7-(7,28)]
    48       1.194804       1.194804       1.194804    6[6-(1,7),6-(1,7),6-(6,6)]
    49       1.238945       1.238945       1.238945    6[1-(0),6-(6,6),7-(7)]
    50         0.3258         0.3258         0.3258    6[1-(0),6-(6,6),7-(1,7)]
    51       3.877293       3.877293       3.877293    6[6-(1,6),6-(6,16),6-(6,6)]
    52        5.05629        5.05629        5.05629    6[6-(1,6),6-(6,6),16-(8,8,8)]
    53       5.773405       5.773405       5.773405    6[1-(0),6-(6,16),6-(6,6)]
    54       5.311514       5.311514       5.311514    6[6-(1,6),6-(1,6),6-(6,6)]
    55       4.132517       4.132517       4.132517    6[1-(0),6-(1,6),6-(6,6)]
    56       3.415403       3.415403       3.415403    6[1-(0),6-(1,6),6-(6,6)]
    57       3.129197       3.129197       3.129197    6[6-(1,7),6-(1,7),6-(6,6)]
    58       3.445166       3.445166       3.445166    6[1-(0),6-(6,6),7-(1,7)]
    59       1.988366       1.988366       1.988366    6[1-(0),6-(6,6),7-(7,28)]
    60        6.05961        6.05961        6.05961    6[6-(1,7),6-(1,7),6-(6,6)]
    61       6.015469       6.015469       6.015469    6[1-(0),6-(6,6),7-(7)]
    62       6.928614       6.928614       6.928614    6[1-(0),6-(6,6),7-(1,7)]
    63       3.678707       3.678707       3.678707    6[6-(1,6),6-(6,16),6-(6,6)]
    64       4.857704       4.857704       4.857704    6[6-(1,6),6-(6,6),16-(8,8,8)]
    65       5.574819       5.574819       5.574819    6[1-(0),6-(6,16),6-(6,6)]
    66       5.112928       5.112928       5.112928    6[6-(1,6),6-(1,6),6-(6,6)]
    67       3.933931       3.933931       3.933931    6[1-(0),6-(1,6),6-(6,6)]
    68       3.216817       3.216817       3.216817    6[1-(0),6-(1,6),6-(6,6)]
    69       2.930611       2.930611       2.930611    6[6-(1,7),6-(1,7),6-(6,6)]
    70        3.24658        3.24658        3.24658    6[1-(0),6-(6,6),7-(1,7)]
    71        1.78978        1.78978        1.78978    6[1-(0),6-(6,6),7-(7,28)]
    72       5.861024       5.861024       5.861024    6[6-(1,7),6-(1,7),6-(6,6)]
    73       5.816883       5.816883       5.816883    6[1-(0),6-(6,6),7-(7)]
    74       6.730028       6.730028       6.730028    6[1-(0),6-(6,6),7-(1,7)]
    75       3.178535       3.178535       3.178535    6[6-(1,6),6-(6,16),6-(6,6)]
    76       1.999538       1.999538       1.999538    6[6-(1,6),6-(6,6),16-(8,8,8)]
    77       1.282423       1.282423       1.282423    6[1-(0),6-(6,16),6-(6,6)]
    78       1.744314       1.744314       1.744314    6[6-(1,6),6-(1,6),6-(6,6)]
    79       2.923311       2.923311       2.923311    6[1-(0),6-(1,6),6-(6,6)]
    80       3.640425       3.640425       3.640425    6[1-(0),6-(1,6),6-(6,6)]
    81       3.926631       3.926631       3.926631    6[6-(1,7),6-(1,7),6-(6,6)]
    82       3.610662       3.610662       3.610662    6[1-(0),6-(6,6),7-(1,7)]
    83       5.067462       5.067462       5.067462    6[1-(0),6-(6,6),7-(7,28)]
    84       0.996218       0.996218       0.996218    6[6-(1,7),6-(1,7),6-(6,6)]
    85       1.040359       1.040359       1.040359    6[1-(0),6-(6,6),7-(7)]
    86       0.127214       0.127214       0.127214    6[1-(0),6-(6,6),7-(1,7)]
    87       1.610058       1.610058       1.610058    16[6-(6,6),8-(0),8-(0),8-(28)]
    88       5.644356       5.644356       5.644356    16[6-(6,6),8-(0),8-(0),8-(28)]
    89        5.44577        5.44577        5.44577    16[6-(6,6),8-(0),8-(0),8-(28)]
    90       1.411472       1.411472       1.411472    16[6-(6,6),8-(0),8-(0),8-(28)]
    91       4.754728       4.754728       4.754728    7[1-(0),6-(1,6),7-(6,28)]
    92       5.655133       5.655133       5.655133    7[6-(1,6),7-(1,6),28-(7,8,8)]
    93       0.397191       0.397191       0.397191    7[6-(1,6),7-(1,6)]
    94      -0.167086      -0.167086      -0.167086    7[1-(0),6-(1,6),7-(6)]
    95       2.499686       2.499686       2.499686    7[1-(0),6-(1,6),7-(6,28)]
    96       1.599281       1.599281       1.599281    7[6-(1,6),7-(1,6),28-(7,8,8)]
    97       6.857223       6.857223       6.857223    7[6-(1,6),7-(1,6)]
    98        -0.0315        -0.0315        -0.0315    7[1-(0),6-(1,6),7-(6)]
    99         2.3011         2.3011         2.3011    7[1-(0),6-(1,6),7-(6,28)]
   100       1.400695       1.400695       1.400695    7[6-(1,6),7-(1,6),28-(7,8,8)]
   101       6.658637       6.658637       6.658637    7[6-(1,6),7-(1,6)]
   102      -0.230086      -0.230086      -0.230086    7[1-(0),6-(1,6),7-(6)]
   103       4.556142       4.556142       4.556142    7[1-(0),6-(1,6),7-(6,28)]
   104       5.456547       5.456547       5.456547    7[6-(1,6),7-(1,6),28-(7,8,8)]
   105       0.198605       0.198605       0.198605    7[6-(1,6),7-(1,6)]
   106      -0.365672      -0.365672      -0.365672    7[1-(0),6-(1,6),7-(6)]
   107       1.300883       1.300883       1.300883    8[16-(6,8,8),28-(7,7,8)]
   108        0.34827        0.34827        0.34827    8[16-(6,8,8)]
   109       2.676342       2.676342       2.676342    8[16-(6,8,8)]
   110       5.953531       5.953531       5.953531    8[16-(6,8,8),28-(7,7,8)]
   111       6.906144       6.906144       6.906144    8[16-(6,8,8)]
   112       4.578072       4.578072       4.578072    8[16-(6,8,8)]
   113       5.754945       5.754945       5.754945    8[16-(6,8,8),28-(7,7,8)]
   114       6.707558       6.707558       6.707558    8[16-(6,8,8)]
   115       4.379486       4.379486       4.379486    8[16-(6,8,8)]
   116       1.102297       1.102297       1.102297    8[16-(6,8,8),28-(7,7,8)]
   117       0.149684       0.149684       0.149684    8[16-(6,8,8)]
   118       2.477756       2.477756       2.477756    8[16-(6,8,8)]
