# Supplementary material for: A collection of forcefield precursors for metal–organic frameworks
Source: RSC Adv. 2019 Nov 13;9(63):36492–507. doi: 10.1039/c9ra07327b (PMC9075174; doi:10.1039/c9ra07327b)
Supplement: RA-009-C9RA07327B-s2684 [file RA-009-C9RA07327B-s2684.txt]

WEFXIQ_clean

7.459400    0.000000    0.000000
0.000000    15.588700    0.000000
-0.493231    0.000000    17.144407

     1            0.0            0.0            0.0    28[7-(6,7),7-(6,7),8-(16),8-(16)]
     2      -0.246615      -0.246615      -0.246615    28[7-(6,7),7-(6,7),8-(16),8-(16)]
     3       0.678239       0.678239       0.678239    1[6-(6,6)]
     4        3.37728        3.37728        3.37728    1[6-(6,6)]
     5       4.596239       4.596239       4.596239    1[6-(6,6)]
     6        2.74555        2.74555        2.74555    1[6-(6,7)]
     7       4.103734       4.103734       4.103734    1[7-(6,7)]
     8       6.014674       6.014674       6.014674    1[6-(6,7)]
     9       0.561647       0.561647       0.561647    1[6-(6,7)]
    10      -0.127052      -0.127052      -0.127052    1[7-(6,7)]
    11       1.227016       1.227016       1.227016    1[6-(6,7)]
    12       6.534545       6.534545       6.534545    1[6-(6,6)]
    13       3.835505       3.835505       3.835505    1[6-(6,6)]
    14       2.616546       2.616546       2.616546    1[6-(6,6)]
    15       4.467234       4.467234       4.467234    1[6-(6,7)]
    16       2.615819       2.615819       2.615819    1[7-(6,7)]
    17       1.198111       1.198111       1.198111    1[6-(6,7)]
    18       6.651138       6.651138       6.651138    1[6-(6,7)]
    19       6.846606       6.846606       6.846606    1[7-(6,7)]
    20       5.985769       5.985769       5.985769    1[6-(6,7)]
    21        6.28793        6.28793        6.28793    1[6-(6,6)]
    22       3.588889       3.588889       3.588889    1[6-(6,6)]
    23        2.36993        2.36993        2.36993    1[6-(6,6)]
    24       4.220619       4.220619       4.220619    1[6-(6,7)]
    25       2.862435       2.862435       2.862435    1[7-(6,7)]
    26       0.951495       0.951495       0.951495    1[6-(6,7)]
    27       6.404522       6.404522       6.404522    1[6-(6,7)]
    28       7.093221       7.093221       7.093221    1[7-(6,7)]
    29       5.739153       5.739153       5.739153    1[6-(6,7)]
    30       0.431624       0.431624       0.431624    1[6-(6,6)]
    31       3.130664       3.130664       3.130664    1[6-(6,6)]
    32       4.349623       4.349623       4.349623    1[6-(6,6)]
    33       2.498935       2.498935       2.498935    1[6-(6,7)]
    34        4.35035        4.35035        4.35035    1[7-(6,7)]
    35       5.768058       5.768058       5.768058    1[6-(6,7)]
    36       0.315031       0.315031       0.315031    1[6-(6,7)]
    37       0.119563       0.119563       0.119563    1[7-(6,7)]
    38         0.9804         0.9804         0.9804    1[6-(6,7)]
    39       3.361295       3.361295       3.361295    6[6-(1,6),6-(6,16),6-(6,6)]
    40       2.197616       2.197616       2.197616    6[6-(1,6),6-(6,6),16-(8,8,8)]
    41        1.47356        1.47356        1.47356    6[1-(0),6-(6,16),6-(6,6)]
    42       1.913183       1.913183       1.913183    6[6-(1,6),6-(1,6),6-(6,6)]
    43       3.076862       3.076862       3.076862    6[1-(0),6-(1,6),6-(6,6)]
    44       3.800918       3.800918       3.800918    6[1-(0),6-(1,6),6-(6,6)]
    45       4.116655       4.116655       4.116655    6[6-(1,7),6-(1,7),6-(6,6)]
    46        3.63553        3.63553        3.63553    6[1-(0),6-(6,6),7-(1,7)]
    47       5.430593       5.430593       5.430593    6[1-(0),6-(6,6),7-(7)]
    48       1.157823       1.157823       1.157823    6[6-(1,7),6-(1,7),6-(6,6)]
    49       0.558795       0.558795       0.558795    6[1-(0),6-(6,6),7-(7,28)]
    50       0.924113       0.924113       0.924113    6[1-(0),6-(6,6),7-(1,7)]
    51       3.851489       3.851489       3.851489    6[6-(1,6),6-(6,16),6-(6,6)]
    52       5.015168       5.015168       5.015168    6[6-(1,6),6-(6,6),16-(8,8,8)]
    53       5.739224       5.739224       5.739224    6[1-(0),6-(6,16),6-(6,6)]
    54       5.299601       5.299601       5.299601    6[6-(1,6),6-(1,6),6-(6,6)]
    55       4.135922       4.135922       4.135922    6[1-(0),6-(1,6),6-(6,6)]
    56       3.411866       3.411866       3.411866    6[1-(0),6-(1,6),6-(6,6)]
    57       3.096129       3.096129       3.096129    6[6-(1,7),6-(1,7),6-(6,6)]
    58       3.577254       3.577254       3.577254    6[1-(0),6-(6,6),7-(1,7)]
    59       1.782191       1.782191       1.782191    6[1-(0),6-(6,6),7-(7)]
    60       6.054961       6.054961       6.054961    6[6-(1,7),6-(1,7),6-(6,6)]
    61        6.65399        6.65399        6.65399    6[1-(0),6-(6,6),7-(7,28)]
    62       6.288672       6.288672       6.288672    6[1-(0),6-(6,6),7-(1,7)]
    63       3.604874       3.604874       3.604874    6[6-(1,6),6-(6,16),6-(6,6)]
    64       4.768553       4.768553       4.768553    6[6-(1,6),6-(6,6),16-(8,8,8)]
    65       5.492609       5.492609       5.492609    6[1-(0),6-(6,16),6-(6,6)]
    66       5.052986       5.052986       5.052986    6[6-(1,6),6-(1,6),6-(6,6)]
    67       3.889307       3.889307       3.889307    6[1-(0),6-(1,6),6-(6,6)]
    68       3.165251       3.165251       3.165251    6[1-(0),6-(1,6),6-(6,6)]
    69       2.849514       2.849514       2.849514    6[6-(1,7),6-(1,7),6-(6,6)]
    70       3.330639       3.330639       3.330639    6[1-(0),6-(6,6),7-(1,7)]
    71       1.535576       1.535576       1.535576    6[1-(0),6-(6,6),7-(7)]
    72       5.808346       5.808346       5.808346    6[6-(1,7),6-(1,7),6-(6,6)]
    73       6.407374       6.407374       6.407374    6[1-(0),6-(6,6),7-(7,28)]
    74       6.042056       6.042056       6.042056    6[1-(0),6-(6,6),7-(1,7)]
    75        3.11468        3.11468        3.11468    6[6-(1,6),6-(6,16),6-(6,6)]
    76       1.951001       1.951001       1.951001    6[6-(1,6),6-(6,6),16-(8,8,8)]
    77       1.226945       1.226945       1.226945    6[1-(0),6-(6,16),6-(6,6)]
    78       1.666568       1.666568       1.666568    6[6-(1,6),6-(1,6),6-(6,6)]
    79       2.830247       2.830247       2.830247    6[1-(0),6-(1,6),6-(6,6)]
    80       3.554303       3.554303       3.554303    6[1-(0),6-(1,6),6-(6,6)]
    81        3.87004        3.87004        3.87004    6[6-(1,7),6-(1,7),6-(6,6)]
    82       3.388915       3.388915       3.388915    6[1-(0),6-(6,6),7-(1,7)]
    83       5.183978       5.183978       5.183978    6[1-(0),6-(6,6),7-(7)]
    84       0.911208       0.911208       0.911208    6[6-(1,7),6-(1,7),6-(6,6)]
    85       0.312179       0.312179       0.312179    6[1-(0),6-(6,6),7-(7,28)]
    86       0.677497       0.677497       0.677497    6[1-(0),6-(6,6),7-(1,7)]
    87       1.637859       1.637859       1.637859    16[6-(6,6),8-(0),8-(0),8-(28)]
    88       5.574925       5.574925       5.574925    16[6-(6,6),8-(0),8-(0),8-(28)]
    89        5.32831        5.32831        5.32831    16[6-(6,6),8-(0),8-(0),8-(28)]
    90       1.391244       1.391244       1.391244    16[6-(6,6),8-(0),8-(0),8-(28)]
    91       4.652114       4.652114       4.652114    7[1-(0),6-(1,6),7-(6)]
    92       5.761533       5.761533       5.761533    7[6-(1,6),7-(1,6)]
    93      -0.045215      -0.045215      -0.045215    7[6-(1,6),7-(1,6),28-(7,8,8)]
    94         0.1806         0.1806         0.1806    7[1-(0),6-(1,6),7-(6,28)]
    95       2.560671       2.560671       2.560671    7[1-(0),6-(1,6),7-(6)]
    96       1.451252       1.451252       1.451252    7[6-(1,6),7-(1,6)]
    97       7.257999       7.257999       7.257999    7[6-(1,6),7-(1,6),28-(7,8,8)]
    98       7.032185       7.032185       7.032185    7[1-(0),6-(1,6),7-(6,28)]
    99       2.314055       2.314055       2.314055    7[1-(0),6-(1,6),7-(6)]
   100       1.204636       1.204636       1.204636    7[6-(1,6),7-(1,6)]
   101       7.011384       7.011384       7.011384    7[6-(1,6),7-(1,6),28-(7,8,8)]
   102       6.785569       6.785569       6.785569    7[1-(0),6-(1,6),7-(6,28)]
   103       4.405498       4.405498       4.405498    7[1-(0),6-(1,6),7-(6)]
   104       5.514917       5.514917       5.514917    7[6-(1,6),7-(1,6)]
   105       -0.29183       -0.29183       -0.29183    7[6-(1,6),7-(1,6),28-(7,8,8)]
   106      -0.066016      -0.066016      -0.066016    7[1-(0),6-(1,6),7-(6,28)]
   107       2.822333       2.822333       2.822333    8[16-(6,8,8)]
   108       0.974747       0.974747       0.974747    8[16-(6,8,8),28-(7,7,8)]
   109       0.633992       0.633992       0.633992    8[16-(6,8,8)]
   110       4.390452       4.390452       4.390452    8[16-(6,8,8)]
   111       6.238038       6.238038       6.238038    8[16-(6,8,8),28-(7,7,8)]
   112       6.578793       6.578793       6.578793    8[16-(6,8,8)]
   113       4.143836       4.143836       4.143836    8[16-(6,8,8)]
   114       5.991422       5.991422       5.991422    8[16-(6,8,8),28-(7,7,8)]
   115       6.332177       6.332177       6.332177    8[16-(6,8,8)]
   116       2.575717       2.575717       2.575717    8[16-(6,8,8)]
   117       0.728131       0.728131       0.728131    8[16-(6,8,8),28-(7,7,8)]
   118       0.387376       0.387376       0.387376    8[16-(6,8,8)]
