# Supplementary material for: A collection of forcefield precursors for metal–organic frameworks
Source: RSC Adv. 2019 Nov 13;9(63):36492–507. doi: 10.1039/c9ra07327b (PMC9075174; doi:10.1039/c9ra07327b)
Supplement: RA-009-C9RA07327B-s2685 [file RA-009-C9RA07327B-s2685.txt]

WEFZIS_clean

9.119000    0.000000    0.000000
-3.973457    8.207789    0.000000
-2.572659    -4.103715    13.660889

     1       1.579461       1.579461       1.579461    64[8-(6),8-(6),8-(6),8-(6),8-(6),8-(6)]
     2       1.579409       1.579409       1.579409    64[8-(6),8-(6),8-(6),8-(6),8-(6),8-(6)]
     3       0.993423       0.993423       0.993423    64[8-(6),8-(6),8-(6),8-(6),8-(6),8-(6)]
     4       0.993475       0.993475       0.993475    64[8-(6),8-(6),8-(6),8-(6),8-(6),8-(6)]
     5      -1.889199      -1.889199      -1.889199    1[6-(1,6,6)]
     6      -1.799651      -1.799651      -1.799651    1[6-(1,6,6)]
     7      -0.097419      -0.097419      -0.097419    1[6-(1,6,6)]
     8      -0.186993      -0.186993      -0.186993    1[6-(1,6,6)]
     9       7.188583       7.188583       7.188583    1[6-(1,6,6)]
    10       7.190682       7.190682       7.190682    1[6-(1,6,6)]
    11      -0.056309      -0.056309      -0.056309    1[6-(1,6,6)]
    12      -0.058383      -0.058383      -0.058383    1[6-(1,6,6)]
    13       4.462083       4.462083       4.462083    1[6-(1,6,6)]
    14       4.372535       4.372535       4.372535    1[6-(1,6,6)]
    15       2.670303       2.670303       2.670303    1[6-(1,6,6)]
    16       2.759877       2.759877       2.759877    1[6-(1,6,6)]
    17      -4.615699      -4.615699      -4.615699    1[6-(1,6,6)]
    18      -4.617798      -4.617798      -4.617798    1[6-(1,6,6)]
    19       2.629193       2.629193       2.629193    1[6-(1,6,6)]
    20       2.631267       2.631267       2.631267    1[6-(1,6,6)]
    21      -0.468322      -0.468322      -0.468322    6[6-(1,1,6),8-(64),8-(64)]
    22      -1.266619      -1.266619      -1.266619    6[1-(0),1-(0),6-(1,1,6),6-(8,8)]
    23      -1.518307      -1.518307      -1.518307    6[6-(1,1,6),8-(64),8-(64)]
    24      -0.720011      -0.720011      -0.720011    6[1-(0),1-(0),6-(1,1,6),6-(8,8)]
    25       6.689153       6.689153       6.689153    6[6-(1,1,6),8-(64),8-(64)]
    26       7.476714       7.476714       7.476714    6[1-(0),1-(0),6-(1,1,6),6-(8,8)]
    27       0.443131       0.443131       0.443131    6[6-(1,1,6),8-(64),8-(64)]
    28      -0.344428      -0.344428      -0.344428    6[1-(0),1-(0),6-(1,1,6),6-(8,8)]
    29       3.041206       3.041206       3.041206    6[6-(1,1,6),8-(64),8-(64)]
    30       3.839503       3.839503       3.839503    6[1-(0),1-(0),6-(1,1,6),6-(8,8)]
    31       4.091191       4.091191       4.091191    6[6-(1,1,6),8-(64),8-(64)]
    32       3.292895       3.292895       3.292895    6[1-(0),1-(0),6-(1,1,6),6-(8,8)]
    33      -4.116269      -4.116269      -4.116269    6[6-(1,1,6),8-(64),8-(64)]
    34       -4.90383       -4.90383       -4.90383    6[1-(0),1-(0),6-(1,1,6),6-(8,8)]
    35       2.129753       2.129753       2.129753    6[6-(1,1,6),8-(64),8-(64)]
    36       2.917312       2.917312       2.917312    6[1-(0),1-(0),6-(1,1,6),6-(8,8)]
    37       0.922194       0.922194       0.922194    6[6-(8,8),8-(64),8-(64)]
    38       2.236677       2.236677       2.236677    6[6-(8,8),8-(64),8-(64)]
    39        1.65069        1.65069        1.65069    6[6-(8,8),8-(64),8-(64)]
    40       0.336207       0.336207       0.336207    6[6-(8,8),8-(64),8-(64)]
    41       0.757464       0.757464       0.757464    8[6-(6,8),64-(8,8,8,8,8)]
    42      -1.105444      -1.105444      -1.105444    8[6-(6,8),64-(8,8,8,8,8)]
    43       0.395772       0.395772       0.395772    8[6-(6,8),64-(8,8,8,8,8)]
    44       6.374903       6.374903       6.374903    8[6-(6,8),64-(8,8,8,8,8)]
    45       -0.88118       -0.88118       -0.88118    8[6-(6,8),64-(8,8,8,8,8)]
    46       2.763117       2.763117       2.763117    8[6-(6,8),64-(8,8,8,8,8)]
    47       3.212878       3.212878       3.212878    8[6-(6,8),64-(8,8,8,8,8)]
    48       5.487046       5.487046       5.487046    8[6-(6,8),64-(8,8,8,8,8)]
    49       0.500722       0.500722       0.500722    8[6-(6,8),64-(8,8,8,8,8)]
    50      -0.054046      -0.054046      -0.054046    8[6-(6,8),64-(8,8,8,8,8)]
    51       1.645233       1.645233       1.645233    8[6-(6,8),64-(8,8,8,8,8)]
    52        2.65813        2.65813        2.65813    8[6-(6,8),64-(8,8,8,8,8)]
    53        1.81542        1.81542        1.81542    8[6-(6,8),64-(8,8,8,8,8)]
    54       3.678328       3.678328       3.678328    8[6-(6,8),64-(8,8,8,8,8)]
    55       2.177112       2.177112       2.177112    8[6-(6,8),64-(8,8,8,8,8)]
    56      -3.802019      -3.802019      -3.802019    8[6-(6,8),64-(8,8,8,8,8)]
    57       3.454064       3.454064       3.454064    8[6-(6,8),64-(8,8,8,8,8)]
    58      -0.190233      -0.190233      -0.190233    8[6-(6,8),64-(8,8,8,8,8)]
    59      -0.639994      -0.639994      -0.639994    8[6-(6,8),64-(8,8,8,8,8)]
    60      -2.914162      -2.914162      -2.914162    8[6-(6,8),64-(8,8,8,8,8)]
    61       2.072162       2.072162       2.072162    8[6-(6,8),64-(8,8,8,8,8)]
    62        2.62693        2.62693        2.62693    8[6-(6,8),64-(8,8,8,8,8)]
    63       0.927651       0.927651       0.927651    8[6-(6,8),64-(8,8,8,8,8)]
    64      -0.085246      -0.085246      -0.085246    8[6-(6,8),64-(8,8,8,8,8)]
