# Supplementary material for: A collection of forcefield precursors for metal–organic frameworks
Source: RSC Adv. 2019 Nov 13;9(63):36492–507. doi: 10.1039/c9ra07327b (PMC9075174; doi:10.1039/c9ra07327b)
Supplement: RA-009-C9RA07327B-s2686 [file RA-009-C9RA07327B-s2686.txt]

WEGFUL_clean

10.203100    0.000000    0.000000
-3.895451    10.776342    0.000000
0.000000    0.000000    17.534600

     1       3.763187       3.763187       3.763187    63[8-(6),8-(6),8-(6),8-(6),8-(7),8-(7),8-(7),8-(7)]
     2       4.492188       4.492188       4.492188    63[8-(6),8-(6),8-(6),8-(6),8-(7),8-(7),8-(7),8-(7)]
     3       2.544462       2.544462       2.544462    63[8-(6),8-(6),8-(6),8-(6),8-(7),8-(7),8-(7),8-(7)]
     4       1.815461       1.815461       1.815461    63[8-(6),8-(6),8-(6),8-(6),8-(7),8-(7),8-(7),8-(7)]
     5       2.666005       2.666005       2.666005    1[6-(6,6)]
     6       2.770308       2.770308       2.770308    1[6-(6,7)]
     7       3.529303       3.529303       3.529303    1[6-(6,7)]
     8       3.306035       3.306035       3.306035    1[6-(6,6)]
     9      -0.635761      -0.635761      -0.635761    1[6-(6,6)]
    10       7.368239       7.368239       7.368239    1[6-(6,7)]
    11       6.581817       6.581817       6.581817    1[6-(6,7)]
    12      -1.454423      -1.454423      -1.454423    1[6-(6,6)]
    13        5.58937        5.58937        5.58937    1[6-(6,6)]
    14       5.485067       5.485067       5.485067    1[6-(6,7)]
    15        0.83062        0.83062        0.83062    1[6-(6,7)]
    16       1.053889       1.053889       1.053889    1[6-(6,6)]
    17       8.891136       8.891136       8.891136    1[6-(6,6)]
    18       0.887135       0.887135       0.887135    1[6-(6,7)]
    19       1.673557       1.673557       1.673557    1[6-(6,7)]
    20       5.814346       5.814346       5.814346    1[6-(6,6)]
    21       3.641644       3.641644       3.641644    1[6-(6,6)]
    22       3.537341       3.537341       3.537341    1[6-(6,7)]
    23       2.778346       2.778346       2.778346    1[6-(6,7)]
    24       3.001614       3.001614       3.001614    1[6-(6,6)]
    25        6.94341        6.94341        6.94341    1[6-(6,6)]
    26       -1.06059       -1.06059       -1.06059    1[6-(6,7)]
    27      -0.274168      -0.274168      -0.274168    1[6-(6,7)]
    28       7.762072       7.762072       7.762072    1[6-(6,6)]
    29       0.718279       0.718279       0.718279    1[6-(6,6)]
    30       0.822582       0.822582       0.822582    1[6-(6,7)]
    31       5.477029       5.477029       5.477029    1[6-(6,7)]
    32        5.25376        5.25376        5.25376    1[6-(6,6)]
    33      -2.583487      -2.583487      -2.583487    1[6-(6,6)]
    34       5.420514       5.420514       5.420514    1[6-(6,7)]
    35       4.634092       4.634092       4.634092    1[6-(6,7)]
    36       0.493303       0.493303       0.493303    1[6-(6,6)]
    37       2.931663       2.931663       2.931663    6[6-(6,6),8-(63),8-(63)]
    38       2.988169       2.988169       2.988169    6[6-(1,6),6-(1,6),6-(8,8)]
    39        2.82848        2.82848        2.82848    6[1-(0),6-(1,7),6-(6,6)]
    40        2.91218        2.91218        2.91218    6[1-(0),6-(1,6),7-(6,8)]
    41       3.344474       3.344474       3.344474    6[1-(0),6-(1,6),7-(6,8)]
    42       3.226233       3.226233       3.226233    6[1-(0),6-(1,7),6-(6,6)]
    43       0.612472       0.612472       0.612472    6[6-(6,6),8-(63),8-(63)]
    44      -0.781191      -0.781191      -0.781191    6[6-(1,6),6-(1,6),6-(8,8)]
    45       8.972513       8.972513       8.972513    6[1-(0),6-(1,7),6-(6,6)]
    46       7.658214       7.658214       7.658214    6[1-(0),6-(1,6),7-(6,8)]
    47       7.191281       7.191281       7.191281    6[1-(0),6-(1,6),7-(6,8)]
    48       -1.71262       -1.71262       -1.71262    6[1-(0),6-(1,7),6-(6,6)]
    49       5.323711       5.323711       5.323711    6[6-(6,6),8-(63),8-(63)]
    50       1.371755       1.371755       1.371755    6[6-(1,6),6-(1,6),6-(8,8)]
    51       5.426894       5.426894       5.426894    6[1-(0),6-(1,7),6-(6,6)]
    52       1.447743       1.447743       1.447743    6[1-(0),6-(1,6),7-(6,8)]
    53        1.01545        1.01545        1.01545    6[1-(0),6-(1,6),7-(6,8)]
    54       1.133691       1.133691       1.133691    6[1-(0),6-(1,7),6-(6,6)]
    55       7.642903       7.642903       7.642903    6[6-(6,6),8-(63),8-(63)]
    56       9.036566       9.036566       9.036566    6[6-(1,6),6-(1,6),6-(8,8)]
    57      -0.717139      -0.717139      -0.717139    6[1-(0),6-(1,7),6-(6,6)]
    58        0.59716        0.59716        0.59716    6[1-(0),6-(1,6),7-(6,8)]
    59       1.064094       1.064094       1.064094    6[1-(0),6-(1,6),7-(6,8)]
    60       9.967994       9.967994       9.967994    6[1-(0),6-(1,7),6-(6,6)]
    61       3.375986       3.375986       3.375986    6[6-(6,6),8-(63),8-(63)]
    62        3.31948        3.31948        3.31948    6[6-(1,6),6-(1,6),6-(8,8)]
    63       3.479169       3.479169       3.479169    6[1-(0),6-(1,7),6-(6,6)]
    64       3.395469       3.395469       3.395469    6[1-(0),6-(1,6),7-(6,8)]
    65       2.963175       2.963175       2.963175    6[1-(0),6-(1,6),7-(6,8)]
    66       3.081416       3.081416       3.081416    6[1-(0),6-(1,7),6-(6,6)]
    67       5.695177       5.695177       5.695177    6[6-(6,6),8-(63),8-(63)]
    68        7.08884        7.08884        7.08884    6[6-(1,6),6-(1,6),6-(8,8)]
    69      -2.664864      -2.664864      -2.664864    6[1-(0),6-(1,7),6-(6,6)]
    70      -1.350565      -1.350565      -1.350565    6[1-(0),6-(1,6),7-(6,8)]
    71      -0.883632      -0.883632      -0.883632    6[1-(0),6-(1,6),7-(6,8)]
    72       8.020269       8.020269       8.020269    6[1-(0),6-(1,7),6-(6,6)]
    73       0.983938       0.983938       0.983938    6[6-(6,6),8-(63),8-(63)]
    74       4.935894       4.935894       4.935894    6[6-(1,6),6-(1,6),6-(8,8)]
    75       0.880755       0.880755       0.880755    6[1-(0),6-(1,7),6-(6,6)]
    76       4.859906       4.859906       4.859906    6[1-(0),6-(1,6),7-(6,8)]
    77       5.292199       5.292199       5.292199    6[1-(0),6-(1,6),7-(6,8)]
    78       5.173958       5.173958       5.173958    6[1-(0),6-(1,7),6-(6,6)]
    79      -1.335254      -1.335254      -1.335254    6[6-(6,6),8-(63),8-(63)]
    80      -2.728917      -2.728917      -2.728917    6[6-(1,6),6-(1,6),6-(8,8)]
    81       7.024788       7.024788       7.024788    6[1-(0),6-(1,7),6-(6,6)]
    82       5.710489       5.710489       5.710489    6[1-(0),6-(1,6),7-(6,8)]
    83       5.243555       5.243555       5.243555    6[1-(0),6-(1,6),7-(6,8)]
    84      -3.660345      -3.660345      -3.660345    6[1-(0),6-(1,7),6-(6,6)]
    85       2.382375       2.382375       2.382375    7[8-(0),8-(63),8-(63)]
    86       3.196436       3.196436       3.196436    7[6-(1,6),6-(1,6),8-(63)]
    87       6.801788       6.801788       6.801788    7[6-(1,6),6-(1,6),8-(63)]
    88          5.873          5.873          5.873    7[8-(0),8-(63),8-(63)]
    89       1.163488       1.163488       1.163488    7[6-(1,6),6-(1,6),8-(63)]
    90       1.453586       1.453586       1.453586    7[6-(1,6),6-(1,6),8-(63)]
    91       3.925274       3.925274       3.925274    7[8-(0),8-(63),8-(63)]
    92       3.111213       3.111213       3.111213    7[6-(1,6),6-(1,6),8-(63)]
    93      -0.494139      -0.494139      -0.494139    7[6-(1,6),6-(1,6),8-(63)]
    94       0.434649       0.434649       0.434649    7[8-(0),8-(63),8-(63)]
    95       5.144161       5.144161       5.144161    7[6-(1,6),6-(1,6),8-(63)]
    96       4.854063       4.854063       4.854063    7[6-(1,6),6-(1,6),8-(63)]
    97       2.996731       2.996731       2.996731    8[7-(8,8),63-(8,8,8,8,8,8,8)]
    98       2.562977       2.562977       2.562977    8[7-(8,8),63-(8,8,8,8,8,8,8)]
    99       3.143114       3.143114       3.143114    8[6-(6,8),63-(8,8,8,8,8,8,8)]
   100       2.805219       2.805219       2.805219    8[6-(6,8),63-(8,8,8,8,8,8,8)]
   101       3.334749       3.334749       3.334749    8[7-(6,6),63-(8,8,8,8,8,8,8)]
   102       1.420127       1.420127       1.420127    8[6-(6,8),63-(8,8,8,8,8,8,8)]
   103       0.848789       0.848789       0.848789    8[6-(6,8),63-(8,8,8,8,8,8,8)]
   104       5.524962       5.524962       5.524962    8[7-(6,6),63-(8,8,8,8,8,8,8)]
   105       1.696295       1.696295       1.696295    8[7-(8,8)]
   106       5.258644       5.258644       5.258644    8[7-(8,8),63-(8,8,8,8,8,8,8)]
   107       5.692397       5.692397       5.692397    8[7-(8,8),63-(8,8,8,8,8,8,8)]
   108        5.11226        5.11226        5.11226    8[6-(6,8),63-(8,8,8,8,8,8,8)]
   109       1.554705       1.554705       1.554705    8[6-(6,8),63-(8,8,8,8,8,8,8)]
   110       1.025175       1.025175       1.025175    8[7-(6,6),63-(8,8,8,8,8,8,8)]
   111       6.835248       6.835248       6.835248    8[6-(6,8),63-(8,8,8,8,8,8,8)]
   112       3.511135       3.511135       3.511135    8[6-(6,8),63-(8,8,8,8,8,8,8)]
   113       2.730412       2.730412       2.730412    8[7-(6,6),63-(8,8,8,8,8,8,8)]
   114        6.55908        6.55908        6.55908    8[7-(8,8)]
   115       3.310918       3.310918       3.310918    8[7-(8,8),63-(8,8,8,8,8,8,8)]
   116       3.744672       3.744672       3.744672    8[7-(8,8),63-(8,8,8,8,8,8,8)]
   117       3.164535       3.164535       3.164535    8[6-(6,8),63-(8,8,8,8,8,8,8)]
   118        3.50243        3.50243        3.50243    8[6-(6,8),63-(8,8,8,8,8,8,8)]
   119         2.9729         2.9729         2.9729    8[7-(6,6),63-(8,8,8,8,8,8,8)]
   120       4.887522       4.887522       4.887522    8[6-(6,8),63-(8,8,8,8,8,8,8)]
   121        5.45886        5.45886        5.45886    8[6-(6,8),63-(8,8,8,8,8,8,8)]
   122       0.782687       0.782687       0.782687    8[7-(6,6),63-(8,8,8,8,8,8,8)]
   123       4.611354       4.611354       4.611354    8[7-(8,8)]
   124       1.049005       1.049005       1.049005    8[7-(8,8),63-(8,8,8,8,8,8,8)]
   125       0.615252       0.615252       0.615252    8[7-(8,8),63-(8,8,8,8,8,8,8)]
   126       1.195389       1.195389       1.195389    8[6-(6,8),63-(8,8,8,8,8,8,8)]
   127       4.752944       4.752944       4.752944    8[6-(6,8),63-(8,8,8,8,8,8,8)]
   128       5.282474       5.282474       5.282474    8[7-(6,6),63-(8,8,8,8,8,8,8)]
   129      -0.527599      -0.527599      -0.527599    8[6-(6,8),63-(8,8,8,8,8,8,8)]
   130       2.796514       2.796514       2.796514    8[6-(6,8),63-(8,8,8,8,8,8,8)]
   131       3.577237       3.577237       3.577237    8[7-(6,6),63-(8,8,8,8,8,8,8)]
   132      -0.251431      -0.251431      -0.251431    8[7-(8,8)]
