# Supplementary material for: A collection of forcefield precursors for metal–organic frameworks
Source: RSC Adv. 2019 Nov 13;9(63):36492–507. doi: 10.1039/c9ra07327b (PMC9075174; doi:10.1039/c9ra07327b)
Supplement: RA-009-C9RA07327B-s2687 [file RA-009-C9RA07327B-s2687.txt]

WEGGAS_clean

10.179200    0.000000    0.000000
-3.914754    10.735290    0.000000
0.000000    0.000000    17.519300

     1       -0.60569       -0.60569       -0.60569    65[8-(6),8-(6),8-(6),8-(6),8-(7),8-(7),8-(7),8-(7)]
     2       8.827513       8.827513       8.827513    65[8-(6),8-(6),8-(6),8-(6),8-(7),8-(7),8-(7),8-(7)]
     3       6.870136       6.870136       6.870136    65[8-(6),8-(6),8-(6),8-(6),8-(7),8-(7),8-(7),8-(7)]
     4      -2.563067      -2.563067      -2.563067    65[8-(6),8-(6),8-(6),8-(6),8-(7),8-(7),8-(7),8-(7)]
     5       8.077841       8.077841       8.077841    1[6-(6,6)]
     6      -1.458553      -1.458553      -1.458553    1[6-(6,6)]
     7       7.871958       7.871958       7.871958    1[6-(6,7)]
     8      -1.556852      -1.556852      -1.556852    1[6-(6,7)]
     9       0.658513       0.658513       0.658513    1[6-(6,6)]
    10       3.753007       3.753007       3.753007    1[6-(6,6)]
    11        6.77317        6.77317        6.77317    1[6-(6,7)]
    12           5.98           5.98           5.98    1[6-(6,7)]
    13       0.143982       0.143982       0.143982    1[6-(6,6)]
    14       5.765622       5.765622       5.765622    1[6-(6,6)]
    15       0.349865       0.349865       0.349865    1[6-(6,7)]
    16       5.863921       5.863921       5.863921    1[6-(6,7)]
    17       3.648556       3.648556       3.648556    1[6-(6,6)]
    18       4.468816       4.468816       4.468816    1[6-(6,6)]
    19       1.448653       1.448653       1.448653    1[6-(6,7)]
    20       2.241823       2.241823       2.241823    1[6-(6,7)]
    21      -1.813395      -1.813395      -1.813395    1[6-(6,6)]
    22       7.722999       7.722999       7.722999    1[6-(6,6)]
    23      -1.607512      -1.607512      -1.607512    1[6-(6,7)]
    24       7.821298       7.821298       7.821298    1[6-(6,7)]
    25       5.605933       5.605933       5.605933    1[6-(6,6)]
    26       2.511439       2.511439       2.511439    1[6-(6,6)]
    27      -0.508724      -0.508724      -0.508724    1[6-(6,7)]
    28       0.284446       0.284446       0.284446    1[6-(6,7)]
    29       6.120464       6.120464       6.120464    1[6-(6,6)]
    30       0.498824       0.498824       0.498824    1[6-(6,6)]
    31       5.914581       5.914581       5.914581    1[6-(6,7)]
    32       0.400525       0.400525       0.400525    1[6-(6,7)]
    33        2.61589        2.61589        2.61589    1[6-(6,6)]
    34        1.79563        1.79563        1.79563    1[6-(6,6)]
    35       4.815793       4.815793       4.815793    1[6-(6,7)]
    36       4.022623       4.022623       4.022623    1[6-(6,7)]
    37      -1.725043      -1.725043      -1.725043    6[6-(6,6),8-(65),8-(65)]
    38      -1.765545      -1.765545      -1.765545    6[6-(1,6),6-(1,6),6-(8,8)]
    39       8.167356       8.167356       8.167356    6[1-(0),6-(1,7),6-(6,6)]
    40      -1.613226      -1.613226      -1.613226    6[1-(0),6-(1,7),6-(6,6)]
    41       8.056855       8.056855       8.056855    6[1-(0),6-(1,6),7-(6,8)]
    42      -1.692407      -1.692407      -1.692407    6[1-(0),6-(1,6),7-(6,8)]
    43       2.518044       2.518044       2.518044    6[6-(6,6),8-(65),8-(65)]
    44       3.923962       3.923962       3.923962    6[6-(1,6),6-(1,6),6-(8,8)]
    45       4.838969       4.838969       4.838969    6[1-(0),6-(1,7),6-(6,6)]
    46       4.356929       4.356929       4.356929    6[1-(0),6-(1,7),6-(6,6)]
    47       6.162278       6.162278       6.162278    6[1-(0),6-(1,6),7-(6,8)]
    48       5.687362       5.687362       5.687362    6[1-(0),6-(1,6),7-(6,8)]
    49       6.032112       6.032112       6.032112    6[6-(6,6),8-(65),8-(65)]
    50       9.987368       9.987368       9.987368    6[6-(1,6),6-(1,6),6-(8,8)]
    51       0.054467       0.054467       0.054467    6[1-(0),6-(1,7),6-(6,6)]
    52       5.920295       5.920295       5.920295    6[1-(0),6-(1,7),6-(6,6)]
    53       0.164968       0.164968       0.164968    6[1-(0),6-(1,6),7-(6,8)]
    54        9.91423        9.91423        9.91423    6[1-(0),6-(1,6),7-(6,8)]
    55       5.703779       5.703779       5.703779    6[6-(6,6),8-(65),8-(65)]
    56       4.297861       4.297861       4.297861    6[6-(1,6),6-(1,6),6-(8,8)]
    57       3.382854       3.382854       3.382854    6[1-(0),6-(1,7),6-(6,6)]
    58       3.864894       3.864894       3.864894    6[1-(0),6-(1,7),6-(6,6)]
    59       2.059545       2.059545       2.059545    6[1-(0),6-(1,6),7-(6,8)]
    60       2.534461       2.534461       2.534461    6[1-(0),6-(1,6),7-(6,8)]
    61       7.989489       7.989489       7.989489    6[6-(6,6),8-(65),8-(65)]
    62       8.029991       8.029991       8.029991    6[6-(1,6),6-(1,6),6-(8,8)]
    63       -1.90291       -1.90291       -1.90291    6[1-(0),6-(1,7),6-(6,6)]
    64       7.877672       7.877672       7.877672    6[1-(0),6-(1,7),6-(6,6)]
    65      -1.792409      -1.792409      -1.792409    6[1-(0),6-(1,6),7-(6,8)]
    66       7.956853       7.956853       7.956853    6[1-(0),6-(1,6),7-(6,8)]
    67       3.746402       3.746402       3.746402    6[6-(6,6),8-(65),8-(65)]
    68       2.340484       2.340484       2.340484    6[6-(1,6),6-(1,6),6-(8,8)]
    69       1.425477       1.425477       1.425477    6[1-(0),6-(1,7),6-(6,6)]
    70       1.907517       1.907517       1.907517    6[1-(0),6-(1,7),6-(6,6)]
    71       0.102168       0.102168       0.102168    6[1-(0),6-(1,6),7-(6,8)]
    72       0.577084       0.577084       0.577084    6[1-(0),6-(1,6),7-(6,8)]
    73       0.232334       0.232334       0.232334    6[6-(6,6),8-(65),8-(65)]
    74      -3.722922      -3.722922      -3.722922    6[6-(1,6),6-(1,6),6-(8,8)]
    75       6.209979       6.209979       6.209979    6[1-(0),6-(1,7),6-(6,6)]
    76       0.344151       0.344151       0.344151    6[1-(0),6-(1,7),6-(6,6)]
    77       6.099478       6.099478       6.099478    6[1-(0),6-(1,6),7-(6,8)]
    78      -3.649784      -3.649784      -3.649784    6[1-(0),6-(1,6),7-(6,8)]
    79       0.560667       0.560667       0.560667    6[6-(6,6),8-(65),8-(65)]
    80       1.966585       1.966585       1.966585    6[6-(1,6),6-(1,6),6-(8,8)]
    81       2.881592       2.881592       2.881592    6[1-(0),6-(1,7),6-(6,6)]
    82       2.399552       2.399552       2.399552    6[1-(0),6-(1,7),6-(6,6)]
    83       4.204901       4.204901       4.204901    6[1-(0),6-(1,6),7-(6,8)]
    84       3.729985       3.729985       3.729985    6[1-(0),6-(1,6),7-(6,8)]
    85       8.213168       8.213168       8.213168    7[6-(1,6),6-(1,6),8-(65)]
    86       6.543173       6.543173       6.543173    7[6-(1,6),6-(1,6),8-(65)]
    87       0.762162       0.762162       0.762162    7[8-(0),8-(65),8-(65)]
    88       0.008655       0.008655       0.008655    7[6-(1,6),6-(1,6),8-(65)]
    89        1.67865        1.67865        1.67865    7[6-(1,6),6-(1,6),8-(65)]
    90       7.459661       7.459661       7.459661    7[8-(0),8-(65),8-(65)]
    91      -1.948722      -1.948722      -1.948722    7[6-(1,6),6-(1,6),8-(65)]
    92      -0.278727      -0.278727      -0.278727    7[6-(1,6),6-(1,6),8-(65)]
    93       5.502284       5.502284       5.502284    7[8-(0),8-(65),8-(65)]
    94       6.255791       6.255791       6.255791    7[6-(1,6),6-(1,6),8-(65)]
    95       4.585796       4.585796       4.585796    7[6-(1,6),6-(1,6),8-(65)]
    96      -1.195215      -1.195215      -1.195215    7[8-(0),8-(65),8-(65)]
    97       8.073853       8.073853       8.073853    8[7-(6,6),65-(8,8,8,8,8,8,8)]
    98      -1.596415      -1.596415      -1.596415    8[6-(6,8),65-(8,8,8,8,8,8,8)]
    99      -1.935402      -1.935402      -1.935402    8[6-(6,8),65-(8,8,8,8,8,8,8)]
   100         1.7136         1.7136         1.7136    8[6-(6,8),65-(8,8,8,8,8,8,8)]
   101      -1.627423      -1.627423      -1.627423    8[6-(6,8),65-(8,8,8,8,8,8,8)]
   102       7.817307       7.817307       7.817307    8[7-(6,6),65-(8,8,8,8,8,8,8)]
   103        0.60649        0.60649        0.60649    8[7-(8,8),65-(8,8,8,8,8,8,8)]
   104       0.140505       0.140505       0.140505    8[7-(8,8),65-(8,8,8,8,8,8,8)]
   105       1.455942       1.455942       1.455942    8[7-(8,8)]
   106        0.14797        0.14797        0.14797    8[7-(6,6),65-(8,8,8,8,8,8,8)]
   107       9.818238       9.818238       9.818238    8[6-(6,8),65-(8,8,8,8,8,8,8)]
   108       6.242471       6.242471       6.242471    8[6-(6,8),65-(8,8,8,8,8,8,8)]
   109       6.508223       6.508223       6.508223    8[6-(6,8),65-(8,8,8,8,8,8,8)]
   110       5.934492       5.934492       5.934492    8[6-(6,8),65-(8,8,8,8,8,8,8)]
   111       0.404516       0.404516       0.404516    8[7-(6,6),65-(8,8,8,8,8,8,8)]
   112       7.615333       7.615333       7.615333    8[7-(8,8),65-(8,8,8,8,8,8,8)]
   113       8.081318       8.081318       8.081318    8[7-(8,8),65-(8,8,8,8,8,8,8)]
   114       6.765881       6.765881       6.765881    8[7-(8,8)]
   115      -1.809407      -1.809407      -1.809407    8[7-(6,6),65-(8,8,8,8,8,8,8)]
   116       7.860861       7.860861       7.860861    8[6-(6,8),65-(8,8,8,8,8,8,8)]
   117       8.199848       8.199848       8.199848    8[6-(6,8),65-(8,8,8,8,8,8,8)]
   118       4.550846       4.550846       4.550846    8[6-(6,8),65-(8,8,8,8,8,8,8)]
   119       7.891869       7.891869       7.891869    8[6-(6,8),65-(8,8,8,8,8,8,8)]
   120      -1.552861      -1.552861      -1.552861    8[7-(6,6),65-(8,8,8,8,8,8,8)]
   121       5.657956       5.657956       5.657956    8[7-(8,8),65-(8,8,8,8,8,8,8)]
   122       6.123941       6.123941       6.123941    8[7-(8,8),65-(8,8,8,8,8,8,8)]
   123       4.808504       4.808504       4.808504    8[7-(8,8)]
   124       6.116476       6.116476       6.116476    8[7-(6,6),65-(8,8,8,8,8,8,8)]
   125      -3.553792      -3.553792      -3.553792    8[6-(6,8),65-(8,8,8,8,8,8,8)]
   126       0.021975       0.021975       0.021975    8[6-(6,8),65-(8,8,8,8,8,8,8)]
   127      -0.243777      -0.243777      -0.243777    8[6-(6,8),65-(8,8,8,8,8,8,8)]
   128       0.329954       0.329954       0.329954    8[6-(6,8),65-(8,8,8,8,8,8,8)]
   129        5.85993        5.85993        5.85993    8[7-(6,6),65-(8,8,8,8,8,8,8)]
   130      -1.350887      -1.350887      -1.350887    8[7-(8,8),65-(8,8,8,8,8,8,8)]
   131      -1.816872      -1.816872      -1.816872    8[7-(8,8),65-(8,8,8,8,8,8,8)]
   132      -0.501435      -0.501435      -0.501435    8[7-(8,8)]
