# Supplementary material for: A collection of forcefield precursors for metal–organic frameworks
Source: RSC Adv. 2019 Nov 13;9(63):36492–507. doi: 10.1039/c9ra07327b (PMC9075174; doi:10.1039/c9ra07327b)
Supplement: RA-009-C9RA07327B-s2688 [file RA-009-C9RA07327B-s2688.txt]

WEHHEY_clean

12.160000    0.000000    0.000000
0.000000    26.331000    0.000000
0.000000    0.000000    26.468000

     1      11.127251      11.127251      11.127251    30[8-(6),8-(6),8-(6),8-(6)]
     2       1.032749       1.032749       1.032749    30[8-(6),8-(6),8-(6),8-(6)]
     3       1.032749       1.032749       1.032749    30[8-(6),8-(6),8-(6),8-(6)]
     4      11.127251      11.127251      11.127251    30[8-(6),8-(6),8-(6),8-(6)]
     5       1.032749       1.032749       1.032749    30[8-(6),8-(6),8-(6),8-(6)]
     6      11.127251      11.127251      11.127251    30[8-(6),8-(6),8-(6),8-(6)]
     7      11.127251      11.127251      11.127251    30[8-(6),8-(6),8-(6),8-(6)]
     8       1.032749       1.032749       1.032749    30[8-(6),8-(6),8-(6),8-(6)]
     9       2.000077       2.000077       2.000077    30[8-(6),8-(6),8-(6),8-(6)]
    10      12.032928      12.032928      12.032928    30[8-(6),8-(6),8-(6),8-(6)]
    11      10.159923      10.159923      10.159923    30[8-(6),8-(6),8-(6),8-(6)]
    12       0.127072       0.127072       0.127072    30[8-(6),8-(6),8-(6),8-(6)]
    13      10.159923      10.159923      10.159923    30[8-(6),8-(6),8-(6),8-(6)]
    14       0.127072       0.127072       0.127072    30[8-(6),8-(6),8-(6),8-(6)]
    15       2.000077       2.000077       2.000077    30[8-(6),8-(6),8-(6),8-(6)]
    16      12.032928      12.032928      12.032928    30[8-(6),8-(6),8-(6),8-(6)]
    17        6.96768        6.96768        6.96768    1[6-(1,6,8)]
    18       8.079104       8.079104       8.079104    1[6-(1,6,8)]
    19       5.104768       5.104768       5.104768    1[6-(1,6,8)]
    20        6.31712        6.31712        6.31712    1[6-(1,6,8)]
    21       9.771776       9.771776       9.771776    1[6-(6,6)]
    22       0.058368       0.058368       0.058368    1[6-(6,6)]
    23       9.268352       9.268352       9.268352    1[6-(6,6)]
    24       4.150208       4.150208       4.150208    1[6-(6,6)]
    25       3.820672       3.820672       3.820672    1[6-(6,6)]
    26       1.251264       1.251264       1.251264    1[6-(6,6)]
    27        5.19232        5.19232        5.19232    1[6-(1,6,8)]
    28       4.080896       4.080896       4.080896    1[6-(1,6,8)]
    29       7.055232       7.055232       7.055232    1[6-(1,6,8)]
    30        5.84288        5.84288        5.84288    1[6-(1,6,8)]
    31       2.388224       2.388224       2.388224    1[6-(6,6)]
    32      12.101632      12.101632      12.101632    1[6-(6,6)]
    33       2.891648       2.891648       2.891648    1[6-(6,6)]
    34       8.009792       8.009792       8.009792    1[6-(6,6)]
    35       8.339328       8.339328       8.339328    1[6-(6,6)]
    36      10.908736      10.908736      10.908736    1[6-(6,6)]
    37        5.19232        5.19232        5.19232    1[6-(1,6,8)]
    38       4.080896       4.080896       4.080896    1[6-(1,6,8)]
    39       7.055232       7.055232       7.055232    1[6-(1,6,8)]
    40        5.84288        5.84288        5.84288    1[6-(1,6,8)]
    41       2.388224       2.388224       2.388224    1[6-(6,6)]
    42      12.101632      12.101632      12.101632    1[6-(6,6)]
    43       2.891648       2.891648       2.891648    1[6-(6,6)]
    44       8.009792       8.009792       8.009792    1[6-(6,6)]
    45       8.339328       8.339328       8.339328    1[6-(6,6)]
    46      10.908736      10.908736      10.908736    1[6-(6,6)]
    47        6.96768        6.96768        6.96768    1[6-(1,6,8)]
    48       8.079104       8.079104       8.079104    1[6-(1,6,8)]
    49       5.104768       5.104768       5.104768    1[6-(1,6,8)]
    50        6.31712        6.31712        6.31712    1[6-(1,6,8)]
    51       9.771776       9.771776       9.771776    1[6-(6,6)]
    52       0.058368       0.058368       0.058368    1[6-(6,6)]
    53       9.268352       9.268352       9.268352    1[6-(6,6)]
    54       4.150208       4.150208       4.150208    1[6-(6,6)]
    55       3.820672       3.820672       3.820672    1[6-(6,6)]
    56       1.251264       1.251264       1.251264    1[6-(6,6)]
    57        5.19232        5.19232        5.19232    1[6-(1,6,8)]
    58       4.080896       4.080896       4.080896    1[6-(1,6,8)]
    59       7.055232       7.055232       7.055232    1[6-(1,6,8)]
    60        5.84288        5.84288        5.84288    1[6-(1,6,8)]
    61       2.388224       2.388224       2.388224    1[6-(6,6)]
    62      12.101632      12.101632      12.101632    1[6-(6,6)]
    63       2.891648       2.891648       2.891648    1[6-(6,6)]
    64       8.009792       8.009792       8.009792    1[6-(6,6)]
    65       8.339328       8.339328       8.339328    1[6-(6,6)]
    66      10.908736      10.908736      10.908736    1[6-(6,6)]
    67        6.96768        6.96768        6.96768    1[6-(1,6,8)]
    68       8.079104       8.079104       8.079104    1[6-(1,6,8)]
    69       5.104768       5.104768       5.104768    1[6-(1,6,8)]
    70        6.31712        6.31712        6.31712    1[6-(1,6,8)]
    71       9.771776       9.771776       9.771776    1[6-(6,6)]
    72       0.058368       0.058368       0.058368    1[6-(6,6)]
    73       9.268352       9.268352       9.268352    1[6-(6,6)]
    74       4.150208       4.150208       4.150208    1[6-(6,6)]
    75       3.820672       3.820672       3.820672    1[6-(6,6)]
    76       1.251264       1.251264       1.251264    1[6-(6,6)]
    77        6.96768        6.96768        6.96768    1[6-(1,6,8)]
    78       8.079104       8.079104       8.079104    1[6-(1,6,8)]
    79       5.104768       5.104768       5.104768    1[6-(1,6,8)]
    80        6.31712        6.31712        6.31712    1[6-(1,6,8)]
    81       9.771776       9.771776       9.771776    1[6-(6,6)]
    82       0.058368       0.058368       0.058368    1[6-(6,6)]
    83       9.268352       9.268352       9.268352    1[6-(6,6)]
    84       4.150208       4.150208       4.150208    1[6-(6,6)]
    85       3.820672       3.820672       3.820672    1[6-(6,6)]
    86       1.251264       1.251264       1.251264    1[6-(6,6)]
    87        5.19232        5.19232        5.19232    1[6-(1,6,8)]
    88       4.080896       4.080896       4.080896    1[6-(1,6,8)]
    89       7.055232       7.055232       7.055232    1[6-(1,6,8)]
    90        5.84288        5.84288        5.84288    1[6-(1,6,8)]
    91       2.388224       2.388224       2.388224    1[6-(6,6)]
    92      12.101632      12.101632      12.101632    1[6-(6,6)]
    93       2.891648       2.891648       2.891648    1[6-(6,6)]
    94       8.009792       8.009792       8.009792    1[6-(6,6)]
    95       8.339328       8.339328       8.339328    1[6-(6,6)]
    96      10.908736      10.908736      10.908736    1[6-(6,6)]
    97       7.522176       7.522176       7.522176    6[1-(0),1-(0),6-(6,6,6),8-(6)]
    98       5.773568       5.773568       5.773568    6[1-(0),1-(0),6-(6,6,6),8-(6)]
    99       9.348608       9.348608       9.348608    6[6-(1,6),6-(1,6),8-(6)]
   100      10.034432      10.034432      10.034432    6[1-(0),6-(6,6),6-(6,8)]
   101       11.08992       11.08992       11.08992    6[6-(1,6),6-(1,6),6-(8,8)]
   102      11.496064      11.496064      11.496064    6[1-(0),6-(6,6),6-(6,6)]
   103      10.818752      10.818752      10.818752    6[6-(1,6),6-(1,6),6-(8,8)]
   104       9.726784       9.726784       9.726784    6[1-(0),6-(6,6),6-(6,8)]
   105      11.854784      11.854784      11.854784    6[6-(6,6),8-(30),8-(30)]
   106      11.292992      11.292992      11.292992    6[6-(6,6),8-(30),8-(30)]
   107       3.711232       3.711232       3.711232    6[1-(0),6-(6,6),6-(6,8)]
   108       4.127104       4.127104       4.127104    6[6-(1,6),6-(1,6),8-(6)]
   109       3.504512       3.504512       3.504512    6[1-(0),6-(6,6),6-(6,8)]
   110       2.630208       2.630208       2.630208    6[6-(1,6),6-(1,6),6-(8,8)]
   111       1.983296       1.983296       1.983296    6[1-(0),6-(6,6),6-(6,6)]
   112       2.417408       2.417408       2.417408    6[6-(1,6),6-(1,6),6-(8,8)]
   113        2.10368        2.10368        2.10368    6[6-(6,6),8-(30),8-(30)]
   114         1.6416         1.6416         1.6416    6[6-(6,6),8-(30),8-(30)]
   115       4.637824       4.637824       4.637824    6[1-(0),1-(0),6-(6,6,6),8-(6)]
   116       6.386432       6.386432       6.386432    6[1-(0),1-(0),6-(6,6,6),8-(6)]
   117       2.811392       2.811392       2.811392    6[6-(1,6),6-(1,6),8-(6)]
   118       2.125568       2.125568       2.125568    6[1-(0),6-(6,6),6-(6,8)]
   119        1.07008        1.07008        1.07008    6[6-(1,6),6-(1,6),6-(8,8)]
   120       0.663936       0.663936       0.663936    6[1-(0),6-(6,6),6-(6,6)]
   121       1.341248       1.341248       1.341248    6[6-(1,6),6-(1,6),6-(8,8)]
   122       2.433216       2.433216       2.433216    6[1-(0),6-(6,6),6-(6,8)]
   123       0.305216       0.305216       0.305216    6[6-(6,6),8-(30),8-(30)]
   124       0.867008       0.867008       0.867008    6[6-(6,6),8-(30),8-(30)]
   125       8.448768       8.448768       8.448768    6[1-(0),6-(6,6),6-(6,8)]
   126       8.032896       8.032896       8.032896    6[6-(1,6),6-(1,6),8-(6)]
   127       8.655488       8.655488       8.655488    6[1-(0),6-(6,6),6-(6,8)]
   128       9.529792       9.529792       9.529792    6[6-(1,6),6-(1,6),6-(8,8)]
   129      10.176704      10.176704      10.176704    6[1-(0),6-(6,6),6-(6,6)]
   130       9.742592       9.742592       9.742592    6[6-(1,6),6-(1,6),6-(8,8)]
   131       10.05632       10.05632       10.05632    6[6-(6,6),8-(30),8-(30)]
   132        10.5184        10.5184        10.5184    6[6-(6,6),8-(30),8-(30)]
   133       4.637824       4.637824       4.637824    6[1-(0),1-(0),6-(6,6,6),8-(6)]
   134       6.386432       6.386432       6.386432    6[1-(0),1-(0),6-(6,6,6),8-(6)]
   135       2.811392       2.811392       2.811392    6[6-(1,6),6-(1,6),8-(6)]
   136       2.125568       2.125568       2.125568    6[1-(0),6-(6,6),6-(6,8)]
   137        1.07008        1.07008        1.07008    6[6-(1,6),6-(1,6),6-(8,8)]
   138       0.663936       0.663936       0.663936    6[1-(0),6-(6,6),6-(6,6)]
   139       1.341248       1.341248       1.341248    6[6-(1,6),6-(1,6),6-(8,8)]
   140       2.433216       2.433216       2.433216    6[1-(0),6-(6,6),6-(6,8)]
   141       0.305216       0.305216       0.305216    6[6-(6,6),8-(30),8-(30)]
   142       0.867008       0.867008       0.867008    6[6-(6,6),8-(30),8-(30)]
   143       8.448768       8.448768       8.448768    6[1-(0),6-(6,6),6-(6,8)]
   144       8.032896       8.032896       8.032896    6[6-(1,6),6-(1,6),8-(6)]
   145       8.655488       8.655488       8.655488    6[1-(0),6-(6,6),6-(6,8)]
   146       9.529792       9.529792       9.529792    6[6-(1,6),6-(1,6),6-(8,8)]
   147      10.176704      10.176704      10.176704    6[1-(0),6-(6,6),6-(6,6)]
   148       9.742592       9.742592       9.742592    6[6-(1,6),6-(1,6),6-(8,8)]
   149       10.05632       10.05632       10.05632    6[6-(6,6),8-(30),8-(30)]
   150        10.5184        10.5184        10.5184    6[6-(6,6),8-(30),8-(30)]
   151       7.522176       7.522176       7.522176    6[1-(0),1-(0),6-(6,6,6),8-(6)]
   152       5.773568       5.773568       5.773568    6[1-(0),1-(0),6-(6,6,6),8-(6)]
   153       9.348608       9.348608       9.348608    6[6-(1,6),6-(1,6),8-(6)]
   154      10.034432      10.034432      10.034432    6[1-(0),6-(6,6),6-(6,8)]
   155       11.08992       11.08992       11.08992    6[6-(1,6),6-(1,6),6-(8,8)]
   156      11.496064      11.496064      11.496064    6[1-(0),6-(6,6),6-(6,6)]
   157      10.818752      10.818752      10.818752    6[6-(1,6),6-(1,6),6-(8,8)]
   158       9.726784       9.726784       9.726784    6[1-(0),6-(6,6),6-(6,8)]
   159      11.854784      11.854784      11.854784    6[6-(6,6),8-(30),8-(30)]
   160      11.292992      11.292992      11.292992    6[6-(6,6),8-(30),8-(30)]
   161       3.711232       3.711232       3.711232    6[1-(0),6-(6,6),6-(6,8)]
   162       4.127104       4.127104       4.127104    6[6-(1,6),6-(1,6),8-(6)]
   163       3.504512       3.504512       3.504512    6[1-(0),6-(6,6),6-(6,8)]
   164       2.630208       2.630208       2.630208    6[6-(1,6),6-(1,6),6-(8,8)]
   165       1.983296       1.983296       1.983296    6[1-(0),6-(6,6),6-(6,6)]
   166       2.417408       2.417408       2.417408    6[6-(1,6),6-(1,6),6-(8,8)]
   167        2.10368        2.10368        2.10368    6[6-(6,6),8-(30),8-(30)]
   168         1.6416         1.6416         1.6416    6[6-(6,6),8-(30),8-(30)]
   169       4.637824       4.637824       4.637824    6[1-(0),1-(0),6-(6,6,6),8-(6)]
   170       6.386432       6.386432       6.386432    6[1-(0),1-(0),6-(6,6,6),8-(6)]
   171       2.811392       2.811392       2.811392    6[6-(1,6),6-(1,6),8-(6)]
   172       2.125568       2.125568       2.125568    6[1-(0),6-(6,6),6-(6,8)]
   173        1.07008        1.07008        1.07008    6[6-(1,6),6-(1,6),6-(8,8)]
   174       0.663936       0.663936       0.663936    6[1-(0),6-(6,6),6-(6,6)]
   175       1.341248       1.341248       1.341248    6[6-(1,6),6-(1,6),6-(8,8)]
   176       2.433216       2.433216       2.433216    6[1-(0),6-(6,6),6-(6,8)]
   177       0.305216       0.305216       0.305216    6[6-(6,6),8-(30),8-(30)]
   178       0.867008       0.867008       0.867008    6[6-(6,6),8-(30),8-(30)]
   179       8.448768       8.448768       8.448768    6[1-(0),6-(6,6),6-(6,8)]
   180       8.032896       8.032896       8.032896    6[6-(1,6),6-(1,6),8-(6)]
   181       8.655488       8.655488       8.655488    6[1-(0),6-(6,6),6-(6,8)]
   182       9.529792       9.529792       9.529792    6[6-(1,6),6-(1,6),6-(8,8)]
   183      10.176704      10.176704      10.176704    6[1-(0),6-(6,6),6-(6,6)]
   184       9.742592       9.742592       9.742592    6[6-(1,6),6-(1,6),6-(8,8)]
   185       10.05632       10.05632       10.05632    6[6-(6,6),8-(30),8-(30)]
   186        10.5184        10.5184        10.5184    6[6-(6,6),8-(30),8-(30)]
   187       7.522176       7.522176       7.522176    6[1-(0),1-(0),6-(6,6,6),8-(6)]
   188       5.773568       5.773568       5.773568    6[1-(0),1-(0),6-(6,6,6),8-(6)]
   189       9.348608       9.348608       9.348608    6[6-(1,6),6-(1,6),8-(6)]
   190      10.034432      10.034432      10.034432    6[1-(0),6-(6,6),6-(6,8)]
   191       11.08992       11.08992       11.08992    6[6-(1,6),6-(1,6),6-(8,8)]
   192      11.496064      11.496064      11.496064    6[1-(0),6-(6,6),6-(6,6)]
   193      10.818752      10.818752      10.818752    6[6-(1,6),6-(1,6),6-(8,8)]
   194       9.726784       9.726784       9.726784    6[1-(0),6-(6,6),6-(6,8)]
   195      11.854784      11.854784      11.854784    6[6-(6,6),8-(30),8-(30)]
   196      11.292992      11.292992      11.292992    6[6-(6,6),8-(30),8-(30)]
   197       3.711232       3.711232       3.711232    6[1-(0),6-(6,6),6-(6,8)]
   198       4.127104       4.127104       4.127104    6[6-(1,6),6-(1,6),8-(6)]
   199       3.504512       3.504512       3.504512    6[1-(0),6-(6,6),6-(6,8)]
   200       2.630208       2.630208       2.630208    6[6-(1,6),6-(1,6),6-(8,8)]
   201       1.983296       1.983296       1.983296    6[1-(0),6-(6,6),6-(6,6)]
   202       2.417408       2.417408       2.417408    6[6-(1,6),6-(1,6),6-(8,8)]
   203        2.10368        2.10368        2.10368    6[6-(6,6),8-(30),8-(30)]
   204         1.6416         1.6416         1.6416    6[6-(6,6),8-(30),8-(30)]
   205       7.522176       7.522176       7.522176    6[1-(0),1-(0),6-(6,6,6),8-(6)]
   206       5.773568       5.773568       5.773568    6[1-(0),1-(0),6-(6,6,6),8-(6)]
   207       9.348608       9.348608       9.348608    6[6-(1,6),6-(1,6),8-(6)]
   208      10.034432      10.034432      10.034432    6[1-(0),6-(6,6),6-(6,8)]
   209       11.08992       11.08992       11.08992    6[6-(1,6),6-(1,6),6-(8,8)]
   210      11.496064      11.496064      11.496064    6[1-(0),6-(6,6),6-(6,6)]
   211      10.818752      10.818752      10.818752    6[6-(1,6),6-(1,6),6-(8,8)]
   212       9.726784       9.726784       9.726784    6[1-(0),6-(6,6),6-(6,8)]
   213      11.854784      11.854784      11.854784    6[6-(6,6),8-(30),8-(30)]
   214      11.292992      11.292992      11.292992    6[6-(6,6),8-(30),8-(30)]
   215       3.711232       3.711232       3.711232    6[1-(0),6-(6,6),6-(6,8)]
   216       4.127104       4.127104       4.127104    6[6-(1,6),6-(1,6),8-(6)]
   217       3.504512       3.504512       3.504512    6[1-(0),6-(6,6),6-(6,8)]
   218       2.630208       2.630208       2.630208    6[6-(1,6),6-(1,6),6-(8,8)]
   219       1.983296       1.983296       1.983296    6[1-(0),6-(6,6),6-(6,6)]
   220       2.417408       2.417408       2.417408    6[6-(1,6),6-(1,6),6-(8,8)]
   221        2.10368        2.10368        2.10368    6[6-(6,6),8-(30),8-(30)]
   222         1.6416         1.6416         1.6416    6[6-(6,6),8-(30),8-(30)]
   223       4.637824       4.637824       4.637824    6[1-(0),1-(0),6-(6,6,6),8-(6)]
   224       6.386432       6.386432       6.386432    6[1-(0),1-(0),6-(6,6,6),8-(6)]
   225       2.811392       2.811392       2.811392    6[6-(1,6),6-(1,6),8-(6)]
   226       2.125568       2.125568       2.125568    6[1-(0),6-(6,6),6-(6,8)]
   227        1.07008        1.07008        1.07008    6[6-(1,6),6-(1,6),6-(8,8)]
   228       0.663936       0.663936       0.663936    6[1-(0),6-(6,6),6-(6,6)]
   229       1.341248       1.341248       1.341248    6[6-(1,6),6-(1,6),6-(8,8)]
   230       2.433216       2.433216       2.433216    6[1-(0),6-(6,6),6-(6,8)]
   231       0.305216       0.305216       0.305216    6[6-(6,6),8-(30),8-(30)]
   232       0.867008       0.867008       0.867008    6[6-(6,6),8-(30),8-(30)]
   233       8.448768       8.448768       8.448768    6[1-(0),6-(6,6),6-(6,8)]
   234       8.032896       8.032896       8.032896    6[6-(1,6),6-(1,6),8-(6)]
   235       8.655488       8.655488       8.655488    6[1-(0),6-(6,6),6-(6,8)]
   236       9.529792       9.529792       9.529792    6[6-(1,6),6-(1,6),6-(8,8)]
   237      10.176704      10.176704      10.176704    6[1-(0),6-(6,6),6-(6,6)]
   238       9.742592       9.742592       9.742592    6[6-(1,6),6-(1,6),6-(8,8)]
   239       10.05632       10.05632       10.05632    6[6-(6,6),8-(30),8-(30)]
   240        10.5184        10.5184        10.5184    6[6-(6,6),8-(30),8-(30)]
   241       6.643008       6.643008       6.643008    6[6-(1,1,8),6-(1,1,8),6-(1,1,8),6-(1,1,8)]
   242       5.516992       5.516992       5.516992    6[6-(1,1,8),6-(1,1,8),6-(1,1,8),6-(1,1,8)]
   243       5.516992       5.516992       5.516992    6[6-(1,1,8),6-(1,1,8),6-(1,1,8),6-(1,1,8)]
   244       6.643008       6.643008       6.643008    6[6-(1,1,8),6-(1,1,8),6-(1,1,8),6-(1,1,8)]
   245         8.3296         8.3296         8.3296    8[6-(1,1,6),6-(6,6)]
   246       5.146112       5.146112       5.146112    8[6-(1,1,6),6-(6,6)]
   247      11.373248      11.373248      11.373248    8[6-(6,8),30-(8,8,8)]
   248        0.74784        0.74784        0.74784    8[6-(6,8),30-(8,8,8)]
   249         0.0912         0.0912         0.0912    8[6-(6,8),30-(8,8,8)]
   250      10.697152      10.697152      10.697152    8[6-(6,8),30-(8,8,8)]
   251       2.120704       2.120704       2.120704    8[6-(6,8),30-(8,8,8)]
   252        2.66304        2.66304        2.66304    8[6-(6,8),30-(8,8,8)]
   253        0.56544        0.56544        0.56544    8[6-(6,8),30-(8,8,8)]
   254         1.0944         1.0944         1.0944    8[6-(6,8),30-(8,8,8)]
   255         3.8304         3.8304         3.8304    8[6-(1,1,6),6-(6,6)]
   256       7.013888       7.013888       7.013888    8[6-(1,1,6),6-(6,6)]
   257       0.786752       0.786752       0.786752    8[6-(6,8),30-(8,8,8)]
   258       11.41216       11.41216       11.41216    8[6-(6,8),30-(8,8,8)]
   259        12.0688        12.0688        12.0688    8[6-(6,8),30-(8,8,8)]
   260       1.462848       1.462848       1.462848    8[6-(6,8),30-(8,8,8)]
   261      10.039296      10.039296      10.039296    8[6-(6,8),30-(8,8,8)]
   262        9.49696        9.49696        9.49696    8[6-(6,8),30-(8,8,8)]
   263       11.59456       11.59456       11.59456    8[6-(6,8),30-(8,8,8)]
   264        11.0656        11.0656        11.0656    8[6-(6,8),30-(8,8,8)]
   265         3.8304         3.8304         3.8304    8[6-(1,1,6),6-(6,6)]
   266       7.013888       7.013888       7.013888    8[6-(1,1,6),6-(6,6)]
   267       0.786752       0.786752       0.786752    8[6-(6,8),30-(8,8,8)]
   268       11.41216       11.41216       11.41216    8[6-(6,8),30-(8,8,8)]
   269        12.0688        12.0688        12.0688    8[6-(6,8),30-(8,8,8)]
   270       1.462848       1.462848       1.462848    8[6-(6,8),30-(8,8,8)]
   271      10.039296      10.039296      10.039296    8[6-(6,8),30-(8,8,8)]
   272        9.49696        9.49696        9.49696    8[6-(6,8),30-(8,8,8)]
   273       11.59456       11.59456       11.59456    8[6-(6,8),30-(8,8,8)]
   274        11.0656        11.0656        11.0656    8[6-(6,8),30-(8,8,8)]
   275         8.3296         8.3296         8.3296    8[6-(1,1,6),6-(6,6)]
   276       5.146112       5.146112       5.146112    8[6-(1,1,6),6-(6,6)]
   277      11.373248      11.373248      11.373248    8[6-(6,8),30-(8,8,8)]
   278        0.74784        0.74784        0.74784    8[6-(6,8),30-(8,8,8)]
   279         0.0912         0.0912         0.0912    8[6-(6,8),30-(8,8,8)]
   280      10.697152      10.697152      10.697152    8[6-(6,8),30-(8,8,8)]
   281       2.120704       2.120704       2.120704    8[6-(6,8),30-(8,8,8)]
   282        2.66304        2.66304        2.66304    8[6-(6,8),30-(8,8,8)]
   283        0.56544        0.56544        0.56544    8[6-(6,8),30-(8,8,8)]
   284         1.0944         1.0944         1.0944    8[6-(6,8),30-(8,8,8)]
   285         3.8304         3.8304         3.8304    8[6-(1,1,6),6-(6,6)]
   286       7.013888       7.013888       7.013888    8[6-(1,1,6),6-(6,6)]
   287       0.786752       0.786752       0.786752    8[6-(6,8),30-(8,8,8)]
   288       11.41216       11.41216       11.41216    8[6-(6,8),30-(8,8,8)]
   289        12.0688        12.0688        12.0688    8[6-(6,8),30-(8,8,8)]
   290       1.462848       1.462848       1.462848    8[6-(6,8),30-(8,8,8)]
   291      10.039296      10.039296      10.039296    8[6-(6,8),30-(8,8,8)]
   292        9.49696        9.49696        9.49696    8[6-(6,8),30-(8,8,8)]
   293       11.59456       11.59456       11.59456    8[6-(6,8),30-(8,8,8)]
   294        11.0656        11.0656        11.0656    8[6-(6,8),30-(8,8,8)]
   295         8.3296         8.3296         8.3296    8[6-(1,1,6),6-(6,6)]
   296       5.146112       5.146112       5.146112    8[6-(1,1,6),6-(6,6)]
   297      11.373248      11.373248      11.373248    8[6-(6,8),30-(8,8,8)]
   298        0.74784        0.74784        0.74784    8[6-(6,8),30-(8,8,8)]
   299         0.0912         0.0912         0.0912    8[6-(6,8),30-(8,8,8)]
   300      10.697152      10.697152      10.697152    8[6-(6,8),30-(8,8,8)]
   301       2.120704       2.120704       2.120704    8[6-(6,8),30-(8,8,8)]
   302        2.66304        2.66304        2.66304    8[6-(6,8),30-(8,8,8)]
   303        0.56544        0.56544        0.56544    8[6-(6,8),30-(8,8,8)]
   304         1.0944         1.0944         1.0944    8[6-(6,8),30-(8,8,8)]
   305         8.3296         8.3296         8.3296    8[6-(1,1,6),6-(6,6)]
   306       5.146112       5.146112       5.146112    8[6-(1,1,6),6-(6,6)]
   307      11.373248      11.373248      11.373248    8[6-(6,8),30-(8,8,8)]
   308        0.74784        0.74784        0.74784    8[6-(6,8),30-(8,8,8)]
   309         0.0912         0.0912         0.0912    8[6-(6,8),30-(8,8,8)]
   310      10.697152      10.697152      10.697152    8[6-(6,8),30-(8,8,8)]
   311       2.120704       2.120704       2.120704    8[6-(6,8),30-(8,8,8)]
   312        2.66304        2.66304        2.66304    8[6-(6,8),30-(8,8,8)]
   313        0.56544        0.56544        0.56544    8[6-(6,8),30-(8,8,8)]
   314         1.0944         1.0944         1.0944    8[6-(6,8),30-(8,8,8)]
   315         3.8304         3.8304         3.8304    8[6-(1,1,6),6-(6,6)]
   316       7.013888       7.013888       7.013888    8[6-(1,1,6),6-(6,6)]
   317       0.786752       0.786752       0.786752    8[6-(6,8),30-(8,8,8)]
   318       11.41216       11.41216       11.41216    8[6-(6,8),30-(8,8,8)]
   319        12.0688        12.0688        12.0688    8[6-(6,8),30-(8,8,8)]
   320       1.462848       1.462848       1.462848    8[6-(6,8),30-(8,8,8)]
   321      10.039296      10.039296      10.039296    8[6-(6,8),30-(8,8,8)]
   322        9.49696        9.49696        9.49696    8[6-(6,8),30-(8,8,8)]
   323       11.59456       11.59456       11.59456    8[6-(6,8),30-(8,8,8)]
   324        11.0656        11.0656        11.0656    8[6-(6,8),30-(8,8,8)]
