# Supplementary material for: A collection of forcefield precursors for metal–organic frameworks
Source: RSC Adv. 2019 Nov 13;9(63):36492–507. doi: 10.1039/c9ra07327b (PMC9075174; doi:10.1039/c9ra07327b)
Supplement: RA-009-C9RA07327B-s2689 [file RA-009-C9RA07327B-s2689.txt]

WEHHIC_clean

12.383000    0.000000    0.000000
0.000000    26.271000    0.000000
0.000000    0.000000    26.278000

     1      11.360536      11.360536      11.360536    30[8-(6),8-(6),8-(6),8-(6)]
     2       1.022464       1.022464       1.022464    30[8-(6),8-(6),8-(6),8-(6)]
     3       1.022464       1.022464       1.022464    30[8-(6),8-(6),8-(6),8-(6)]
     4      11.360536      11.360536      11.360536    30[8-(6),8-(6),8-(6),8-(6)]
     5       1.022464       1.022464       1.022464    30[8-(6),8-(6),8-(6),8-(6)]
     6      11.360536      11.360536      11.360536    30[8-(6),8-(6),8-(6),8-(6)]
     7      11.360536      11.360536      11.360536    30[8-(6),8-(6),8-(6),8-(6)]
     8       1.022464       1.022464       1.022464    30[8-(6),8-(6),8-(6),8-(6)]
     9      12.120604      12.120604      12.120604    30[8-(6),8-(6),8-(6),8-(6)]
    10       1.815967       1.815967       1.815967    30[8-(6),8-(6),8-(6),8-(6)]
    11       0.262396       0.262396       0.262396    30[8-(6),8-(6),8-(6),8-(6)]
    12      10.567033      10.567033      10.567033    30[8-(6),8-(6),8-(6),8-(6)]
    13       0.262396       0.262396       0.262396    30[8-(6),8-(6),8-(6),8-(6)]
    14      10.567033      10.567033      10.567033    30[8-(6),8-(6),8-(6),8-(6)]
    15      12.120604      12.120604      12.120604    30[8-(6),8-(6),8-(6),8-(6)]
    16       1.815967       1.815967       1.815967    30[8-(6),8-(6),8-(6),8-(6)]
    17       7.002587       7.002587       7.002587    1[6-(1,6,8)]
    18       8.146776       8.146776       8.146776    1[6-(1,6,8)]
    19       9.278582       9.278582       9.278582    1[6-(6,6)]
    20       9.720655       9.720655       9.720655    1[6-(6,6)]
    21      12.239357      12.239357      12.239357    1[6-(6,6)]
    22       3.680228       3.680228       3.680228    1[6-(6,6)]
    23       5.158758       5.158758       5.158758    1[6-(1,6,8)]
    24       6.326475       6.326475       6.326475    1[6-(1,6,8)]
    25       4.097535       4.097535       4.097535    1[6-(6,6)]
    26       1.186291       1.186291       1.186291    1[6-(6,6)]
    27       5.380414       5.380414       5.380414    1[6-(1,6,8)]
    28       4.236224       4.236224       4.236224    1[6-(1,6,8)]
    29       3.104418       3.104418       3.104418    1[6-(6,6)]
    30       2.662345       2.662345       2.662345    1[6-(6,6)]
    31       0.143643       0.143643       0.143643    1[6-(6,6)]
    32       8.702772       8.702772       8.702772    1[6-(6,6)]
    33       7.224242       7.224242       7.224242    1[6-(1,6,8)]
    34       6.056525       6.056525       6.056525    1[6-(1,6,8)]
    35       8.285465       8.285465       8.285465    1[6-(6,6)]
    36      11.196709      11.196709      11.196709    1[6-(6,6)]
    37       5.380414       5.380414       5.380414    1[6-(1,6,8)]
    38       4.236224       4.236224       4.236224    1[6-(1,6,8)]
    39       3.104418       3.104418       3.104418    1[6-(6,6)]
    40       2.662345       2.662345       2.662345    1[6-(6,6)]
    41       0.143643       0.143643       0.143643    1[6-(6,6)]
    42       8.702772       8.702772       8.702772    1[6-(6,6)]
    43       7.224242       7.224242       7.224242    1[6-(1,6,8)]
    44       6.056525       6.056525       6.056525    1[6-(1,6,8)]
    45       8.285465       8.285465       8.285465    1[6-(6,6)]
    46      11.196709      11.196709      11.196709    1[6-(6,6)]
    47       7.002587       7.002587       7.002587    1[6-(1,6,8)]
    48       8.146776       8.146776       8.146776    1[6-(1,6,8)]
    49       9.278582       9.278582       9.278582    1[6-(6,6)]
    50       9.720655       9.720655       9.720655    1[6-(6,6)]
    51      12.239357      12.239357      12.239357    1[6-(6,6)]
    52       3.680228       3.680228       3.680228    1[6-(6,6)]
    53       5.158758       5.158758       5.158758    1[6-(1,6,8)]
    54       6.326475       6.326475       6.326475    1[6-(1,6,8)]
    55       4.097535       4.097535       4.097535    1[6-(6,6)]
    56       1.186291       1.186291       1.186291    1[6-(6,6)]
    57       5.380414       5.380414       5.380414    1[6-(1,6,8)]
    58       4.236224       4.236224       4.236224    1[6-(1,6,8)]
    59       3.104418       3.104418       3.104418    1[6-(6,6)]
    60       2.662345       2.662345       2.662345    1[6-(6,6)]
    61       0.143643       0.143643       0.143643    1[6-(6,6)]
    62       8.702772       8.702772       8.702772    1[6-(6,6)]
    63       7.224242       7.224242       7.224242    1[6-(1,6,8)]
    64       6.056525       6.056525       6.056525    1[6-(1,6,8)]
    65       8.285465       8.285465       8.285465    1[6-(6,6)]
    66      11.196709      11.196709      11.196709    1[6-(6,6)]
    67       7.002587       7.002587       7.002587    1[6-(1,6,8)]
    68       8.146776       8.146776       8.146776    1[6-(1,6,8)]
    69       9.278582       9.278582       9.278582    1[6-(6,6)]
    70       9.720655       9.720655       9.720655    1[6-(6,6)]
    71      12.239357      12.239357      12.239357    1[6-(6,6)]
    72       3.680228       3.680228       3.680228    1[6-(6,6)]
    73       5.158758       5.158758       5.158758    1[6-(1,6,8)]
    74       6.326475       6.326475       6.326475    1[6-(1,6,8)]
    75       4.097535       4.097535       4.097535    1[6-(6,6)]
    76       1.186291       1.186291       1.186291    1[6-(6,6)]
    77       7.002587       7.002587       7.002587    1[6-(1,6,8)]
    78       8.146776       8.146776       8.146776    1[6-(1,6,8)]
    79       9.278582       9.278582       9.278582    1[6-(6,6)]
    80       9.720655       9.720655       9.720655    1[6-(6,6)]
    81      12.239357      12.239357      12.239357    1[6-(6,6)]
    82       3.680228       3.680228       3.680228    1[6-(6,6)]
    83       5.158758       5.158758       5.158758    1[6-(1,6,8)]
    84       6.326475       6.326475       6.326475    1[6-(1,6,8)]
    85       4.097535       4.097535       4.097535    1[6-(6,6)]
    86       1.186291       1.186291       1.186291    1[6-(6,6)]
    87       5.380414       5.380414       5.380414    1[6-(1,6,8)]
    88       4.236224       4.236224       4.236224    1[6-(1,6,8)]
    89       3.104418       3.104418       3.104418    1[6-(6,6)]
    90       2.662345       2.662345       2.662345    1[6-(6,6)]
    91       0.143643       0.143643       0.143643    1[6-(6,6)]
    92       8.702772       8.702772       8.702772    1[6-(6,6)]
    93       7.224242       7.224242       7.224242    1[6-(1,6,8)]
    94       6.056525       6.056525       6.056525    1[6-(1,6,8)]
    95       8.285465       8.285465       8.285465    1[6-(6,6)]
    96      11.196709      11.196709      11.196709    1[6-(6,6)]
    97      10.840078      10.840078      10.840078    6[6-(1,6),6-(1,6),6-(8,8)]
    98      11.100121      11.100121      11.100121    6[6-(1,6),6-(1,6),6-(8,8)]
    99       7.544962       7.544962       7.544962    6[1-(0),1-(0),6-(6,6,6),8-(6)]
   100       9.735515       9.735515       9.735515    6[1-(0),6-(6,6),6-(6,8)]
   101      11.367594      11.367594      11.367594    6[6-(6,6),8-(30),8-(30)]
   102       9.323161       9.323161       9.323161    6[6-(1,6),6-(1,6),8-(6)]
   103      10.009179      10.009179      10.009179    6[1-(0),6-(6,6),6-(6,8)]
   104      11.840625      11.840625      11.840625    6[6-(6,6),8-(30),8-(30)]
   105      11.509999      11.509999      11.509999    6[1-(0),6-(6,6),6-(6,6)]
   106       3.397895       3.397895       3.397895    6[1-(0),6-(6,6),6-(6,8)]
   107       5.779146       5.779146       5.779146    6[1-(0),1-(0),6-(6,6,6),8-(6)]
   108       4.055433       4.055433       4.055433    6[6-(1,6),6-(1,6),8-(6)]
   109        3.64927        3.64927        3.64927    6[1-(0),6-(6,6),6-(6,8)]
   110       2.547183       2.547183       2.547183    6[6-(1,6),6-(1,6),6-(8,8)]
   111       2.311906       2.311906       2.311906    6[6-(1,6),6-(1,6),6-(8,8)]
   112       1.539207       1.539207       1.539207    6[6-(6,6),8-(30),8-(30)]
   113        1.90822        1.90822        1.90822    6[1-(0),6-(6,6),6-(6,6)]
   114       2.014714       2.014714       2.014714    6[6-(6,6),8-(30),8-(30)]
   115       1.542922       1.542922       1.542922    6[6-(1,6),6-(1,6),6-(8,8)]
   116       1.282879       1.282879       1.282879    6[6-(1,6),6-(1,6),6-(8,8)]
   117       4.838038       4.838038       4.838038    6[1-(0),1-(0),6-(6,6,6),8-(6)]
   118       2.647485       2.647485       2.647485    6[1-(0),6-(6,6),6-(6,8)]
   119       1.015406       1.015406       1.015406    6[6-(6,6),8-(30),8-(30)]
   120       3.059839       3.059839       3.059839    6[6-(1,6),6-(1,6),8-(6)]
   121       2.373821       2.373821       2.373821    6[1-(0),6-(6,6),6-(6,8)]
   122       0.542375       0.542375       0.542375    6[6-(6,6),8-(30),8-(30)]
   123       0.873001       0.873001       0.873001    6[1-(0),6-(6,6),6-(6,6)]
   124       8.985105       8.985105       8.985105    6[1-(0),6-(6,6),6-(6,8)]
   125       6.603854       6.603854       6.603854    6[1-(0),1-(0),6-(6,6,6),8-(6)]
   126       8.327568       8.327568       8.327568    6[6-(1,6),6-(1,6),8-(6)]
   127        8.73373        8.73373        8.73373    6[1-(0),6-(6,6),6-(6,8)]
   128       9.835817       9.835817       9.835817    6[6-(1,6),6-(1,6),6-(8,8)]
   129      10.071094      10.071094      10.071094    6[6-(1,6),6-(1,6),6-(8,8)]
   130      10.843793      10.843793      10.843793    6[6-(6,6),8-(30),8-(30)]
   131       10.47478       10.47478       10.47478    6[1-(0),6-(6,6),6-(6,6)]
   132      10.368286      10.368286      10.368286    6[6-(6,6),8-(30),8-(30)]
   133       1.542922       1.542922       1.542922    6[6-(1,6),6-(1,6),6-(8,8)]
   134       1.282879       1.282879       1.282879    6[6-(1,6),6-(1,6),6-(8,8)]
   135       4.838038       4.838038       4.838038    6[1-(0),1-(0),6-(6,6,6),8-(6)]
   136       2.647485       2.647485       2.647485    6[1-(0),6-(6,6),6-(6,8)]
   137       1.015406       1.015406       1.015406    6[6-(6,6),8-(30),8-(30)]
   138       3.059839       3.059839       3.059839    6[6-(1,6),6-(1,6),8-(6)]
   139       2.373821       2.373821       2.373821    6[1-(0),6-(6,6),6-(6,8)]
   140       0.542375       0.542375       0.542375    6[6-(6,6),8-(30),8-(30)]
   141       0.873001       0.873001       0.873001    6[1-(0),6-(6,6),6-(6,6)]
   142       8.985105       8.985105       8.985105    6[1-(0),6-(6,6),6-(6,8)]
   143       6.603854       6.603854       6.603854    6[1-(0),1-(0),6-(6,6,6),8-(6)]
   144       8.327568       8.327568       8.327568    6[6-(1,6),6-(1,6),8-(6)]
   145        8.73373        8.73373        8.73373    6[1-(0),6-(6,6),6-(6,8)]
   146       9.835817       9.835817       9.835817    6[6-(1,6),6-(1,6),6-(8,8)]
   147      10.071094      10.071094      10.071094    6[6-(1,6),6-(1,6),6-(8,8)]
   148      10.843793      10.843793      10.843793    6[6-(6,6),8-(30),8-(30)]
   149       10.47478       10.47478       10.47478    6[1-(0),6-(6,6),6-(6,6)]
   150      10.368286      10.368286      10.368286    6[6-(6,6),8-(30),8-(30)]
   151      10.840078      10.840078      10.840078    6[6-(1,6),6-(1,6),6-(8,8)]
   152      11.100121      11.100121      11.100121    6[6-(1,6),6-(1,6),6-(8,8)]
   153       7.544962       7.544962       7.544962    6[1-(0),1-(0),6-(6,6,6),8-(6)]
   154       9.735515       9.735515       9.735515    6[1-(0),6-(6,6),6-(6,8)]
   155      11.367594      11.367594      11.367594    6[6-(6,6),8-(30),8-(30)]
   156       9.323161       9.323161       9.323161    6[6-(1,6),6-(1,6),8-(6)]
   157      10.009179      10.009179      10.009179    6[1-(0),6-(6,6),6-(6,8)]
   158      11.840625      11.840625      11.840625    6[6-(6,6),8-(30),8-(30)]
   159      11.509999      11.509999      11.509999    6[1-(0),6-(6,6),6-(6,6)]
   160       3.397895       3.397895       3.397895    6[1-(0),6-(6,6),6-(6,8)]
   161       5.779146       5.779146       5.779146    6[1-(0),1-(0),6-(6,6,6),8-(6)]
   162       4.055433       4.055433       4.055433    6[6-(1,6),6-(1,6),8-(6)]
   163        3.64927        3.64927        3.64927    6[1-(0),6-(6,6),6-(6,8)]
   164       2.547183       2.547183       2.547183    6[6-(1,6),6-(1,6),6-(8,8)]
   165       2.311906       2.311906       2.311906    6[6-(1,6),6-(1,6),6-(8,8)]
   166       1.539207       1.539207       1.539207    6[6-(6,6),8-(30),8-(30)]
   167        1.90822        1.90822        1.90822    6[1-(0),6-(6,6),6-(6,6)]
   168       2.014714       2.014714       2.014714    6[6-(6,6),8-(30),8-(30)]
   169       1.542922       1.542922       1.542922    6[6-(1,6),6-(1,6),6-(8,8)]
   170       1.282879       1.282879       1.282879    6[6-(1,6),6-(1,6),6-(8,8)]
   171       4.838038       4.838038       4.838038    6[1-(0),1-(0),6-(6,6,6),8-(6)]
   172       2.647485       2.647485       2.647485    6[1-(0),6-(6,6),6-(6,8)]
   173       1.015406       1.015406       1.015406    6[6-(6,6),8-(30),8-(30)]
   174       3.059839       3.059839       3.059839    6[6-(1,6),6-(1,6),8-(6)]
   175       2.373821       2.373821       2.373821    6[1-(0),6-(6,6),6-(6,8)]
   176       0.542375       0.542375       0.542375    6[6-(6,6),8-(30),8-(30)]
   177       0.873001       0.873001       0.873001    6[1-(0),6-(6,6),6-(6,6)]
   178       8.985105       8.985105       8.985105    6[1-(0),6-(6,6),6-(6,8)]
   179       6.603854       6.603854       6.603854    6[1-(0),1-(0),6-(6,6,6),8-(6)]
   180       8.327568       8.327568       8.327568    6[6-(1,6),6-(1,6),8-(6)]
   181        8.73373        8.73373        8.73373    6[1-(0),6-(6,6),6-(6,8)]
   182       9.835817       9.835817       9.835817    6[6-(1,6),6-(1,6),6-(8,8)]
   183      10.071094      10.071094      10.071094    6[6-(1,6),6-(1,6),6-(8,8)]
   184      10.843793      10.843793      10.843793    6[6-(6,6),8-(30),8-(30)]
   185       10.47478       10.47478       10.47478    6[1-(0),6-(6,6),6-(6,6)]
   186      10.368286      10.368286      10.368286    6[6-(6,6),8-(30),8-(30)]
   187      10.840078      10.840078      10.840078    6[6-(1,6),6-(1,6),6-(8,8)]
   188      11.100121      11.100121      11.100121    6[6-(1,6),6-(1,6),6-(8,8)]
   189       7.544962       7.544962       7.544962    6[1-(0),1-(0),6-(6,6,6),8-(6)]
   190       9.735515       9.735515       9.735515    6[1-(0),6-(6,6),6-(6,8)]
   191      11.367594      11.367594      11.367594    6[6-(6,6),8-(30),8-(30)]
   192       9.323161       9.323161       9.323161    6[6-(1,6),6-(1,6),8-(6)]
   193      10.009179      10.009179      10.009179    6[1-(0),6-(6,6),6-(6,8)]
   194      11.840625      11.840625      11.840625    6[6-(6,6),8-(30),8-(30)]
   195      11.509999      11.509999      11.509999    6[1-(0),6-(6,6),6-(6,6)]
   196       3.397895       3.397895       3.397895    6[1-(0),6-(6,6),6-(6,8)]
   197       5.779146       5.779146       5.779146    6[1-(0),1-(0),6-(6,6,6),8-(6)]
   198       4.055433       4.055433       4.055433    6[6-(1,6),6-(1,6),8-(6)]
   199        3.64927        3.64927        3.64927    6[1-(0),6-(6,6),6-(6,8)]
   200       2.547183       2.547183       2.547183    6[6-(1,6),6-(1,6),6-(8,8)]
   201       2.311906       2.311906       2.311906    6[6-(1,6),6-(1,6),6-(8,8)]
   202       1.539207       1.539207       1.539207    6[6-(6,6),8-(30),8-(30)]
   203        1.90822        1.90822        1.90822    6[1-(0),6-(6,6),6-(6,6)]
   204       2.014714       2.014714       2.014714    6[6-(6,6),8-(30),8-(30)]
   205      10.840078      10.840078      10.840078    6[6-(1,6),6-(1,6),6-(8,8)]
   206      11.100121      11.100121      11.100121    6[6-(1,6),6-(1,6),6-(8,8)]
   207       7.544962       7.544962       7.544962    6[1-(0),1-(0),6-(6,6,6),8-(6)]
   208       9.735515       9.735515       9.735515    6[1-(0),6-(6,6),6-(6,8)]
   209      11.367594      11.367594      11.367594    6[6-(6,6),8-(30),8-(30)]
   210       9.323161       9.323161       9.323161    6[6-(1,6),6-(1,6),8-(6)]
   211      10.009179      10.009179      10.009179    6[1-(0),6-(6,6),6-(6,8)]
   212      11.840625      11.840625      11.840625    6[6-(6,6),8-(30),8-(30)]
   213      11.509999      11.509999      11.509999    6[1-(0),6-(6,6),6-(6,6)]
   214       3.397895       3.397895       3.397895    6[1-(0),6-(6,6),6-(6,8)]
   215       5.779146       5.779146       5.779146    6[1-(0),1-(0),6-(6,6,6),8-(6)]
   216       4.055433       4.055433       4.055433    6[6-(1,6),6-(1,6),8-(6)]
   217        3.64927        3.64927        3.64927    6[1-(0),6-(6,6),6-(6,8)]
   218       2.547183       2.547183       2.547183    6[6-(1,6),6-(1,6),6-(8,8)]
   219       2.311906       2.311906       2.311906    6[6-(1,6),6-(1,6),6-(8,8)]
   220       1.539207       1.539207       1.539207    6[6-(6,6),8-(30),8-(30)]
   221        1.90822        1.90822        1.90822    6[1-(0),6-(6,6),6-(6,6)]
   222       2.014714       2.014714       2.014714    6[6-(6,6),8-(30),8-(30)]
   223       1.542922       1.542922       1.542922    6[6-(1,6),6-(1,6),6-(8,8)]
   224       1.282879       1.282879       1.282879    6[6-(1,6),6-(1,6),6-(8,8)]
   225       4.838038       4.838038       4.838038    6[1-(0),1-(0),6-(6,6,6),8-(6)]
   226       2.647485       2.647485       2.647485    6[1-(0),6-(6,6),6-(6,8)]
   227       1.015406       1.015406       1.015406    6[6-(6,6),8-(30),8-(30)]
   228       3.059839       3.059839       3.059839    6[6-(1,6),6-(1,6),8-(6)]
   229       2.373821       2.373821       2.373821    6[1-(0),6-(6,6),6-(6,8)]
   230       0.542375       0.542375       0.542375    6[6-(6,6),8-(30),8-(30)]
   231       0.873001       0.873001       0.873001    6[1-(0),6-(6,6),6-(6,6)]
   232       8.985105       8.985105       8.985105    6[1-(0),6-(6,6),6-(6,8)]
   233       6.603854       6.603854       6.603854    6[1-(0),1-(0),6-(6,6,6),8-(6)]
   234       8.327568       8.327568       8.327568    6[6-(1,6),6-(1,6),8-(6)]
   235        8.73373        8.73373        8.73373    6[1-(0),6-(6,6),6-(6,8)]
   236       9.835817       9.835817       9.835817    6[6-(1,6),6-(1,6),6-(8,8)]
   237      10.071094      10.071094      10.071094    6[6-(1,6),6-(1,6),6-(8,8)]
   238      10.843793      10.843793      10.843793    6[6-(6,6),8-(30),8-(30)]
   239       10.47478       10.47478       10.47478    6[1-(0),6-(6,6),6-(6,6)]
   240      10.368286      10.368286      10.368286    6[6-(6,6),8-(30),8-(30)]
   241       6.659577       6.659577       6.659577    6[6-(1,1,8),6-(1,1,8),6-(1,1,8),6-(1,1,8)]
   242       5.723423       5.723423       5.723423    6[6-(1,1,8),6-(1,1,8),6-(1,1,8),6-(1,1,8)]
   243       5.723423       5.723423       5.723423    6[6-(1,1,8),6-(1,1,8),6-(1,1,8),6-(1,1,8)]
   244       6.659577       6.659577       6.659577    6[6-(1,1,8),6-(1,1,8),6-(1,1,8),6-(1,1,8)]
   245       8.285465       8.285465       8.285465    8[6-(1,1,6),6-(6,6)]
   246       0.517609       0.517609       0.517609    8[6-(6,8),30-(8,8,8)]
   247      10.793023      10.793023      10.793023    8[6-(6,8),30-(8,8,8)]
   248      12.344613      12.344613      12.344613    8[6-(6,8),30-(8,8,8)]
   249      11.357688      11.357688      11.357688    8[6-(6,8),30-(8,8,8)]
   250       5.073315       5.073315       5.073315    8[6-(1,1,6),6-(6,6)]
   251       2.008523       2.008523       2.008523    8[6-(6,8),30-(8,8,8)]
   252       2.606622       2.606622       2.606622    8[6-(6,8),30-(8,8,8)]
   253       0.481699       0.481699       0.481699    8[6-(6,8),30-(8,8,8)]
   254       1.026551       1.026551       1.026551    8[6-(6,8),30-(8,8,8)]
   255       4.097535       4.097535       4.097535    8[6-(1,1,6),6-(6,6)]
   256      11.865391      11.865391      11.865391    8[6-(6,8),30-(8,8,8)]
   257       1.589977       1.589977       1.589977    8[6-(6,8),30-(8,8,8)]
   258       0.038387       0.038387       0.038387    8[6-(6,8),30-(8,8,8)]
   259       1.025312       1.025312       1.025312    8[6-(6,8),30-(8,8,8)]
   260       7.309685       7.309685       7.309685    8[6-(1,1,6),6-(6,6)]
   261      10.374477      10.374477      10.374477    8[6-(6,8),30-(8,8,8)]
   262       9.776378       9.776378       9.776378    8[6-(6,8),30-(8,8,8)]
   263      11.901301      11.901301      11.901301    8[6-(6,8),30-(8,8,8)]
   264      11.356449      11.356449      11.356449    8[6-(6,8),30-(8,8,8)]
   265       4.097535       4.097535       4.097535    8[6-(1,1,6),6-(6,6)]
   266      11.865391      11.865391      11.865391    8[6-(6,8),30-(8,8,8)]
   267       1.589977       1.589977       1.589977    8[6-(6,8),30-(8,8,8)]
   268       0.038387       0.038387       0.038387    8[6-(6,8),30-(8,8,8)]
   269       1.025312       1.025312       1.025312    8[6-(6,8),30-(8,8,8)]
   270       7.309685       7.309685       7.309685    8[6-(1,1,6),6-(6,6)]
   271      10.374477      10.374477      10.374477    8[6-(6,8),30-(8,8,8)]
   272       9.776378       9.776378       9.776378    8[6-(6,8),30-(8,8,8)]
   273      11.901301      11.901301      11.901301    8[6-(6,8),30-(8,8,8)]
   274      11.356449      11.356449      11.356449    8[6-(6,8),30-(8,8,8)]
   275       8.285465       8.285465       8.285465    8[6-(1,1,6),6-(6,6)]
   276       0.517609       0.517609       0.517609    8[6-(6,8),30-(8,8,8)]
   277      10.793023      10.793023      10.793023    8[6-(6,8),30-(8,8,8)]
   278      12.344613      12.344613      12.344613    8[6-(6,8),30-(8,8,8)]
   279      11.357688      11.357688      11.357688    8[6-(6,8),30-(8,8,8)]
   280       5.073315       5.073315       5.073315    8[6-(1,1,6),6-(6,6)]
   281       2.008523       2.008523       2.008523    8[6-(6,8),30-(8,8,8)]
   282       2.606622       2.606622       2.606622    8[6-(6,8),30-(8,8,8)]
   283       0.481699       0.481699       0.481699    8[6-(6,8),30-(8,8,8)]
   284       1.026551       1.026551       1.026551    8[6-(6,8),30-(8,8,8)]
   285       4.097535       4.097535       4.097535    8[6-(1,1,6),6-(6,6)]
   286      11.865391      11.865391      11.865391    8[6-(6,8),30-(8,8,8)]
   287       1.589977       1.589977       1.589977    8[6-(6,8),30-(8,8,8)]
   288       0.038387       0.038387       0.038387    8[6-(6,8),30-(8,8,8)]
   289       1.025312       1.025312       1.025312    8[6-(6,8),30-(8,8,8)]
   290       7.309685       7.309685       7.309685    8[6-(1,1,6),6-(6,6)]
   291      10.374477      10.374477      10.374477    8[6-(6,8),30-(8,8,8)]
   292       9.776378       9.776378       9.776378    8[6-(6,8),30-(8,8,8)]
   293      11.901301      11.901301      11.901301    8[6-(6,8),30-(8,8,8)]
   294      11.356449      11.356449      11.356449    8[6-(6,8),30-(8,8,8)]
   295       8.285465       8.285465       8.285465    8[6-(1,1,6),6-(6,6)]
   296       0.517609       0.517609       0.517609    8[6-(6,8),30-(8,8,8)]
   297      10.793023      10.793023      10.793023    8[6-(6,8),30-(8,8,8)]
   298      12.344613      12.344613      12.344613    8[6-(6,8),30-(8,8,8)]
   299      11.357688      11.357688      11.357688    8[6-(6,8),30-(8,8,8)]
   300       5.073315       5.073315       5.073315    8[6-(1,1,6),6-(6,6)]
   301       2.008523       2.008523       2.008523    8[6-(6,8),30-(8,8,8)]
   302       2.606622       2.606622       2.606622    8[6-(6,8),30-(8,8,8)]
   303       0.481699       0.481699       0.481699    8[6-(6,8),30-(8,8,8)]
   304       1.026551       1.026551       1.026551    8[6-(6,8),30-(8,8,8)]
   305       8.285465       8.285465       8.285465    8[6-(1,1,6),6-(6,6)]
   306       0.517609       0.517609       0.517609    8[6-(6,8),30-(8,8,8)]
   307      10.793023      10.793023      10.793023    8[6-(6,8),30-(8,8,8)]
   308      12.344613      12.344613      12.344613    8[6-(6,8),30-(8,8,8)]
   309      11.357688      11.357688      11.357688    8[6-(6,8),30-(8,8,8)]
   310       5.073315       5.073315       5.073315    8[6-(1,1,6),6-(6,6)]
   311       2.008523       2.008523       2.008523    8[6-(6,8),30-(8,8,8)]
   312       2.606622       2.606622       2.606622    8[6-(6,8),30-(8,8,8)]
   313       0.481699       0.481699       0.481699    8[6-(6,8),30-(8,8,8)]
   314       1.026551       1.026551       1.026551    8[6-(6,8),30-(8,8,8)]
   315       4.097535       4.097535       4.097535    8[6-(1,1,6),6-(6,6)]
   316      11.865391      11.865391      11.865391    8[6-(6,8),30-(8,8,8)]
   317       1.589977       1.589977       1.589977    8[6-(6,8),30-(8,8,8)]
   318       0.038387       0.038387       0.038387    8[6-(6,8),30-(8,8,8)]
   319       1.025312       1.025312       1.025312    8[6-(6,8),30-(8,8,8)]
   320       7.309685       7.309685       7.309685    8[6-(1,1,6),6-(6,6)]
   321      10.374477      10.374477      10.374477    8[6-(6,8),30-(8,8,8)]
   322       9.776378       9.776378       9.776378    8[6-(6,8),30-(8,8,8)]
   323      11.901301      11.901301      11.901301    8[6-(6,8),30-(8,8,8)]
   324      11.356449      11.356449      11.356449    8[6-(6,8),30-(8,8,8)]
