# Supplementary material for: A collection of forcefield precursors for metal–organic frameworks
Source: RSC Adv. 2019 Nov 13;9(63):36492–507. doi: 10.1039/c9ra07327b (PMC9075174; doi:10.1039/c9ra07327b)
Supplement: RA-009-C9RA07327B-s2690 [file RA-009-C9RA07327B-s2690.txt]

WEHHOI_clean

12.310000    0.000000    0.000000
0.000000    26.250000    0.000000
0.000000    0.000000    26.341000

     1       5.137332       5.137332       5.137332    30[8-(6),8-(6),8-(6),8-(6)]
     2       7.172668       7.172668       7.172668    30[8-(6),8-(6),8-(6),8-(6)]
     3       7.172668       7.172668       7.172668    30[8-(6),8-(6),8-(6),8-(6)]
     4       5.137332       5.137332       5.137332    30[8-(6),8-(6),8-(6),8-(6)]
     5       7.172668       7.172668       7.172668    30[8-(6),8-(6),8-(6),8-(6)]
     6       5.137332       5.137332       5.137332    30[8-(6),8-(6),8-(6),8-(6)]
     7       5.137332       5.137332       5.137332    30[8-(6),8-(6),8-(6),8-(6)]
     8       7.172668       7.172668       7.172668    30[8-(6),8-(6),8-(6),8-(6)]
     9       6.062798       6.062798       6.062798    30[8-(6),8-(6),8-(6),8-(6)]
    10       8.135187       8.135187       8.135187    30[8-(6),8-(6),8-(6),8-(6)]
    11       6.247202       6.247202       6.247202    30[8-(6),8-(6),8-(6),8-(6)]
    12       4.174813       4.174813       4.174813    30[8-(6),8-(6),8-(6),8-(6)]
    13       6.247202       6.247202       6.247202    30[8-(6),8-(6),8-(6),8-(6)]
    14       4.174813       4.174813       4.174813    30[8-(6),8-(6),8-(6),8-(6)]
    15       6.062798       6.062798       6.062798    30[8-(6),8-(6),8-(6),8-(6)]
    16       8.135187       8.135187       8.135187    30[8-(6),8-(6),8-(6),8-(6)]
    17      11.333817      11.333817      11.333817    1[6-(1,6,8)]
    18       0.242507       0.242507       0.242507    1[6-(1,6,8)]
    19       0.899861       0.899861       0.899861    1[6-(1,6,8)]
    20       2.021302       2.021302       2.021302    1[6-(1,6,8)]
    21      10.005568      10.005568      10.005568    1[6-(6,6)]
    22       7.504176       7.504176       7.504176    1[6-(6,6)]
    23       10.38964       10.38964       10.38964    1[6-(6,6)]
    24       3.216603       3.216603       3.216603    1[6-(6,6)]
    25       3.662225       3.662225       3.662225    1[6-(6,6)]
    26       6.232553       6.232553       6.232553    1[6-(6,6)]
    27       0.976183       0.976183       0.976183    1[6-(1,6,8)]
    28      12.067493      12.067493      12.067493    1[6-(1,6,8)]
    29      11.410139      11.410139      11.410139    1[6-(1,6,8)]
    30      10.288698      10.288698      10.288698    1[6-(1,6,8)]
    31       2.304432       2.304432       2.304432    1[6-(6,6)]
    32       4.805824       4.805824       4.805824    1[6-(6,6)]
    33        1.92036        1.92036        1.92036    1[6-(6,6)]
    34       9.093397       9.093397       9.093397    1[6-(6,6)]
    35       8.647775       8.647775       8.647775    1[6-(6,6)]
    36       6.077447       6.077447       6.077447    1[6-(6,6)]
    37       0.976183       0.976183       0.976183    1[6-(1,6,8)]
    38      12.067493      12.067493      12.067493    1[6-(1,6,8)]
    39      11.410139      11.410139      11.410139    1[6-(1,6,8)]
    40      10.288698      10.288698      10.288698    1[6-(1,6,8)]
    41       2.304432       2.304432       2.304432    1[6-(6,6)]
    42       4.805824       4.805824       4.805824    1[6-(6,6)]
    43        1.92036        1.92036        1.92036    1[6-(6,6)]
    44       9.093397       9.093397       9.093397    1[6-(6,6)]
    45       8.647775       8.647775       8.647775    1[6-(6,6)]
    46       6.077447       6.077447       6.077447    1[6-(6,6)]
    47      11.333817      11.333817      11.333817    1[6-(1,6,8)]
    48       0.242507       0.242507       0.242507    1[6-(1,6,8)]
    49       0.899861       0.899861       0.899861    1[6-(1,6,8)]
    50       2.021302       2.021302       2.021302    1[6-(1,6,8)]
    51      10.005568      10.005568      10.005568    1[6-(6,6)]
    52       7.504176       7.504176       7.504176    1[6-(6,6)]
    53       10.38964       10.38964       10.38964    1[6-(6,6)]
    54       3.216603       3.216603       3.216603    1[6-(6,6)]
    55       3.662225       3.662225       3.662225    1[6-(6,6)]
    56       6.232553       6.232553       6.232553    1[6-(6,6)]
    57       0.976183       0.976183       0.976183    1[6-(1,6,8)]
    58      12.067493      12.067493      12.067493    1[6-(1,6,8)]
    59      11.410139      11.410139      11.410139    1[6-(1,6,8)]
    60      10.288698      10.288698      10.288698    1[6-(1,6,8)]
    61       2.304432       2.304432       2.304432    1[6-(6,6)]
    62       4.805824       4.805824       4.805824    1[6-(6,6)]
    63        1.92036        1.92036        1.92036    1[6-(6,6)]
    64       9.093397       9.093397       9.093397    1[6-(6,6)]
    65       8.647775       8.647775       8.647775    1[6-(6,6)]
    66       6.077447       6.077447       6.077447    1[6-(6,6)]
    67      11.333817      11.333817      11.333817    1[6-(1,6,8)]
    68       0.242507       0.242507       0.242507    1[6-(1,6,8)]
    69       0.899861       0.899861       0.899861    1[6-(1,6,8)]
    70       2.021302       2.021302       2.021302    1[6-(1,6,8)]
    71      10.005568      10.005568      10.005568    1[6-(6,6)]
    72       7.504176       7.504176       7.504176    1[6-(6,6)]
    73       10.38964       10.38964       10.38964    1[6-(6,6)]
    74       3.216603       3.216603       3.216603    1[6-(6,6)]
    75       3.662225       3.662225       3.662225    1[6-(6,6)]
    76       6.232553       6.232553       6.232553    1[6-(6,6)]
    77      11.333817      11.333817      11.333817    1[6-(1,6,8)]
    78       0.242507       0.242507       0.242507    1[6-(1,6,8)]
    79       0.899861       0.899861       0.899861    1[6-(1,6,8)]
    80       2.021302       2.021302       2.021302    1[6-(1,6,8)]
    81      10.005568      10.005568      10.005568    1[6-(6,6)]
    82       7.504176       7.504176       7.504176    1[6-(6,6)]
    83       10.38964       10.38964       10.38964    1[6-(6,6)]
    84       3.216603       3.216603       3.216603    1[6-(6,6)]
    85       3.662225       3.662225       3.662225    1[6-(6,6)]
    86       6.232553       6.232553       6.232553    1[6-(6,6)]
    87       0.976183       0.976183       0.976183    1[6-(1,6,8)]
    88      12.067493      12.067493      12.067493    1[6-(1,6,8)]
    89      11.410139      11.410139      11.410139    1[6-(1,6,8)]
    90      10.288698      10.288698      10.288698    1[6-(1,6,8)]
    91       2.304432       2.304432       2.304432    1[6-(6,6)]
    92       4.805824       4.805824       4.805824    1[6-(6,6)]
    93        1.92036        1.92036        1.92036    1[6-(6,6)]
    94       9.093397       9.093397       9.093397    1[6-(6,6)]
    95       8.647775       8.647775       8.647775    1[6-(6,6)]
    96       6.077447       6.077447       6.077447    1[6-(6,6)]
    97      12.007543      12.007543      12.007543    6[1-(0),1-(0),6-(6,6,6),8-(6)]
    98       1.448764       1.448764       1.448764    6[1-(0),1-(0),6-(6,6,6),8-(6)]
    99       10.37733       10.37733       10.37733    6[6-(1,6),6-(1,6),8-(6)]
   100       9.717514       9.717514       9.717514    6[1-(0),6-(6,6),6-(6,8)]
   101       8.639158       8.639158       8.639158    6[6-(1,6),6-(1,6),6-(8,8)]
   102       8.226773       8.226773       8.226773    6[1-(0),6-(6,6),6-(6,6)]
   103       8.885358       8.885358       8.885358    6[6-(1,6),6-(1,6),6-(8,8)]
   104       9.953866       9.953866       9.953866    6[1-(0),6-(6,6),6-(6,8)]
   105        7.84147        7.84147        7.84147    6[6-(6,6),8-(30),8-(30)]
   106       8.336332       8.336332       8.336332    6[6-(6,6),8-(30),8-(30)]
   107        3.68069        3.68069        3.68069    6[1-(0),6-(6,6),6-(6,8)]
   108       3.271998       3.271998       3.271998    6[6-(1,6),6-(1,6),8-(6)]
   109       3.958896       3.958896       3.958896    6[1-(0),6-(6,6),6-(6,8)]
   110       4.797207       4.797207       4.797207    6[6-(1,6),6-(1,6),6-(8,8)]
   111       5.485336       5.485336       5.485336    6[1-(0),6-(6,6),6-(6,6)]
   112       5.061872       5.061872       5.061872    6[6-(1,6),6-(1,6),6-(8,8)]
   113       5.821399       5.821399       5.821399    6[6-(6,6),8-(30),8-(30)]
   114       5.288376       5.288376       5.288376    6[6-(6,6),8-(30),8-(30)]
   115       0.302457       0.302457       0.302457    6[1-(0),1-(0),6-(6,6,6),8-(6)]
   116      10.861236      10.861236      10.861236    6[1-(0),1-(0),6-(6,6,6),8-(6)]
   117        1.93267        1.93267        1.93267    6[6-(1,6),6-(1,6),8-(6)]
   118       2.592486       2.592486       2.592486    6[1-(0),6-(6,6),6-(6,8)]
   119       3.670842       3.670842       3.670842    6[6-(1,6),6-(1,6),6-(8,8)]
   120       4.083227       4.083227       4.083227    6[1-(0),6-(6,6),6-(6,6)]
   121       3.424642       3.424642       3.424642    6[6-(1,6),6-(1,6),6-(8,8)]
   122       2.356134       2.356134       2.356134    6[1-(0),6-(6,6),6-(6,8)]
   123        4.46853        4.46853        4.46853    6[6-(6,6),8-(30),8-(30)]
   124       3.973668       3.973668       3.973668    6[6-(6,6),8-(30),8-(30)]
   125        8.62931        8.62931        8.62931    6[1-(0),6-(6,6),6-(6,8)]
   126       9.038002       9.038002       9.038002    6[6-(1,6),6-(1,6),8-(6)]
   127       8.351104       8.351104       8.351104    6[1-(0),6-(6,6),6-(6,8)]
   128       7.512793       7.512793       7.512793    6[6-(1,6),6-(1,6),6-(8,8)]
   129       6.824664       6.824664       6.824664    6[1-(0),6-(6,6),6-(6,6)]
   130       7.248128       7.248128       7.248128    6[6-(1,6),6-(1,6),6-(8,8)]
   131       6.488601       6.488601       6.488601    6[6-(6,6),8-(30),8-(30)]
   132       7.021624       7.021624       7.021624    6[6-(6,6),8-(30),8-(30)]
   133       0.302457       0.302457       0.302457    6[1-(0),1-(0),6-(6,6,6),8-(6)]
   134      10.861236      10.861236      10.861236    6[1-(0),1-(0),6-(6,6,6),8-(6)]
   135        1.93267        1.93267        1.93267    6[6-(1,6),6-(1,6),8-(6)]
   136       2.592486       2.592486       2.592486    6[1-(0),6-(6,6),6-(6,8)]
   137       3.670842       3.670842       3.670842    6[6-(1,6),6-(1,6),6-(8,8)]
   138       4.083227       4.083227       4.083227    6[1-(0),6-(6,6),6-(6,6)]
   139       3.424642       3.424642       3.424642    6[6-(1,6),6-(1,6),6-(8,8)]
   140       2.356134       2.356134       2.356134    6[1-(0),6-(6,6),6-(6,8)]
   141        4.46853        4.46853        4.46853    6[6-(6,6),8-(30),8-(30)]
   142       3.973668       3.973668       3.973668    6[6-(6,6),8-(30),8-(30)]
   143        8.62931        8.62931        8.62931    6[1-(0),6-(6,6),6-(6,8)]
   144       9.038002       9.038002       9.038002    6[6-(1,6),6-(1,6),8-(6)]
   145       8.351104       8.351104       8.351104    6[1-(0),6-(6,6),6-(6,8)]
   146       7.512793       7.512793       7.512793    6[6-(1,6),6-(1,6),6-(8,8)]
   147       6.824664       6.824664       6.824664    6[1-(0),6-(6,6),6-(6,6)]
   148       7.248128       7.248128       7.248128    6[6-(1,6),6-(1,6),6-(8,8)]
   149       6.488601       6.488601       6.488601    6[6-(6,6),8-(30),8-(30)]
   150       7.021624       7.021624       7.021624    6[6-(6,6),8-(30),8-(30)]
   151      12.007543      12.007543      12.007543    6[1-(0),1-(0),6-(6,6,6),8-(6)]
   152       1.448764       1.448764       1.448764    6[1-(0),1-(0),6-(6,6,6),8-(6)]
   153       10.37733       10.37733       10.37733    6[6-(1,6),6-(1,6),8-(6)]
   154       9.717514       9.717514       9.717514    6[1-(0),6-(6,6),6-(6,8)]
   155       8.639158       8.639158       8.639158    6[6-(1,6),6-(1,6),6-(8,8)]
   156       8.226773       8.226773       8.226773    6[1-(0),6-(6,6),6-(6,6)]
   157       8.885358       8.885358       8.885358    6[6-(1,6),6-(1,6),6-(8,8)]
   158       9.953866       9.953866       9.953866    6[1-(0),6-(6,6),6-(6,8)]
   159        7.84147        7.84147        7.84147    6[6-(6,6),8-(30),8-(30)]
   160       8.336332       8.336332       8.336332    6[6-(6,6),8-(30),8-(30)]
   161        3.68069        3.68069        3.68069    6[1-(0),6-(6,6),6-(6,8)]
   162       3.271998       3.271998       3.271998    6[6-(1,6),6-(1,6),8-(6)]
   163       3.958896       3.958896       3.958896    6[1-(0),6-(6,6),6-(6,8)]
   164       4.797207       4.797207       4.797207    6[6-(1,6),6-(1,6),6-(8,8)]
   165       5.485336       5.485336       5.485336    6[1-(0),6-(6,6),6-(6,6)]
   166       5.061872       5.061872       5.061872    6[6-(1,6),6-(1,6),6-(8,8)]
   167       5.821399       5.821399       5.821399    6[6-(6,6),8-(30),8-(30)]
   168       5.288376       5.288376       5.288376    6[6-(6,6),8-(30),8-(30)]
   169       0.302457       0.302457       0.302457    6[1-(0),1-(0),6-(6,6,6),8-(6)]
   170      10.861236      10.861236      10.861236    6[1-(0),1-(0),6-(6,6,6),8-(6)]
   171        1.93267        1.93267        1.93267    6[6-(1,6),6-(1,6),8-(6)]
   172       2.592486       2.592486       2.592486    6[1-(0),6-(6,6),6-(6,8)]
   173       3.670842       3.670842       3.670842    6[6-(1,6),6-(1,6),6-(8,8)]
   174       4.083227       4.083227       4.083227    6[1-(0),6-(6,6),6-(6,6)]
   175       3.424642       3.424642       3.424642    6[6-(1,6),6-(1,6),6-(8,8)]
   176       2.356134       2.356134       2.356134    6[1-(0),6-(6,6),6-(6,8)]
   177        4.46853        4.46853        4.46853    6[6-(6,6),8-(30),8-(30)]
   178       3.973668       3.973668       3.973668    6[6-(6,6),8-(30),8-(30)]
   179        8.62931        8.62931        8.62931    6[1-(0),6-(6,6),6-(6,8)]
   180       9.038002       9.038002       9.038002    6[6-(1,6),6-(1,6),8-(6)]
   181       8.351104       8.351104       8.351104    6[1-(0),6-(6,6),6-(6,8)]
   182       7.512793       7.512793       7.512793    6[6-(1,6),6-(1,6),6-(8,8)]
   183       6.824664       6.824664       6.824664    6[1-(0),6-(6,6),6-(6,6)]
   184       7.248128       7.248128       7.248128    6[6-(1,6),6-(1,6),6-(8,8)]
   185       6.488601       6.488601       6.488601    6[6-(6,6),8-(30),8-(30)]
   186       7.021624       7.021624       7.021624    6[6-(6,6),8-(30),8-(30)]
   187      12.007543      12.007543      12.007543    6[1-(0),1-(0),6-(6,6,6),8-(6)]
   188       1.448764       1.448764       1.448764    6[1-(0),1-(0),6-(6,6,6),8-(6)]
   189       10.37733       10.37733       10.37733    6[6-(1,6),6-(1,6),8-(6)]
   190       9.717514       9.717514       9.717514    6[1-(0),6-(6,6),6-(6,8)]
   191       8.639158       8.639158       8.639158    6[6-(1,6),6-(1,6),6-(8,8)]
   192       8.226773       8.226773       8.226773    6[1-(0),6-(6,6),6-(6,6)]
   193       8.885358       8.885358       8.885358    6[6-(1,6),6-(1,6),6-(8,8)]
   194       9.953866       9.953866       9.953866    6[1-(0),6-(6,6),6-(6,8)]
   195        7.84147        7.84147        7.84147    6[6-(6,6),8-(30),8-(30)]
   196       8.336332       8.336332       8.336332    6[6-(6,6),8-(30),8-(30)]
   197        3.68069        3.68069        3.68069    6[1-(0),6-(6,6),6-(6,8)]
   198       3.271998       3.271998       3.271998    6[6-(1,6),6-(1,6),8-(6)]
   199       3.958896       3.958896       3.958896    6[1-(0),6-(6,6),6-(6,8)]
   200       4.797207       4.797207       4.797207    6[6-(1,6),6-(1,6),6-(8,8)]
   201       5.485336       5.485336       5.485336    6[1-(0),6-(6,6),6-(6,6)]
   202       5.061872       5.061872       5.061872    6[6-(1,6),6-(1,6),6-(8,8)]
   203       5.821399       5.821399       5.821399    6[6-(6,6),8-(30),8-(30)]
   204       5.288376       5.288376       5.288376    6[6-(6,6),8-(30),8-(30)]
   205      12.007543      12.007543      12.007543    6[1-(0),1-(0),6-(6,6,6),8-(6)]
   206       1.448764       1.448764       1.448764    6[1-(0),1-(0),6-(6,6,6),8-(6)]
   207       10.37733       10.37733       10.37733    6[6-(1,6),6-(1,6),8-(6)]
   208       9.717514       9.717514       9.717514    6[1-(0),6-(6,6),6-(6,8)]
   209       8.639158       8.639158       8.639158    6[6-(1,6),6-(1,6),6-(8,8)]
   210       8.226773       8.226773       8.226773    6[1-(0),6-(6,6),6-(6,6)]
   211       8.885358       8.885358       8.885358    6[6-(1,6),6-(1,6),6-(8,8)]
   212       9.953866       9.953866       9.953866    6[1-(0),6-(6,6),6-(6,8)]
   213        7.84147        7.84147        7.84147    6[6-(6,6),8-(30),8-(30)]
   214       8.336332       8.336332       8.336332    6[6-(6,6),8-(30),8-(30)]
   215        3.68069        3.68069        3.68069    6[1-(0),6-(6,6),6-(6,8)]
   216       3.271998       3.271998       3.271998    6[6-(1,6),6-(1,6),8-(6)]
   217       3.958896       3.958896       3.958896    6[1-(0),6-(6,6),6-(6,8)]
   218       4.797207       4.797207       4.797207    6[6-(1,6),6-(1,6),6-(8,8)]
   219       5.485336       5.485336       5.485336    6[1-(0),6-(6,6),6-(6,6)]
   220       5.061872       5.061872       5.061872    6[6-(1,6),6-(1,6),6-(8,8)]
   221       5.821399       5.821399       5.821399    6[6-(6,6),8-(30),8-(30)]
   222       5.288376       5.288376       5.288376    6[6-(6,6),8-(30),8-(30)]
   223       0.302457       0.302457       0.302457    6[1-(0),1-(0),6-(6,6,6),8-(6)]
   224      10.861236      10.861236      10.861236    6[1-(0),1-(0),6-(6,6,6),8-(6)]
   225        1.93267        1.93267        1.93267    6[6-(1,6),6-(1,6),8-(6)]
   226       2.592486       2.592486       2.592486    6[1-(0),6-(6,6),6-(6,8)]
   227       3.670842       3.670842       3.670842    6[6-(1,6),6-(1,6),6-(8,8)]
   228       4.083227       4.083227       4.083227    6[1-(0),6-(6,6),6-(6,6)]
   229       3.424642       3.424642       3.424642    6[6-(1,6),6-(1,6),6-(8,8)]
   230       2.356134       2.356134       2.356134    6[1-(0),6-(6,6),6-(6,8)]
   231        4.46853        4.46853        4.46853    6[6-(6,6),8-(30),8-(30)]
   232       3.973668       3.973668       3.973668    6[6-(6,6),8-(30),8-(30)]
   233        8.62931        8.62931        8.62931    6[1-(0),6-(6,6),6-(6,8)]
   234       9.038002       9.038002       9.038002    6[6-(1,6),6-(1,6),8-(6)]
   235       8.351104       8.351104       8.351104    6[1-(0),6-(6,6),6-(6,8)]
   236       7.512793       7.512793       7.512793    6[6-(1,6),6-(1,6),6-(8,8)]
   237       6.824664       6.824664       6.824664    6[1-(0),6-(6,6),6-(6,6)]
   238       7.248128       7.248128       7.248128    6[6-(1,6),6-(1,6),6-(8,8)]
   239       6.488601       6.488601       6.488601    6[6-(6,6),8-(30),8-(30)]
   240       7.021624       7.021624       7.021624    6[6-(6,6),8-(30),8-(30)]
   241       0.563798       0.563798       0.563798    6[6-(1,1,8),6-(1,1,8),6-(1,1,8),6-(1,1,8)]
   242      11.746202      11.746202      11.746202    6[6-(1,1,8),6-(1,1,8),6-(1,1,8),6-(1,1,8)]
   243      11.746202      11.746202      11.746202    6[6-(1,1,8),6-(1,1,8),6-(1,1,8),6-(1,1,8)]
   244       0.563798       0.563798       0.563798    6[6-(1,1,8),6-(1,1,8),6-(1,1,8),6-(1,1,8)]
   245      11.385519      11.385519      11.385519    8[6-(1,1,6),6-(6,6)]
   246        2.23365        2.23365        2.23365    8[6-(1,1,6),6-(6,6)]
   247       8.301741       8.301741       8.301741    8[6-(6,8),30-(8,8,8)]
   248       6.759913       6.759913       6.759913    8[6-(6,8),30-(8,8,8)]
   249       7.322234       7.322234       7.322234    8[6-(6,8),30-(8,8,8)]
   250        8.88622        8.88622        8.88622    8[6-(6,8),30-(8,8,8)]
   251       5.343648       5.343648       5.343648    8[6-(6,8),30-(8,8,8)]
   252       6.843498       6.843498       6.843498    8[6-(6,8),30-(8,8,8)]
   253       6.260743       6.260743       6.260743    8[6-(6,8),30-(8,8,8)]
   254       4.714484       4.714484       4.714484    8[6-(6,8),30-(8,8,8)]
   255       0.924481       0.924481       0.924481    8[6-(1,1,6),6-(6,6)]
   256      10.076351      10.076351      10.076351    8[6-(1,1,6),6-(6,6)]
   257       4.008259       4.008259       4.008259    8[6-(6,8),30-(8,8,8)]
   258       5.550087       5.550087       5.550087    8[6-(6,8),30-(8,8,8)]
   259       4.987766       4.987766       4.987766    8[6-(6,8),30-(8,8,8)]
   260        3.42378        3.42378        3.42378    8[6-(6,8),30-(8,8,8)]
   261       6.966352       6.966352       6.966352    8[6-(6,8),30-(8,8,8)]
   262       5.466502       5.466502       5.466502    8[6-(6,8),30-(8,8,8)]
   263       6.049257       6.049257       6.049257    8[6-(6,8),30-(8,8,8)]
   264       7.595516       7.595516       7.595516    8[6-(6,8),30-(8,8,8)]
   265       0.924481       0.924481       0.924481    8[6-(1,1,6),6-(6,6)]
   266      10.076351      10.076351      10.076351    8[6-(1,1,6),6-(6,6)]
   267       4.008259       4.008259       4.008259    8[6-(6,8),30-(8,8,8)]
   268       5.550087       5.550087       5.550087    8[6-(6,8),30-(8,8,8)]
   269       4.987766       4.987766       4.987766    8[6-(6,8),30-(8,8,8)]
   270        3.42378        3.42378        3.42378    8[6-(6,8),30-(8,8,8)]
   271       6.966352       6.966352       6.966352    8[6-(6,8),30-(8,8,8)]
   272       5.466502       5.466502       5.466502    8[6-(6,8),30-(8,8,8)]
   273       6.049257       6.049257       6.049257    8[6-(6,8),30-(8,8,8)]
   274       7.595516       7.595516       7.595516    8[6-(6,8),30-(8,8,8)]
   275      11.385519      11.385519      11.385519    8[6-(1,1,6),6-(6,6)]
   276        2.23365        2.23365        2.23365    8[6-(1,1,6),6-(6,6)]
   277       8.301741       8.301741       8.301741    8[6-(6,8),30-(8,8,8)]
   278       6.759913       6.759913       6.759913    8[6-(6,8),30-(8,8,8)]
   279       7.322234       7.322234       7.322234    8[6-(6,8),30-(8,8,8)]
   280        8.88622        8.88622        8.88622    8[6-(6,8),30-(8,8,8)]
   281       5.343648       5.343648       5.343648    8[6-(6,8),30-(8,8,8)]
   282       6.843498       6.843498       6.843498    8[6-(6,8),30-(8,8,8)]
   283       6.260743       6.260743       6.260743    8[6-(6,8),30-(8,8,8)]
   284       4.714484       4.714484       4.714484    8[6-(6,8),30-(8,8,8)]
   285       0.924481       0.924481       0.924481    8[6-(1,1,6),6-(6,6)]
   286      10.076351      10.076351      10.076351    8[6-(1,1,6),6-(6,6)]
   287       4.008259       4.008259       4.008259    8[6-(6,8),30-(8,8,8)]
   288       5.550087       5.550087       5.550087    8[6-(6,8),30-(8,8,8)]
   289       4.987766       4.987766       4.987766    8[6-(6,8),30-(8,8,8)]
   290        3.42378        3.42378        3.42378    8[6-(6,8),30-(8,8,8)]
   291       6.966352       6.966352       6.966352    8[6-(6,8),30-(8,8,8)]
   292       5.466502       5.466502       5.466502    8[6-(6,8),30-(8,8,8)]
   293       6.049257       6.049257       6.049257    8[6-(6,8),30-(8,8,8)]
   294       7.595516       7.595516       7.595516    8[6-(6,8),30-(8,8,8)]
   295      11.385519      11.385519      11.385519    8[6-(1,1,6),6-(6,6)]
   296        2.23365        2.23365        2.23365    8[6-(1,1,6),6-(6,6)]
   297       8.301741       8.301741       8.301741    8[6-(6,8),30-(8,8,8)]
   298       6.759913       6.759913       6.759913    8[6-(6,8),30-(8,8,8)]
   299       7.322234       7.322234       7.322234    8[6-(6,8),30-(8,8,8)]
   300        8.88622        8.88622        8.88622    8[6-(6,8),30-(8,8,8)]
   301       5.343648       5.343648       5.343648    8[6-(6,8),30-(8,8,8)]
   302       6.843498       6.843498       6.843498    8[6-(6,8),30-(8,8,8)]
   303       6.260743       6.260743       6.260743    8[6-(6,8),30-(8,8,8)]
   304       4.714484       4.714484       4.714484    8[6-(6,8),30-(8,8,8)]
   305      11.385519      11.385519      11.385519    8[6-(1,1,6),6-(6,6)]
   306        2.23365        2.23365        2.23365    8[6-(1,1,6),6-(6,6)]
   307       8.301741       8.301741       8.301741    8[6-(6,8),30-(8,8,8)]
   308       6.759913       6.759913       6.759913    8[6-(6,8),30-(8,8,8)]
   309       7.322234       7.322234       7.322234    8[6-(6,8),30-(8,8,8)]
   310        8.88622        8.88622        8.88622    8[6-(6,8),30-(8,8,8)]
   311       5.343648       5.343648       5.343648    8[6-(6,8),30-(8,8,8)]
   312       6.843498       6.843498       6.843498    8[6-(6,8),30-(8,8,8)]
   313       6.260743       6.260743       6.260743    8[6-(6,8),30-(8,8,8)]
   314       4.714484       4.714484       4.714484    8[6-(6,8),30-(8,8,8)]
   315       0.924481       0.924481       0.924481    8[6-(1,1,6),6-(6,6)]
   316      10.076351      10.076351      10.076351    8[6-(1,1,6),6-(6,6)]
   317       4.008259       4.008259       4.008259    8[6-(6,8),30-(8,8,8)]
   318       5.550087       5.550087       5.550087    8[6-(6,8),30-(8,8,8)]
   319       4.987766       4.987766       4.987766    8[6-(6,8),30-(8,8,8)]
   320        3.42378        3.42378        3.42378    8[6-(6,8),30-(8,8,8)]
   321       6.966352       6.966352       6.966352    8[6-(6,8),30-(8,8,8)]
   322       5.466502       5.466502       5.466502    8[6-(6,8),30-(8,8,8)]
   323       6.049257       6.049257       6.049257    8[6-(6,8),30-(8,8,8)]
   324       7.595516       7.595516       7.595516    8[6-(6,8),30-(8,8,8)]
