# Supplementary material for: A collection of forcefield precursors for metal–organic frameworks
Source: RSC Adv. 2019 Nov 13;9(63):36492–507. doi: 10.1039/c9ra07327b (PMC9075174; doi:10.1039/c9ra07327b)
Supplement: RA-009-C9RA07327B-s2691 [file RA-009-C9RA07327B-s2691.txt]

WEHHUO_clean

12.505900    0.000000    0.000000
0.000000    26.170800    0.000000
0.000000    0.000000    26.250900

     1       5.239472       5.239472       5.239472    30[8-(6),8-(6),8-(6),8-(6)]
     2       7.266428       7.266428       7.266428    30[8-(6),8-(6),8-(6),8-(6)]
     3       7.266428       7.266428       7.266428    30[8-(6),8-(6),8-(6),8-(6)]
     4       5.239472       5.239472       5.239472    30[8-(6),8-(6),8-(6),8-(6)]
     5       7.266428       7.266428       7.266428    30[8-(6),8-(6),8-(6),8-(6)]
     6       5.239472       5.239472       5.239472    30[8-(6),8-(6),8-(6),8-(6)]
     7       5.239472       5.239472       5.239472    30[8-(6),8-(6),8-(6),8-(6)]
     8       7.266428       7.266428       7.266428    30[8-(6),8-(6),8-(6),8-(6)]
     9       6.419654       6.419654       6.419654    30[8-(6),8-(6),8-(6),8-(6)]
    10       4.375064       4.375064       4.375064    30[8-(6),8-(6),8-(6),8-(6)]
    11       6.086246       6.086246       6.086246    30[8-(6),8-(6),8-(6),8-(6)]
    12       8.130836       8.130836       8.130836    30[8-(6),8-(6),8-(6),8-(6)]
    13       6.086246       6.086246       6.086246    30[8-(6),8-(6),8-(6),8-(6)]
    14       8.130836       8.130836       8.130836    30[8-(6),8-(6),8-(6),8-(6)]
    15       6.419654       6.419654       6.419654    30[8-(6),8-(6),8-(6),8-(6)]
    16       4.375064       4.375064       4.375064    30[8-(6),8-(6),8-(6),8-(6)]
    17       0.965455       0.965455       0.965455    1[6-(1,6,8)]
    18      12.300803      12.300803      12.300803    1[6-(1,6,8)]
    19       2.028457       2.028457       2.028457    1[6-(6,6)]
    20       4.998608       4.998608       4.998608    1[6-(6,6)]
    21       2.447405       2.447405       2.447405    1[6-(6,6)]
    22      11.651747      11.651747      11.651747    1[6-(1,6,8)]
    23      10.501204      10.501204      10.501204    1[6-(1,6,8)]
    24       9.364418       9.364418       9.364418    1[6-(6,6)]
    25       8.915456       8.915456       8.915456    1[6-(6,6)]
    26       6.371756       6.371756       6.371756    1[6-(6,6)]
    27      11.540445      11.540445      11.540445    1[6-(1,6,8)]
    28       0.205097       0.205097       0.205097    1[6-(1,6,8)]
    29      10.477443      10.477443      10.477443    1[6-(6,6)]
    30       7.507292       7.507292       7.507292    1[6-(6,6)]
    31      10.058495      10.058495      10.058495    1[6-(6,6)]
    32       0.854153       0.854153       0.854153    1[6-(1,6,8)]
    33       2.004696       2.004696       2.004696    1[6-(1,6,8)]
    34       3.141482       3.141482       3.141482    1[6-(6,6)]
    35       3.590444       3.590444       3.590444    1[6-(6,6)]
    36       6.134144       6.134144       6.134144    1[6-(6,6)]
    37      11.540445      11.540445      11.540445    1[6-(1,6,8)]
    38       0.205097       0.205097       0.205097    1[6-(1,6,8)]
    39      10.477443      10.477443      10.477443    1[6-(6,6)]
    40       7.507292       7.507292       7.507292    1[6-(6,6)]
    41      10.058495      10.058495      10.058495    1[6-(6,6)]
    42       0.854153       0.854153       0.854153    1[6-(1,6,8)]
    43       2.004696       2.004696       2.004696    1[6-(1,6,8)]
    44       3.141482       3.141482       3.141482    1[6-(6,6)]
    45       3.590444       3.590444       3.590444    1[6-(6,6)]
    46       6.134144       6.134144       6.134144    1[6-(6,6)]
    47       0.965455       0.965455       0.965455    1[6-(1,6,8)]
    48      12.300803      12.300803      12.300803    1[6-(1,6,8)]
    49       2.028457       2.028457       2.028457    1[6-(6,6)]
    50       4.998608       4.998608       4.998608    1[6-(6,6)]
    51       2.447405       2.447405       2.447405    1[6-(6,6)]
    52      11.651747      11.651747      11.651747    1[6-(1,6,8)]
    53      10.501204      10.501204      10.501204    1[6-(1,6,8)]
    54       9.364418       9.364418       9.364418    1[6-(6,6)]
    55       8.915456       8.915456       8.915456    1[6-(6,6)]
    56       6.371756       6.371756       6.371756    1[6-(6,6)]
    57      11.540445      11.540445      11.540445    1[6-(1,6,8)]
    58       0.205097       0.205097       0.205097    1[6-(1,6,8)]
    59      10.477443      10.477443      10.477443    1[6-(6,6)]
    60       7.507292       7.507292       7.507292    1[6-(6,6)]
    61      10.058495      10.058495      10.058495    1[6-(6,6)]
    62       0.854153       0.854153       0.854153    1[6-(1,6,8)]
    63       2.004696       2.004696       2.004696    1[6-(1,6,8)]
    64       3.141482       3.141482       3.141482    1[6-(6,6)]
    65       3.590444       3.590444       3.590444    1[6-(6,6)]
    66       6.134144       6.134144       6.134144    1[6-(6,6)]
    67       0.965455       0.965455       0.965455    1[6-(1,6,8)]
    68      12.300803      12.300803      12.300803    1[6-(1,6,8)]
    69       2.028457       2.028457       2.028457    1[6-(6,6)]
    70       4.998608       4.998608       4.998608    1[6-(6,6)]
    71       2.447405       2.447405       2.447405    1[6-(6,6)]
    72      11.651747      11.651747      11.651747    1[6-(1,6,8)]
    73      10.501204      10.501204      10.501204    1[6-(1,6,8)]
    74       9.364418       9.364418       9.364418    1[6-(6,6)]
    75       8.915456       8.915456       8.915456    1[6-(6,6)]
    76       6.371756       6.371756       6.371756    1[6-(6,6)]
    77       0.965455       0.965455       0.965455    1[6-(1,6,8)]
    78      12.300803      12.300803      12.300803    1[6-(1,6,8)]
    79       2.028457       2.028457       2.028457    1[6-(6,6)]
    80       4.998608       4.998608       4.998608    1[6-(6,6)]
    81       2.447405       2.447405       2.447405    1[6-(6,6)]
    82      11.651747      11.651747      11.651747    1[6-(1,6,8)]
    83      10.501204      10.501204      10.501204    1[6-(1,6,8)]
    84       9.364418       9.364418       9.364418    1[6-(6,6)]
    85       8.915456       8.915456       8.915456    1[6-(6,6)]
    86       6.371756       6.371756       6.371756    1[6-(6,6)]
    87      11.540445      11.540445      11.540445    1[6-(1,6,8)]
    88       0.205097       0.205097       0.205097    1[6-(1,6,8)]
    89      10.477443      10.477443      10.477443    1[6-(6,6)]
    90       7.507292       7.507292       7.507292    1[6-(6,6)]
    91      10.058495      10.058495      10.058495    1[6-(6,6)]
    92       0.854153       0.854153       0.854153    1[6-(1,6,8)]
    93       2.004696       2.004696       2.004696    1[6-(1,6,8)]
    94       3.141482       3.141482       3.141482    1[6-(6,6)]
    95       3.590444       3.590444       3.590444    1[6-(6,6)]
    96       6.134144       6.134144       6.134144    1[6-(6,6)]
    97       4.125696       4.125696       4.125696    6[6-(6,6),8-(30),8-(30)]
    98       0.348915       0.348915       0.348915    6[1-(0),1-(0),6-(6,6,6),8-(6)]
    99       2.075979       2.075979       2.075979    6[6-(1,6),6-(1,6),8-(6)]
   100       2.482421       2.482421       2.482421    6[1-(0),6-(6,6),6-(6,8)]
   101       3.576687       3.576687       3.576687    6[6-(1,6),6-(1,6),6-(8,8)]
   102       4.255758       4.255758       4.255758    6[1-(0),6-(6,6),6-(6,6)]
   103       3.823054       3.823054       3.823054    6[6-(1,6),6-(1,6),6-(8,8)]
   104       2.740043       2.740043       2.740043    6[1-(0),6-(6,6),6-(6,8)]
   105       4.618429       4.618429       4.618429    6[6-(6,6),8-(30),8-(30)]
   106      11.101487      11.101487      11.101487    6[1-(0),1-(0),6-(6,6,6),8-(6)]
   107       7.782422       7.782422       7.782422    6[6-(1,6),6-(1,6),6-(8,8)]
   108       8.907953       8.907953       8.907953    6[1-(0),6-(6,6),6-(6,8)]
   109       9.328151       9.328151       9.328151    6[6-(1,6),6-(1,6),8-(6)]
   110       8.630322       8.630322       8.630322    6[1-(0),6-(6,6),6-(6,8)]
   111       7.263427       7.263427       7.263427    6[6-(6,6),8-(30),8-(30)]
   112         7.5248         7.5248         7.5248    6[6-(1,6),6-(1,6),6-(8,8)]
   113       7.104602       7.104602       7.104602    6[1-(0),6-(6,6),6-(6,6)]
   114       6.743181       6.743181       6.743181    6[6-(6,6),8-(30),8-(30)]
   115       8.380204       8.380204       8.380204    6[6-(6,6),8-(30),8-(30)]
   116      12.156985      12.156985      12.156985    6[1-(0),1-(0),6-(6,6,6),8-(6)]
   117      10.429921      10.429921      10.429921    6[6-(1,6),6-(1,6),8-(6)]
   118      10.023479      10.023479      10.023479    6[1-(0),6-(6,6),6-(6,8)]
   119       8.929213       8.929213       8.929213    6[6-(1,6),6-(1,6),6-(8,8)]
   120       8.250142       8.250142       8.250142    6[1-(0),6-(6,6),6-(6,6)]
   121       8.682846       8.682846       8.682846    6[6-(1,6),6-(1,6),6-(8,8)]
   122       9.765857       9.765857       9.765857    6[1-(0),6-(6,6),6-(6,8)]
   123       7.887471       7.887471       7.887471    6[6-(6,6),8-(30),8-(30)]
   124       1.404413       1.404413       1.404413    6[1-(0),1-(0),6-(6,6,6),8-(6)]
   125       4.723478       4.723478       4.723478    6[6-(1,6),6-(1,6),6-(8,8)]
   126       3.597947       3.597947       3.597947    6[1-(0),6-(6,6),6-(6,8)]
   127       3.177749       3.177749       3.177749    6[6-(1,6),6-(1,6),8-(6)]
   128       3.875578       3.875578       3.875578    6[1-(0),6-(6,6),6-(6,8)]
   129       5.242473       5.242473       5.242473    6[6-(6,6),8-(30),8-(30)]
   130         4.9811         4.9811         4.9811    6[6-(1,6),6-(1,6),6-(8,8)]
   131       5.401298       5.401298       5.401298    6[1-(0),6-(6,6),6-(6,6)]
   132       5.762719       5.762719       5.762719    6[6-(6,6),8-(30),8-(30)]
   133       8.380204       8.380204       8.380204    6[6-(6,6),8-(30),8-(30)]
   134      12.156985      12.156985      12.156985    6[1-(0),1-(0),6-(6,6,6),8-(6)]
   135      10.429921      10.429921      10.429921    6[6-(1,6),6-(1,6),8-(6)]
   136      10.023479      10.023479      10.023479    6[1-(0),6-(6,6),6-(6,8)]
   137       8.929213       8.929213       8.929213    6[6-(1,6),6-(1,6),6-(8,8)]
   138       8.250142       8.250142       8.250142    6[1-(0),6-(6,6),6-(6,6)]
   139       8.682846       8.682846       8.682846    6[6-(1,6),6-(1,6),6-(8,8)]
   140       9.765857       9.765857       9.765857    6[1-(0),6-(6,6),6-(6,8)]
   141       7.887471       7.887471       7.887471    6[6-(6,6),8-(30),8-(30)]
   142       1.404413       1.404413       1.404413    6[1-(0),1-(0),6-(6,6,6),8-(6)]
   143       4.723478       4.723478       4.723478    6[6-(1,6),6-(1,6),6-(8,8)]
   144       3.597947       3.597947       3.597947    6[1-(0),6-(6,6),6-(6,8)]
   145       3.177749       3.177749       3.177749    6[6-(1,6),6-(1,6),8-(6)]
   146       3.875578       3.875578       3.875578    6[1-(0),6-(6,6),6-(6,8)]
   147       5.242473       5.242473       5.242473    6[6-(6,6),8-(30),8-(30)]
   148         4.9811         4.9811         4.9811    6[6-(1,6),6-(1,6),6-(8,8)]
   149       5.401298       5.401298       5.401298    6[1-(0),6-(6,6),6-(6,6)]
   150       5.762719       5.762719       5.762719    6[6-(6,6),8-(30),8-(30)]
   151       4.125696       4.125696       4.125696    6[6-(6,6),8-(30),8-(30)]
   152       0.348915       0.348915       0.348915    6[1-(0),1-(0),6-(6,6,6),8-(6)]
   153       2.075979       2.075979       2.075979    6[6-(1,6),6-(1,6),8-(6)]
   154       2.482421       2.482421       2.482421    6[1-(0),6-(6,6),6-(6,8)]
   155       3.576687       3.576687       3.576687    6[6-(1,6),6-(1,6),6-(8,8)]
   156       4.255758       4.255758       4.255758    6[1-(0),6-(6,6),6-(6,6)]
   157       3.823054       3.823054       3.823054    6[6-(1,6),6-(1,6),6-(8,8)]
   158       2.740043       2.740043       2.740043    6[1-(0),6-(6,6),6-(6,8)]
   159       4.618429       4.618429       4.618429    6[6-(6,6),8-(30),8-(30)]
   160      11.101487      11.101487      11.101487    6[1-(0),1-(0),6-(6,6,6),8-(6)]
   161       7.782422       7.782422       7.782422    6[6-(1,6),6-(1,6),6-(8,8)]
   162       8.907953       8.907953       8.907953    6[1-(0),6-(6,6),6-(6,8)]
   163       9.328151       9.328151       9.328151    6[6-(1,6),6-(1,6),8-(6)]
   164       8.630322       8.630322       8.630322    6[1-(0),6-(6,6),6-(6,8)]
   165       7.263427       7.263427       7.263427    6[6-(6,6),8-(30),8-(30)]
   166         7.5248         7.5248         7.5248    6[6-(1,6),6-(1,6),6-(8,8)]
   167       7.104602       7.104602       7.104602    6[1-(0),6-(6,6),6-(6,6)]
   168       6.743181       6.743181       6.743181    6[6-(6,6),8-(30),8-(30)]
   169       8.380204       8.380204       8.380204    6[6-(6,6),8-(30),8-(30)]
   170      12.156985      12.156985      12.156985    6[1-(0),1-(0),6-(6,6,6),8-(6)]
   171      10.429921      10.429921      10.429921    6[6-(1,6),6-(1,6),8-(6)]
   172      10.023479      10.023479      10.023479    6[1-(0),6-(6,6),6-(6,8)]
   173       8.929213       8.929213       8.929213    6[6-(1,6),6-(1,6),6-(8,8)]
   174       8.250142       8.250142       8.250142    6[1-(0),6-(6,6),6-(6,6)]
   175       8.682846       8.682846       8.682846    6[6-(1,6),6-(1,6),6-(8,8)]
   176       9.765857       9.765857       9.765857    6[1-(0),6-(6,6),6-(6,8)]
   177       7.887471       7.887471       7.887471    6[6-(6,6),8-(30),8-(30)]
   178       1.404413       1.404413       1.404413    6[1-(0),1-(0),6-(6,6,6),8-(6)]
   179       4.723478       4.723478       4.723478    6[6-(1,6),6-(1,6),6-(8,8)]
   180       3.597947       3.597947       3.597947    6[1-(0),6-(6,6),6-(6,8)]
   181       3.177749       3.177749       3.177749    6[6-(1,6),6-(1,6),8-(6)]
   182       3.875578       3.875578       3.875578    6[1-(0),6-(6,6),6-(6,8)]
   183       5.242473       5.242473       5.242473    6[6-(6,6),8-(30),8-(30)]
   184         4.9811         4.9811         4.9811    6[6-(1,6),6-(1,6),6-(8,8)]
   185       5.401298       5.401298       5.401298    6[1-(0),6-(6,6),6-(6,6)]
   186       5.762719       5.762719       5.762719    6[6-(6,6),8-(30),8-(30)]
   187       4.125696       4.125696       4.125696    6[6-(6,6),8-(30),8-(30)]
   188       0.348915       0.348915       0.348915    6[1-(0),1-(0),6-(6,6,6),8-(6)]
   189       2.075979       2.075979       2.075979    6[6-(1,6),6-(1,6),8-(6)]
   190       2.482421       2.482421       2.482421    6[1-(0),6-(6,6),6-(6,8)]
   191       3.576687       3.576687       3.576687    6[6-(1,6),6-(1,6),6-(8,8)]
   192       4.255758       4.255758       4.255758    6[1-(0),6-(6,6),6-(6,6)]
   193       3.823054       3.823054       3.823054    6[6-(1,6),6-(1,6),6-(8,8)]
   194       2.740043       2.740043       2.740043    6[1-(0),6-(6,6),6-(6,8)]
   195       4.618429       4.618429       4.618429    6[6-(6,6),8-(30),8-(30)]
   196      11.101487      11.101487      11.101487    6[1-(0),1-(0),6-(6,6,6),8-(6)]
   197       7.782422       7.782422       7.782422    6[6-(1,6),6-(1,6),6-(8,8)]
   198       8.907953       8.907953       8.907953    6[1-(0),6-(6,6),6-(6,8)]
   199       9.328151       9.328151       9.328151    6[6-(1,6),6-(1,6),8-(6)]
   200       8.630322       8.630322       8.630322    6[1-(0),6-(6,6),6-(6,8)]
   201       7.263427       7.263427       7.263427    6[6-(6,6),8-(30),8-(30)]
   202         7.5248         7.5248         7.5248    6[6-(1,6),6-(1,6),6-(8,8)]
   203       7.104602       7.104602       7.104602    6[1-(0),6-(6,6),6-(6,6)]
   204       6.743181       6.743181       6.743181    6[6-(6,6),8-(30),8-(30)]
   205       4.125696       4.125696       4.125696    6[6-(6,6),8-(30),8-(30)]
   206       0.348915       0.348915       0.348915    6[1-(0),1-(0),6-(6,6,6),8-(6)]
   207       2.075979       2.075979       2.075979    6[6-(1,6),6-(1,6),8-(6)]
   208       2.482421       2.482421       2.482421    6[1-(0),6-(6,6),6-(6,8)]
   209       3.576687       3.576687       3.576687    6[6-(1,6),6-(1,6),6-(8,8)]
   210       4.255758       4.255758       4.255758    6[1-(0),6-(6,6),6-(6,6)]
   211       3.823054       3.823054       3.823054    6[6-(1,6),6-(1,6),6-(8,8)]
   212       2.740043       2.740043       2.740043    6[1-(0),6-(6,6),6-(6,8)]
   213       4.618429       4.618429       4.618429    6[6-(6,6),8-(30),8-(30)]
   214      11.101487      11.101487      11.101487    6[1-(0),1-(0),6-(6,6,6),8-(6)]
   215       7.782422       7.782422       7.782422    6[6-(1,6),6-(1,6),6-(8,8)]
   216       8.907953       8.907953       8.907953    6[1-(0),6-(6,6),6-(6,8)]
   217       9.328151       9.328151       9.328151    6[6-(1,6),6-(1,6),8-(6)]
   218       8.630322       8.630322       8.630322    6[1-(0),6-(6,6),6-(6,8)]
   219       7.263427       7.263427       7.263427    6[6-(6,6),8-(30),8-(30)]
   220         7.5248         7.5248         7.5248    6[6-(1,6),6-(1,6),6-(8,8)]
   221       7.104602       7.104602       7.104602    6[1-(0),6-(6,6),6-(6,6)]
   222       6.743181       6.743181       6.743181    6[6-(6,6),8-(30),8-(30)]
   223       8.380204       8.380204       8.380204    6[6-(6,6),8-(30),8-(30)]
   224      12.156985      12.156985      12.156985    6[1-(0),1-(0),6-(6,6,6),8-(6)]
   225      10.429921      10.429921      10.429921    6[6-(1,6),6-(1,6),8-(6)]
   226      10.023479      10.023479      10.023479    6[1-(0),6-(6,6),6-(6,8)]
   227       8.929213       8.929213       8.929213    6[6-(1,6),6-(1,6),6-(8,8)]
   228       8.250142       8.250142       8.250142    6[1-(0),6-(6,6),6-(6,6)]
   229       8.682846       8.682846       8.682846    6[6-(1,6),6-(1,6),6-(8,8)]
   230       9.765857       9.765857       9.765857    6[1-(0),6-(6,6),6-(6,8)]
   231       7.887471       7.887471       7.887471    6[6-(6,6),8-(30),8-(30)]
   232       1.404413       1.404413       1.404413    6[1-(0),1-(0),6-(6,6,6),8-(6)]
   233       4.723478       4.723478       4.723478    6[6-(1,6),6-(1,6),6-(8,8)]
   234       3.597947       3.597947       3.597947    6[1-(0),6-(6,6),6-(6,8)]
   235       3.177749       3.177749       3.177749    6[6-(1,6),6-(1,6),8-(6)]
   236       3.875578       3.875578       3.875578    6[1-(0),6-(6,6),6-(6,8)]
   237       5.242473       5.242473       5.242473    6[6-(6,6),8-(30),8-(30)]
   238         4.9811         4.9811         4.9811    6[6-(1,6),6-(1,6),6-(8,8)]
   239       5.401298       5.401298       5.401298    6[1-(0),6-(6,6),6-(6,6)]
   240       5.762719       5.762719       5.762719    6[6-(6,6),8-(30),8-(30)]
   241      11.986905      11.986905      11.986905    6[6-(1,1,8),6-(1,1,8),6-(1,1,8),6-(1,1,8)]
   242       0.518995       0.518995       0.518995    6[6-(1,1,8),6-(1,1,8),6-(1,1,8),6-(1,1,8)]
   243       0.518995       0.518995       0.518995    6[6-(1,1,8),6-(1,1,8),6-(1,1,8),6-(1,1,8)]
   244      11.986905      11.986905      11.986905    6[6-(1,1,8),6-(1,1,8),6-(1,1,8),6-(1,1,8)]
   245       5.131171       5.131171       5.131171    8[6-(6,8),30-(8,8,8)]
   246       3.579189       3.579189       3.579189    8[6-(6,8),30-(8,8,8)]
   247       1.066753       1.066753       1.066753    8[6-(1,1,6),6-(6,6)]
   248       4.164465       4.164465       4.164465    8[6-(6,8),30-(8,8,8)]
   249       5.688934       5.688934       5.688934    8[6-(6,8),30-(8,8,8)]
   250      10.356136      10.356136      10.356136    8[6-(1,1,6),6-(6,6)]
   251       7.827443       7.827443       7.827443    8[6-(6,8),30-(8,8,8)]
   252        5.70144        5.70144        5.70144    8[6-(6,8),30-(8,8,8)]
   253       6.280463       6.280463       6.280463    8[6-(6,8),30-(8,8,8)]
   254       7.204649       7.204649       7.204649    8[6-(6,8),30-(8,8,8)]
   255       7.374729       7.374729       7.374729    8[6-(6,8),30-(8,8,8)]
   256       8.926711       8.926711       8.926711    8[6-(6,8),30-(8,8,8)]
   257      11.439147      11.439147      11.439147    8[6-(1,1,6),6-(6,6)]
   258       8.341435       8.341435       8.341435    8[6-(6,8),30-(8,8,8)]
   259       6.816966       6.816966       6.816966    8[6-(6,8),30-(8,8,8)]
   260       2.149764       2.149764       2.149764    8[6-(1,1,6),6-(6,6)]
   261       4.678457       4.678457       4.678457    8[6-(6,8),30-(8,8,8)]
   262        6.80446        6.80446        6.80446    8[6-(6,8),30-(8,8,8)]
   263       6.225437       6.225437       6.225437    8[6-(6,8),30-(8,8,8)]
   264       5.301251       5.301251       5.301251    8[6-(6,8),30-(8,8,8)]
   265       7.374729       7.374729       7.374729    8[6-(6,8),30-(8,8,8)]
   266       8.926711       8.926711       8.926711    8[6-(6,8),30-(8,8,8)]
   267      11.439147      11.439147      11.439147    8[6-(1,1,6),6-(6,6)]
   268       8.341435       8.341435       8.341435    8[6-(6,8),30-(8,8,8)]
   269       6.816966       6.816966       6.816966    8[6-(6,8),30-(8,8,8)]
   270       2.149764       2.149764       2.149764    8[6-(1,1,6),6-(6,6)]
   271       4.678457       4.678457       4.678457    8[6-(6,8),30-(8,8,8)]
   272        6.80446        6.80446        6.80446    8[6-(6,8),30-(8,8,8)]
   273       6.225437       6.225437       6.225437    8[6-(6,8),30-(8,8,8)]
   274       5.301251       5.301251       5.301251    8[6-(6,8),30-(8,8,8)]
   275       5.131171       5.131171       5.131171    8[6-(6,8),30-(8,8,8)]
   276       3.579189       3.579189       3.579189    8[6-(6,8),30-(8,8,8)]
   277       1.066753       1.066753       1.066753    8[6-(1,1,6),6-(6,6)]
   278       4.164465       4.164465       4.164465    8[6-(6,8),30-(8,8,8)]
   279       5.688934       5.688934       5.688934    8[6-(6,8),30-(8,8,8)]
   280      10.356136      10.356136      10.356136    8[6-(1,1,6),6-(6,6)]
   281       7.827443       7.827443       7.827443    8[6-(6,8),30-(8,8,8)]
   282        5.70144        5.70144        5.70144    8[6-(6,8),30-(8,8,8)]
   283       6.280463       6.280463       6.280463    8[6-(6,8),30-(8,8,8)]
   284       7.204649       7.204649       7.204649    8[6-(6,8),30-(8,8,8)]
   285       7.374729       7.374729       7.374729    8[6-(6,8),30-(8,8,8)]
   286       8.926711       8.926711       8.926711    8[6-(6,8),30-(8,8,8)]
   287      11.439147      11.439147      11.439147    8[6-(1,1,6),6-(6,6)]
   288       8.341435       8.341435       8.341435    8[6-(6,8),30-(8,8,8)]
   289       6.816966       6.816966       6.816966    8[6-(6,8),30-(8,8,8)]
   290       2.149764       2.149764       2.149764    8[6-(1,1,6),6-(6,6)]
   291       4.678457       4.678457       4.678457    8[6-(6,8),30-(8,8,8)]
   292        6.80446        6.80446        6.80446    8[6-(6,8),30-(8,8,8)]
   293       6.225437       6.225437       6.225437    8[6-(6,8),30-(8,8,8)]
   294       5.301251       5.301251       5.301251    8[6-(6,8),30-(8,8,8)]
   295       5.131171       5.131171       5.131171    8[6-(6,8),30-(8,8,8)]
   296       3.579189       3.579189       3.579189    8[6-(6,8),30-(8,8,8)]
   297       1.066753       1.066753       1.066753    8[6-(1,1,6),6-(6,6)]
   298       4.164465       4.164465       4.164465    8[6-(6,8),30-(8,8,8)]
   299       5.688934       5.688934       5.688934    8[6-(6,8),30-(8,8,8)]
   300      10.356136      10.356136      10.356136    8[6-(1,1,6),6-(6,6)]
   301       7.827443       7.827443       7.827443    8[6-(6,8),30-(8,8,8)]
   302        5.70144        5.70144        5.70144    8[6-(6,8),30-(8,8,8)]
   303       6.280463       6.280463       6.280463    8[6-(6,8),30-(8,8,8)]
   304       7.204649       7.204649       7.204649    8[6-(6,8),30-(8,8,8)]
   305       5.131171       5.131171       5.131171    8[6-(6,8),30-(8,8,8)]
   306       3.579189       3.579189       3.579189    8[6-(6,8),30-(8,8,8)]
   307       1.066753       1.066753       1.066753    8[6-(1,1,6),6-(6,6)]
   308       4.164465       4.164465       4.164465    8[6-(6,8),30-(8,8,8)]
   309       5.688934       5.688934       5.688934    8[6-(6,8),30-(8,8,8)]
   310      10.356136      10.356136      10.356136    8[6-(1,1,6),6-(6,6)]
   311       7.827443       7.827443       7.827443    8[6-(6,8),30-(8,8,8)]
   312        5.70144        5.70144        5.70144    8[6-(6,8),30-(8,8,8)]
   313       6.280463       6.280463       6.280463    8[6-(6,8),30-(8,8,8)]
   314       7.204649       7.204649       7.204649    8[6-(6,8),30-(8,8,8)]
   315       7.374729       7.374729       7.374729    8[6-(6,8),30-(8,8,8)]
   316       8.926711       8.926711       8.926711    8[6-(6,8),30-(8,8,8)]
   317      11.439147      11.439147      11.439147    8[6-(1,1,6),6-(6,6)]
   318       8.341435       8.341435       8.341435    8[6-(6,8),30-(8,8,8)]
   319       6.816966       6.816966       6.816966    8[6-(6,8),30-(8,8,8)]
   320       2.149764       2.149764       2.149764    8[6-(1,1,6),6-(6,6)]
   321       4.678457       4.678457       4.678457    8[6-(6,8),30-(8,8,8)]
   322        6.80446        6.80446        6.80446    8[6-(6,8),30-(8,8,8)]
   323       6.225437       6.225437       6.225437    8[6-(6,8),30-(8,8,8)]
   324       5.301251       5.301251       5.301251    8[6-(6,8),30-(8,8,8)]
