# Supplementary material for: A collection of forcefield precursors for metal–organic frameworks
Source: RSC Adv. 2019 Nov 13;9(63):36492–507. doi: 10.1039/c9ra07327b (PMC9075174; doi:10.1039/c9ra07327b)
Supplement: RA-009-C9RA07327B-s2692 [file RA-009-C9RA07327B-s2692.txt]

WEHJAW_clean

19.039600    0.000000    0.000000
0.000000    19.039600    0.000000
0.000000    0.000000    23.563000

     1      10.035392      10.035392      10.035392    30[8-(6),8-(6),8-(6),8-(6)]
     2      18.524008      18.524008      18.524008    30[8-(6),8-(6),8-(6),8-(6)]
     3      18.109325      18.109325      18.109325    30[8-(6),8-(6),8-(6),8-(6)]
     4      10.450075      10.450075      10.450075    30[8-(6),8-(6),8-(6),8-(6)]
     5       9.004208       9.004208       9.004208    30[8-(6),8-(6),8-(6),8-(6)]
     6       0.515592       0.515592       0.515592    30[8-(6),8-(6),8-(6),8-(6)]
     7       0.930275       0.930275       0.930275    30[8-(6),8-(6),8-(6),8-(6)]
     8       8.589525       8.589525       8.589525    30[8-(6),8-(6),8-(6),8-(6)]
     9       9.004208       9.004208       9.004208    30[8-(6),8-(6),8-(6),8-(6)]
    10       0.515592       0.515592       0.515592    30[8-(6),8-(6),8-(6),8-(6)]
    11       0.930275       0.930275       0.930275    30[8-(6),8-(6),8-(6),8-(6)]
    12       8.589525       8.589525       8.589525    30[8-(6),8-(6),8-(6),8-(6)]
    13      10.035392      10.035392      10.035392    30[8-(6),8-(6),8-(6),8-(6)]
    14      18.524008      18.524008      18.524008    30[8-(6),8-(6),8-(6),8-(6)]
    15      18.109325      18.109325      18.109325    30[8-(6),8-(6),8-(6),8-(6)]
    16      10.450075      10.450075      10.450075    30[8-(6),8-(6),8-(6),8-(6)]
    17       6.420153       6.420153       6.420153    1[6-(6,6)]
    18       5.749959       5.749959       5.749959    1[6-(1,6,8)]
    19       5.927027       5.927027       5.927027    1[6-(1,6,8)]
    20       4.622815       4.622815       4.622815    1[6-(6,6)]
    21       2.418029       2.418029       2.418029    1[6-(6,6)]
    22       3.099647       3.099647       3.099647    1[6-(6,6)]
    23       3.769841       3.769841       3.769841    1[6-(1,6,8)]
    24       3.592773       3.592773       3.592773    1[6-(1,6,8)]
    25       4.896985       4.896985       4.896985    1[6-(6,6)]
    26       7.101771       7.101771       7.101771    1[6-(6,6)]
    27      16.901453      16.901453      16.901453    1[6-(6,6)]
    28      16.071326      16.071326      16.071326    1[6-(1,6,8)]
    29      15.054612      15.054612      15.054612    1[6-(1,6,8)]
    30       0.217051       0.217051       0.217051    1[6-(6,6)]
    31       17.22703       17.22703       17.22703    1[6-(6,6)]
    32      11.657947      11.657947      11.657947    1[6-(6,6)]
    33      12.488074      12.488074      12.488074    1[6-(1,6,8)]
    34      13.504788      13.504788      13.504788    1[6-(1,6,8)]
    35       9.302749       9.302749       9.302749    1[6-(6,6)]
    36       11.33237       11.33237       11.33237    1[6-(6,6)]
    37      12.619447      12.619447      12.619447    1[6-(6,6)]
    38      13.289641      13.289641      13.289641    1[6-(1,6,8)]
    39      13.112573      13.112573      13.112573    1[6-(1,6,8)]
    40      14.416785      14.416785      14.416785    1[6-(6,6)]
    41      16.621571      16.621571      16.621571    1[6-(6,6)]
    42      15.939953      15.939953      15.939953    1[6-(6,6)]
    43      15.269759      15.269759      15.269759    1[6-(1,6,8)]
    44      15.446827      15.446827      15.446827    1[6-(1,6,8)]
    45      14.142615      14.142615      14.142615    1[6-(6,6)]
    46      11.937829      11.937829      11.937829    1[6-(6,6)]
    47       2.138147       2.138147       2.138147    1[6-(6,6)]
    48       2.968274       2.968274       2.968274    1[6-(1,6,8)]
    49       3.984988       3.984988       3.984988    1[6-(1,6,8)]
    50      18.822549      18.822549      18.822549    1[6-(6,6)]
    51        1.81257        1.81257        1.81257    1[6-(6,6)]
    52       7.381653       7.381653       7.381653    1[6-(6,6)]
    53       6.551526       6.551526       6.551526    1[6-(1,6,8)]
    54       5.534812       5.534812       5.534812    1[6-(1,6,8)]
    55       9.736851       9.736851       9.736851    1[6-(6,6)]
    56        7.70723        7.70723        7.70723    1[6-(6,6)]
    57      12.619447      12.619447      12.619447    1[6-(6,6)]
    58      13.289641      13.289641      13.289641    1[6-(1,6,8)]
    59      13.112573      13.112573      13.112573    1[6-(1,6,8)]
    60      14.416785      14.416785      14.416785    1[6-(6,6)]
    61      16.621571      16.621571      16.621571    1[6-(6,6)]
    62      15.939953      15.939953      15.939953    1[6-(6,6)]
    63      15.269759      15.269759      15.269759    1[6-(1,6,8)]
    64      15.446827      15.446827      15.446827    1[6-(1,6,8)]
    65      14.142615      14.142615      14.142615    1[6-(6,6)]
    66      11.937829      11.937829      11.937829    1[6-(6,6)]
    67       2.138147       2.138147       2.138147    1[6-(6,6)]
    68       2.968274       2.968274       2.968274    1[6-(1,6,8)]
    69       3.984988       3.984988       3.984988    1[6-(1,6,8)]
    70      18.822549      18.822549      18.822549    1[6-(6,6)]
    71        1.81257        1.81257        1.81257    1[6-(6,6)]
    72       7.381653       7.381653       7.381653    1[6-(6,6)]
    73       6.551526       6.551526       6.551526    1[6-(1,6,8)]
    74       5.534812       5.534812       5.534812    1[6-(1,6,8)]
    75       9.736851       9.736851       9.736851    1[6-(6,6)]
    76        7.70723        7.70723        7.70723    1[6-(6,6)]
    77       6.420153       6.420153       6.420153    1[6-(6,6)]
    78       5.749959       5.749959       5.749959    1[6-(1,6,8)]
    79       5.927027       5.927027       5.927027    1[6-(1,6,8)]
    80       4.622815       4.622815       4.622815    1[6-(6,6)]
    81       2.418029       2.418029       2.418029    1[6-(6,6)]
    82       3.099647       3.099647       3.099647    1[6-(6,6)]
    83       3.769841       3.769841       3.769841    1[6-(1,6,8)]
    84       3.592773       3.592773       3.592773    1[6-(1,6,8)]
    85       4.896985       4.896985       4.896985    1[6-(6,6)]
    86       7.101771       7.101771       7.101771    1[6-(6,6)]
    87      16.901453      16.901453      16.901453    1[6-(6,6)]
    88      16.071326      16.071326      16.071326    1[6-(1,6,8)]
    89      15.054612      15.054612      15.054612    1[6-(1,6,8)]
    90       0.217051       0.217051       0.217051    1[6-(6,6)]
    91       17.22703       17.22703       17.22703    1[6-(6,6)]
    92      11.657947      11.657947      11.657947    1[6-(6,6)]
    93      12.488074      12.488074      12.488074    1[6-(1,6,8)]
    94      13.504788      13.504788      13.504788    1[6-(1,6,8)]
    95       9.302749       9.302749       9.302749    1[6-(6,6)]
    96       11.33237       11.33237       11.33237    1[6-(6,6)]
    97       4.398148       4.398148       4.398148    6[6-(1,6),6-(1,6),8-(6)]
    98       5.723304       5.723304       5.723304    6[6-(1,6),6-(1,6),6-(8,8)]
    99       5.647145       5.647145       5.647145    6[1-(0),6-(6,6),6-(6,8)]
   100       5.296626       5.296626       5.296626    6[1-(0),1-(0),6-(6,6,6),8-(6)]
   101       4.565696       4.565696       4.565696    6[1-(0),6-(6,6),6-(6,6)]
   102        3.25006        3.25006        3.25006    6[1-(0),6-(6,6),6-(6,8)]
   103       3.324314       3.324314       3.324314    6[6-(1,6),6-(1,6),6-(8,8)]
   104       7.078923       7.078923       7.078923    6[6-(6,6),8-(30),8-(30)]
   105       2.048661       2.048661       2.048661    6[6-(6,6),8-(30),8-(30)]
   106       5.121652       5.121652       5.121652    6[6-(1,6),6-(1,6),8-(6)]
   107       3.796496       3.796496       3.796496    6[6-(1,6),6-(1,6),6-(8,8)]
   108       3.872655       3.872655       3.872655    6[1-(0),6-(6,6),6-(6,8)]
   109       4.223174       4.223174       4.223174    6[1-(0),1-(0),6-(6,6,6),8-(6)]
   110       4.954104       4.954104       4.954104    6[1-(0),6-(6,6),6-(6,6)]
   111        6.26974        6.26974        6.26974    6[1-(0),6-(6,6),6-(6,8)]
   112       6.195486       6.195486       6.195486    6[6-(1,6),6-(1,6),6-(8,8)]
   113       2.440877       2.440877       2.440877    6[6-(6,6),8-(30),8-(30)]
   114       7.471139       7.471139       7.471139    6[6-(6,6),8-(30),8-(30)]
   115      16.918589      16.918589      16.918589    6[6-(1,6),6-(1,6),8-(6)]
   116      18.156163      18.156163      18.156163    6[6-(1,6),6-(1,6),6-(8,8)]
   117      17.261301      17.261301      17.261301    6[1-(0),6-(6,6),6-(6,8)]
   118      15.406844      15.406844      15.406844    6[1-(0),1-(0),6-(6,6,6),8-(6)]
   119      18.679752      18.679752      18.679752    6[1-(0),6-(6,6),6-(6,6)]
   120      17.461217      17.461217      17.461217    6[1-(0),6-(6,6),6-(6,8)]
   121      18.346559      18.346559      18.346559    6[6-(1,6),6-(1,6),6-(8,8)]
   122       18.45318       18.45318       18.45318    6[6-(6,6),8-(30),8-(30)]
   123      18.818741      18.818741      18.818741    6[6-(6,6),8-(30),8-(30)]
   124      11.640811      11.640811      11.640811    6[6-(1,6),6-(1,6),8-(6)]
   125      10.403237      10.403237      10.403237    6[6-(1,6),6-(1,6),6-(8,8)]
   126      11.298099      11.298099      11.298099    6[1-(0),6-(6,6),6-(6,8)]
   127      13.152556      13.152556      13.152556    6[1-(0),1-(0),6-(6,6,6),8-(6)]
   128       9.879648       9.879648       9.879648    6[1-(0),6-(6,6),6-(6,6)]
   129      11.098183      11.098183      11.098183    6[1-(0),6-(6,6),6-(6,8)]
   130      10.212841      10.212841      10.212841    6[6-(1,6),6-(1,6),6-(8,8)]
   131       10.10622       10.10622       10.10622    6[6-(6,6),8-(30),8-(30)]
   132       9.740659       9.740659       9.740659    6[6-(6,6),8-(30),8-(30)]
   133      14.641452      14.641452      14.641452    6[6-(1,6),6-(1,6),8-(6)]
   134      13.316296      13.316296      13.316296    6[6-(1,6),6-(1,6),6-(8,8)]
   135      13.392455      13.392455      13.392455    6[1-(0),6-(6,6),6-(6,8)]
   136      13.742974      13.742974      13.742974    6[1-(0),1-(0),6-(6,6,6),8-(6)]
   137      14.473904      14.473904      14.473904    6[1-(0),6-(6,6),6-(6,6)]
   138       15.78954       15.78954       15.78954    6[1-(0),6-(6,6),6-(6,8)]
   139      15.715286      15.715286      15.715286    6[6-(1,6),6-(1,6),6-(8,8)]
   140      11.960677      11.960677      11.960677    6[6-(6,6),8-(30),8-(30)]
   141      16.990939      16.990939      16.990939    6[6-(6,6),8-(30),8-(30)]
   142      13.917948      13.917948      13.917948    6[6-(1,6),6-(1,6),8-(6)]
   143      15.243104      15.243104      15.243104    6[6-(1,6),6-(1,6),6-(8,8)]
   144      15.166945      15.166945      15.166945    6[1-(0),6-(6,6),6-(6,8)]
   145      14.816426      14.816426      14.816426    6[1-(0),1-(0),6-(6,6,6),8-(6)]
   146      14.085496      14.085496      14.085496    6[1-(0),6-(6,6),6-(6,6)]
   147       12.76986       12.76986       12.76986    6[1-(0),6-(6,6),6-(6,8)]
   148      12.844114      12.844114      12.844114    6[6-(1,6),6-(1,6),6-(8,8)]
   149      16.598723      16.598723      16.598723    6[6-(6,6),8-(30),8-(30)]
   150      11.568461      11.568461      11.568461    6[6-(6,6),8-(30),8-(30)]
   151       2.121011       2.121011       2.121011    6[6-(1,6),6-(1,6),8-(6)]
   152       0.883437       0.883437       0.883437    6[6-(1,6),6-(1,6),6-(8,8)]
   153       1.778299       1.778299       1.778299    6[1-(0),6-(6,6),6-(6,8)]
   154       3.632756       3.632756       3.632756    6[1-(0),1-(0),6-(6,6,6),8-(6)]
   155       0.359848       0.359848       0.359848    6[1-(0),6-(6,6),6-(6,6)]
   156       1.578383       1.578383       1.578383    6[1-(0),6-(6,6),6-(6,8)]
   157       0.693041       0.693041       0.693041    6[6-(1,6),6-(1,6),6-(8,8)]
   158        0.58642        0.58642        0.58642    6[6-(6,6),8-(30),8-(30)]
   159       0.220859       0.220859       0.220859    6[6-(6,6),8-(30),8-(30)]
   160       7.398789       7.398789       7.398789    6[6-(1,6),6-(1,6),8-(6)]
   161       8.636363       8.636363       8.636363    6[6-(1,6),6-(1,6),6-(8,8)]
   162       7.741501       7.741501       7.741501    6[1-(0),6-(6,6),6-(6,8)]
   163       5.887044       5.887044       5.887044    6[1-(0),1-(0),6-(6,6,6),8-(6)]
   164       9.159952       9.159952       9.159952    6[1-(0),6-(6,6),6-(6,6)]
   165       7.941417       7.941417       7.941417    6[1-(0),6-(6,6),6-(6,8)]
   166       8.826759       8.826759       8.826759    6[6-(1,6),6-(1,6),6-(8,8)]
   167        8.93338        8.93338        8.93338    6[6-(6,6),8-(30),8-(30)]
   168       9.298941       9.298941       9.298941    6[6-(6,6),8-(30),8-(30)]
   169      14.641452      14.641452      14.641452    6[6-(1,6),6-(1,6),8-(6)]
   170      13.316296      13.316296      13.316296    6[6-(1,6),6-(1,6),6-(8,8)]
   171      13.392455      13.392455      13.392455    6[1-(0),6-(6,6),6-(6,8)]
   172      13.742974      13.742974      13.742974    6[1-(0),1-(0),6-(6,6,6),8-(6)]
   173      14.473904      14.473904      14.473904    6[1-(0),6-(6,6),6-(6,6)]
   174       15.78954       15.78954       15.78954    6[1-(0),6-(6,6),6-(6,8)]
   175      15.715286      15.715286      15.715286    6[6-(1,6),6-(1,6),6-(8,8)]
   176      11.960677      11.960677      11.960677    6[6-(6,6),8-(30),8-(30)]
   177      16.990939      16.990939      16.990939    6[6-(6,6),8-(30),8-(30)]
   178      13.917948      13.917948      13.917948    6[6-(1,6),6-(1,6),8-(6)]
   179      15.243104      15.243104      15.243104    6[6-(1,6),6-(1,6),6-(8,8)]
   180      15.166945      15.166945      15.166945    6[1-(0),6-(6,6),6-(6,8)]
   181      14.816426      14.816426      14.816426    6[1-(0),1-(0),6-(6,6,6),8-(6)]
   182      14.085496      14.085496      14.085496    6[1-(0),6-(6,6),6-(6,6)]
   183       12.76986       12.76986       12.76986    6[1-(0),6-(6,6),6-(6,8)]
   184      12.844114      12.844114      12.844114    6[6-(1,6),6-(1,6),6-(8,8)]
   185      16.598723      16.598723      16.598723    6[6-(6,6),8-(30),8-(30)]
   186      11.568461      11.568461      11.568461    6[6-(6,6),8-(30),8-(30)]
   187       2.121011       2.121011       2.121011    6[6-(1,6),6-(1,6),8-(6)]
   188       0.883437       0.883437       0.883437    6[6-(1,6),6-(1,6),6-(8,8)]
   189       1.778299       1.778299       1.778299    6[1-(0),6-(6,6),6-(6,8)]
   190       3.632756       3.632756       3.632756    6[1-(0),1-(0),6-(6,6,6),8-(6)]
   191       0.359848       0.359848       0.359848    6[1-(0),6-(6,6),6-(6,6)]
   192       1.578383       1.578383       1.578383    6[1-(0),6-(6,6),6-(6,8)]
   193       0.693041       0.693041       0.693041    6[6-(1,6),6-(1,6),6-(8,8)]
   194        0.58642        0.58642        0.58642    6[6-(6,6),8-(30),8-(30)]
   195       0.220859       0.220859       0.220859    6[6-(6,6),8-(30),8-(30)]
   196       7.398789       7.398789       7.398789    6[6-(1,6),6-(1,6),8-(6)]
   197       8.636363       8.636363       8.636363    6[6-(1,6),6-(1,6),6-(8,8)]
   198       7.741501       7.741501       7.741501    6[1-(0),6-(6,6),6-(6,8)]
   199       5.887044       5.887044       5.887044    6[1-(0),1-(0),6-(6,6,6),8-(6)]
   200       9.159952       9.159952       9.159952    6[1-(0),6-(6,6),6-(6,6)]
   201       7.941417       7.941417       7.941417    6[1-(0),6-(6,6),6-(6,8)]
   202       8.826759       8.826759       8.826759    6[6-(1,6),6-(1,6),6-(8,8)]
   203        8.93338        8.93338        8.93338    6[6-(6,6),8-(30),8-(30)]
   204       9.298941       9.298941       9.298941    6[6-(6,6),8-(30),8-(30)]
   205       4.398148       4.398148       4.398148    6[6-(1,6),6-(1,6),8-(6)]
   206       5.723304       5.723304       5.723304    6[6-(1,6),6-(1,6),6-(8,8)]
   207       5.647145       5.647145       5.647145    6[1-(0),6-(6,6),6-(6,8)]
   208       5.296626       5.296626       5.296626    6[1-(0),1-(0),6-(6,6,6),8-(6)]
   209       4.565696       4.565696       4.565696    6[1-(0),6-(6,6),6-(6,6)]
   210        3.25006        3.25006        3.25006    6[1-(0),6-(6,6),6-(6,8)]
   211       3.324314       3.324314       3.324314    6[6-(1,6),6-(1,6),6-(8,8)]
   212       7.078923       7.078923       7.078923    6[6-(6,6),8-(30),8-(30)]
   213       2.048661       2.048661       2.048661    6[6-(6,6),8-(30),8-(30)]
   214       5.121652       5.121652       5.121652    6[6-(1,6),6-(1,6),8-(6)]
   215       3.796496       3.796496       3.796496    6[6-(1,6),6-(1,6),6-(8,8)]
   216       3.872655       3.872655       3.872655    6[1-(0),6-(6,6),6-(6,8)]
   217       4.223174       4.223174       4.223174    6[1-(0),1-(0),6-(6,6,6),8-(6)]
   218       4.954104       4.954104       4.954104    6[1-(0),6-(6,6),6-(6,6)]
   219        6.26974        6.26974        6.26974    6[1-(0),6-(6,6),6-(6,8)]
   220       6.195486       6.195486       6.195486    6[6-(1,6),6-(1,6),6-(8,8)]
   221       2.440877       2.440877       2.440877    6[6-(6,6),8-(30),8-(30)]
   222       7.471139       7.471139       7.471139    6[6-(6,6),8-(30),8-(30)]
   223      16.918589      16.918589      16.918589    6[6-(1,6),6-(1,6),8-(6)]
   224      18.156163      18.156163      18.156163    6[6-(1,6),6-(1,6),6-(8,8)]
   225      17.261301      17.261301      17.261301    6[1-(0),6-(6,6),6-(6,8)]
   226      15.406844      15.406844      15.406844    6[1-(0),1-(0),6-(6,6,6),8-(6)]
   227      18.679752      18.679752      18.679752    6[1-(0),6-(6,6),6-(6,6)]
   228      17.461217      17.461217      17.461217    6[1-(0),6-(6,6),6-(6,8)]
   229      18.346559      18.346559      18.346559    6[6-(1,6),6-(1,6),6-(8,8)]
   230       18.45318       18.45318       18.45318    6[6-(6,6),8-(30),8-(30)]
   231      18.818741      18.818741      18.818741    6[6-(6,6),8-(30),8-(30)]
   232      11.640811      11.640811      11.640811    6[6-(1,6),6-(1,6),8-(6)]
   233      10.403237      10.403237      10.403237    6[6-(1,6),6-(1,6),6-(8,8)]
   234      11.298099      11.298099      11.298099    6[1-(0),6-(6,6),6-(6,8)]
   235      13.152556      13.152556      13.152556    6[1-(0),1-(0),6-(6,6,6),8-(6)]
   236       9.879648       9.879648       9.879648    6[1-(0),6-(6,6),6-(6,6)]
   237      11.098183      11.098183      11.098183    6[1-(0),6-(6,6),6-(6,8)]
   238      10.212841      10.212841      10.212841    6[6-(1,6),6-(1,6),6-(8,8)]
   239       10.10622       10.10622       10.10622    6[6-(6,6),8-(30),8-(30)]
   240       9.740659       9.740659       9.740659    6[6-(6,6),8-(30),8-(30)]
   241         4.7599         4.7599         4.7599    6[6-(1,1,8),6-(1,1,8),6-(1,1,8),6-(1,1,8)]
   242        14.2797        14.2797        14.2797    6[6-(1,1,8),6-(1,1,8),6-(1,1,8),6-(1,1,8)]
   243        14.2797        14.2797        14.2797    6[6-(1,1,8),6-(1,1,8),6-(1,1,8),6-(1,1,8)]
   244         4.7599         4.7599         4.7599    6[6-(1,1,8),6-(1,1,8),6-(1,1,8),6-(1,1,8)]
   245       4.187379       4.187379       4.187379    8[6-(1,1,6),6-(6,6)]
   246       8.070696       8.070696       8.070696    8[6-(6,8),30-(8,8,8)]
   247       7.052458       7.052458       7.052458    8[6-(6,8),30-(8,8,8)]
   248       0.982634       0.982634       0.982634    8[6-(6,8),30-(8,8,8)]
   249       2.169753       2.169753       2.169753    8[6-(6,8),30-(8,8,8)]
   250       5.332421       5.332421       5.332421    8[6-(1,1,6),6-(6,6)]
   251       1.449104       1.449104       1.449104    8[6-(6,8),30-(8,8,8)]
   252       2.467342       2.467342       2.467342    8[6-(6,8),30-(8,8,8)]
   253       8.537166       8.537166       8.537166    8[6-(6,8),30-(8,8,8)]
   254       7.350047       7.350047       7.350047    8[6-(6,8),30-(8,8,8)]
   255        15.9866        15.9866        15.9866    8[6-(1,1,6),6-(6,6)]
   256      17.946156      17.946156      17.946156    8[6-(6,8),30-(8,8,8)]
   257       0.173832       0.173832       0.173832    8[6-(6,8),30-(8,8,8)]
   258      18.531623      18.531623      18.531623    8[6-(6,8),30-(8,8,8)]
   259       0.436007       0.436007       0.436007    8[6-(6,8),30-(8,8,8)]
   260        12.5728        12.5728        12.5728    8[6-(1,1,6),6-(6,6)]
   261      10.613244      10.613244      10.613244    8[6-(6,8),30-(8,8,8)]
   262       9.345968       9.345968       9.345968    8[6-(6,8),30-(8,8,8)]
   263      10.027777      10.027777      10.027777    8[6-(6,8),30-(8,8,8)]
   264       9.083793       9.083793       9.083793    8[6-(6,8),30-(8,8,8)]
   265      14.852221      14.852221      14.852221    8[6-(1,1,6),6-(6,6)]
   266      10.968904      10.968904      10.968904    8[6-(6,8),30-(8,8,8)]
   267      11.987142      11.987142      11.987142    8[6-(6,8),30-(8,8,8)]
   268      18.056966      18.056966      18.056966    8[6-(6,8),30-(8,8,8)]
   269      16.869847      16.869847      16.869847    8[6-(6,8),30-(8,8,8)]
   270      13.707179      13.707179      13.707179    8[6-(1,1,6),6-(6,6)]
   271      17.590496      17.590496      17.590496    8[6-(6,8),30-(8,8,8)]
   272      16.572258      16.572258      16.572258    8[6-(6,8),30-(8,8,8)]
   273      10.502434      10.502434      10.502434    8[6-(6,8),30-(8,8,8)]
   274      11.689553      11.689553      11.689553    8[6-(6,8),30-(8,8,8)]
   275          3.053          3.053          3.053    8[6-(1,1,6),6-(6,6)]
   276       1.093444       1.093444       1.093444    8[6-(6,8),30-(8,8,8)]
   277      18.865768      18.865768      18.865768    8[6-(6,8),30-(8,8,8)]
   278       0.507977       0.507977       0.507977    8[6-(6,8),30-(8,8,8)]
   279      18.603593      18.603593      18.603593    8[6-(6,8),30-(8,8,8)]
   280         6.4668         6.4668         6.4668    8[6-(1,1,6),6-(6,6)]
   281       8.426356       8.426356       8.426356    8[6-(6,8),30-(8,8,8)]
   282       9.693632       9.693632       9.693632    8[6-(6,8),30-(8,8,8)]
   283       9.011823       9.011823       9.011823    8[6-(6,8),30-(8,8,8)]
   284       9.955807       9.955807       9.955807    8[6-(6,8),30-(8,8,8)]
   285      14.852221      14.852221      14.852221    8[6-(1,1,6),6-(6,6)]
   286      10.968904      10.968904      10.968904    8[6-(6,8),30-(8,8,8)]
   287      11.987142      11.987142      11.987142    8[6-(6,8),30-(8,8,8)]
   288      18.056966      18.056966      18.056966    8[6-(6,8),30-(8,8,8)]
   289      16.869847      16.869847      16.869847    8[6-(6,8),30-(8,8,8)]
   290      13.707179      13.707179      13.707179    8[6-(1,1,6),6-(6,6)]
   291      17.590496      17.590496      17.590496    8[6-(6,8),30-(8,8,8)]
   292      16.572258      16.572258      16.572258    8[6-(6,8),30-(8,8,8)]
   293      10.502434      10.502434      10.502434    8[6-(6,8),30-(8,8,8)]
   294      11.689553      11.689553      11.689553    8[6-(6,8),30-(8,8,8)]
   295          3.053          3.053          3.053    8[6-(1,1,6),6-(6,6)]
   296       1.093444       1.093444       1.093444    8[6-(6,8),30-(8,8,8)]
   297      18.865768      18.865768      18.865768    8[6-(6,8),30-(8,8,8)]
   298       0.507977       0.507977       0.507977    8[6-(6,8),30-(8,8,8)]
   299      18.603593      18.603593      18.603593    8[6-(6,8),30-(8,8,8)]
   300         6.4668         6.4668         6.4668    8[6-(1,1,6),6-(6,6)]
   301       8.426356       8.426356       8.426356    8[6-(6,8),30-(8,8,8)]
   302       9.693632       9.693632       9.693632    8[6-(6,8),30-(8,8,8)]
   303       9.011823       9.011823       9.011823    8[6-(6,8),30-(8,8,8)]
   304       9.955807       9.955807       9.955807    8[6-(6,8),30-(8,8,8)]
   305       4.187379       4.187379       4.187379    8[6-(1,1,6),6-(6,6)]
   306       8.070696       8.070696       8.070696    8[6-(6,8),30-(8,8,8)]
   307       7.052458       7.052458       7.052458    8[6-(6,8),30-(8,8,8)]
   308       0.982634       0.982634       0.982634    8[6-(6,8),30-(8,8,8)]
   309       2.169753       2.169753       2.169753    8[6-(6,8),30-(8,8,8)]
   310       5.332421       5.332421       5.332421    8[6-(1,1,6),6-(6,6)]
   311       1.449104       1.449104       1.449104    8[6-(6,8),30-(8,8,8)]
   312       2.467342       2.467342       2.467342    8[6-(6,8),30-(8,8,8)]
   313       8.537166       8.537166       8.537166    8[6-(6,8),30-(8,8,8)]
   314       7.350047       7.350047       7.350047    8[6-(6,8),30-(8,8,8)]
   315        15.9866        15.9866        15.9866    8[6-(1,1,6),6-(6,6)]
   316      17.946156      17.946156      17.946156    8[6-(6,8),30-(8,8,8)]
   317       0.173832       0.173832       0.173832    8[6-(6,8),30-(8,8,8)]
   318      18.531623      18.531623      18.531623    8[6-(6,8),30-(8,8,8)]
   319       0.436007       0.436007       0.436007    8[6-(6,8),30-(8,8,8)]
   320        12.5728        12.5728        12.5728    8[6-(1,1,6),6-(6,6)]
   321      10.613244      10.613244      10.613244    8[6-(6,8),30-(8,8,8)]
   322       9.345968       9.345968       9.345968    8[6-(6,8),30-(8,8,8)]
   323      10.027777      10.027777      10.027777    8[6-(6,8),30-(8,8,8)]
   324       9.083793       9.083793       9.083793    8[6-(6,8),30-(8,8,8)]
