# Supplementary material for: A collection of forcefield precursors for metal–organic frameworks
Source: RSC Adv. 2019 Nov 13;9(63):36492–507. doi: 10.1039/c9ra07327b (PMC9075174; doi:10.1039/c9ra07327b)
Supplement: RA-009-C9RA07327B-s2693 [file RA-009-C9RA07327B-s2693.txt]

WEHJEA_clean

21.553000    0.000000    0.000000
0.000000    21.553000    0.000000
0.000000    0.000000    40.781000

     1       8.189924       8.189924       8.189924    30[8-(6),8-(6),8-(6),8-(6)]
     2        9.69885        9.69885        9.69885    30[8-(6),8-(6),8-(6),8-(6)]
     3      20.282882      20.282882      20.282882    30[8-(6),8-(6),8-(6)]
     4       0.188589       0.188589       0.188589    30[8-(6),8-(6),8-(6),8-(6),8-(6)]
     5      13.363076      13.363076      13.363076    30[8-(6),8-(6),8-(6),8-(6)]
     6       11.85415       11.85415       11.85415    30[8-(6),8-(6),8-(6),8-(6)]
     7       1.270118       1.270118       1.270118    30[8-(6),8-(6),8-(6)]
     8      21.364411      21.364411      21.364411    30[8-(6),8-(6),8-(6),8-(6),8-(6)]
     9       8.949883       8.949883       8.949883    30[8-(6),8-(6),8-(6),8-(6)]
    10      11.503052      11.503052      11.503052    30[8-(6),8-(6),8-(6),8-(6)]
    11      12.140805      12.140805      12.140805    30[8-(6),8-(6),8-(6)]
    12      10.032706      10.032706      10.032706    30[8-(6),8-(6),8-(6),8-(6),8-(6)]
    13      12.603117      12.603117      12.603117    30[8-(6),8-(6),8-(6),8-(6)]
    14      10.049948      10.049948      10.049948    30[8-(6),8-(6),8-(6),8-(6)]
    15       9.412195       9.412195       9.412195    30[8-(6),8-(6),8-(6)]
    16      11.520294      11.520294      11.520294    30[8-(6),8-(6),8-(6),8-(6),8-(6)]
    17       2.586576       2.586576       2.586576    30[8-(6),8-(6),8-(6),8-(6)]
    18        1.07765        1.07765        1.07765    30[8-(6),8-(6),8-(6),8-(6)]
    19      12.046618      12.046618      12.046618    30[8-(6),8-(6),8-(6)]
    20      10.587911      10.587911      10.587911    30[8-(6),8-(6),8-(6),8-(6),8-(6)]
    21      18.966424      18.966424      18.966424    30[8-(6),8-(6),8-(6),8-(6)]
    22       20.47535       20.47535       20.47535    30[8-(6),8-(6),8-(6),8-(6)]
    23       9.506382       9.506382       9.506382    30[8-(6),8-(6),8-(6)]
    24      10.965089      10.965089      10.965089    30[8-(6),8-(6),8-(6),8-(6),8-(6)]
    25       1.826617       1.826617       1.826617    30[8-(6),8-(6),8-(6),8-(6)]
    26      20.826448      20.826448      20.826448    30[8-(6),8-(6),8-(6),8-(6)]
    27      20.188695      20.188695      20.188695    30[8-(6),8-(6),8-(6)]
    28       0.743794       0.743794       0.743794    30[8-(6),8-(6),8-(6),8-(6),8-(6)]
    29      19.726383      19.726383      19.726383    30[8-(6),8-(6),8-(6),8-(6)]
    30       0.726552       0.726552       0.726552    30[8-(6),8-(6),8-(6),8-(6)]
    31       1.364305       1.364305       1.364305    30[8-(6),8-(6),8-(6)]
    32      20.809206      20.809206      20.809206    30[8-(6),8-(6),8-(6),8-(6),8-(6)]
    33        5.03047        5.03047        5.03047    1[6-(1,6,8)]
    34       4.521819       4.521819       4.521819    1[6-(1,6,8)]
    35       1.806141       1.806141       1.806141    1[6-(1,6,8)]
    36       2.750163       2.750163       2.750163    1[6-(1,6,8)]
    37       5.455064       5.455064       5.455064    1[6-(1,6,8)]
    38       4.301979       4.301979       4.301979    1[6-(1,6,8)]
    39       2.605758       2.605758       2.605758    1[6-(1,6,8)]
    40       2.896723       2.896723       2.896723    1[6-(1,6,8)]
    41       6.226662       6.226662       6.226662    1[6-(6,6)]
    42       4.170506       4.170506       4.170506    1[6-(6,6)]
    43       2.254444       2.254444       2.254444    1[6-(6,6)]
    44        5.60378        5.60378        5.60378    1[6-(6,6)]
    45        4.27396        4.27396        4.27396    1[6-(6,6)]
    46       1.700532       1.700532       1.700532    1[6-(6,6)]
    47       0.829791       0.829791       0.829791    1[6-(6,6)]
    48      20.578804      20.578804      20.578804    1[6-(6,6)]
    49       1.101358       1.101358       1.101358    1[6-(6,6)]
    50       6.459434       6.459434       6.459434    1[6-(6,6)]
    51       9.668676       9.668676       9.668676    1[6-(6,6)]
    52       6.554267       6.554267       6.554267    1[6-(6,6)]
    53       16.52253       16.52253       16.52253    1[6-(1,6,8)]
    54      17.031181      17.031181      17.031181    1[6-(1,6,8)]
    55      19.746859      19.746859      19.746859    1[6-(1,6,8)]
    56      18.802837      18.802837      18.802837    1[6-(1,6,8)]
    57      16.097936      16.097936      16.097936    1[6-(1,6,8)]
    58      17.251021      17.251021      17.251021    1[6-(1,6,8)]
    59      18.947242      18.947242      18.947242    1[6-(1,6,8)]
    60      18.656277      18.656277      18.656277    1[6-(1,6,8)]
    61      15.326338      15.326338      15.326338    1[6-(6,6)]
    62      17.382495      17.382495      17.382495    1[6-(6,6)]
    63      19.298556      19.298556      19.298556    1[6-(6,6)]
    64       15.94922       15.94922       15.94922    1[6-(6,6)]
    65       17.27904       17.27904       17.27904    1[6-(6,6)]
    66      19.852468      19.852468      19.852468    1[6-(6,6)]
    67      20.723209      20.723209      20.723209    1[6-(6,6)]
    68       0.974196       0.974196       0.974196    1[6-(6,6)]
    69      20.451642      20.451642      20.451642    1[6-(6,6)]
    70      15.093566      15.093566      15.093566    1[6-(6,6)]
    71      11.884324      11.884324      11.884324    1[6-(6,6)]
    72      14.998733      14.998733      14.998733    1[6-(6,6)]
    73      15.537558      15.537558      15.537558    1[6-(1,6,8)]
    74      16.766079      16.766079      16.766079    1[6-(1,6,8)]
    75      16.938503      16.938503      16.938503    1[6-(1,6,8)]
    76      18.182111      18.182111      18.182111    1[6-(1,6,8)]
    77      17.013938      17.013938      17.013938    1[6-(1,6,8)]
    78      17.942873      17.942873      17.942873    1[6-(1,6,8)]
    79      15.007354      15.007354      15.007354    1[6-(1,6,8)]
    80      16.033277      16.033277      16.033277    1[6-(1,6,8)]
    81      13.414587      13.414587      13.414587    1[6-(6,6)]
    82      10.638561      10.638561      10.638561    1[6-(6,6)]
    83      13.690466      13.690466      13.690466    1[6-(6,6)]
    84      14.890968      14.890968      14.890968    1[6-(6,6)]
    85      12.481342      12.481342      12.481342    1[6-(6,6)]
    86      13.934014      13.934014      13.934014    1[6-(6,6)]
    87      19.473136      19.473136      19.473136    1[6-(6,6)]
    88       0.743579       0.743579       0.743579    1[6-(6,6)]
    89      19.382613      19.382613      19.382613    1[6-(6,6)]
    90      19.430029      19.430029      19.430029    1[6-(6,6)]
    91      20.712433      20.712433      20.712433    1[6-(6,6)]
    92      19.007591      19.007591      19.007591    1[6-(6,6)]
    93       6.015442       6.015442       6.015442    1[6-(1,6,8)]
    94       4.786921       4.786921       4.786921    1[6-(1,6,8)]
    95       4.614497       4.614497       4.614497    1[6-(1,6,8)]
    96       3.370889       3.370889       3.370889    1[6-(1,6,8)]
    97       4.539062       4.539062       4.539062    1[6-(1,6,8)]
    98       3.610128       3.610128       3.610128    1[6-(1,6,8)]
    99       6.545646       6.545646       6.545646    1[6-(1,6,8)]
   100       5.519723       5.519723       5.519723    1[6-(1,6,8)]
   101       8.138413       8.138413       8.138413    1[6-(6,6)]
   102      10.914439      10.914439      10.914439    1[6-(6,6)]
   103       7.862534       7.862534       7.862534    1[6-(6,6)]
   104       6.662032       6.662032       6.662032    1[6-(6,6)]
   105       9.071658       9.071658       9.071658    1[6-(6,6)]
   106       7.618985       7.618985       7.618985    1[6-(6,6)]
   107       2.079865       2.079865       2.079865    1[6-(6,6)]
   108      20.809422      20.809422      20.809422    1[6-(6,6)]
   109       2.170387       2.170387       2.170387    1[6-(6,6)]
   110       2.122971       2.122971       2.122971    1[6-(6,6)]
   111       0.840567       0.840567       0.840567    1[6-(6,6)]
   112       2.545409       2.545409       2.545409    1[6-(6,6)]
   113        5.74603        5.74603        5.74603    1[6-(1,6,8)]
   114       6.254681       6.254681       6.254681    1[6-(1,6,8)]
   115       8.970359       8.970359       8.970359    1[6-(1,6,8)]
   116       8.026337       8.026337       8.026337    1[6-(1,6,8)]
   117       5.321436       5.321436       5.321436    1[6-(1,6,8)]
   118       6.474521       6.474521       6.474521    1[6-(1,6,8)]
   119       8.170742       8.170742       8.170742    1[6-(1,6,8)]
   120       7.879777       7.879777       7.879777    1[6-(1,6,8)]
   121       4.549838       4.549838       4.549838    1[6-(6,6)]
   122       6.605995       6.605995       6.605995    1[6-(6,6)]
   123       8.522056       8.522056       8.522056    1[6-(6,6)]
   124        5.17272        5.17272        5.17272    1[6-(6,6)]
   125        6.50254        6.50254        6.50254    1[6-(6,6)]
   126       9.075968       9.075968       9.075968    1[6-(6,6)]
   127        9.94671        9.94671        9.94671    1[6-(6,6)]
   128      11.750696      11.750696      11.750696    1[6-(6,6)]
   129       9.675142       9.675142       9.675142    1[6-(6,6)]
   130       4.317066       4.317066       4.317066    1[6-(6,6)]
   131       1.107824       1.107824       1.107824    1[6-(6,6)]
   132       4.222233       4.222233       4.222233    1[6-(6,6)]
   133       15.80697       15.80697       15.80697    1[6-(1,6,8)]
   134      15.298319      15.298319      15.298319    1[6-(1,6,8)]
   135      12.582641      12.582641      12.582641    1[6-(1,6,8)]
   136      13.526663      13.526663      13.526663    1[6-(1,6,8)]
   137      16.231564      16.231564      16.231564    1[6-(1,6,8)]
   138      15.078479      15.078479      15.078479    1[6-(1,6,8)]
   139      13.382258      13.382258      13.382258    1[6-(1,6,8)]
   140      13.673223      13.673223      13.673223    1[6-(1,6,8)]
   141      17.003162      17.003162      17.003162    1[6-(6,6)]
   142      14.947006      14.947006      14.947006    1[6-(6,6)]
   143      13.030944      13.030944      13.030944    1[6-(6,6)]
   144       16.38028       16.38028       16.38028    1[6-(6,6)]
   145       15.05046       15.05046       15.05046    1[6-(6,6)]
   146      12.477032      12.477032      12.477032    1[6-(6,6)]
   147      11.606291      11.606291      11.606291    1[6-(6,6)]
   148       9.802304       9.802304       9.802304    1[6-(6,6)]
   149      11.877858      11.877858      11.877858    1[6-(6,6)]
   150      17.235934      17.235934      17.235934    1[6-(6,6)]
   151      20.445176      20.445176      20.445176    1[6-(6,6)]
   152      17.330767      17.330767      17.330767    1[6-(6,6)]
   153      16.791942      16.791942      16.791942    1[6-(1,6,8)]
   154      15.563421      15.563421      15.563421    1[6-(1,6,8)]
   155      15.390997      15.390997      15.390997    1[6-(1,6,8)]
   156      14.147389      14.147389      14.147389    1[6-(1,6,8)]
   157      15.315562      15.315562      15.315562    1[6-(1,6,8)]
   158      14.386628      14.386628      14.386628    1[6-(1,6,8)]
   159      17.322146      17.322146      17.322146    1[6-(1,6,8)]
   160      16.296223      16.296223      16.296223    1[6-(1,6,8)]
   161      18.914913      18.914913      18.914913    1[6-(6,6)]
   162       0.137939       0.137939       0.137939    1[6-(6,6)]
   163      18.639034      18.639034      18.639034    1[6-(6,6)]
   164      17.438532      17.438532      17.438532    1[6-(6,6)]
   165      19.848158      19.848158      19.848158    1[6-(6,6)]
   166      18.395486      18.395486      18.395486    1[6-(6,6)]
   167      12.856365      12.856365      12.856365    1[6-(6,6)]
   168      10.032922      10.032922      10.032922    1[6-(6,6)]
   169      12.946887      12.946887      12.946887    1[6-(6,6)]
   170      12.899471      12.899471      12.899471    1[6-(6,6)]
   171      11.617067      11.617067      11.617067    1[6-(6,6)]
   172      13.321909      13.321909      13.321909    1[6-(6,6)]
   173       4.761058       4.761058       4.761058    1[6-(1,6,8)]
   174       5.989579       5.989579       5.989579    1[6-(1,6,8)]
   175       6.162003       6.162003       6.162003    1[6-(1,6,8)]
   176       7.405611       7.405611       7.405611    1[6-(1,6,8)]
   177       6.237438       6.237438       6.237438    1[6-(1,6,8)]
   178       7.166373       7.166373       7.166373    1[6-(1,6,8)]
   179       4.230854       4.230854       4.230854    1[6-(1,6,8)]
   180       5.256777       5.256777       5.256777    1[6-(1,6,8)]
   181       2.638087       2.638087       2.638087    1[6-(6,6)]
   182      21.415061      21.415061      21.415061    1[6-(6,6)]
   183       2.913966       2.913966       2.913966    1[6-(6,6)]
   184       4.114468       4.114468       4.114468    1[6-(6,6)]
   185       1.704842       1.704842       1.704842    1[6-(6,6)]
   186       3.157515       3.157515       3.157515    1[6-(6,6)]
   187       8.696636       8.696636       8.696636    1[6-(6,6)]
   188      11.520079      11.520079      11.520079    1[6-(6,6)]
   189       8.606113       8.606113       8.606113    1[6-(6,6)]
   190        8.65353        8.65353        8.65353    1[6-(6,6)]
   191       9.935933       9.935933       9.935933    1[6-(6,6)]
   192       8.231091       8.231091       8.231091    1[6-(6,6)]
   193       3.655389       3.655389       3.655389    6[6-(1,1,8),6-(1,1,8),6-(1,1,8),6-(1,1,8)]
   194       4.245941       4.245941       4.245941    6[1-(0),1-(0),6-(6,6,6),8-(6)]
   195       2.459197       2.459197       2.459197    6[1-(0),1-(0),6-(6,6,6),8-(6)]
   196       4.674846       4.674846       4.674846    6[1-(0),1-(0),6-(6,6,6),8-(6)]
   197       3.273901       3.273901       3.273901    6[1-(0),1-(0),6-(6,6,6),8-(6)]
   198       4.233009       4.233009       4.233009    6[6-(1,6),6-(1,6),8-(6)]
   199       5.403337       5.403337       5.403337    6[1-(0),6-(6,6),6-(6,8)]
   200       5.347299       5.347299       5.347299    6[6-(1,6),6-(1,6),6-(8,8)]
   201       6.763331       6.763331       6.763331    6[6-(6,6),8-(30),8-(30)]
   202       4.183437       4.183437       4.183437    6[1-(0),6-(6,6),6-(6,6)]
   203       3.010954       3.010954       3.010954    6[6-(1,6),6-(1,6),6-(8,8)]
   204       3.047594       3.047594       3.047594    6[1-(0),6-(6,6),6-(6,8)]
   205        1.72424        1.72424        1.72424    6[6-(6,6),8-(30),8-(30)]
   206       3.623059       3.623059       3.623059    6[6-(1,6),6-(1,6),8-(6)]
   207       4.907618       4.907618       4.907618    6[1-(0),6-(6,6),6-(6,8)]
   208       5.149012       5.149012       5.149012    6[6-(1,6),6-(1,6),6-(8,8)]
   209       6.634013       6.634013       6.634013    6[6-(6,6),8-(30),8-(30)]
   210       4.116623       4.116623       4.116623    6[1-(0),6-(6,6),6-(6,6)]
   211       2.819132       2.819132       2.819132    6[6-(1,6),6-(1,6),6-(8,8)]
   212       2.560496       2.560496       2.560496    6[1-(0),6-(6,6),6-(6,8)]
   213       1.644494       1.644494       1.644494    6[6-(6,6),8-(30),8-(30)]
   214        1.00868        1.00868        1.00868    6[6-(1,6),6-(1,6),8-(6)]
   215        0.57762        0.57762        0.57762    6[1-(0),6-(6,6),6-(6,8)]
   216      21.324538      21.324538      21.324538    6[6-(1,6),6-(1,6),6-(8,8)]
   217      20.865459      20.865459      20.865459    6[6-(6,6),8-(30),8-(30)]
   218      21.068058      21.068058      21.068058    6[1-(0),6-(6,6),6-(6,6)]
   219      -0.017242      -0.017242      -0.017242    6[6-(1,6),6-(1,6),6-(8,8)]
   220        0.75651        0.75651        0.75651    6[1-(0),6-(6,6),6-(6,8)]
   221      21.251258      21.251258      21.251258    6[6-(6,6),8-(30),8-(30)]
   222       6.261146       6.261146       6.261146    6[6-(1,6),6-(1,6),8-(6)]
   223       6.881873       6.881873       6.881873    6[1-(0),6-(6,6),6-(6,8)]
   224       8.131947       8.131947       8.131947    6[6-(1,6),6-(1,6),6-(8,8)]
   225       8.703101       8.703101       8.703101    6[6-(6,6),8-(30),8-(30)]
   226       8.815177       8.815177       8.815177    6[1-(0),6-(6,6),6-(6,6)]
   227       8.172898       8.172898       8.172898    6[6-(1,6),6-(1,6),6-(8,8)]
   228       6.942221       6.942221       6.942221    6[1-(0),6-(6,6),6-(6,8)]
   229       8.782848       8.782848       8.782848    6[6-(6,6),8-(30),8-(30)]
   230      17.897611      17.897611      17.897611    6[6-(1,1,8),6-(1,1,8),6-(1,1,8),6-(1,1,8)]
   231      17.307059      17.307059      17.307059    6[1-(0),1-(0),6-(6,6,6),8-(6)]
   232      19.093803      19.093803      19.093803    6[1-(0),1-(0),6-(6,6,6),8-(6)]
   233      16.878154      16.878154      16.878154    6[1-(0),1-(0),6-(6,6,6),8-(6)]
   234      18.279099      18.279099      18.279099    6[1-(0),1-(0),6-(6,6,6),8-(6)]
   235      17.319991      17.319991      17.319991    6[6-(1,6),6-(1,6),8-(6)]
   236      16.149663      16.149663      16.149663    6[1-(0),6-(6,6),6-(6,8)]
   237      16.205701      16.205701      16.205701    6[6-(1,6),6-(1,6),6-(8,8)]
   238      14.789669      14.789669      14.789669    6[6-(6,6),8-(30),8-(30)]
   239      17.369563      17.369563      17.369563    6[1-(0),6-(6,6),6-(6,6)]
   240      18.542046      18.542046      18.542046    6[6-(1,6),6-(1,6),6-(8,8)]
   241      18.505406      18.505406      18.505406    6[1-(0),6-(6,6),6-(6,8)]
   242       19.82876       19.82876       19.82876    6[6-(6,6),8-(30),8-(30)]
   243      17.929941      17.929941      17.929941    6[6-(1,6),6-(1,6),8-(6)]
   244      16.645382      16.645382      16.645382    6[1-(0),6-(6,6),6-(6,8)]
   245      16.403988      16.403988      16.403988    6[6-(1,6),6-(1,6),6-(8,8)]
   246      14.918987      14.918987      14.918987    6[6-(6,6),8-(30),8-(30)]
   247      17.436377      17.436377      17.436377    6[1-(0),6-(6,6),6-(6,6)]
   248      18.733868      18.733868      18.733868    6[6-(1,6),6-(1,6),6-(8,8)]
   249      18.992504      18.992504      18.992504    6[1-(0),6-(6,6),6-(6,8)]
   250      19.908506      19.908506      19.908506    6[6-(6,6),8-(30),8-(30)]
   251       20.54432       20.54432       20.54432    6[6-(1,6),6-(1,6),8-(6)]
   252       20.97538       20.97538       20.97538    6[1-(0),6-(6,6),6-(6,8)]
   253       0.228462       0.228462       0.228462    6[6-(1,6),6-(1,6),6-(8,8)]
   254       0.687541       0.687541       0.687541    6[6-(6,6),8-(30),8-(30)]
   255       0.484943       0.484943       0.484943    6[1-(0),6-(6,6),6-(6,6)]
   256       0.017242       0.017242       0.017242    6[6-(1,6),6-(1,6),6-(8,8)]
   257       20.79649       20.79649       20.79649    6[1-(0),6-(6,6),6-(6,8)]
   258       0.301742       0.301742       0.301742    6[6-(6,6),8-(30),8-(30)]
   259      15.291854      15.291854      15.291854    6[6-(1,6),6-(1,6),8-(6)]
   260      14.671127      14.671127      14.671127    6[1-(0),6-(6,6),6-(6,8)]
   261      13.421053      13.421053      13.421053    6[6-(1,6),6-(1,6),6-(8,8)]
   262      12.849899      12.849899      12.849899    6[6-(6,6),8-(30),8-(30)]
   263      12.737823      12.737823      12.737823    6[1-(0),6-(6,6),6-(6,6)]
   264      13.380102      13.380102      13.380102    6[6-(1,6),6-(1,6),6-(8,8)]
   265      14.610779      14.610779      14.610779    6[1-(0),6-(6,6),6-(6,8)]
   266      12.770153      12.770153      12.770153    6[6-(6,6),8-(30),8-(30)]
   267      16.649693      16.649693      16.649693    6[6-(1,1,8),6-(1,1,8),6-(1,1,8),6-(1,1,8)]
   268      16.056985      16.056985      16.056985    6[1-(0),1-(0),6-(6,6,6),8-(6)]
   269      17.498881      17.498881      17.498881    6[1-(0),1-(0),6-(6,6,6),8-(6)]
   270       17.53121       17.53121       17.53121    6[1-(0),1-(0),6-(6,6,6),8-(6)]
   271      15.604372      15.604372      15.604372    6[1-(0),1-(0),6-(6,6,6),8-(6)]
   272      13.746503      13.746503      13.746503    6[6-(1,6),6-(1,6),8-(6)]
   273       13.07405       13.07405       13.07405    6[1-(0),6-(6,6),6-(6,8)]
   274      11.888635      11.888635      11.888635    6[6-(1,6),6-(1,6),6-(8,8)]
   275       11.17092       11.17092       11.17092    6[6-(6,6),8-(30),8-(30)]
   276      11.412313      11.412313      11.412313    6[1-(0),6-(6,6),6-(6,6)]
   277       12.10201       12.10201       12.10201    6[6-(1,6),6-(1,6),6-(8,8)]
   278      13.248629      13.248629      13.248629    6[1-(0),6-(6,6),6-(6,8)]
   279      11.623533      11.623533      11.623533    6[6-(6,6),8-(30),8-(30)]
   280      14.505169      14.505169      14.505169    6[6-(1,6),6-(1,6),8-(6)]
   281      14.431889      14.431889      14.431889    6[1-(0),6-(6,6),6-(6,8)]
   282      13.668913      13.668913      13.668913    6[6-(1,6),6-(1,6),6-(8,8)]
   283      13.543905      13.543905      13.543905    6[6-(6,6),8-(30),8-(30)]
   284      13.015857      13.015857      13.015857    6[1-(0),6-(6,6),6-(6,6)]
   285      13.106379      13.106379      13.106379    6[6-(1,6),6-(1,6),6-(8,8)]
   286      13.865045      13.865045      13.865045    6[1-(0),6-(6,6),6-(6,8)]
   287      12.397286      12.397286      12.397286    6[6-(6,6),8-(30),8-(30)]
   288      19.192947      19.192947      19.192947    6[6-(1,6),6-(1,6),8-(6)]
   289      19.813673      19.813673      19.813673    6[1-(0),6-(6,6),6-(6,8)]
   290       20.94305       20.94305       20.94305    6[6-(1,6),6-(1,6),6-(8,8)]
   291      21.494807      21.494807      21.494807    6[6-(6,6),8-(30),8-(30)]
   292      21.507739      21.507739      21.507739    6[1-(0),6-(6,6),6-(6,6)]
   293      20.915031      20.915031      20.915031    6[6-(1,6),6-(1,6),6-(8,8)]
   294      19.764101      19.764101      19.764101    6[1-(0),6-(6,6),6-(6,8)]
   295       21.48403       21.48403       21.48403    6[6-(6,6),8-(30),8-(30)]
   296      19.123977      19.123977      19.123977    6[6-(1,6),6-(1,6),8-(6)]
   297      19.548571      19.548571      19.548571    6[1-(0),6-(6,6),6-(6,8)]
   298      20.152055      20.152055      20.152055    6[6-(1,6),6-(1,6),6-(8,8)]
   299      20.546475      20.546475      20.546475    6[6-(6,6),8-(30),8-(30)]
   300      20.343877      20.343877      20.343877    6[1-(0),6-(6,6),6-(6,6)]
   301      19.960233      19.960233      19.960233    6[6-(1,6),6-(1,6),6-(8,8)]
   302      19.317954      19.317954      19.317954    6[1-(0),6-(6,6),6-(6,8)]
   303      20.184385      20.184385      20.184385    6[6-(6,6),8-(30),8-(30)]
   304       4.903308       4.903308       4.903308    6[6-(1,1,8),6-(1,1,8),6-(1,1,8),6-(1,1,8)]
   305       5.496015       5.496015       5.496015    6[1-(0),1-(0),6-(6,6,6),8-(6)]
   306       4.054119       4.054119       4.054119    6[1-(0),1-(0),6-(6,6,6),8-(6)]
   307        4.02179        4.02179        4.02179    6[1-(0),1-(0),6-(6,6,6),8-(6)]
   308       5.948628       5.948628       5.948628    6[1-(0),1-(0),6-(6,6,6),8-(6)]
   309       7.806497       7.806497       7.806497    6[6-(1,6),6-(1,6),8-(6)]
   310        8.47895        8.47895        8.47895    6[1-(0),6-(6,6),6-(6,8)]
   311       9.664365       9.664365       9.664365    6[6-(1,6),6-(1,6),6-(8,8)]
   312       10.38208       10.38208       10.38208    6[6-(6,6),8-(30),8-(30)]
   313      10.140687      10.140687      10.140687    6[1-(0),6-(6,6),6-(6,6)]
   314       9.450991       9.450991       9.450991    6[6-(1,6),6-(1,6),6-(8,8)]
   315       8.304371       8.304371       8.304371    6[1-(0),6-(6,6),6-(6,8)]
   316       9.929467       9.929467       9.929467    6[6-(6,6),8-(30),8-(30)]
   317       7.047831       7.047831       7.047831    6[6-(1,6),6-(1,6),8-(6)]
   318       7.121111       7.121111       7.121111    6[1-(0),6-(6,6),6-(6,8)]
   319       7.884087       7.884087       7.884087    6[6-(1,6),6-(1,6),6-(8,8)]
   320       8.009095       8.009095       8.009095    6[6-(6,6),8-(30),8-(30)]
   321       8.537143       8.537143       8.537143    6[1-(0),6-(6,6),6-(6,6)]
   322       8.446621       8.446621       8.446621    6[6-(1,6),6-(1,6),6-(8,8)]
   323       7.687955       7.687955       7.687955    6[1-(0),6-(6,6),6-(6,8)]
   324       9.155714       9.155714       9.155714    6[6-(6,6),8-(30),8-(30)]
   325       2.360054       2.360054       2.360054    6[6-(1,6),6-(1,6),8-(6)]
   326       1.739327       1.739327       1.739327    6[1-(0),6-(6,6),6-(6,8)]
   327        0.60995        0.60995        0.60995    6[6-(1,6),6-(1,6),6-(8,8)]
   328       0.058193       0.058193       0.058193    6[6-(6,6),8-(30),8-(30)]
   329       0.045261       0.045261       0.045261    6[1-(0),6-(6,6),6-(6,6)]
   330       0.637969       0.637969       0.637969    6[6-(1,6),6-(1,6),6-(8,8)]
   331       1.788899       1.788899       1.788899    6[1-(0),6-(6,6),6-(6,8)]
   332        0.06897        0.06897        0.06897    6[6-(6,6),8-(30),8-(30)]
   333       2.429023       2.429023       2.429023    6[6-(1,6),6-(1,6),8-(6)]
   334       2.004429       2.004429       2.004429    6[1-(0),6-(6,6),6-(6,8)]
   335       1.400945       1.400945       1.400945    6[6-(1,6),6-(1,6),6-(8,8)]
   336       1.006525       1.006525       1.006525    6[6-(6,6),8-(30),8-(30)]
   337       1.209123       1.209123       1.209123    6[1-(0),6-(6,6),6-(6,6)]
   338       1.592767       1.592767       1.592767    6[6-(1,6),6-(1,6),6-(8,8)]
   339       2.235046       2.235046       2.235046    6[1-(0),6-(6,6),6-(6,8)]
   340       1.368616       1.368616       1.368616    6[6-(6,6),8-(30),8-(30)]
   341       7.121111       7.121111       7.121111    6[6-(1,1,8),6-(1,1,8),6-(1,1,8),6-(1,1,8)]
   342       6.530559       6.530559       6.530559    6[1-(0),1-(0),6-(6,6,6),8-(6)]
   343       8.317303       8.317303       8.317303    6[1-(0),1-(0),6-(6,6,6),8-(6)]
   344       6.101654       6.101654       6.101654    6[1-(0),1-(0),6-(6,6,6),8-(6)]
   345       7.502599       7.502599       7.502599    6[1-(0),1-(0),6-(6,6,6),8-(6)]
   346       6.543491       6.543491       6.543491    6[6-(1,6),6-(1,6),8-(6)]
   347       5.373163       5.373163       5.373163    6[1-(0),6-(6,6),6-(6,8)]
   348       5.429201       5.429201       5.429201    6[6-(1,6),6-(1,6),6-(8,8)]
   349       4.013169       4.013169       4.013169    6[6-(6,6),8-(30),8-(30)]
   350       6.593063       6.593063       6.593063    6[1-(0),6-(6,6),6-(6,6)]
   351       7.765546       7.765546       7.765546    6[6-(1,6),6-(1,6),6-(8,8)]
   352       7.728906       7.728906       7.728906    6[1-(0),6-(6,6),6-(6,8)]
   353        9.05226        9.05226        9.05226    6[6-(6,6),8-(30),8-(30)]
   354       7.153441       7.153441       7.153441    6[6-(1,6),6-(1,6),8-(6)]
   355       5.868882       5.868882       5.868882    6[1-(0),6-(6,6),6-(6,8)]
   356       5.627488       5.627488       5.627488    6[6-(1,6),6-(1,6),6-(8,8)]
   357       4.142487       4.142487       4.142487    6[6-(6,6),8-(30),8-(30)]
   358       6.659877       6.659877       6.659877    6[1-(0),6-(6,6),6-(6,6)]
   359       7.957368       7.957368       7.957368    6[6-(1,6),6-(1,6),6-(8,8)]
   360       8.216004       8.216004       8.216004    6[1-(0),6-(6,6),6-(6,8)]
   361       9.132006       9.132006       9.132006    6[6-(6,6),8-(30),8-(30)]
   362        9.76782        9.76782        9.76782    6[6-(1,6),6-(1,6),8-(6)]
   363       10.19888       10.19888       10.19888    6[1-(0),6-(6,6),6-(6,8)]
   364      11.004962      11.004962      11.004962    6[6-(1,6),6-(1,6),6-(8,8)]
   365      11.464041      11.464041      11.464041    6[6-(6,6),8-(30),8-(30)]
   366      11.261443      11.261443      11.261443    6[1-(0),6-(6,6),6-(6,6)]
   367      10.793742      10.793742      10.793742    6[6-(1,6),6-(1,6),6-(8,8)]
   368       10.01999       10.01999       10.01999    6[1-(0),6-(6,6),6-(6,8)]
   369      11.078242      11.078242      11.078242    6[6-(6,6),8-(30),8-(30)]
   370       4.515353       4.515353       4.515353    6[6-(1,6),6-(1,6),8-(6)]
   371       3.894627       3.894627       3.894627    6[1-(0),6-(6,6),6-(6,8)]
   372       2.644553       2.644553       2.644553    6[6-(1,6),6-(1,6),6-(8,8)]
   373       2.073399       2.073399       2.073399    6[6-(6,6),8-(30),8-(30)]
   374       1.961323       1.961323       1.961323    6[1-(0),6-(6,6),6-(6,6)]
   375       2.603602       2.603602       2.603602    6[6-(1,6),6-(1,6),6-(8,8)]
   376       3.834279       3.834279       3.834279    6[1-(0),6-(6,6),6-(6,8)]
   377       1.993653       1.993653       1.993653    6[6-(6,6),8-(30),8-(30)]
   378      14.431889      14.431889      14.431889    6[6-(1,1,8),6-(1,1,8),6-(1,1,8),6-(1,1,8)]
   379      15.022441      15.022441      15.022441    6[1-(0),1-(0),6-(6,6,6),8-(6)]
   380      13.235697      13.235697      13.235697    6[1-(0),1-(0),6-(6,6,6),8-(6)]
   381      15.451346      15.451346      15.451346    6[1-(0),1-(0),6-(6,6,6),8-(6)]
   382      14.050401      14.050401      14.050401    6[1-(0),1-(0),6-(6,6,6),8-(6)]
   383      15.009509      15.009509      15.009509    6[6-(1,6),6-(1,6),8-(6)]
   384      16.179837      16.179837      16.179837    6[1-(0),6-(6,6),6-(6,8)]
   385      16.123799      16.123799      16.123799    6[6-(1,6),6-(1,6),6-(8,8)]
   386      17.539831      17.539831      17.539831    6[6-(6,6),8-(30),8-(30)]
   387      14.959937      14.959937      14.959937    6[1-(0),6-(6,6),6-(6,6)]
   388      13.787454      13.787454      13.787454    6[6-(1,6),6-(1,6),6-(8,8)]
   389      13.824094      13.824094      13.824094    6[1-(0),6-(6,6),6-(6,8)]
   390       12.50074       12.50074       12.50074    6[6-(6,6),8-(30),8-(30)]
   391      14.399559      14.399559      14.399559    6[6-(1,6),6-(1,6),8-(6)]
   392      15.684118      15.684118      15.684118    6[1-(0),6-(6,6),6-(6,8)]
   393      15.925512      15.925512      15.925512    6[6-(1,6),6-(1,6),6-(8,8)]
   394      17.410513      17.410513      17.410513    6[6-(6,6),8-(30),8-(30)]
   395      14.893123      14.893123      14.893123    6[1-(0),6-(6,6),6-(6,6)]
   396      13.595632      13.595632      13.595632    6[6-(1,6),6-(1,6),6-(8,8)]
   397      13.336996      13.336996      13.336996    6[1-(0),6-(6,6),6-(6,8)]
   398      12.420994      12.420994      12.420994    6[6-(6,6),8-(30),8-(30)]
   399       11.78518       11.78518       11.78518    6[6-(1,6),6-(1,6),8-(6)]
   400       11.35412       11.35412       11.35412    6[1-(0),6-(6,6),6-(6,8)]
   401      10.548038      10.548038      10.548038    6[6-(1,6),6-(1,6),6-(8,8)]
   402      10.088959      10.088959      10.088959    6[6-(6,6),8-(30),8-(30)]
   403      10.291558      10.291558      10.291558    6[1-(0),6-(6,6),6-(6,6)]
   404      10.759258      10.759258      10.759258    6[6-(1,6),6-(1,6),6-(8,8)]
   405       11.53301       11.53301       11.53301    6[1-(0),6-(6,6),6-(6,8)]
   406      10.474758      10.474758      10.474758    6[6-(6,6),8-(30),8-(30)]
   407      17.037647      17.037647      17.037647    6[6-(1,6),6-(1,6),8-(6)]
   408      17.658373      17.658373      17.658373    6[1-(0),6-(6,6),6-(6,8)]
   409      18.908447      18.908447      18.908447    6[6-(1,6),6-(1,6),6-(8,8)]
   410      19.479601      19.479601      19.479601    6[6-(6,6),8-(30),8-(30)]
   411      19.591677      19.591677      19.591677    6[1-(0),6-(6,6),6-(6,6)]
   412      18.949398      18.949398      18.949398    6[6-(1,6),6-(1,6),6-(8,8)]
   413      17.718721      17.718721      17.718721    6[1-(0),6-(6,6),6-(6,8)]
   414      19.559348      19.559348      19.559348    6[6-(6,6),8-(30),8-(30)]
   415      15.679808      15.679808      15.679808    6[6-(1,1,8),6-(1,1,8),6-(1,1,8),6-(1,1,8)]
   416      16.272515      16.272515      16.272515    6[1-(0),1-(0),6-(6,6,6),8-(6)]
   417      14.830619      14.830619      14.830619    6[1-(0),1-(0),6-(6,6,6),8-(6)]
   418       14.79829       14.79829       14.79829    6[1-(0),1-(0),6-(6,6,6),8-(6)]
   419      16.725128      16.725128      16.725128    6[1-(0),1-(0),6-(6,6,6),8-(6)]
   420      18.582997      18.582997      18.582997    6[6-(1,6),6-(1,6),8-(6)]
   421       19.25545       19.25545       19.25545    6[1-(0),6-(6,6),6-(6,8)]
   422      20.440865      20.440865      20.440865    6[6-(1,6),6-(1,6),6-(8,8)]
   423       21.15858       21.15858       21.15858    6[6-(6,6),8-(30),8-(30)]
   424      20.917187      20.917187      20.917187    6[1-(0),6-(6,6),6-(6,6)]
   425      20.227491      20.227491      20.227491    6[6-(1,6),6-(1,6),6-(8,8)]
   426      19.080871      19.080871      19.080871    6[1-(0),6-(6,6),6-(6,8)]
   427      20.705967      20.705967      20.705967    6[6-(6,6),8-(30),8-(30)]
   428      17.824331      17.824331      17.824331    6[6-(1,6),6-(1,6),8-(6)]
   429      17.897611      17.897611      17.897611    6[1-(0),6-(6,6),6-(6,8)]
   430      18.660587      18.660587      18.660587    6[6-(1,6),6-(1,6),6-(8,8)]
   431      18.785595      18.785595      18.785595    6[6-(6,6),8-(30),8-(30)]
   432      19.313643      19.313643      19.313643    6[1-(0),6-(6,6),6-(6,6)]
   433      19.223121      19.223121      19.223121    6[6-(1,6),6-(1,6),6-(8,8)]
   434      18.464455      18.464455      18.464455    6[1-(0),6-(6,6),6-(6,8)]
   435      19.932214      19.932214      19.932214    6[6-(6,6),8-(30),8-(30)]
   436      13.136554      13.136554      13.136554    6[6-(1,6),6-(1,6),8-(6)]
   437      12.515827      12.515827      12.515827    6[1-(0),6-(6,6),6-(6,8)]
   438       11.38645       11.38645       11.38645    6[6-(1,6),6-(1,6),6-(8,8)]
   439      10.834693      10.834693      10.834693    6[6-(6,6),8-(30),8-(30)]
   440      10.821761      10.821761      10.821761    6[1-(0),6-(6,6),6-(6,6)]
   441      11.414469      11.414469      11.414469    6[6-(1,6),6-(1,6),6-(8,8)]
   442      12.565399      12.565399      12.565399    6[1-(0),6-(6,6),6-(6,8)]
   443       10.84547       10.84547       10.84547    6[6-(6,6),8-(30),8-(30)]
   444      13.205523      13.205523      13.205523    6[6-(1,6),6-(1,6),8-(6)]
   445      12.780929      12.780929      12.780929    6[1-(0),6-(6,6),6-(6,8)]
   446      12.177445      12.177445      12.177445    6[6-(1,6),6-(1,6),6-(8,8)]
   447      11.783025      11.783025      11.783025    6[6-(6,6),8-(30),8-(30)]
   448      11.985623      11.985623      11.985623    6[1-(0),6-(6,6),6-(6,6)]
   449      12.369267      12.369267      12.369267    6[6-(1,6),6-(1,6),6-(8,8)]
   450      13.011546      13.011546      13.011546    6[1-(0),6-(6,6),6-(6,8)]
   451      12.145116      12.145116      12.145116    6[6-(6,6),8-(30),8-(30)]
   452       5.873193       5.873193       5.873193    6[6-(1,1,8),6-(1,1,8),6-(1,1,8),6-(1,1,8)]
   453       5.280485       5.280485       5.280485    6[1-(0),1-(0),6-(6,6,6),8-(6)]
   454       6.722381       6.722381       6.722381    6[1-(0),1-(0),6-(6,6,6),8-(6)]
   455        6.75471        6.75471        6.75471    6[1-(0),1-(0),6-(6,6,6),8-(6)]
   456       4.827872       4.827872       4.827872    6[1-(0),1-(0),6-(6,6,6),8-(6)]
   457       2.970003       2.970003       2.970003    6[6-(1,6),6-(1,6),8-(6)]
   458        2.29755        2.29755        2.29755    6[1-(0),6-(6,6),6-(6,8)]
   459       1.112135       1.112135       1.112135    6[6-(1,6),6-(1,6),6-(8,8)]
   460        0.39442        0.39442        0.39442    6[6-(6,6),8-(30),8-(30)]
   461       0.635814       0.635814       0.635814    6[1-(0),6-(6,6),6-(6,6)]
   462        1.32551        1.32551        1.32551    6[6-(1,6),6-(1,6),6-(8,8)]
   463       2.472129       2.472129       2.472129    6[1-(0),6-(6,6),6-(6,8)]
   464       0.847033       0.847033       0.847033    6[6-(6,6),8-(30),8-(30)]
   465       3.728669       3.728669       3.728669    6[6-(1,6),6-(1,6),8-(6)]
   466       3.655389       3.655389       3.655389    6[1-(0),6-(6,6),6-(6,8)]
   467       2.892413       2.892413       2.892413    6[6-(1,6),6-(1,6),6-(8,8)]
   468       2.767405       2.767405       2.767405    6[6-(6,6),8-(30),8-(30)]
   469       2.239357       2.239357       2.239357    6[1-(0),6-(6,6),6-(6,6)]
   470       2.329879       2.329879       2.329879    6[6-(1,6),6-(1,6),6-(8,8)]
   471       3.088545       3.088545       3.088545    6[1-(0),6-(6,6),6-(6,8)]
   472       1.620786       1.620786       1.620786    6[6-(6,6),8-(30),8-(30)]
   473       8.416447       8.416447       8.416447    6[6-(1,6),6-(1,6),8-(6)]
   474       9.037173       9.037173       9.037173    6[1-(0),6-(6,6),6-(6,8)]
   475       10.16655       10.16655       10.16655    6[6-(1,6),6-(1,6),6-(8,8)]
   476      10.718307      10.718307      10.718307    6[6-(6,6),8-(30),8-(30)]
   477      10.731239      10.731239      10.731239    6[1-(0),6-(6,6),6-(6,6)]
   478      10.138531      10.138531      10.138531    6[6-(1,6),6-(1,6),6-(8,8)]
   479       8.987601       8.987601       8.987601    6[1-(0),6-(6,6),6-(6,8)]
   480       10.70753       10.70753       10.70753    6[6-(6,6),8-(30),8-(30)]
   481       8.347477       8.347477       8.347477    6[6-(1,6),6-(1,6),8-(6)]
   482       8.772071       8.772071       8.772071    6[1-(0),6-(6,6),6-(6,8)]
   483       9.375555       9.375555       9.375555    6[6-(1,6),6-(1,6),6-(8,8)]
   484       9.769975       9.769975       9.769975    6[6-(6,6),8-(30),8-(30)]
   485       9.567377       9.567377       9.567377    6[1-(0),6-(6,6),6-(6,6)]
   486       9.183733       9.183733       9.183733    6[6-(1,6),6-(1,6),6-(8,8)]
   487       8.541454       8.541454       8.541454    6[1-(0),6-(6,6),6-(6,8)]
   488       9.407885       9.407885       9.407885    6[6-(6,6),8-(30),8-(30)]
   489       7.808652       7.808652       7.808652    8[6-(6,8),30-(8,8,8)]
   490       6.623237       6.623237       6.623237    8[6-(6,8),30-(8,8,8)]
   491      21.462477      21.462477      21.462477    8[6-(6,8),30-(8,8,8)]
   492      20.889168      20.889168      20.889168    8[6-(6,8),30-(8,8,8)]
   493       1.685445       1.685445       1.685445    8[6-(6,8),30-(8,8,8,8)]
   494       0.663832       0.663832       0.663832    8[6-(6,8),30-(8,8)]
   495       8.179364       8.179364       8.179364    8[6-(6,8),30-(8,8,8,8)]
   496       9.894982       9.894982       9.894982    8[6-(6,8),30-(8,8,8,8)]
   497      19.988252      19.988252      19.988252    8[6-(6,8),30-(8,8,8)]
   498      21.165046      21.165046      21.165046    8[6-(6,8),30-(8,8,8)]
   499       1.872956       1.872956       1.872956    8[6-(6,8),30-(8,8,8,8)]
   500       0.543136       0.543136       0.543136    8[6-(6,8),30-(8,8)]
   501       8.254799       8.254799       8.254799    8[6-(6,8),30-(8,8)]
   502       9.886361       9.886361       9.886361    8[6-(6,8),30-(8,8,8,8)]
   503       7.425009       7.425009       7.425009    8[6-(6,8),30-(8,8,8)]
   504       6.817214       6.817214       6.817214    8[6-(6,8),30-(8,8,8)]
   505       4.407589       4.407589       4.407589    8[6-(1,1,6),6-(6,6)]
   506       3.297609       3.297609       3.297609    8[6-(1,1,6),6-(6,6)]
   507       5.034781       5.034781       5.034781    8[6-(1,1,6),6-(6,6)]
   508       1.862179       1.862179       1.862179    8[6-(1,1,6),6-(6,6)]
   509      13.744348      13.744348      13.744348    8[6-(6,8),30-(8,8,8)]
   510      14.929763      14.929763      14.929763    8[6-(6,8),30-(8,8,8)]
   511       0.090523       0.090523       0.090523    8[6-(6,8),30-(8,8,8)]
   512       0.663832       0.663832       0.663832    8[6-(6,8),30-(8,8,8)]
   513      19.867555      19.867555      19.867555    8[6-(6,8),30-(8,8,8,8)]
   514      20.889168      20.889168      20.889168    8[6-(6,8),30-(8,8)]
   515      13.373637      13.373637      13.373637    8[6-(6,8),30-(8,8,8,8)]
   516      11.658018      11.658018      11.658018    8[6-(6,8),30-(8,8,8,8)]
   517       1.564748       1.564748       1.564748    8[6-(6,8),30-(8,8,8)]
   518       0.387954       0.387954       0.387954    8[6-(6,8),30-(8,8,8)]
   519      19.680044      19.680044      19.680044    8[6-(6,8),30-(8,8,8,8)]
   520      21.009864      21.009864      21.009864    8[6-(6,8),30-(8,8)]
   521      13.298201      13.298201      13.298201    8[6-(6,8),30-(8,8)]
   522      11.666639      11.666639      11.666639    8[6-(6,8),30-(8,8,8,8)]
   523      14.127992      14.127992      14.127992    8[6-(6,8),30-(8,8,8)]
   524      14.735786      14.735786      14.735786    8[6-(6,8),30-(8,8,8)]
   525      17.145412      17.145412      17.145412    8[6-(1,1,6),6-(6,6)]
   526      18.255391      18.255391      18.255391    8[6-(1,1,6),6-(6,6)]
   527      16.518219      16.518219      16.518219    8[6-(1,1,6),6-(6,6)]
   528      19.690821      19.690821      19.690821    8[6-(1,1,6),6-(6,6)]
   529      11.679571      11.679571      11.679571    8[6-(6,8),30-(8,8,8)]
   530        9.98766        9.98766        9.98766    8[6-(6,8),30-(8,8,8)]
   531      20.902099      20.902099      20.902099    8[6-(6,8),30-(8,8,8)]
   532       1.135843       1.135843       1.135843    8[6-(6,8),30-(8,8,8)]
   533      10.664424      10.664424      10.664424    8[6-(6,8),30-(8,8,8,8)]
   534      12.117097      12.117097      12.117097    8[6-(6,8),30-(8,8)]
   535      20.380517      20.380517      20.380517    8[6-(6,8),30-(8,8,8,8)]
   536      21.068058      21.068058      21.068058    8[6-(6,8),30-(8,8,8,8)]
   537        0.89876        0.89876        0.89876    8[6-(6,8),30-(8,8,8)]
   538      20.958137      20.958137      20.958137    8[6-(6,8),30-(8,8,8)]
   539      11.755006      11.755006      11.755006    8[6-(6,8),30-(8,8,8,8)]
   540      12.511517      12.511517      12.511517    8[6-(6,8),30-(8,8)]
   541      19.837381      19.837381      19.837381    8[6-(6,8),30-(8,8)]
   542       20.62191       20.62191       20.62191    8[6-(6,8),30-(8,8,8,8)]
   543      14.147389      14.147389      14.147389    8[6-(6,8),30-(8,8,8)]
   544      12.929645      12.929645      12.929645    8[6-(6,8),30-(8,8,8)]
   545      14.875881      14.875881      14.875881    8[6-(1,1,6),6-(6,6)]
   546      15.220729      15.220729      15.220729    8[6-(1,1,6),6-(6,6)]
   547       18.53558       18.53558       18.53558    8[6-(1,1,6),6-(6,6)]
   548      18.113141      18.113141      18.113141    8[6-(1,1,6),6-(6,6)]
   549       9.873429       9.873429       9.873429    8[6-(6,8),30-(8,8,8)]
   550       11.56534       11.56534       11.56534    8[6-(6,8),30-(8,8,8)]
   551       0.650901       0.650901       0.650901    8[6-(6,8),30-(8,8,8)]
   552      20.417157      20.417157      20.417157    8[6-(6,8),30-(8,8,8)]
   553      10.888576      10.888576      10.888576    8[6-(6,8),30-(8,8,8,8)]
   554       9.435903       9.435903       9.435903    8[6-(6,8),30-(8,8)]
   555       1.172483       1.172483       1.172483    8[6-(6,8),30-(8,8,8,8)]
   556       0.484943       0.484943       0.484943    8[6-(6,8),30-(8,8,8,8)]
   557       20.65424       20.65424       20.65424    8[6-(6,8),30-(8,8,8)]
   558       0.594863       0.594863       0.594863    8[6-(6,8),30-(8,8,8)]
   559       9.797994       9.797994       9.797994    8[6-(6,8),30-(8,8,8,8)]
   560       9.041484       9.041484       9.041484    8[6-(6,8),30-(8,8)]
   561       1.715619       1.715619       1.715619    8[6-(6,8),30-(8,8)]
   562        0.93109        0.93109        0.93109    8[6-(6,8),30-(8,8,8,8)]
   563       7.405611       7.405611       7.405611    8[6-(6,8),30-(8,8,8)]
   564       8.623355       8.623355       8.623355    8[6-(6,8),30-(8,8,8)]
   565       6.677119       6.677119       6.677119    8[6-(1,1,6),6-(6,6)]
   566       6.332271       6.332271       6.332271    8[6-(1,1,6),6-(6,6)]
   567        3.01742        3.01742        3.01742    8[6-(1,1,6),6-(6,6)]
   568       3.439859       3.439859       3.439859    8[6-(1,1,6),6-(6,6)]
   569       2.967848       2.967848       2.967848    8[6-(6,8),30-(8,8,8)]
   570       4.153263       4.153263       4.153263    8[6-(6,8),30-(8,8,8)]
   571      10.867023      10.867023      10.867023    8[6-(6,8),30-(8,8,8)]
   572      11.440332      11.440332      11.440332    8[6-(6,8),30-(8,8,8)]
   573       9.091055       9.091055       9.091055    8[6-(6,8),30-(8,8,8,8)]
   574      10.112668      10.112668      10.112668    8[6-(6,8),30-(8,8)]
   575       2.597137       2.597137       2.597137    8[6-(6,8),30-(8,8,8,8)]
   576       0.881518       0.881518       0.881518    8[6-(6,8),30-(8,8,8,8)]
   577      12.341248      12.341248      12.341248    8[6-(6,8),30-(8,8,8)]
   578      11.164454      11.164454      11.164454    8[6-(6,8),30-(8,8,8)]
   579       8.903544       8.903544       8.903544    8[6-(6,8),30-(8,8,8,8)]
   580      10.233364      10.233364      10.233364    8[6-(6,8),30-(8,8)]
   581       2.521701       2.521701       2.521701    8[6-(6,8),30-(8,8)]
   582       0.890139       0.890139       0.890139    8[6-(6,8),30-(8,8,8,8)]
   583       3.351492       3.351492       3.351492    8[6-(6,8),30-(8,8,8)]
   584       3.959286       3.959286       3.959286    8[6-(6,8),30-(8,8,8)]
   585       6.368912       6.368912       6.368912    8[6-(1,1,6),6-(6,6)]
   586       7.478891       7.478891       7.478891    8[6-(1,1,6),6-(6,6)]
   587       5.741719       5.741719       5.741719    8[6-(1,1,6),6-(6,6)]
   588       8.914321       8.914321       8.914321    8[6-(1,1,6),6-(6,6)]
   589      18.585152      18.585152      18.585152    8[6-(6,8),30-(8,8,8)]
   590      17.399737      17.399737      17.399737    8[6-(6,8),30-(8,8,8)]
   591      10.685977      10.685977      10.685977    8[6-(6,8),30-(8,8,8)]
   592      10.112668      10.112668      10.112668    8[6-(6,8),30-(8,8,8)]
   593      12.461945      12.461945      12.461945    8[6-(6,8),30-(8,8,8,8)]
   594      11.440332      11.440332      11.440332    8[6-(6,8),30-(8,8)]
   595      18.955863      18.955863      18.955863    8[6-(6,8),30-(8,8,8,8)]
   596      20.671482      20.671482      20.671482    8[6-(6,8),30-(8,8,8,8)]
   597       9.211752       9.211752       9.211752    8[6-(6,8),30-(8,8,8)]
   598      10.388546      10.388546      10.388546    8[6-(6,8),30-(8,8,8)]
   599      12.649456      12.649456      12.649456    8[6-(6,8),30-(8,8,8,8)]
   600      11.319636      11.319636      11.319636    8[6-(6,8),30-(8,8)]
   601      19.031299      19.031299      19.031299    8[6-(6,8),30-(8,8)]
   602      20.662861      20.662861      20.662861    8[6-(6,8),30-(8,8,8,8)]
   603      18.201509      18.201509      18.201509    8[6-(6,8),30-(8,8,8)]
   604      17.593714      17.593714      17.593714    8[6-(6,8),30-(8,8,8)]
   605      15.184089      15.184089      15.184089    8[6-(1,1,6),6-(6,6)]
   606      14.074109      14.074109      14.074109    8[6-(1,1,6),6-(6,6)]
   607      15.811281      15.811281      15.811281    8[6-(1,1,6),6-(6,6)]
   608      12.638679      12.638679      12.638679    8[6-(1,1,6),6-(6,6)]
   609      20.649929      20.649929      20.649929    8[6-(6,8),30-(8,8,8)]
   610        0.78884        0.78884        0.78884    8[6-(6,8),30-(8,8,8)]
   611      11.427401      11.427401      11.427401    8[6-(6,8),30-(8,8,8)]
   612       9.640657       9.640657       9.640657    8[6-(6,8),30-(8,8,8)]
   613       0.112076       0.112076       0.112076    8[6-(6,8),30-(8,8,8,8)]
   614      20.212403      20.212403      20.212403    8[6-(6,8),30-(8,8)]
   615      11.948983      11.948983      11.948983    8[6-(6,8),30-(8,8,8,8)]
   616      11.261443      11.261443      11.261443    8[6-(6,8),30-(8,8,8,8)]
   617        9.87774        9.87774        9.87774    8[6-(6,8),30-(8,8,8)]
   618      11.371363      11.371363      11.371363    8[6-(6,8),30-(8,8,8)]
   619      20.574494      20.574494      20.574494    8[6-(6,8),30-(8,8,8,8)]
   620      19.817984      19.817984      19.817984    8[6-(6,8),30-(8,8)]
   621      12.492119      12.492119      12.492119    8[6-(6,8),30-(8,8)]
   622       11.70759       11.70759       11.70759    8[6-(6,8),30-(8,8,8,8)]
   623      18.182111      18.182111      18.182111    8[6-(6,8),30-(8,8,8)]
   624      19.399855      19.399855      19.399855    8[6-(6,8),30-(8,8,8)]
   625      17.453619      17.453619      17.453619    8[6-(1,1,6),6-(6,6)]
   626      17.108771      17.108771      17.108771    8[6-(1,1,6),6-(6,6)]
   627       13.79392       13.79392       13.79392    8[6-(1,1,6),6-(6,6)]
   628      14.216359      14.216359      14.216359    8[6-(1,1,6),6-(6,6)]
   629       0.903071       0.903071       0.903071    8[6-(6,8),30-(8,8,8)]
   630       20.76416       20.76416       20.76416    8[6-(6,8),30-(8,8,8)]
   631      10.125599      10.125599      10.125599    8[6-(6,8),30-(8,8,8)]
   632      11.912343      11.912343      11.912343    8[6-(6,8),30-(8,8,8)]
   633      21.440924      21.440924      21.440924    8[6-(6,8),30-(8,8,8,8)]
   634       1.340597       1.340597       1.340597    8[6-(6,8),30-(8,8)]
   635       9.604017       9.604017       9.604017    8[6-(6,8),30-(8,8,8,8)]
   636      10.291558      10.291558      10.291558    8[6-(6,8),30-(8,8,8,8)]
   637       11.67526       11.67526       11.67526    8[6-(6,8),30-(8,8,8)]
   638      10.181637      10.181637      10.181637    8[6-(6,8),30-(8,8,8)]
   639       0.978506       0.978506       0.978506    8[6-(6,8),30-(8,8,8,8)]
   640       1.735017       1.735017       1.735017    8[6-(6,8),30-(8,8)]
   641       9.060881       9.060881       9.060881    8[6-(6,8),30-(8,8)]
   642        9.84541        9.84541        9.84541    8[6-(6,8),30-(8,8,8,8)]
   643       3.370889       3.370889       3.370889    8[6-(6,8),30-(8,8,8)]
   644       2.153145       2.153145       2.153145    8[6-(6,8),30-(8,8,8)]
   645       4.099381       4.099381       4.099381    8[6-(1,1,6),6-(6,6)]
   646       4.444229       4.444229       4.444229    8[6-(1,1,6),6-(6,6)]
   647        7.75908        7.75908        7.75908    8[6-(1,1,6),6-(6,6)]
   648       7.336641       7.336641       7.336641    8[6-(1,1,6),6-(6,6)]
