# Supplementary material for: A collection of forcefield precursors for metal–organic frameworks
Source: RSC Adv. 2019 Nov 13;9(63):36492–507. doi: 10.1039/c9ra07327b (PMC9075174; doi:10.1039/c9ra07327b)
Supplement: RA-009-C9RA07327B-s2694 [file RA-009-C9RA07327B-s2694.txt]

WEHJIE_clean

18.902000    0.000000    0.000000
0.000000    30.464000    0.000000
0.000000    0.000000    31.004000

     1      14.587051      14.587051      14.587051    30[8-(6),8-(6),8-(6),8-(6)]
     2      16.056115      16.056115      16.056115    30[8-(6),8-(6),8-(6),8-(6)]
     3       4.627021       4.627021       4.627021    30[8-(6),8-(6),8-(6),8-(6)]
     4       6.566366       6.566366       6.566366    30[8-(30,30),8-(6),8-(6),8-(6)]
     5       6.145418       6.145418       6.145418    30[8-(6),8-(6),8-(6),8-(6)]
     6       4.785608       4.785608       4.785608    30[8-(30,30),8-(6),8-(6),8-(6)]
     7       5.683453       5.683453       5.683453    30[8-(6),8-(6),8-(6)]
     8       6.213087       6.213087       6.213087    30[8-(6),8-(6),8-(6),8-(6)]
     9       6.305518       6.305518       6.305518    30[8-(30,30),8-(6),8-(6)]
    10       5.136051       5.136051       5.136051    30[8-(6),8-(6),8-(6),8-(6)]
    11       6.605115       6.605115       6.605115    30[8-(6),8-(6),8-(6),8-(6)]
    12      14.078021      14.078021      14.078021    30[8-(6),8-(6),8-(6),8-(6)]
    13      16.017366      16.017366      16.017366    30[8-(30,30),8-(6),8-(6),8-(6)]
    14      15.596418      15.596418      15.596418    30[8-(6),8-(6),8-(6),8-(6)]
    15      14.236608      14.236608      14.236608    30[8-(30,30),8-(6),8-(6),8-(6)]
    16      15.134453      15.134453      15.134453    30[8-(6),8-(6),8-(6)]
    17      15.664087      15.664087      15.664087    30[8-(6),8-(6),8-(6),8-(6)]
    18      15.756518      15.756518      15.756518    30[8-(30,30),8-(6),8-(6)]
    19      14.587051      14.587051      14.587051    30[8-(6),8-(6),8-(6),8-(6)]
    20      16.056115      16.056115      16.056115    30[8-(6),8-(6),8-(6),8-(6)]
    21       4.627021       4.627021       4.627021    30[8-(6),8-(6),8-(6),8-(6)]
    22       6.566366       6.566366       6.566366    30[8-(30,30),8-(6),8-(6),8-(6)]
    23       6.145418       6.145418       6.145418    30[8-(6),8-(6),8-(6),8-(6)]
    24       4.785608       4.785608       4.785608    30[8-(30,30),8-(6),8-(6),8-(6)]
    25       5.683453       5.683453       5.683453    30[8-(6),8-(6),8-(6)]
    26       6.213087       6.213087       6.213087    30[8-(6),8-(6),8-(6),8-(6)]
    27       6.305518       6.305518       6.305518    30[8-(30,30),8-(6),8-(6)]
    28       5.136051       5.136051       5.136051    30[8-(6),8-(6),8-(6),8-(6)]
    29       6.605115       6.605115       6.605115    30[8-(6),8-(6),8-(6),8-(6)]
    30      14.078021      14.078021      14.078021    30[8-(6),8-(6),8-(6),8-(6)]
    31      16.017366      16.017366      16.017366    30[8-(30,30),8-(6),8-(6),8-(6)]
    32      15.596418      15.596418      15.596418    30[8-(6),8-(6),8-(6),8-(6)]
    33      14.236608      14.236608      14.236608    30[8-(30,30),8-(6),8-(6),8-(6)]
    34      15.134453      15.134453      15.134453    30[8-(6),8-(6),8-(6)]
    35      15.664087      15.664087      15.664087    30[8-(6),8-(6),8-(6),8-(6)]
    36      15.756518      15.756518      15.756518    30[8-(30,30),8-(6),8-(6)]
    37       8.010668       8.010668       8.010668    1[6-(6,6)]
    38      12.065147      12.065147      12.065147    1[6-(6,6)]
    39      10.150374      10.150374      10.150374    1[6-(6,6)]
    40      11.766495      11.766495      11.766495    1[6-(1,6,8)]
    41      11.479185      11.479185      11.479185    1[6-(1,6,8)]
    42      12.520685      12.520685      12.520685    1[6-(1,6,8)]
    43      11.651193      11.651193      11.651193    1[6-(1,6,8)]
    44       8.810222       8.810222       8.810222    1[6-(1,6,8)]
    45        9.92544        9.92544        9.92544    1[6-(1,6,8)]
    46       8.159993       8.159993       8.159993    1[6-(6,6)]
    47       5.833157       5.833157       5.833157    1[6-(6,6)]
    48       7.955852       7.955852       7.955852    1[6-(6,6)]
    49      13.688828      13.688828      13.688828    1[6-(6,6)]
    50      15.526103      15.526103      15.526103    1[6-(6,6)]
    51      13.410969      13.410969      13.410969    1[6-(6,6)]
    52       10.67774       10.67774       10.67774    1[6-(6,6)]
    53       8.460535       8.460535       8.460535    1[6-(6,6)]
    54      12.344896      12.344896      12.344896    1[6-(6,6)]
    55      11.934723      11.934723      11.934723    1[6-(1,6,8)]
    56       11.43949       11.43949       11.43949    1[6-(1,6,8)]
    57       12.28252       12.28252       12.28252    1[6-(1,6,8)]
    58       11.15218       11.15218       11.15218    1[6-(1,6,8)]
    59       8.676018       8.676018       8.676018    1[6-(1,6,8)]
    60       9.630569       9.630569       9.630569    1[6-(1,6,8)]
    61       7.541898       7.541898       7.541898    1[6-(6,6)]
    62       4.992018       4.992018       4.992018    1[6-(6,6)]
    63        7.27349        7.27349        7.27349    1[6-(6,6)]
    64       8.900952       8.900952       8.900952    1[6-(6,6)]
    65      10.751458      10.751458      10.751458    1[6-(6,6)]
    66      12.936529      12.936529      12.936529    1[6-(6,6)]
    67       9.898977       9.898977       9.898977    1[6-(1,6,8)]
    68        9.26198        9.26198        9.26198    1[6-(1,6,8)]
    69      12.794764      12.794764      12.794764    1[6-(6,6)]
    70      15.414581      15.414581      15.414581    1[6-(6,6)]
    71       13.42231       13.42231       13.42231    1[6-(6,6)]
    72      10.579449      10.579449      10.579449    1[6-(6,6)]
    73      12.862811      12.862811      12.862811    1[6-(6,6)]
    74       8.859367       8.859367       8.859367    1[6-(6,6)]
    75       9.384843       9.384843       9.384843    1[6-(1,6,8)]
    76       9.530388       9.530388       9.530388    1[6-(1,6,8)]
    77      17.461668      17.461668      17.461668    1[6-(6,6)]
    78       2.614147       2.614147       2.614147    1[6-(6,6)]
    79       0.699374       0.699374       0.699374    1[6-(6,6)]
    80       2.315495       2.315495       2.315495    1[6-(1,6,8)]
    81       2.028185       2.028185       2.028185    1[6-(1,6,8)]
    82       3.069685       3.069685       3.069685    1[6-(1,6,8)]
    83       2.200193       2.200193       2.200193    1[6-(1,6,8)]
    84      18.261222      18.261222      18.261222    1[6-(1,6,8)]
    85        0.47444        0.47444        0.47444    1[6-(1,6,8)]
    86      17.610993      17.610993      17.610993    1[6-(6,6)]
    87      15.284157      15.284157      15.284157    1[6-(6,6)]
    88      17.406852      17.406852      17.406852    1[6-(6,6)]
    89       4.237828       4.237828       4.237828    1[6-(6,6)]
    90       6.075103       6.075103       6.075103    1[6-(6,6)]
    91       3.959969       3.959969       3.959969    1[6-(6,6)]
    92        1.22674        1.22674        1.22674    1[6-(6,6)]
    93      17.911535      17.911535      17.911535    1[6-(6,6)]
    94       2.893896       2.893896       2.893896    1[6-(6,6)]
    95       2.483723       2.483723       2.483723    1[6-(1,6,8)]
    96        1.98849        1.98849        1.98849    1[6-(1,6,8)]
    97        2.83152        2.83152        2.83152    1[6-(1,6,8)]
    98        1.70118        1.70118        1.70118    1[6-(1,6,8)]
    99      18.127018      18.127018      18.127018    1[6-(1,6,8)]
   100       0.179569       0.179569       0.179569    1[6-(1,6,8)]
   101      16.992898      16.992898      16.992898    1[6-(6,6)]
   102      14.443018      14.443018      14.443018    1[6-(6,6)]
   103       16.72449       16.72449       16.72449    1[6-(6,6)]
   104      18.351952      18.351952      18.351952    1[6-(6,6)]
   105       1.300458       1.300458       1.300458    1[6-(6,6)]
   106       3.485529       3.485529       3.485529    1[6-(6,6)]
   107       0.447977       0.447977       0.447977    1[6-(1,6,8)]
   108       18.71298       18.71298       18.71298    1[6-(1,6,8)]
   109       3.343764       3.343764       3.343764    1[6-(6,6)]
   110       5.963581       5.963581       5.963581    1[6-(6,6)]
   111        3.97131        3.97131        3.97131    1[6-(6,6)]
   112       1.128449       1.128449       1.128449    1[6-(6,6)]
   113       3.411811       3.411811       3.411811    1[6-(6,6)]
   114      18.310367      18.310367      18.310367    1[6-(6,6)]
   115      18.835843      18.835843      18.835843    1[6-(1,6,8)]
   116       0.079388       0.079388       0.079388    1[6-(1,6,8)]
   117       8.010668       8.010668       8.010668    1[6-(6,6)]
   118      12.065147      12.065147      12.065147    1[6-(6,6)]
   119      10.150374      10.150374      10.150374    1[6-(6,6)]
   120      11.766495      11.766495      11.766495    1[6-(1,6,8)]
   121      11.479185      11.479185      11.479185    1[6-(1,6,8)]
   122      12.520685      12.520685      12.520685    1[6-(1,6,8)]
   123      11.651193      11.651193      11.651193    1[6-(1,6,8)]
   124       8.810222       8.810222       8.810222    1[6-(1,6,8)]
   125        9.92544        9.92544        9.92544    1[6-(1,6,8)]
   126       8.159993       8.159993       8.159993    1[6-(6,6)]
   127       5.833157       5.833157       5.833157    1[6-(6,6)]
   128       7.955852       7.955852       7.955852    1[6-(6,6)]
   129      13.688828      13.688828      13.688828    1[6-(6,6)]
   130      15.526103      15.526103      15.526103    1[6-(6,6)]
   131      13.410969      13.410969      13.410969    1[6-(6,6)]
   132       10.67774       10.67774       10.67774    1[6-(6,6)]
   133       8.460535       8.460535       8.460535    1[6-(6,6)]
   134      12.344896      12.344896      12.344896    1[6-(6,6)]
   135      11.934723      11.934723      11.934723    1[6-(1,6,8)]
   136       11.43949       11.43949       11.43949    1[6-(1,6,8)]
   137       12.28252       12.28252       12.28252    1[6-(1,6,8)]
   138       11.15218       11.15218       11.15218    1[6-(1,6,8)]
   139       8.676018       8.676018       8.676018    1[6-(1,6,8)]
   140       9.630569       9.630569       9.630569    1[6-(1,6,8)]
   141       7.541898       7.541898       7.541898    1[6-(6,6)]
   142       4.992018       4.992018       4.992018    1[6-(6,6)]
   143        7.27349        7.27349        7.27349    1[6-(6,6)]
   144       8.900952       8.900952       8.900952    1[6-(6,6)]
   145      10.751458      10.751458      10.751458    1[6-(6,6)]
   146      12.936529      12.936529      12.936529    1[6-(6,6)]
   147       9.898977       9.898977       9.898977    1[6-(1,6,8)]
   148        9.26198        9.26198        9.26198    1[6-(1,6,8)]
   149      12.794764      12.794764      12.794764    1[6-(6,6)]
   150      15.414581      15.414581      15.414581    1[6-(6,6)]
   151       13.42231       13.42231       13.42231    1[6-(6,6)]
   152      10.579449      10.579449      10.579449    1[6-(6,6)]
   153      12.862811      12.862811      12.862811    1[6-(6,6)]
   154       8.859367       8.859367       8.859367    1[6-(6,6)]
   155       9.384843       9.384843       9.384843    1[6-(1,6,8)]
   156       9.530388       9.530388       9.530388    1[6-(1,6,8)]
   157      17.461668      17.461668      17.461668    1[6-(6,6)]
   158       2.614147       2.614147       2.614147    1[6-(6,6)]
   159       0.699374       0.699374       0.699374    1[6-(6,6)]
   160       2.315495       2.315495       2.315495    1[6-(1,6,8)]
   161       2.028185       2.028185       2.028185    1[6-(1,6,8)]
   162       3.069685       3.069685       3.069685    1[6-(1,6,8)]
   163       2.200193       2.200193       2.200193    1[6-(1,6,8)]
   164      18.261222      18.261222      18.261222    1[6-(1,6,8)]
   165        0.47444        0.47444        0.47444    1[6-(1,6,8)]
   166      17.610993      17.610993      17.610993    1[6-(6,6)]
   167      15.284157      15.284157      15.284157    1[6-(6,6)]
   168      17.406852      17.406852      17.406852    1[6-(6,6)]
   169       4.237828       4.237828       4.237828    1[6-(6,6)]
   170       6.075103       6.075103       6.075103    1[6-(6,6)]
   171       3.959969       3.959969       3.959969    1[6-(6,6)]
   172        1.22674        1.22674        1.22674    1[6-(6,6)]
   173      17.911535      17.911535      17.911535    1[6-(6,6)]
   174       2.893896       2.893896       2.893896    1[6-(6,6)]
   175       2.483723       2.483723       2.483723    1[6-(1,6,8)]
   176        1.98849        1.98849        1.98849    1[6-(1,6,8)]
   177        2.83152        2.83152        2.83152    1[6-(1,6,8)]
   178        1.70118        1.70118        1.70118    1[6-(1,6,8)]
   179      18.127018      18.127018      18.127018    1[6-(1,6,8)]
   180       0.179569       0.179569       0.179569    1[6-(1,6,8)]
   181      16.992898      16.992898      16.992898    1[6-(6,6)]
   182      14.443018      14.443018      14.443018    1[6-(6,6)]
   183       16.72449       16.72449       16.72449    1[6-(6,6)]
   184      18.351952      18.351952      18.351952    1[6-(6,6)]
   185       1.300458       1.300458       1.300458    1[6-(6,6)]
   186       3.485529       3.485529       3.485529    1[6-(6,6)]
   187       0.447977       0.447977       0.447977    1[6-(1,6,8)]
   188       18.71298       18.71298       18.71298    1[6-(1,6,8)]
   189       3.343764       3.343764       3.343764    1[6-(6,6)]
   190       5.963581       5.963581       5.963581    1[6-(6,6)]
   191        3.97131        3.97131        3.97131    1[6-(6,6)]
   192       1.128449       1.128449       1.128449    1[6-(6,6)]
   193       3.411811       3.411811       3.411811    1[6-(6,6)]
   194      18.310367      18.310367      18.310367    1[6-(6,6)]
   195      18.835843      18.835843      18.835843    1[6-(1,6,8)]
   196       0.079388       0.079388       0.079388    1[6-(1,6,8)]
   197       7.606165       7.606165       7.606165    6[6-(6,6),8-(30),8-(30)]
   198       14.45814       14.45814       14.45814    6[6-(6,6),8-(30),8-(30)]
   199       12.66434       12.66434       12.66434    6[6-(6,6),8-(30),8-(30)]
   200        8.88016        8.88016        8.88016    6[6-(1,6),6-(1,6),6-(8,8)]
   201       8.829124       8.829124       8.829124    6[1-(0),6-(6,6),6-(6,8)]
   202       10.01617       10.01617       10.01617    6[6-(1,6),6-(1,6),8-(6)]
   203      11.286384      11.286384      11.286384    6[1-(0),6-(6,6),6-(6,8)]
   204      11.331749      11.331749      11.331749    6[6-(1,6),6-(1,6),6-(8,8)]
   205      10.122021      10.122021      10.122021    6[1-(0),6-(6,6),6-(6,6)]
   206      11.101145      11.101145      11.101145    6[1-(0),1-(0),6-(6,6,6),8-(6)]
   207      10.668289      10.668289      10.668289    6[6-(1,1,8),6-(1,1,8),6-(1,1,8),6-(1,1,8)]
   208      11.885578      11.885578      11.885578    6[1-(0),1-(0),6-(6,6,6),8-(6)]
   209       9.566302       9.566302       9.566302    6[1-(0),1-(0),6-(6,6,6),8-(6)]
   210        8.22237        8.22237        8.22237    6[6-(1,6),6-(1,6),8-(6)]
   211       7.831099       7.831099       7.831099    6[1-(0),6-(6,6),6-(6,8)]
   212       6.944595       6.944595       6.944595    6[6-(1,6),6-(1,6),6-(8,8)]
   213       6.443692       6.443692       6.443692    6[1-(0),6-(6,6),6-(6,6)]
   214       6.831183       6.831183       6.831183    6[6-(1,6),6-(1,6),6-(8,8)]
   215       7.702565       7.702565       7.702565    6[1-(0),6-(6,6),6-(6,8)]
   216       6.315158       6.315158       6.315158    6[6-(6,6),8-(30),8-(30)]
   217      13.365604      13.365604      13.365604    6[6-(1,6),6-(1,6),8-(6)]
   218      13.879739      13.879739      13.879739    6[1-(0),6-(6,6),6-(6,8)]
   219      14.667952      14.667952      14.667952    6[6-(1,6),6-(1,6),6-(8,8)]
   220      14.974164      14.974164      14.974164    6[1-(0),6-(6,6),6-(6,6)]
   221      14.482712      14.482712      14.482712    6[6-(1,6),6-(1,6),6-(8,8)]
   222       13.70206       13.70206       13.70206    6[1-(0),6-(6,6),6-(6,8)]
   223      15.155624      15.155624      15.155624    6[6-(6,6),8-(30),8-(30)]
   224       14.84185       14.84185       14.84185    6[6-(6,6),8-(30),8-(30)]
   225       8.101397       8.101397       8.101397    6[6-(6,6),8-(30),8-(30)]
   226        6.51741        6.51741        6.51741    6[6-(6,6),8-(30),8-(30)]
   227      13.059392      13.059392      13.059392    6[6-(6,6),8-(30),8-(30)]
   228      11.728691      11.728691      11.728691    6[6-(1,6),6-(1,6),6-(8,8)]
   229      10.607802      10.607802      10.607802    6[1-(0),6-(6,6),6-(6,6)]
   230       9.343259       9.343259       9.343259    6[6-(1,6),6-(1,6),6-(8,8)]
   231       9.269541       9.269541       9.269541    6[1-(0),6-(6,6),6-(6,8)]
   232        10.3961        10.3961        10.3961    6[6-(1,6),6-(1,6),8-(6)]
   233      11.600157      11.600157      11.600157    6[1-(0),6-(6,6),6-(6,8)]
   234       11.15596       11.15596       11.15596    6[1-(0),1-(0),6-(6,6,6),8-(6)]
   235      10.505732      10.505732      10.505732    6[6-(1,1,8),6-(1,1,8),6-(1,1,8),6-(1,1,8)]
   236      11.579365      11.579365      11.579365    6[1-(0),1-(0),6-(6,6,6),8-(6)]
   237       9.330027       9.330027       9.330027    6[1-(0),1-(0),6-(6,6,6),8-(6)]
   238       7.642079       7.642079       7.642079    6[6-(1,6),6-(1,6),8-(6)]
   239       7.173309       7.173309       7.173309    6[1-(0),6-(6,6),6-(6,8)]
   240       6.180954       6.180954       6.180954    6[6-(1,6),6-(1,6),6-(8,8)]
   241       5.630906       5.630906       5.630906    6[1-(0),6-(6,6),6-(6,6)]
   242        6.04675        6.04675        6.04675    6[6-(1,6),6-(1,6),6-(8,8)]
   243       7.029654       7.029654       7.029654    6[1-(0),6-(6,6),6-(6,8)]
   244       5.725416       5.725416       5.725416    6[6-(6,6),8-(30),8-(30)]
   245       5.509933       5.509933       5.509933    6[6-(6,6),8-(30),8-(30)]
   246       8.267735       8.267735       8.267735    6[6-(6,6),8-(30),8-(30)]
   247       9.689165       9.689165       9.689165    6[1-(0),6-(6,6),6-(6,8)]
   248        9.63624        9.63624        9.63624    6[6-(1,6),6-(1,6),6-(8,8)]
   249      10.800603      10.800603      10.800603    6[1-(0),6-(6,6),6-(6,6)]
   250      12.053805      12.053805      12.053805    6[6-(1,6),6-(1,6),6-(8,8)]
   251        13.3278        13.3278        13.3278    6[6-(6,6),8-(30),8-(30)]
   252      12.123743      12.123743      12.123743    6[1-(0),6-(6,6),6-(6,8)]
   253      10.944258      10.944258      10.944258    6[6-(1,6),6-(1,6),8-(6)]
   254      10.086107      10.086107      10.086107    6[1-(0),1-(0),6-(6,6,6),8-(6)]
   255       13.04238       13.04238       13.04238    6[6-(1,6),6-(1,6),8-(6)]
   256      13.255973      13.255973      13.255973    6[1-(0),6-(6,6),6-(6,8)]
   257      14.235096      14.235096      14.235096    6[6-(1,6),6-(1,6),6-(8,8)]
   258      14.843741      14.843741      14.843741    6[1-(0),6-(6,6),6-(6,6)]
   259      14.603685      14.603685      14.603685    6[6-(1,6),6-(1,6),6-(8,8)]
   260      13.658585      13.658585      13.658585    6[1-(0),6-(6,6),6-(6,8)]
   261      15.238792      15.238792      15.238792    6[6-(6,6),8-(0),8-(30)]
   262       8.161884       8.161884       8.161884    6[6-(6,6),8-(30),8-(30)]
   263      10.664508      10.664508      10.664508    6[1-(0),6-(6,6),6-(6,6)]
   264       11.90448       11.90448       11.90448    6[6-(1,6),6-(1,6),6-(8,8)]
   265      13.108537      13.108537      13.108537    6[6-(6,6),8-(30),8-(30)]
   266      12.025452      12.025452      12.025452    6[1-(0),6-(6,6),6-(6,8)]
   267      10.861089      10.861089      10.861089    6[6-(1,6),6-(1,6),8-(6)]
   268       9.617338       9.617338       9.617338    6[1-(0),6-(6,6),6-(6,8)]
   269      10.001048      10.001048      10.001048    6[1-(0),1-(0),6-(6,6,6),8-(6)]
   270       9.536059       9.536059       9.536059    6[6-(1,6),6-(1,6),6-(8,8)]
   271      17.057165      17.057165      17.057165    6[6-(6,6),8-(30),8-(30)]
   272        5.00714        5.00714        5.00714    6[6-(6,6),8-(30),8-(30)]
   273        3.21334        3.21334        3.21334    6[6-(6,6),8-(30),8-(30)]
   274       18.33116       18.33116       18.33116    6[6-(1,6),6-(1,6),6-(8,8)]
   275      18.280124      18.280124      18.280124    6[1-(0),6-(6,6),6-(6,8)]
   276        0.56517        0.56517        0.56517    6[6-(1,6),6-(1,6),8-(6)]
   277       1.835384       1.835384       1.835384    6[1-(0),6-(6,6),6-(6,8)]
   278       1.880749       1.880749       1.880749    6[6-(1,6),6-(1,6),6-(8,8)]
   279       0.671021       0.671021       0.671021    6[1-(0),6-(6,6),6-(6,6)]
   280       1.650145       1.650145       1.650145    6[1-(0),1-(0),6-(6,6,6),8-(6)]
   281       1.217289       1.217289       1.217289    6[6-(1,1,8),6-(1,1,8),6-(1,1,8),6-(1,1,8)]
   282       2.434578       2.434578       2.434578    6[1-(0),1-(0),6-(6,6,6),8-(6)]
   283       0.115302       0.115302       0.115302    6[1-(0),1-(0),6-(6,6,6),8-(6)]
   284       17.67337       17.67337       17.67337    6[6-(1,6),6-(1,6),8-(6)]
   285      17.282099      17.282099      17.282099    6[1-(0),6-(6,6),6-(6,8)]
   286      16.395595      16.395595      16.395595    6[6-(1,6),6-(1,6),6-(8,8)]
   287      15.894692      15.894692      15.894692    6[1-(0),6-(6,6),6-(6,6)]
   288      16.282183      16.282183      16.282183    6[6-(1,6),6-(1,6),6-(8,8)]
   289      17.153565      17.153565      17.153565    6[1-(0),6-(6,6),6-(6,8)]
   290      15.766158      15.766158      15.766158    6[6-(6,6),8-(30),8-(30)]
   291       3.914604       3.914604       3.914604    6[6-(1,6),6-(1,6),8-(6)]
   292       4.428739       4.428739       4.428739    6[1-(0),6-(6,6),6-(6,8)]
   293       5.216952       5.216952       5.216952    6[6-(1,6),6-(1,6),6-(8,8)]
   294       5.523164       5.523164       5.523164    6[1-(0),6-(6,6),6-(6,6)]
   295       5.031712       5.031712       5.031712    6[6-(1,6),6-(1,6),6-(8,8)]
   296        4.25106        4.25106        4.25106    6[1-(0),6-(6,6),6-(6,8)]
   297       5.704624       5.704624       5.704624    6[6-(6,6),8-(30),8-(30)]
   298        5.39085        5.39085        5.39085    6[6-(6,6),8-(30),8-(30)]
   299      17.552397      17.552397      17.552397    6[6-(6,6),8-(30),8-(30)]
   300       15.96841       15.96841       15.96841    6[6-(6,6),8-(30),8-(30)]
   301       3.608392       3.608392       3.608392    6[6-(6,6),8-(30),8-(30)]
   302       2.277691       2.277691       2.277691    6[6-(1,6),6-(1,6),6-(8,8)]
   303       1.156802       1.156802       1.156802    6[1-(0),6-(6,6),6-(6,6)]
   304      18.794259      18.794259      18.794259    6[6-(1,6),6-(1,6),6-(8,8)]
   305      18.720541      18.720541      18.720541    6[1-(0),6-(6,6),6-(6,8)]
   306         0.9451         0.9451         0.9451    6[6-(1,6),6-(1,6),8-(6)]
   307       2.149157       2.149157       2.149157    6[1-(0),6-(6,6),6-(6,8)]
   308        1.70496        1.70496        1.70496    6[1-(0),1-(0),6-(6,6,6),8-(6)]
   309       1.054732       1.054732       1.054732    6[6-(1,1,8),6-(1,1,8),6-(1,1,8),6-(1,1,8)]
   310       2.128365       2.128365       2.128365    6[1-(0),1-(0),6-(6,6,6),8-(6)]
   311      18.781027      18.781027      18.781027    6[1-(0),1-(0),6-(6,6,6),8-(6)]
   312      17.093079      17.093079      17.093079    6[6-(1,6),6-(1,6),8-(6)]
   313      16.624309      16.624309      16.624309    6[1-(0),6-(6,6),6-(6,8)]
   314      15.631954      15.631954      15.631954    6[6-(1,6),6-(1,6),6-(8,8)]
   315      15.081906      15.081906      15.081906    6[1-(0),6-(6,6),6-(6,6)]
   316       15.49775       15.49775       15.49775    6[6-(1,6),6-(1,6),6-(8,8)]
   317      16.480654      16.480654      16.480654    6[1-(0),6-(6,6),6-(6,8)]
   318      15.176416      15.176416      15.176416    6[6-(6,6),8-(30),8-(30)]
   319      14.960933      14.960933      14.960933    6[6-(6,6),8-(30),8-(30)]
   320      17.718735      17.718735      17.718735    6[6-(6,6),8-(30),8-(30)]
   321       0.238165       0.238165       0.238165    6[1-(0),6-(6,6),6-(6,8)]
   322        0.18524        0.18524        0.18524    6[6-(1,6),6-(1,6),6-(8,8)]
   323       1.349603       1.349603       1.349603    6[1-(0),6-(6,6),6-(6,6)]
   324       2.602805       2.602805       2.602805    6[6-(1,6),6-(1,6),6-(8,8)]
   325         3.8768         3.8768         3.8768    6[6-(6,6),8-(30),8-(30)]
   326       2.672743       2.672743       2.672743    6[1-(0),6-(6,6),6-(6,8)]
   327       1.493258       1.493258       1.493258    6[6-(1,6),6-(1,6),8-(6)]
   328       0.635107       0.635107       0.635107    6[1-(0),1-(0),6-(6,6,6),8-(6)]
   329        3.59138        3.59138        3.59138    6[6-(1,6),6-(1,6),8-(6)]
   330       3.804973       3.804973       3.804973    6[1-(0),6-(6,6),6-(6,8)]
   331       4.784096       4.784096       4.784096    6[6-(1,6),6-(1,6),6-(8,8)]
   332       5.392741       5.392741       5.392741    6[1-(0),6-(6,6),6-(6,6)]
   333       5.152685       5.152685       5.152685    6[6-(1,6),6-(1,6),6-(8,8)]
   334       4.207585       4.207585       4.207585    6[1-(0),6-(6,6),6-(6,8)]
   335       5.787792       5.787792       5.787792    6[6-(6,6),8-(0),8-(30)]
   336      17.612884      17.612884      17.612884    6[6-(6,6),8-(30),8-(30)]
   337       1.213508       1.213508       1.213508    6[1-(0),6-(6,6),6-(6,6)]
   338        2.45348        2.45348        2.45348    6[6-(1,6),6-(1,6),6-(8,8)]
   339       3.657537       3.657537       3.657537    6[6-(6,6),8-(30),8-(30)]
   340       2.574452       2.574452       2.574452    6[1-(0),6-(6,6),6-(6,8)]
   341       1.410089       1.410089       1.410089    6[6-(1,6),6-(1,6),8-(6)]
   342       0.166338       0.166338       0.166338    6[1-(0),6-(6,6),6-(6,8)]
   343       0.550048       0.550048       0.550048    6[1-(0),1-(0),6-(6,6,6),8-(6)]
   344       0.085059       0.085059       0.085059    6[6-(1,6),6-(1,6),6-(8,8)]
   345       7.606165       7.606165       7.606165    6[6-(6,6),8-(30),8-(30)]
   346       14.45814       14.45814       14.45814    6[6-(6,6),8-(30),8-(30)]
   347       12.66434       12.66434       12.66434    6[6-(6,6),8-(30),8-(30)]
   348        8.88016        8.88016        8.88016    6[6-(1,6),6-(1,6),6-(8,8)]
   349       8.829124       8.829124       8.829124    6[1-(0),6-(6,6),6-(6,8)]
   350       10.01617       10.01617       10.01617    6[6-(1,6),6-(1,6),8-(6)]
   351      11.286384      11.286384      11.286384    6[1-(0),6-(6,6),6-(6,8)]
   352      11.331749      11.331749      11.331749    6[6-(1,6),6-(1,6),6-(8,8)]
   353      10.122021      10.122021      10.122021    6[1-(0),6-(6,6),6-(6,6)]
   354      11.101145      11.101145      11.101145    6[1-(0),1-(0),6-(6,6,6),8-(6)]
   355      10.668289      10.668289      10.668289    6[6-(1,1,8),6-(1,1,8),6-(1,1,8),6-(1,1,8)]
   356      11.885578      11.885578      11.885578    6[1-(0),1-(0),6-(6,6,6),8-(6)]
   357       9.566302       9.566302       9.566302    6[1-(0),1-(0),6-(6,6,6),8-(6)]
   358        8.22237        8.22237        8.22237    6[6-(1,6),6-(1,6),8-(6)]
   359       7.831099       7.831099       7.831099    6[1-(0),6-(6,6),6-(6,8)]
   360       6.944595       6.944595       6.944595    6[6-(1,6),6-(1,6),6-(8,8)]
   361       6.443692       6.443692       6.443692    6[1-(0),6-(6,6),6-(6,6)]
   362       6.831183       6.831183       6.831183    6[6-(1,6),6-(1,6),6-(8,8)]
   363       7.702565       7.702565       7.702565    6[1-(0),6-(6,6),6-(6,8)]
   364       6.315158       6.315158       6.315158    6[6-(6,6),8-(30),8-(30)]
   365      13.365604      13.365604      13.365604    6[6-(1,6),6-(1,6),8-(6)]
   366      13.879739      13.879739      13.879739    6[1-(0),6-(6,6),6-(6,8)]
   367      14.667952      14.667952      14.667952    6[6-(1,6),6-(1,6),6-(8,8)]
   368      14.974164      14.974164      14.974164    6[1-(0),6-(6,6),6-(6,6)]
   369      14.482712      14.482712      14.482712    6[6-(1,6),6-(1,6),6-(8,8)]
   370       13.70206       13.70206       13.70206    6[1-(0),6-(6,6),6-(6,8)]
   371      15.155624      15.155624      15.155624    6[6-(6,6),8-(30),8-(30)]
   372       14.84185       14.84185       14.84185    6[6-(6,6),8-(30),8-(30)]
   373       8.101397       8.101397       8.101397    6[6-(6,6),8-(30),8-(30)]
   374        6.51741        6.51741        6.51741    6[6-(6,6),8-(30),8-(30)]
   375      13.059392      13.059392      13.059392    6[6-(6,6),8-(30),8-(30)]
   376      11.728691      11.728691      11.728691    6[6-(1,6),6-(1,6),6-(8,8)]
   377      10.607802      10.607802      10.607802    6[1-(0),6-(6,6),6-(6,6)]
   378       9.343259       9.343259       9.343259    6[6-(1,6),6-(1,6),6-(8,8)]
   379       9.269541       9.269541       9.269541    6[1-(0),6-(6,6),6-(6,8)]
   380        10.3961        10.3961        10.3961    6[6-(1,6),6-(1,6),8-(6)]
   381      11.600157      11.600157      11.600157    6[1-(0),6-(6,6),6-(6,8)]
   382       11.15596       11.15596       11.15596    6[1-(0),1-(0),6-(6,6,6),8-(6)]
   383      10.505732      10.505732      10.505732    6[6-(1,1,8),6-(1,1,8),6-(1,1,8),6-(1,1,8)]
   384      11.579365      11.579365      11.579365    6[1-(0),1-(0),6-(6,6,6),8-(6)]
   385       9.330027       9.330027       9.330027    6[1-(0),1-(0),6-(6,6,6),8-(6)]
   386       7.642079       7.642079       7.642079    6[6-(1,6),6-(1,6),8-(6)]
   387       7.173309       7.173309       7.173309    6[1-(0),6-(6,6),6-(6,8)]
   388       6.180954       6.180954       6.180954    6[6-(1,6),6-(1,6),6-(8,8)]
   389       5.630906       5.630906       5.630906    6[1-(0),6-(6,6),6-(6,6)]
   390        6.04675        6.04675        6.04675    6[6-(1,6),6-(1,6),6-(8,8)]
   391       7.029654       7.029654       7.029654    6[1-(0),6-(6,6),6-(6,8)]
   392       5.725416       5.725416       5.725416    6[6-(6,6),8-(30),8-(30)]
   393       5.509933       5.509933       5.509933    6[6-(6,6),8-(30),8-(30)]
   394       8.267735       8.267735       8.267735    6[6-(6,6),8-(30),8-(30)]
   395       9.689165       9.689165       9.689165    6[1-(0),6-(6,6),6-(6,8)]
   396        9.63624        9.63624        9.63624    6[6-(1,6),6-(1,6),6-(8,8)]
   397      10.800603      10.800603      10.800603    6[1-(0),6-(6,6),6-(6,6)]
   398      12.053805      12.053805      12.053805    6[6-(1,6),6-(1,6),6-(8,8)]
   399        13.3278        13.3278        13.3278    6[6-(6,6),8-(30),8-(30)]
   400      12.123743      12.123743      12.123743    6[1-(0),6-(6,6),6-(6,8)]
   401      10.944258      10.944258      10.944258    6[6-(1,6),6-(1,6),8-(6)]
   402      10.086107      10.086107      10.086107    6[1-(0),1-(0),6-(6,6,6),8-(6)]
   403       13.04238       13.04238       13.04238    6[6-(1,6),6-(1,6),8-(6)]
   404      13.255973      13.255973      13.255973    6[1-(0),6-(6,6),6-(6,8)]
   405      14.235096      14.235096      14.235096    6[6-(1,6),6-(1,6),6-(8,8)]
   406      14.843741      14.843741      14.843741    6[1-(0),6-(6,6),6-(6,6)]
   407      14.603685      14.603685      14.603685    6[6-(1,6),6-(1,6),6-(8,8)]
   408      13.658585      13.658585      13.658585    6[1-(0),6-(6,6),6-(6,8)]
   409      15.238792      15.238792      15.238792    6[6-(6,6),8-(0),8-(30)]
   410       8.161884       8.161884       8.161884    6[6-(6,6),8-(30),8-(30)]
   411      10.664508      10.664508      10.664508    6[1-(0),6-(6,6),6-(6,6)]
   412       11.90448       11.90448       11.90448    6[6-(1,6),6-(1,6),6-(8,8)]
   413      13.108537      13.108537      13.108537    6[6-(6,6),8-(30),8-(30)]
   414      12.025452      12.025452      12.025452    6[1-(0),6-(6,6),6-(6,8)]
   415      10.861089      10.861089      10.861089    6[6-(1,6),6-(1,6),8-(6)]
   416       9.617338       9.617338       9.617338    6[1-(0),6-(6,6),6-(6,8)]
   417      10.001048      10.001048      10.001048    6[1-(0),1-(0),6-(6,6,6),8-(6)]
   418       9.536059       9.536059       9.536059    6[6-(1,6),6-(1,6),6-(8,8)]
   419      17.057165      17.057165      17.057165    6[6-(6,6),8-(30),8-(30)]
   420        5.00714        5.00714        5.00714    6[6-(6,6),8-(30),8-(30)]
   421        3.21334        3.21334        3.21334    6[6-(6,6),8-(30),8-(30)]
   422       18.33116       18.33116       18.33116    6[6-(1,6),6-(1,6),6-(8,8)]
   423      18.280124      18.280124      18.280124    6[1-(0),6-(6,6),6-(6,8)]
   424        0.56517        0.56517        0.56517    6[6-(1,6),6-(1,6),8-(6)]
   425       1.835384       1.835384       1.835384    6[1-(0),6-(6,6),6-(6,8)]
   426       1.880749       1.880749       1.880749    6[6-(1,6),6-(1,6),6-(8,8)]
   427       0.671021       0.671021       0.671021    6[1-(0),6-(6,6),6-(6,6)]
   428       1.650145       1.650145       1.650145    6[1-(0),1-(0),6-(6,6,6),8-(6)]
   429       1.217289       1.217289       1.217289    6[6-(1,1,8),6-(1,1,8),6-(1,1,8),6-(1,1,8)]
   430       2.434578       2.434578       2.434578    6[1-(0),1-(0),6-(6,6,6),8-(6)]
   431       0.115302       0.115302       0.115302    6[1-(0),1-(0),6-(6,6,6),8-(6)]
   432       17.67337       17.67337       17.67337    6[6-(1,6),6-(1,6),8-(6)]
   433      17.282099      17.282099      17.282099    6[1-(0),6-(6,6),6-(6,8)]
   434      16.395595      16.395595      16.395595    6[6-(1,6),6-(1,6),6-(8,8)]
   435      15.894692      15.894692      15.894692    6[1-(0),6-(6,6),6-(6,6)]
   436      16.282183      16.282183      16.282183    6[6-(1,6),6-(1,6),6-(8,8)]
   437      17.153565      17.153565      17.153565    6[1-(0),6-(6,6),6-(6,8)]
   438      15.766158      15.766158      15.766158    6[6-(6,6),8-(30),8-(30)]
   439       3.914604       3.914604       3.914604    6[6-(1,6),6-(1,6),8-(6)]
   440       4.428739       4.428739       4.428739    6[1-(0),6-(6,6),6-(6,8)]
   441       5.216952       5.216952       5.216952    6[6-(1,6),6-(1,6),6-(8,8)]
   442       5.523164       5.523164       5.523164    6[1-(0),6-(6,6),6-(6,6)]
   443       5.031712       5.031712       5.031712    6[6-(1,6),6-(1,6),6-(8,8)]
   444        4.25106        4.25106        4.25106    6[1-(0),6-(6,6),6-(6,8)]
   445       5.704624       5.704624       5.704624    6[6-(6,6),8-(30),8-(30)]
   446        5.39085        5.39085        5.39085    6[6-(6,6),8-(30),8-(30)]
   447      17.552397      17.552397      17.552397    6[6-(6,6),8-(30),8-(30)]
   448       15.96841       15.96841       15.96841    6[6-(6,6),8-(30),8-(30)]
   449       3.608392       3.608392       3.608392    6[6-(6,6),8-(30),8-(30)]
   450       2.277691       2.277691       2.277691    6[6-(1,6),6-(1,6),6-(8,8)]
   451       1.156802       1.156802       1.156802    6[1-(0),6-(6,6),6-(6,6)]
   452      18.794259      18.794259      18.794259    6[6-(1,6),6-(1,6),6-(8,8)]
   453      18.720541      18.720541      18.720541    6[1-(0),6-(6,6),6-(6,8)]
   454         0.9451         0.9451         0.9451    6[6-(1,6),6-(1,6),8-(6)]
   455       2.149157       2.149157       2.149157    6[1-(0),6-(6,6),6-(6,8)]
   456        1.70496        1.70496        1.70496    6[1-(0),1-(0),6-(6,6,6),8-(6)]
   457       1.054732       1.054732       1.054732    6[6-(1,1,8),6-(1,1,8),6-(1,1,8),6-(1,1,8)]
   458       2.128365       2.128365       2.128365    6[1-(0),1-(0),6-(6,6,6),8-(6)]
   459      18.781027      18.781027      18.781027    6[1-(0),1-(0),6-(6,6,6),8-(6)]
   460      17.093079      17.093079      17.093079    6[6-(1,6),6-(1,6),8-(6)]
   461      16.624309      16.624309      16.624309    6[1-(0),6-(6,6),6-(6,8)]
   462      15.631954      15.631954      15.631954    6[6-(1,6),6-(1,6),6-(8,8)]
   463      15.081906      15.081906      15.081906    6[1-(0),6-(6,6),6-(6,6)]
   464       15.49775       15.49775       15.49775    6[6-(1,6),6-(1,6),6-(8,8)]
   465      16.480654      16.480654      16.480654    6[1-(0),6-(6,6),6-(6,8)]
   466      15.176416      15.176416      15.176416    6[6-(6,6),8-(30),8-(30)]
   467      14.960933      14.960933      14.960933    6[6-(6,6),8-(30),8-(30)]
   468      17.718735      17.718735      17.718735    6[6-(6,6),8-(30),8-(30)]
   469       0.238165       0.238165       0.238165    6[1-(0),6-(6,6),6-(6,8)]
   470        0.18524        0.18524        0.18524    6[6-(1,6),6-(1,6),6-(8,8)]
   471       1.349603       1.349603       1.349603    6[1-(0),6-(6,6),6-(6,6)]
   472       2.602805       2.602805       2.602805    6[6-(1,6),6-(1,6),6-(8,8)]
   473         3.8768         3.8768         3.8768    6[6-(6,6),8-(30),8-(30)]
   474       2.672743       2.672743       2.672743    6[1-(0),6-(6,6),6-(6,8)]
   475       1.493258       1.493258       1.493258    6[6-(1,6),6-(1,6),8-(6)]
   476       0.635107       0.635107       0.635107    6[1-(0),1-(0),6-(6,6,6),8-(6)]
   477        3.59138        3.59138        3.59138    6[6-(1,6),6-(1,6),8-(6)]
   478       3.804973       3.804973       3.804973    6[1-(0),6-(6,6),6-(6,8)]
   479       4.784096       4.784096       4.784096    6[6-(1,6),6-(1,6),6-(8,8)]
   480       5.392741       5.392741       5.392741    6[1-(0),6-(6,6),6-(6,6)]
   481       5.152685       5.152685       5.152685    6[6-(1,6),6-(1,6),6-(8,8)]
   482       4.207585       4.207585       4.207585    6[1-(0),6-(6,6),6-(6,8)]
   483       5.787792       5.787792       5.787792    6[6-(6,6),8-(0),8-(30)]
   484      17.612884      17.612884      17.612884    6[6-(6,6),8-(30),8-(30)]
   485       1.213508       1.213508       1.213508    6[1-(0),6-(6,6),6-(6,6)]
   486        2.45348        2.45348        2.45348    6[6-(1,6),6-(1,6),6-(8,8)]
   487       3.657537       3.657537       3.657537    6[6-(6,6),8-(30),8-(30)]
   488       2.574452       2.574452       2.574452    6[1-(0),6-(6,6),6-(6,8)]
   489       1.410089       1.410089       1.410089    6[6-(1,6),6-(1,6),8-(6)]
   490       0.166338       0.166338       0.166338    6[1-(0),6-(6,6),6-(6,8)]
   491       0.550048       0.550048       0.550048    6[1-(0),1-(0),6-(6,6,6),8-(6)]
   492       0.085059       0.085059       0.085059    6[6-(1,6),6-(1,6),6-(8,8)]
   493       7.736589       7.736589       7.736589    8[6-(6,8),30-(8,8,8)]
   494       6.549543       6.549543       6.549543    8[6-(6,8),30-(8,8,8)]
   495      13.666146      13.666146      13.666146    8[6-(6,8),30-(8,8,8)]
   496      12.607634      12.607634      12.607634    8[6-(6,8),30-(8,8,8)]
   497      15.208549      15.208549      15.208549    8[6-(6,8),30-(8,8,8)]
   498      13.915652      13.915652      13.915652    8[6-(6,8),30-(8,8,8)]
   499        6.71021        6.71021        6.71021    8[6-(6,8),30-(8,8,8)]
   500       5.434325       5.434325       5.434325    8[6-(6,8),30-(8,8,8)]
   501       4.971226       4.971226       4.971226    8[6-(6,8),30-(8,8)]
   502       5.525055       5.525055       5.525055    8[6-(6,8),30-(8,8,8)]
   503        7.27727        7.27727        7.27727    8[6-(6,8),30-(8,8)]
   504       8.239382       8.239382       8.239382    8[6-(6,8),30-(8,8,8)]
   505       5.126222       5.126222       5.126222    8[6-(6,8),30-(8,8,8)]
   506       6.171503       6.171503       6.171503    8[6-(6,8),30-(8,8,8)]
   507       7.190321       7.190321       7.190321    8[6-(6,8),30-(8,8)]
   508       8.082495       8.082495       8.082495    8[6-(6,8),30-(8,8,8)]
   509      14.206743      14.206743      14.206743    8[6-(6,8),30-(8,8,8)]
   510      13.014027      13.014027      13.014027    8[6-(6,8),30-(8,8,8)]
   511      15.902253      15.902253      15.902253    8[6-(6,8)]
   512      15.140502      15.140502      15.140502    8[6-(6,8),30-(8,8,8)]
   513      15.221781      15.221781      15.221781    8[6-(6,8),30-(8,8)]
   514      15.388118      15.388118      15.388118    8[6-(6,8),30-(8,8,8)]
   515      14.331496      14.331496      14.331496    8[6-(6,8),30-(8,8,8)]
   516      15.579028      15.579028      15.579028    8[6-(6,8),30-(8,8,8)]
   517      13.031039      13.031039      13.031039    8[6-(6,8),30-(8,8,8)]
   518      14.061198      14.061198      14.061198    8[6-(6,8),30-(8,8,8)]
   519       7.012642       7.012642       7.012642    8[6-(6,8),30-(8,8,8)]
   520        8.22615        8.22615        8.22615    8[6-(6,8),30-(8,8,8)]
   521       5.865291       5.865291       5.865291    8[6-(6,8),30-(8,8,8)]
   522       6.859536       6.859536       6.859536    8[6-(6,8),30-(8,8,8)]
   523      11.104925      11.104925      11.104925    8[6-(1,1,6),6-(6,6)]
   524       8.727053       8.727053       8.727053    8[6-(1,1,6),6-(6,6)]
   525       12.10106       12.10106       12.10106    8[6-(1,1,6),6-(6,6)]
   526      10.171166      10.171166      10.171166    8[6-(1,1,6),6-(6,6)]
   527      11.118156      11.118156      11.118156    8[6-(1,1,6),6-(6,6)]
   528      12.445077      12.445077      12.445077    8[6-(1,1,6),6-(6,6)]
   529       9.161799       9.161799       9.161799    8[6-(1,1,6),6-(6,6)]
   530       9.853613       9.853613       9.853613    8[6-(1,1,6),6-(6,6)]
   531      14.184061      14.184061      14.184061    8[6-(6,8),30-(8,8,8)]
   532      13.486577      13.486577      13.486577    8[6-(6,8),30-(8,8)]
   533       6.496617       6.496617       6.496617    8[30-(8,8),30-(8,8,8),30-(8,8,8)]
   534      17.187589      17.187589      17.187589    8[6-(6,8),30-(8,8,8)]
   535      16.000543      16.000543      16.000543    8[6-(6,8),30-(8,8,8)]
   536       4.215146       4.215146       4.215146    8[6-(6,8),30-(8,8,8)]
   537       3.156634       3.156634       3.156634    8[6-(6,8),30-(8,8,8)]
   538       5.757549       5.757549       5.757549    8[6-(6,8),30-(8,8,8)]
   539       4.464652       4.464652       4.464652    8[6-(6,8),30-(8,8,8)]
   540       16.16121       16.16121       16.16121    8[6-(6,8),30-(8,8,8)]
   541      14.885325      14.885325      14.885325    8[6-(6,8),30-(8,8,8)]
   542      14.422226      14.422226      14.422226    8[6-(6,8),30-(8,8)]
   543      14.976055      14.976055      14.976055    8[6-(6,8),30-(8,8,8)]
   544       16.72827       16.72827       16.72827    8[6-(6,8),30-(8,8)]
   545      17.690382      17.690382      17.690382    8[6-(6,8),30-(8,8,8)]
   546      14.577222      14.577222      14.577222    8[6-(6,8),30-(8,8,8)]
   547      15.622503      15.622503      15.622503    8[6-(6,8),30-(8,8,8)]
   548      16.641321      16.641321      16.641321    8[6-(6,8),30-(8,8)]
   549      17.533495      17.533495      17.533495    8[6-(6,8),30-(8,8,8)]
   550       4.755743       4.755743       4.755743    8[6-(6,8),30-(8,8,8)]
   551       3.563027       3.563027       3.563027    8[6-(6,8),30-(8,8,8)]
   552       6.451253       6.451253       6.451253    8[6-(6,8)]
   553       5.689502       5.689502       5.689502    8[6-(6,8),30-(8,8,8)]
   554       5.770781       5.770781       5.770781    8[6-(6,8),30-(8,8)]
   555       5.937118       5.937118       5.937118    8[6-(6,8),30-(8,8,8)]
   556       4.880496       4.880496       4.880496    8[6-(6,8),30-(8,8,8)]
   557       6.128028       6.128028       6.128028    8[6-(6,8),30-(8,8,8)]
   558       3.580039       3.580039       3.580039    8[6-(6,8),30-(8,8,8)]
   559       4.610198       4.610198       4.610198    8[6-(6,8),30-(8,8,8)]
   560      16.463642      16.463642      16.463642    8[6-(6,8),30-(8,8,8)]
   561       17.67715       17.67715       17.67715    8[6-(6,8),30-(8,8,8)]
   562      15.316291      15.316291      15.316291    8[6-(6,8),30-(8,8,8)]
   563      16.310536      16.310536      16.310536    8[6-(6,8),30-(8,8,8)]
   564       1.653925       1.653925       1.653925    8[6-(1,1,6),6-(6,6)]
   565      18.178053      18.178053      18.178053    8[6-(1,1,6),6-(6,6)]
   566        2.65006        2.65006        2.65006    8[6-(1,1,6),6-(6,6)]
   567       0.720166       0.720166       0.720166    8[6-(1,1,6),6-(6,6)]
   568       1.667156       1.667156       1.667156    8[6-(1,1,6),6-(6,6)]
   569       2.994077       2.994077       2.994077    8[6-(1,1,6),6-(6,6)]
   570      18.612799      18.612799      18.612799    8[6-(1,1,6),6-(6,6)]
   571       0.402613       0.402613       0.402613    8[6-(1,1,6),6-(6,6)]
   572       4.733061       4.733061       4.733061    8[6-(6,8),30-(8,8,8)]
   573       4.035577       4.035577       4.035577    8[6-(6,8),30-(8,8)]
   574      15.947617      15.947617      15.947617    8[30-(8,8),30-(8,8,8),30-(8,8,8)]
   575       7.736589       7.736589       7.736589    8[6-(6,8),30-(8,8,8)]
   576       6.549543       6.549543       6.549543    8[6-(6,8),30-(8,8,8)]
   577      13.666146      13.666146      13.666146    8[6-(6,8),30-(8,8,8)]
   578      12.607634      12.607634      12.607634    8[6-(6,8),30-(8,8,8)]
   579      15.208549      15.208549      15.208549    8[6-(6,8),30-(8,8,8)]
   580      13.915652      13.915652      13.915652    8[6-(6,8),30-(8,8,8)]
   581        6.71021        6.71021        6.71021    8[6-(6,8),30-(8,8,8)]
   582       5.434325       5.434325       5.434325    8[6-(6,8),30-(8,8,8)]
   583       4.971226       4.971226       4.971226    8[6-(6,8),30-(8,8)]
   584       5.525055       5.525055       5.525055    8[6-(6,8),30-(8,8,8)]
   585        7.27727        7.27727        7.27727    8[6-(6,8),30-(8,8)]
   586       8.239382       8.239382       8.239382    8[6-(6,8),30-(8,8,8)]
   587       5.126222       5.126222       5.126222    8[6-(6,8),30-(8,8,8)]
   588       6.171503       6.171503       6.171503    8[6-(6,8),30-(8,8,8)]
   589       7.190321       7.190321       7.190321    8[6-(6,8),30-(8,8)]
   590       8.082495       8.082495       8.082495    8[6-(6,8),30-(8,8,8)]
   591      14.206743      14.206743      14.206743    8[6-(6,8),30-(8,8,8)]
   592      13.014027      13.014027      13.014027    8[6-(6,8),30-(8,8,8)]
   593      15.902253      15.902253      15.902253    8[6-(6,8)]
   594      15.140502      15.140502      15.140502    8[6-(6,8),30-(8,8,8)]
   595      15.221781      15.221781      15.221781    8[6-(6,8),30-(8,8)]
   596      15.388118      15.388118      15.388118    8[6-(6,8),30-(8,8,8)]
   597      14.331496      14.331496      14.331496    8[6-(6,8),30-(8,8,8)]
   598      15.579028      15.579028      15.579028    8[6-(6,8),30-(8,8,8)]
   599      13.031039      13.031039      13.031039    8[6-(6,8),30-(8,8,8)]
   600      14.061198      14.061198      14.061198    8[6-(6,8),30-(8,8,8)]
   601       7.012642       7.012642       7.012642    8[6-(6,8),30-(8,8,8)]
   602        8.22615        8.22615        8.22615    8[6-(6,8),30-(8,8,8)]
   603       5.865291       5.865291       5.865291    8[6-(6,8),30-(8,8,8)]
   604       6.859536       6.859536       6.859536    8[6-(6,8),30-(8,8,8)]
   605      11.104925      11.104925      11.104925    8[6-(1,1,6),6-(6,6)]
   606       8.727053       8.727053       8.727053    8[6-(1,1,6),6-(6,6)]
   607       12.10106       12.10106       12.10106    8[6-(1,1,6),6-(6,6)]
   608      10.171166      10.171166      10.171166    8[6-(1,1,6),6-(6,6)]
   609      11.118156      11.118156      11.118156    8[6-(1,1,6),6-(6,6)]
   610      12.445077      12.445077      12.445077    8[6-(1,1,6),6-(6,6)]
   611       9.161799       9.161799       9.161799    8[6-(1,1,6),6-(6,6)]
   612       9.853613       9.853613       9.853613    8[6-(1,1,6),6-(6,6)]
   613      14.184061      14.184061      14.184061    8[6-(6,8),30-(8,8,8)]
   614      13.486577      13.486577      13.486577    8[6-(6,8),30-(8,8)]
   615       6.496617       6.496617       6.496617    8[30-(8,8),30-(8,8,8),30-(8,8,8)]
   616      17.187589      17.187589      17.187589    8[6-(6,8),30-(8,8,8)]
   617      16.000543      16.000543      16.000543    8[6-(6,8),30-(8,8,8)]
   618       4.215146       4.215146       4.215146    8[6-(6,8),30-(8,8,8)]
   619       3.156634       3.156634       3.156634    8[6-(6,8),30-(8,8,8)]
   620       5.757549       5.757549       5.757549    8[6-(6,8),30-(8,8,8)]
   621       4.464652       4.464652       4.464652    8[6-(6,8),30-(8,8,8)]
   622       16.16121       16.16121       16.16121    8[6-(6,8),30-(8,8,8)]
   623      14.885325      14.885325      14.885325    8[6-(6,8),30-(8,8,8)]
   624      14.422226      14.422226      14.422226    8[6-(6,8),30-(8,8)]
   625      14.976055      14.976055      14.976055    8[6-(6,8),30-(8,8,8)]
   626       16.72827       16.72827       16.72827    8[6-(6,8),30-(8,8)]
   627      17.690382      17.690382      17.690382    8[6-(6,8),30-(8,8,8)]
   628      14.577222      14.577222      14.577222    8[6-(6,8),30-(8,8,8)]
   629      15.622503      15.622503      15.622503    8[6-(6,8),30-(8,8,8)]
   630      16.641321      16.641321      16.641321    8[6-(6,8),30-(8,8)]
   631      17.533495      17.533495      17.533495    8[6-(6,8),30-(8,8,8)]
   632       4.755743       4.755743       4.755743    8[6-(6,8),30-(8,8,8)]
   633       3.563027       3.563027       3.563027    8[6-(6,8),30-(8,8,8)]
   634       6.451253       6.451253       6.451253    8[6-(6,8)]
   635       5.689502       5.689502       5.689502    8[6-(6,8),30-(8,8,8)]
   636       5.770781       5.770781       5.770781    8[6-(6,8),30-(8,8)]
   637       5.937118       5.937118       5.937118    8[6-(6,8),30-(8,8,8)]
   638       4.880496       4.880496       4.880496    8[6-(6,8),30-(8,8,8)]
   639       6.128028       6.128028       6.128028    8[6-(6,8),30-(8,8,8)]
   640       3.580039       3.580039       3.580039    8[6-(6,8),30-(8,8,8)]
   641       4.610198       4.610198       4.610198    8[6-(6,8),30-(8,8,8)]
   642      16.463642      16.463642      16.463642    8[6-(6,8),30-(8,8,8)]
   643       17.67715       17.67715       17.67715    8[6-(6,8),30-(8,8,8)]
   644      15.316291      15.316291      15.316291    8[6-(6,8),30-(8,8,8)]
   645      16.310536      16.310536      16.310536    8[6-(6,8),30-(8,8,8)]
   646       1.653925       1.653925       1.653925    8[6-(1,1,6),6-(6,6)]
   647      18.178053      18.178053      18.178053    8[6-(1,1,6),6-(6,6)]
   648        2.65006        2.65006        2.65006    8[6-(1,1,6),6-(6,6)]
   649       0.720166       0.720166       0.720166    8[6-(1,1,6),6-(6,6)]
   650       1.667156       1.667156       1.667156    8[6-(1,1,6),6-(6,6)]
   651       2.994077       2.994077       2.994077    8[6-(1,1,6),6-(6,6)]
   652      18.612799      18.612799      18.612799    8[6-(1,1,6),6-(6,6)]
   653       0.402613       0.402613       0.402613    8[6-(1,1,6),6-(6,6)]
   654       4.733061       4.733061       4.733061    8[6-(6,8),30-(8,8,8)]
   655       4.035577       4.035577       4.035577    8[6-(6,8),30-(8,8)]
   656      15.947617      15.947617      15.947617    8[30-(8,8),30-(8,8,8),30-(8,8,8)]
