# Supplementary material for: A collection of forcefield precursors for metal–organic frameworks
Source: RSC Adv. 2019 Nov 13;9(63):36492–507. doi: 10.1039/c9ra07327b (PMC9075174; doi:10.1039/c9ra07327b)
Supplement: RA-009-C9RA07327B-s2695 [file RA-009-C9RA07327B-s2695.txt]

WEHJOK_clean

21.883000    0.000000    0.000000
0.000000    21.883000    0.000000
0.000000    0.000000    40.184000

     1      17.903576      17.903576      17.903576    30[8-(6),8-(6),8-(6),8-(6)]
     2        5.74385        5.74385        5.74385    30[8-(6),8-(6),8-(6),8-(6)]
     3      17.061519      17.061519      17.061519    30[8-(30,30),8-(6),8-(6),8-(6)]
     4       4.233266       4.233266       4.233266    30[8-(6),8-(6),8-(6)]
     5      16.203049      16.203049      16.203049    30[8-(6),8-(6),8-(6)]
     6       4.174182       4.174182       4.174182    30[8-(30,30),8-(6),8-(6),8-(6)]
     7      13.782132      13.782132      13.782132    30[8-(30,30),8-(6),8-(6),8-(6)]
     8       4.381852       4.381852       4.381852    30[8-(30,30),8-(6),8-(6)]
     9      14.346495      14.346495      14.346495    30[8-(30,30),8-(6),8-(6)]
    10      16.394087      16.394087      16.394087    30[8-(30,30),8-(6),8-(6)]
    11      14.920924      14.920924      14.920924    30[8-(6),8-(6),8-(6),8-(6)]
    12        5.19765        5.19765        5.19765    30[8-(6),8-(6),8-(6),8-(6)]
    13      15.762981      15.762981      15.762981    30[8-(30,30),8-(6),8-(6),8-(6)]
    14       6.708234       6.708234       6.708234    30[8-(6),8-(6),8-(6)]
    15      16.621451      16.621451      16.621451    30[8-(6),8-(6),8-(6)]
    16       6.767318       6.767318       6.767318    30[8-(30,30),8-(6),8-(6),8-(6)]
    17      19.042368      19.042368      19.042368    30[8-(30,30),8-(6),8-(6),8-(6)]
    18       6.559648       6.559648       6.559648    30[8-(30,30),8-(6),8-(6)]
    19      18.478005      18.478005      18.478005    30[8-(30,30),8-(6),8-(6)]
    20      16.430413      16.430413      16.430413    30[8-(30,30),8-(6),8-(6)]
    21       3.979424       3.979424       3.979424    30[8-(6),8-(6),8-(6),8-(6)]
    22       16.13915       16.13915       16.13915    30[8-(6),8-(6),8-(6),8-(6)]
    23       4.821481       4.821481       4.821481    30[8-(30,30),8-(6),8-(6),8-(6)]
    24      17.649734      17.649734      17.649734    30[8-(6),8-(6),8-(6)]
    25       5.679951       5.679951       5.679951    30[8-(6),8-(6),8-(6)]
    26      17.708818      17.708818      17.708818    30[8-(30,30),8-(6),8-(6),8-(6)]
    27       8.100868       8.100868       8.100868    30[8-(30,30),8-(6),8-(6),8-(6)]
    28      17.501148      17.501148      17.501148    30[8-(30,30),8-(6),8-(6)]
    29       7.536505       7.536505       7.536505    30[8-(30,30),8-(6),8-(6)]
    30       5.488913       5.488913       5.488913    30[8-(30,30),8-(6),8-(6)]
    31       6.962076       6.962076       6.962076    30[8-(6),8-(6),8-(6),8-(6)]
    32       16.68535       16.68535       16.68535    30[8-(6),8-(6),8-(6),8-(6)]
    33       6.120019       6.120019       6.120019    30[8-(30,30),8-(6),8-(6),8-(6)]
    34      15.174766      15.174766      15.174766    30[8-(6),8-(6),8-(6)]
    35       5.261549       5.261549       5.261549    30[8-(6),8-(6),8-(6)]
    36      15.115682      15.115682      15.115682    30[8-(30,30),8-(6),8-(6),8-(6)]
    37       2.840632       2.840632       2.840632    30[8-(30,30),8-(6),8-(6),8-(6)]
    38      15.323352      15.323352      15.323352    30[8-(30,30),8-(6),8-(6)]
    39       3.404995       3.404995       3.404995    30[8-(30,30),8-(6),8-(6)]
    40       5.452587       5.452587       5.452587    30[8-(30,30),8-(6),8-(6)]
    41       5.746476       5.746476       5.746476    1[6-(6,6)]
    42       8.136099       8.136099       8.136099    1[6-(6,6)]
    43       7.674368       7.674368       7.674368    1[6-(6,6)]
    44      10.162465      10.162465      10.162465    1[6-(1,6,8)]
    45       9.114269       9.114269       9.114269    1[6-(1,6,8)]
    46      12.269798      12.269798      12.269798    1[6-(1,6,8)]
    47       11.13407       11.13407       11.13407    1[6-(1,6,8)]
    48       11.91967       11.91967       11.91967    1[6-(1,6,8)]
    49      10.814579      10.814579      10.814579    1[6-(1,6,8)]
    50      13.390208      13.390208      13.390208    1[6-(6,6)]
    51      15.429703      15.429703      15.429703    1[6-(6,6)]
    52      12.976619      12.976619      12.976619    1[6-(6,6)]
    53      13.819114      13.819114      13.819114    1[6-(6,6)]
    54        16.1037        16.1037        16.1037    1[6-(6,6)]
    55      12.991937      12.991937      12.991937    1[6-(6,6)]
    56       8.512487       8.512487       8.512487    1[6-(6,6)]
    57      10.455697      10.455697      10.455697    1[6-(1,6,8)]
    58       9.212743       9.212743       9.212743    1[6-(1,6,8)]
    59       7.928211       7.928211       7.928211    1[6-(6,6)]
    60       5.886527       5.886527       5.886527    1[6-(6,6)]
    61      15.635404      15.635404      15.635404    1[6-(6,6)]
    62      17.523906      17.523906      17.523906    1[6-(6,6)]
    63      18.539278      18.539278      18.539278    1[6-(6,6)]
    64      18.648693      18.648693      18.648693    1[6-(1,6,8)]
    65      19.556837      19.556837      19.556837    1[6-(1,6,8)]
    66      19.598415      19.598415      19.598415    1[6-(1,6,8)]
    67      19.970426      19.970426      19.970426    1[6-(1,6,8)]
    68      19.458364      19.458364      19.458364    1[6-(6,6)]
    69      21.729819      21.729819      21.729819    1[6-(6,6)]
    70       1.582141       1.582141       1.582141    1[6-(6,6)]
    71       0.597406       0.597406       0.597406    1[6-(1,6,8)]
    72      21.416892      21.416892      21.416892    1[6-(1,6,8)]
    73       1.321733       1.321733       1.321733    1[6-(6,6)]
    74         3.7967         3.7967         3.7967    1[6-(6,6)]
    75        1.50555        1.50555        1.50555    1[6-(6,6)]
    76      18.344519      18.344519      18.344519    1[6-(6,6)]
    77      -0.002188      -0.002188      -0.002188    1[6-(1,6,8)]
    78      21.460658      21.460658      21.460658    1[6-(1,6,8)]
    79       0.415777       0.415777       0.415777    1[6-(6,6)]
    80      20.696941      20.696941      20.696941    1[6-(6,6)]
    81       5.195024       5.195024       5.195024    1[6-(6,6)]
    82       2.805401       2.805401       2.805401    1[6-(6,6)]
    83       3.267132       3.267132       3.267132    1[6-(6,6)]
    84       0.779035       0.779035       0.779035    1[6-(1,6,8)]
    85       1.827231       1.827231       1.827231    1[6-(1,6,8)]
    86      20.554702      20.554702      20.554702    1[6-(1,6,8)]
    87       21.69043       21.69043       21.69043    1[6-(1,6,8)]
    88       20.90483       20.90483       20.90483    1[6-(1,6,8)]
    89       0.126921       0.126921       0.126921    1[6-(1,6,8)]
    90      19.434292      19.434292      19.434292    1[6-(6,6)]
    91      17.394797      17.394797      17.394797    1[6-(6,6)]
    92      19.847881      19.847881      19.847881    1[6-(6,6)]
    93      19.005386      19.005386      19.005386    1[6-(6,6)]
    94        16.7208        16.7208        16.7208    1[6-(6,6)]
    95      19.832563      19.832563      19.832563    1[6-(6,6)]
    96       2.429013       2.429013       2.429013    1[6-(6,6)]
    97       0.485803       0.485803       0.485803    1[6-(1,6,8)]
    98       1.728757       1.728757       1.728757    1[6-(1,6,8)]
    99       3.013289       3.013289       3.013289    1[6-(6,6)]
   100       5.054973       5.054973       5.054973    1[6-(6,6)]
   101      17.189096      17.189096      17.189096    1[6-(6,6)]
   102      15.300594      15.300594      15.300594    1[6-(6,6)]
   103      14.285222      14.285222      14.285222    1[6-(6,6)]
   104      14.175807      14.175807      14.175807    1[6-(1,6,8)]
   105      13.267663      13.267663      13.267663    1[6-(1,6,8)]
   106      13.226085      13.226085      13.226085    1[6-(1,6,8)]
   107      12.854074      12.854074      12.854074    1[6-(1,6,8)]
   108      13.366136      13.366136      13.366136    1[6-(6,6)]
   109      11.094681      11.094681      11.094681    1[6-(6,6)]
   110       9.359359       9.359359       9.359359    1[6-(6,6)]
   111      10.344094      10.344094      10.344094    1[6-(1,6,8)]
   112      11.407608      11.407608      11.407608    1[6-(1,6,8)]
   113       9.619767       9.619767       9.619767    1[6-(6,6)]
   114       7.144799       7.144799       7.144799    1[6-(6,6)]
   115        9.43595        9.43595        9.43595    1[6-(6,6)]
   116      14.479981      14.479981      14.479981    1[6-(6,6)]
   117      10.943688      10.943688      10.943688    1[6-(1,6,8)]
   118      11.363842      11.363842      11.363842    1[6-(1,6,8)]
   119      10.525723      10.525723      10.525723    1[6-(6,6)]
   120      12.127559      12.127559      12.127559    1[6-(6,6)]
   121      16.136524      16.136524      16.136524    1[6-(6,6)]
   122      13.746901      13.746901      13.746901    1[6-(6,6)]
   123      14.208632      14.208632      14.208632    1[6-(6,6)]
   124      11.720535      11.720535      11.720535    1[6-(1,6,8)]
   125      12.768731      12.768731      12.768731    1[6-(1,6,8)]
   126       9.613202       9.613202       9.613202    1[6-(1,6,8)]
   127       10.74893       10.74893       10.74893    1[6-(1,6,8)]
   128        9.96333        9.96333        9.96333    1[6-(1,6,8)]
   129      11.068421      11.068421      11.068421    1[6-(1,6,8)]
   130       8.492792       8.492792       8.492792    1[6-(6,6)]
   131       6.453297       6.453297       6.453297    1[6-(6,6)]
   132       8.906381       8.906381       8.906381    1[6-(6,6)]
   133       8.063885       8.063885       8.063885    1[6-(6,6)]
   134         5.7793         5.7793         5.7793    1[6-(6,6)]
   135       8.891063       8.891063       8.891063    1[6-(6,6)]
   136      13.370513      13.370513      13.370513    1[6-(6,6)]
   137      11.427303      11.427303      11.427303    1[6-(1,6,8)]
   138      12.670257      12.670257      12.670257    1[6-(1,6,8)]
   139      13.954789      13.954789      13.954789    1[6-(6,6)]
   140      15.996473      15.996473      15.996473    1[6-(6,6)]
   141       6.247596       6.247596       6.247596    1[6-(6,6)]
   142       4.359094       4.359094       4.359094    1[6-(6,6)]
   143       3.343722       3.343722       3.343722    1[6-(6,6)]
   144       3.234307       3.234307       3.234307    1[6-(1,6,8)]
   145       2.326163       2.326163       2.326163    1[6-(1,6,8)]
   146       2.284585       2.284585       2.284585    1[6-(1,6,8)]
   147       1.912574       1.912574       1.912574    1[6-(1,6,8)]
   148       2.424636       2.424636       2.424636    1[6-(6,6)]
   149       0.153181       0.153181       0.153181    1[6-(6,6)]
   150      20.300859      20.300859      20.300859    1[6-(6,6)]
   151      21.285594      21.285594      21.285594    1[6-(1,6,8)]
   152       0.466108       0.466108       0.466108    1[6-(1,6,8)]
   153      20.561267      20.561267      20.561267    1[6-(6,6)]
   154      18.086299      18.086299      18.086299    1[6-(6,6)]
   155       20.37745       20.37745       20.37745    1[6-(6,6)]
   156       3.538481       3.538481       3.538481    1[6-(6,6)]
   157       0.002188       0.002188       0.002188    1[6-(1,6,8)]
   158       0.422342       0.422342       0.422342    1[6-(1,6,8)]
   159      21.467223      21.467223      21.467223    1[6-(6,6)]
   160       1.186059       1.186059       1.186059    1[6-(6,6)]
   161      16.687976      16.687976      16.687976    1[6-(6,6)]
   162      19.077599      19.077599      19.077599    1[6-(6,6)]
   163      18.615868      18.615868      18.615868    1[6-(6,6)]
   164      21.103965      21.103965      21.103965    1[6-(1,6,8)]
   165       20.05577       20.05577       20.05577    1[6-(1,6,8)]
   166       1.328298       1.328298       1.328298    1[6-(1,6,8)]
   167        0.19257        0.19257        0.19257    1[6-(1,6,8)]
   168        0.97817        0.97817        0.97817    1[6-(1,6,8)]
   169      21.756079      21.756079      21.756079    1[6-(1,6,8)]
   170       2.448708       2.448708       2.448708    1[6-(6,6)]
   171       4.488203       4.488203       4.488203    1[6-(6,6)]
   172       2.035119       2.035119       2.035119    1[6-(6,6)]
   173       2.877614       2.877614       2.877614    1[6-(6,6)]
   174         5.1622         5.1622         5.1622    1[6-(6,6)]
   175       2.050437       2.050437       2.050437    1[6-(6,6)]
   176      19.453987      19.453987      19.453987    1[6-(6,6)]
   177      21.397197      21.397197      21.397197    1[6-(1,6,8)]
   178      20.154243      20.154243      20.154243    1[6-(1,6,8)]
   179      18.869711      18.869711      18.869711    1[6-(6,6)]
   180      16.828027      16.828027      16.828027    1[6-(6,6)]
   181       4.693904       4.693904       4.693904    1[6-(6,6)]
   182       6.582406       6.582406       6.582406    1[6-(6,6)]
   183       7.597778       7.597778       7.597778    1[6-(6,6)]
   184       7.707193       7.707193       7.707193    1[6-(1,6,8)]
   185       8.615337       8.615337       8.615337    1[6-(1,6,8)]
   186       8.656915       8.656915       8.656915    1[6-(1,6,8)]
   187       9.028926       9.028926       9.028926    1[6-(1,6,8)]
   188       8.516864       8.516864       8.516864    1[6-(6,6)]
   189      10.788319      10.788319      10.788319    1[6-(6,6)]
   190      12.523641      12.523641      12.523641    1[6-(6,6)]
   191      11.538906      11.538906      11.538906    1[6-(1,6,8)]
   192      10.475392      10.475392      10.475392    1[6-(1,6,8)]
   193      12.263233      12.263233      12.263233    1[6-(6,6)]
   194        14.7382        14.7382        14.7382    1[6-(6,6)]
   195       12.44705       12.44705       12.44705    1[6-(6,6)]
   196       7.403019       7.403019       7.403019    1[6-(6,6)]
   197      10.939312      10.939312      10.939312    1[6-(1,6,8)]
   198      10.519158      10.519158      10.519158    1[6-(1,6,8)]
   199      11.357277      11.357277      11.357277    1[6-(6,6)]
   200       9.755441       9.755441       9.755441    1[6-(6,6)]
   201      19.200144      19.200144      19.200144    6[6-(6,6),8-(30),8-(30)]
   202      15.913318      15.913318      15.913318    6[6-(6,6),8-(30),8-(30)]
   203        6.05065        6.05065        6.05065    6[6-(6,6),8-(30),8-(30)]
   204       6.606478       6.606478       6.606478    6[6-(1,6),6-(1,6),6-(8,8)]
   205       6.343882       6.343882       6.343882    6[1-(0),6-(6,6),6-(6,6)]
   206       6.908463       6.908463       6.908463    6[6-(1,6),6-(1,6),6-(8,8)]
   207       7.772842       7.772842       7.772842    6[1-(0),6-(6,6),6-(6,8)]
   208       8.068262       8.068262       8.068262    6[6-(1,6),6-(1,6),8-(6)]
   209        7.46648        7.46648        7.46648    6[1-(0),6-(6,6),6-(6,8)]
   210       9.667909       9.667909       9.667909    6[1-(0),1-(0),6-(6,6,6),8-(6)]
   211      10.635138      10.635138      10.635138    6[6-(1,1,8),6-(1,1,8),6-(1,1,8),6-(1,1,8)]
   212      11.613308      11.613308      11.613308    6[1-(0),1-(0),6-(6,6,6),8-(6)]
   213      11.418549      11.418549      11.418549    6[1-(0),1-(0),6-(6,6,6),8-(6)]
   214      13.094787      13.094787      13.094787    6[6-(1,6),6-(1,6),8-(6)]
   215      13.619979      13.619979      13.619979    6[1-(0),6-(6,6),6-(6,8)]
   216      14.521559      14.521559      14.521559    6[6-(1,6),6-(1,6),6-(8,8)]
   217      14.832297      14.832297      14.832297    6[1-(0),6-(6,6),6-(6,6)]
   218      14.241456      14.241456      14.241456    6[6-(1,6),6-(1,6),6-(8,8)]
   219       13.37489       13.37489       13.37489    6[1-(0),6-(6,6),6-(6,8)]
   220      14.536877      14.536877      14.536877    6[6-(6,6),8-(30),8-(30)]
   221      13.293923      13.293923      13.293923    6[6-(1,6),6-(1,6),8-(6)]
   222      14.029191      14.029191      14.029191    6[1-(0),6-(6,6),6-(6,8)]
   223      15.088328      15.088328      15.088328    6[6-(1,6),6-(1,6),6-(8,8)]
   224      15.377184      15.377184      15.377184    6[1-(0),6-(6,6),6-(6,6)]
   225      14.585019      14.585019      14.585019    6[6-(1,6),6-(1,6),6-(8,8)]
   226      13.534636      13.534636      13.534636    6[1-(0),6-(6,6),6-(6,8)]
   227       14.89357       14.89357       14.89357    6[6-(6,6),8-(30),8-(30)]
   228       6.829684       6.829684       6.829684    6[6-(6,6),8-(30),8-(30)]
   229       7.136046       7.136046       7.136046    6[6-(1,6),6-(1,6),6-(8,8)]
   230       8.059509       8.059509       8.059509    6[1-(0),6-(6,6),6-(6,8)]
   231         8.3418         8.3418         8.3418    6[6-(1,6),6-(1,6),8-(6)]
   232       9.856103       9.856103       9.856103    6[1-(0),1-(0),6-(6,6,6),8-(6)]
   233       7.718134       7.718134       7.718134    6[1-(0),6-(6,6),6-(6,8)]
   234       6.807801       6.807801       6.807801    6[6-(1,6),6-(1,6),6-(8,8)]
   235       6.512381       6.512381       6.512381    6[1-(0),6-(6,6),6-(6,6)]
   236       6.107545       6.107545       6.107545    6[6-(6,6),8-(30),8-(30)]
   237       2.345858       2.345858       2.345858    6[6-(6,6),8-(30),8-(30)]
   238      16.930877      16.930877      16.930877    6[6-(6,6),8-(0),8-(30)]
   239      17.077493      17.077493      17.077493    6[6-(1,6),6-(1,6),6-(8,8)]
   240      16.307212      16.307212      16.307212    6[1-(0),6-(6,6),6-(6,6)]
   241      16.519477      16.519477      16.519477    6[6-(1,6),6-(1,6),6-(8,8)]
   242      15.731689      15.731689      15.731689    6[6-(6,6),8-(30),8-(30)]
   243       1.131351       1.131351       1.131351    6[6-(6,6),8-(30),8-(30)]
   244       17.40355       17.40355       17.40355    6[1-(0),6-(6,6),6-(6,8)]
   245      18.127877      18.127877      18.127877    6[6-(1,6),6-(1,6),8-(6)]
   246      18.007521      18.007521      18.007521    6[1-(0),6-(6,6),6-(6,8)]
   247      19.375208      19.375208      19.375208    6[1-(0),1-(0),6-(6,6,6),8-(6)]
   248      20.626916      20.626916      20.626916    6[6-(1,1,8),6-(1,1,8),6-(1,1,8),6-(1,1,8)]
   249      20.294294      20.294294      20.294294    6[1-(0),1-(0),6-(6,6,6),8-(6)]
   250      21.434399      21.434399      21.434399    6[6-(1,6),6-(1,6),8-(6)]
   251      20.303047      20.303047      20.303047    6[1-(0),6-(6,6),6-(6,8)]
   252      20.429969      20.429969      20.429969    6[6-(1,6),6-(1,6),6-(8,8)]
   253      21.668547      21.668547      21.668547    6[1-(0),6-(6,6),6-(6,6)]
   254       0.962852       0.962852       0.962852    6[6-(1,6),6-(1,6),6-(8,8)]
   255       0.827177       0.827177       0.827177    6[1-(0),6-(6,6),6-(6,8)]
   256      21.727631      21.727631      21.727631    6[1-(0),1-(0),6-(6,6,6),8-(6)]
   257       1.199188       1.199188       1.199188    6[6-(1,6),6-(1,6),8-(6)]
   258       1.654355       1.654355       1.654355    6[1-(0),6-(6,6),6-(6,8)]
   259       2.577817       2.577817       2.577817    6[6-(1,6),6-(1,6),6-(8,8)]
   260       3.013289       3.013289       3.013289    6[6-(6,6),8-(0),8-(30)]
   261       3.159905       3.159905       3.159905    6[1-(0),6-(6,6),6-(6,6)]
   262       2.803212       2.803212       2.803212    6[6-(1,6),6-(1,6),6-(8,8)]
   263       1.796594       1.796594       1.796594    6[1-(0),6-(6,6),6-(6,8)]
   264       3.444384       3.444384       3.444384    6[6-(6,6),8-(30),8-(30)]
   265      15.138659      15.138659      15.138659    6[6-(6,6),8-(30),8-(30)]
   266       6.643679       6.643679       6.643679    6[6-(6,6),8-(0),8-(30)]
   267      18.027215      18.027215      18.027215    6[6-(6,6),8-(30),8-(30)]
   268      19.263605      19.263605      19.263605    6[6-(1,6),6-(1,6),6-(8,8)]
   269      19.171696      19.171696      19.171696    6[1-(0),6-(6,6),6-(6,8)]
   270      20.283353      20.283353      20.283353    6[6-(1,6),6-(1,6),8-(6)]
   271      21.149919      21.149919      21.149919    6[1-(0),1-(0),6-(6,6,6),8-(6)]
   272      21.550378      21.550378      21.550378    6[1-(0),6-(6,6),6-(6,8)]
   273        21.6773        21.6773        21.6773    6[6-(1,6),6-(1,6),6-(8,8)]
   274      20.587526      20.587526      20.587526    6[1-(0),6-(6,6),6-(6,6)]
   275      13.624356      13.624356      13.624356    6[6-(6,6),8-(30),8-(30)]
   276      16.911182      16.911182      16.911182    6[6-(6,6),8-(30),8-(30)]
   277        4.89085        4.89085        4.89085    6[6-(6,6),8-(30),8-(30)]
   278       4.335022       4.335022       4.335022    6[6-(1,6),6-(1,6),6-(8,8)]
   279       4.597618       4.597618       4.597618    6[1-(0),6-(6,6),6-(6,6)]
   280       4.033037       4.033037       4.033037    6[6-(1,6),6-(1,6),6-(8,8)]
   281       3.168658       3.168658       3.168658    6[1-(0),6-(6,6),6-(6,8)]
   282       2.873238       2.873238       2.873238    6[6-(1,6),6-(1,6),8-(6)]
   283        3.47502        3.47502        3.47502    6[1-(0),6-(6,6),6-(6,8)]
   284       1.273591       1.273591       1.273591    6[1-(0),1-(0),6-(6,6,6),8-(6)]
   285       0.306362       0.306362       0.306362    6[6-(1,1,8),6-(1,1,8),6-(1,1,8),6-(1,1,8)]
   286      21.211192      21.211192      21.211192    6[1-(0),1-(0),6-(6,6,6),8-(6)]
   287      21.405951      21.405951      21.405951    6[1-(0),1-(0),6-(6,6,6),8-(6)]
   288      19.729713      19.729713      19.729713    6[6-(1,6),6-(1,6),8-(6)]
   289      19.204521      19.204521      19.204521    6[1-(0),6-(6,6),6-(6,8)]
   290      18.302941      18.302941      18.302941    6[6-(1,6),6-(1,6),6-(8,8)]
   291      17.992203      17.992203      17.992203    6[1-(0),6-(6,6),6-(6,6)]
   292      18.583044      18.583044      18.583044    6[6-(1,6),6-(1,6),6-(8,8)]
   293       19.44961       19.44961       19.44961    6[1-(0),6-(6,6),6-(6,8)]
   294      18.287623      18.287623      18.287623    6[6-(6,6),8-(30),8-(30)]
   295      19.530577      19.530577      19.530577    6[6-(1,6),6-(1,6),8-(6)]
   296      18.795309      18.795309      18.795309    6[1-(0),6-(6,6),6-(6,8)]
   297      17.736171      17.736171      17.736171    6[6-(1,6),6-(1,6),6-(8,8)]
   298      17.447316      17.447316      17.447316    6[1-(0),6-(6,6),6-(6,6)]
   299       18.23948       18.23948       18.23948    6[6-(1,6),6-(1,6),6-(8,8)]
   300      19.289864      19.289864      19.289864    6[1-(0),6-(6,6),6-(6,8)]
   301       17.93093       17.93093       17.93093    6[6-(6,6),8-(30),8-(30)]
   302       4.111816       4.111816       4.111816    6[6-(6,6),8-(30),8-(30)]
   303       3.805454       3.805454       3.805454    6[6-(1,6),6-(1,6),6-(8,8)]
   304       2.881991       2.881991       2.881991    6[1-(0),6-(6,6),6-(6,8)]
   305         2.5997         2.5997         2.5997    6[6-(1,6),6-(1,6),8-(6)]
   306       1.085397       1.085397       1.085397    6[1-(0),1-(0),6-(6,6,6),8-(6)]
   307       3.223366       3.223366       3.223366    6[1-(0),6-(6,6),6-(6,8)]
   308       4.133699       4.133699       4.133699    6[6-(1,6),6-(1,6),6-(8,8)]
   309       4.429119       4.429119       4.429119    6[1-(0),6-(6,6),6-(6,6)]
   310       4.833955       4.833955       4.833955    6[6-(6,6),8-(30),8-(30)]
   311       8.595642       8.595642       8.595642    6[6-(6,6),8-(30),8-(30)]
   312      15.893623      15.893623      15.893623    6[6-(6,6),8-(0),8-(30)]
   313      15.747007      15.747007      15.747007    6[6-(1,6),6-(1,6),6-(8,8)]
   314      16.517288      16.517288      16.517288    6[1-(0),6-(6,6),6-(6,6)]
   315      16.305023      16.305023      16.305023    6[6-(1,6),6-(1,6),6-(8,8)]
   316      17.092811      17.092811      17.092811    6[6-(6,6),8-(30),8-(30)]
   317       9.810149       9.810149       9.810149    6[6-(6,6),8-(30),8-(30)]
   318       15.42095       15.42095       15.42095    6[1-(0),6-(6,6),6-(6,8)]
   319      14.696623      14.696623      14.696623    6[6-(1,6),6-(1,6),8-(6)]
   320      14.816979      14.816979      14.816979    6[1-(0),6-(6,6),6-(6,8)]
   321      13.449292      13.449292      13.449292    6[1-(0),1-(0),6-(6,6,6),8-(6)]
   322      12.197584      12.197584      12.197584    6[6-(1,1,8),6-(1,1,8),6-(1,1,8),6-(1,1,8)]
   323      12.530206      12.530206      12.530206    6[1-(0),1-(0),6-(6,6,6),8-(6)]
   324      11.390101      11.390101      11.390101    6[6-(1,6),6-(1,6),8-(6)]
   325      12.521453      12.521453      12.521453    6[1-(0),6-(6,6),6-(6,8)]
   326      12.394531      12.394531      12.394531    6[6-(1,6),6-(1,6),6-(8,8)]
   327      11.155953      11.155953      11.155953    6[1-(0),6-(6,6),6-(6,6)]
   328       9.978648       9.978648       9.978648    6[6-(1,6),6-(1,6),6-(8,8)]
   329      10.114323      10.114323      10.114323    6[1-(0),6-(6,6),6-(6,8)]
   330      11.096869      11.096869      11.096869    6[1-(0),1-(0),6-(6,6,6),8-(6)]
   331       9.742312       9.742312       9.742312    6[6-(1,6),6-(1,6),8-(6)]
   332       9.287145       9.287145       9.287145    6[1-(0),6-(6,6),6-(6,8)]
   333       8.363683       8.363683       8.363683    6[6-(1,6),6-(1,6),6-(8,8)]
   334       7.928211       7.928211       7.928211    6[6-(6,6),8-(0),8-(30)]
   335       7.781595       7.781595       7.781595    6[1-(0),6-(6,6),6-(6,6)]
   336       8.138288       8.138288       8.138288    6[6-(1,6),6-(1,6),6-(8,8)]
   337       9.144906       9.144906       9.144906    6[1-(0),6-(6,6),6-(6,8)]
   338       7.497116       7.497116       7.497116    6[6-(6,6),8-(30),8-(30)]
   339      17.685841      17.685841      17.685841    6[6-(6,6),8-(30),8-(30)]
   340       4.297821       4.297821       4.297821    6[6-(6,6),8-(0),8-(30)]
   341      14.797285      14.797285      14.797285    6[6-(6,6),8-(30),8-(30)]
   342      13.560895      13.560895      13.560895    6[6-(1,6),6-(1,6),6-(8,8)]
   343      13.652804      13.652804      13.652804    6[1-(0),6-(6,6),6-(6,8)]
   344      12.541147      12.541147      12.541147    6[6-(1,6),6-(1,6),8-(6)]
   345       11.67458       11.67458       11.67458    6[1-(0),1-(0),6-(6,6,6),8-(6)]
   346      11.274122      11.274122      11.274122    6[1-(0),6-(6,6),6-(6,8)]
   347        11.1472        11.1472        11.1472    6[6-(1,6),6-(1,6),6-(8,8)]
   348      12.236974      12.236974      12.236974    6[1-(0),6-(6,6),6-(6,6)]
   349       2.682856       2.682856       2.682856    6[6-(6,6),8-(30),8-(30)]
   350       5.969682       5.969682       5.969682    6[6-(6,6),8-(30),8-(30)]
   351       15.83235       15.83235       15.83235    6[6-(6,6),8-(30),8-(30)]
   352      15.276522      15.276522      15.276522    6[6-(1,6),6-(1,6),6-(8,8)]
   353      15.539118      15.539118      15.539118    6[1-(0),6-(6,6),6-(6,6)]
   354      14.974537      14.974537      14.974537    6[6-(1,6),6-(1,6),6-(8,8)]
   355      14.110158      14.110158      14.110158    6[1-(0),6-(6,6),6-(6,8)]
   356      13.814738      13.814738      13.814738    6[6-(1,6),6-(1,6),8-(6)]
   357       14.41652       14.41652       14.41652    6[1-(0),6-(6,6),6-(6,8)]
   358      12.215091      12.215091      12.215091    6[1-(0),1-(0),6-(6,6,6),8-(6)]
   359      11.247862      11.247862      11.247862    6[6-(1,1,8),6-(1,1,8),6-(1,1,8),6-(1,1,8)]
   360      10.269692      10.269692      10.269692    6[1-(0),1-(0),6-(6,6,6),8-(6)]
   361      10.464451      10.464451      10.464451    6[1-(0),1-(0),6-(6,6,6),8-(6)]
   362       8.788213       8.788213       8.788213    6[6-(1,6),6-(1,6),8-(6)]
   363       8.263021       8.263021       8.263021    6[1-(0),6-(6,6),6-(6,8)]
   364       7.361441       7.361441       7.361441    6[6-(1,6),6-(1,6),6-(8,8)]
   365       7.050703       7.050703       7.050703    6[1-(0),6-(6,6),6-(6,6)]
   366       7.641544       7.641544       7.641544    6[6-(1,6),6-(1,6),6-(8,8)]
   367        8.50811        8.50811        8.50811    6[1-(0),6-(6,6),6-(6,8)]
   368       7.346123       7.346123       7.346123    6[6-(6,6),8-(30),8-(30)]
   369       8.589078       8.589078       8.589078    6[6-(1,6),6-(1,6),8-(6)]
   370       7.853809       7.853809       7.853809    6[1-(0),6-(6,6),6-(6,8)]
   371       6.794671       6.794671       6.794671    6[6-(1,6),6-(1,6),6-(8,8)]
   372       6.505816       6.505816       6.505816    6[1-(0),6-(6,6),6-(6,6)]
   373       7.297981       7.297981       7.297981    6[6-(1,6),6-(1,6),6-(8,8)]
   374       8.348365       8.348365       8.348365    6[1-(0),6-(6,6),6-(6,8)]
   375        6.98943        6.98943        6.98943    6[6-(6,6),8-(30),8-(30)]
   376      15.053316      15.053316      15.053316    6[6-(6,6),8-(30),8-(30)]
   377      14.746954      14.746954      14.746954    6[6-(1,6),6-(1,6),6-(8,8)]
   378      13.823491      13.823491      13.823491    6[1-(0),6-(6,6),6-(6,8)]
   379        13.5412        13.5412        13.5412    6[6-(1,6),6-(1,6),8-(6)]
   380      12.026897      12.026897      12.026897    6[1-(0),1-(0),6-(6,6,6),8-(6)]
   381      14.164866      14.164866      14.164866    6[1-(0),6-(6,6),6-(6,8)]
   382      15.075199      15.075199      15.075199    6[6-(1,6),6-(1,6),6-(8,8)]
   383      15.370619      15.370619      15.370619    6[1-(0),6-(6,6),6-(6,6)]
   384      15.775455      15.775455      15.775455    6[6-(6,6),8-(30),8-(30)]
   385      19.537142      19.537142      19.537142    6[6-(6,6),8-(30),8-(30)]
   386       4.952123       4.952123       4.952123    6[6-(6,6),8-(0),8-(30)]
   387       4.805507       4.805507       4.805507    6[6-(1,6),6-(1,6),6-(8,8)]
   388       5.575788       5.575788       5.575788    6[1-(0),6-(6,6),6-(6,6)]
   389       5.363523       5.363523       5.363523    6[6-(1,6),6-(1,6),6-(8,8)]
   390       6.151311       6.151311       6.151311    6[6-(6,6),8-(30),8-(30)]
   391      20.751649      20.751649      20.751649    6[6-(6,6),8-(30),8-(30)]
   392        4.47945        4.47945        4.47945    6[1-(0),6-(6,6),6-(6,8)]
   393       3.755123       3.755123       3.755123    6[6-(1,6),6-(1,6),8-(6)]
   394       3.875479       3.875479       3.875479    6[1-(0),6-(6,6),6-(6,8)]
   395       2.507792       2.507792       2.507792    6[1-(0),1-(0),6-(6,6,6),8-(6)]
   396       1.256084       1.256084       1.256084    6[6-(1,1,8),6-(1,1,8),6-(1,1,8),6-(1,1,8)]
   397       1.588706       1.588706       1.588706    6[1-(0),1-(0),6-(6,6,6),8-(6)]
   398       0.448601       0.448601       0.448601    6[6-(1,6),6-(1,6),8-(6)]
   399       1.579953       1.579953       1.579953    6[1-(0),6-(6,6),6-(6,8)]
   400       1.453031       1.453031       1.453031    6[6-(1,6),6-(1,6),6-(8,8)]
   401       0.214453       0.214453       0.214453    6[1-(0),6-(6,6),6-(6,6)]
   402      20.920148      20.920148      20.920148    6[6-(1,6),6-(1,6),6-(8,8)]
   403      21.055823      21.055823      21.055823    6[1-(0),6-(6,6),6-(6,8)]
   404       0.155369       0.155369       0.155369    6[1-(0),1-(0),6-(6,6,6),8-(6)]
   405      20.683812      20.683812      20.683812    6[6-(1,6),6-(1,6),8-(6)]
   406      20.228645      20.228645      20.228645    6[1-(0),6-(6,6),6-(6,8)]
   407      19.305183      19.305183      19.305183    6[6-(1,6),6-(1,6),6-(8,8)]
   408      18.869711      18.869711      18.869711    6[6-(6,6),8-(0),8-(30)]
   409      18.723095      18.723095      18.723095    6[1-(0),6-(6,6),6-(6,6)]
   410      19.079788      19.079788      19.079788    6[6-(1,6),6-(1,6),6-(8,8)]
   411      20.086406      20.086406      20.086406    6[1-(0),6-(6,6),6-(6,8)]
   412      18.438616      18.438616      18.438616    6[6-(6,6),8-(30),8-(30)]
   413       6.744341       6.744341       6.744341    6[6-(6,6),8-(30),8-(30)]
   414      15.239321      15.239321      15.239321    6[6-(6,6),8-(0),8-(30)]
   415       3.855785       3.855785       3.855785    6[6-(6,6),8-(30),8-(30)]
   416       2.619395       2.619395       2.619395    6[6-(1,6),6-(1,6),6-(8,8)]
   417       2.711304       2.711304       2.711304    6[1-(0),6-(6,6),6-(6,8)]
   418       1.599647       1.599647       1.599647    6[6-(1,6),6-(1,6),8-(6)]
   419       0.733081       0.733081       0.733081    6[1-(0),1-(0),6-(6,6,6),8-(6)]
   420       0.332622       0.332622       0.332622    6[1-(0),6-(6,6),6-(6,8)]
   421         0.2057         0.2057         0.2057    6[6-(1,6),6-(1,6),6-(8,8)]
   422       1.295474       1.295474       1.295474    6[1-(0),6-(6,6),6-(6,6)]
   423       8.258644       8.258644       8.258644    6[6-(6,6),8-(30),8-(30)]
   424       4.971818       4.971818       4.971818    6[6-(6,6),8-(30),8-(30)]
   425       16.99215       16.99215       16.99215    6[6-(6,6),8-(30),8-(30)]
   426      17.547978      17.547978      17.547978    6[6-(1,6),6-(1,6),6-(8,8)]
   427      17.285382      17.285382      17.285382    6[1-(0),6-(6,6),6-(6,6)]
   428      17.849963      17.849963      17.849963    6[6-(1,6),6-(1,6),6-(8,8)]
   429      18.714342      18.714342      18.714342    6[1-(0),6-(6,6),6-(6,8)]
   430      19.009762      19.009762      19.009762    6[6-(1,6),6-(1,6),8-(6)]
   431       18.40798       18.40798       18.40798    6[1-(0),6-(6,6),6-(6,8)]
   432      20.609409      20.609409      20.609409    6[1-(0),1-(0),6-(6,6,6),8-(6)]
   433      21.576638      21.576638      21.576638    6[6-(1,1,8),6-(1,1,8),6-(1,1,8),6-(1,1,8)]
   434       0.671808       0.671808       0.671808    6[1-(0),1-(0),6-(6,6,6),8-(6)]
   435       0.477049       0.477049       0.477049    6[1-(0),1-(0),6-(6,6,6),8-(6)]
   436       2.153287       2.153287       2.153287    6[6-(1,6),6-(1,6),8-(6)]
   437       2.678479       2.678479       2.678479    6[1-(0),6-(6,6),6-(6,8)]
   438       3.580059       3.580059       3.580059    6[6-(1,6),6-(1,6),6-(8,8)]
   439       3.890797       3.890797       3.890797    6[1-(0),6-(6,6),6-(6,6)]
   440       3.299956       3.299956       3.299956    6[6-(1,6),6-(1,6),6-(8,8)]
   441        2.43339        2.43339        2.43339    6[1-(0),6-(6,6),6-(6,8)]
   442       3.595377       3.595377       3.595377    6[6-(6,6),8-(30),8-(30)]
   443       2.352422       2.352422       2.352422    6[6-(1,6),6-(1,6),8-(6)]
   444       3.087691       3.087691       3.087691    6[1-(0),6-(6,6),6-(6,8)]
   445       4.146829       4.146829       4.146829    6[6-(1,6),6-(1,6),6-(8,8)]
   446       4.435684       4.435684       4.435684    6[1-(0),6-(6,6),6-(6,6)]
   447        3.64352        3.64352        3.64352    6[6-(1,6),6-(1,6),6-(8,8)]
   448       2.593135       2.593135       2.593135    6[1-(0),6-(6,6),6-(6,8)]
   449        3.95207        3.95207        3.95207    6[6-(6,6),8-(30),8-(30)]
   450      17.771184      17.771184      17.771184    6[6-(6,6),8-(30),8-(30)]
   451      18.077546      18.077546      18.077546    6[6-(1,6),6-(1,6),6-(8,8)]
   452      19.001009      19.001009      19.001009    6[1-(0),6-(6,6),6-(6,8)]
   453        19.2833        19.2833        19.2833    6[6-(1,6),6-(1,6),8-(6)]
   454      20.797603      20.797603      20.797603    6[1-(0),1-(0),6-(6,6,6),8-(6)]
   455      18.659634      18.659634      18.659634    6[1-(0),6-(6,6),6-(6,8)]
   456      17.749301      17.749301      17.749301    6[6-(1,6),6-(1,6),6-(8,8)]
   457      17.453881      17.453881      17.453881    6[1-(0),6-(6,6),6-(6,6)]
   458      17.049045      17.049045      17.049045    6[6-(6,6),8-(30),8-(30)]
   459      13.287358      13.287358      13.287358    6[6-(6,6),8-(30),8-(30)]
   460       5.989377       5.989377       5.989377    6[6-(6,6),8-(0),8-(30)]
   461       6.135993       6.135993       6.135993    6[6-(1,6),6-(1,6),6-(8,8)]
   462       5.365712       5.365712       5.365712    6[1-(0),6-(6,6),6-(6,6)]
   463       5.577977       5.577977       5.577977    6[6-(1,6),6-(1,6),6-(8,8)]
   464       4.790189       4.790189       4.790189    6[6-(6,6),8-(30),8-(30)]
   465      12.072851      12.072851      12.072851    6[6-(6,6),8-(30),8-(30)]
   466        6.46205        6.46205        6.46205    6[1-(0),6-(6,6),6-(6,8)]
   467       7.186377       7.186377       7.186377    6[6-(1,6),6-(1,6),8-(6)]
   468       7.066021       7.066021       7.066021    6[1-(0),6-(6,6),6-(6,8)]
   469       8.433708       8.433708       8.433708    6[1-(0),1-(0),6-(6,6,6),8-(6)]
   470       9.685416       9.685416       9.685416    6[6-(1,1,8),6-(1,1,8),6-(1,1,8),6-(1,1,8)]
   471       9.352794       9.352794       9.352794    6[1-(0),1-(0),6-(6,6,6),8-(6)]
   472      10.492898      10.492898      10.492898    6[6-(1,6),6-(1,6),8-(6)]
   473       9.361547       9.361547       9.361547    6[1-(0),6-(6,6),6-(6,8)]
   474       9.488469       9.488469       9.488469    6[6-(1,6),6-(1,6),6-(8,8)]
   475      10.727047      10.727047      10.727047    6[1-(0),6-(6,6),6-(6,6)]
   476      11.904352      11.904352      11.904352    6[6-(1,6),6-(1,6),6-(8,8)]
   477      11.768677      11.768677      11.768677    6[1-(0),6-(6,6),6-(6,8)]
   478      10.786131      10.786131      10.786131    6[1-(0),1-(0),6-(6,6,6),8-(6)]
   479      12.140688      12.140688      12.140688    6[6-(1,6),6-(1,6),8-(6)]
   480      12.595855      12.595855      12.595855    6[1-(0),6-(6,6),6-(6,8)]
   481      13.519317      13.519317      13.519317    6[6-(1,6),6-(1,6),6-(8,8)]
   482      13.954789      13.954789      13.954789    6[6-(6,6),8-(0),8-(30)]
   483      14.101405      14.101405      14.101405    6[1-(0),6-(6,6),6-(6,6)]
   484      13.744712      13.744712      13.744712    6[6-(1,6),6-(1,6),6-(8,8)]
   485      12.738094      12.738094      12.738094    6[1-(0),6-(6,6),6-(6,8)]
   486      14.385884      14.385884      14.385884    6[6-(6,6),8-(30),8-(30)]
   487       4.197159       4.197159       4.197159    6[6-(6,6),8-(30),8-(30)]
   488      17.585179      17.585179      17.585179    6[6-(6,6),8-(0),8-(30)]
   489       7.085715       7.085715       7.085715    6[6-(6,6),8-(30),8-(30)]
   490       8.322105       8.322105       8.322105    6[6-(1,6),6-(1,6),6-(8,8)]
   491       8.230196       8.230196       8.230196    6[1-(0),6-(6,6),6-(6,8)]
   492       9.341853       9.341853       9.341853    6[6-(1,6),6-(1,6),8-(6)]
   493      10.208419      10.208419      10.208419    6[1-(0),1-(0),6-(6,6,6),8-(6)]
   494      10.608878      10.608878      10.608878    6[1-(0),6-(6,6),6-(6,8)]
   495        10.7358        10.7358        10.7358    6[6-(1,6),6-(1,6),6-(8,8)]
   496       9.646026       9.646026       9.646026    6[1-(0),6-(6,6),6-(6,6)]
   497      19.309122      19.309122      19.309122    8[6-(6,8),30-(8,8,8)]
   498       18.09921       18.09921       18.09921    8[6-(6,8),30-(8,8)]
   499      15.604767      15.604767      15.604767    8[6-(6,8),30-(8,8)]
   500      16.817961      16.817961      16.817961    8[6-(6,8),30-(8,8,8)]
   501       5.219095       5.219095       5.219095    8[6-(6,8),30-(8,8,8)]
   502       6.427037       6.427037       6.427037    8[6-(6,8),30-(8,8)]
   503       8.848829       8.848829       8.848829    8[6-(1,1,6),6-(6,6)]
   504      12.293213      12.293213      12.293213    8[6-(1,1,6),6-(6,6)]
   505      12.254042      12.254042      12.254042    8[6-(1,1,6),6-(6,6)]
   506      14.118693      14.118693      14.118693    8[6-(6,8),30-(8,8)]
   507      15.874147      15.874147      15.874147    8[6-(6,8),30-(8,8,8)]
   508      13.768127      13.768127      13.768127    8[6-(6,8),30-(8,8,8)]
   509      15.396879      15.396879      15.396879    8[6-(6,8),30-(8,8)]
   510      16.441354      16.441354      16.441354    8[30-(8,8),30-(8,8),30-(8,8,8)]
   511       7.547009       7.547009       7.547009    8[6-(6,8),30-(8,8)]
   512       5.959179       5.959179       5.959179    8[6-(6,8),30-(8,8,8)]
   513       3.305427       3.305427       3.305427    8[6-(6,8),30-(8,8,8)]
   514       2.474092       2.474092       2.474092    8[6-(6,8),30-(8,8)]
   515      17.670523      17.670523      17.670523    8[6-(6,8),30-(8,8)]
   516      16.051181      16.051181      16.051181    8[6-(6,8)]
   517       1.212537       1.212537       1.212537    8[6-(6,8),30-(8,8,8)]
   518       2.159852       2.159852       2.159852    8[6-(6,8),30-(8,8,8)]
   519        14.8393        14.8393        14.8393    8[6-(6,8),30-(8,8,8)]
   520      15.957521      15.957521      15.957521    8[6-(6,8),30-(8,8,8)]
   521       3.936971       3.936971       3.936971    8[30-(8,8),30-(8,8,8),30-(8,8,8)]
   522       6.506472       6.506472       6.506472    8[6-(6,8),30-(8,8)]
   523        5.16767        5.16767        5.16767    8[6-(6,8),30-(8,8,8)]
   524      19.041055      19.041055      19.041055    8[6-(1,1,6),6-(6,6)]
   525        9.19458        9.19458        9.19458    8[6-(1,1,6),6-(6,6)]
   526      21.436149      21.436149      21.436149    8[6-(1,1,6),6-(6,6)]
   527       2.595324       2.595324       2.595324    8[6-(6,8)]
   528       3.745932       3.745932       3.745932    8[6-(6,8),30-(8,8,8)]
   529       3.150714       3.150714       3.150714    8[6-(6,8),30-(8,8)]
   530       4.251867       4.251867       4.251867    8[6-(6,8),30-(8,8,8)]
   531      14.820043      14.820043      14.820043    8[6-(6,8),30-(8,8)]
   532      15.900844      15.900844      15.900844    8[6-(6,8),30-(8,8,8)]
   533      17.007686      17.007686      17.007686    8[6-(6,8),30-(8,8)]
   534        18.1723        18.1723        18.1723    8[6-(6,8),30-(8,8,8)]
   535       5.855891       5.855891       5.855891    8[6-(6,8),30-(8,8,8)]
   536       7.129481       7.129481       7.129481    8[6-(6,8)]
   537      20.021413      20.021413      20.021413    8[6-(1,1,6),6-(6,6)]
   538       0.242245       0.242245       0.242245    8[6-(1,1,6),6-(6,6)]
   539      13.515378      13.515378      13.515378    8[6-(6,8),30-(8,8,8)]
   540       14.72529       14.72529       14.72529    8[6-(6,8),30-(8,8)]
   541      17.219733      17.219733      17.219733    8[6-(6,8),30-(8,8)]
   542      16.006539      16.006539      16.006539    8[6-(6,8),30-(8,8,8)]
   543       5.722404       5.722404       5.722404    8[6-(6,8),30-(8,8,8)]
   544       4.514463       4.514463       4.514463    8[6-(6,8),30-(8,8)]
   545       2.092671       2.092671       2.092671    8[6-(1,1,6),6-(6,6)]
   546      20.531287      20.531287      20.531287    8[6-(1,1,6),6-(6,6)]
   547      20.570458      20.570458      20.570458    8[6-(1,1,6),6-(6,6)]
   548      18.705807      18.705807      18.705807    8[6-(6,8),30-(8,8)]
   549      16.950353      16.950353      16.950353    8[6-(6,8),30-(8,8,8)]
   550      19.056373      19.056373      19.056373    8[6-(6,8),30-(8,8,8)]
   551      17.427621      17.427621      17.427621    8[6-(6,8),30-(8,8)]
   552      16.383146      16.383146      16.383146    8[30-(8,8),30-(8,8),30-(8,8,8)]
   553       3.394491       3.394491       3.394491    8[6-(6,8),30-(8,8)]
   554       4.982321       4.982321       4.982321    8[6-(6,8),30-(8,8,8)]
   555       7.636073       7.636073       7.636073    8[6-(6,8),30-(8,8,8)]
   556       8.467408       8.467408       8.467408    8[6-(6,8),30-(8,8)]
   557      15.153977      15.153977      15.153977    8[6-(6,8),30-(8,8)]
   558      16.773319      16.773319      16.773319    8[6-(6,8)]
   559       9.728963       9.728963       9.728963    8[6-(6,8),30-(8,8,8)]
   560       8.781648       8.781648       8.781648    8[6-(6,8),30-(8,8,8)]
   561        17.9852        17.9852        17.9852    8[6-(6,8),30-(8,8,8)]
   562      16.866979      16.866979      16.866979    8[6-(6,8),30-(8,8,8)]
   563       7.004529       7.004529       7.004529    8[30-(8,8),30-(8,8,8),30-(8,8,8)]
   564       4.435028       4.435028       4.435028    8[6-(6,8),30-(8,8)]
   565        5.77383        5.77383        5.77383    8[6-(6,8),30-(8,8,8)]
   566      13.783445      13.783445      13.783445    8[6-(1,1,6),6-(6,6)]
   567        1.74692        1.74692        1.74692    8[6-(1,1,6),6-(6,6)]
   568      11.388351      11.388351      11.388351    8[6-(1,1,6),6-(6,6)]
   569       8.346176       8.346176       8.346176    8[6-(6,8)]
   570       7.195568       7.195568       7.195568    8[6-(6,8),30-(8,8,8)]
   571       7.790786       7.790786       7.790786    8[6-(6,8),30-(8,8)]
   572       6.689633       6.689633       6.689633    8[6-(6,8),30-(8,8,8)]
   573      18.004457      18.004457      18.004457    8[6-(6,8),30-(8,8)]
   574      16.923656      16.923656      16.923656    8[6-(6,8),30-(8,8,8)]
   575      15.816814      15.816814      15.816814    8[6-(6,8),30-(8,8)]
   576        14.6522        14.6522        14.6522    8[6-(6,8),30-(8,8,8)]
   577       5.085609       5.085609       5.085609    8[6-(6,8),30-(8,8,8)]
   578       3.812019       3.812019       3.812019    8[6-(6,8)]
   579      12.803087      12.803087      12.803087    8[6-(1,1,6),6-(6,6)]
   580      10.699255      10.699255      10.699255    8[6-(1,1,6),6-(6,6)]
   581       2.573878       2.573878       2.573878    8[6-(6,8),30-(8,8,8)]
   582        3.78379        3.78379        3.78379    8[6-(6,8),30-(8,8)]
   583       6.278233       6.278233       6.278233    8[6-(6,8),30-(8,8)]
   584       5.065039       5.065039       5.065039    8[6-(6,8),30-(8,8,8)]
   585      16.663904      16.663904      16.663904    8[6-(6,8),30-(8,8,8)]
   586      15.455963      15.455963      15.455963    8[6-(6,8),30-(8,8)]
   587      13.034171      13.034171      13.034171    8[6-(1,1,6),6-(6,6)]
   588       9.589787       9.589787       9.589787    8[6-(1,1,6),6-(6,6)]
   589       9.628958       9.628958       9.628958    8[6-(1,1,6),6-(6,6)]
   590       7.764307       7.764307       7.764307    8[6-(6,8),30-(8,8)]
   591       6.008853       6.008853       6.008853    8[6-(6,8),30-(8,8,8)]
   592       8.114873       8.114873       8.114873    8[6-(6,8),30-(8,8,8)]
   593       6.486121       6.486121       6.486121    8[6-(6,8),30-(8,8)]
   594       5.441646       5.441646       5.441646    8[30-(8,8),30-(8,8),30-(8,8,8)]
   595      14.335991      14.335991      14.335991    8[6-(6,8),30-(8,8)]
   596      15.923821      15.923821      15.923821    8[6-(6,8),30-(8,8,8)]
   597      18.577573      18.577573      18.577573    8[6-(6,8),30-(8,8,8)]
   598      19.408908      19.408908      19.408908    8[6-(6,8),30-(8,8)]
   599       4.212478       4.212478       4.212478    8[6-(6,8),30-(8,8)]
   600       5.831819       5.831819       5.831819    8[6-(6,8)]
   601      20.670463      20.670463      20.670463    8[6-(6,8),30-(8,8,8)]
   602      19.723148      19.723148      19.723148    8[6-(6,8),30-(8,8,8)]
   603         7.0437         7.0437         7.0437    8[6-(6,8),30-(8,8,8)]
   604       5.925479       5.925479       5.925479    8[6-(6,8),30-(8,8,8)]
   605      17.946029      17.946029      17.946029    8[30-(8,8),30-(8,8,8),30-(8,8,8)]
   606      15.376528      15.376528      15.376528    8[6-(6,8),30-(8,8)]
   607       16.71533       16.71533       16.71533    8[6-(6,8),30-(8,8,8)]
   608       2.841945       2.841945       2.841945    8[6-(1,1,6),6-(6,6)]
   609       12.68842       12.68842       12.68842    8[6-(1,1,6),6-(6,6)]
   610       0.446851       0.446851       0.446851    8[6-(1,1,6),6-(6,6)]
   611      19.287676      19.287676      19.287676    8[6-(6,8)]
   612      18.137068      18.137068      18.137068    8[6-(6,8),30-(8,8,8)]
   613      18.732286      18.732286      18.732286    8[6-(6,8),30-(8,8)]
   614      17.631133      17.631133      17.631133    8[6-(6,8),30-(8,8,8)]
   615       7.062957       7.062957       7.062957    8[6-(6,8),30-(8,8)]
   616       5.982156       5.982156       5.982156    8[6-(6,8),30-(8,8,8)]
   617       4.875314       4.875314       4.875314    8[6-(6,8),30-(8,8)]
   618         3.7107         3.7107         3.7107    8[6-(6,8),30-(8,8,8)]
   619      16.027109      16.027109      16.027109    8[6-(6,8),30-(8,8,8)]
   620      14.753519      14.753519      14.753519    8[6-(6,8)]
   621       1.861587       1.861587       1.861587    8[6-(1,1,6),6-(6,6)]
   622      21.640755      21.640755      21.640755    8[6-(1,1,6),6-(6,6)]
   623       8.367622       8.367622       8.367622    8[6-(6,8),30-(8,8,8)]
   624        7.15771        7.15771        7.15771    8[6-(6,8),30-(8,8)]
   625       4.663267       4.663267       4.663267    8[6-(6,8),30-(8,8)]
   626       5.876461       5.876461       5.876461    8[6-(6,8),30-(8,8,8)]
   627      16.160595      16.160595      16.160595    8[6-(6,8),30-(8,8,8)]
   628      17.368537      17.368537      17.368537    8[6-(6,8),30-(8,8)]
   629      19.790329      19.790329      19.790329    8[6-(1,1,6),6-(6,6)]
   630       1.351713       1.351713       1.351713    8[6-(1,1,6),6-(6,6)]
   631       1.312542       1.312542       1.312542    8[6-(1,1,6),6-(6,6)]
   632       3.177193       3.177193       3.177193    8[6-(6,8),30-(8,8)]
   633       4.932647       4.932647       4.932647    8[6-(6,8),30-(8,8,8)]
   634       2.826627       2.826627       2.826627    8[6-(6,8),30-(8,8,8)]
   635       4.455379       4.455379       4.455379    8[6-(6,8),30-(8,8)]
   636       5.499854       5.499854       5.499854    8[30-(8,8),30-(8,8),30-(8,8,8)]
   637      18.488509      18.488509      18.488509    8[6-(6,8),30-(8,8)]
   638      16.900679      16.900679      16.900679    8[6-(6,8),30-(8,8,8)]
   639      14.246927      14.246927      14.246927    8[6-(6,8),30-(8,8,8)]
   640      13.415592      13.415592      13.415592    8[6-(6,8),30-(8,8)]
   641       6.729023       6.729023       6.729023    8[6-(6,8),30-(8,8)]
   642        5.10968        5.10968        5.10968    8[6-(6,8)]
   643      12.154037      12.154037      12.154037    8[6-(6,8),30-(8,8,8)]
   644      13.101352      13.101352      13.101352    8[6-(6,8),30-(8,8,8)]
   645         3.8978         3.8978         3.8978    8[6-(6,8),30-(8,8,8)]
   646       5.016021       5.016021       5.016021    8[6-(6,8),30-(8,8,8)]
   647      14.878471      14.878471      14.878471    8[30-(8,8),30-(8,8,8),30-(8,8,8)]
   648      17.447972      17.447972      17.447972    8[6-(6,8),30-(8,8)]
   649       16.10917       16.10917       16.10917    8[6-(6,8),30-(8,8,8)]
   650       8.099555       8.099555       8.099555    8[6-(1,1,6),6-(6,6)]
   651       20.13608       20.13608       20.13608    8[6-(1,1,6),6-(6,6)]
   652      10.494649      10.494649      10.494649    8[6-(1,1,6),6-(6,6)]
   653      13.536824      13.536824      13.536824    8[6-(6,8)]
   654      14.687432      14.687432      14.687432    8[6-(6,8),30-(8,8,8)]
   655      14.092214      14.092214      14.092214    8[6-(6,8),30-(8,8)]
   656      15.193367      15.193367      15.193367    8[6-(6,8),30-(8,8,8)]
   657       3.878543       3.878543       3.878543    8[6-(6,8),30-(8,8)]
   658       4.959344       4.959344       4.959344    8[6-(6,8),30-(8,8,8)]
   659       6.066186       6.066186       6.066186    8[6-(6,8),30-(8,8)]
   660         7.2308         7.2308         7.2308    8[6-(6,8),30-(8,8,8)]
   661      16.797391      16.797391      16.797391    8[6-(6,8),30-(8,8,8)]
   662      18.070981      18.070981      18.070981    8[6-(6,8)]
   663       9.079913       9.079913       9.079913    8[6-(1,1,6),6-(6,6)]
   664      11.183745      11.183745      11.183745    8[6-(1,1,6),6-(6,6)]
