# Supplementary material for: A collection of forcefield precursors for metal–organic frameworks
Source: RSC Adv. 2019 Nov 13;9(63):36492–507. doi: 10.1039/c9ra07327b (PMC9075174; doi:10.1039/c9ra07327b)
Supplement: RA-009-C9RA07327B-s2696 [file RA-009-C9RA07327B-s2696.txt]

WEHPOP_charged

12.410000    0.000000    0.000000
5.068172    11.327918    0.000000
4.681152    3.033939    19.227127

     1       4.874662       4.874662       4.874662    28[8-(7),8-(7),8-(7),8-(7),8-(7),8-(7)]
     2          6.205          6.205          6.205    28[8-(7),8-(7),8-(7),8-(7),8-(7),8-(7)]
     3       6.310579       6.310579       6.310579    1[6-(6,7)]
     4       7.352613       7.352613       7.352613    1[6-(6,6)]
     5       5.520953       5.520953       5.520953    1[6-(6,6)]
     6      16.801049      16.801049      16.801049    1[6-(6,7)]
     7      14.424022      14.424022      14.424022    1[6-(6,7)]
     8      13.338118      13.338118      13.338118    1[6-(6,6)]
     9       7.080838       7.080838       7.080838    1[6-(6,6)]
    10       8.305284       8.305284       8.305284    1[6-(6,7)]
    11      14.095379      14.095379      14.095379    1[6-(6,7)]
    12       11.70638       11.70638       11.70638    1[6-(6,6)]
    13      12.385338      12.385338      12.385338    1[6-(6,6)]
    14      14.662838      14.662838      14.662838    1[6-(6,7)]
    15      18.544665      18.544665      18.544665    1[6-(6,7)]
    16      18.813882      18.813882      18.813882    1[6-(6,6)]
    17      17.243339      17.243339      17.243339    1[6-(6,6)]
    18      11.857262      11.857262      11.857262    1[6-(6,7)]
    19       7.300667       7.300667       7.300667    1[6-(6,7)]
    20       6.781648       6.781648       6.781648    1[6-(6,6)]
    21      16.878704      16.878704      16.878704    1[6-(6,6)]
    22      17.567538      17.567538      17.567538    1[6-(6,7)]
    23       5.365088       5.365088       5.365088    1[6-(6,7)]
    24       6.588204       6.588204       6.588204    1[6-(6,6)]
    25      14.386123      14.386123      14.386123    1[6-(6,6)]
    26      13.080682      13.080682      13.080682    1[6-(6,7)]
    27      15.848745      15.848745      15.848745    1[6-(6,7)]
    28      14.806711      14.806711      14.806711    1[6-(6,6)]
    29      16.638371      16.638371      16.638371    1[6-(6,6)]
    30       5.358275       5.358275       5.358275    1[6-(6,7)]
    31       7.735302       7.735302       7.735302    1[6-(6,7)]
    32       8.821206       8.821206       8.821206    1[6-(6,6)]
    33      15.078486      15.078486      15.078486    1[6-(6,6)]
    34       13.85404       13.85404       13.85404    1[6-(6,7)]
    35       8.063945       8.063945       8.063945    1[6-(6,7)]
    36      10.452944      10.452944      10.452944    1[6-(6,6)]
    37       9.773986       9.773986       9.773986    1[6-(6,6)]
    38       7.496486       7.496486       7.496486    1[6-(6,7)]
    39       3.614659       3.614659       3.614659    1[6-(6,7)]
    40       3.345442       3.345442       3.345442    1[6-(6,6)]
    41       4.915985       4.915985       4.915985    1[6-(6,6)]
    42      10.302062      10.302062      10.302062    1[6-(6,7)]
    43      14.858657      14.858657      14.858657    1[6-(6,7)]
    44      15.377676      15.377676      15.377676    1[6-(6,6)]
    45        5.28062        5.28062        5.28062    1[6-(6,6)]
    46       4.591786       4.591786       4.591786    1[6-(6,7)]
    47      16.794236      16.794236      16.794236    1[6-(6,7)]
    48       15.57112       15.57112       15.57112    1[6-(6,6)]
    49       7.773201       7.773201       7.773201    1[6-(6,6)]
    50       9.078642       9.078642       9.078642    1[6-(6,7)]
    51       6.135931       6.135931       6.135931    6[1-(0),6-(1,6),7-(6,8)]
    52       6.736171       6.736171       6.736171    6[1-(0),6-(1,7),6-(6,6)]
    53       6.561499       6.561499       6.561499    6[6-(1,6),6-(1,6),6-(6,6)]
    54        5.67583        5.67583        5.67583    6[1-(0),6-(1,7),6-(6,6)]
    55       4.977267       4.977267       4.977267    6[1-(0),6-(1,6),7-(6,8)]
    56      14.014944      14.014944      14.014944    6[1-(0),6-(1,6),7-(6,8)]
    57       8.230043       8.230043       8.230043    6[1-(0),6-(1,7),6-(6,6)]
    58       7.339898       7.339898       7.339898    6[6-(1,6),6-(1,6),6-(6,6)]
    59       7.471966       7.471966       7.471966    6[1-(0),6-(1,7),6-(6,6)]
    60       8.313997       8.313997       8.313997    6[1-(0),6-(1,6),7-(6,8)]
    61      13.690019      13.690019      13.690019    6[1-(0),6-(1,6),7-(6,8)]
    62      12.277229      12.277229      12.277229    6[1-(0),6-(1,7),6-(6,6)]
    63      11.815002      11.815002      11.815002    6[6-(1,6),6-(1,6),6-(6,6)]
    64      12.703582      12.703582      12.703582    6[1-(0),6-(1,7),6-(6,6)]
    65       14.05992       14.05992       14.05992    6[1-(0),6-(1,6),7-(6,8)]
    66      18.306703      18.306703      18.306703    6[1-(0),6-(1,6),7-(6,8)]
    67      18.437709      18.437709      18.437709    6[1-(0),6-(1,7),6-(6,6)]
    68      18.077896      18.077896      18.077896    6[6-(1,6),6-(1,6),6-(6,6)]
    69      17.502541      17.502541      17.502541    6[1-(0),6-(1,7),6-(6,6)]
    70      17.345047      17.345047      17.345047    6[1-(0),6-(1,6),7-(6,8)]
    71       6.711257       6.711257       6.711257    6[1-(0),6-(1,6),7-(6,8)]
    72      18.898232      18.898232      18.898232    6[1-(0),6-(1,7),6-(6,6)]
    73      18.115908      18.115908      18.115908    6[6-(1,6),6-(1,6),6-(6,6)]
    74      17.474318      17.474318      17.474318    6[1-(0),6-(1,7),6-(6,6)]
    75      17.806979      17.806979      17.806979    6[1-(0),6-(1,6),7-(6,8)]
    76      10.927351      10.927351      10.927351    6[1-(0),6-(1,6),7-(6,8)]
    77      11.686718      11.686718      11.686718    6[1-(0),6-(1,7),6-(6,6)]
    78      12.966824      12.966824      12.966824    6[6-(1,6),6-(1,6),6-(6,6)]
    79      13.462913      13.462913      13.462913    6[1-(0),6-(1,7),6-(6,6)]
    80       12.72182       12.72182       12.72182    6[1-(0),6-(1,6),7-(6,8)]
    81      16.023393      16.023393      16.023393    6[1-(0),6-(1,6),7-(6,8)]
    82      15.423153      15.423153      15.423153    6[1-(0),6-(1,7),6-(6,6)]
    83      15.597825      15.597825      15.597825    6[6-(1,6),6-(1,6),6-(6,6)]
    84      16.483494      16.483494      16.483494    6[1-(0),6-(1,7),6-(6,6)]
    85      17.182057      17.182057      17.182057    6[1-(0),6-(1,6),7-(6,8)]
    86        8.14438        8.14438        8.14438    6[1-(0),6-(1,6),7-(6,8)]
    87      13.929281      13.929281      13.929281    6[1-(0),6-(1,7),6-(6,6)]
    88      14.819426      14.819426      14.819426    6[6-(1,6),6-(1,6),6-(6,6)]
    89      14.687358      14.687358      14.687358    6[1-(0),6-(1,7),6-(6,6)]
    90      13.845327      13.845327      13.845327    6[1-(0),6-(1,6),7-(6,8)]
    91       8.469305       8.469305       8.469305    6[1-(0),6-(1,6),7-(6,8)]
    92       9.882095       9.882095       9.882095    6[1-(0),6-(1,7),6-(6,6)]
    93      10.344322      10.344322      10.344322    6[6-(1,6),6-(1,6),6-(6,6)]
    94       9.455742       9.455742       9.455742    6[1-(0),6-(1,7),6-(6,6)]
    95       8.099404       8.099404       8.099404    6[1-(0),6-(1,6),7-(6,8)]
    96       3.852621       3.852621       3.852621    6[1-(0),6-(1,6),7-(6,8)]
    97       3.721615       3.721615       3.721615    6[1-(0),6-(1,7),6-(6,6)]
    98       4.081428       4.081428       4.081428    6[6-(1,6),6-(1,6),6-(6,6)]
    99       4.656783       4.656783       4.656783    6[1-(0),6-(1,7),6-(6,6)]
   100       4.814277       4.814277       4.814277    6[1-(0),6-(1,6),7-(6,8)]
   101      15.448067      15.448067      15.448067    6[1-(0),6-(1,6),7-(6,8)]
   102       3.261092       3.261092       3.261092    6[1-(0),6-(1,7),6-(6,6)]
   103       4.043416       4.043416       4.043416    6[6-(1,6),6-(1,6),6-(6,6)]
   104       4.685006       4.685006       4.685006    6[1-(0),6-(1,7),6-(6,6)]
   105       4.352345       4.352345       4.352345    6[1-(0),6-(1,6),7-(6,8)]
   106      11.231973      11.231973      11.231973    6[1-(0),6-(1,6),7-(6,8)]
   107      10.472606      10.472606      10.472606    6[1-(0),6-(1,7),6-(6,6)]
   108         9.1925         9.1925         9.1925    6[6-(1,6),6-(1,6),6-(6,6)]
   109       8.696411       8.696411       8.696411    6[1-(0),6-(1,7),6-(6,6)]
   110       9.437504       9.437504       9.437504    6[1-(0),6-(1,6),7-(6,8)]
   111       5.232185       5.232185       5.232185    7[6-(1,6),6-(1,6),8-(28)]
   112      14.104648      14.104648      14.104648    7[6-(1,6),6-(1,6),8-(28)]
   113       14.34814       14.34814       14.34814    7[6-(1,6),6-(1,6),8-(28)]
   114      17.799349      17.799349      17.799349    7[6-(1,6),6-(1,6),8-(28)]
   115       6.026864       6.026864       6.026864    7[6-(1,6),6-(1,6),8-(28)]
   116      11.511466      11.511466      11.511466    7[6-(1,6),6-(1,6),8-(28)]
   117      16.927139      16.927139      16.927139    7[6-(1,6),6-(1,6),8-(28)]
   118       8.054676       8.054676       8.054676    7[6-(1,6),6-(1,6),8-(28)]
   119       7.811184       7.811184       7.811184    7[6-(1,6),6-(1,6),8-(28)]
   120       4.359975       4.359975       4.359975    7[6-(1,6),6-(1,6),8-(28)]
   121       16.13246       16.13246       16.13246    7[6-(1,6),6-(1,6),8-(28)]
   122      10.647858      10.647858      10.647858    7[6-(1,6),6-(1,6),8-(28)]
   123       4.438164       4.438164       4.438164    8[7-(6,6),28-(8,8,8,8,8)]
   124      14.921734      14.921734      14.921734    8[7-(6,6),28-(8,8,8,8,8)]
   125       15.74478       15.74478       15.74478    8[7-(6,6),28-(8,8,8,8,8)]
   126      17.781364      17.781364      17.781364    8[7-(6,6),28-(8,8,8,8,8)]
   127       6.234697       6.234697       6.234697    8[7-(6,6),28-(8,8,8,8,8)]
   128      10.652248      10.652248      10.652248    8[7-(6,6),28-(8,8,8,8,8)]
   129       17.72116       17.72116       17.72116    8[7-(6,6),28-(8,8,8,8,8)]
   130        7.23759        7.23759        7.23759    8[7-(6,6),28-(8,8,8,8,8)]
   131       6.414544       6.414544       6.414544    8[7-(6,6),28-(8,8,8,8,8)]
   132        4.37796        4.37796        4.37796    8[7-(6,6),28-(8,8,8,8,8)]
   133      15.924627      15.924627      15.924627    8[7-(6,6),28-(8,8,8,8,8)]
   134      11.507076      11.507076      11.507076    8[7-(6,6),28-(8,8,8,8,8)]
   135       15.21519       15.21519       15.21519    8[16-(8,8,16)]
   136      13.299845      13.299845      13.299845    8[16-(8,8,16)]
   137       9.601742       9.601742       9.601742    8[16-(8,8,16)]
   138       6.944134       6.944134       6.944134    8[16-(8,8,16)]
   139       8.859479       8.859479       8.859479    8[16-(8,8,16)]
   140      12.557582      12.557582      12.557582    8[16-(8,8,16)]
   141        7.27305        7.27305        7.27305    8[16-(8,8,16)]
   142       8.116487       8.116487       8.116487    8[16-(8,8,16)]
   143      17.967042      17.967042      17.967042    8[16-(8,8,16)]
   144      14.886274      14.886274      14.886274    8[16-(8,8,16)]
   145      14.042837      14.042837      14.042837    8[16-(8,8,16)]
   146       4.192282       4.192282       4.192282    8[16-(8,8,16)]
   147      14.189184      14.189184      14.189184    16[8-(0),8-(0),8-(0),16-(8,8,8)]
   148        7.97014        7.97014        7.97014    16[8-(0),8-(0),8-(0),16-(8,8,8)]
   149       7.037729       7.037729       7.037729    16[8-(0),8-(0),8-(0),16-(8,8,8)]
   150      15.121595      15.121595      15.121595    16[8-(0),8-(0),8-(0),16-(8,8,8)]
