# Supplementary material for: A collection of forcefield precursors for metal–organic frameworks
Source: RSC Adv. 2019 Nov 13;9(63):36492–507. doi: 10.1039/c9ra07327b (PMC9075174; doi:10.1039/c9ra07327b)
Supplement: RA-009-C9RA07327B-s2697 [file RA-009-C9RA07327B-s2697.txt]

WEHQAC_charged

15.620900    0.000000    0.000000
-4.056152    15.085097    0.000000
5.782249    7.542524    17.477502

     1       4.768318       4.768318       4.768318    47[7-(6),7-(6),7-(6,7),7-(6,7)]
     2        4.76839        4.76839        4.76839    47[7-(6),7-(6),7-(6,7),7-(6,7)]
     3      12.578679      12.578679      12.578679    47[7-(6),7-(6),7-(6,7),7-(6,7)]
     4      12.578705      12.578705      12.578705    47[7-(6),7-(6),7-(6,7),7-(6,7)]
     5       4.511764       4.511764       4.511764    1[6-(6,6)]
     6       9.926076       9.926076       9.926076    1[6-(6,6)]
     7       7.940233       7.940233       7.940233    1[6-(6,6)]
     8       0.855473       0.855473       0.855473    1[6-(6,6)]
     9       3.709913       3.709913       3.709913    1[6-(6,6)]
    10      17.257923      17.257923      17.257923    1[6-(6,6)]
    11      10.511889      10.511889      10.511889    1[6-(6,6)]
    12      12.583052      12.583052      12.583052    1[6-(6,6)]
    13       5.024891       5.024891       5.024891    1[6-(6,6)]
    14      15.231258      15.231258      15.231258    1[6-(6,6)]
    15      17.217109      17.217109      17.217109    1[6-(6,6)]
    16       8.681166       8.681166       8.681166    1[6-(6,6)]
    17       5.826541       5.826541       5.826541    1[6-(6,6)]
    18       7.899434       7.899434       7.899434    1[6-(6,6)]
    19       3.080917       3.080917       3.080917    1[6-(6,6)]
    20        1.00975        1.00975        1.00975    1[6-(6,6)]
    21       7.303449       7.303449       7.303449    1[6-(6,6)]
    22       8.029507       8.029507       8.029507    1[6-(6,6)]
    23       8.527765       8.527765       8.527765    1[6-(6,6)]
    24       7.539868       7.539868       7.539868    1[6-(6,6)]
    25       9.409051       9.409051       9.409051    1[6-(6,6)]
    26      13.869479      13.869479      13.869479    1[6-(6,6)]
    27      12.531049      12.531049      12.531049    1[6-(6,6)]
    28      12.148177      12.148177      12.148177    1[6-(6,6)]
    29       2.233116       2.233116       2.233116    1[6-(6,6)]
    30      17.127927      17.127927      17.127927    1[6-(6,6)]
    31      16.629662      16.629662      16.629662    1[6-(6,6)]
    32       1.996712       1.996712       1.996712    1[6-(6,6)]
    33      11.692212      11.692212      11.692212    1[6-(6,6)]
    34      11.287933      11.287933      11.287933    1[6-(6,6)]
    35      12.626416      12.626416      12.626416    1[6-(6,6)]
    36      13.009292      13.009292      13.009292    1[6-(6,6)]
    37      12.835233      12.835233      12.835233    1[6-(6,6)]
    38       7.420921       7.420921       7.420921    1[6-(6,6)]
    39       9.406764       9.406764       9.406764    1[6-(6,6)]
    40      16.491524      16.491524      16.491524    1[6-(6,6)]
    41      13.637084      13.637084      13.637084    1[6-(6,6)]
    42       0.089074       0.089074       0.089074    1[6-(6,6)]
    43       6.835108       6.835108       6.835108    1[6-(6,6)]
    44       4.763945       4.763945       4.763945    1[6-(6,6)]
    45      12.322106      12.322106      12.322106    1[6-(6,6)]
    46       2.115739       2.115739       2.115739    1[6-(6,6)]
    47       0.129888       0.129888       0.129888    1[6-(6,6)]
    48       8.665831       8.665831       8.665831    1[6-(6,6)]
    49      11.520456      11.520456      11.520456    1[6-(6,6)]
    50       9.447563       9.447563       9.447563    1[6-(6,6)]
    51       14.26608       14.26608       14.26608    1[6-(6,6)]
    52      16.337247      16.337247      16.337247    1[6-(6,6)]
    53      10.043548      10.043548      10.043548    1[6-(6,6)]
    54        9.31749        9.31749        9.31749    1[6-(6,6)]
    55       8.819232       8.819232       8.819232    1[6-(6,6)]
    56       9.807129       9.807129       9.807129    1[6-(6,6)]
    57       7.937946       7.937946       7.937946    1[6-(6,6)]
    58       3.477518       3.477518       3.477518    1[6-(6,6)]
    59       4.815948       4.815948       4.815948    1[6-(6,6)]
    60        5.19882        5.19882        5.19882    1[6-(6,6)]
    61      15.113881      15.113881      15.113881    1[6-(6,6)]
    62        0.21907        0.21907        0.21907    1[6-(6,6)]
    63       0.717335       0.717335       0.717335    1[6-(6,6)]
    64      15.350285      15.350285      15.350285    1[6-(6,6)]
    65       5.654785       5.654785       5.654785    1[6-(6,6)]
    66       6.059064       6.059064       6.059064    1[6-(6,6)]
    67       4.720581       4.720581       4.720581    1[6-(6,6)]
    68       4.337705       4.337705       4.337705    1[6-(6,6)]
    69       2.920195       2.920195       2.920195    6[6-(6,6),7-(7,47),8-(6)]
    70       2.723374       2.723374       2.723374    6[6-(1,6),6-(1,6),6-(7,8)]
    71       3.705206       3.705206       3.705206    6[1-(0),6-(1,6),6-(6,6)]
    72       9.265281       9.265281       9.265281    6[1-(0),6-(1,6),6-(1,6)]
    73       8.069909       8.069909       8.069909    6[1-(0),6-(1,6),6-(6,6)]
    74       1.296062       1.296062       1.296062    6[6-(1,6),6-(1,6),6-(6)]
    75       1.515874       1.515874       1.515874    6[1-(0),6-(6,6),6-(6,6)]
    76       0.023846       0.023846       0.023846    6[6-(6),6-(6,6)]
    77       4.740713       4.740713       4.740713    6[6-(6),6-(6,6)]
    78      19.061278      19.061278      19.061278    6[6-(1,6),6-(1,6),6-(6)]
    79      18.719849      18.719849      18.719849    6[1-(0),6-(1,6),6-(6,6)]
    80      17.479444      17.479444      17.479444    6[1-(0),6-(1,6),6-(6,6)]
    81      16.572596      16.572596      16.572596    6[6-(1,6),6-(1,6),6-(7)]
    82       15.25778       15.25778       15.25778    6[6-(6,6),7-(47)]
    83      11.123439      11.123439      11.123439    6[1-(0),6-(1,6),6-(6,6)]
    84      12.366279      12.366279      12.366279    6[1-(0),6-(1,6),6-(6,6)]
    85        6.61643        6.61643        6.61643    6[6-(6,6),7-(7,47),8-(6)]
    86        6.81327        6.81327        6.81327    6[6-(1,6),6-(1,6),6-(7,8)]
    87       5.831452       5.831452       5.831452    6[1-(0),6-(1,6),6-(6,6)]
    88      11.835892      11.835892      11.835892    6[1-(0),6-(1,6),6-(1,6)]
    89      17.087421      17.087421      17.087421    6[1-(0),6-(1,6),6-(6,6)]
    90      12.296756      12.296756      12.296756    6[6-(1,6),6-(1,6),6-(6)]
    91       8.020774       8.020774       8.020774    6[1-(0),6-(6,6),6-(6,6)]
    92      13.568977      13.568977      13.568977    6[6-(6),6-(6,6)]
    93      20.416611      20.416611      20.416611    6[6-(6),6-(6,6)]
    94       6.096048       6.096048       6.096048    6[6-(1,6),6-(1,6),6-(6)]
    95       6.437494       6.437494       6.437494    6[1-(0),6-(1,6),6-(6,6)]
    96       7.677902       7.677902       7.677902    6[1-(0),6-(1,6),6-(6,6)]
    97       8.584735       8.584735       8.584735    6[6-(1,6),6-(1,6),6-(7)]
    98       9.899554       9.899554       9.899554    6[6-(6,6),7-(47)]
    99       2.469377       2.469377       2.469377    6[1-(0),6-(1,6),6-(6,6)]
   100       1.226536       1.226536       1.226536    6[1-(0),6-(1,6),6-(6,6)]
   101       6.854507       6.854507       6.854507    6[6-(6,6),7-(7,47),8-(6)]
   102       7.349239       7.349239       7.349239    6[6-(1,6),6-(1,6),6-(7,8)]
   103       7.496082       7.496082       7.496082    6[1-(0),6-(1,6),6-(6,6)]
   104       7.930768       7.930768       7.930768    6[1-(0),6-(1,6),6-(1,6)]
   105       8.224931       8.224931       8.224931    6[1-(0),6-(1,6),6-(6,6)]
   106        8.07526        8.07526        8.07526    6[6-(1,6),6-(1,6),6-(6)]
   107       7.638213       7.638213       7.638213    6[1-(0),6-(6,6),6-(6,6)]
   108       8.320335       8.320335       8.320335    6[6-(6),6-(6,6)]
   109       8.492378       8.492378       8.492378    6[6-(6),6-(6,6)]
   110      12.786304      12.786304      12.786304    6[6-(1,6),6-(1,6),6-(6)]
   111      13.289085      13.289085      13.289085    6[1-(0),6-(1,6),6-(6,6)]
   112      13.522025      13.522025      13.522025    6[1-(0),6-(1,6),6-(6,6)]
   113      13.244315      13.244315      13.244315    6[6-(1,6),6-(1,6),6-(7)]
   114      13.437539      13.437539      13.437539    6[6-(6,6),7-(47)]
   115      12.726258      12.726258      12.726258    6[1-(0),6-(1,6),6-(6,6)]
   116       12.50269       12.50269       12.50269    6[1-(0),6-(1,6),6-(6,6)]
   117       2.682087       2.682087       2.682087    6[6-(6,6),7-(7,47),8-(6)]
   118       2.187337       2.187337       2.187337    6[6-(1,6),6-(1,6),6-(7,8)]
   119       2.040479       2.040479       2.040479    6[1-(0),6-(1,6),6-(6,6)]
   120       1.605775       1.605775       1.605775    6[1-(0),6-(1,6),6-(1,6)]
   121      16.932508      16.932508      16.932508    6[1-(0),6-(1,6),6-(6,6)]
   122      17.082192      17.082192      17.082192    6[6-(1,6),6-(1,6),6-(6)]
   123       1.898358       1.898358       1.898358    6[1-(0),6-(6,6),6-(6,6)]
   124      16.837114      16.837114      16.837114    6[6-(6),6-(6,6)]
   125      16.665067      16.665067      16.665067    6[6-(6),6-(6,6)]
   126      12.371139      12.371139      12.371139    6[6-(1,6),6-(1,6),6-(6)]
   127      11.868341      11.868341      11.868341    6[1-(0),6-(1,6),6-(6,6)]
   128      11.635398      11.635398      11.635398    6[1-(0),6-(1,6),6-(6,6)]
   129      11.913123      11.913123      11.913123    6[6-(1,6),6-(1,6),6-(7)]
   130      11.719896      11.719896      11.719896    6[6-(6,6),7-(47)]
   131      12.431197      12.431197      12.431197    6[1-(0),6-(1,6),6-(6,6)]
   132      12.654767      12.654767      12.654767    6[1-(0),6-(1,6),6-(6,6)]
   133      14.426802      14.426802      14.426802    6[6-(6,6),7-(7,47),8-(6)]
   134      14.623623      14.623623      14.623623    6[6-(1,6),6-(1,6),6-(7,8)]
   135      13.641791      13.641791      13.641791    6[1-(0),6-(1,6),6-(6,6)]
   136       8.081716       8.081716       8.081716    6[1-(0),6-(1,6),6-(1,6)]
   137       9.277088       9.277088       9.277088    6[1-(0),6-(1,6),6-(6,6)]
   138      16.050935      16.050935      16.050935    6[6-(1,6),6-(1,6),6-(6)]
   139      15.831123      15.831123      15.831123    6[1-(0),6-(6,6),6-(6,6)]
   140      17.323151      17.323151      17.323151    6[6-(6),6-(6,6)]
   141      12.606284      12.606284      12.606284    6[6-(6),6-(6,6)]
   142      -1.714281      -1.714281      -1.714281    6[6-(1,6),6-(1,6),6-(6)]
   143      -1.372852      -1.372852      -1.372852    6[1-(0),6-(1,6),6-(6,6)]
   144      -0.132447      -0.132447      -0.132447    6[1-(0),6-(1,6),6-(6,6)]
   145       0.774401       0.774401       0.774401    6[6-(1,6),6-(1,6),6-(7)]
   146       2.089217       2.089217       2.089217    6[6-(6,6),7-(47)]
   147       6.223558       6.223558       6.223558    6[1-(0),6-(1,6),6-(6,6)]
   148       4.980718       4.980718       4.980718    6[1-(0),6-(1,6),6-(6,6)]
   149      10.730567      10.730567      10.730567    6[6-(6,6),7-(7,47),8-(6)]
   150      10.533727      10.533727      10.533727    6[6-(1,6),6-(1,6),6-(7,8)]
   151      11.515545      11.515545      11.515545    6[1-(0),6-(1,6),6-(6,6)]
   152       5.511105       5.511105       5.511105    6[1-(0),6-(1,6),6-(1,6)]
   153       0.259576       0.259576       0.259576    6[1-(0),6-(1,6),6-(6,6)]
   154       5.050241       5.050241       5.050241    6[6-(1,6),6-(1,6),6-(6)]
   155       9.326223       9.326223       9.326223    6[1-(0),6-(6,6),6-(6,6)]
   156        3.77802        3.77802        3.77802    6[6-(6),6-(6,6)]
   157      -3.069614      -3.069614      -3.069614    6[6-(6),6-(6,6)]
   158      11.250949      11.250949      11.250949    6[6-(1,6),6-(1,6),6-(6)]
   159      10.909503      10.909503      10.909503    6[1-(0),6-(1,6),6-(6,6)]
   160       9.669095       9.669095       9.669095    6[1-(0),6-(1,6),6-(6,6)]
   161       8.762262       8.762262       8.762262    6[6-(1,6),6-(1,6),6-(7)]
   162       7.447443       7.447443       7.447443    6[6-(6,6),7-(47)]
   163       14.87762       14.87762       14.87762    6[1-(0),6-(1,6),6-(6,6)]
   164      16.120461      16.120461      16.120461    6[1-(0),6-(1,6),6-(6,6)]
   165       10.49249       10.49249       10.49249    6[6-(6,6),7-(7,47),8-(6)]
   166       9.997758       9.997758       9.997758    6[6-(1,6),6-(1,6),6-(7,8)]
   167       9.850915       9.850915       9.850915    6[1-(0),6-(1,6),6-(6,6)]
   168       9.416229       9.416229       9.416229    6[1-(0),6-(1,6),6-(1,6)]
   169       9.122066       9.122066       9.122066    6[1-(0),6-(1,6),6-(6,6)]
   170       9.271737       9.271737       9.271737    6[6-(1,6),6-(1,6),6-(6)]
   171       9.708784       9.708784       9.708784    6[1-(0),6-(6,6),6-(6,6)]
   172       9.026662       9.026662       9.026662    6[6-(6),6-(6,6)]
   173       8.854619       8.854619       8.854619    6[6-(6),6-(6,6)]
   174       4.560693       4.560693       4.560693    6[6-(1,6),6-(1,6),6-(6)]
   175       4.057912       4.057912       4.057912    6[1-(0),6-(1,6),6-(6,6)]
   176       3.824972       3.824972       3.824972    6[1-(0),6-(1,6),6-(6,6)]
   177       4.102682       4.102682       4.102682    6[6-(1,6),6-(1,6),6-(7)]
   178       3.909458       3.909458       3.909458    6[6-(6,6),7-(47)]
   179       4.620739       4.620739       4.620739    6[1-(0),6-(1,6),6-(6,6)]
   180       4.844307       4.844307       4.844307    6[1-(0),6-(1,6),6-(6,6)]
   181       14.66491       14.66491       14.66491    6[6-(6,6),7-(7,47),8-(6)]
   182       15.15966       15.15966       15.15966    6[6-(1,6),6-(1,6),6-(7,8)]
   183      15.306518      15.306518      15.306518    6[1-(0),6-(1,6),6-(6,6)]
   184      15.741222      15.741222      15.741222    6[1-(0),6-(1,6),6-(1,6)]
   185       0.414489       0.414489       0.414489    6[1-(0),6-(1,6),6-(6,6)]
   186       0.264805       0.264805       0.264805    6[6-(1,6),6-(1,6),6-(6)]
   187      15.448639      15.448639      15.448639    6[1-(0),6-(6,6),6-(6,6)]
   188       0.509883       0.509883       0.509883    6[6-(6),6-(6,6)]
   189        0.68193        0.68193        0.68193    6[6-(6),6-(6,6)]
   190       4.975858       4.975858       4.975858    6[6-(1,6),6-(1,6),6-(6)]
   191       5.478656       5.478656       5.478656    6[1-(0),6-(1,6),6-(6,6)]
   192       5.711599       5.711599       5.711599    6[1-(0),6-(1,6),6-(6,6)]
   193       5.433874       5.433874       5.433874    6[6-(1,6),6-(1,6),6-(7)]
   194       5.627101       5.627101       5.627101    6[6-(6,6),7-(47)]
   195         4.9158         4.9158         4.9158    6[1-(0),6-(1,6),6-(6,6)]
   196        4.69223        4.69223        4.69223    6[1-(0),6-(1,6),6-(6,6)]
   197       3.621448       3.621448       3.621448    7[6-(6,8),7-(6,47),47-(7,7,7)]
   198      14.223156      14.223156      14.223156    7[6-(6),47-(7,7,7)]
   199       5.915171       5.915171       5.915171    7[6-(6,8),7-(6,47),47-(7,7,7)]
   200       10.93418       10.93418       10.93418    7[6-(6),47-(7,7,7)]
   201       6.056049       6.056049       6.056049    7[6-(6,8),7-(6,47),47-(7,7,7)]
   202      13.570953      13.570953      13.570953    7[6-(6),47-(7,7,7)]
   203       3.480551       3.480551       3.480551    7[6-(6,8),7-(6,47),47-(7,7,7)]
   204       11.58648       11.58648       11.58648    7[6-(6),47-(7,7,7)]
   205      13.725549      13.725549      13.725549    7[6-(6,8),7-(6,47),47-(7,7,7)]
   206       3.123841       3.123841       3.123841    7[6-(6),47-(7,7,7)]
   207      11.431826      11.431826      11.431826    7[6-(6,8),7-(6,47),47-(7,7,7)]
   208       6.412817       6.412817       6.412817    7[6-(6),47-(7,7,7)]
   209      11.290948      11.290948      11.290948    7[6-(6,8),7-(6,47),47-(7,7,7)]
   210       3.776044       3.776044       3.776044    7[6-(6),47-(7,7,7)]
   211      13.866446      13.866446      13.866446    7[6-(6,8),7-(6,47),47-(7,7,7)]
   212       5.760517       5.760517       5.760517    7[6-(6),47-(7,7,7)]
   213        2.28651        2.28651        2.28651    8[6-(6,7),6-(6,7)]
   214         7.2501         7.2501         7.2501    8[6-(6,7),6-(6,7)]
   215      15.060487      15.060487      15.060487    8[6-(6,7),6-(6,7)]
   216      10.096897      10.096897      10.096897    8[6-(6,7),6-(6,7)]
   217        1.94268        1.94268        1.94268    5[9-(0),9-(0),9-(0),9-(0)]
   218       7.593929       7.593929       7.593929    5[9-(0),9-(0),9-(0),9-(0)]
   219      15.404317      15.404317      15.404317    5[9-(0),9-(0),9-(0),9-(0)]
   220       9.753068       9.753068       9.753068    5[9-(0),9-(0),9-(0),9-(0)]
   221       1.286313       1.286313       1.286313    9[5-(9,9,9)]
   222       1.616849       1.616849       1.616849    9[5-(9,9,9)]
   223       2.988653       2.988653       2.988653    9[5-(9,9,9)]
   224       1.091823       1.091823       1.091823    9[5-(9,9,9)]
   225       8.250287       8.250287       8.250287    9[5-(9,9,9)]
   226       7.919747       7.919747       7.919747    9[5-(9,9,9)]
   227       6.547966       6.547966       6.547966    9[5-(9,9,9)]
   228         8.4448         8.4448         8.4448    9[5-(9,9,9)]
   229      16.060684      16.060684      16.060684    9[5-(9,9,9)]
   230      15.730148      15.730148      15.730148    9[5-(9,9,9)]
   231      14.358344      14.358344      14.358344    9[5-(9,9,9)]
   232      16.255174      16.255174      16.255174    9[5-(9,9,9)]
   233        9.09671        9.09671        9.09671    9[5-(9,9,9)]
   234        9.42725        9.42725        9.42725    9[5-(9,9,9)]
   235      10.799031      10.799031      10.799031    9[5-(9,9,9)]
   236       8.902197       8.902197       8.902197    9[5-(9,9,9)]
