# Supplementary material for: A collection of forcefield precursors for metal–organic frameworks
Source: RSC Adv. 2019 Nov 13;9(63):36492–507. doi: 10.1039/c9ra07327b (PMC9075174; doi:10.1039/c9ra07327b)
Supplement: RA-009-C9RA07327B-s2698 [file RA-009-C9RA07327B-s2698.txt]

WEHQEG_charged

15.021600    0.000000    0.000000
-2.776901    14.762699    0.000000
6.122301    7.381398    18.683983

     1      14.781585      14.781585      14.781585    47[7-(6),7-(6,7),7-(6,7)]
     2      15.546574      15.546574      15.546574    47[7-(6),7-(6,7),7-(6,7)]
     3       13.39312       13.39312       13.39312    47[7-(6),7-(6,7),7-(6,7)]
     4       8.035789       8.035789       8.035789    47[7-(6),7-(6,7),7-(6,7)]
     5      14.343557      14.343557      14.343557    1[6-(6,6)]
     6       13.69865       13.69865       13.69865    1[6-(6,6)]
     7       8.868243       8.868243       8.868243    1[6-(6,6)]
     8       10.88494       10.88494       10.88494    1[6-(6,6)]
     9       4.972935       4.972935       4.972935    1[6-(6,6)]
    10      17.967942      17.967942      17.967942    1[6-(6,6)]
    11       1.644463       1.644463       1.644463    1[6-(6,6)]
    12       3.740759       3.740759       3.740759    1[6-(6,6)]
    13      15.084486      15.084486      15.084486    1[6-(6,6)]
    14      15.311144      15.311144      15.311144    1[6-(6,6)]
    15      17.290007      17.290007      17.290007    1[6-(6,6)]
    16       3.861006       3.861006       3.861006    1[6-(6,6)]
    17        7.49587        7.49587        7.49587    1[6-(6,6)]
    18       9.593655       9.593655       9.593655    1[6-(6,6)]
    19       8.533588       8.533588       8.533588    1[6-(6,6)]
    20       6.455067       6.455067       6.455067    1[6-(6,6)]
    21       13.09412       13.09412       13.09412    1[6-(6,6)]
    22      12.627208      12.627208      12.627208    1[6-(6,6)]
    23      12.026062      12.026062      12.026062    1[6-(6,6)]
    24      12.465456      12.465456      12.465456    1[6-(6,6)]
    25       7.867004       7.867004       7.867004    1[6-(6,6)]
    26       7.214457       7.214457       7.214457    1[6-(6,6)]
    27       8.731843       8.731843       8.731843    1[6-(6,6)]
    28       9.179995       9.179995       9.179995    1[6-(6,6)]
    29        3.15272        3.15272        3.15272    1[6-(6,6)]
    30       4.116247       4.116247       4.116247    1[6-(6,6)]
    31       4.799382       4.799382       4.799382    1[6-(6,6)]
    32       3.412494       3.412494       3.412494    1[6-(6,6)]
    33       7.756079       7.756079       7.756079    1[6-(6,6)]
    34       8.337434       8.337434       8.337434    1[6-(6,6)]
    35       8.601595       8.601595       8.601595    1[6-(6,6)]
    36       8.057302       8.057302       8.057302    1[6-(6,6)]
    37        12.9551        12.9551        12.9551    1[6-(6,6)]
    38      12.310203      12.310203      12.310203    1[6-(6,6)]
    39        10.2567        10.2567        10.2567    1[6-(6,6)]
    40       9.496475       9.496475       9.496475    1[6-(6,6)]
    41       6.361394       6.361394       6.361394    1[6-(6,6)]
    42       4.334803       4.334803       4.334803    1[6-(6,6)]
    43      18.054506      18.054506      18.054506    1[6-(6,6)]
    44         5.1292         5.1292         5.1292    1[6-(6,6)]
    45      13.696026      13.696026      13.696026    1[6-(6,6)]
    46      16.699596      16.699596      16.699596    1[6-(6,6)]
    47      18.678461      18.678461      18.678461    1[6-(6,6)]
    48      17.494141      17.494141      17.494141    1[6-(6,6)]
    49       8.884312       8.884312       8.884312    1[6-(6,6)]
    50      10.982099      10.982099      10.982099    1[6-(6,6)]
    51       9.922053       9.922053       9.922053    1[6-(6,6)]
    52       7.843528       7.843528       7.843528    1[6-(6,6)]
    53       5.583326       5.583326       5.583326    1[6-(6,6)]
    54       5.116404       5.116404       5.116404    1[6-(6,6)]
    55       4.515257       4.515257       4.515257    1[6-(6,6)]
    56       4.954671       4.954671       4.954671    1[6-(6,6)]
    57       0.356196       0.356196       0.356196    1[6-(6,6)]
    58      14.725247      14.725247      14.725247    1[6-(6,6)]
    59       1.221051       1.221051       1.221051    1[6-(6,6)]
    60       1.669205       1.669205       1.669205    1[6-(6,6)]
    61       10.66353       10.66353       10.66353    1[6-(6,6)]
    62      11.627046      11.627046      11.627046    1[6-(6,6)]
    63      12.310178      12.310178      12.310178    1[6-(6,6)]
    64      10.923308      10.923308      10.923308    1[6-(6,6)]
    65      15.266887      15.266887      15.266887    1[6-(6,6)]
    66        0.82664        0.82664        0.82664    1[6-(6,6)]
    67      16.112381      16.112381      16.112381    1[6-(6,6)]
    68       12.79119       12.79119       12.79119    1[6-(6,6)]
    69      13.132327      13.132327      13.132327    6[6-(6,6),7-(7,47),8-(6)]
    70      12.697336      12.697336      12.697336    6[6-(1,6),6-(1,6),6-(7,8)]
    71      13.504778      13.504778      13.504778    6[1-(0),6-(1,6),6-(6,6)]
    72      13.126781      13.126781      13.126781    6[1-(0),6-(1,6),6-(1,6)]
    73      11.891479      11.891479      11.891479    6[1-(0),6-(1,6),6-(6,6)]
    74      11.007818      11.007818      11.007818    6[6-(1,6),6-(1,6),6-(6)]
    75      11.443566      11.443566      11.443566    6[1-(0),6-(6,6),6-(6,6)]
    76       6.950223       6.950223       6.950223    6[6-(6),6-(6,6)]
    77       5.885083       5.885083       5.885083    6[6-(6),6-(6,6)]
    78       4.562998       4.562998       4.562998    6[6-(1,6),6-(1,6),6-(6)]
    79       4.323562       4.323562       4.323562    6[1-(0),6-(1,6),6-(6,6)]
    80       3.097829       3.097829       3.097829    6[1-(0),6-(1,6),6-(6,6)]
    81      17.134154      17.134154      17.134154    6[6-(1,6),6-(1,6),6-(7)]
    82      15.827873      15.827873      15.827873    6[6-(6,6),7-(0)]
    83       2.328751       2.328751       2.328751    6[1-(0),6-(1,6),6-(6,6)]
    84       3.573381       3.573381       3.573381    6[1-(0),6-(1,6),6-(6,6)]
    85       1.904307       1.904307       1.904307    6[6-(6,6),7-(7,47),8-(6)]
    86       16.95617       16.95617       16.95617    6[6-(1,6),6-(1,6),6-(7,8)]
    87      15.896667      15.896667      15.896667    6[1-(0),6-(1,6),6-(6,6)]
    88      16.020606      16.020606      16.020606    6[1-(0),6-(1,6),6-(1,6)]
    89      17.215525      17.215525      17.215525    6[1-(0),6-(1,6),6-(6,6)]
    90       3.273904       3.273904       3.273904    6[6-(1,6),6-(1,6),6-(6)]
    91       3.151757       3.151757       3.151757    6[1-(0),6-(6,6),6-(6,6)]
    92       4.509672       4.509672       4.509672    6[6-(6),6-(6,6)]
    93       5.558879       5.558879       5.558879    6[6-(6),6-(6,6)]
    94       6.831569       6.831569       6.831569    6[6-(1,6),6-(1,6),6-(6)]
    95       7.710692       7.710692       7.710692    6[1-(0),6-(1,6),6-(6,6)]
    96       8.983382       8.983382       8.983382    6[1-(0),6-(1,6),6-(6,6)]
    97       9.286466       9.286466       9.286466    6[6-(1,6),6-(1,6),6-(7)]
    98      10.561465      10.561465      10.561465    6[6-(6,6),7-(47)]
    99       8.342914       8.342914       8.342914    6[1-(0),6-(1,6),6-(6,6)]
   100       7.092151       7.092151       7.092151    6[1-(0),6-(1,6),6-(6,6)]
   101       13.17149       13.17149       13.17149    6[6-(6,6),7-(7,47),8-(6)]
   102      12.832617      12.832617      12.832617    6[6-(1,6),6-(1,6),6-(7,8)]
   103       12.86761       12.86761       12.86761    6[1-(0),6-(1,6),6-(6,6)]
   104      12.589291      12.589291      12.589291    6[1-(0),6-(1,6),6-(1,6)]
   105      12.247475      12.247475      12.247475    6[1-(0),6-(1,6),6-(6,6)]
   106      12.232375      12.232375      12.232375    6[6-(1,6),6-(1,6),6-(6)]
   107      12.504371      12.504371      12.504371    6[1-(0),6-(6,6),6-(6,6)]
   108      11.916361      11.916361      11.916361    6[6-(6),6-(6,6)]
   109       8.850336       8.850336       8.850336    6[6-(6),6-(6,6)]
   110       8.546325       8.546325       8.546325    6[6-(1,6),6-(1,6),6-(6)]
   111       7.997202       7.997202       7.997202    6[1-(0),6-(1,6),6-(6,6)]
   112       7.650716       7.650716       7.650716    6[1-(0),6-(1,6),6-(6,6)]
   113       7.918451       7.918451       7.918451    6[6-(1,6),6-(1,6),6-(7)]
   114       7.623126       7.623126       7.623126    6[6-(6,6),7-(0)]
   115       8.522649       8.522649       8.522649    6[1-(0),6-(1,6),6-(6,6)]
   116       8.806158       8.806158       8.806158    6[1-(0),6-(1,6),6-(6,6)]
   117       2.452506       2.452506       2.452506    6[6-(6,6),7-(7,47),8-(6)]
   118       3.112843       3.112843       3.112843    6[6-(1,6),6-(1,6),6-(7,8)]
   119       3.373992       3.373992       3.373992    6[1-(0),6-(1,6),6-(6,6)]
   120       3.974939       3.974939       3.974939    6[1-(0),6-(1,6),6-(1,6)]
   121       4.354688       4.354688       4.354688    6[1-(0),6-(1,6),6-(6,6)]
   122       4.092655       4.092655       4.092655    6[6-(1,6),6-(1,6),6-(6)]
   123       3.529099       3.529099       3.529099    6[1-(0),6-(6,6),6-(6,6)]
   124       4.502575       4.502575       4.502575    6[6-(6),6-(6,6)]
   125       4.736612       4.736612       4.736612    6[6-(6),6-(6,6)]
   126       7.857123       7.857123       7.857123    6[6-(1,6),6-(1,6),6-(6)]
   127       7.928189       7.928189       7.928189    6[1-(0),6-(1,6),6-(6,6)]
   128       8.271799       8.271799       8.271799    6[1-(0),6-(1,6),6-(6,6)]
   129       8.500135       8.500135       8.500135    6[6-(1,6),6-(1,6),6-(7)]
   130       8.760622       8.760622       8.760622    6[6-(6,6),7-(47)]
   131       8.432275       8.432275       8.432275    6[1-(0),6-(1,6),6-(6,6)]
   132       8.103472       8.103472       8.103472    6[1-(0),6-(1,6),6-(6,6)]
   133      11.743858      11.743858      11.743858    6[6-(6,6),7-(7,47),8-(6)]
   134      11.308873      11.308873      11.308873    6[6-(1,6),6-(1,6),6-(7,8)]
   135      12.116321      12.116321      12.116321    6[1-(0),6-(1,6),6-(6,6)]
   136      11.738331      11.738331      11.738331    6[1-(0),6-(1,6),6-(1,6)]
   137       10.50303       10.50303       10.50303    6[1-(0),6-(1,6),6-(6,6)]
   138       9.619364       9.619364       9.619364    6[6-(1,6),6-(1,6),6-(6)]
   139      10.055105      10.055105      10.055105    6[1-(0),6-(6,6),6-(6,6)]
   140        8.33867        8.33867        8.33867    6[6-(6),6-(6,6)]
   141       7.273532       7.273532       7.273532    6[6-(6),6-(6,6)]
   142       5.951447       5.951447       5.951447    6[6-(1,6),6-(1,6),6-(6)]
   143       5.712018       5.712018       5.712018    6[1-(0),6-(1,6),6-(6,6)]
   144       4.486286       4.486286       4.486286    6[1-(0),6-(1,6),6-(6,6)]
   145      18.522607      18.522607      18.522607    6[6-(1,6),6-(1,6),6-(7)]
   146      17.216327      17.216327      17.216327    6[6-(6,6),7-(0)]
   147      18.738797      18.738797      18.738797    6[1-(0),6-(1,6),6-(6,6)]
   148       4.961825       4.961825       4.961825    6[1-(0),6-(1,6),6-(6,6)]
   149      15.537437      15.537437      15.537437    6[6-(6,6),7-(7,47),8-(6)]
   150      15.567707      15.567707      15.567707    6[6-(1,6),6-(1,6),6-(7,8)]
   151      14.508208      14.508208      14.508208    6[1-(0),6-(1,6),6-(6,6)]
   152      17.409055      17.409055      17.409055    6[1-(0),6-(1,6),6-(1,6)]
   153      18.603976      18.603976      18.603976    6[1-(0),6-(1,6),6-(6,6)]
   154       19.68395       19.68395       19.68395    6[6-(1,6),6-(1,6),6-(6)]
   155      16.784896      16.784896      16.784896    6[1-(0),6-(6,6),6-(6,6)]
   156        5.89812        5.89812        5.89812    6[6-(6),6-(6,6)]
   157       6.947329       6.947329       6.947329    6[6-(6),6-(6,6)]
   158       8.220021       8.220021       8.220021    6[6-(1,6),6-(1,6),6-(6)]
   159       9.099139       9.099139       9.099139    6[1-(0),6-(1,6),6-(6,6)]
   160       10.37183       10.37183       10.37183    6[1-(0),6-(1,6),6-(6,6)]
   161      10.674921      10.674921      10.674921    6[6-(1,6),6-(1,6),6-(7)]
   162      11.949921      11.949921      11.949921    6[6-(6,6),7-(47)]
   163       9.731374       9.731374       9.731374    6[1-(0),6-(1,6),6-(6,6)]
   164       8.480609       8.480609       8.480609    6[1-(0),6-(1,6),6-(6,6)]
   165       5.660708       5.660708       5.660708    6[6-(6,6),7-(7,47),8-(6)]
   166       5.321828       5.321828       5.321828    6[6-(1,6),6-(1,6),6-(7,8)]
   167       5.356816       5.356816       5.356816    6[1-(0),6-(1,6),6-(6,6)]
   168        5.07849        5.07849        5.07849    6[1-(0),6-(1,6),6-(1,6)]
   169       4.736674       4.736674       4.736674    6[1-(0),6-(1,6),6-(6,6)]
   170       4.721579       4.721579       4.721579    6[6-(1,6),6-(1,6),6-(6)]
   171       4.993581       4.993581       4.993581    6[1-(0),6-(6,6),6-(6,6)]
   172       4.405564       4.405564       4.405564    6[6-(6),6-(6,6)]
   173       4.116439       4.116439       4.116439    6[6-(6),6-(6,6)]
   174       1.035526       1.035526       1.035526    6[6-(1,6),6-(1,6),6-(6)]
   175       0.486397       0.486397       0.486397    6[1-(0),6-(1,6),6-(6,6)]
   176        0.13991        0.13991        0.13991    6[1-(0),6-(1,6),6-(6,6)]
   177        0.40765        0.40765        0.40765    6[6-(1,6),6-(1,6),6-(7)]
   178       0.112323       0.112323       0.112323    6[6-(6,6),7-(0)]
   179       1.011854       1.011854       1.011854    6[1-(0),6-(1,6),6-(6,6)]
   180       1.295364       1.295364       1.295364    6[1-(0),6-(1,6),6-(6,6)]
   181       9.963325       9.963325       9.963325    6[6-(6,6),7-(7,47),8-(6)]
   182      10.623655      10.623655      10.623655    6[6-(1,6),6-(1,6),6-(7,8)]
   183        10.8848        10.8848        10.8848    6[1-(0),6-(1,6),6-(6,6)]
   184       11.48574       11.48574       11.48574    6[1-(0),6-(1,6),6-(1,6)]
   185      11.865488      11.865488      11.865488    6[1-(0),6-(1,6),6-(6,6)]
   186      11.603459      11.603459      11.603459    6[6-(1,6),6-(1,6),6-(6)]
   187       11.03991       11.03991       11.03991    6[1-(0),6-(6,6),6-(6,6)]
   188      12.013377      12.013377      12.013377    6[6-(6),6-(6,6)]
   189      12.247413      12.247413      12.247413    6[6-(6),6-(6,6)]
   190      15.367922      15.367922      15.367922    6[6-(1,6),6-(1,6),6-(6)]
   191      15.438993      15.438993      15.438993    6[1-(0),6-(1,6),6-(6,6)]
   192      15.782601      15.782601      15.782601    6[1-(0),6-(1,6),6-(6,6)]
   193      16.010931      16.010931      16.010931    6[6-(1,6),6-(1,6),6-(7)]
   194       1.249816       1.249816       1.249816    6[6-(6,6),7-(47)]
   195      15.943066      15.943066      15.943066    6[1-(0),6-(1,6),6-(6,6)]
   196      15.614265      15.614265      15.614265    6[1-(0),6-(1,6),6-(6,6)]
   197       16.22422       16.22422       16.22422    7[6-(6,8),7-(6,47),47-(7,7)]
   198      13.885491      13.885491      13.885491    7[6-(6,8),7-(6,47),47-(7,7)]
   199      11.611656      11.611656      11.611656    7[6-(6),47-(7,7)]
   200      14.811598      14.811598      14.811598    7[6-(6)]
   201       1.555034       1.555034       1.555034    7[6-(6,8),7-(6,47),47-(7,7)]
   202      13.931771      13.931771      13.931771    7[6-(6,8),7-(6,47),47-(7,7)]
   203       8.942247       8.942247       8.942247    7[6-(6),47-(7,7)]
   204       7.375748       7.375748       7.375748    7[6-(6)]
   205      14.835749      14.835749      14.835749    7[6-(6,8),7-(6,47),47-(7,7)]
   206       12.49702       12.49702       12.49702    7[6-(6,8),7-(6,47),47-(7,7)]
   207      13.000114      13.000114      13.000114    7[6-(6),47-(7,7)]
   208      16.200053      16.200053      16.200053    7[6-(6)]
   209       9.065855       9.065855       9.065855    7[6-(6,8),7-(6,47),47-(7,7)]
   210       6.420991       6.420991       6.420991    7[6-(6,8),7-(6,47),47-(7,7)]
   211        1.43144        1.43144        1.43144    7[6-(6),47-(7,7)]
   212      14.886543      14.886543      14.886543    7[6-(6)]
   213       2.693908       2.693908       2.693908    8[6-(6,7),6-(6,7)]
   214      12.592326      12.592326      12.592326    8[6-(6,7),6-(6,7)]
   215      10.204732      10.204732      10.204732    8[6-(6,7),6-(6,7)]
   216        5.08155        5.08155        5.08155    8[6-(6,7),6-(6,7)]
   217      12.047499      12.047499      12.047499    51[9-(0),9-(0),9-(0),9-(0),9-(0),9-(0)]
   218       4.128924       4.128924       4.128924    51[9-(0),9-(0),9-(0),9-(0),9-(0),9-(0)]
   219       4.536723       4.536723       4.536723    51[9-(0),9-(0),9-(0),9-(0),9-(0),9-(0)]
   220       17.76205       17.76205       17.76205    51[9-(0),9-(0),9-(0),9-(0),9-(0),9-(0)]
   221      12.744028      12.744028      12.744028    9[51-(9,9,9,9,9)]
   222      13.234635      13.234635      13.234635    9[51-(9,9,9,9,9)]
   223      11.221835      11.221835      11.221835    9[51-(9,9,9,9,9)]
   224      10.839987      10.839987      10.839987    9[51-(9,9,9,9,9)]
   225      11.018774      11.018774      11.018774    9[51-(9,9,9,9,9)]
   226      13.234848      13.234848      13.234848    9[51-(9,9,9,9,9)]
   227       5.265427       5.265427       5.265427    9[51-(9,9,9,9,9)]
   228       4.236053       4.236053       4.236053    9[51-(9,9,9,9,9)]
   229       3.234208       3.234208       3.234208    9[51-(9,9,9,9,9)]
   230       4.051967       4.051967       4.051967    9[51-(9,9,9,9,9)]
   231       5.611928       5.611928       5.611928    9[51-(9,9,9,9,9)]
   232       2.869332       2.869332       2.869332    9[51-(9,9,9,9,9)]
   233       5.233246       5.233246       5.233246    9[51-(9,9,9,9,9)]
   234      11.846166      11.846166      11.846166    9[51-(9,9,9,9,9)]
   235       9.833366       9.833366       9.833366    9[51-(9,9,9,9,9)]
   236       3.329205       3.329205       3.329205    9[51-(9,9,9,9,9)]
   237       9.630303       9.630303       9.630303    9[51-(9,9,9,9,9)]
   238       5.724068       5.724068       5.724068    9[51-(9,9,9,9,9)]
   239      18.898558      18.898558      18.898558    9[51-(9,9,9,9,9)]
   240      11.746872      11.746872      11.746872    9[51-(9,9,9,9,9)]
   241      10.745027      10.745027      10.745027    9[51-(9,9,9,9,9)]
   242      17.685099      17.685099      17.685099    9[51-(9,9,9,9,9)]
   243      13.122749      13.122749      13.122749    9[51-(9,9,9,9,9)]
   244      16.502461      16.502461      16.502461    9[51-(9,9,9,9,9)]
