# Supplementary material for: A collection of forcefield precursors for metal–organic frameworks
Source: RSC Adv. 2019 Nov 13;9(63):36492–507. doi: 10.1039/c9ra07327b (PMC9075174; doi:10.1039/c9ra07327b)
Supplement: RA-009-C9RA07327B-s2699 [file RA-009-C9RA07327B-s2699.txt]

WEJSAH_clean

14.526200    0.000000    0.000000
-3.974466    13.971904    0.000000
3.974393    7.968926    11.476537

     1      10.122408      10.122408      10.122408    29[7-(6,6,6),8-(6),8-(6,29),8-(6,29)]
     2      13.545391      13.545391      13.545391    29[7-(6,6,6),8-(6),8-(6,29),8-(6,29)]
     3       4.403719       4.403719       4.403719    29[7-(6,6,6),8-(6),8-(6,29),8-(6,29)]
     4       0.980736       0.980736       0.980736    29[7-(6,6,6),8-(6),8-(6,29),8-(6,29)]
     5       6.331139       6.331139       6.331139    29[7-(6,6,6),8-(6),8-(6,29),8-(6,29)]
     6       2.810424       2.810424       2.810424    29[7-(6,6,6),8-(6),8-(6,29),8-(6,29)]
     7       8.194988       8.194988       8.194988    29[7-(6,6,6),8-(6),8-(6,29),8-(6,29)]
     8      11.715703      11.715703      11.715703    29[7-(6,6,6),8-(6),8-(6,29),8-(6,29)]
     9        6.66847        6.66847        6.66847    1[6-(6,6,8)]
    10       5.027917       5.027917       5.027917    1[6-(6,6)]
    11       4.219758       4.219758       4.219758    1[6-(6,6)]
    12       5.562084       5.562084       5.562084    1[6-(6,6)]
    13       7.727722       7.727722       7.727722    1[6-(6,6)]
    14       8.573719       8.573719       8.573719    1[6-(6,6)]
    15      11.239691      11.239691      11.239691    1[6-(1,7,7)]
    16       13.24561       13.24561       13.24561    1[6-(1,7,7)]
    17       8.915483       8.915483       8.915483    1[6-(1,7,7)]
    18       7.349335       7.349335       7.349335    1[6-(1,7,7)]
    19      10.688388      10.688388      10.688388    1[6-(1,7,7)]
    20      14.542775      14.542775      14.542775    1[6-(1,7,7)]
    21       0.395854       0.395854       0.395854    1[6-(6,6,8)]
    22      -0.484972      -0.484972      -0.484972    1[6-(6,6)]
    23       6.164009       6.164009       6.164009    1[6-(6,6)]
    24       0.550003       0.550003       0.550003    1[6-(6,6)]
    25      10.680079      10.680079      10.680079    1[6-(6,6)]
    26      11.994581      11.994581      11.994581    1[6-(6,6)]
    27      12.237892      12.237892      12.237892    1[6-(1,7,7)]
    28      12.036364      12.036364      12.036364    1[6-(1,7,7)]
    29      13.558918      13.558918      13.558918    1[6-(1,7,7)]
    30      15.126655      15.126655      15.126655    1[6-(1,7,7)]
    31      14.596766      14.596766      14.596766    1[6-(1,7,7)]
    32       9.681964       9.681964       9.681964    1[6-(1,7,7)]
    33       7.857657       7.857657       7.857657    1[6-(6,6,8)]
    34        9.49821        9.49821        9.49821    1[6-(6,6)]
    35      10.306369      10.306369      10.306369    1[6-(6,6)]
    36       8.964043       8.964043       8.964043    1[6-(6,6)]
    37       6.798405       6.798405       6.798405    1[6-(6,6)]
    38       5.952408       5.952408       5.952408    1[6-(6,6)]
    39       3.286436       3.286436       3.286436    1[6-(1,7,7)]
    40       1.280517       1.280517       1.280517    1[6-(1,7,7)]
    41       5.610644       5.610644       5.610644    1[6-(1,7,7)]
    42       7.176792       7.176792       7.176792    1[6-(1,7,7)]
    43       3.837739       3.837739       3.837739    1[6-(1,7,7)]
    44      -0.016648      -0.016648      -0.016648    1[6-(1,7,7)]
    45      14.130273      14.130273      14.130273    1[6-(6,6,8)]
    46      15.011099      15.011099      15.011099    1[6-(6,6)]
    47      12.336584      12.336584      12.336584    1[6-(6,6)]
    48      13.976124      13.976124      13.976124    1[6-(6,6)]
    49       3.846048       3.846048       3.846048    1[6-(6,6)]
    50       2.531546       2.531546       2.531546    1[6-(6,6)]
    51       2.288235       2.288235       2.288235    1[6-(1,7,7)]
    52       2.489763       2.489763       2.489763    1[6-(1,7,7)]
    53       0.967209       0.967209       0.967209    1[6-(1,7,7)]
    54      -0.600528      -0.600528      -0.600528    1[6-(1,7,7)]
    55      -0.070639      -0.070639      -0.070639    1[6-(1,7,7)]
    56       4.844163       4.844163       4.844163    1[6-(1,7,7)]
    57       5.071661       5.071661       5.071661    1[6-(6,6,8)]
    58       3.893277       3.893277       3.893277    1[6-(6,6)]
    59       3.754096       3.754096       3.754096    1[6-(6,6)]
    60        8.79646        8.79646        8.79646    1[6-(6,6)]
    61       5.976839       5.976839       5.976839    1[6-(6,6)]
    62       6.158079       6.158079       6.158079    1[6-(6,6)]
    63       4.031445       4.031445       4.031445    1[6-(1,7,7)]
    64       7.269799       7.269799       7.269799    1[6-(1,7,7)]
    65       7.916559       7.916559       7.916559    1[6-(1,7,7)]
    66       6.529802       6.529802       6.529802    1[6-(1,7,7)]
    67       5.005933       5.005933       5.005933    1[6-(1,7,7)]
    68       2.361936       2.361936       2.361936    1[6-(1,7,7)]
    69       1.992626       1.992626       1.992626    1[6-(6,6,8)]
    70       0.649632       0.649632       0.649632    1[6-(6,6)]
    71       2.655242       2.655242       2.655242    1[6-(6,6)]
    72      11.841718      11.841718      11.841718    1[6-(6,6)]
    73      12.430925      12.430925      12.430925    1[6-(6,6)]
    74      14.410185      14.410185      14.410185    1[6-(6,6)]
    75       4.919901       4.919901       4.919901    1[6-(1,7,7)]
    76       3.485938       3.485938       3.485938    1[6-(1,7,7)]
    77       0.031678       0.031678       0.031678    1[6-(1,7,7)]
    78       1.420025       1.420025       1.420025    1[6-(1,7,7)]
    79       5.752984       5.752984       5.752984    1[6-(1,7,7)]
    80        7.33664        7.33664        7.33664    1[6-(1,7,7)]
    81       9.454466       9.454466       9.454466    1[6-(6,6,8)]
    82       10.63285       10.63285       10.63285    1[6-(6,6)]
    83       6.797638       6.797638       6.797638    1[6-(6,6)]
    84       5.729667       5.729667       5.729667    1[6-(6,6)]
    85       8.549288       8.549288       8.549288    1[6-(6,6)]
    86       8.368048       8.368048       8.368048    1[6-(6,6)]
    87      10.494682      10.494682      10.494682    1[6-(1,7,7)]
    88       7.256328       7.256328       7.256328    1[6-(1,7,7)]
    89       6.609568       6.609568       6.609568    1[6-(1,7,7)]
    90       7.996325       7.996325       7.996325    1[6-(1,7,7)]
    91       9.520194       9.520194       9.520194    1[6-(1,7,7)]
    92      12.164191      12.164191      12.164191    1[6-(1,7,7)]
    93      12.533501      12.533501      12.533501    1[6-(6,6,8)]
    94      13.876495      13.876495      13.876495    1[6-(6,6)]
    95      11.870885      11.870885      11.870885    1[6-(6,6)]
    96       2.684409       2.684409       2.684409    1[6-(6,6)]
    97       2.095202       2.095202       2.095202    1[6-(6,6)]
    98       0.115942       0.115942       0.115942    1[6-(6,6)]
    99       9.606226       9.606226       9.606226    1[6-(1,7,7)]
   100      11.040189      11.040189      11.040189    1[6-(1,7,7)]
   101      14.494449      14.494449      14.494449    1[6-(1,7,7)]
   102      13.106102      13.106102      13.106102    1[6-(1,7,7)]
   103       8.773143       8.773143       8.773143    1[6-(1,7,7)]
   104       7.189487       7.189487       7.189487    1[6-(1,7,7)]
   105       8.096736       8.096736       8.096736    6[6-(1,6,8),8-(0),8-(29)]
   106       7.416864       7.416864       7.416864    6[1-(0),6-(6,6),6-(8,8),8-(29,29)]
   107       6.881291       6.881291       6.881291    6[6-(1,6),6-(1,6),6-(1,6,8)]
   108       5.580045       5.580045       5.580045    6[1-(0),6-(1,6),6-(6,6)]
   109       5.094522       5.094522       5.094522    6[1-(0),6-(1,6),6-(1,6)]
   110       5.896861       5.896861       5.896861    6[1-(0),6-(1,6),6-(1,6)]
   111       7.183571       7.183571       7.183571    6[1-(0),6-(1,6),6-(1,6)]
   112       7.694073       7.694073       7.694073    6[1-(0),6-(1,6),6-(6,6)]
   113      13.030046      13.030046      13.030046    6[1-(0),1-(0),7-(6,6),7-(6,6,29)]
   114      11.489512      11.489512      11.489512    6[1-(0),1-(0),7-(6,6),7-(6,6,29)]
   115      -1.160547      -1.160547      -1.160547    6[6-(1,6,8),8-(0),8-(29)]
   116      -0.479881      -0.479881      -0.479881    6[1-(0),6-(6,6),6-(8,8),8-(29,29)]
   117      -1.353959      -1.353959      -1.353959    6[6-(1,6),6-(1,6),6-(1,6,8)]
   118      -1.154742      -1.154742      -1.154742    6[1-(0),6-(1,6),6-(6,6)]
   119      -1.931498      -1.931498      -1.931498    6[1-(0),6-(1,6),6-(1,6)]
   120      -2.910302      -2.910302      -2.910302    6[1-(0),6-(1,6),6-(1,6)]
   121      11.370489      11.370489      11.370489    6[1-(0),6-(1,6),6-(1,6)]
   122       12.15724       12.15724       12.15724    6[1-(0),6-(1,6),6-(6,6)]
   123      12.831241      12.831241      12.831241    6[1-(0),1-(0),7-(6,6),7-(6,6,29)]
   124      14.372888      14.372888      14.372888    6[1-(0),1-(0),7-(6,6),7-(6,6,29)]
   125       6.429391       6.429391       6.429391    6[6-(1,6,8),8-(0),8-(29)]
   126       7.109263       7.109263       7.109263    6[1-(0),6-(6,6),6-(8,8),8-(29,29)]
   127       7.644836       7.644836       7.644836    6[6-(1,6),6-(1,6),6-(1,6,8)]
   128       8.946082       8.946082       8.946082    6[1-(0),6-(1,6),6-(6,6)]
   129       9.431605       9.431605       9.431605    6[1-(0),6-(1,6),6-(1,6)]
   130       8.629266       8.629266       8.629266    6[1-(0),6-(1,6),6-(1,6)]
   131       7.342556       7.342556       7.342556    6[1-(0),6-(1,6),6-(1,6)]
   132       6.832054       6.832054       6.832054    6[1-(0),6-(1,6),6-(6,6)]
   133       1.496081       1.496081       1.496081    6[1-(0),1-(0),7-(6,6),7-(6,6,29)]
   134       3.036615       3.036615       3.036615    6[1-(0),1-(0),7-(6,6),7-(6,6,29)]
   135       1.160474       1.160474       1.160474    6[6-(1,6,8),8-(0),8-(29)]
   136      15.006008      15.006008      15.006008    6[1-(0),6-(6,6),6-(8,8),8-(29,29)]
   137      15.880086      15.880086      15.880086    6[6-(1,6),6-(1,6),6-(1,6,8)]
   138      15.680869      15.680869      15.680869    6[1-(0),6-(1,6),6-(6,6)]
   139      16.457625      16.457625      16.457625    6[1-(0),6-(1,6),6-(1,6)]
   140      17.436429      17.436429      17.436429    6[1-(0),6-(1,6),6-(1,6)]
   141       3.155638       3.155638       3.155638    6[1-(0),6-(1,6),6-(1,6)]
   142       2.368887       2.368887       2.368887    6[1-(0),6-(1,6),6-(6,6)]
   143       1.694886       1.694886       1.694886    6[1-(0),1-(0),7-(6,6),7-(6,6,29)]
   144       0.153239       0.153239       0.153239    6[1-(0),1-(0),7-(6,6),7-(6,6,29)]
   145      12.037669      12.037669      12.037669    6[1-(0),1-(0),7-(6,6,29),7-(6,6,29)]
   146       13.80152       13.80152       13.80152    6[1-(0),1-(0),7-(6,6),7-(6,6)]
   147       2.488458       2.488458       2.488458    6[1-(0),1-(0),7-(6,6,29),7-(6,6,29)]
   148       0.724607       0.724607       0.724607    6[1-(0),1-(0),7-(6,6),7-(6,6)]
   149       4.046427       4.046427       4.046427    6[6-(1,6,8),8-(0),8-(29)]
   150       5.177238       5.177238       5.177238    6[1-(0),6-(6,6),6-(8,8),8-(29,29)]
   151       5.056559       5.056559       5.056559    6[6-(1,6),6-(1,6),6-(1,6,8)]
   152       4.329332       4.329332       4.329332    6[1-(0),6-(1,6),6-(6,6)]
   153       4.242663       4.242663       4.242663    6[1-(0),6-(1,6),6-(1,6)]
   154       4.869838       4.869838       4.869838    6[1-(0),6-(1,6),6-(1,6)]
   155       5.567755       5.567755       5.567755    6[1-(0),6-(1,6),6-(1,6)]
   156       5.674971       5.674971       5.674971    6[1-(0),6-(1,6),6-(6,6)]
   157       7.106153       7.106153       7.106153    6[1-(0),1-(0),7-(6,6),7-(6,6,29)]
   158       5.742054       5.742054       5.742054    6[1-(0),1-(0),7-(6,6),7-(6,6,29)]
   159       2.889724       2.889724       2.889724    6[6-(1,6,8),8-(0),8-(29)]
   160       1.759708       1.759708       1.759708    6[1-(0),6-(6,6),6-(8,8),8-(29,29)]
   161       0.470737       0.470737       0.470737    6[6-(1,6),6-(1,6),6-(1,6,8)]
   162       0.095934       0.095934       0.095934    6[1-(0),6-(1,6),6-(6,6)]
   163      -1.079676      -1.079676      -1.079676    6[1-(0),6-(1,6),6-(1,6)]
   164      12.642885      12.642885      12.642885    6[1-(0),6-(1,6),6-(1,6)]
   165      12.986268      12.986268      12.986268    6[1-(0),6-(1,6),6-(1,6)]
   166      14.176306      14.176306      14.176306    6[1-(0),6-(1,6),6-(6,6)]
   167       4.228897       4.228897       4.228897    6[1-(0),1-(0),7-(6,6),7-(6,6,29)]
   168       5.594109       5.594109       5.594109    6[1-(0),1-(0),7-(6,6),7-(6,6,29)]
   169        10.4797        10.4797        10.4797    6[6-(1,6,8),8-(0),8-(29)]
   170       9.348889       9.348889       9.348889    6[1-(0),6-(6,6),6-(8,8),8-(29,29)]
   171       9.469568       9.469568       9.469568    6[6-(1,6),6-(1,6),6-(1,6,8)]
   172      10.196795      10.196795      10.196795    6[1-(0),6-(1,6),6-(6,6)]
   173      10.283464      10.283464      10.283464    6[1-(0),6-(1,6),6-(1,6)]
   174       9.656289       9.656289       9.656289    6[1-(0),6-(1,6),6-(1,6)]
   175       8.958372       8.958372       8.958372    6[1-(0),6-(1,6),6-(1,6)]
   176       8.851156       8.851156       8.851156    6[1-(0),6-(1,6),6-(6,6)]
   177       7.419974       7.419974       7.419974    6[1-(0),1-(0),7-(6,6),7-(6,6,29)]
   178       8.784073       8.784073       8.784073    6[1-(0),1-(0),7-(6,6),7-(6,6,29)]
   179      11.636403      11.636403      11.636403    6[6-(1,6,8),8-(0),8-(29)]
   180      12.766419      12.766419      12.766419    6[1-(0),6-(6,6),6-(8,8),8-(29,29)]
   181       14.05539       14.05539       14.05539    6[6-(1,6),6-(1,6),6-(1,6,8)]
   182      14.430193      14.430193      14.430193    6[1-(0),6-(1,6),6-(6,6)]
   183       1.079603       1.079603       1.079603    6[1-(0),6-(1,6),6-(1,6)]
   184       1.883242       1.883242       1.883242    6[1-(0),6-(1,6),6-(1,6)]
   185       1.539859       1.539859       1.539859    6[1-(0),6-(1,6),6-(1,6)]
   186       0.349821       0.349821       0.349821    6[1-(0),6-(1,6),6-(6,6)]
   187       10.29723       10.29723       10.29723    6[1-(0),1-(0),7-(6,6),7-(6,6,29)]
   188       8.932018       8.932018       8.932018    6[1-(0),1-(0),7-(6,6),7-(6,6,29)]
   189        4.77455        4.77455        4.77455    6[1-(0),1-(0),7-(6,6,29),7-(6,6,29)]
   190       6.538402       6.538402       6.538402    6[1-(0),1-(0),7-(6,6),7-(6,6)]
   191       9.751577       9.751577       9.751577    6[1-(0),1-(0),7-(6,6,29),7-(6,6,29)]
   192       7.987725       7.987725       7.987725    6[1-(0),1-(0),7-(6,6),7-(6,6)]
   193         11.774         11.774         11.774    7[6-(1,1,7),6-(1,1,7),6-(1,1,7),29-(8,8,8)]
   194      14.145512      14.145512      14.145512    7[6-(1,1,7),6-(1,1,7),6-(1,1,7)]
   195       13.17126       13.17126       13.17126    7[6-(1,1,7),6-(1,1,7),6-(1,1,7),29-(8,8,8)]
   196      12.596508      12.596508      12.596508    7[6-(1,1,7),6-(1,1,7),6-(1,1,7)]
   197       2.752127       2.752127       2.752127    7[6-(1,1,7),6-(1,1,7),6-(1,1,7),29-(8,8,8)]
   198       0.380615       0.380615       0.380615    7[6-(1,1,7),6-(1,1,7),6-(1,1,7)]
   199       1.354867       1.354867       1.354867    7[6-(1,1,7),6-(1,1,7),6-(1,1,7),29-(8,8,8)]
   200       1.929619       1.929619       1.929619    7[6-(1,1,7),6-(1,1,7),6-(1,1,7)]
   201       5.996149       5.996149       5.996149    7[6-(1,1,7),6-(1,1,7),6-(1,1,7),29-(8,8,8)]
   202       6.794387       6.794387       6.794387    7[6-(1,1,7),6-(1,1,7),6-(1,1,7)]
   203       4.422875       4.422875       4.422875    7[6-(1,1,7),6-(1,1,7),6-(1,1,7),29-(8,8,8)]
   204       5.421396       5.421396       5.421396    7[6-(1,1,7),6-(1,1,7),6-(1,1,7)]
   205       8.529978       8.529978       8.529978    7[6-(1,1,7),6-(1,1,7),6-(1,1,7),29-(8,8,8)]
   206        7.73174        7.73174        7.73174    7[6-(1,1,7),6-(1,1,7),6-(1,1,7)]
   207      10.103252      10.103252      10.103252    7[6-(1,1,7),6-(1,1,7),6-(1,1,7),29-(8,8,8)]
   208       9.104731       9.104731       9.104731    7[6-(1,1,7),6-(1,1,7),6-(1,1,7)]
   209       9.315813       9.315813       9.315813    8[6-(6,8),29-(7,8,8)]
   210       7.433504       7.433504       7.433504    8[6-(6,8)]
   211       8.341473       8.341473       8.341473    8[6-(1,6,6),29-(7,8,8),29-(7,8,8)]
   212      13.058945      13.058945      13.058945    8[6-(6,8),29-(7,8,8)]
   213      -1.394106      -1.394106      -1.394106    8[6-(6,8)]
   214      -0.299599      -0.299599      -0.299599    8[6-(1,6,6),29-(7,8,8),29-(7,8,8)]
   215       5.210314       5.210314       5.210314    8[6-(6,8),29-(7,8,8)]
   216       7.092623       7.092623       7.092623    8[6-(6,8)]
   217       6.184654       6.184654       6.184654    8[6-(1,6,6),29-(7,8,8),29-(7,8,8)]
   218       1.467182       1.467182       1.467182    8[6-(6,8),29-(7,8,8)]
   219      15.920233      15.920233      15.920233    8[6-(6,8)]
   220      14.825726      14.825726      14.825726    8[6-(1,6,6),29-(7,8,8),29-(7,8,8)]
   221       4.409121       4.409121       4.409121    8[6-(6,8),29-(7,8,8)]
   222       2.863208       2.863208       2.863208    8[6-(6,8)]
   223       6.415231       6.415231       6.415231    8[6-(1,6,6),29-(7,8,8),29-(7,8,8)]
   224       3.439401       3.439401       3.439401    8[6-(6,8),29-(7,8,8)]
   225       3.176154       3.176154       3.176154    8[6-(6,8)]
   226       1.626607       1.626607       1.626607    8[6-(1,6,6),29-(7,8,8),29-(7,8,8)]
   227      10.117006      10.117006      10.117006    8[6-(6,8),29-(7,8,8)]
   228      11.662919      11.662919      11.662919    8[6-(6,8)]
   229       8.110896       8.110896       8.110896    8[6-(1,6,6),29-(7,8,8),29-(7,8,8)]
   230      11.086726      11.086726      11.086726    8[6-(6,8),29-(7,8,8)]
   231      11.349973      11.349973      11.349973    8[6-(6,8)]
   232       12.89952       12.89952       12.89952    8[6-(1,6,6),29-(7,8,8),29-(7,8,8)]
