# Supplementary material for: A collection of forcefield precursors for metal–organic frameworks
Source: RSC Adv. 2019 Nov 13;9(63):36492–507. doi: 10.1039/c9ra07327b (PMC9075174; doi:10.1039/c9ra07327b)
Supplement: RA-009-C9RA07327B-s2700 [file RA-009-C9RA07327B-s2700.txt]

WEMBUN_clean

9.610300    0.000000    0.000000
0.000000    11.531000    0.000000
-1.914809    0.000000    12.048797

     1       6.266005       6.266005       6.266005    68[8-(6),8-(6),8-(6),8-(6),8-(6),8-(6),8-(6),8-(6)]
     2       5.277232       5.277232       5.277232    68[8-(6),8-(6),8-(6),8-(6),8-(6),8-(6),8-(6),8-(6)]
     3       1.429486       1.429486       1.429486    68[8-(6),8-(6),8-(6),8-(6),8-(6),8-(6),8-(6),8-(6)]
     4       2.418259       2.418259       2.418259    68[8-(6),8-(6),8-(6),8-(6),8-(6),8-(6),8-(6),8-(6)]
     5        6.31474        6.31474        6.31474    6[6-(8,8),8-(68),8-(68)]
     6       5.168974       5.168974       5.168974    6[6-(8,8),8-(68),8-(68)]
     7       3.807007       3.807007       3.807007    6[6-(8,8),8-(68),8-(68)]
     8      -0.441952      -0.441952      -0.441952    6[6-(8,8),8-(68),8-(68)]
     9       5.228496       5.228496       5.228496    6[6-(8,8),8-(68),8-(68)]
    10       6.374262       6.374262       6.374262    6[6-(8,8),8-(68),8-(68)]
    11       0.040739       0.040739       0.040739    6[6-(8,8),8-(68),8-(68)]
    12       2.374888       2.374888       2.374888    6[6-(8,8),8-(68),8-(68)]
    13       1.380751       1.380751       1.380751    6[6-(8,8),8-(68),8-(68)]
    14       2.526517       2.526517       2.526517    6[6-(8,8),8-(68),8-(68)]
    15       3.888484       3.888484       3.888484    6[6-(8,8),8-(68),8-(68)]
    16       8.137443       8.137443       8.137443    6[6-(8,8),8-(68),8-(68)]
    17       2.466995       2.466995       2.466995    6[6-(8,8),8-(68),8-(68)]
    18       1.321229       1.321229       1.321229    6[6-(8,8),8-(68),8-(68)]
    19       9.569561       9.569561       9.569561    6[6-(8,8),8-(68),8-(68)]
    20       5.320603       5.320603       5.320603    6[6-(8,8),8-(68),8-(68)]
    21       7.018072       7.018072       7.018072    8[6-(6,8),68-(8,8,8,8,8,8,8)]
    22       6.442304       6.442304       6.442304    8[6-(6,8),68-(8,8,8,8,8,8,8)]
    23       4.986205       4.986205       4.986205    8[6-(6,8),68-(8,8,8,8,8,8,8)]
    24        4.51373        4.51373        4.51373    8[6-(6,8),68-(8,8,8,8,8,8,8)]
    25       4.565167       4.565167       4.565167    8[6-(6,8),68-(8,8,8,8,8,8,8)]
    26       2.979482       2.979482       2.979482    8[6-(6,8),68-(8,8,8,8,8,8,8)]
    27      -0.912536      -0.912536      -0.912536    8[6-(6,8),68-(8,8,8,8,8,8,8)]
    28       0.752232       0.752232       0.752232    8[6-(6,8),68-(8,8,8,8,8,8,8)]
    29       4.525164       4.525164       4.525164    8[6-(6,8),68-(8,8,8,8,8,8,8)]
    30       5.100932       5.100932       5.100932    8[6-(6,8),68-(8,8,8,8,8,8,8)]
    31       6.557032       6.557032       6.557032    8[6-(6,8),68-(8,8,8,8,8,8,8)]
    32       7.029507       7.029507       7.029507    8[6-(6,8),68-(8,8,8,8,8,8,8)]
    33        6.97807        6.97807        6.97807    8[6-(6,8),68-(8,8,8,8,8,8,8)]
    34       0.868263       0.868263       0.868263    8[6-(6,8),68-(8,8,8,8,8,8,8)]
    35       2.845472       2.845472       2.845472    8[6-(6,8),68-(8,8,8,8,8,8,8)]
    36       1.180704       1.180704       1.180704    8[6-(6,8),68-(8,8,8,8,8,8,8)]
    37       0.677419       0.677419       0.677419    8[6-(6,8),68-(8,8,8,8,8,8,8)]
    38       1.253187       1.253187       1.253187    8[6-(6,8),68-(8,8,8,8,8,8,8)]
    39       2.709286       2.709286       2.709286    8[6-(6,8),68-(8,8,8,8,8,8,8)]
    40       3.181761       3.181761       3.181761    8[6-(6,8),68-(8,8,8,8,8,8,8)]
    41       3.130324       3.130324       3.130324    8[6-(6,8),68-(8,8,8,8,8,8,8)]
    42       4.716009       4.716009       4.716009    8[6-(6,8),68-(8,8,8,8,8,8,8)]
    43       8.608027       8.608027       8.608027    8[6-(6,8),68-(8,8,8,8,8,8,8)]
    44       6.943259       6.943259       6.943259    8[6-(6,8),68-(8,8,8,8,8,8,8)]
    45       3.170327       3.170327       3.170327    8[6-(6,8),68-(8,8,8,8,8,8,8)]
    46       2.594559       2.594559       2.594559    8[6-(6,8),68-(8,8,8,8,8,8,8)]
    47       1.138459       1.138459       1.138459    8[6-(6,8),68-(8,8,8,8,8,8,8)]
    48       0.665984       0.665984       0.665984    8[6-(6,8),68-(8,8,8,8,8,8,8)]
    49       0.717421       0.717421       0.717421    8[6-(6,8),68-(8,8,8,8,8,8,8)]
    50       6.827228       6.827228       6.827228    8[6-(6,8),68-(8,8,8,8,8,8,8)]
    51       4.850019       4.850019       4.850019    8[6-(6,8),68-(8,8,8,8,8,8,8)]
    52       6.514787       6.514787       6.514787    8[6-(6,8),68-(8,8,8,8,8,8,8)]
