# Supplementary material for: A collection of forcefield precursors for metal–organic frameworks
Source: RSC Adv. 2019 Nov 13;9(63):36492–507. doi: 10.1039/c9ra07327b (PMC9075174; doi:10.1039/c9ra07327b)
Supplement: RA-009-C9RA07327B-s2701 [file RA-009-C9RA07327B-s2701.txt]

WEMCAU_clean

9.591500    0.000000    0.000000
0.000000    11.452000    0.000000
-1.896661    0.000000    12.029396

     1       7.206455       7.206455       7.206455    70[8-(6),8-(6),8-(6),8-(6),8-(6),8-(6),8-(6),8-(6)]
     2       6.232465       6.232465       6.232465    70[8-(6),8-(6),8-(6),8-(6),8-(6),8-(6),8-(6),8-(6)]
     3       0.488384       0.488384       0.488384    70[8-(6),8-(6),8-(6),8-(6),8-(6),8-(6),8-(6),8-(6)]
     4       1.462374       1.462374       1.462374    70[8-(6),8-(6),8-(6),8-(6),8-(6),8-(6),8-(6),8-(6)]
     5       7.324365       7.324365       7.324365    6[6-(8,8),8-(70),8-(70)]
     6       6.175398       6.175398       6.175398    6[6-(8,8),8-(70),8-(70)]
     7       7.163802       7.163802       7.163802    6[6-(8,8),8-(70),8-(70)]
     8       4.826031       4.826031       4.826031    6[6-(8,8),8-(70),8-(70)]
     9       6.114554       6.114554       6.114554    6[6-(8,8),8-(70),8-(70)]
    10       7.263521       7.263521       7.263521    6[6-(8,8),8-(70),8-(70)]
    11       4.378456       4.378456       4.378456    6[6-(8,8),8-(70),8-(70)]
    12      -0.978612      -0.978612      -0.978612    6[6-(8,8),8-(70),8-(70)]
    13       0.370474       0.370474       0.370474    6[6-(8,8),8-(70),8-(70)]
    14       1.519441       1.519441       1.519441    6[6-(8,8),8-(70),8-(70)]
    15       0.531037       0.531037       0.531037    6[6-(8,8),8-(70),8-(70)]
    16       4.765469       4.765469       4.765469    6[6-(8,8),8-(70),8-(70)]
    17       1.580285       1.580285       1.580285    6[6-(8,8),8-(70),8-(70)]
    18       0.431318       0.431318       0.431318    6[6-(8,8),8-(70),8-(70)]
    19       3.316383       3.316383       3.316383    6[6-(8,8),8-(70),8-(70)]
    20      -0.918049      -0.918049      -0.918049    6[6-(8,8),8-(70),8-(70)]
    21       7.976253       7.976253       7.976253    8[6-(6,8),70-(8,8,8,8,8,8,8)]
    22       7.515605       7.515605       7.515605    8[6-(6,8),70-(8,8,8,8,8,8,8)]
    23       6.037432       6.037432       6.037432    8[6-(6,8),70-(8,8,8,8,8,8,8)]
    24       5.481611       5.481611       5.481611    8[6-(6,8),70-(8,8,8,8,8,8,8)]
    25        5.98403        5.98403        5.98403    8[6-(6,8),70-(8,8,8,8,8,8,8)]
    26       7.655644       7.655644       7.655644    8[6-(6,8),70-(8,8,8,8,8,8,8)]
    27       5.659357       5.659357       5.659357    8[6-(6,8),70-(8,8,8,8,8,8,8)]
    28       2.167883       2.167883       2.167883    8[6-(6,8),70-(8,8,8,8,8,8,8)]
    29       5.462666       5.462666       5.462666    8[6-(6,8),70-(8,8,8,8,8,8,8)]
    30       5.923315       5.923315       5.923315    8[6-(6,8),70-(8,8,8,8,8,8,8)]
    31       7.401487       7.401487       7.401487    8[6-(6,8),70-(8,8,8,8,8,8,8)]
    32       7.957308       7.957308       7.957308    8[6-(6,8),70-(8,8,8,8,8,8,8)]
    33       5.558228       5.558228       5.558228    8[6-(6,8),70-(8,8,8,8,8,8,8)]
    34       3.886615       3.886615       3.886615    8[6-(6,8),70-(8,8,8,8,8,8,8)]
    35       7.779563       7.779563       7.779563    8[6-(6,8),70-(8,8,8,8,8,8,8)]
    36      -0.217125      -0.217125      -0.217125    8[6-(6,8),70-(8,8,8,8,8,8,8)]
    37      -0.281414      -0.281414      -0.281414    8[6-(6,8),70-(8,8,8,8,8,8,8)]
    38       0.179234       0.179234       0.179234    8[6-(6,8),70-(8,8,8,8,8,8,8)]
    39       1.657407       1.657407       1.657407    8[6-(6,8),70-(8,8,8,8,8,8,8)]
    40       2.213228       2.213228       2.213228    8[6-(6,8),70-(8,8,8,8,8,8,8)]
    41       1.710809       1.710809       1.710809    8[6-(6,8),70-(8,8,8,8,8,8,8)]
    42       0.039195       0.039195       0.039195    8[6-(6,8),70-(8,8,8,8,8,8,8)]
    43       2.035482       2.035482       2.035482    8[6-(6,8),70-(8,8,8,8,8,8,8)]
    44       5.526956       5.526956       5.526956    8[6-(6,8),70-(8,8,8,8,8,8,8)]
    45       2.232173       2.232173       2.232173    8[6-(6,8),70-(8,8,8,8,8,8,8)]
    46       1.771524       1.771524       1.771524    8[6-(6,8),70-(8,8,8,8,8,8,8)]
    47       0.293352       0.293352       0.293352    8[6-(6,8),70-(8,8,8,8,8,8,8)]
    48      -0.262469      -0.262469      -0.262469    8[6-(6,8),70-(8,8,8,8,8,8,8)]
    49       2.136611       2.136611       2.136611    8[6-(6,8),70-(8,8,8,8,8,8,8)]
    50       3.808224       3.808224       3.808224    8[6-(6,8),70-(8,8,8,8,8,8,8)]
    51      -0.084724      -0.084724      -0.084724    8[6-(6,8),70-(8,8,8,8,8,8,8)]
    52       7.911964       7.911964       7.911964    8[6-(6,8),70-(8,8,8,8,8,8,8)]
