# Supplementary material for: A collection of forcefield precursors for metal–organic frameworks
Source: RSC Adv. 2019 Nov 13;9(63):36492–507. doi: 10.1039/c9ra07327b (PMC9075174; doi:10.1039/c9ra07327b)
Supplement: RA-009-C9RA07327B-s2702 [file RA-009-C9RA07327B-s2702.txt]

WEMCEY_clean

16.226000    0.000000    0.000000
8.112986    14.441221    0.000000
8.112986    0.000002    14.441221

     1      18.842917      18.842917      18.842917    62[7-(6,6),7-(6,6),8-(6),8-(6),8-(6),8-(6,62)]
     2      17.544999      17.544999      17.544999    62[7-(6,6),7-(6,6),8-(6),8-(6),8-(6),8-(6,62),8-(6,62),8-(6,62)]
     3      10.729995      10.729995      10.729995    62[7-(6,6),7-(6,6),8-(6),8-(6),8-(6),8-(6,62)]
     4       9.431996       9.431996       9.431996    62[7-(6,6),7-(6,6),8-(6),8-(6),8-(6),8-(6,62),8-(6,62),8-(6,62)]
     5       6.673501       6.673501       6.673501    62[7-(6,6),7-(6,6),8-(6),8-(6),8-(6),8-(6,62)]
     6      21.601492      21.601492      21.601492    62[7-(6,6),7-(6,6),8-(6),8-(6),8-(6),8-(6,62),8-(6,62),8-(6,62)]
     7       14.78641       14.78641       14.78641    62[7-(6,6),7-(6,6),8-(6),8-(6),8-(6),8-(6,62)]
     8      13.488503      13.488503      13.488503    62[7-(6,6),7-(6,6),8-(6),8-(6),8-(6),8-(6,62),8-(6,62),8-(6,62)]
     9      13.609055      13.609055      13.609055    62[7-(6,6),7-(6,6),8-(6),8-(6),8-(6),8-(6,62)]
    10      14.906973      14.906973      14.906973    62[7-(6,6),7-(6,6),8-(6),8-(6),8-(6),8-(6,62),8-(6,62),8-(6,62)]
    11      21.721977      21.721977      21.721977    62[7-(6,6),7-(6,6),8-(6),8-(6),8-(6),8-(6,62)]
    12      23.019976      23.019976      23.019976    62[7-(6,6),7-(6,6),8-(6),8-(6),8-(6),8-(6,62),8-(6,62),8-(6,62)]
    13      25.778552      25.778552      25.778552    62[7-(6,6),7-(6,6),8-(6),8-(6),8-(6),8-(6,62)]
    14       10.85048       10.85048       10.85048    62[7-(6,6),7-(6,6),8-(6),8-(6),8-(6),8-(6,62),8-(6,62),8-(6,62)]
    15       17.66548       17.66548       17.66548    62[7-(6,6),7-(6,6),8-(6),8-(6),8-(6),8-(6,62)]
    16      18.963469      18.963469      18.963469    62[7-(6,6),7-(6,6),8-(6),8-(6),8-(6),8-(6,62),8-(6,62),8-(6,62)]
    17      17.191433      17.191433      17.191433    1[6-(7,7)]
    18      19.060666      19.060666      19.060666    1[6-(7,7)]
    19       9.078433       9.078433       9.078433    1[6-(7,7)]
    20      10.947671      10.947671      10.947671    1[6-(7,7)]
    21      21.247933      21.247933      21.247933    1[6-(7,7)]
    22       23.11717       23.11717       23.11717    1[6-(7,7)]
    23      13.134933      13.134933      13.134933    1[6-(7,7)]
    24      15.004167      15.004167      15.004167    1[6-(7,7)]
    25      15.260539      15.260539      15.260539    1[6-(7,7)]
    26      13.391306      13.391306      13.391306    1[6-(7,7)]
    27      23.373539      23.373539      23.373539    1[6-(7,7)]
    28      21.504301      21.504301      21.504301    1[6-(7,7)]
    29      11.204039      11.204039      11.204039    1[6-(7,7)]
    30       9.334802       9.334802       9.334802    1[6-(7,7)]
    31      19.317039      19.317039      19.317039    1[6-(7,7)]
    32      17.447805      17.447805      17.447805    1[6-(7,7)]
    33      17.866435      17.866435      17.866435    6[1-(0),7-(6,62),7-(6,62)]
    34      19.261873      19.261873      19.261873    6[6-(6,7),6-(8,8),7-(6,62)]
    35      19.411153      19.411153      19.411153    6[6-(6,7),6-(8,8),7-(6,62)]
    36       19.88333       19.88333       19.88333    6[6-(6,7),8-(62),8-(62)]
    37      20.323055      20.323055      20.323055    6[6-(6,7),8-(62),8-(62)]
    38      19.902795      19.902795      19.902795    6[1-(0),7-(6,62),7-(6,62)]
    39      21.505925      21.505925      21.505925    6[6-(6,7),6-(8,8),7-(6,62)]
    40        21.9781        21.9781        21.9781    6[6-(6,7),6-(8,8),7-(6,62)]
    41      22.078704      22.078704      22.078704    6[6-(6,7),8-(62,62),8-(62,62)]
    42      23.318367      23.318367      23.318367    6[6-(6,7),8-(62),8-(62)]
    43       9.753434       9.753434       9.753434    6[1-(0),7-(6,62),7-(6,62)]
    44      11.148868      11.148868      11.148868    6[6-(6,7),6-(8,8),7-(6,62)]
    45      11.298147      11.298147      11.298147    6[6-(6,7),6-(8,8),7-(6,62)]
    46      11.770323      11.770323      11.770323    6[6-(6,7),8-(62),8-(62)]
    47      12.210047      12.210047      12.210047    6[6-(6,7),8-(62),8-(62)]
    48        11.7898        11.7898        11.7898    6[1-(0),7-(6,62),7-(6,62)]
    49      13.392928      13.392928      13.392928    6[6-(6,7),6-(8,8),7-(6,62)]
    50      13.865106      13.865106      13.865106    6[6-(6,7),6-(8,8),7-(6,62)]
    51      13.965705      13.965705      13.965705    6[6-(6,7),8-(62,62),8-(62,62)]
    52      15.205374      15.205374      15.205374    6[6-(6,7),8-(62),8-(62)]
    53      21.922935      21.922935      21.922935    6[1-(0),7-(6,62),7-(6,62)]
    54      23.318369      23.318369      23.318369    6[6-(6,7),6-(8,8),7-(6,62)]
    55       23.46765       23.46765       23.46765    6[6-(6,7),6-(8,8),7-(6,62)]
    56      23.939823      23.939823      23.939823    6[6-(6,7),8-(62),8-(62)]
    57       8.153553       8.153553       8.153553    6[6-(6,7),8-(62),8-(62)]
    58         7.7333         7.7333         7.7333    6[1-(0),7-(6,62),7-(6,62)]
    59        9.33643        9.33643        9.33643    6[6-(6,7),6-(8,8),7-(6,62)]
    60       9.808606       9.808606       9.808606    6[6-(6,7),6-(8,8),7-(6,62)]
    61        9.90921        9.90921        9.90921    6[6-(6,7),8-(62,62),8-(62,62)]
    62      11.148873      11.148873      11.148873    6[6-(6,7),8-(62),8-(62)]
    63      13.809935      13.809935      13.809935    6[1-(0),7-(6,62),7-(6,62)]
    64      15.205372      15.205372      15.205372    6[6-(6,7),6-(8,8),7-(6,62)]
    65      15.354649      15.354649      15.354649    6[6-(6,7),6-(8,8),7-(6,62)]
    66      15.826829      15.826829      15.826829    6[6-(6,7),8-(62),8-(62)]
    67      16.266549      16.266549      16.266549    6[6-(6,7),8-(62),8-(62)]
    68      15.846295      15.846295      15.846295    6[1-(0),7-(6,62),7-(6,62)]
    69      17.449422      17.449422      17.449422    6[6-(6,7),6-(8,8),7-(6,62)]
    70        17.9216        17.9216        17.9216    6[6-(6,7),6-(8,8),7-(6,62)]
    71      18.022199      18.022199      18.022199    6[6-(6,7),8-(62,62),8-(62,62)]
    72      19.261868      19.261868      19.261868    6[6-(6,7),8-(62),8-(62)]
    73      14.585537      14.585537      14.585537    6[1-(0),7-(6,62),7-(6,62)]
    74      13.190099      13.190099      13.190099    6[6-(6,7),6-(8,8),7-(6,62)]
    75      13.040819      13.040819      13.040819    6[6-(6,7),6-(8,8),7-(6,62)]
    76      12.568642      12.568642      12.568642    6[6-(6,7),8-(62),8-(62)]
    77      12.128917      12.128917      12.128917    6[6-(6,7),8-(62),8-(62)]
    78      12.549177      12.549177      12.549177    6[1-(0),7-(6,62),7-(6,62)]
    79      10.946047      10.946047      10.946047    6[6-(6,7),6-(8,8),7-(6,62)]
    80      10.473872      10.473872      10.473872    6[6-(6,7),6-(8,8),7-(6,62)]
    81      10.373268      10.373268      10.373268    6[6-(6,7),8-(62,62),8-(62,62)]
    82       9.133605       9.133605       9.133605    6[6-(6,7),8-(62),8-(62)]
    83      22.698538      22.698538      22.698538    6[1-(0),7-(6,62),7-(6,62)]
    84      21.303104      21.303104      21.303104    6[6-(6,7),6-(8,8),7-(6,62)]
    85      21.153825      21.153825      21.153825    6[6-(6,7),6-(8,8),7-(6,62)]
    86      20.681649      20.681649      20.681649    6[6-(6,7),8-(62),8-(62)]
    87      20.241925      20.241925      20.241925    6[6-(6,7),8-(62),8-(62)]
    88      20.662172      20.662172      20.662172    6[1-(0),7-(6,62),7-(6,62)]
    89      19.059044      19.059044      19.059044    6[6-(6,7),6-(8,8),7-(6,62)]
    90      18.586866      18.586866      18.586866    6[6-(6,7),6-(8,8),7-(6,62)]
    91      18.486267      18.486267      18.486267    6[6-(6,7),8-(62,62),8-(62,62)]
    92      17.246598      17.246598      17.246598    6[6-(6,7),8-(62),8-(62)]
    93      10.529037      10.529037      10.529037    6[1-(0),7-(6,62),7-(6,62)]
    94       9.133603       9.133603       9.133603    6[6-(6,7),6-(8,8),7-(6,62)]
    95       8.984322       8.984322       8.984322    6[6-(6,7),6-(8,8),7-(6,62)]
    96       8.512149       8.512149       8.512149    6[6-(6,7),8-(62),8-(62)]
    97      24.298419      24.298419      24.298419    6[6-(6,7),8-(62),8-(62)]
    98      24.718672      24.718672      24.718672    6[1-(0),7-(6,62),7-(6,62)]
    99      23.115542      23.115542      23.115542    6[6-(6,7),6-(8,8),7-(6,62)]
   100      22.643366      22.643366      22.643366    6[6-(6,7),6-(8,8),7-(6,62)]
   101      22.542762      22.542762      22.542762    6[6-(6,7),8-(62,62),8-(62,62)]
   102      21.303099      21.303099      21.303099    6[6-(6,7),8-(62),8-(62)]
   103      18.642037      18.642037      18.642037    6[1-(0),7-(6,62),7-(6,62)]
   104        17.2466        17.2466        17.2466    6[6-(6,7),6-(8,8),7-(6,62)]
   105      17.097323      17.097323      17.097323    6[6-(6,7),6-(8,8),7-(6,62)]
   106      16.625143      16.625143      16.625143    6[6-(6,7),8-(62),8-(62)]
   107      16.185423      16.185423      16.185423    6[6-(6,7),8-(62),8-(62)]
   108      16.605677      16.605677      16.605677    6[1-(0),7-(6,62),7-(6,62)]
   109       15.00255       15.00255       15.00255    6[6-(6,7),6-(8,8),7-(6,62)]
   110      14.530372      14.530372      14.530372    6[6-(6,7),6-(8,8),7-(6,62)]
   111      14.429773      14.429773      14.429773    6[6-(6,7),8-(62,62),8-(62,62)]
   112      13.190104      13.190104      13.190104    6[6-(6,7),8-(62),8-(62)]
   113      18.507363      18.507363      18.507363    7[6-(1,7),6-(6,6),62-(7,8,8,8,8)]
   114      18.263973      18.263973      18.263973    7[6-(1,7),6-(6,6),62-(7,8,8,8,8,8,8)]
   115      20.950994      20.950994      20.950994    7[6-(1,7),6-(6,6),62-(7,8,8,8,8,8,8)]
   116      20.168903      20.168903      20.168903    7[6-(1,7),6-(6,6),62-(7,8,8,8,8)]
   117       10.39436       10.39436       10.39436    7[6-(1,7),6-(6,6),62-(7,8,8,8,8)]
   118       10.15097       10.15097       10.15097    7[6-(1,7),6-(6,6),62-(7,8,8,8,8,8,8)]
   119      12.838001      12.838001      12.838001    7[6-(1,7),6-(6,6),62-(7,8,8,8,8,8,8)]
   120      12.055905      12.055905      12.055905    7[6-(1,7),6-(6,6),62-(7,8,8,8,8)]
   121      22.563863      22.563863      22.563863    7[6-(1,7),6-(6,6),62-(7,8,8,8,8)]
   122       22.32047       22.32047       22.32047    7[6-(1,7),6-(6,6),62-(7,8,8,8,8,8,8)]
   123       8.781499       8.781499       8.781499    7[6-(1,7),6-(6,6),62-(7,8,8,8,8,8,8)]
   124       7.999408       7.999408       7.999408    7[6-(1,7),6-(6,6),62-(7,8,8,8,8)]
   125       14.45086       14.45086       14.45086    7[6-(1,7),6-(6,6),62-(7,8,8,8,8)]
   126      14.207473      14.207473      14.207473    7[6-(1,7),6-(6,6),62-(7,8,8,8,8,8,8)]
   127      16.894496      16.894496      16.894496    7[6-(1,7),6-(6,6),62-(7,8,8,8,8,8,8)]
   128        16.1124        16.1124        16.1124    7[6-(1,7),6-(6,6),62-(7,8,8,8,8)]
   129      13.944609      13.944609      13.944609    7[6-(1,7),6-(6,6),62-(7,8,8,8,8)]
   130      14.187999      14.187999      14.187999    7[6-(1,7),6-(6,6),62-(7,8,8,8,8,8,8)]
   131      11.500978      11.500978      11.500978    7[6-(1,7),6-(6,6),62-(7,8,8,8,8,8,8)]
   132      12.283069      12.283069      12.283069    7[6-(1,7),6-(6,6),62-(7,8,8,8,8)]
   133      22.057612      22.057612      22.057612    7[6-(1,7),6-(6,6),62-(7,8,8,8,8)]
   134      22.301002      22.301002      22.301002    7[6-(1,7),6-(6,6),62-(7,8,8,8,8,8,8)]
   135      19.613971      19.613971      19.613971    7[6-(1,7),6-(6,6),62-(7,8,8,8,8,8,8)]
   136      20.396067      20.396067      20.396067    7[6-(1,7),6-(6,6),62-(7,8,8,8,8)]
   137       9.888109       9.888109       9.888109    7[6-(1,7),6-(6,6),62-(7,8,8,8,8)]
   138      10.131502      10.131502      10.131502    7[6-(1,7),6-(6,6),62-(7,8,8,8,8,8,8)]
   139      23.670473      23.670473      23.670473    7[6-(1,7),6-(6,6),62-(7,8,8,8,8,8,8)]
   140      24.452564      24.452564      24.452564    7[6-(1,7),6-(6,6),62-(7,8,8,8,8)]
   141      18.001112      18.001112      18.001112    7[6-(1,7),6-(6,6),62-(7,8,8,8,8)]
   142      18.244499      18.244499      18.244499    7[6-(1,7),6-(6,6),62-(7,8,8,8,8,8,8)]
   143      15.557476      15.557476      15.557476    7[6-(1,7),6-(6,6),62-(7,8,8,8,8,8,8)]
   144      16.339572      16.339572      16.339572    7[6-(1,7),6-(6,6),62-(7,8,8,8,8)]
   145      20.029364      20.029364      20.029364    8[6-(6,8),62-(7,7,8,8,8)]
   146      21.325822      21.325822      21.325822    8[6-(6,8),62-(7,7,8,8,8)]
   147      28.947161      28.947161      28.947161    8[6-(6,8),62-(7,7,8,8,8)]
   148      27.488442      27.488442      27.488442    8[6-(6,8),62-(7,7,8,8,8,8,8)]
   149      21.333932      21.333932      21.333932    8[6-(6,8),62-(7,7,8,8,8),62-(7,7,8,8,8,8,8)]
   150      23.253466      23.253466      23.253466    8[6-(6,8),62-(7,7,8,8,8,8,8),62-(7,7,8,8,8,8,8)]
   151       24.26272       24.26272       24.26272    8[6-(6,8),62-(7,7,8,8,8,8,8)]
   152      23.399496      23.399496      23.399496    8[6-(6,8),62-(7,7,8,8,8,8,8)]
   153       3.803371       3.803371       3.803371    8[6-(6,8),62-(7,7,8,8,8)]
   154      13.212813      13.212813      13.212813    8[6-(6,8),62-(7,7,8,8,8)]
   155      12.721165      12.721165      12.721165    8[6-(6,8),62-(7,7,8,8,8)]
   156      11.262449      11.262449      11.262449    8[6-(6,8),62-(7,7,8,8,8,8,8)]
   157       5.107944       5.107944       5.107944    8[6-(6,8),62-(7,7,8,8,8),62-(7,7,8,8,8,8,8)]
   158      15.140467      15.140467      15.140467    8[6-(6,8),62-(7,7,8,8,8,8,8),62-(7,7,8,8,8,8,8)]
   159      16.149727      16.149727      16.149727    8[6-(6,8),62-(7,7,8,8,8,8,8)]
   160      15.286505      15.286505      15.286505    8[6-(6,8),62-(7,7,8,8,8,8,8)]
   161       15.97285       15.97285       15.97285    8[6-(6,8),62-(7,7,8,8,8)]
   162       9.156319       9.156319       9.156319    8[6-(6,8),62-(7,7,8,8,8)]
   163      16.777681      16.777681      16.777681    8[6-(6,8),62-(7,7,8,8,8)]
   164      15.318962      15.318962      15.318962    8[6-(6,8),62-(7,7,8,8,8,8,8)]
   165       9.164437       9.164437       9.164437    8[6-(6,8),62-(7,7,8,8,8),62-(7,7,8,8,8,8,8)]
   166      11.083973      11.083973      11.083973    8[6-(6,8),62-(7,7,8,8,8,8,8),62-(7,7,8,8,8,8,8)]
   167      12.093227      12.093227      12.093227    8[6-(6,8),62-(7,7,8,8,8,8,8)]
   168      11.230002      11.230002      11.230002    8[6-(6,8),62-(7,7,8,8,8,8,8)]
   169      15.972857      15.972857      15.972857    8[6-(6,8),62-(7,7,8,8,8)]
   170      17.269317      17.269317      17.269317    8[6-(6,8),62-(7,7,8,8,8)]
   171      16.777673      16.777673      16.777673    8[6-(6,8),62-(7,7,8,8,8)]
   172      15.318957      15.318957      15.318957    8[6-(6,8),62-(7,7,8,8,8,8,8)]
   173      17.277425      17.277425      17.277425    8[6-(6,8),62-(7,7,8,8,8),62-(7,7,8,8,8,8,8)]
   174      19.196961      19.196961      19.196961    8[6-(6,8),62-(7,7,8,8,8,8,8),62-(7,7,8,8,8,8,8)]
   175       20.20622       20.20622       20.20622    8[6-(6,8),62-(7,7,8,8,8,8,8)]
   176         19.343         19.343         19.343    8[6-(6,8),62-(7,7,8,8,8,8,8)]
   177      12.422608      12.422608      12.422608    8[6-(6,8),62-(7,7,8,8,8)]
   178       11.12615       11.12615       11.12615    8[6-(6,8),62-(7,7,8,8,8)]
   179       3.504811       3.504811       3.504811    8[6-(6,8),62-(7,7,8,8,8)]
   180        4.96353        4.96353        4.96353    8[6-(6,8),62-(7,7,8,8,8,8,8)]
   181       11.11804       11.11804       11.11804    8[6-(6,8),62-(7,7,8,8,8),62-(7,7,8,8,8,8,8)]
   182       9.198506       9.198506       9.198506    8[6-(6,8),62-(7,7,8,8,8,8,8),62-(7,7,8,8,8,8,8)]
   183       8.189252       8.189252       8.189252    8[6-(6,8),62-(7,7,8,8,8,8,8)]
   184       9.052476       9.052476       9.052476    8[6-(6,8),62-(7,7,8,8,8,8,8)]
   185      28.648601      28.648601      28.648601    8[6-(6,8),62-(7,7,8,8,8)]
   186      19.239159      19.239159      19.239159    8[6-(6,8),62-(7,7,8,8,8)]
   187      19.730807      19.730807      19.730807    8[6-(6,8),62-(7,7,8,8,8)]
   188      21.189523      21.189523      21.189523    8[6-(6,8),62-(7,7,8,8,8,8,8)]
   189      19.231042      19.231042      19.231042    8[6-(6,8),62-(7,7,8,8,8),62-(7,7,8,8,8,8,8)]
   190      17.311505      17.311505      17.311505    8[6-(6,8),62-(7,7,8,8,8,8,8),62-(7,7,8,8,8,8,8)]
   191      16.302245      16.302245      16.302245    8[6-(6,8),62-(7,7,8,8,8,8,8)]
   192      17.165467      17.165467      17.165467    8[6-(6,8),62-(7,7,8,8,8,8,8)]
   193      16.479122      16.479122      16.479122    8[6-(6,8),62-(7,7,8,8,8)]
   194      23.295653      23.295653      23.295653    8[6-(6,8),62-(7,7,8,8,8)]
   195      15.674291      15.674291      15.674291    8[6-(6,8),62-(7,7,8,8,8)]
   196       17.13301       17.13301       17.13301    8[6-(6,8),62-(7,7,8,8,8,8,8)]
   197      15.174549      15.174549      15.174549    8[6-(6,8),62-(7,7,8,8,8),62-(7,7,8,8,8,8,8)]
   198      21.367999      21.367999      21.367999    8[6-(6,8),62-(7,7,8,8,8,8,8),62-(7,7,8,8,8,8,8)]
   199      20.358745      20.358745      20.358745    8[6-(6,8),62-(7,7,8,8,8,8,8)]
   200       21.22197       21.22197       21.22197    8[6-(6,8),62-(7,7,8,8,8,8,8)]
   201      16.479115      16.479115      16.479115    8[6-(6,8),62-(7,7,8,8,8)]
   202      15.182655      15.182655      15.182655    8[6-(6,8),62-(7,7,8,8,8)]
   203      15.674299      15.674299      15.674299    8[6-(6,8),62-(7,7,8,8,8)]
   204      17.133015      17.133015      17.133015    8[6-(6,8),62-(7,7,8,8,8,8,8)]
   205      15.174547      15.174547      15.174547    8[6-(6,8),62-(7,7,8,8,8),62-(7,7,8,8,8,8,8)]
   206      13.255011      13.255011      13.255011    8[6-(6,8),62-(7,7,8,8,8,8,8),62-(7,7,8,8,8,8,8)]
   207      12.245752      12.245752      12.245752    8[6-(6,8),62-(7,7,8,8,8,8,8)]
   208      13.108972      13.108972      13.108972    8[6-(6,8),62-(7,7,8,8,8,8,8)]
