# Supplementary material for: A collection of forcefield precursors for metal–organic frameworks
Source: RSC Adv. 2019 Nov 13;9(63):36492–507. doi: 10.1039/c9ra07327b (PMC9075174; doi:10.1039/c9ra07327b)
Supplement: RA-009-C9RA07327B-s2703 [file RA-009-C9RA07327B-s2703.txt]

WEMCIC_clean

16.190000    0.000000    0.000000
8.095003    14.363561    0.000000
8.095003    -0.000004    14.363561

     1      18.806145      18.806145      18.806145    63[7-(6,6),7-(6,6),8-(6),8-(6),8-(6),8-(6,63)]
     2      13.450332      13.450332      13.450332    63[7-(6,6),7-(6,6),8-(6),8-(6),8-(6),8-(6,63),8-(6,63),8-(6,63)]
     3      10.711064      10.711064      10.711064    63[7-(6,6),7-(6,6),8-(6),8-(6),8-(6),8-(6,63)]
     4        5.35533        5.35533        5.35533    63[7-(6,6),7-(6,6),8-(6),8-(6),8-(6),8-(6,63),8-(6,63),8-(6,63)]
     5      14.758644      14.758644      14.758644    63[7-(6,6),7-(6,6),8-(6),8-(6),8-(6),8-(6,63)]
     6       9.402831       9.402831       9.402831    63[7-(6,6),7-(6,6),8-(6),8-(6),8-(6),8-(6,63),8-(6,63),8-(6,63)]
     7      22.853565      22.853565      22.853565    63[7-(6,6),7-(6,6),8-(6),8-(6),8-(6),8-(6,63)]
     8      17.497831      17.497831      17.497831    63[7-(6,6),7-(6,6),8-(6),8-(6),8-(6),8-(6,63),8-(6,63),8-(6,63)]
     9      13.573861      13.573861      13.573861    63[7-(6,6),7-(6,6),8-(6),8-(6),8-(6),8-(6,63)]
    10      18.929674      18.929674      18.929674    63[7-(6,6),7-(6,6),8-(6),8-(6),8-(6),8-(6,63),8-(6,63),8-(6,63)]
    11      21.668942      21.668942      21.668942    63[7-(6,6),7-(6,6),8-(6),8-(6),8-(6),8-(6,63)]
    12      27.024676      27.024676      27.024676    63[7-(6,6),7-(6,6),8-(6),8-(6),8-(6),8-(6,63),8-(6,63),8-(6,63)]
    13      17.621362      17.621362      17.621362    63[7-(6,6),7-(6,6),8-(6),8-(6),8-(6),8-(6,63)]
    14      22.977175      22.977175      22.977175    63[7-(6,6),7-(6,6),8-(6),8-(6),8-(6),8-(6,63),8-(6,63),8-(6,63)]
    15       9.526441       9.526441       9.526441    63[7-(6,6),7-(6,6),8-(6),8-(6),8-(6),8-(6,63)]
    16      14.882175      14.882175      14.882175    63[7-(6,6),7-(6,6),8-(6),8-(6),8-(6),8-(6,63),8-(6,63),8-(6,63)]
    17       13.08638       13.08638       13.08638    1[6-(7,7)]
    18      19.008681      19.008681      19.008681    1[6-(7,7)]
    19       21.18138       21.18138       21.18138    1[6-(7,7)]
    20      10.913683      10.913683      10.913683    1[6-(7,7)]
    21        9.03888        9.03888        9.03888    1[6-(7,7)]
    22      14.961182      14.961182      14.961182    1[6-(7,7)]
    23       17.13388       17.13388       17.13388    1[6-(7,7)]
    24      23.056182      23.056182      23.056182    1[6-(7,7)]
    25      19.293626      19.293626      19.293626    1[6-(7,7)]
    26      13.371325      13.371325      13.371325    1[6-(7,7)]
    27      11.198626      11.198626      11.198626    1[6-(7,7)]
    28      21.466323      21.466323      21.466323    1[6-(7,7)]
    29      23.341126      23.341126      23.341126    1[6-(7,7)]
    30      17.418824      17.418824      17.418824    1[6-(7,7)]
    31      15.246126      15.246126      15.246126    1[6-(7,7)]
    32       9.323824       9.323824       9.323824    1[6-(7,7)]
    33      13.763122      13.763122      13.763122    6[1-(0),7-(6,63),7-(6,63)]
    34       15.17489       15.17489       15.17489    6[6-(6,7),6-(8,8),7-(6,63)]
    35      15.328695      15.328695      15.328695    6[6-(6,7),6-(8,8),7-(6,63)]
    36      15.785254      15.785254      15.785254    6[6-(6,7),8-(63),8-(63)]
    37      16.236954      16.236954      16.236954    6[6-(6,7),8-(63),8-(63)]
    38      19.855418      19.855418      19.855418    6[1-(0),7-(6,63),7-(6,63)]
    39      21.919643      21.919643      21.919643    6[6-(6,7),6-(8,8),7-(6,63)]
    40      21.454991      21.454991      21.454991    6[6-(6,7),6-(8,8),7-(6,63)]
    41       7.073413       7.073413       7.073413    6[6-(6,7),8-(63),8-(63)]
    42      22.031355      22.031355      22.031355    6[6-(6,7),8-(63,63),8-(63,63)]
    43      21.858122      21.858122      21.858122    6[1-(0),7-(6,63),7-(6,63)]
    44       23.26989       23.26989       23.26989    6[6-(6,7),6-(8,8),7-(6,63)]
    45      23.423695      23.423695      23.423695    6[6-(6,7),6-(8,8),7-(6,63)]
    46       7.690252       7.690252       7.690252    6[6-(6,7),8-(63),8-(63)]
    47      24.331954      24.331954      24.331954    6[6-(6,7),8-(63),8-(63)]
    48       11.76042       11.76042       11.76042    6[1-(0),7-(6,63),7-(6,63)]
    49      13.824645      13.824645      13.824645    6[6-(6,7),6-(8,8),7-(6,63)]
    50      13.359991      13.359991      13.359991    6[6-(6,7),6-(8,8),7-(6,63)]
    51      15.168415      15.168415      15.168415    6[6-(6,7),8-(63),8-(63)]
    52      13.936355      13.936355      13.936355    6[6-(6,7),8-(63,63),8-(63,63)]
    53       9.715622       9.715622       9.715622    6[1-(0),7-(6,63),7-(6,63)]
    54      11.127389      11.127389      11.127389    6[6-(6,7),6-(8,8),7-(6,63)]
    55      11.281194      11.281194      11.281194    6[6-(6,7),6-(8,8),7-(6,63)]
    56      11.737752      11.737752      11.737752    6[6-(6,7),8-(63),8-(63)]
    57      12.189453      12.189453      12.189453    6[6-(6,7),8-(63),8-(63)]
    58      15.807919      15.807919      15.807919    6[1-(0),7-(6,63),7-(6,63)]
    59      17.872143      17.872143      17.872143    6[6-(6,7),6-(8,8),7-(6,63)]
    60       17.40749       17.40749       17.40749    6[6-(6,7),6-(8,8),7-(6,63)]
    61      19.215913      19.215913      19.215913    6[6-(6,7),8-(63),8-(63)]
    62      17.983854      17.983854      17.983854    6[6-(6,7),8-(63,63),8-(63,63)]
    63      17.810622      17.810622      17.810622    6[1-(0),7-(6,63),7-(6,63)]
    64      19.222391      19.222391      19.222391    6[6-(6,7),6-(8,8),7-(6,63)]
    65      19.376196      19.376196      19.376196    6[6-(6,7),6-(8,8),7-(6,63)]
    66      19.832754      19.832754      19.832754    6[6-(6,7),8-(63),8-(63)]
    67      20.284455      20.284455      20.284455    6[6-(6,7),8-(63),8-(63)]
    68      23.902919      23.902919      23.902919    6[1-(0),7-(6,63),7-(6,63)]
    69       9.777145       9.777145       9.777145    6[6-(6,7),6-(8,8),7-(6,63)]
    70      25.502492      25.502492      25.502492    6[6-(6,7),6-(8,8),7-(6,63)]
    71      11.120915      11.120915      11.120915    6[6-(6,7),8-(63),8-(63)]
    72      26.078856      26.078856      26.078856    6[6-(6,7),8-(63,63),8-(63,63)]
    73      18.616884      18.616884      18.616884    6[1-(0),7-(6,63),7-(6,63)]
    74      17.205116      17.205116      17.205116    6[6-(6,7),6-(8,8),7-(6,63)]
    75      17.051311      17.051311      17.051311    6[6-(6,7),6-(8,8),7-(6,63)]
    76      16.594752      16.594752      16.594752    6[6-(6,7),8-(63),8-(63)]
    77      16.143052      16.143052      16.143052    6[6-(6,7),8-(63),8-(63)]
    78      12.524588      12.524588      12.524588    6[1-(0),7-(6,63),7-(6,63)]
    79      10.460363      10.460363      10.460363    6[6-(6,7),6-(8,8),7-(6,63)]
    80      10.925015      10.925015      10.925015    6[6-(6,7),6-(8,8),7-(6,63)]
    81      25.306593      25.306593      25.306593    6[6-(6,7),8-(63),8-(63)]
    82      10.348651      10.348651      10.348651    6[6-(6,7),8-(63,63),8-(63,63)]
    83      10.521884      10.521884      10.521884    6[1-(0),7-(6,63),7-(6,63)]
    84       9.110116       9.110116       9.110116    6[6-(6,7),6-(8,8),7-(6,63)]
    85       8.956311       8.956311       8.956311    6[6-(6,7),6-(8,8),7-(6,63)]
    86      24.689754      24.689754      24.689754    6[6-(6,7),8-(63),8-(63)]
    87       8.048052       8.048052       8.048052    6[6-(6,7),8-(63),8-(63)]
    88      20.619586      20.619586      20.619586    6[1-(0),7-(6,63),7-(6,63)]
    89      18.555361      18.555361      18.555361    6[6-(6,7),6-(8,8),7-(6,63)]
    90      19.020015      19.020015      19.020015    6[6-(6,7),6-(8,8),7-(6,63)]
    91      17.211591      17.211591      17.211591    6[6-(6,7),8-(63),8-(63)]
    92      18.443651      18.443651      18.443651    6[6-(6,7),8-(63,63),8-(63,63)]
    93      22.664384      22.664384      22.664384    6[1-(0),7-(6,63),7-(6,63)]
    94      21.252617      21.252617      21.252617    6[6-(6,7),6-(8,8),7-(6,63)]
    95      21.098812      21.098812      21.098812    6[6-(6,7),6-(8,8),7-(6,63)]
    96      20.642254      20.642254      20.642254    6[6-(6,7),8-(63),8-(63)]
    97      20.190553      20.190553      20.190553    6[6-(6,7),8-(63),8-(63)]
    98      16.572087      16.572087      16.572087    6[1-(0),7-(6,63),7-(6,63)]
    99      14.507863      14.507863      14.507863    6[6-(6,7),6-(8,8),7-(6,63)]
   100      14.972516      14.972516      14.972516    6[6-(6,7),6-(8,8),7-(6,63)]
   101      13.164093      13.164093      13.164093    6[6-(6,7),8-(63),8-(63)]
   102      14.396152      14.396152      14.396152    6[6-(6,7),8-(63,63),8-(63,63)]
   103      14.569384      14.569384      14.569384    6[1-(0),7-(6,63),7-(6,63)]
   104      13.157615      13.157615      13.157615    6[6-(6,7),6-(8,8),7-(6,63)]
   105       13.00381       13.00381       13.00381    6[6-(6,7),6-(8,8),7-(6,63)]
   106      12.547252      12.547252      12.547252    6[6-(6,7),8-(63),8-(63)]
   107      12.095551      12.095551      12.095551    6[6-(6,7),8-(63),8-(63)]
   108       8.477087       8.477087       8.477087    6[1-(0),7-(6,63),7-(6,63)]
   109      22.602861      22.602861      22.602861    6[6-(6,7),6-(8,8),7-(6,63)]
   110       6.877514       6.877514       6.877514    6[6-(6,7),6-(8,8),7-(6,63)]
   111      21.259091      21.259091      21.259091    6[6-(6,7),8-(63),8-(63)]
   112        6.30115        6.30115        6.30115    6[6-(6,7),8-(63,63),8-(63,63)]
   113      14.405865      14.405865      14.405865    7[6-(1,7),6-(6,6),63-(7,8,8,8,8)]
   114      14.174348      14.174348      14.174348    7[6-(1,7),6-(6,6),63-(7,8,8,8,8,8,8)]
   115      20.120935      20.120935      20.120935    7[6-(1,7),6-(6,6),63-(7,8,8,8,8)]
   116      20.891578      20.891578      20.891578    7[6-(1,7),6-(6,6),63-(7,8,8,8,8,8,8)]
   117      22.500865      22.500865      22.500865    7[6-(1,7),6-(6,6),63-(7,8,8,8,8)]
   118      22.269348      22.269348      22.269348    7[6-(1,7),6-(6,6),63-(7,8,8,8,8,8,8)]
   119      12.025935      12.025935      12.025935    7[6-(1,7),6-(6,6),63-(7,8,8,8,8)]
   120       12.79658       12.79658       12.79658    7[6-(1,7),6-(6,6),63-(7,8,8,8,8,8,8)]
   121      10.358365      10.358365      10.358365    7[6-(1,7),6-(6,6),63-(7,8,8,8,8)]
   122      10.126848      10.126848      10.126848    7[6-(1,7),6-(6,6),63-(7,8,8,8,8,8,8)]
   123      16.073434      16.073434      16.073434    7[6-(1,7),6-(6,6),63-(7,8,8,8,8)]
   124      16.844079      16.844079      16.844079    7[6-(1,7),6-(6,6),63-(7,8,8,8,8,8,8)]
   125      18.453365      18.453365      18.453365    7[6-(1,7),6-(6,6),63-(7,8,8,8,8)]
   126      18.221848      18.221848      18.221848    7[6-(1,7),6-(6,6),63-(7,8,8,8,8,8,8)]
   127      24.168436      24.168436      24.168436    7[6-(1,7),6-(6,6),63-(7,8,8,8,8)]
   128      24.939079      24.939079      24.939079    7[6-(1,7),6-(6,6),63-(7,8,8,8,8,8,8)]
   129      17.974141      17.974141      17.974141    7[6-(1,7),6-(6,6),63-(7,8,8,8,8)]
   130      18.205658      18.205658      18.205658    7[6-(1,7),6-(6,6),63-(7,8,8,8,8,8,8)]
   131      12.259071      12.259071      12.259071    7[6-(1,7),6-(6,6),63-(7,8,8,8,8)]
   132      11.488428      11.488428      11.488428    7[6-(1,7),6-(6,6),63-(7,8,8,8,8,8,8)]
   133       9.879141       9.879141       9.879141    7[6-(1,7),6-(6,6),63-(7,8,8,8,8)]
   134      10.110658      10.110658      10.110658    7[6-(1,7),6-(6,6),63-(7,8,8,8,8,8,8)]
   135      20.354071      20.354071      20.354071    7[6-(1,7),6-(6,6),63-(7,8,8,8,8)]
   136      19.583426      19.583426      19.583426    7[6-(1,7),6-(6,6),63-(7,8,8,8,8,8,8)]
   137      22.021641      22.021641      22.021641    7[6-(1,7),6-(6,6),63-(7,8,8,8,8)]
   138      22.253158      22.253158      22.253158    7[6-(1,7),6-(6,6),63-(7,8,8,8,8,8,8)]
   139      16.306572      16.306572      16.306572    7[6-(1,7),6-(6,6),63-(7,8,8,8,8)]
   140      15.535927      15.535927      15.535927    7[6-(1,7),6-(6,6),63-(7,8,8,8,8,8,8)]
   141      13.926641      13.926641      13.926641    7[6-(1,7),6-(6,6),63-(7,8,8,8,8)]
   142      14.158158      14.158158      14.158158    7[6-(1,7),6-(6,6),63-(7,8,8,8,8,8,8)]
   143        8.21157        8.21157        8.21157    7[6-(1,7),6-(6,6),63-(7,8,8,8,8)]
   144       7.440927       7.440927       7.440927    7[6-(1,7),6-(6,6),63-(7,8,8,8,8,8,8)]
   145      17.242353      17.242353      17.242353    8[6-(6,8),63-(7,7,8,8,8)]
   146      24.035679      24.035679      24.035679    8[6-(6,8),63-(7,7,8,8,8)]
   147       8.658413       8.658413       8.658413    8[6-(6,8),63-(7,7,8,8,8)]
   148        7.17379        7.17379        7.17379    8[6-(6,8),63-(7,7,8,8,8,8,8)]
   149        7.14303        7.14303        7.14303    8[6-(6,8),63-(7,7,8,8,8,8,8)]
   150       8.012433       8.012433       8.012433    8[6-(6,8),63-(7,7,8,8,8,8,8)]
   151      13.196469      13.196469      13.196469    8[6-(6,8),63-(7,7,8,8,8),63-(7,7,8,8,8,8,8)]
   152      23.208368      23.208368      23.208368    8[6-(6,8),63-(7,7,8,8,8,8,8),63-(7,7,8,8,8,8,8)]
   153       9.147353       9.147353       9.147353    8[6-(6,8),63-(7,7,8,8,8)]
   154      24.035678      24.035678      24.035678    8[6-(6,8),63-(7,7,8,8,8)]
   155       8.658414       8.658414       8.658414    8[6-(6,8),63-(7,7,8,8,8)]
   156       7.173791       7.173791       7.173791    8[6-(6,8),63-(7,7,8,8,8,8,8)]
   157      15.238032      15.238032      15.238032    8[6-(6,8),63-(7,7,8,8,8,8,8)]
   158      16.107435      16.107435      16.107435    8[6-(6,8),63-(7,7,8,8,8,8,8)]
   159      13.196472      13.196472      13.196472    8[6-(6,8),63-(7,7,8,8,8),63-(7,7,8,8,8,8,8)]
   160      15.113368      15.113368      15.113368    8[6-(6,8),63-(7,7,8,8,8,8,8),63-(7,7,8,8,8,8,8)]
   161      13.194852      13.194852      13.194852    8[6-(6,8),63-(7,7,8,8,8)]
   162      11.893176      11.893176      11.893176    8[6-(6,8),63-(7,7,8,8,8)]
   163      20.800917      20.800917      20.800917    8[6-(6,8),63-(7,7,8,8,8)]
   164      19.316294      19.316294      19.316294    8[6-(6,8),63-(7,7,8,8,8,8,8)]
   165      19.285531      19.285531      19.285531    8[6-(6,8),63-(7,7,8,8,8,8,8)]
   166      20.154933      20.154933      20.154933    8[6-(6,8),63-(7,7,8,8,8,8,8)]
   167      17.243971      17.243971      17.243971    8[6-(6,8),63-(7,7,8,8,8),63-(7,7,8,8,8,8,8)]
   168      19.160867      19.160867      19.160867    8[6-(6,8),63-(7,7,8,8,8,8,8),63-(7,7,8,8,8,8,8)]
   169      21.289854      21.289854      21.289854    8[6-(6,8),63-(7,7,8,8,8)]
   170      11.893175      11.893175      11.893175    8[6-(6,8),63-(7,7,8,8,8)]
   171      20.800916      20.800916      20.800916    8[6-(6,8),63-(7,7,8,8,8)]
   172      19.316293      19.316293      19.316293    8[6-(6,8),63-(7,7,8,8,8,8,8)]
   173      11.190531      11.190531      11.190531    8[6-(6,8),63-(7,7,8,8,8,8,8)]
   174      12.059935      12.059935      12.059935    8[6-(6,8),63-(7,7,8,8,8,8,8)]
   175      25.338973      25.338973      25.338973    8[6-(6,8),63-(7,7,8,8,8),63-(7,7,8,8,8,8,8)]
   176      27.255869      27.255869      27.255869    8[6-(6,8),63-(7,7,8,8,8,8,8),63-(7,7,8,8,8,8,8)]
   177      15.137653      15.137653      15.137653    8[6-(6,8),63-(7,7,8,8,8)]
   178       8.344327       8.344327       8.344327    8[6-(6,8),63-(7,7,8,8,8)]
   179      23.721593      23.721593      23.721593    8[6-(6,8),63-(7,7,8,8,8)]
   180      25.206216      25.206216      25.206216    8[6-(6,8),63-(7,7,8,8,8,8,8)]
   181      25.236976      25.236976      25.236976    8[6-(6,8),63-(7,7,8,8,8,8,8)]
   182      24.367573      24.367573      24.367573    8[6-(6,8),63-(7,7,8,8,8,8,8)]
   183      11.088534      11.088534      11.088534    8[6-(6,8),63-(7,7,8,8,8),63-(7,7,8,8,8,8,8)]
   184       9.171638       9.171638       9.171638    8[6-(6,8),63-(7,7,8,8,8,8,8),63-(7,7,8,8,8,8,8)]
   185      23.232653      23.232653      23.232653    8[6-(6,8),63-(7,7,8,8,8)]
   186       8.344328       8.344328       8.344328    8[6-(6,8),63-(7,7,8,8,8)]
   187      23.721592      23.721592      23.721592    8[6-(6,8),63-(7,7,8,8,8)]
   188      25.206215      25.206215      25.206215    8[6-(6,8),63-(7,7,8,8,8,8,8)]
   189      17.141974      17.141974      17.141974    8[6-(6,8),63-(7,7,8,8,8,8,8)]
   190      16.272571      16.272571      16.272571    8[6-(6,8),63-(7,7,8,8,8,8,8)]
   191      19.183534      19.183534      19.183534    8[6-(6,8),63-(7,7,8,8,8),63-(7,7,8,8,8,8,8)]
   192      17.266638      17.266638      17.266638    8[6-(6,8),63-(7,7,8,8,8,8,8),63-(7,7,8,8,8,8,8)]
   193      19.185154      19.185154      19.185154    8[6-(6,8),63-(7,7,8,8,8)]
   194       20.48683       20.48683       20.48683    8[6-(6,8),63-(7,7,8,8,8)]
   195      11.579089      11.579089      11.579089    8[6-(6,8),63-(7,7,8,8,8)]
   196      13.063712      13.063712      13.063712    8[6-(6,8),63-(7,7,8,8,8,8,8)]
   197      13.094475      13.094475      13.094475    8[6-(6,8),63-(7,7,8,8,8,8,8)]
   198      12.225073      12.225073      12.225073    8[6-(6,8),63-(7,7,8,8,8,8,8)]
   199       7.041032       7.041032       7.041032    8[6-(6,8),63-(7,7,8,8,8),63-(7,7,8,8,8,8,8)]
   200      13.219139      13.219139      13.219139    8[6-(6,8),63-(7,7,8,8,8,8,8),63-(7,7,8,8,8,8,8)]
   201      11.090152      11.090152      11.090152    8[6-(6,8),63-(7,7,8,8,8)]
   202      20.486831      20.486831      20.486831    8[6-(6,8),63-(7,7,8,8,8)]
   203       11.57909       11.57909       11.57909    8[6-(6,8),63-(7,7,8,8,8)]
   204      13.063713      13.063713      13.063713    8[6-(6,8),63-(7,7,8,8,8,8,8)]
   205      21.189475      21.189475      21.189475    8[6-(6,8),63-(7,7,8,8,8,8,8)]
   206      20.320071      20.320071      20.320071    8[6-(6,8),63-(7,7,8,8,8,8,8)]
   207       7.041033       7.041033       7.041033    8[6-(6,8),63-(7,7,8,8,8),63-(7,7,8,8,8,8,8)]
   208       5.124137       5.124137       5.124137    8[6-(6,8),63-(7,7,8,8,8,8,8),63-(7,7,8,8,8,8,8)]
