# Supplementary material for: A collection of forcefield precursors for metal–organic frameworks
Source: RSC Adv. 2019 Nov 13;9(63):36492–507. doi: 10.1039/c9ra07327b (PMC9075174; doi:10.1039/c9ra07327b)
Supplement: RA-009-C9RA07327B-s2704 [file RA-009-C9RA07327B-s2704.txt]

WEMCOI_clean

16.157000    0.000000    0.000000
8.078489    14.353580    0.000000
8.078489    0.000020    14.353580

     1      10.677586      10.677586      10.677586    64[7-(6,6),7-(6,6),8-(6),8-(6),8-(6),8-(6)]
     2       5.344729       5.344729       5.344729    64[7-(6,6),7-(6,6),8-(6),8-(6),8-(6),8-(6,64),8-(6,64)]
     3      18.756084      18.756084      18.756084    64[7-(6,6),7-(6,6),8-(6),8-(6),8-(6),8-(6)]
     4      13.423221      13.423221      13.423221    64[7-(6,6),7-(6,6),8-(6),8-(6),8-(6),8-(6,64),8-(6,64)]
     5      14.716839      14.716839      14.716839    64[7-(6,6),7-(6,6),8-(6),8-(6),8-(6),8-(6)]
     6       9.383976       9.383976       9.383976    64[7-(6,6),7-(6,6),8-(6),8-(6),8-(6),8-(6,64),8-(6,64)]
     7      22.795331      22.795331      22.795331    64[7-(6,6),7-(6,6),8-(6),8-(6),8-(6),8-(6)]
     8      17.462474      17.462474      17.462474    64[7-(6,6),7-(6,6),8-(6),8-(6),8-(6),8-(6,64),8-(6,64)]
     9      21.636392      21.636392      21.636392    64[7-(6,6),7-(6,6),8-(6),8-(6),8-(6),8-(6)]
    10      26.969249      26.969249      26.969249    64[7-(6,6),7-(6,6),8-(6),8-(6),8-(6),8-(6,64),8-(6,64)]
    11      13.557894      13.557894      13.557894    64[7-(6,6),7-(6,6),8-(6),8-(6),8-(6),8-(6)]
    12      18.890757      18.890757      18.890757    64[7-(6,6),7-(6,6),8-(6),8-(6),8-(6),8-(6,64),8-(6,64)]
    13      17.597139      17.597139      17.597139    64[7-(6,6),7-(6,6),8-(6),8-(6),8-(6),8-(6)]
    14      22.930002      22.930002      22.930002    64[7-(6,6),7-(6,6),8-(6),8-(6),8-(6),8-(6,64),8-(6,64)]
    15       9.518647       9.518647       9.518647    64[7-(6,6),7-(6,6),8-(6),8-(6),8-(6),8-(6)]
    16      14.851504      14.851504      14.851504    64[7-(6,6),7-(6,6),8-(6),8-(6),8-(6),8-(6,64),8-(6,64)]
    17      21.130114      21.130114      21.130114    1[6-(7,7)]
    18      10.878495      10.878495      10.878495    1[6-(7,7)]
    19      13.051614      13.051614      13.051614    1[6-(7,7)]
    20      18.956999      18.956999      18.956999    1[6-(7,7)]
    21       9.012364       9.012364       9.012364    1[6-(7,7)]
    22      14.917748      14.917748      14.917748    1[6-(7,7)]
    23      17.090864      17.090864      17.090864    1[6-(7,7)]
    24      22.996246      22.996246      22.996246    1[6-(7,7)]
    25      11.183864      11.183864      11.183864    1[6-(7,7)]
    26      21.435483      21.435483      21.435483    1[6-(7,7)]
    27      19.262364      19.262364      19.262364    1[6-(7,7)]
    28      13.356979      13.356979      13.356979    1[6-(7,7)]
    29      23.301614      23.301614      23.301614    1[6-(7,7)]
    30       17.39623       17.39623       17.39623    1[6-(7,7)]
    31      15.223114      15.223114      15.223114    1[6-(7,7)]
    32       9.317732       9.317732       9.317732    1[6-(7,7)]
    33      21.808708      21.808708      21.808708    6[1-(0),7-(6,64),7-(6,64)]
    34      23.219215      23.219215      23.219215    6[6-(6,7),6-(8,8),7-(6,64)]
    35      23.366242      23.366242      23.366242    6[6-(6,7),6-(8,8),7-(6,64)]
    36       7.671335       7.671335       7.671335    6[6-(6,7),8-(64),8-(64)]
    37      24.269417      24.269417      24.269417    6[6-(6,7),8-(64),8-(64)]
    38      11.721891      11.721891      11.721891    6[1-(0),7-(6,64),7-(6,64)]
    39       13.32305       13.32305       13.32305    6[6-(6,7),6-(8,8),7-(6,64)]
    40      13.793218      13.793218      13.793218    6[6-(6,7),6-(8,8),7-(6,64)]
    41       13.89824       13.89824       13.89824    6[6-(6,7),8-(64),8-(64,64)]
    42      15.139095      15.139095      15.139095    6[6-(6,7),8-(64),8-(64)]
    43      13.730208      13.730208      13.730208    6[1-(0),7-(6,64),7-(6,64)]
    44      15.140713      15.140713      15.140713    6[6-(6,7),6-(8,8),7-(6,64)]
    45      15.287743      15.287743      15.287743    6[6-(6,7),6-(8,8),7-(6,64)]
    46       15.74983       15.74983       15.74983    6[6-(6,7),8-(64),8-(64)]
    47       16.19092       16.19092       16.19092    6[6-(6,7),8-(64),8-(64)]
    48      19.800394      19.800394      19.800394    6[1-(0),7-(6,64),7-(6,64)]
    49      21.401552      21.401552      21.401552    6[6-(6,7),6-(8,8),7-(6,64)]
    50      21.871722      21.871722      21.871722    6[6-(6,7),6-(8,8),7-(6,64)]
    51      21.976741      21.976741      21.976741    6[6-(6,7),8-(64),8-(64,64)]
    52       7.060601       7.060601       7.060601    6[6-(6,7),8-(64),8-(64)]
    53       9.690958       9.690958       9.690958    6[1-(0),7-(6,64),7-(6,64)]
    54      11.101466      11.101466      11.101466    6[6-(6,7),6-(8,8),7-(6,64)]
    55      11.248495      11.248495      11.248495    6[6-(6,7),6-(8,8),7-(6,64)]
    56      11.710585      11.710585      11.710585    6[6-(6,7),8-(64),8-(64)]
    57      12.151672      12.151672      12.151672    6[6-(6,7),8-(64),8-(64)]
    58      15.761144      15.761144      15.761144    6[1-(0),7-(6,64),7-(6,64)]
    59      17.362304      17.362304      17.362304    6[6-(6,7),6-(8,8),7-(6,64)]
    60      17.832472      17.832472      17.832472    6[6-(6,7),6-(8,8),7-(6,64)]
    61      17.937495      17.937495      17.937495    6[6-(6,7),8-(64),8-(64,64)]
    62       19.17835       19.17835       19.17835    6[6-(6,7),8-(64),8-(64)]
    63      17.769457      17.769457      17.769457    6[1-(0),7-(6,64),7-(6,64)]
    64      19.179962      19.179962      19.179962    6[6-(6,7),6-(8,8),7-(6,64)]
    65       19.32699       19.32699       19.32699    6[6-(6,7),6-(8,8),7-(6,64)]
    66       19.78908       19.78908       19.78908    6[6-(6,7),8-(64),8-(64)]
    67      20.230166      20.230166      20.230166    6[6-(6,7),8-(64),8-(64)]
    68      23.839641      23.839641      23.839641    6[1-(0),7-(6,64),7-(6,64)]
    69      25.440798      25.440798      25.440798    6[6-(6,7),6-(8,8),7-(6,64)]
    70       9.753968       9.753968       9.753968    6[6-(6,7),6-(8,8),7-(6,64)]
    71      26.015986      26.015986      26.015986    6[6-(6,7),8-(64),8-(64,64)]
    72      11.099846      11.099846      11.099846    6[6-(6,7),8-(64),8-(64)]
    73       10.50527       10.50527       10.50527    6[1-(0),7-(6,64),7-(6,64)]
    74       9.094763       9.094763       9.094763    6[6-(6,7),6-(8,8),7-(6,64)]
    75       8.947736       8.947736       8.947736    6[6-(6,7),6-(8,8),7-(6,64)]
    76      24.642643      24.642643      24.642643    6[6-(6,7),8-(64),8-(64)]
    77       8.044561       8.044561       8.044561    6[6-(6,7),8-(64),8-(64)]
    78      20.592087      20.592087      20.592087    6[1-(0),7-(6,64),7-(6,64)]
    79      18.990928      18.990928      18.990928    6[6-(6,7),6-(8,8),7-(6,64)]
    80       18.52076       18.52076       18.52076    6[6-(6,7),6-(8,8),7-(6,64)]
    81      18.415738      18.415738      18.415738    6[6-(6,7),8-(64),8-(64,64)]
    82      17.174883      17.174883      17.174883    6[6-(6,7),8-(64),8-(64)]
    83       18.58377       18.58377       18.58377    6[1-(0),7-(6,64),7-(6,64)]
    84      17.173265      17.173265      17.173265    6[6-(6,7),6-(8,8),7-(6,64)]
    85      17.026235      17.026235      17.026235    6[6-(6,7),6-(8,8),7-(6,64)]
    86      16.564148      16.564148      16.564148    6[6-(6,7),8-(64),8-(64)]
    87      16.123058      16.123058      16.123058    6[6-(6,7),8-(64),8-(64)]
    88      12.513584      12.513584      12.513584    6[1-(0),7-(6,64),7-(6,64)]
    89      10.912426      10.912426      10.912426    6[6-(6,7),6-(8,8),7-(6,64)]
    90      10.442256      10.442256      10.442256    6[6-(6,7),6-(8,8),7-(6,64)]
    91      10.337237      10.337237      10.337237    6[6-(6,7),8-(64),8-(64,64)]
    92      25.253377      25.253377      25.253377    6[6-(6,7),8-(64),8-(64)]
    93       22.62302       22.62302       22.62302    6[1-(0),7-(6,64),7-(6,64)]
    94      21.212512      21.212512      21.212512    6[6-(6,7),6-(8,8),7-(6,64)]
    95      21.065483      21.065483      21.065483    6[6-(6,7),6-(8,8),7-(6,64)]
    96      20.603393      20.603393      20.603393    6[6-(6,7),8-(64),8-(64)]
    97      20.162306      20.162306      20.162306    6[6-(6,7),8-(64),8-(64)]
    98      16.552834      16.552834      16.552834    6[1-(0),7-(6,64),7-(6,64)]
    99      14.951674      14.951674      14.951674    6[6-(6,7),6-(8,8),7-(6,64)]
   100      14.481506      14.481506      14.481506    6[6-(6,7),6-(8,8),7-(6,64)]
   101      14.376483      14.376483      14.376483    6[6-(6,7),8-(64),8-(64,64)]
   102      13.135628      13.135628      13.135628    6[6-(6,7),8-(64),8-(64)]
   103      14.544521      14.544521      14.544521    6[1-(0),7-(6,64),7-(6,64)]
   104      13.134016      13.134016      13.134016    6[6-(6,7),6-(8,8),7-(6,64)]
   105      12.986988      12.986988      12.986988    6[6-(6,7),6-(8,8),7-(6,64)]
   106      12.524898      12.524898      12.524898    6[6-(6,7),8-(64),8-(64)]
   107      12.083812      12.083812      12.083812    6[6-(6,7),8-(64),8-(64)]
   108       8.474337       8.474337       8.474337    6[1-(0),7-(6,64),7-(6,64)]
   109        6.87318        6.87318        6.87318    6[6-(6,7),6-(8,8),7-(6,64)]
   110       22.56001       22.56001       22.56001    6[6-(6,7),6-(8,8),7-(6,64)]
   111       6.297992       6.297992       6.297992    6[6-(6,7),8-(64),8-(64,64)]
   112      21.214132      21.214132      21.214132    6[6-(6,7),8-(64),8-(64)]
   113      22.456602      22.456602      22.456602    7[6-(1,7),6-(6,6),64-(7,8,8,8,8)]
   114      22.212634      22.212634      22.212634    7[6-(1,7),6-(6,6),64-(7,8,8,8,8,8)]
   115      12.762401      12.762401      12.762401    7[6-(1,7),6-(6,6),64-(7,8,8,8,8,8)]
   116      11.996561      11.996561      11.996561    7[6-(1,7),6-(6,6),64-(7,8,8,8,8)]
   117      14.378104      14.378104      14.378104    7[6-(1,7),6-(6,6),64-(7,8,8,8,8)]
   118      14.134131      14.134131      14.134131    7[6-(1,7),6-(6,6),64-(7,8,8,8,8,8)]
   119      20.840906      20.840906      20.840906    7[6-(1,7),6-(6,6),64-(7,8,8,8,8,8)]
   120      20.075062      20.075062      20.075062    7[6-(1,7),6-(6,6),64-(7,8,8,8,8)]
   121      10.338855      10.338855      10.338855    7[6-(1,7),6-(6,6),64-(7,8,8,8,8)]
   122      10.094884      10.094884      10.094884    7[6-(1,7),6-(6,6),64-(7,8,8,8,8,8)]
   123      16.801655      16.801655      16.801655    7[6-(1,7),6-(6,6),64-(7,8,8,8,8,8)]
   124      16.035814      16.035814      16.035814    7[6-(1,7),6-(6,6),64-(7,8,8,8,8)]
   125      18.417352      18.417352      18.417352    7[6-(1,7),6-(6,6),64-(7,8,8,8,8)]
   126      18.173381      18.173381      18.173381    7[6-(1,7),6-(6,6),64-(7,8,8,8,8,8)]
   127      24.880152      24.880152      24.880152    7[6-(1,7),6-(6,6),64-(7,8,8,8,8,8)]
   128      24.114309      24.114309      24.114309    7[6-(1,7),6-(6,6),64-(7,8,8,8,8)]
   129       9.857376       9.857376       9.857376    7[6-(1,7),6-(6,6),64-(7,8,8,8,8)]
   130      10.101344      10.101344      10.101344    7[6-(1,7),6-(6,6),64-(7,8,8,8,8,8)]
   131      19.551577      19.551577      19.551577    7[6-(1,7),6-(6,6),64-(7,8,8,8,8,8)]
   132      20.317417      20.317417      20.317417    7[6-(1,7),6-(6,6),64-(7,8,8,8,8)]
   133      17.935874      17.935874      17.935874    7[6-(1,7),6-(6,6),64-(7,8,8,8,8)]
   134      18.179847      18.179847      18.179847    7[6-(1,7),6-(6,6),64-(7,8,8,8,8,8)]
   135      11.473072      11.473072      11.473072    7[6-(1,7),6-(6,6),64-(7,8,8,8,8,8)]
   136      12.238916      12.238916      12.238916    7[6-(1,7),6-(6,6),64-(7,8,8,8,8)]
   137      21.975123      21.975123      21.975123    7[6-(1,7),6-(6,6),64-(7,8,8,8,8)]
   138      22.219094      22.219094      22.219094    7[6-(1,7),6-(6,6),64-(7,8,8,8,8,8)]
   139      15.512323      15.512323      15.512323    7[6-(1,7),6-(6,6),64-(7,8,8,8,8,8)]
   140      16.278164      16.278164      16.278164    7[6-(1,7),6-(6,6),64-(7,8,8,8,8)]
   141      13.896626      13.896626      13.896626    7[6-(1,7),6-(6,6),64-(7,8,8,8,8)]
   142      14.140597      14.140597      14.140597    7[6-(1,7),6-(6,6),64-(7,8,8,8,8,8)]
   143       7.433826       7.433826       7.433826    7[6-(1,7),6-(6,6),64-(7,8,8,8,8,8)]
   144       8.199669       8.199669       8.199669    7[6-(1,7),6-(6,6),64-(7,8,8,8,8)]
   145       8.627829       8.627829       8.627829    8[6-(6,8),64-(7,7,8,8,8)]
   146       7.165622       7.165622       7.165622    8[6-(6,8),64-(7,7,8,8,8,8)]
   147       9.109305       9.109305       9.109305    8[6-(6,8),64-(7,7,8,8,8)]
   148      23.972127      23.972127      23.972127    8[6-(6,8),64-(7,7,8,8,8)]
   149      13.158251      13.158251      13.158251    8[6-(6,8),64-(7,7,8,8,8)]
   150      15.079317      15.079317      15.079317    8[6-(6,8),64-(7,7,8,8,8,8),64-(7,7,8,8,8,8)]
   151      16.079433      16.079433      16.079433    8[6-(6,8),64-(7,7,8,8,8,8)]
   152      15.219879      15.219879      15.219879    8[6-(6,8),64-(7,7,8,8,8,8)]
   153       8.627836       8.627836       8.627836    8[6-(6,8),64-(7,7,8,8,8)]
   154       7.165626       7.165626       7.165626    8[6-(6,8),64-(7,7,8,8,8,8)]
   155      17.187807      17.187807      17.187807    8[6-(6,8),64-(7,7,8,8,8)]
   156      23.972122      23.972122      23.972122    8[6-(6,8),64-(7,7,8,8,8)]
   157       13.15826       13.15826       13.15826    8[6-(6,8),64-(7,7,8,8,8)]
   158      23.157818      23.157818      23.157818    8[6-(6,8),64-(7,7,8,8,8,8),64-(7,7,8,8,8,8)]
   159       8.000938       8.000938       8.000938    8[6-(6,8),64-(7,7,8,8,8,8)]
   160       7.141387       7.141387       7.141387    8[6-(6,8),64-(7,7,8,8,8,8)]
   161       20.74557       20.74557       20.74557    8[6-(6,8),64-(7,7,8,8,8)]
   162       19.28336       19.28336       19.28336    8[6-(6,8),64-(7,7,8,8,8,8)]
   163      13.148559      13.148559      13.148559    8[6-(6,8),64-(7,7,8,8,8)]
   164      11.854383      11.854383      11.854383    8[6-(6,8),64-(7,7,8,8,8)]
   165      17.197505      17.197505      17.197505    8[6-(6,8),64-(7,7,8,8,8)]
   166      19.118572      19.118572      19.118572    8[6-(6,8),64-(7,7,8,8,8,8),64-(7,7,8,8,8,8)]
   167      20.118688      20.118688      20.118688    8[6-(6,8),64-(7,7,8,8,8,8)]
   168      19.259134      19.259134      19.259134    8[6-(6,8),64-(7,7,8,8,8,8)]
   169      20.745573      20.745573      20.745573    8[6-(6,8),64-(7,7,8,8,8)]
   170      19.283366      19.283366      19.283366    8[6-(6,8),64-(7,7,8,8,8,8)]
   171      21.227052      21.227052      21.227052    8[6-(6,8),64-(7,7,8,8,8)]
   172      11.854388      11.854388      11.854388    8[6-(6,8),64-(7,7,8,8,8)]
   173      25.275995      25.275995      25.275995    8[6-(6,8),64-(7,7,8,8,8)]
   174      27.197062      27.197062      27.197062    8[6-(6,8),64-(7,7,8,8,8,8),64-(7,7,8,8,8,8)]
   175      12.040183      12.040183      12.040183    8[6-(6,8),64-(7,7,8,8,8,8)]
   176      11.180632      11.180632      11.180632    8[6-(6,8),64-(7,7,8,8,8,8)]
   177      23.686149      23.686149      23.686149    8[6-(6,8),64-(7,7,8,8,8)]
   178      25.148356      25.148356      25.148356    8[6-(6,8),64-(7,7,8,8,8,8)]
   179      23.204673      23.204673      23.204673    8[6-(6,8),64-(7,7,8,8,8)]
   180       8.341851       8.341851       8.341851    8[6-(6,8),64-(7,7,8,8,8)]
   181      19.155727      19.155727      19.155727    8[6-(6,8),64-(7,7,8,8,8)]
   182      17.234661      17.234661      17.234661    8[6-(6,8),64-(7,7,8,8,8,8),64-(7,7,8,8,8,8)]
   183      16.234545      16.234545      16.234545    8[6-(6,8),64-(7,7,8,8,8,8)]
   184      17.094099      17.094099      17.094099    8[6-(6,8),64-(7,7,8,8,8,8)]
   185      23.686142      23.686142      23.686142    8[6-(6,8),64-(7,7,8,8,8)]
   186      25.148352      25.148352      25.148352    8[6-(6,8),64-(7,7,8,8,8,8)]
   187      15.126171      15.126171      15.126171    8[6-(6,8),64-(7,7,8,8,8)]
   188       8.341856       8.341856       8.341856    8[6-(6,8),64-(7,7,8,8,8)]
   189      11.077229      11.077229      11.077229    8[6-(6,8),64-(7,7,8,8,8)]
   190        9.15616        9.15616        9.15616    8[6-(6,8),64-(7,7,8,8,8,8),64-(7,7,8,8,8,8)]
   191       24.31304       24.31304       24.31304    8[6-(6,8),64-(7,7,8,8,8,8)]
   192      25.172591      25.172591      25.172591    8[6-(6,8),64-(7,7,8,8,8,8)]
   193      11.568408      11.568408      11.568408    8[6-(6,8),64-(7,7,8,8,8)]
   194      13.030618      13.030618      13.030618    8[6-(6,8),64-(7,7,8,8,8,8)]
   195      19.165419      19.165419      19.165419    8[6-(6,8),64-(7,7,8,8,8)]
   196      20.459595      20.459595      20.459595    8[6-(6,8),64-(7,7,8,8,8)]
   197       7.037984       7.037984       7.037984    8[6-(6,8),64-(7,7,8,8,8)]
   198      13.195406      13.195406      13.195406    8[6-(6,8),64-(7,7,8,8,8,8),64-(7,7,8,8,8,8)]
   199       12.19529       12.19529       12.19529    8[6-(6,8),64-(7,7,8,8,8,8)]
   200      13.054844      13.054844      13.054844    8[6-(6,8),64-(7,7,8,8,8,8)]
   201      11.568405      11.568405      11.568405    8[6-(6,8),64-(7,7,8,8,8)]
   202      13.030612      13.030612      13.030612    8[6-(6,8),64-(7,7,8,8,8,8)]
   203      11.086926      11.086926      11.086926    8[6-(6,8),64-(7,7,8,8,8)]
   204       20.45959       20.45959       20.45959    8[6-(6,8),64-(7,7,8,8,8)]
   205       7.037983       7.037983       7.037983    8[6-(6,8),64-(7,7,8,8,8)]
   206       5.116916       5.116916       5.116916    8[6-(6,8),64-(7,7,8,8,8,8),64-(7,7,8,8,8,8)]
   207      20.273795      20.273795      20.273795    8[6-(6,8),64-(7,7,8,8,8,8)]
   208      21.133346      21.133346      21.133346    8[6-(6,8),64-(7,7,8,8,8,8)]
