# Supplementary material for: A collection of forcefield precursors for metal–organic frameworks
Source: RSC Adv. 2019 Nov 13;9(63):36492–507. doi: 10.1039/c9ra07327b (PMC9075174; doi:10.1039/c9ra07327b)
Supplement: RA-009-C9RA07327B-s2705 [file RA-009-C9RA07327B-s2705.txt]

WEMCUO_clean

16.047000    0.000000    0.000000
8.023531    14.302677    0.000000
8.023506    -0.000006    14.302691

     1      10.592961      10.592961      10.592961    65[7-(6,6),7-(6,6),8-(6),8-(6),8-(6),8-(6,65)]
     2       5.306108       5.306108       5.306108    65[7-(6,6),7-(6,6),8-(6),8-(6),8-(6),8-(6,65),8-(6,65),8-(6,65)]
     3      18.616455      18.616455      18.616455    65[7-(6,6),7-(6,6),8-(6),8-(6),8-(6),8-(6,65)]
     4      13.329619      13.329619      13.329619    65[7-(6,6),7-(6,6),8-(6),8-(6),8-(6),8-(6,65),8-(6,65),8-(6,65)]
     5      22.628215      22.628215      22.628215    65[7-(6,6),7-(6,6),8-(6),8-(6),8-(6),8-(6,65)]
     6      17.341369      17.341369      17.341369    65[7-(6,6),7-(6,6),8-(6),8-(6),8-(6),8-(6,65),8-(6,65),8-(6,65)]
     7        14.6047        14.6047        14.6047    65[7-(6,6),7-(6,6),8-(6),8-(6),8-(6),8-(6,65)]
     8       9.317857       9.317857       9.317857    65[7-(6,6),7-(6,6),8-(6),8-(6),8-(6),8-(6,65),8-(6,65),8-(6,65)]
     9      21.501076      21.501076      21.501076    65[7-(6,6),7-(6,6),8-(6),8-(6),8-(6),8-(6,65)]
    10      26.787929      26.787929      26.787929    65[7-(6,6),7-(6,6),8-(6),8-(6),8-(6),8-(6,65),8-(6,65),8-(6,65)]
    11      13.477582      13.477582      13.477582    65[7-(6,6),7-(6,6),8-(6),8-(6),8-(6),8-(6,65)]
    12      18.764418      18.764418      18.764418    65[7-(6,6),7-(6,6),8-(6),8-(6),8-(6),8-(6,65),8-(6,65),8-(6,65)]
    13       9.465822       9.465822       9.465822    65[7-(6,6),7-(6,6),8-(6),8-(6),8-(6),8-(6,65)]
    14      14.752668      14.752668      14.752668    65[7-(6,6),7-(6,6),8-(6),8-(6),8-(6),8-(6,65),8-(6,65),8-(6,65)]
    15      17.489337      17.489337      17.489337    65[7-(6,6),7-(6,6),8-(6),8-(6),8-(6),8-(6,65)]
    16       22.77618       22.77618       22.77618    65[7-(6,6),7-(6,6),8-(6),8-(6),8-(6),8-(6,65),8-(6,65),8-(6,65)]
    17      20.962208      20.962208      20.962208    1[6-(7,7)]
    18      10.783601      10.783601      10.783601    1[6-(7,7)]
    19      12.938708      12.938708      12.938708    1[6-(7,7)]
    20      18.807091      18.807091      18.807091    1[6-(7,7)]
    21      16.950458      16.950458      16.950458    1[6-(7,7)]
    22      22.818846      22.818846      22.818846    1[6-(7,7)]
    23       8.926958       8.926958       8.926958    1[6-(7,7)]
    24      14.795346      14.795346      14.795346    1[6-(7,7)]
    25      11.131829      11.131829      11.131829    1[6-(7,7)]
    26      21.310436      21.310436      21.310436    1[6-(7,7)]
    27      19.155329      19.155329      19.155329    1[6-(7,7)]
    28      13.286946      13.286946      13.286946    1[6-(7,7)]
    29      15.143579      15.143579      15.143579    1[6-(7,7)]
    30       9.275191       9.275191       9.275191    1[6-(7,7)]
    31      23.167079      23.167079      23.167079    1[6-(7,7)]
    32      17.298691      17.298691      17.298691    1[6-(7,7)]
    33      21.647416      21.647416      21.647416    6[1-(0),7-(6,65),7-(6,65)]
    34        23.0419        23.0419        23.0419    6[6-(6,7),6-(8,8),7-(6,65)]
    35      23.181512      23.181512      23.181512    6[6-(6,7),6-(8,8),7-(6,65)]
    36        7.60308        7.60308        7.60308    6[6-(6,7),8-(65),8-(65)]
    37       24.08496       24.08496       24.08496    6[6-(6,7),8-(65),8-(65)]
    38      11.624464      11.624464      11.624464    6[1-(0),7-(6,65),7-(6,65)]
    39      13.222746      13.222746      13.222746    6[6-(6,7),6-(8,8),7-(6,65)]
    40      13.689714      13.689714      13.689714    6[6-(6,7),6-(8,8),7-(6,65)]
    41        13.7876        13.7876        13.7876    6[6-(6,7),8-(65,65),8-(65,65)]
    42      15.045687      15.045687      15.045687    6[6-(6,7),8-(65),8-(65)]
    43      13.623915      13.623915      13.623915    6[1-(0),7-(6,65),7-(6,65)]
    44      15.018399      15.018399      15.018399    6[6-(6,7),6-(8,8),7-(6,65)]
    45      15.158005      15.158005      15.158005    6[6-(6,7),6-(8,8),7-(6,65)]
    46      15.626581      15.626581      15.626581    6[6-(6,7),8-(65),8-(65)]
    47      16.061449      16.061449      16.061449    6[6-(6,7),8-(65),8-(65)]
    48      19.647954      19.647954      19.647954    6[1-(0),7-(6,65),7-(6,65)]
    49      21.246235      21.246235      21.246235    6[6-(6,7),6-(8,8),7-(6,65)]
    50      21.713202      21.713202      21.713202    6[6-(6,7),6-(8,8),7-(6,65)]
    51      21.811089      21.811089      21.811089    6[6-(6,7),8-(65,65),8-(65,65)]
    52       7.022172       7.022172       7.022172    6[6-(6,7),8-(65),8-(65)]
    53      17.635666      17.635666      17.635666    6[1-(0),7-(6,65),7-(6,65)]
    54      19.030154      19.030154      19.030154    6[6-(6,7),6-(8,8),7-(6,65)]
    55      19.169762      19.169762      19.169762    6[6-(6,7),6-(8,8),7-(6,65)]
    56      19.638338      19.638338      19.638338    6[6-(6,7),8-(65),8-(65)]
    57      20.073208      20.073208      20.073208    6[6-(6,7),8-(65),8-(65)]
    58       23.65971       23.65971       23.65971    6[1-(0),7-(6,65),7-(6,65)]
    59      25.257994      25.257994      25.257994    6[6-(6,7),6-(8,8),7-(6,65)]
    60       9.677959       9.677959       9.677959    6[6-(6,7),6-(8,8),7-(6,65)]
    61      25.822851      25.822851      25.822851    6[6-(6,7),8-(65,65),8-(65,65)]
    62      11.033929      11.033929      11.033929    6[6-(6,7),8-(65),8-(65)]
    63       9.612164       9.612164       9.612164    6[1-(0),7-(6,65),7-(6,65)]
    64      11.006645      11.006645      11.006645    6[6-(6,7),6-(8,8),7-(6,65)]
    65      11.146255      11.146255      11.146255    6[6-(6,7),6-(8,8),7-(6,65)]
    66      11.614823      11.614823      11.614823    6[6-(6,7),8-(65),8-(65)]
    67      12.049701      12.049701      12.049701    6[6-(6,7),8-(65),8-(65)]
    68      15.636208      15.636208      15.636208    6[1-(0),7-(6,65),7-(6,65)]
    69      17.234486      17.234486      17.234486    6[6-(6,7),6-(8,8),7-(6,65)]
    70      17.701457      17.701457      17.701457    6[6-(6,7),6-(8,8),7-(6,65)]
    71      17.799338      17.799338      17.799338    6[6-(6,7),8-(65,65),8-(65,65)]
    72      19.057429      19.057429      19.057429    6[6-(6,7),8-(65),8-(65)]
    73      10.446621      10.446621      10.446621    6[1-(0),7-(6,65),7-(6,65)]
    74       9.052137       9.052137       9.052137    6[6-(6,7),6-(8,8),7-(6,65)]
    75       8.912525       8.912525       8.912525    6[6-(6,7),6-(8,8),7-(6,65)]
    76      24.490957      24.490957      24.490957    6[6-(6,7),8-(65),8-(65)]
    77       8.009077       8.009077       8.009077    6[6-(6,7),8-(65),8-(65)]
    78      20.469573      20.469573      20.469573    6[1-(0),7-(6,65),7-(6,65)]
    79      18.871291      18.871291      18.871291    6[6-(6,7),6-(8,8),7-(6,65)]
    80      18.404323      18.404323      18.404323    6[6-(6,7),6-(8,8),7-(6,65)]
    81      18.306437      18.306437      18.306437    6[6-(6,7),8-(65,65),8-(65,65)]
    82       17.04835       17.04835       17.04835    6[6-(6,7),8-(65),8-(65)]
    83      18.470122      18.470122      18.470122    6[1-(0),7-(6,65),7-(6,65)]
    84      17.075638      17.075638      17.075638    6[6-(6,7),6-(8,8),7-(6,65)]
    85      16.936032      16.936032      16.936032    6[6-(6,7),6-(8,8),7-(6,65)]
    86      16.467456      16.467456      16.467456    6[6-(6,7),8-(65),8-(65)]
    87      16.032588      16.032588      16.032588    6[6-(6,7),8-(65),8-(65)]
    88      12.446083      12.446083      12.446083    6[1-(0),7-(6,65),7-(6,65)]
    89      10.847802      10.847802      10.847802    6[6-(6,7),6-(8,8),7-(6,65)]
    90      10.380835      10.380835      10.380835    6[6-(6,7),6-(8,8),7-(6,65)]
    91      10.282948      10.282948      10.282948    6[6-(6,7),8-(65,65),8-(65,65)]
    92      25.071865      25.071865      25.071865    6[6-(6,7),8-(65),8-(65)]
    93      14.458371      14.458371      14.458371    6[1-(0),7-(6,65),7-(6,65)]
    94      13.063883      13.063883      13.063883    6[6-(6,7),6-(8,8),7-(6,65)]
    95      12.924275      12.924275      12.924275    6[6-(6,7),6-(8,8),7-(6,65)]
    96      12.455699      12.455699      12.455699    6[6-(6,7),8-(65),8-(65)]
    97      12.020829      12.020829      12.020829    6[6-(6,7),8-(65),8-(65)]
    98       8.434327       8.434327       8.434327    6[1-(0),7-(6,65),7-(6,65)]
    99       6.836043       6.836043       6.836043    6[6-(6,7),6-(8,8),7-(6,65)]
   100      22.416078      22.416078      22.416078    6[6-(6,7),6-(8,8),7-(6,65)]
   101       6.271186       6.271186       6.271186    6[6-(6,7),8-(65,65),8-(65,65)]
   102      21.060108      21.060108      21.060108    6[6-(6,7),8-(65),8-(65)]
   103      22.481873      22.481873      22.481873    6[1-(0),7-(6,65),7-(6,65)]
   104      21.087392      21.087392      21.087392    6[6-(6,7),6-(8,8),7-(6,65)]
   105      20.947782      20.947782      20.947782    6[6-(6,7),6-(8,8),7-(6,65)]
   106      20.479214      20.479214      20.479214    6[6-(6,7),8-(65),8-(65)]
   107      20.044336      20.044336      20.044336    6[6-(6,7),8-(65),8-(65)]
   108      16.457829      16.457829      16.457829    6[1-(0),7-(6,65),7-(6,65)]
   109      14.859551      14.859551      14.859551    6[6-(6,7),6-(8,8),7-(6,65)]
   110       14.39258       14.39258       14.39258    6[6-(6,7),6-(8,8),7-(6,65)]
   111      14.294699      14.294699      14.294699    6[6-(6,7),8-(65,65),8-(65,65)]
   112      13.036608      13.036608      13.036608    6[6-(6,7),8-(65),8-(65)]
   113      22.295717      22.295717      22.295717    7[6-(1,7),6-(6,6),65-(7,8,8,8,8)]
   114      22.064636      22.064636      22.064636    7[6-(1,7),6-(6,6),65-(7,8,8,8,8,8,8)]
   115      12.664311      12.664311      12.664311    7[6-(1,7),6-(6,6),65-(7,8,8,8,8,8,8)]
   116      11.897263      11.897263      11.897263    7[6-(1,7),6-(6,6),65-(7,8,8,8,8)]
   117      14.272211      14.272211      14.272211    7[6-(1,7),6-(6,6),65-(7,8,8,8,8)]
   118      14.041138      14.041138      14.041138    7[6-(1,7),6-(6,6),65-(7,8,8,8,8,8,8)]
   119      20.687799      20.687799      20.687799    7[6-(1,7),6-(6,6),65-(7,8,8,8,8,8,8)]
   120      19.920753      19.920753      19.920753    7[6-(1,7),6-(6,6),65-(7,8,8,8,8)]
   121      18.283965      18.283965      18.283965    7[6-(1,7),6-(6,6),65-(7,8,8,8,8)]
   122      18.052891      18.052891      18.052891    7[6-(1,7),6-(6,6),65-(7,8,8,8,8,8,8)]
   123      24.699554      24.699554      24.699554    7[6-(1,7),6-(6,6),65-(7,8,8,8,8,8,8)]
   124      23.932512      23.932512      23.932512    7[6-(1,7),6-(6,6),65-(7,8,8,8,8)]
   125      10.260463      10.260463      10.260463    7[6-(1,7),6-(6,6),65-(7,8,8,8,8)]
   126      10.029384      10.029384      10.029384    7[6-(1,7),6-(6,6),65-(7,8,8,8,8,8,8)]
   127      16.676056      16.676056      16.676056    7[6-(1,7),6-(6,6),65-(7,8,8,8,8,8,8)]
   128      15.909005      15.909005      15.909005    7[6-(1,7),6-(6,6),65-(7,8,8,8,8)]
   129        9.79832        9.79832        9.79832    7[6-(1,7),6-(6,6),65-(7,8,8,8,8)]
   130      10.029401      10.029401      10.029401    7[6-(1,7),6-(6,6),65-(7,8,8,8,8,8,8)]
   131      19.429726      19.429726      19.429726    7[6-(1,7),6-(6,6),65-(7,8,8,8,8,8,8)]
   132      20.196774      20.196774      20.196774    7[6-(1,7),6-(6,6),65-(7,8,8,8,8)]
   133      17.821826      17.821826      17.821826    7[6-(1,7),6-(6,6),65-(7,8,8,8,8)]
   134      18.052899      18.052899      18.052899    7[6-(1,7),6-(6,6),65-(7,8,8,8,8,8,8)]
   135      11.406238      11.406238      11.406238    7[6-(1,7),6-(6,6),65-(7,8,8,8,8,8,8)]
   136      12.173284      12.173284      12.173284    7[6-(1,7),6-(6,6),65-(7,8,8,8,8)]
   137      13.810072      13.810072      13.810072    7[6-(1,7),6-(6,6),65-(7,8,8,8,8)]
   138      14.041146      14.041146      14.041146    7[6-(1,7),6-(6,6),65-(7,8,8,8,8,8,8)]
   139       7.394483       7.394483       7.394483    7[6-(1,7),6-(6,6),65-(7,8,8,8,8,8,8)]
   140       8.161525       8.161525       8.161525    7[6-(1,7),6-(6,6),65-(7,8,8,8,8)]
   141      21.833574      21.833574      21.833574    7[6-(1,7),6-(6,6),65-(7,8,8,8,8)]
   142      22.064653      22.064653      22.064653    7[6-(1,7),6-(6,6),65-(7,8,8,8,8,8,8)]
   143      15.417981      15.417981      15.417981    7[6-(1,7),6-(6,6),65-(7,8,8,8,8,8,8)]
   144      16.185032      16.185032      16.185032    7[6-(1,7),6-(6,6),65-(7,8,8,8,8)]
   145       8.577134       8.577134       8.577134    8[6-(6,8),65-(7,7,8,8,8)]
   146       7.091179       7.091179       7.091179    8[6-(6,8),65-(7,7,8,8,8,8,8)]
   147       23.80414       23.80414       23.80414    8[6-(6,8),65-(7,7,8,8,8)]
   148       9.045712       9.045712       9.045712    8[6-(6,8),65-(7,7,8,8,8)]
   149      13.073507      13.073507      13.073507    8[6-(6,8),65-(7,7,8,8,8),65-(7,7,8,8,8,8,8)]
   150      14.970265      14.970265      14.970265    8[6-(6,8),65-(7,7,8,8,8,8,8),65-(7,7,8,8,8,8,8)]
   151      15.981227      15.981227      15.981227    8[6-(6,8),65-(7,7,8,8,8,8,8)]
   152      15.111479      15.111479      15.111479    8[6-(6,8),65-(7,7,8,8,8,8,8)]
   153       8.577127       8.577127       8.577127    8[6-(6,8),65-(7,7,8,8,8)]
   154       7.091179       7.091179       7.091179    8[6-(6,8),65-(7,7,8,8,8,8,8)]
   155      23.804155      23.804155      23.804155    8[6-(6,8),65-(7,7,8,8,8)]
   156      17.069201      17.069201      17.069201    8[6-(6,8),65-(7,7,8,8,8)]
   157      13.073493      13.073493      13.073493    8[6-(6,8),65-(7,7,8,8,8),65-(7,7,8,8,8,8,8)]
   158      22.993752      22.993752      22.993752    8[6-(6,8),65-(7,7,8,8,8,8,8),65-(7,7,8,8,8,8,8)]
   159       7.957712       7.957712       7.957712    8[6-(6,8),65-(7,7,8,8,8,8,8)]
   160       7.087965       7.087965       7.087965    8[6-(6,8),65-(7,7,8,8,8,8,8)]
   161      20.612392      20.612392      20.612392    8[6-(6,8),65-(7,7,8,8,8)]
   162       19.12644       19.12644       19.12644    8[6-(6,8),65-(7,7,8,8,8,8,8)]
   163      11.768878      11.768878      11.768878    8[6-(6,8),65-(7,7,8,8,8)]
   164      21.080961      21.080961      21.080961    8[6-(6,8),65-(7,7,8,8,8)]
   165      25.108762      25.108762      25.108762    8[6-(6,8),65-(7,7,8,8,8),65-(7,7,8,8,8,8,8)]
   166      27.005516      27.005516      27.005516    8[6-(6,8),65-(7,7,8,8,8,8,8),65-(7,7,8,8,8,8,8)]
   167      11.969471      11.969471      11.969471    8[6-(6,8),65-(7,7,8,8,8,8,8)]
   168      11.099719      11.099719      11.099719    8[6-(6,8),65-(7,7,8,8,8,8,8)]
   169      20.612406      20.612406      20.612406    8[6-(6,8),65-(7,7,8,8,8)]
   170      19.126454      19.126454      19.126454    8[6-(6,8),65-(7,7,8,8,8,8,8)]
   171       11.76888       11.76888       11.76888    8[6-(6,8),65-(7,7,8,8,8)]
   172      13.057451      13.057451      13.057451    8[6-(6,8),65-(7,7,8,8,8)]
   173      17.085244      17.085244      17.085244    8[6-(6,8),65-(7,7,8,8,8),65-(7,7,8,8,8,8,8)]
   174      18.982001      18.982001      18.982001    8[6-(6,8),65-(7,7,8,8,8,8,8),65-(7,7,8,8,8,8,8)]
   175      19.992968      19.992968      19.992968    8[6-(6,8),65-(7,7,8,8,8,8,8)]
   176      19.123225      19.123225      19.123225    8[6-(6,8),65-(7,7,8,8,8,8,8)]
   177      23.516903      23.516903      23.516903    8[6-(6,8),65-(7,7,8,8,8)]
   178      25.002858      25.002858      25.002858    8[6-(6,8),65-(7,7,8,8,8,8,8)]
   179       8.289897       8.289897       8.289897    8[6-(6,8),65-(7,7,8,8,8)]
   180      23.048325      23.048325      23.048325    8[6-(6,8),65-(7,7,8,8,8)]
   181       19.02053       19.02053       19.02053    8[6-(6,8),65-(7,7,8,8,8),65-(7,7,8,8,8,8,8)]
   182      17.123772      17.123772      17.123772    8[6-(6,8),65-(7,7,8,8,8,8,8),65-(7,7,8,8,8,8,8)]
   183       16.11281       16.11281       16.11281    8[6-(6,8),65-(7,7,8,8,8,8,8)]
   184      16.982558      16.982558      16.982558    8[6-(6,8),65-(7,7,8,8,8,8,8)]
   185       23.51691       23.51691       23.51691    8[6-(6,8),65-(7,7,8,8,8)]
   186      25.002858      25.002858      25.002858    8[6-(6,8),65-(7,7,8,8,8,8,8)]
   187       8.289882       8.289882       8.289882    8[6-(6,8),65-(7,7,8,8,8)]
   188      15.024836      15.024836      15.024836    8[6-(6,8),65-(7,7,8,8,8)]
   189      10.997038      10.997038      10.997038    8[6-(6,8),65-(7,7,8,8,8),65-(7,7,8,8,8,8,8)]
   190       9.100285       9.100285       9.100285    8[6-(6,8),65-(7,7,8,8,8,8,8),65-(7,7,8,8,8,8,8)]
   191      24.136325      24.136325      24.136325    8[6-(6,8),65-(7,7,8,8,8,8,8)]
   192      25.006072      25.006072      25.006072    8[6-(6,8),65-(7,7,8,8,8,8,8)]
   193      11.481645      11.481645      11.481645    8[6-(6,8),65-(7,7,8,8,8)]
   194      12.967597      12.967597      12.967597    8[6-(6,8),65-(7,7,8,8,8,8,8)]
   195      20.325159      20.325159      20.325159    8[6-(6,8),65-(7,7,8,8,8)]
   196      11.013076      11.013076      11.013076    8[6-(6,8),65-(7,7,8,8,8)]
   197       6.985275       6.985275       6.985275    8[6-(6,8),65-(7,7,8,8,8),65-(7,7,8,8,8,8,8)]
   198       5.088521       5.088521       5.088521    8[6-(6,8),65-(7,7,8,8,8,8,8),65-(7,7,8,8,8,8,8)]
   199      20.124566      20.124566      20.124566    8[6-(6,8),65-(7,7,8,8,8,8,8)]
   200      20.994318      20.994318      20.994318    8[6-(6,8),65-(7,7,8,8,8,8,8)]
   201      11.481631      11.481631      11.481631    8[6-(6,8),65-(7,7,8,8,8)]
   202      12.967583      12.967583      12.967583    8[6-(6,8),65-(7,7,8,8,8,8,8)]
   203      20.325157      20.325157      20.325157    8[6-(6,8),65-(7,7,8,8,8)]
   204      19.036586      19.036586      19.036586    8[6-(6,8),65-(7,7,8,8,8)]
   205       6.985262       6.985262       6.985262    8[6-(6,8),65-(7,7,8,8,8),65-(7,7,8,8,8,8,8)]
   206      13.112036      13.112036      13.112036    8[6-(6,8),65-(7,7,8,8,8,8,8),65-(7,7,8,8,8,8,8)]
   207      12.101069      12.101069      12.101069    8[6-(6,8),65-(7,7,8,8,8,8,8)]
   208      12.970812      12.970812      12.970812    8[6-(6,8),65-(7,7,8,8,8,8,8)]
