# Supplementary material for: A collection of forcefield precursors for metal–organic frameworks
Source: RSC Adv. 2019 Nov 13;9(63):36492–507. doi: 10.1039/c9ra07327b (PMC9075174; doi:10.1039/c9ra07327b)
Supplement: RA-009-C9RA07327B-s2706 [file RA-009-C9RA07327B-s2706.txt]

WEMDAV_clean

16.001000    0.000000    0.000000
8.000502    14.292770    0.000000
8.000502    0.000017    14.292770

     1      17.449893      17.449893      17.449893    66[7-(6,6),7-(6,6),8-(6),8-(6),8-(6),8-(6)]
     2      22.712142      22.712142      22.712142    66[7-(6,6),7-(6,6),8-(6),8-(6),8-(6),8-(6,66),8-(6,66)]
     3       9.449392       9.449392       9.449392    66[7-(6,6),7-(6,6),8-(6),8-(6),8-(6),8-(6)]
     4      14.711641      14.711641      14.711641    66[7-(6,6),7-(6,6),8-(6),8-(6),8-(6),8-(6,66),8-(6,66)]
     5      13.449642      13.449642      13.449642    66[7-(6,6),7-(6,6),8-(6),8-(6),8-(6),8-(6)]
     6      18.711891      18.711891      18.711891    66[7-(6,6),7-(6,6),8-(6),8-(6),8-(6),8-(6,66),8-(6,66)]
     7      21.450143      21.450143      21.450143    66[7-(6,6),7-(6,6),8-(6),8-(6),8-(6),8-(6)]
     8      26.712392      26.712392      26.712392    66[7-(6,6),7-(6,6),8-(6),8-(6),8-(6),8-(6,66),8-(6,66)]
     9      14.552111      14.552111      14.552111    66[7-(6,6),7-(6,6),8-(6),8-(6),8-(6),8-(6)]
    10       9.289862       9.289862       9.289862    66[7-(6,6),7-(6,6),8-(6),8-(6),8-(6),8-(6,66),8-(6,66)]
    11      22.552612      22.552612      22.552612    66[7-(6,6),7-(6,6),8-(6),8-(6),8-(6),8-(6)]
    12      17.290363      17.290363      17.290363    66[7-(6,6),7-(6,6),8-(6),8-(6),8-(6),8-(6,66),8-(6,66)]
    13      18.552362      18.552362      18.552362    66[7-(6,6),7-(6,6),8-(6),8-(6),8-(6),8-(6)]
    14      13.290113      13.290113      13.290113    66[7-(6,6),7-(6,6),8-(6),8-(6),8-(6),8-(6,66),8-(6,66)]
    15      10.551861      10.551861      10.551861    66[7-(6,6),7-(6,6),8-(6),8-(6),8-(6),8-(6)]
    16       5.289612       5.289612       5.289612    66[7-(6,6),7-(6,6),8-(6),8-(6),8-(6),8-(6,66),8-(6,66)]
    17      23.091045      23.091045      23.091045    1[6-(7,7)]
    18       17.24748       17.24748       17.24748    1[6-(7,7)]
    19      15.090545      15.090545      15.090545    1[6-(7,7)]
    20        9.24698        9.24698        9.24698    1[6-(7,7)]
    21      19.090795      19.090795      19.090795    1[6-(7,7)]
    22       13.24723       13.24723       13.24723    1[6-(7,7)]
    23      11.090295      11.090295      11.090295    1[6-(7,7)]
    24       21.24773       21.24773       21.24773    1[6-(7,7)]
    25       8.910959       8.910959       8.910959    1[6-(7,7)]
    26      14.754524      14.754524      14.754524    1[6-(7,7)]
    27      16.911459      16.911459      16.911459    1[6-(7,7)]
    28      22.755024      22.755024      22.755024    1[6-(7,7)]
    29      12.911209      12.911209      12.911209    1[6-(7,7)]
    30      18.754774      18.754774      18.754774    1[6-(7,7)]
    31      20.911709      20.911709      20.911709    1[6-(7,7)]
    32      10.754274      10.754274      10.754274    1[6-(7,7)]
    33      22.423804      22.423804      22.423804    6[1-(0),7-(6,66),7-(6,66)]
    34      21.033317      21.033317      21.033317    6[6-(6,7),6-(8,8),7-(6,66)]
    35      20.882907      20.882907      20.882907    6[6-(6,7),6-(8,8),7-(6,66)]
    36      20.414078      20.414078      20.414078    6[6-(6,7),8-(66),8-(66)]
    37      19.990052      19.990052      19.990052    6[6-(6,7),8-(66),8-(66)]
    38      16.405828      16.405828      16.405828    6[1-(0),7-(6,66),7-(6,66)]
    39      14.829729      14.829729      14.829729    6[6-(6,7),6-(8,8),7-(6,66)]
    40      14.352899      14.352899      14.352899    6[6-(6,7),6-(8,8),7-(6,66)]
    41      14.244093      14.244093      14.244093    6[6-(6,7),8-(66),8-(66,66)]
    42      13.005615      13.005615      13.005615    6[6-(6,7),8-(66),8-(66)]
    43      14.423303      14.423303      14.423303    6[1-(0),7-(6,66),7-(6,66)]
    44      13.032816      13.032816      13.032816    6[6-(6,7),6-(8,8),7-(6,66)]
    45      12.882407      12.882407      12.882407    6[6-(6,7),6-(8,8),7-(6,66)]
    46      12.413577      12.413577      12.413577    6[6-(6,7),8-(66),8-(66)]
    47      11.989551      11.989551      11.989551    6[6-(6,7),8-(66),8-(66)]
    48       8.405327       8.405327       8.405327    6[1-(0),7-(6,66),7-(6,66)]
    49       6.829228       6.829228       6.829228    6[6-(6,7),6-(8,8),7-(6,66)]
    50      22.353399      22.353399      22.353399    6[6-(6,7),6-(8,8),7-(6,66)]
    51       6.243591       6.243591       6.243591    6[6-(6,7),8-(66),8-(66,66)]
    52      21.006114      21.006114      21.006114    6[6-(6,7),8-(66),8-(66)]
    53      18.423553      18.423553      18.423553    6[1-(0),7-(6,66),7-(6,66)]
    54      17.033066      17.033066      17.033066    6[6-(6,7),6-(8,8),7-(6,66)]
    55      16.882657      16.882657      16.882657    6[6-(6,7),6-(8,8),7-(6,66)]
    56      16.413827      16.413827      16.413827    6[6-(6,7),8-(66),8-(66)]
    57      15.989802      15.989802      15.989802    6[6-(6,7),8-(66),8-(66)]
    58      12.405578      12.405578      12.405578    6[1-(0),7-(6,66),7-(6,66)]
    59      10.829479      10.829479      10.829479    6[6-(6,7),6-(8,8),7-(6,66)]
    60      10.352649      10.352649      10.352649    6[6-(6,7),6-(8,8),7-(6,66)]
    61      10.243842      10.243842      10.243842    6[6-(6,7),8-(66),8-(66,66)]
    62      25.006365      25.006365      25.006365    6[6-(6,7),8-(66),8-(66)]
    63      10.423053      10.423053      10.423053    6[1-(0),7-(6,66),7-(6,66)]
    64       9.032567       9.032567       9.032567    6[6-(6,7),6-(8,8),7-(6,66)]
    65       8.882157       8.882157       8.882157    6[6-(6,7),6-(8,8),7-(6,66)]
    66      24.414328      24.414328      24.414328    6[6-(6,7),8-(66),8-(66)]
    67       7.989301       7.989301       7.989301    6[6-(6,7),8-(66),8-(66)]
    68      20.406077      20.406077      20.406077    6[1-(0),7-(6,66),7-(6,66)]
    69      18.829979      18.829979      18.829979    6[6-(6,7),6-(8,8),7-(6,66)]
    70      18.353149      18.353149      18.353149    6[6-(6,7),6-(8,8),7-(6,66)]
    71      18.244342      18.244342      18.244342    6[6-(6,7),8-(66),8-(66,66)]
    72      17.005864      17.005864      17.005864    6[6-(6,7),8-(66),8-(66)]
    73         9.5782         9.5782         9.5782    6[1-(0),7-(6,66),7-(6,66)]
    74      10.968687      10.968687      10.968687    6[6-(6,7),6-(8,8),7-(6,66)]
    75      11.119097      11.119097      11.119097    6[6-(6,7),6-(8,8),7-(6,66)]
    76      11.587926      11.587926      11.587926    6[6-(6,7),8-(66),8-(66)]
    77      12.011952      12.011952      12.011952    6[6-(6,7),8-(66),8-(66)]
    78      15.596176      15.596176      15.596176    6[1-(0),7-(6,66),7-(6,66)]
    79      17.172275      17.172275      17.172275    6[6-(6,7),6-(8,8),7-(6,66)]
    80      17.649105      17.649105      17.649105    6[6-(6,7),6-(8,8),7-(6,66)]
    81      17.757911      17.757911      17.757911    6[6-(6,7),8-(66),8-(66,66)]
    82      18.996389      18.996389      18.996389    6[6-(6,7),8-(66),8-(66)]
    83      17.578701      17.578701      17.578701    6[1-(0),7-(6,66),7-(6,66)]
    84      18.969188      18.969188      18.969188    6[6-(6,7),6-(8,8),7-(6,66)]
    85      19.119597      19.119597      19.119597    6[6-(6,7),6-(8,8),7-(6,66)]
    86      19.588427      19.588427      19.588427    6[6-(6,7),8-(66),8-(66)]
    87      20.012453      20.012453      20.012453    6[6-(6,7),8-(66),8-(66)]
    88      23.596677      23.596677      23.596677    6[1-(0),7-(6,66),7-(6,66)]
    89      25.172776      25.172776      25.172776    6[6-(6,7),6-(8,8),7-(6,66)]
    90       9.648605       9.648605       9.648605    6[6-(6,7),6-(8,8),7-(6,66)]
    91      25.758413      25.758413      25.758413    6[6-(6,7),8-(66),8-(66,66)]
    92       10.99589       10.99589       10.99589    6[6-(6,7),8-(66),8-(66)]
    93      13.578451      13.578451      13.578451    6[1-(0),7-(6,66),7-(6,66)]
    94      14.968938      14.968938      14.968938    6[6-(6,7),6-(8,8),7-(6,66)]
    95      15.119347      15.119347      15.119347    6[6-(6,7),6-(8,8),7-(6,66)]
    96      15.588177      15.588177      15.588177    6[6-(6,7),8-(66),8-(66)]
    97      16.012202      16.012202      16.012202    6[6-(6,7),8-(66),8-(66)]
    98      19.596426      19.596426      19.596426    6[1-(0),7-(6,66),7-(6,66)]
    99      21.172525      21.172525      21.172525    6[6-(6,7),6-(8,8),7-(6,66)]
   100      21.649355      21.649355      21.649355    6[6-(6,7),6-(8,8),7-(6,66)]
   101      21.758162      21.758162      21.758162    6[6-(6,7),8-(66),8-(66,66)]
   102       6.995639       6.995639       6.995639    6[6-(6,7),8-(66),8-(66)]
   103      21.578951      21.578951      21.578951    6[1-(0),7-(6,66),7-(6,66)]
   104      22.969437      22.969437      22.969437    6[6-(6,7),6-(8,8),7-(6,66)]
   105      23.119847      23.119847      23.119847    6[6-(6,7),6-(8,8),7-(6,66)]
   106       7.587676       7.587676       7.587676    6[6-(6,7),8-(66),8-(66)]
   107      24.012703      24.012703      24.012703    6[6-(6,7),8-(66),8-(66)]
   108      11.595927      11.595927      11.595927    6[1-(0),7-(6,66),7-(6,66)]
   109      13.172025      13.172025      13.172025    6[6-(6,7),6-(8,8),7-(6,66)]
   110      13.648855      13.648855      13.648855    6[6-(6,7),6-(8,8),7-(6,66)]
   111      13.757662      13.757662      13.757662    6[6-(6,7),8-(66),8-(66,66)]
   112       14.99614       14.99614       14.99614    6[6-(6,7),8-(66),8-(66)]
   113      21.786964      21.786964      21.786964    7[6-(1,7),6-(6,6),66-(7,8,8,8,8)]
   114      22.028579      22.028579      22.028579    7[6-(1,7),6-(6,6),66-(7,8,8,8,8,8)]
   115      15.380163      15.380163      15.380163    7[6-(1,7),6-(6,6),66-(7,8,8,8,8,8)]
   116      16.153012      16.153012      16.153012    7[6-(1,7),6-(6,6),66-(7,8,8,8,8)]
   117      13.786463      13.786463      13.786463    7[6-(1,7),6-(6,6),66-(7,8,8,8,8)]
   118      14.028078      14.028078      14.028078    7[6-(1,7),6-(6,6),66-(7,8,8,8,8,8)]
   119       7.379663       7.379663       7.379663    7[6-(1,7),6-(6,6),66-(7,8,8,8,8,8)]
   120       8.152511       8.152511       8.152511    7[6-(1,7),6-(6,6),66-(7,8,8,8,8)]
   121      17.786714      17.786714      17.786714    7[6-(1,7),6-(6,6),66-(7,8,8,8,8)]
   122      18.028328      18.028328      18.028328    7[6-(1,7),6-(6,6),66-(7,8,8,8,8,8)]
   123      11.379914      11.379914      11.379914    7[6-(1,7),6-(6,6),66-(7,8,8,8,8,8)]
   124      12.152762      12.152762      12.152762    7[6-(1,7),6-(6,6),66-(7,8,8,8,8)]
   125       9.786213       9.786213       9.786213    7[6-(1,7),6-(6,6),66-(7,8,8,8,8)]
   126      10.027829      10.027829      10.027829    7[6-(1,7),6-(6,6),66-(7,8,8,8,8,8)]
   127      19.380413      19.380413      19.380413    7[6-(1,7),6-(6,6),66-(7,8,8,8,8,8)]
   128      20.153261      20.153261      20.153261    7[6-(1,7),6-(6,6),66-(7,8,8,8,8)]
   129       10.21504       10.21504       10.21504    7[6-(1,7),6-(6,6),66-(7,8,8,8,8)]
   130       9.973425       9.973425       9.973425    7[6-(1,7),6-(6,6),66-(7,8,8,8,8,8)]
   131      16.621841      16.621841      16.621841    7[6-(1,7),6-(6,6),66-(7,8,8,8,8,8)]
   132      15.848992      15.848992      15.848992    7[6-(1,7),6-(6,6),66-(7,8,8,8,8)]
   133      18.215541      18.215541      18.215541    7[6-(1,7),6-(6,6),66-(7,8,8,8,8)]
   134      17.973926      17.973926      17.973926    7[6-(1,7),6-(6,6),66-(7,8,8,8,8,8)]
   135      24.622341      24.622341      24.622341    7[6-(1,7),6-(6,6),66-(7,8,8,8,8,8)]
   136      23.849493      23.849493      23.849493    7[6-(1,7),6-(6,6),66-(7,8,8,8,8)]
   137       14.21529       14.21529       14.21529    7[6-(1,7),6-(6,6),66-(7,8,8,8,8)]
   138      13.973676      13.973676      13.973676    7[6-(1,7),6-(6,6),66-(7,8,8,8,8,8)]
   139       20.62209       20.62209       20.62209    7[6-(1,7),6-(6,6),66-(7,8,8,8,8,8)]
   140      19.849242      19.849242      19.849242    7[6-(1,7),6-(6,6),66-(7,8,8,8,8)]
   141      22.215791      22.215791      22.215791    7[6-(1,7),6-(6,6),66-(7,8,8,8,8)]
   142      21.974175      21.974175      21.974175    7[6-(1,7),6-(6,6),66-(7,8,8,8,8,8)]
   143      12.621591      12.621591      12.621591    7[6-(1,7),6-(6,6),66-(7,8,8,8,8,8)]
   144      11.848743      11.848743      11.848743    7[6-(1,7),6-(6,6),66-(7,8,8,8,8)]
   145      11.450316      11.450316      11.450316    8[6-(6,8),66-(7,7,8,8,8)]
   146      12.922408      12.922408      12.922408    8[6-(6,8),66-(7,7,8,8,8,8)]
   147      20.265269      20.265269      20.265269    8[6-(6,8),66-(7,7,8,8,8)]
   148       18.99479       18.99479       18.99479    8[6-(6,8),66-(7,7,8,8,8)]
   149       6.992438       6.992438       6.992438    8[6-(6,8),66-(7,7,8,8,8)]
   150       13.08082       13.08082       13.08082    8[6-(6,8),66-(7,7,8,8,8,8),66-(7,7,8,8,8,8)]
   151       12.92721       12.92721       12.92721    8[6-(6,8),66-(7,7,8,8,8,8)]
   152      12.058356      12.058356      12.058356    8[6-(6,8),66-(7,7,8,8,8,8)]
   153      11.450317      11.450317      11.450317    8[6-(6,8),66-(7,7,8,8,8)]
   154      12.922409      12.922409      12.922409    8[6-(6,8),66-(7,7,8,8,8,8)]
   155       20.26527       20.26527       20.26527    8[6-(6,8),66-(7,7,8,8,8)]
   156      10.994288      10.994288      10.994288    8[6-(6,8),66-(7,7,8,8,8)]
   157       6.992438       6.992438       6.992438    8[6-(6,8),66-(7,7,8,8,8)]
   158       5.080319       5.080319       5.080319    8[6-(6,8),66-(7,7,8,8,8,8),66-(7,7,8,8,8,8)]
   159       20.92771       20.92771       20.92771    8[6-(6,8),66-(7,7,8,8,8,8)]
   160      20.058855      20.058855      20.058855    8[6-(6,8),66-(7,7,8,8,8,8)]
   161      23.451069      23.451069      23.451069    8[6-(6,8),66-(7,7,8,8,8)]
   162      24.923161      24.923161      24.923161    8[6-(6,8),66-(7,7,8,8,8,8)]
   163       8.264517       8.264517       8.264517    8[6-(6,8),66-(7,7,8,8,8)]
   164      14.994539      14.994539      14.994539    8[6-(6,8),66-(7,7,8,8,8)]
   165      10.992689      10.992689      10.992689    8[6-(6,8),66-(7,7,8,8,8)]
   166        9.08057        9.08057        9.08057    8[6-(6,8),66-(7,7,8,8,8,8),66-(7,7,8,8,8,8)]
   167      24.927961      24.927961      24.927961    8[6-(6,8),66-(7,7,8,8,8,8)]
   168      24.059106      24.059106      24.059106    8[6-(6,8),66-(7,7,8,8,8,8)]
   169      23.451068      23.451068      23.451068    8[6-(6,8),66-(7,7,8,8,8)]
   170       24.92316       24.92316       24.92316    8[6-(6,8),66-(7,7,8,8,8,8)]
   171       8.264518       8.264518       8.264518    8[6-(6,8),66-(7,7,8,8,8)]
   172      22.995039      22.995039      22.995039    8[6-(6,8),66-(7,7,8,8,8)]
   173      18.993189      18.993189      18.993189    8[6-(6,8),66-(7,7,8,8,8)]
   174      17.081069      17.081069      17.081069    8[6-(6,8),66-(7,7,8,8,8,8),66-(7,7,8,8,8,8)]
   175      16.927459      16.927459      16.927459    8[6-(6,8),66-(7,7,8,8,8,8)]
   176      16.058605      16.058605      16.058605    8[6-(6,8),66-(7,7,8,8,8,8)]
   177      20.551688      20.551688      20.551688    8[6-(6,8),66-(7,7,8,8,8)]
   178      19.079596      19.079596      19.079596    8[6-(6,8),66-(7,7,8,8,8,8)]
   179      11.736735      11.736735      11.736735    8[6-(6,8),66-(7,7,8,8,8)]
   180      13.007214      13.007214      13.007214    8[6-(6,8),66-(7,7,8,8,8)]
   181      17.009064      17.009064      17.009064    8[6-(6,8),66-(7,7,8,8,8)]
   182      18.921184      18.921184      18.921184    8[6-(6,8),66-(7,7,8,8,8,8),66-(7,7,8,8,8,8)]
   183      19.074794      19.074794      19.074794    8[6-(6,8),66-(7,7,8,8,8,8)]
   184      19.943648      19.943648      19.943648    8[6-(6,8),66-(7,7,8,8,8,8)]
   185      20.551687      20.551687      20.551687    8[6-(6,8),66-(7,7,8,8,8)]
   186      19.079595      19.079595      19.079595    8[6-(6,8),66-(7,7,8,8,8,8)]
   187      11.736734      11.736734      11.736734    8[6-(6,8),66-(7,7,8,8,8)]
   188      21.007716      21.007716      21.007716    8[6-(6,8),66-(7,7,8,8,8)]
   189      25.009566      25.009566      25.009566    8[6-(6,8),66-(7,7,8,8,8)]
   190      26.921685      26.921685      26.921685    8[6-(6,8),66-(7,7,8,8,8,8),66-(7,7,8,8,8,8)]
   191      11.074294      11.074294      11.074294    8[6-(6,8),66-(7,7,8,8,8,8)]
   192      11.943149      11.943149      11.943149    8[6-(6,8),66-(7,7,8,8,8,8)]
   193       8.550935       8.550935       8.550935    8[6-(6,8),66-(7,7,8,8,8)]
   194       7.078843       7.078843       7.078843    8[6-(6,8),66-(7,7,8,8,8,8)]
   195      23.737487      23.737487      23.737487    8[6-(6,8),66-(7,7,8,8,8)]
   196      17.007465      17.007465      17.007465    8[6-(6,8),66-(7,7,8,8,8)]
   197      13.008813      13.008813      13.008813    8[6-(6,8),66-(7,7,8,8,8)]
   198      22.921434      22.921434      22.921434    8[6-(6,8),66-(7,7,8,8,8,8),66-(7,7,8,8,8,8)]
   199       7.074043       7.074043       7.074043    8[6-(6,8),66-(7,7,8,8,8,8)]
   200       7.942898       7.942898       7.942898    8[6-(6,8),66-(7,7,8,8,8,8)]
   201       8.550936       8.550936       8.550936    8[6-(6,8),66-(7,7,8,8,8)]
   202       7.078844       7.078844       7.078844    8[6-(6,8),66-(7,7,8,8,8,8)]
   203      23.737486      23.737486      23.737486    8[6-(6,8),66-(7,7,8,8,8)]
   204       9.006965       9.006965       9.006965    8[6-(6,8),66-(7,7,8,8,8)]
   205      13.008815      13.008815      13.008815    8[6-(6,8),66-(7,7,8,8,8)]
   206      14.920935      14.920935      14.920935    8[6-(6,8),66-(7,7,8,8,8,8),66-(7,7,8,8,8,8)]
   207      15.074545      15.074545      15.074545    8[6-(6,8),66-(7,7,8,8,8,8)]
   208      15.943399      15.943399      15.943399    8[6-(6,8),66-(7,7,8,8,8,8)]
