# Supplementary material for: A collection of forcefield precursors for metal–organic frameworks
Source: RSC Adv. 2019 Nov 13;9(63):36492–507. doi: 10.1039/c9ra07327b (PMC9075174; doi:10.1039/c9ra07327b)
Supplement: RA-009-C9RA07327B-s2707 [file RA-009-C9RA07327B-s2707.txt]

WEMDID_clean

9.716600    0.000000    0.000000
0.000000    11.926000    0.000000
-2.026239    0.000000    12.213057

     1       6.289051       6.289051       6.289051    60[8-(6),8-(6),8-(6),8-(6),8-(6),8-(6),8-(6),8-(6)]
     2       5.246491       5.246491       5.246491    60[8-(6),8-(6),8-(6),8-(6),8-(6),8-(6),8-(6),8-(6)]
     3        1.40131        1.40131        1.40131    60[8-(6),8-(6),8-(6),8-(6),8-(6),8-(6),8-(6),8-(6)]
     4        2.44387        2.44387        2.44387    60[8-(6),8-(6),8-(6),8-(6),8-(6),8-(6),8-(6),8-(6)]
     5       -0.50147       -0.50147       -0.50147    6[6-(8,8),8-(60),8-(60)]
     6       3.790528       3.790528       3.790528    6[6-(8,8),8-(60),8-(60)]
     7       5.208923       5.208923       5.208923    6[6-(8,8),8-(60),8-(60)]
     8       6.331828       6.331828       6.331828    6[6-(8,8),8-(60),8-(60)]
     9       2.320412       2.320412       2.320412    6[6-(8,8),8-(60),8-(60)]
    10       0.054652       0.054652       0.054652    6[6-(8,8),8-(60),8-(60)]
    11       6.326619       6.326619       6.326619    6[6-(8,8),8-(60),8-(60)]
    12       5.203714       5.203714       5.203714    6[6-(8,8),8-(60),8-(60)]
    13       8.191831       8.191831       8.191831    6[6-(8,8),8-(60),8-(60)]
    14       3.899833       3.899833       3.899833    6[6-(8,8),8-(60),8-(60)]
    15       2.481438       2.481438       2.481438    6[6-(8,8),8-(60),8-(60)]
    16       1.358533       1.358533       1.358533    6[6-(8,8),8-(60),8-(60)]
    17       5.369949       5.369949       5.369949    6[6-(8,8),8-(60),8-(60)]
    18       9.661948       9.661948       9.661948    6[6-(8,8),8-(60),8-(60)]
    19       1.363742       1.363742       1.363742    6[6-(8,8),8-(60),8-(60)]
    20       2.486647       2.486647       2.486647    6[6-(8,8),8-(60),8-(60)]
    21       0.698982       0.698982       0.698982    8[6-(6,8),60-(8,8,8,8,8,8,8)]
    22       -0.96303       -0.96303       -0.96303    8[6-(6,8),60-(8,8,8,8,8,8,8)]
    23       3.011673       3.011673       3.011673    8[6-(6,8),60-(8,8,8,8,8,8,8)]
    24       4.500883       4.500883       4.500883    8[6-(6,8),60-(8,8,8,8,8,8,8)]
    25       5.137963       5.137963       5.137963    8[6-(6,8),60-(8,8,8,8,8,8,8)]
    26       4.470741       4.470741       4.470741    8[6-(6,8),60-(8,8,8,8,8,8,8)]
    27       7.017144       7.017144       7.017144    8[6-(6,8),60-(8,8,8,8,8,8,8)]
    28       6.461519       6.461519       6.461519    8[6-(6,8),60-(8,8,8,8,8,8,8)]
    29        1.11996        1.11996        1.11996    8[6-(6,8),60-(8,8,8,8,8,8,8)]
    30       2.781972       2.781972       2.781972    8[6-(6,8),60-(8,8,8,8,8,8,8)]
    31       0.833507       0.833507       0.833507    8[6-(6,8),60-(8,8,8,8,8,8,8)]
    32       7.034658       7.034658       7.034658    8[6-(6,8),60-(8,8,8,8,8,8,8)]
    33       6.397578       6.397578       6.397578    8[6-(6,8),60-(8,8,8,8,8,8,8)]
    34       7.064801       7.064801       7.064801    8[6-(6,8),60-(8,8,8,8,8,8,8)]
    35       4.518398       4.518398       4.518398    8[6-(6,8),60-(8,8,8,8,8,8,8)]
    36       5.074022       5.074022       5.074022    8[6-(6,8),60-(8,8,8,8,8,8,8)]
    37       6.991379       6.991379       6.991379    8[6-(6,8),60-(8,8,8,8,8,8,8)]
    38       8.653391       8.653391       8.653391    8[6-(6,8),60-(8,8,8,8,8,8,8)]
    39       4.678688       4.678688       4.678688    8[6-(6,8),60-(8,8,8,8,8,8,8)]
    40       3.189478       3.189478       3.189478    8[6-(6,8),60-(8,8,8,8,8,8,8)]
    41       2.552398       2.552398       2.552398    8[6-(6,8),60-(8,8,8,8,8,8,8)]
    42        3.21962        3.21962        3.21962    8[6-(6,8),60-(8,8,8,8,8,8,8)]
    43       0.673217       0.673217       0.673217    8[6-(6,8),60-(8,8,8,8,8,8,8)]
    44       1.228842       1.228842       1.228842    8[6-(6,8),60-(8,8,8,8,8,8,8)]
    45       6.570401       6.570401       6.570401    8[6-(6,8),60-(8,8,8,8,8,8,8)]
    46       4.908389       4.908389       4.908389    8[6-(6,8),60-(8,8,8,8,8,8,8)]
    47       6.856854       6.856854       6.856854    8[6-(6,8),60-(8,8,8,8,8,8,8)]
    48       0.655703       0.655703       0.655703    8[6-(6,8),60-(8,8,8,8,8,8,8)]
    49       1.292783       1.292783       1.292783    8[6-(6,8),60-(8,8,8,8,8,8,8)]
    50        0.62556        0.62556        0.62556    8[6-(6,8),60-(8,8,8,8,8,8,8)]
    51       3.171963       3.171963       3.171963    8[6-(6,8),60-(8,8,8,8,8,8,8)]
    52       2.616339       2.616339       2.616339    8[6-(6,8),60-(8,8,8,8,8,8,8)]
