# Supplementary material for: A collection of forcefield precursors for metal–organic frameworks
Source: RSC Adv. 2019 Nov 13;9(63):36492–507. doi: 10.1039/c9ra07327b (PMC9075174; doi:10.1039/c9ra07327b)
Supplement: RA-009-C9RA07327B-s2708 [file RA-009-C9RA07327B-s2708.txt]

WEMDOJ_clean

9.688500    0.000000    0.000000
0.000000    11.817000    0.000000
-1.983436    0.000000    12.165371

     1       6.290893       6.290893       6.290893    62[8-(6),8-(6),8-(6),8-(6),8-(6),8-(6),8-(6),8-(6)]
     2       5.266703       5.266703       5.266703    62[8-(6),8-(6),8-(6),8-(6),8-(6),8-(6),8-(6),8-(6)]
     3       1.414171       1.414171       1.414171    62[8-(6),8-(6),8-(6),8-(6),8-(6),8-(6),8-(6),8-(6)]
     4       2.438361       2.438361       2.438361    62[8-(6),8-(6),8-(6),8-(6),8-(6),8-(6),8-(6),8-(6)]
     5       3.805676       3.805676       3.805676    6[6-(8,8),8-(62),8-(62)]
     6       6.326914       6.326914       6.326914    6[6-(8,8),8-(62),8-(62)]
     7       5.202609       5.202609       5.202609    6[6-(8,8),8-(62),8-(62)]
     8      -0.473816      -0.473816      -0.473816    6[6-(8,8),8-(62),8-(62)]
     9       0.046856       0.046856       0.046856    6[6-(8,8),8-(62),8-(62)]
    10       5.230682       5.230682       5.230682    6[6-(8,8),8-(62),8-(62)]
    11       6.354987       6.354987       6.354987    6[6-(8,8),8-(62),8-(62)]
    12       2.342912       2.342912       2.342912    6[6-(8,8),8-(62),8-(62)]
    13       3.899388       3.899388       3.899388    6[6-(8,8),8-(62),8-(62)]
    14        1.37815        1.37815        1.37815    6[6-(8,8),8-(62),8-(62)]
    15       2.502455       2.502455       2.502455    6[6-(8,8),8-(62),8-(62)]
    16        8.17888        8.17888        8.17888    6[6-(8,8),8-(62),8-(62)]
    17       9.641644       9.641644       9.641644    6[6-(8,8),8-(62),8-(62)]
    18       2.474382       2.474382       2.474382    6[6-(8,8),8-(62),8-(62)]
    19       1.350077       1.350077       1.350077    6[6-(8,8),8-(62),8-(62)]
    20       5.362152       5.362152       5.362152    6[6-(8,8),8-(62),8-(62)]
    21       4.526167       4.526167       4.526167    8[6-(6,8),62-(8,8,8,8,8,8,8)]
    22       3.007502       3.007502       3.007502    8[6-(6,8),62-(8,8,8,8,8,8,8)]
    23       7.061202       7.061202       7.061202    8[6-(6,8),62-(8,8,8,8,8,8,8)]
    24       6.420297       6.420297       6.420297    8[6-(6,8),62-(8,8,8,8,8,8,8)]
    25       4.527017       4.527017       4.527017    8[6-(6,8),62-(8,8,8,8,8,8,8)]
    26       5.059318       5.059318       5.059318    8[6-(6,8),62-(8,8,8,8,8,8,8)]
    27      -0.948626      -0.948626      -0.948626    8[6-(6,8),62-(8,8,8,8,8,8,8)]
    28       0.721149       0.721149       0.721149    8[6-(6,8),62-(8,8,8,8,8,8,8)]
    29       7.031429       7.031429       7.031429    8[6-(6,8),62-(8,8,8,8,8,8,8)]
    30        0.84503        0.84503        0.84503    8[6-(6,8),62-(8,8,8,8,8,8,8)]
    31       4.496394       4.496394       4.496394    8[6-(6,8),62-(8,8,8,8,8,8,8)]
    32       5.137299       5.137299       5.137299    8[6-(6,8),62-(8,8,8,8,8,8,8)]
    33       7.030579       7.030579       7.030579    8[6-(6,8),62-(8,8,8,8,8,8,8)]
    34       6.498278       6.498278       6.498278    8[6-(6,8),62-(8,8,8,8,8,8,8)]
    35       2.817722       2.817722       2.817722    8[6-(6,8),62-(8,8,8,8,8,8,8)]
    36       1.147947       1.147947       1.147947    8[6-(6,8),62-(8,8,8,8,8,8,8)]
    37       3.178897       3.178897       3.178897    8[6-(6,8),62-(8,8,8,8,8,8,8)]
    38       4.697562       4.697562       4.697562    8[6-(6,8),62-(8,8,8,8,8,8,8)]
    39       0.643862       0.643862       0.643862    8[6-(6,8),62-(8,8,8,8,8,8,8)]
    40       1.284767       1.284767       1.284767    8[6-(6,8),62-(8,8,8,8,8,8,8)]
    41       3.178047       3.178047       3.178047    8[6-(6,8),62-(8,8,8,8,8,8,8)]
    42       2.645746       2.645746       2.645746    8[6-(6,8),62-(8,8,8,8,8,8,8)]
    43        8.65369        8.65369        8.65369    8[6-(6,8),62-(8,8,8,8,8,8,8)]
    44       6.983915       6.983915       6.983915    8[6-(6,8),62-(8,8,8,8,8,8,8)]
    45       0.673635       0.673635       0.673635    8[6-(6,8),62-(8,8,8,8,8,8,8)]
    46       6.860034       6.860034       6.860034    8[6-(6,8),62-(8,8,8,8,8,8,8)]
    47        3.20867        3.20867        3.20867    8[6-(6,8),62-(8,8,8,8,8,8,8)]
    48       2.567765       2.567765       2.567765    8[6-(6,8),62-(8,8,8,8,8,8,8)]
    49       0.674485       0.674485       0.674485    8[6-(6,8),62-(8,8,8,8,8,8,8)]
    50       1.206786       1.206786       1.206786    8[6-(6,8),62-(8,8,8,8,8,8,8)]
    51       4.887342       4.887342       4.887342    8[6-(6,8),62-(8,8,8,8,8,8,8)]
    52       6.557117       6.557117       6.557117    8[6-(6,8),62-(8,8,8,8,8,8,8)]
