# Supplementary material for: A collection of forcefield precursors for metal–organic frameworks
Source: RSC Adv. 2019 Nov 13;9(63):36492–507. doi: 10.1039/c9ra07327b (PMC9075174; doi:10.1039/c9ra07327b)
Supplement: RA-009-C9RA07327B-s2709 [file RA-009-C9RA07327B-s2709.txt]

WEMDUP_clean

9.666100    0.000000    0.000000
0.000000    11.737000    0.000000
-1.977423    0.000000    12.155206

     1        6.27597        6.27597        6.27597    63[8-(6),8-(6),8-(6),8-(6),8-(6),8-(6),8-(6),8-(6)]
     2       5.257045       5.257045       5.257045    63[8-(6),8-(6),8-(6),8-(6),8-(6),8-(6),8-(6),8-(6)]
     3       1.412707       1.412707       1.412707    63[8-(6),8-(6),8-(6),8-(6),8-(6),8-(6),8-(6),8-(6)]
     4       2.431632       2.431632       2.431632    63[8-(6),8-(6),8-(6),8-(6),8-(6),8-(6),8-(6),8-(6)]
     5       5.185344       5.185344       5.185344    6[6-(8,8),8-(63),8-(63)]
     6       6.316605       6.316605       6.316605    6[6-(8,8),8-(63),8-(63)]
     7       -0.47385       -0.47385       -0.47385    6[6-(8,8),8-(63),8-(63)]
     8       3.892471       3.892471       3.892471    6[6-(8,8),8-(63),8-(63)]
     9       6.347672       6.347672       6.347672    6[6-(8,8),8-(63),8-(63)]
    10        5.21641        5.21641        5.21641    6[6-(8,8),8-(63),8-(63)]
    11       2.340766       2.340766       2.340766    6[6-(8,8),8-(63),8-(63)]
    12       9.617967       9.617967       9.617967    6[6-(8,8),8-(63),8-(63)]
    13       2.503333       2.503333       2.503333    6[6-(8,8),8-(63),8-(63)]
    14       1.372072       1.372072       1.372072    6[6-(8,8),8-(63),8-(63)]
    15       8.162527       8.162527       8.162527    6[6-(8,8),8-(63),8-(63)]
    16       3.796206       3.796206       3.796206    6[6-(8,8),8-(63),8-(63)]
    17       1.341005       1.341005       1.341005    6[6-(8,8),8-(63),8-(63)]
    18       2.472267       2.472267       2.472267    6[6-(8,8),8-(63),8-(63)]
    19       5.347911       5.347911       5.347911    6[6-(8,8),8-(63),8-(63)]
    20       0.048133       0.048133       0.048133    6[6-(8,8),8-(63),8-(63)]
    21       5.030641       5.030641       5.030641    8[6-(6,8),63-(8,8,8,8,8,8,8)]
    22       4.519863       4.519863       4.519863    8[6-(6,8),63-(8,8,8,8,8,8,8)]
    23       7.036786       7.036786       7.036786    8[6-(6,8),63-(8,8,8,8,8,8,8)]
    24       6.412039       6.412039       6.412039    8[6-(6,8),63-(8,8,8,8,8,8,8)]
    25      -0.941473      -0.941473      -0.941473    8[6-(6,8),63-(8,8,8,8,8,8,8)]
    26       0.723522       0.723522       0.723522    8[6-(6,8),63-(8,8,8,8,8,8,8)]
    27       4.693729       4.693729       4.693729    8[6-(6,8),63-(8,8,8,8,8,8,8)]
    28       3.163292       3.163292       3.163292    8[6-(6,8),63-(8,8,8,8,8,8,8)]
    29       6.502375       6.502375       6.502375    8[6-(6,8),63-(8,8,8,8,8,8,8)]
    30       7.013152       7.013152       7.013152    8[6-(6,8),63-(8,8,8,8,8,8,8)]
    31        4.49623        4.49623        4.49623    8[6-(6,8),63-(8,8,8,8,8,8,8)]
    32       5.120976       5.120976       5.120976    8[6-(6,8),63-(8,8,8,8,8,8,8)]
    33       2.808389       2.808389       2.808389    8[6-(6,8),63-(8,8,8,8,8,8,8)]
    34       1.143393       1.143393       1.143393    8[6-(6,8),63-(8,8,8,8,8,8,8)]
    35       6.839286       6.839286       6.839286    8[6-(6,8),63-(8,8,8,8,8,8,8)]
    36       0.681047       0.681047       0.681047    8[6-(6,8),63-(8,8,8,8,8,8,8)]
    37       2.658036       2.658036       2.658036    8[6-(6,8),63-(8,8,8,8,8,8,8)]
    38       3.168814       3.168814       3.168814    8[6-(6,8),63-(8,8,8,8,8,8,8)]
    39       0.651891       0.651891       0.651891    8[6-(6,8),63-(8,8,8,8,8,8,8)]
    40       1.276638       1.276638       1.276638    8[6-(6,8),63-(8,8,8,8,8,8,8)]
    41        8.63015        8.63015        8.63015    8[6-(6,8),63-(8,8,8,8,8,8,8)]
    42       6.965155       6.965155       6.965155    8[6-(6,8),63-(8,8,8,8,8,8,8)]
    43       2.994948       2.994948       2.994948    8[6-(6,8),63-(8,8,8,8,8,8,8)]
    44       4.525385       4.525385       4.525385    8[6-(6,8),63-(8,8,8,8,8,8,8)]
    45       1.186302       1.186302       1.186302    8[6-(6,8),63-(8,8,8,8,8,8,8)]
    46       0.675525       0.675525       0.675525    8[6-(6,8),63-(8,8,8,8,8,8,8)]
    47       3.192447       3.192447       3.192447    8[6-(6,8),63-(8,8,8,8,8,8,8)]
    48       2.567701       2.567701       2.567701    8[6-(6,8),63-(8,8,8,8,8,8,8)]
    49       4.880288       4.880288       4.880288    8[6-(6,8),63-(8,8,8,8,8,8,8)]
    50       6.545284       6.545284       6.545284    8[6-(6,8),63-(8,8,8,8,8,8,8)]
    51       0.849391       0.849391       0.849391    8[6-(6,8),63-(8,8,8,8,8,8,8)]
    52        7.00763        7.00763        7.00763    8[6-(6,8),63-(8,8,8,8,8,8,8)]
