# Supplementary material for: A collection of forcefield precursors for metal–organic frameworks
Source: RSC Adv. 2019 Nov 13;9(63):36492–507. doi: 10.1039/c9ra07327b (PMC9075174; doi:10.1039/c9ra07327b)
Supplement: RA-009-C9RA07327B-s2710 [file RA-009-C9RA07327B-s2710.txt]

WEMFAX_clean

9.659000    0.000000    0.000000
0.000000    11.718000    0.000000
-1.963501    0.000000    12.123020

     1       6.278596       6.278596       6.278596    64[8-(6),8-(6),8-(6),8-(6),8-(6),8-(6),8-(6),8-(6)]
     2       5.264652       5.264652       5.264652    64[8-(6),8-(6),8-(6),8-(6),8-(6),8-(6),8-(6),8-(6)]
     3       1.416903       1.416903       1.416903    64[8-(6),8-(6),8-(6),8-(6),8-(6),8-(6),8-(6),8-(6)]
     4       2.430847       2.430847       2.430847    64[8-(6),8-(6),8-(6),8-(6),8-(6),8-(6),8-(6),8-(6)]
     5       6.354098       6.354098       6.354098    6[6-(8,8),8-(64),8-(64)]
     6       5.229281       5.229281       5.229281    6[6-(8,8),8-(64),8-(64)]
     7      -0.467466      -0.467466      -0.467466    6[6-(8,8),8-(64),8-(64)]
     8        3.79636        3.79636        3.79636    6[6-(8,8),8-(64),8-(64)]
     9        5.18915        5.18915        5.18915    6[6-(8,8),8-(64),8-(64)]
    10       6.313967       6.313967       6.313967    6[6-(8,8),8-(64),8-(64)]
    11       2.351714       2.351714       2.351714    6[6-(8,8),8-(64),8-(64)]
    12       0.051389       0.051389       0.051389    6[6-(8,8),8-(64),8-(64)]
    13       1.341401       1.341401       1.341401    6[6-(8,8),8-(64),8-(64)]
    14       2.466218       2.466218       2.466218    6[6-(8,8),8-(64),8-(64)]
    15       8.162965       8.162965       8.162965    6[6-(8,8),8-(64),8-(64)]
    16       3.899139       3.899139       3.899139    6[6-(8,8),8-(64),8-(64)]
    17       2.506349       2.506349       2.506349    6[6-(8,8),8-(64),8-(64)]
    18       1.381532       1.381532       1.381532    6[6-(8,8),8-(64),8-(64)]
    19       5.343785       5.343785       5.343785    6[6-(8,8),8-(64),8-(64)]
    20       9.607611       9.607611       9.607611    6[6-(8,8),8-(64),8-(64)]
    21       7.021385       7.021385       7.021385    8[6-(6,8),64-(8,8,8,8,8,8,8)]
    22       6.517886       6.517886       6.517886    8[6-(6,8),64-(8,8,8,8,8,8,8)]
    23       5.121145       5.121145       5.121145    8[6-(6,8),64-(8,8,8,8,8,8,8)]
    24       4.503446       4.503446       4.503446    8[6-(6,8),64-(8,8,8,8,8,8,8)]
    25      -0.939724      -0.939724      -0.939724    8[6-(6,8),64-(8,8,8,8,8,8,8)]
    26       0.726213       0.726213       0.726213    8[6-(6,8),64-(8,8,8,8,8,8,8)]
    27       4.533755       4.533755       4.533755    8[6-(6,8),64-(8,8,8,8,8,8,8)]
    28        2.99173        2.99173        2.99173    8[6-(6,8),64-(8,8,8,8,8,8,8)]
    29       4.521864       4.521864       4.521864    8[6-(6,8),64-(8,8,8,8,8,8,8)]
    30       5.025362       5.025362       5.025362    8[6-(6,8),64-(8,8,8,8,8,8,8)]
    31       6.422104       6.422104       6.422104    8[6-(6,8),64-(8,8,8,8,8,8,8)]
    32       7.039803       7.039803       7.039803    8[6-(6,8),64-(8,8,8,8,8,8,8)]
    33       2.823973       2.823973       2.823973    8[6-(6,8),64-(8,8,8,8,8,8,8)]
    34       1.158035       1.158035       1.158035    8[6-(6,8),64-(8,8,8,8,8,8,8)]
    35       7.009494       7.009494       7.009494    8[6-(6,8),64-(8,8,8,8,8,8,8)]
    36        0.85602        0.85602        0.85602    8[6-(6,8),64-(8,8,8,8,8,8,8)]
    37       0.674114       0.674114       0.674114    8[6-(6,8),64-(8,8,8,8,8,8,8)]
    38       1.177613       1.177613       1.177613    8[6-(6,8),64-(8,8,8,8,8,8,8)]
    39       2.574354       2.574354       2.574354    8[6-(6,8),64-(8,8,8,8,8,8,8)]
    40       3.192053       3.192053       3.192053    8[6-(6,8),64-(8,8,8,8,8,8,8)]
    41       8.635223       8.635223       8.635223    8[6-(6,8),64-(8,8,8,8,8,8,8)]
    42       6.969286       6.969286       6.969286    8[6-(6,8),64-(8,8,8,8,8,8,8)]
    43       3.161744       3.161744       3.161744    8[6-(6,8),64-(8,8,8,8,8,8,8)]
    44       4.703769       4.703769       4.703769    8[6-(6,8),64-(8,8,8,8,8,8,8)]
    45       3.173635       3.173635       3.173635    8[6-(6,8),64-(8,8,8,8,8,8,8)]
    46       2.670137       2.670137       2.670137    8[6-(6,8),64-(8,8,8,8,8,8,8)]
    47       1.273395       1.273395       1.273395    8[6-(6,8),64-(8,8,8,8,8,8,8)]
    48       0.655696       0.655696       0.655696    8[6-(6,8),64-(8,8,8,8,8,8,8)]
    49       4.871526       4.871526       4.871526    8[6-(6,8),64-(8,8,8,8,8,8,8)]
    50       6.537464       6.537464       6.537464    8[6-(6,8),64-(8,8,8,8,8,8,8)]
    51       0.686005       0.686005       0.686005    8[6-(6,8),64-(8,8,8,8,8,8,8)]
    52       6.839479       6.839479       6.839479    8[6-(6,8),64-(8,8,8,8,8,8,8)]
