# Supplementary material for: A collection of forcefield precursors for metal–organic frameworks
Source: RSC Adv. 2019 Nov 13;9(63):36492–507. doi: 10.1039/c9ra07327b (PMC9075174; doi:10.1039/c9ra07327b)
Supplement: RA-009-C9RA07327B-s2711 [file RA-009-C9RA07327B-s2711.txt]

WEMFEB_clean

9.651500    0.000000    0.000000
0.000000    11.655000    0.000000
-1.948104    0.000000    12.108286

     1       6.248049       6.248049       6.248049    65[8-(6),8-(6),8-(6),8-(6),8-(6),8-(6),8-(6),8-(6)]
     2       7.255149       7.255149       7.255149    65[8-(6),8-(6),8-(6),8-(6),8-(6),8-(6),8-(6),8-(6)]
     3       1.455347       1.455347       1.455347    65[8-(6),8-(6),8-(6),8-(6),8-(6),8-(6),8-(6),8-(6)]
     4       0.448247       0.448247       0.448247    65[8-(6),8-(6),8-(6),8-(6),8-(6),8-(6),8-(6),8-(6)]
     5       6.163624       6.163624       6.163624    6[6-(8,8),8-(65),8-(65)]
     6       8.633237       8.633237       8.633237    6[6-(8,8),8-(65),8-(65)]
     7       4.361213       4.361213       4.361213    6[6-(8,8),8-(65),8-(65)]
     8       7.292679       7.292679       7.292679    6[6-(8,8),8-(65),8-(65)]
     9       7.339574       7.339574       7.339574    6[6-(8,8),8-(65),8-(65)]
    10       4.869961       4.869961       4.869961    6[6-(8,8),8-(65),8-(65)]
    11       7.193881       7.193881       7.193881    6[6-(8,8),8-(65),8-(65)]
    12       6.210519       6.210519       6.210519    6[6-(8,8),8-(65),8-(65)]
    13       1.539772       1.539772       1.539772    6[6-(8,8),8-(65),8-(65)]
    14      -0.929841      -0.929841      -0.929841    6[6-(8,8),8-(65),8-(65)]
    15       3.342183       3.342183       3.342183    6[6-(8,8),8-(65),8-(65)]
    16       0.410717       0.410717       0.410717    6[6-(8,8),8-(65),8-(65)]
    17       0.363822       0.363822       0.363822    6[6-(8,8),8-(65),8-(65)]
    18       4.781539       4.781539       4.781539    6[6-(8,8),8-(65),8-(65)]
    19       0.509515       0.509515       0.509515    6[6-(8,8),8-(65),8-(65)]
    20       1.492877       1.492877       1.492877    6[6-(8,8),8-(65),8-(65)]
    21       5.493885       5.493885       5.493885    8[6-(6,8),65-(8,8,8,8,8,8,8)]
    22       5.994262       5.994262       5.994262    8[6-(6,8),65-(8,8,8,8,8,8,8)]
    23       7.817497       7.817497       7.817497    8[6-(6,8),65-(8,8,8,8,8,8,8)]
    24      -0.273191      -0.273191      -0.273191    8[6-(6,8),65-(8,8,8,8,8,8,8)]
    25       5.569273       5.569273       5.569273    8[6-(6,8),65-(8,8,8,8,8,8,8)]
    26       3.890459       3.890459       3.890459    8[6-(6,8),65-(8,8,8,8,8,8,8)]
    27       8.016378       8.016378       8.016378    8[6-(6,8),65-(8,8,8,8,8,8,8)]
    28       7.405204       7.405204       7.405204    8[6-(6,8),65-(8,8,8,8,8,8,8)]
    29       8.009313       8.009313       8.009313    8[6-(6,8),65-(8,8,8,8,8,8,8)]
    30       7.508936       7.508936       7.508936    8[6-(6,8),65-(8,8,8,8,8,8,8)]
    31       5.685701       5.685701       5.685701    8[6-(6,8),65-(8,8,8,8,8,8,8)]
    32       2.176785       2.176785       2.176785    8[6-(6,8),65-(8,8,8,8,8,8,8)]
    33       5.985821       5.985821       5.985821    8[6-(6,8),65-(8,8,8,8,8,8,8)]
    34       7.664635       7.664635       7.664635    8[6-(6,8),65-(8,8,8,8,8,8,8)]
    35        5.48682        5.48682        5.48682    8[6-(6,8),65-(8,8,8,8,8,8,8)]
    36       6.097994       6.097994       6.097994    8[6-(6,8),65-(8,8,8,8,8,8,8)]
    37       2.209511       2.209511       2.209511    8[6-(6,8),65-(8,8,8,8,8,8,8)]
    38       1.709134       1.709134       1.709134    8[6-(6,8),65-(8,8,8,8,8,8,8)]
    39      -0.114101      -0.114101      -0.114101    8[6-(6,8),65-(8,8,8,8,8,8,8)]
    40       7.976587       7.976587       7.976587    8[6-(6,8),65-(8,8,8,8,8,8,8)]
    41       2.134123       2.134123       2.134123    8[6-(6,8),65-(8,8,8,8,8,8,8)]
    42       3.812937       3.812937       3.812937    8[6-(6,8),65-(8,8,8,8,8,8,8)]
    43      -0.312982      -0.312982      -0.312982    8[6-(6,8),65-(8,8,8,8,8,8,8)]
    44       0.298192       0.298192       0.298192    8[6-(6,8),65-(8,8,8,8,8,8,8)]
    45      -0.305917      -0.305917      -0.305917    8[6-(6,8),65-(8,8,8,8,8,8,8)]
    46        0.19446        0.19446        0.19446    8[6-(6,8),65-(8,8,8,8,8,8,8)]
    47       2.017695       2.017695       2.017695    8[6-(6,8),65-(8,8,8,8,8,8,8)]
    48       5.526611       5.526611       5.526611    8[6-(6,8),65-(8,8,8,8,8,8,8)]
    49       1.717575       1.717575       1.717575    8[6-(6,8),65-(8,8,8,8,8,8,8)]
    50       0.038761       0.038761       0.038761    8[6-(6,8),65-(8,8,8,8,8,8,8)]
    51       2.216576       2.216576       2.216576    8[6-(6,8),65-(8,8,8,8,8,8,8)]
    52       1.605402       1.605402       1.605402    8[6-(6,8),65-(8,8,8,8,8,8,8)]
