# Supplementary material for: A collection of forcefield precursors for metal–organic frameworks
Source: RSC Adv. 2019 Nov 13;9(63):36492–507. doi: 10.1039/c9ra07327b (PMC9075174; doi:10.1039/c9ra07327b)
Supplement: RA-009-C9RA07327B-s2712 [file RA-009-C9RA07327B-s2712.txt]

WEMFIF_clean

9.631500    0.000000    0.000000
0.000000    11.613000    0.000000
-1.938533    0.000000    12.062221

     1       7.238719       7.238719       7.238719    66[8-(6),8-(6),8-(6),8-(6),8-(6),8-(6),8-(6),8-(6)]
     2       6.239265       6.239265       6.239265    66[8-(6),8-(6),8-(6),8-(6),8-(6),8-(6),8-(6),8-(6)]
     3       0.454248       0.454248       0.454248    66[8-(6),8-(6),8-(6),8-(6),8-(6),8-(6),8-(6),8-(6)]
     4       1.453702       1.453702       1.453702    66[8-(6),8-(6),8-(6),8-(6),8-(6),8-(6),8-(6),8-(6)]
     5       6.197298       6.197298       6.197298    6[6-(8,8),8-(66),8-(66)]
     6       7.332049       7.332049       7.332049    6[6-(8,8),8-(66),8-(66)]
     7       4.860261       4.860261       4.860261    6[6-(8,8),8-(66),8-(66)]
     8       0.514123       0.514123       0.514123    6[6-(8,8),8-(66),8-(66)]
     9       7.280686       7.280686       7.280686    6[6-(8,8),8-(66),8-(66)]
    10       6.145935       6.145935       6.145935    6[6-(8,8),8-(66),8-(66)]
    11       8.617723       8.617723       8.617723    6[6-(8,8),8-(66),8-(66)]
    12       3.332361       3.332361       3.332361    6[6-(8,8),8-(66),8-(66)]
    13       1.495669       1.495669       1.495669    6[6-(8,8),8-(66),8-(66)]
    14       0.360918       0.360918       0.360918    6[6-(8,8),8-(66),8-(66)]
    15       4.771239       4.771239       4.771239    6[6-(8,8),8-(66),8-(66)]
    16       7.178844       7.178844       7.178844    6[6-(8,8),8-(66),8-(66)]
    17       0.412281       0.412281       0.412281    6[6-(8,8),8-(66),8-(66)]
    18       1.547032       1.547032       1.547032    6[6-(8,8),8-(66),8-(66)]
    19      -0.924756      -0.924756      -0.924756    6[6-(8,8),8-(66),8-(66)]
    20       4.360606       4.360606       4.360606    6[6-(8,8),8-(66),8-(66)]
    21       6.079096       6.079096       6.079096    8[6-(6,8),66-(8,8,8,8,8,8,8)]
    22       5.480539       5.480539       5.480539    8[6-(6,8),66-(8,8,8,8,8,8,8)]
    23         7.9932         7.9932         7.9932    8[6-(6,8),66-(8,8,8,8,8,8,8)]
    24       7.506034       7.506034       7.506034    8[6-(6,8),66-(8,8,8,8,8,8,8)]
    25       5.680839       5.680839       5.680839    8[6-(6,8),66-(8,8,8,8,8,8,8)]
    26       2.171472       2.171472       2.171472    8[6-(6,8),66-(8,8,8,8,8,8,8)]
    27       0.037928       0.037928       0.037928    8[6-(6,8),66-(8,8,8,8,8,8,8)]
    28        1.71163        1.71163        1.71163    8[6-(6,8),66-(8,8,8,8,8,8,8)]
    29       7.398888       7.398888       7.398888    8[6-(6,8),66-(8,8,8,8,8,8,8)]
    30       7.997444       7.997444       7.997444    8[6-(6,8),66-(8,8,8,8,8,8,8)]
    31       5.484784       5.484784       5.484784    8[6-(6,8),66-(8,8,8,8,8,8,8)]
    32       5.971949       5.971949       5.971949    8[6-(6,8),66-(8,8,8,8,8,8,8)]
    33       7.797145       7.797145       7.797145    8[6-(6,8),66-(8,8,8,8,8,8,8)]
    34      -0.263522      -0.263522      -0.263522    8[6-(6,8),66-(8,8,8,8,8,8,8)]
    35       3.808556       3.808556       3.808556    8[6-(6,8),66-(8,8,8,8,8,8,8)]
    36       2.134853       2.134853       2.134853    8[6-(6,8),66-(8,8,8,8,8,8,8)]
    37       1.613871       1.613871       1.613871    8[6-(6,8),66-(8,8,8,8,8,8,8)]
    38       2.212428       2.212428       2.212428    8[6-(6,8),66-(8,8,8,8,8,8,8)]
    39      -0.300233      -0.300233      -0.300233    8[6-(6,8),66-(8,8,8,8,8,8,8)]
    40       0.186933       0.186933       0.186933    8[6-(6,8),66-(8,8,8,8,8,8,8)]
    41       2.012128       2.012128       2.012128    8[6-(6,8),66-(8,8,8,8,8,8,8)]
    42       5.521495       5.521495       5.521495    8[6-(6,8),66-(8,8,8,8,8,8,8)]
    43       7.655039       7.655039       7.655039    8[6-(6,8),66-(8,8,8,8,8,8,8)]
    44       5.981337       5.981337       5.981337    8[6-(6,8),66-(8,8,8,8,8,8,8)]
    45       0.294079       0.294079       0.294079    8[6-(6,8),66-(8,8,8,8,8,8,8)]
    46      -0.304477      -0.304477      -0.304477    8[6-(6,8),66-(8,8,8,8,8,8,8)]
    47       2.208183       2.208183       2.208183    8[6-(6,8),66-(8,8,8,8,8,8,8)]
    48       1.721018       1.721018       1.721018    8[6-(6,8),66-(8,8,8,8,8,8,8)]
    49      -0.104178      -0.104178      -0.104178    8[6-(6,8),66-(8,8,8,8,8,8,8)]
    50       7.956489       7.956489       7.956489    8[6-(6,8),66-(8,8,8,8,8,8,8)]
    51       3.884411       3.884411       3.884411    8[6-(6,8),66-(8,8,8,8,8,8,8)]
    52       5.558114       5.558114       5.558114    8[6-(6,8),66-(8,8,8,8,8,8,8)]
