# Supplementary material for: A collection of forcefield precursors for metal–organic frameworks
Source: RSC Adv. 2019 Nov 13;9(63):36492–507. doi: 10.1039/c9ra07327b (PMC9075174; doi:10.1039/c9ra07327b)
Supplement: RA-009-C9RA07327B-s2713 [file RA-009-C9RA07327B-s2713.txt]

WEMFOL_clean

9.620500    0.000000    0.000000
0.000000    11.564000    0.000000
-1.921469    0.000000    12.077102

     1       7.230727       7.230727       7.230727    67[8-(6),8-(6),8-(6),8-(6),8-(6),8-(6),8-(6),8-(6)]
     2       6.239289       6.239289       6.239289    67[8-(6),8-(6),8-(6),8-(6),8-(6),8-(6),8-(6),8-(6)]
     3       0.468304       0.468304       0.468304    67[8-(6),8-(6),8-(6),8-(6),8-(6),8-(6),8-(6),8-(6)]
     4       1.459742       1.459742       1.459742    67[8-(6),8-(6),8-(6),8-(6),8-(6),8-(6),8-(6),8-(6)]
     5       6.200195       6.200195       6.200195    6[6-(8,8),8-(67),8-(67)]
     6       4.853346       4.853346       4.853346    6[6-(8,8),8-(67),8-(67)]
     7       7.329059       7.329059       7.329059    6[6-(8,8),8-(67),8-(67)]
     8       0.511551       0.511551       0.511551    6[6-(8,8),8-(67),8-(67)]
     9       7.269821       7.269821       7.269821    6[6-(8,8),8-(67),8-(67)]
    10       8.616669       8.616669       8.616669    6[6-(8,8),8-(67),8-(67)]
    11       6.140957       6.140957       6.140957    6[6-(8,8),8-(67),8-(67)]
    12       3.337964       3.337964       3.337964    6[6-(8,8),8-(67),8-(67)]
    13       1.498836       1.498836       1.498836    6[6-(8,8),8-(67),8-(67)]
    14       4.767154       4.767154       4.767154    6[6-(8,8),8-(67),8-(67)]
    15       0.369972       0.369972       0.369972    6[6-(8,8),8-(67),8-(67)]
    16        7.18748        7.18748        7.18748    6[6-(8,8),8-(67),8-(67)]
    17        0.42921        0.42921        0.42921    6[6-(8,8),8-(67),8-(67)]
    18      -0.917638      -0.917638      -0.917638    6[6-(8,8),8-(67),8-(67)]
    19       1.558074       1.558074       1.558074    6[6-(8,8),8-(67),8-(67)]
    20       4.361067       4.361067       4.361067    6[6-(8,8),8-(67),8-(67)]
    21       6.063609       6.063609       6.063609    8[6-(6,8),67-(8,8,8,8,8,8,8)]
    22        5.48205        5.48205        5.48205    8[6-(6,8),67-(8,8,8,8,8,8,8)]
    23       5.680685       5.680685       5.680685    8[6-(6,8),67-(8,8,8,8,8,8,8)]
    24       2.173032       2.173032       2.173032    8[6-(6,8),67-(8,8,8,8,8,8,8)]
    25       7.508376       7.508376       7.508376    8[6-(6,8),67-(8,8,8,8,8,8,8)]
    26       7.990621       7.990621       7.990621    8[6-(6,8),67-(8,8,8,8,8,8,8)]
    27       1.709429       1.709429       1.709429    8[6-(6,8),67-(8,8,8,8,8,8,8)]
    28       0.037897       0.037897       0.037897    8[6-(6,8),67-(8,8,8,8,8,8,8)]
    29       7.406407       7.406407       7.406407    8[6-(6,8),67-(8,8,8,8,8,8,8)]
    30       7.987965       7.987965       7.987965    8[6-(6,8),67-(8,8,8,8,8,8,8)]
    31        7.78933        7.78933        7.78933    8[6-(6,8),67-(8,8,8,8,8,8,8)]
    32      -0.244985      -0.244985      -0.244985    8[6-(6,8),67-(8,8,8,8,8,8,8)]
    33       5.961639       5.961639       5.961639    8[6-(6,8),67-(8,8,8,8,8,8,8)]
    34       5.479394       5.479394       5.479394    8[6-(6,8),67-(8,8,8,8,8,8,8)]
    35       2.140087       2.140087       2.140087    8[6-(6,8),67-(8,8,8,8,8,8,8)]
    36       3.811618       3.811618       3.811618    8[6-(6,8),67-(8,8,8,8,8,8,8)]
    37       1.635422       1.635422       1.635422    8[6-(6,8),67-(8,8,8,8,8,8,8)]
    38       2.216981       2.216981       2.216981    8[6-(6,8),67-(8,8,8,8,8,8,8)]
    39       2.018346       2.018346       2.018346    8[6-(6,8),67-(8,8,8,8,8,8,8)]
    40       5.525999       5.525999       5.525999    8[6-(6,8),67-(8,8,8,8,8,8,8)]
    41       0.190655       0.190655       0.190655    8[6-(6,8),67-(8,8,8,8,8,8,8)]
    42       -0.29159       -0.29159       -0.29159    8[6-(6,8),67-(8,8,8,8,8,8,8)]
    43       5.989602       5.989602       5.989602    8[6-(6,8),67-(8,8,8,8,8,8,8)]
    44       7.661134       7.661134       7.661134    8[6-(6,8),67-(8,8,8,8,8,8,8)]
    45       0.292624       0.292624       0.292624    8[6-(6,8),67-(8,8,8,8,8,8,8)]
    46      -0.288934      -0.288934      -0.288934    8[6-(6,8),67-(8,8,8,8,8,8,8)]
    47      -0.090299      -0.090299      -0.090299    8[6-(6,8),67-(8,8,8,8,8,8,8)]
    48       7.944016       7.944016       7.944016    8[6-(6,8),67-(8,8,8,8,8,8,8)]
    49       1.737392       1.737392       1.737392    8[6-(6,8),67-(8,8,8,8,8,8,8)]
    50       2.219637       2.219637       2.219637    8[6-(6,8),67-(8,8,8,8,8,8,8)]
    51       5.558944       5.558944       5.558944    8[6-(6,8),67-(8,8,8,8,8,8,8)]
    52       3.887413       3.887413       3.887413    8[6-(6,8),67-(8,8,8,8,8,8,8)]
