# Supplementary material for: A collection of forcefield precursors for metal–organic frameworks
Source: RSC Adv. 2019 Nov 13;9(63):36492–507. doi: 10.1039/c9ra07327b (PMC9075174; doi:10.1039/c9ra07327b)
Supplement: RA-009-C9RA07327B-s2714 [file RA-009-C9RA07327B-s2714.txt]

WEMHED_clean

12.253800    0.000000    0.000000
4.883936    11.238451    0.000000
1.248366    0.818644    23.029164

     1       10.78257       10.78257       10.78257    48[7-(6,6),7-(6,6),7-(6,6),8-(6),8-(6)]
     2         3.5049         3.5049         3.5049    48[7-(6,6),7-(6,6),7-(6,6),8-(6),8-(6)]
     3       7.603532       7.603532       7.603532    48[7-(6,6),7-(6,6),7-(6,6),8-(6),8-(6)]
     4      14.881202      14.881202      14.881202    48[7-(6,6),7-(6,6),7-(6,6),8-(6),8-(6)]
     5       8.963546       8.963546       8.963546    1[6-(6,6)]
     6       8.864909       8.864909       8.864909    1[6-(6,6)]
     7      10.748916      10.748916      10.748916    1[6-(6,6)]
     8      12.761187      12.761187      12.761187    1[6-(6,6)]
     9       8.651369       8.651369       8.651369    1[6-(7,7)]
    10       4.149945       4.149945       4.149945    1[6-(7,7)]
    11       2.344159       2.344159       2.344159    1[6-(1,6,7)]
    12       3.059485       3.059485       3.059485    1[6-(1,6,7)]
    13      12.462515      12.462515      12.462515    1[6-(1,1,6)]
    14       11.52866       11.52866       11.52866    1[6-(1,1,6)]
    15      13.080705      13.080705      13.080705    1[6-(1,1,6)]
    16       3.772518       3.772518       3.772518    1[6-(1,1,6)]
    17       2.980247       2.980247       2.980247    1[6-(1,1,6)]
    18       3.349233       3.349233       3.349233    1[6-(1,1,6)]
    19      10.386971      10.386971      10.386971    1[6-(1,1,6)]
    20      10.784492      10.784492      10.784492    1[6-(1,1,6)]
    21       8.886768       8.886768       8.886768    1[6-(1,1,6)]
    22       9.058755       9.058755       9.058755    1[6-(1,6,7)]
    23       9.937031       9.937031       9.937031    1[6-(1,6,7)]
    24      13.407617      13.407617      13.407617    1[6-(7,7)]
    25       7.761172       7.761172       7.761172    1[6-(7,7)]
    26      12.352616      12.352616      12.352616    1[6-(1,6,7)]
    27       1.662218       1.662218       1.662218    1[6-(1,6,7)]
    28       2.599221       2.599221       2.599221    1[6-(7,7)]
    29      11.847791      11.847791      11.847791    1[6-(7,7)]
    30       7.449688       7.449688       7.449688    1[6-(6,6)]
    31       8.565366       8.565366       8.565366    1[6-(6,6)]
    32       8.767031       8.767031       8.767031    1[6-(6,6)]
    33       7.811598       7.811598       7.811598    1[6-(6,6)]
    34       5.282643       5.282643       5.282643    1[6-(7,7)]
    35      14.054166      14.054166      14.054166    1[6-(7,7)]
    36      13.769859      13.769859      13.769859    1[6-(1,6,7)]
    37      13.907963      13.907963      13.907963    1[6-(1,6,7)]
    38       9.529706       9.529706       9.529706    1[6-(1,1,6)]
    39      11.026619      11.026619      11.026619    1[6-(1,1,6)]
    40      10.593319      10.593319      10.593319    1[6-(1,1,6)]
    41      14.183876      14.183876      14.183876    1[6-(1,1,6)]
    42      15.179645      15.179645      15.179645    1[6-(1,1,6)]
    43      15.653683      15.653683      15.653683    1[6-(1,1,6)]
    44      11.683281      11.683281      11.683281    1[6-(1,1,6)]
    45       12.81427       12.81427       12.81427    1[6-(1,1,6)]
    46        12.9669        12.9669        12.9669    1[6-(1,1,6)]
    47      11.416748      11.416748      11.416748    1[6-(1,6,7)]
    48      10.814105      10.814105      10.814105    1[6-(1,6,7)]
    49       3.443386       3.443386       3.443386    1[6-(7,7)]
    50      12.596413      12.596413      12.596413    1[6-(7,7)]
    51      12.605149      12.605149      12.605149    1[6-(1,6,7)]
    52      16.894084      16.894084      16.894084    1[6-(1,6,7)]
    53      14.982784      14.982784      14.982784    1[6-(7,7)]
    54        9.14204        9.14204        9.14204    1[6-(7,7)]
    55       9.422556       9.422556       9.422556    1[6-(6,6)]
    56       9.521193       9.521193       9.521193    1[6-(6,6)]
    57       7.637186       7.637186       7.637186    1[6-(6,6)]
    58       5.624915       5.624915       5.624915    1[6-(6,6)]
    59       9.734733       9.734733       9.734733    1[6-(7,7)]
    60      14.236157      14.236157      14.236157    1[6-(7,7)]
    61      16.041943      16.041943      16.041943    1[6-(1,6,7)]
    62      15.326617      15.326617      15.326617    1[6-(1,6,7)]
    63       5.923587       5.923587       5.923587    1[6-(1,1,6)]
    64       6.857442       6.857442       6.857442    1[6-(1,1,6)]
    65       5.305397       5.305397       5.305397    1[6-(1,1,6)]
    66      14.613584      14.613584      14.613584    1[6-(1,1,6)]
    67      15.405855      15.405855      15.405855    1[6-(1,1,6)]
    68      15.036869      15.036869      15.036869    1[6-(1,1,6)]
    69       7.999131       7.999131       7.999131    1[6-(1,1,6)]
    70        7.60161        7.60161        7.60161    1[6-(1,1,6)]
    71       9.499334       9.499334       9.499334    1[6-(1,1,6)]
    72       9.327347       9.327347       9.327347    1[6-(1,6,7)]
    73       8.449071       8.449071       8.449071    1[6-(1,6,7)]
    74       4.978485       4.978485       4.978485    1[6-(7,7)]
    75       10.62493       10.62493       10.62493    1[6-(7,7)]
    76       6.033486       6.033486       6.033486    1[6-(1,6,7)]
    77      16.723884      16.723884      16.723884    1[6-(1,6,7)]
    78      15.786881      15.786881      15.786881    1[6-(7,7)]
    79       6.538311       6.538311       6.538311    1[6-(7,7)]
    80      10.936414      10.936414      10.936414    1[6-(6,6)]
    81       9.820736       9.820736       9.820736    1[6-(6,6)]
    82       9.619071       9.619071       9.619071    1[6-(6,6)]
    83      10.574504      10.574504      10.574504    1[6-(6,6)]
    84      13.103459      13.103459      13.103459    1[6-(7,7)]
    85       4.331936       4.331936       4.331936    1[6-(7,7)]
    86       4.616243       4.616243       4.616243    1[6-(1,6,7)]
    87       4.478139       4.478139       4.478139    1[6-(1,6,7)]
    88       8.856396       8.856396       8.856396    1[6-(1,1,6)]
    89       7.359483       7.359483       7.359483    1[6-(1,1,6)]
    90       7.792783       7.792783       7.792783    1[6-(1,1,6)]
    91       4.202226       4.202226       4.202226    1[6-(1,1,6)]
    92       3.206457       3.206457       3.206457    1[6-(1,1,6)]
    93       2.732419       2.732419       2.732419    1[6-(1,1,6)]
    94       6.702821       6.702821       6.702821    1[6-(1,1,6)]
    95       5.571832       5.571832       5.571832    1[6-(1,1,6)]
    96       5.419202       5.419202       5.419202    1[6-(1,1,6)]
    97       6.969354       6.969354       6.969354    1[6-(1,6,7)]
    98       7.571997       7.571997       7.571997    1[6-(1,6,7)]
    99      14.942716      14.942716      14.942716    1[6-(7,7)]
   100       5.789689       5.789689       5.789689    1[6-(7,7)]
   101       5.780953       5.780953       5.780953    1[6-(1,6,7)]
   102       1.492018       1.492018       1.492018    1[6-(1,6,7)]
   103       3.403318       3.403318       3.403318    1[6-(7,7)]
   104       9.244062       9.244062       9.244062    1[6-(7,7)]
   105      10.925155      10.925155      10.925155    6[6-(6,6),8-(0),8-(48)]
   106      10.936711      10.936711      10.936711    6[6-(1,6),6-(6,6),6-(8,8)]
   107       9.727258       9.727258       9.727258    6[1-(0),6-(1,6),6-(6,6)]
   108       9.670497       9.670497       9.670497    6[1-(0),6-(1,6),6-(1,6)]
   109      10.799495      10.799495      10.799495    6[1-(0),6-(1,6),6-(1,6)]
   110      12.003747      12.003747      12.003747    6[1-(0),6-(1,6),6-(6,6)]
   111      12.101448      12.101448      12.101448    6[6-(1,6),6-(6,6),6-(8,8)]
   112      13.414752      13.414752      13.414752    6[6-(6,6),8-(0),8-(48)]
   113       8.550853       8.550853       8.550853    6[1-(0),7-(6,48),7-(7)]
   114       3.886481       3.886481       3.886481    6[1-(0),7-(6,48),7-(6,7)]
   115        2.44907        2.44907        2.44907    6[1-(0),1-(0),6-(6,6),7-(6,7)]
   116       1.101592       1.101592       1.101592    6[6-(1,1,7),6-(6,6),6-(6,6)]
   117      12.219165      12.219165      12.219165    6[6-(1,1,1),6-(6,6),6-(6,6)]
   118      12.332086      12.332086      12.332086    6[1-(0),1-(0),1-(0),6-(6,6)]
   119      10.959033      10.959033      10.959033    6[6-(1,1,7),6-(6,6),6-(6,6)]
   120      10.849797      10.849797      10.849797    6[6-(1,1,1),6-(6,6),6-(6,6)]
   121      12.010409      12.010409      12.010409    6[6-(1,1,7),6-(6,6),6-(6,6)]
   122       1.012167       1.012167       1.012167    6[6-(1,1,1),6-(6,6),6-(6,6)]
   123       3.517348       3.517348       3.517348    6[1-(0),1-(0),1-(0),6-(6,6)]
   124       9.478162       9.478162       9.478162    6[1-(0),1-(0),1-(0),6-(6,6)]
   125       9.709704       9.709704       9.709704    6[1-(0),1-(0),6-(6,6),7-(6,7)]
   126      13.435044      13.435044      13.435044    6[1-(0),7-(6,48),7-(7)]
   127       8.124754       8.124754       8.124754    6[1-(0),7-(6,48),7-(6,7)]
   128      13.155868      13.155868      13.155868    6[1-(0),1-(0),6-(6,6),7-(6,7)]
   129      14.023303      14.023303      14.023303    6[1-(0),7-(6,48),7-(6,7)]
   130      12.394844      12.394844      12.394844    6[1-(0),7-(6,48),7-(7)]
   131       6.284024       6.284024       6.284024    6[6-(6,6),8-(0),8-(48)]
   132       6.965236       6.965236       6.965236    6[6-(1,6),6-(6,6),6-(8,8)]
   133        7.52614        7.52614        7.52614    6[1-(0),6-(1,6),6-(6,6)]
   134       8.190178       8.190178       8.190178    6[1-(0),6-(1,6),6-(1,6)]
   135       8.309635       8.309635       8.309635    6[1-(0),6-(1,6),6-(1,6)]
   136       7.736243       7.736243       7.736243    6[1-(0),6-(1,6),6-(6,6)]
   137       7.048953       7.048953       7.048953    6[6-(1,6),6-(6,6),6-(8,8)]
   138       6.469688       6.469688       6.469688    6[6-(6,6),8-(0),8-(48)]
   139       4.476666       4.476666       4.476666    6[1-(0),7-(6,48),7-(7)]
   140      14.864474      14.864474      14.864474    6[1-(0),7-(6,48),7-(6,7)]
   141      14.407829      14.407829      14.407829    6[1-(0),1-(0),6-(6,6),7-(6,7)]
   142      10.345163      10.345163      10.345163    6[6-(1,1,7),6-(6,6),6-(6,6)]
   143      10.710502      10.710502      10.710502    6[6-(1,1,1),6-(6,6),6-(6,6)]
   144      10.441341      10.441341      10.441341    6[1-(0),1-(0),1-(0),6-(6,6)]
   145      11.329456      11.329456      11.329456    6[6-(1,1,7),6-(6,6),6-(6,6)]
   146       11.67158       11.67158       11.67158    6[6-(1,1,1),6-(6,6),6-(6,6)]
   147      11.359976      11.359976      11.359976    6[6-(1,1,7),6-(6,6),6-(6,6)]
   148       15.53962       15.53962       15.53962    6[6-(1,1,1),6-(6,6),6-(6,6)]
   149      15.099386      15.099386      15.099386    6[1-(0),1-(0),1-(0),6-(6,6)]
   150      12.344552      12.344552      12.344552    6[1-(0),1-(0),1-(0),6-(6,6)]
   151      11.518999      11.518999      11.518999    6[1-(0),1-(0),6-(6,6),7-(6,7)]
   152       2.580218       2.580218       2.580218    6[1-(0),7-(6,48),7-(7)]
   153      13.171752      13.171752      13.171752    6[1-(0),7-(6,48),7-(6,7)]
   154      11.796001      11.796001      11.796001    6[1-(0),1-(0),6-(6,6),7-(6,7)]
   155       10.06187       10.06187       10.06187    6[1-(0),7-(6,48),7-(6,7)]
   156       9.561913       9.561913       9.561913    6[1-(0),7-(6,48),7-(7)]
   157       7.460947       7.460947       7.460947    6[6-(6,6),8-(0),8-(48)]
   158       7.449391       7.449391       7.449391    6[6-(1,6),6-(6,6),6-(8,8)]
   159       8.658844       8.658844       8.658844    6[1-(0),6-(1,6),6-(6,6)]
   160       8.715605       8.715605       8.715605    6[1-(0),6-(1,6),6-(1,6)]
   161       7.586607       7.586607       7.586607    6[1-(0),6-(1,6),6-(1,6)]
   162       6.382355       6.382355       6.382355    6[1-(0),6-(1,6),6-(6,6)]
   163       6.284654       6.284654       6.284654    6[6-(1,6),6-(6,6),6-(8,8)]
   164        4.97135        4.97135        4.97135    6[6-(6,6),8-(0),8-(48)]
   165       9.835249       9.835249       9.835249    6[1-(0),7-(6,48),7-(7)]
   166      14.499621      14.499621      14.499621    6[1-(0),7-(6,48),7-(6,7)]
   167      15.937032      15.937032      15.937032    6[1-(0),1-(0),6-(6,6),7-(6,7)]
   168        5.03071        5.03071        5.03071    6[6-(1,1,7),6-(6,6),6-(6,6)]
   169       6.166937       6.166937       6.166937    6[6-(1,1,1),6-(6,6),6-(6,6)]
   170       6.054016       6.054016       6.054016    6[1-(0),1-(0),1-(0),6-(6,6)]
   171       7.427069       7.427069       7.427069    6[6-(1,1,7),6-(6,6),6-(6,6)]
   172       7.536305       7.536305       7.536305    6[6-(1,1,1),6-(6,6),6-(6,6)]
   173       5.127327       5.127327       5.127327    6[6-(1,1,7),6-(6,6),6-(6,6)]
   174      17.373935      17.373935      17.373935    6[6-(1,1,1),6-(6,6),6-(6,6)]
   175      14.868754      14.868754      14.868754    6[1-(0),1-(0),1-(0),6-(6,6)]
   176        8.90794        8.90794        8.90794    6[1-(0),1-(0),1-(0),6-(6,6)]
   177       8.676398       8.676398       8.676398    6[1-(0),1-(0),6-(6,6),7-(6,7)]
   178       4.951058       4.951058       4.951058    6[1-(0),7-(6,48),7-(7)]
   179      10.261348      10.261348      10.261348    6[1-(0),7-(6,48),7-(6,7)]
   180       5.230234       5.230234       5.230234    6[1-(0),1-(0),6-(6,6),7-(6,7)]
   181       4.362799       4.362799       4.362799    6[1-(0),7-(6,48),7-(6,7)]
   182       5.991258       5.991258       5.991258    6[1-(0),7-(6,48),7-(7)]
   183      12.102078      12.102078      12.102078    6[6-(6,6),8-(0),8-(48)]
   184      11.420866      11.420866      11.420866    6[6-(1,6),6-(6,6),6-(8,8)]
   185      10.859962      10.859962      10.859962    6[1-(0),6-(1,6),6-(6,6)]
   186      10.195924      10.195924      10.195924    6[1-(0),6-(1,6),6-(1,6)]
   187      10.076467      10.076467      10.076467    6[1-(0),6-(1,6),6-(1,6)]
   188      10.649859      10.649859      10.649859    6[1-(0),6-(1,6),6-(6,6)]
   189      11.337149      11.337149      11.337149    6[6-(1,6),6-(6,6),6-(8,8)]
   190      11.916414      11.916414      11.916414    6[6-(6,6),8-(0),8-(48)]
   191      13.909436      13.909436      13.909436    6[1-(0),7-(6,48),7-(7)]
   192       3.521628       3.521628       3.521628    6[1-(0),7-(6,48),7-(6,7)]
   193       3.978273       3.978273       3.978273    6[1-(0),1-(0),6-(6,6),7-(6,7)]
   194       3.157003       3.157003       3.157003    6[6-(1,1,7),6-(6,6),6-(6,6)]
   195         7.6756         7.6756         7.6756    6[6-(1,1,1),6-(6,6),6-(6,6)]
   196       7.944761       7.944761       7.944761    6[1-(0),1-(0),1-(0),6-(6,6)]
   197       7.056646       7.056646       7.056646    6[6-(1,1,7),6-(6,6),6-(6,6)]
   198       6.714522       6.714522       6.714522    6[6-(1,1,1),6-(6,6),6-(6,6)]
   199       7.026126       7.026126       7.026126    6[6-(1,1,7),6-(6,6),6-(6,6)]
   200       2.846482       2.846482       2.846482    6[6-(1,1,1),6-(6,6),6-(6,6)]
   201       3.286716       3.286716       3.286716    6[1-(0),1-(0),1-(0),6-(6,6)]
   202        6.04155        6.04155        6.04155    6[1-(0),1-(0),1-(0),6-(6,6)]
   203       6.867103       6.867103       6.867103    6[1-(0),1-(0),6-(6,6),7-(6,7)]
   204      15.805884      15.805884      15.805884    6[1-(0),7-(6,48),7-(7)]
   205        5.21435        5.21435        5.21435    6[1-(0),7-(6,48),7-(6,7)]
   206       6.590101       6.590101       6.590101    6[1-(0),1-(0),6-(6,6),7-(6,7)]
   207       8.324232       8.324232       8.324232    6[1-(0),7-(6,48),7-(6,7)]
   208       8.824189       8.824189       8.824189    6[1-(0),7-(6,48),7-(7)]
   209        4.30481        4.30481        4.30481    7[6-(1,7),6-(1,7),48-(7,7,8,8)]
   210       2.903437       2.903437       2.903437    7[6-(1,7),7-(6,6)]
   211        3.04309        3.04309        3.04309    7[6-(1,1,6),6-(1,7),7-(6)]
   212       7.732072       7.732072       7.732072    7[6-(1,7),6-(1,7),48-(7,7,8,8)]
   213       9.399424       9.399424       9.399424    7[6-(1,7),7-(6,6)]
   214        9.07466        9.07466        9.07466    7[6-(1,1,6),6-(1,7),7-(6)]
   215      13.116255      13.116255      13.116255    7[6-(1,1,6),6-(1,7),7-(6)]
   216      12.027736      12.027736      12.027736    7[6-(1,7),7-(6,6)]
   217      13.605453      13.605453      13.605453    7[6-(1,7),6-(1,7),48-(7,7,8,8)]
   218      15.799252      15.799252      15.799252    7[6-(1,7),6-(1,7),48-(7,7,8,8)]
   219      16.422367      16.422367      16.422367    7[6-(1,7),7-(6,6)]
   220      15.208188      15.208188      15.208188    7[6-(1,1,6),6-(1,7),7-(6)]
   221      14.434078      14.434078      14.434078    7[6-(1,7),6-(1,7),48-(7,7,8,8)]
   222       1.625775       1.625775       1.625775    7[6-(1,7),7-(6,6)]
   223        12.8247        12.8247        12.8247    7[6-(1,1,6),6-(1,7),7-(6)]
   224      10.796464      10.796464      10.796464    7[6-(1,1,6),6-(1,7),7-(6)]
   225       10.48913       10.48913       10.48913    7[6-(1,7),7-(6,6)]
   226       9.285803       9.285803       9.285803    7[6-(1,7),6-(1,7),48-(7,7,8,8)]
   227      14.081292      14.081292      14.081292    7[6-(1,7),6-(1,7),48-(7,7,8,8)]
   228      15.482665      15.482665      15.482665    7[6-(1,7),7-(6,6)]
   229      15.343012      15.343012      15.343012    7[6-(1,1,6),6-(1,7),7-(6)]
   230       10.65403       10.65403       10.65403    7[6-(1,7),6-(1,7),48-(7,7,8,8)]
   231       4.102742       4.102742       4.102742    7[6-(1,7),7-(6,6)]
   232       9.311442       9.311442       9.311442    7[6-(1,1,6),6-(1,7),7-(6)]
   233       5.269847       5.269847       5.269847    7[6-(1,1,6),6-(1,7),7-(6)]
   234       6.358366       6.358366       6.358366    7[6-(1,7),7-(6,6)]
   235       4.780649       4.780649       4.780649    7[6-(1,7),6-(1,7),48-(7,7,8,8)]
   236        2.58685        2.58685        2.58685    7[6-(1,7),6-(1,7),48-(7,7,8,8)]
   237       1.963735       1.963735       1.963735    7[6-(1,7),7-(6,6)]
   238       3.177914       3.177914       3.177914    7[6-(1,1,6),6-(1,7),7-(6)]
   239       3.952024       3.952024       3.952024    7[6-(1,7),6-(1,7),48-(7,7,8,8)]
   240       4.506527       4.506527       4.506527    7[6-(1,7),7-(6,6)]
   241       5.561402       5.561402       5.561402    7[6-(1,1,6),6-(1,7),7-(6)]
   242       7.589638       7.589638       7.589638    7[6-(1,1,6),6-(1,7),7-(6)]
   243       7.896972       7.896972       7.896972    7[6-(1,7),7-(6,6)]
   244       9.100299       9.100299       9.100299    7[6-(1,7),6-(1,7),48-(7,7,8,8)]
   245      10.892207      10.892207      10.892207    8[6-(6,8),48-(7,7,7,8)]
   246      10.872669      10.872669      10.872669    8[6-(6,8)]
   247      13.595842      13.595842      13.595842    8[6-(6,8)]
   248      14.298898      14.298898      14.298898    8[6-(6,8),48-(7,7,7,8)]
   249       5.152534       5.152534       5.152534    8[6-(6,8),48-(7,7,7,8)]
   250       6.914308       6.914308       6.914308    8[6-(6,8)]
   251       5.622362       5.622362       5.622362    8[6-(6,8)]
   252       6.895903       6.895903       6.895903    8[6-(6,8),48-(7,7,7,8)]
   253       7.493895       7.493895       7.493895    8[6-(6,8),48-(7,7,7,8)]
   254       7.513433       7.513433       7.513433    8[6-(6,8)]
   255        4.79026        4.79026        4.79026    8[6-(6,8)]
   256       4.087204       4.087204       4.087204    8[6-(6,8),48-(7,7,7,8)]
   257      13.233568      13.233568      13.233568    8[6-(6,8),48-(7,7,7,8)]
   258      11.471794      11.471794      11.471794    8[6-(6,8)]
   259       12.76374       12.76374       12.76374    8[6-(6,8)]
   260      11.490199      11.490199      11.490199    8[6-(6,8),48-(7,7,7,8)]
