# Supplementary material for: A collection of forcefield precursors for metal–organic frameworks
Source: RSC Adv. 2019 Nov 13;9(63):36492–507. doi: 10.1039/c9ra07327b (PMC9075174; doi:10.1039/c9ra07327b)
Supplement: RA-009-C9RA07327B-s2715 [file RA-009-C9RA07327B-s2715.txt]

WEVQIX_clean

14.595000    0.000000    0.000000
-7.297500    12.639641    0.000000
0.000000    0.000000    15.267000

     1            0.0            0.0            0.0    39[8-(6),8-(6),8-(6),8-(6),8-(6),8-(6),8-(6,6),8-(6,6),8-(6,6)]
     2         7.2975         7.2975         7.2975    39[8-(6),8-(6),8-(6),8-(6),8-(6),8-(6),8-(6,6),8-(6,6),8-(6,6)]
     3         7.2975         7.2975         7.2975    39[8-(6),8-(6),8-(6),8-(6),8-(6),8-(6),8-(6,6),8-(6,6),8-(6,6)]
     4            0.0            0.0            0.0    39[8-(6),8-(6),8-(6),8-(6),8-(6),8-(6),8-(6,6),8-(6,6),8-(6,6)]
     5        3.64875        3.64875        3.64875    29[8-(6),8-(6),8-(6),8-(6)]
     6       -3.64875       -3.64875       -3.64875    29[8-(6),8-(6),8-(6),8-(6)]
     7         7.2975         7.2975         7.2975    29[8-(6),8-(6),8-(6),8-(6)]
     8       -3.64875       -3.64875       -3.64875    29[8-(6),8-(6),8-(6),8-(6)]
     9        3.64875        3.64875        3.64875    29[8-(6),8-(6),8-(6),8-(6)]
    10         7.2975         7.2975         7.2975    29[8-(6),8-(6),8-(6),8-(6)]
    11      10.440533      10.440533      10.440533    1[6-(1,6,8)]
    12       9.824624       9.824624       9.824624    1[6-(1,6,8)]
    13        3.85381        3.85381        3.85381    1[6-(1,6,8)]
    14       3.340795       3.340795       3.340795    1[6-(1,6,8)]
    15       7.598157       7.598157       7.598157    1[6-(1,6,8)]
    16        8.72708        8.72708        8.72708    1[6-(1,6,8)]
    17      -3.143033      -3.143033      -3.143033    1[6-(1,6,8)]
    18      -2.527124      -2.527124      -2.527124    1[6-(1,6,8)]
    19        3.44369        3.44369        3.44369    1[6-(1,6,8)]
    20       3.956704       3.956704       3.956704    1[6-(1,6,8)]
    21      -0.300657      -0.300657      -0.300657    1[6-(1,6,8)]
    22       -1.42958       -1.42958       -1.42958    1[6-(1,6,8)]
    23       3.143033       3.143033       3.143033    1[6-(1,6,8)]
    24       2.527124       2.527124       2.527124    1[6-(1,6,8)]
    25       -3.44369       -3.44369       -3.44369    1[6-(1,6,8)]
    26      -3.956705      -3.956705      -3.956705    1[6-(1,6,8)]
    27       0.300657       0.300657       0.300657    1[6-(1,6,8)]
    28        1.42958        1.42958        1.42958    1[6-(1,6,8)]
    29       4.154467       4.154467       4.154467    1[6-(1,6,8)]
    30       4.770376       4.770376       4.770376    1[6-(1,6,8)]
    31       10.74119       10.74119       10.74119    1[6-(1,6,8)]
    32      11.254205      11.254205      11.254205    1[6-(1,6,8)]
    33       6.996843       6.996843       6.996843    1[6-(1,6,8)]
    34        5.86792        5.86792        5.86792    1[6-(1,6,8)]
    35      -3.143033      -3.143033      -3.143033    1[6-(1,6,8)]
    36      -2.527124      -2.527124      -2.527124    1[6-(1,6,8)]
    37        3.44369        3.44369        3.44369    1[6-(1,6,8)]
    38       3.956704       3.956704       3.956704    1[6-(1,6,8)]
    39      -0.300657      -0.300657      -0.300657    1[6-(1,6,8)]
    40       -1.42958       -1.42958       -1.42958    1[6-(1,6,8)]
    41      10.440533      10.440533      10.440533    1[6-(1,6,8)]
    42       9.824624       9.824624       9.824624    1[6-(1,6,8)]
    43        3.85381        3.85381        3.85381    1[6-(1,6,8)]
    44       3.340795       3.340795       3.340795    1[6-(1,6,8)]
    45       7.598157       7.598157       7.598157    1[6-(1,6,8)]
    46        8.72708        8.72708        8.72708    1[6-(1,6,8)]
    47       4.154467       4.154467       4.154467    1[6-(1,6,8)]
    48       4.770376       4.770376       4.770376    1[6-(1,6,8)]
    49       10.74119       10.74119       10.74119    1[6-(1,6,8)]
    50      11.254205      11.254205      11.254205    1[6-(1,6,8)]
    51       6.996843       6.996843       6.996843    1[6-(1,6,8)]
    52        5.86792        5.86792        5.86792    1[6-(1,6,8)]
    53       3.143033       3.143033       3.143033    1[6-(1,6,8)]
    54       2.527124       2.527124       2.527124    1[6-(1,6,8)]
    55       -3.44369       -3.44369       -3.44369    1[6-(1,6,8)]
    56      -3.956705      -3.956705      -3.956705    1[6-(1,6,8)]
    57       0.300657       0.300657       0.300657    1[6-(1,6,8)]
    58        1.42958        1.42958        1.42958    1[6-(1,6,8)]
    59      -2.792024      -2.792024      -2.792024    6[6-(1,1,8),8-(29),8-(39)]
    60      10.490156      10.490156      10.490156    6[1-(0),1-(0),6-(8,8),8-(6,39)]
    61       1.156654       1.156654       1.156654    6[6-(1,1,8),8-(29),8-(39)]
    62       4.936759       4.936759       4.936759    6[1-(0),1-(0),6-(8,8),8-(6,39)]
    63        1.63537        1.63537        1.63537    6[6-(1,1,8),8-(29),8-(39)]
    64       6.465585       6.465585       6.465585    6[1-(0),1-(0),6-(8,8),8-(6,39)]
    65      10.089524      10.089524      10.089524    6[6-(1,1,8),8-(29),8-(39)]
    66      -3.192656      -3.192656      -3.192656    6[1-(0),1-(0),6-(8,8),8-(6,39)]
    67       6.140846       6.140846       6.140846    6[6-(1,1,8),8-(29),8-(39)]
    68       2.360741       2.360741       2.360741    6[1-(0),1-(0),6-(8,8),8-(6,39)]
    69        5.66213        5.66213        5.66213    6[6-(1,1,8),8-(29),8-(39)]
    70       0.831915       0.831915       0.831915    6[1-(0),1-(0),6-(8,8),8-(6,39)]
    71       4.505477       4.505477       4.505477    6[6-(1,1,8),8-(29),8-(39)]
    72       3.192656       3.192656       3.192656    6[1-(0),1-(0),6-(8,8),8-(6,39)]
    73       8.454154       8.454154       8.454154    6[6-(1,1,8),8-(29),8-(39)]
    74      -2.360741      -2.360741      -2.360741    6[1-(0),1-(0),6-(8,8),8-(6,39)]
    75        8.93287        8.93287        8.93287    6[6-(1,1,8),8-(29),8-(39)]
    76      -0.831915      -0.831915      -0.831915    6[1-(0),1-(0),6-(8,8),8-(6,39)]
    77       2.792024       2.792024       2.792024    6[6-(1,1,8),8-(29),8-(39)]
    78       4.104844       4.104844       4.104844    6[1-(0),1-(0),6-(8,8),8-(6,39)]
    79      -1.156654      -1.156654      -1.156654    6[6-(1,1,8),8-(29),8-(39)]
    80       9.658241       9.658241       9.658241    6[1-(0),1-(0),6-(8,8),8-(6,39)]
    81       -1.63537       -1.63537       -1.63537    6[6-(1,1,8),8-(29),8-(39)]
    82       8.129415       8.129415       8.129415    6[1-(0),1-(0),6-(8,8),8-(6,39)]
    83      10.089524      10.089524      10.089524    6[6-(1,1,8),8-(29),8-(39)]
    84      -3.192656      -3.192656      -3.192656    6[1-(0),1-(0),6-(8,8),8-(6,39)]
    85       6.140846       6.140846       6.140846    6[6-(1,1,8),8-(29),8-(39)]
    86       2.360741       2.360741       2.360741    6[1-(0),1-(0),6-(8,8),8-(6,39)]
    87        5.66213        5.66213        5.66213    6[6-(1,1,8),8-(29),8-(39)]
    88       0.831915       0.831915       0.831915    6[1-(0),1-(0),6-(8,8),8-(6,39)]
    89      -2.792024      -2.792024      -2.792024    6[6-(1,1,8),8-(29),8-(39)]
    90      10.490156      10.490156      10.490156    6[1-(0),1-(0),6-(8,8),8-(6,39)]
    91       1.156654       1.156654       1.156654    6[6-(1,1,8),8-(29),8-(39)]
    92       4.936759       4.936759       4.936759    6[1-(0),1-(0),6-(8,8),8-(6,39)]
    93        1.63537        1.63537        1.63537    6[6-(1,1,8),8-(29),8-(39)]
    94       6.465585       6.465585       6.465585    6[1-(0),1-(0),6-(8,8),8-(6,39)]
    95       2.792024       2.792024       2.792024    6[6-(1,1,8),8-(29),8-(39)]
    96       4.104844       4.104844       4.104844    6[1-(0),1-(0),6-(8,8),8-(6,39)]
    97      -1.156654      -1.156654      -1.156654    6[6-(1,1,8),8-(29),8-(39)]
    98       9.658241       9.658241       9.658241    6[1-(0),1-(0),6-(8,8),8-(6,39)]
    99       -1.63537       -1.63537       -1.63537    6[6-(1,1,8),8-(29),8-(39)]
   100       8.129415       8.129415       8.129415    6[1-(0),1-(0),6-(8,8),8-(6,39)]
   101       4.505477       4.505477       4.505477    6[6-(1,1,8),8-(29),8-(39)]
   102       3.192656       3.192656       3.192656    6[1-(0),1-(0),6-(8,8),8-(6,39)]
   103       8.454154       8.454154       8.454154    6[6-(1,1,8),8-(29),8-(39)]
   104      -2.360741      -2.360741      -2.360741    6[1-(0),1-(0),6-(8,8),8-(6,39)]
   105        8.93287        8.93287        8.93287    6[6-(1,1,8),8-(29),8-(39)]
   106      -0.831915      -0.831915      -0.831915    6[1-(0),1-(0),6-(8,8),8-(6,39)]
   107      -1.607639      -1.607639      -1.607639    8[6-(6,8),39-(8,8,8,8,8,8,8,8)]
   108      -3.672832      -3.672832      -3.672832    8[6-(6,8),29-(8,8,8)]
   109       0.208708       0.208708       0.208708    8[6-(6,8),39-(8,8,8,8,8,8,8,8)]
   110       1.221602       1.221602       1.221602    8[6-(6,8),29-(8,8,8)]
   111       1.398931       1.398931       1.398931    8[6-(6,8),39-(8,8,8,8,8,8,8,8)]
   112        2.45123        2.45123        2.45123    8[6-(6,8),29-(8,8,8)]
   113       8.905139       8.905139       8.905139    8[6-(6,8),39-(8,8,8,8,8,8,8,8)]
   114      10.970332      10.970332      10.970332    8[6-(6,8),29-(8,8,8)]
   115       7.088792       7.088792       7.088792    8[6-(6,8),39-(8,8,8,8,8,8,8,8)]
   116       6.075899       6.075899       6.075899    8[6-(6,8),29-(8,8,8)]
   117       5.898569       5.898569       5.898569    8[6-(6,8),39-(8,8,8,8,8,8,8,8)]
   118        4.84627        4.84627        4.84627    8[6-(6,8),29-(8,8,8)]
   119       5.689861       5.689861       5.689861    8[6-(6,8),39-(8,8,8,8,8,8,8,8)]
   120       3.624668       3.624668       3.624668    8[6-(6,8),29-(8,8,8)]
   121       7.506209       7.506209       7.506209    8[6-(6,8),39-(8,8,8,8,8,8,8,8)]
   122       8.519102       8.519102       8.519102    8[6-(6,8),29-(8,8,8)]
   123       8.696431       8.696431       8.696431    8[6-(6,8),39-(8,8,8,8,8,8,8,8)]
   124        9.74873        9.74873        9.74873    8[6-(6,8),29-(8,8,8)]
   125       1.607639       1.607639       1.607639    8[6-(6,8),39-(8,8,8,8,8,8,8,8)]
   126       3.672832       3.672832       3.672832    8[6-(6,8),29-(8,8,8)]
   127      -0.208709      -0.208709      -0.208709    8[6-(6,8),39-(8,8,8,8,8,8,8,8)]
   128      -1.221601      -1.221601      -1.221601    8[6-(6,8),29-(8,8,8)]
   129      -1.398931      -1.398931      -1.398931    8[6-(6,8),39-(8,8,8,8,8,8,8,8)]
   130       -2.45123       -2.45123       -2.45123    8[6-(6,8),29-(8,8,8)]
   131       8.905139       8.905139       8.905139    8[6-(6,8),39-(8,8,8,8,8,8,8,8)]
   132      10.970332      10.970332      10.970332    8[6-(6,8),29-(8,8,8)]
   133       7.088792       7.088792       7.088792    8[6-(6,8),39-(8,8,8,8,8,8,8,8)]
   134       6.075899       6.075899       6.075899    8[6-(6,8),29-(8,8,8)]
   135       5.898569       5.898569       5.898569    8[6-(6,8),39-(8,8,8,8,8,8,8,8)]
   136        4.84627        4.84627        4.84627    8[6-(6,8),29-(8,8,8)]
   137      -1.607639      -1.607639      -1.607639    8[6-(6,8),39-(8,8,8,8,8,8,8,8)]
   138      -3.672832      -3.672832      -3.672832    8[6-(6,8),29-(8,8,8)]
   139       0.208708       0.208708       0.208708    8[6-(6,8),39-(8,8,8,8,8,8,8,8)]
   140       1.221602       1.221602       1.221602    8[6-(6,8),29-(8,8,8)]
   141       1.398931       1.398931       1.398931    8[6-(6,8),39-(8,8,8,8,8,8,8,8)]
   142        2.45123        2.45123        2.45123    8[6-(6,8),29-(8,8,8)]
   143       1.607639       1.607639       1.607639    8[6-(6,8),39-(8,8,8,8,8,8,8,8)]
   144       3.672832       3.672832       3.672832    8[6-(6,8),29-(8,8,8)]
   145      -0.208709      -0.208709      -0.208709    8[6-(6,8),39-(8,8,8,8,8,8,8,8)]
   146      -1.221601      -1.221601      -1.221601    8[6-(6,8),29-(8,8,8)]
   147      -1.398931      -1.398931      -1.398931    8[6-(6,8),39-(8,8,8,8,8,8,8,8)]
   148       -2.45123       -2.45123       -2.45123    8[6-(6,8),29-(8,8,8)]
   149       5.689861       5.689861       5.689861    8[6-(6,8),39-(8,8,8,8,8,8,8,8)]
   150       3.624668       3.624668       3.624668    8[6-(6,8),29-(8,8,8)]
   151       7.506209       7.506209       7.506209    8[6-(6,8),39-(8,8,8,8,8,8,8,8)]
   152       8.519102       8.519102       8.519102    8[6-(6,8),29-(8,8,8)]
   153       8.696431       8.696431       8.696431    8[6-(6,8),39-(8,8,8,8,8,8,8,8)]
   154        9.74873        9.74873        9.74873    8[6-(6,8),29-(8,8,8)]
   155       9.423992       9.423992       9.423992    8[6-(1,1,6),6-(1,1,6),39-(8,8,8,8,8,8,8,8)]
   156       5.171008       5.171008       5.171008    8[6-(1,1,6),6-(1,1,6),39-(8,8,8,8,8,8,8,8)]
   157         7.2975         7.2975         7.2975    8[6-(1,1,6),6-(1,1,6),39-(8,8,8,8,8,8,8,8)]
   158      -2.126492      -2.126492      -2.126492    8[6-(1,1,6),6-(1,1,6),39-(8,8,8,8,8,8,8,8)]
   159       2.126491       2.126491       2.126491    8[6-(1,1,6),6-(1,1,6),39-(8,8,8,8,8,8,8,8)]
   160           -0.0           -0.0           -0.0    8[6-(1,1,6),6-(1,1,6),39-(8,8,8,8,8,8,8,8)]
   161      -2.126492      -2.126492      -2.126492    8[6-(1,1,6),6-(1,1,6),39-(8,8,8,8,8,8,8,8)]
   162       2.126491       2.126491       2.126491    8[6-(1,1,6),6-(1,1,6),39-(8,8,8,8,8,8,8,8)]
   163           -0.0           -0.0           -0.0    8[6-(1,1,6),6-(1,1,6),39-(8,8,8,8,8,8,8,8)]
   164       9.423992       9.423992       9.423992    8[6-(1,1,6),6-(1,1,6),39-(8,8,8,8,8,8,8,8)]
   165       5.171008       5.171008       5.171008    8[6-(1,1,6),6-(1,1,6),39-(8,8,8,8,8,8,8,8)]
   166         7.2975         7.2975         7.2975    8[6-(1,1,6),6-(1,1,6),39-(8,8,8,8,8,8,8,8)]
