# Supplementary material for: A collection of forcefield precursors for metal–organic frameworks
Source: RSC Adv. 2019 Nov 13;9(63):36492–507. doi: 10.1039/c9ra07327b (PMC9075174; doi:10.1039/c9ra07327b)
Supplement: RA-009-C9RA07327B-s2716 [file RA-009-C9RA07327B-s2716.txt]

WEVQOD_clean

14.717000    0.000000    0.000000
-7.358500    12.745296    0.000000
0.000000    0.000000    15.169000

     1            0.0            0.0            0.0    64[8-(6),8-(6),8-(6),8-(6),8-(6),8-(6),8-(6,6),8-(6,6),8-(6,6)]
     2         7.3585         7.3585         7.3585    64[8-(6),8-(6),8-(6),8-(6),8-(6),8-(6),8-(6,6),8-(6,6),8-(6,6)]
     3         7.3585         7.3585         7.3585    64[8-(6),8-(6),8-(6),8-(6),8-(6),8-(6),8-(6,6),8-(6,6),8-(6,6)]
     4            0.0            0.0            0.0    64[8-(6),8-(6),8-(6),8-(6),8-(6),8-(6),8-(6,6),8-(6,6),8-(6,6)]
     5        3.67925        3.67925        3.67925    29[8-(6),8-(6),8-(6),8-(6)]
     6       -3.67925       -3.67925       -3.67925    29[8-(6),8-(6),8-(6),8-(6)]
     7         7.3585         7.3585         7.3585    29[8-(6),8-(6),8-(6),8-(6)]
     8       -3.67925       -3.67925       -3.67925    29[8-(6),8-(6),8-(6),8-(6)]
     9        3.67925        3.67925        3.67925    29[8-(6),8-(6),8-(6),8-(6)]
    10         7.3585         7.3585         7.3585    29[8-(6),8-(6),8-(6),8-(6)]
    11      10.521183      10.521183      10.521183    1[6-(1,6,8)]
    12       9.889824       9.889824       9.889824    1[6-(1,6,8)]
    13       3.850703       3.850703       3.850703    1[6-(1,6,8)]
    14        3.36725        3.36725        3.36725    1[6-(1,6,8)]
    15       7.703614       7.703614       7.703614    1[6-(1,6,8)]
    16       8.818426       8.818426       8.818426    1[6-(1,6,8)]
    17      -3.162683      -3.162683      -3.162683    1[6-(1,6,8)]
    18      -2.531324      -2.531324      -2.531324    1[6-(1,6,8)]
    19       3.507797       3.507797       3.507797    1[6-(1,6,8)]
    20        3.99125        3.99125        3.99125    1[6-(1,6,8)]
    21      -0.345114      -0.345114      -0.345114    1[6-(1,6,8)]
    22      -1.459926      -1.459926      -1.459926    1[6-(1,6,8)]
    23       3.162683       3.162683       3.162683    1[6-(1,6,8)]
    24       2.531324       2.531324       2.531324    1[6-(1,6,8)]
    25      -3.507797      -3.507797      -3.507797    1[6-(1,6,8)]
    26       -3.99125       -3.99125       -3.99125    1[6-(1,6,8)]
    27       0.345114       0.345114       0.345114    1[6-(1,6,8)]
    28       1.459926       1.459926       1.459926    1[6-(1,6,8)]
    29       4.195817       4.195817       4.195817    1[6-(1,6,8)]
    30       4.827176       4.827176       4.827176    1[6-(1,6,8)]
    31      10.866297      10.866297      10.866297    1[6-(1,6,8)]
    32       11.34975       11.34975       11.34975    1[6-(1,6,8)]
    33       7.013386       7.013386       7.013386    1[6-(1,6,8)]
    34       5.898574       5.898574       5.898574    1[6-(1,6,8)]
    35      -3.162683      -3.162683      -3.162683    1[6-(1,6,8)]
    36      -2.531324      -2.531324      -2.531324    1[6-(1,6,8)]
    37       3.507797       3.507797       3.507797    1[6-(1,6,8)]
    38        3.99125        3.99125        3.99125    1[6-(1,6,8)]
    39      -0.345114      -0.345114      -0.345114    1[6-(1,6,8)]
    40      -1.459926      -1.459926      -1.459926    1[6-(1,6,8)]
    41      10.521183      10.521183      10.521183    1[6-(1,6,8)]
    42       9.889824       9.889824       9.889824    1[6-(1,6,8)]
    43       3.850703       3.850703       3.850703    1[6-(1,6,8)]
    44        3.36725        3.36725        3.36725    1[6-(1,6,8)]
    45       7.703614       7.703614       7.703614    1[6-(1,6,8)]
    46       8.818426       8.818426       8.818426    1[6-(1,6,8)]
    47       4.195817       4.195817       4.195817    1[6-(1,6,8)]
    48       4.827176       4.827176       4.827176    1[6-(1,6,8)]
    49      10.866297      10.866297      10.866297    1[6-(1,6,8)]
    50       11.34975       11.34975       11.34975    1[6-(1,6,8)]
    51       7.013386       7.013386       7.013386    1[6-(1,6,8)]
    52       5.898574       5.898574       5.898574    1[6-(1,6,8)]
    53       3.162683       3.162683       3.162683    1[6-(1,6,8)]
    54       2.531324       2.531324       2.531324    1[6-(1,6,8)]
    55      -3.507797      -3.507797      -3.507797    1[6-(1,6,8)]
    56       -3.99125       -3.99125       -3.99125    1[6-(1,6,8)]
    57       0.345114       0.345114       0.345114    1[6-(1,6,8)]
    58       1.459926       1.459926       1.459926    1[6-(1,6,8)]
    59      -2.836702      -2.836702      -2.836702    6[6-(1,1,8),8-(29),8-(64)]
    60      10.596976      10.596976      10.596976    6[1-(0),1-(0),6-(8,8),8-(6,64)]
    61       1.175888       1.175888       1.175888    6[6-(1,1,8),8-(29),8-(64)]
    62       4.981705       4.981705       4.981705    6[1-(0),1-(0),6-(8,8),8-(6,64)]
    63       1.660813       1.660813       1.660813    6[6-(1,1,8),8-(29),8-(64)]
    64        6.49682        6.49682        6.49682    6[1-(0),1-(0),6-(8,8),8-(6,64)]
    65      10.195202      10.195202      10.195202    6[6-(1,1,8),8-(29),8-(64)]
    66      -3.238476      -3.238476      -3.238476    6[1-(0),1-(0),6-(8,8),8-(6,64)]
    67       6.182612       6.182612       6.182612    6[6-(1,1,8),8-(29),8-(64)]
    68       2.376795       2.376795       2.376795    6[1-(0),1-(0),6-(8,8),8-(6,64)]
    69       5.697687       5.697687       5.697687    6[6-(1,1,8),8-(29),8-(64)]
    70        0.86168        0.86168        0.86168    6[1-(0),1-(0),6-(8,8),8-(6,64)]
    71       4.521798       4.521798       4.521798    6[6-(1,1,8),8-(29),8-(64)]
    72       3.238476       3.238476       3.238476    6[1-(0),1-(0),6-(8,8),8-(6,64)]
    73       8.534388       8.534388       8.534388    6[6-(1,1,8),8-(29),8-(64)]
    74      -2.376796      -2.376796      -2.376796    6[1-(0),1-(0),6-(8,8),8-(6,64)]
    75       9.019313       9.019313       9.019313    6[6-(1,1,8),8-(29),8-(64)]
    76       -0.86168       -0.86168       -0.86168    6[1-(0),1-(0),6-(8,8),8-(6,64)]
    77       2.836702       2.836702       2.836702    6[6-(1,1,8),8-(29),8-(64)]
    78       4.120024       4.120024       4.120024    6[1-(0),1-(0),6-(8,8),8-(6,64)]
    79      -1.175888      -1.175888      -1.175888    6[6-(1,1,8),8-(29),8-(64)]
    80       9.735295       9.735295       9.735295    6[1-(0),1-(0),6-(8,8),8-(6,64)]
    81      -1.660813      -1.660813      -1.660813    6[6-(1,1,8),8-(29),8-(64)]
    82        8.22018        8.22018        8.22018    6[1-(0),1-(0),6-(8,8),8-(6,64)]
    83      10.195202      10.195202      10.195202    6[6-(1,1,8),8-(29),8-(64)]
    84      -3.238476      -3.238476      -3.238476    6[1-(0),1-(0),6-(8,8),8-(6,64)]
    85       6.182612       6.182612       6.182612    6[6-(1,1,8),8-(29),8-(64)]
    86       2.376795       2.376795       2.376795    6[1-(0),1-(0),6-(8,8),8-(6,64)]
    87       5.697687       5.697687       5.697687    6[6-(1,1,8),8-(29),8-(64)]
    88        0.86168        0.86168        0.86168    6[1-(0),1-(0),6-(8,8),8-(6,64)]
    89      -2.836702      -2.836702      -2.836702    6[6-(1,1,8),8-(29),8-(64)]
    90      10.596976      10.596976      10.596976    6[1-(0),1-(0),6-(8,8),8-(6,64)]
    91       1.175888       1.175888       1.175888    6[6-(1,1,8),8-(29),8-(64)]
    92       4.981705       4.981705       4.981705    6[1-(0),1-(0),6-(8,8),8-(6,64)]
    93       1.660813       1.660813       1.660813    6[6-(1,1,8),8-(29),8-(64)]
    94        6.49682        6.49682        6.49682    6[1-(0),1-(0),6-(8,8),8-(6,64)]
    95       2.836702       2.836702       2.836702    6[6-(1,1,8),8-(29),8-(64)]
    96       4.120024       4.120024       4.120024    6[1-(0),1-(0),6-(8,8),8-(6,64)]
    97      -1.175888      -1.175888      -1.175888    6[6-(1,1,8),8-(29),8-(64)]
    98       9.735295       9.735295       9.735295    6[1-(0),1-(0),6-(8,8),8-(6,64)]
    99      -1.660813      -1.660813      -1.660813    6[6-(1,1,8),8-(29),8-(64)]
   100        8.22018        8.22018        8.22018    6[1-(0),1-(0),6-(8,8),8-(6,64)]
   101       4.521798       4.521798       4.521798    6[6-(1,1,8),8-(29),8-(64)]
   102       3.238476       3.238476       3.238476    6[1-(0),1-(0),6-(8,8),8-(6,64)]
   103       8.534388       8.534388       8.534388    6[6-(1,1,8),8-(29),8-(64)]
   104      -2.376796      -2.376796      -2.376796    6[1-(0),1-(0),6-(8,8),8-(6,64)]
   105       9.019313       9.019313       9.019313    6[6-(1,1,8),8-(29),8-(64)]
   106       -0.86168       -0.86168       -0.86168    6[1-(0),1-(0),6-(8,8),8-(6,64)]
   107      -1.654485      -1.654485      -1.654485    8[6-(6,8),64-(8,8,8,8,8,8,8,8)]
   108      -3.734439      -3.734439      -3.734439    8[6-(6,8),29-(8,8,8)]
   109       0.235325       0.235325       0.235325    8[6-(6,8),64-(8,8,8,8,8,8,8,8)]
   110       1.238436       1.238436       1.238436    8[6-(6,8),29-(8,8,8)]
   111        1.41916        1.41916        1.41916    8[6-(6,8),64-(8,8,8,8,8,8,8,8)]
   112       2.496003       2.496003       2.496003    8[6-(6,8),29-(8,8,8)]
   113       9.012985       9.012985       9.012985    8[6-(6,8),64-(8,8,8,8,8,8,8,8)]
   114      11.092939      11.092939      11.092939    8[6-(6,8),29-(8,8,8)]
   115       7.123175       7.123175       7.123175    8[6-(6,8),64-(8,8,8,8,8,8,8,8)]
   116       6.120064       6.120064       6.120064    8[6-(6,8),29-(8,8,8)]
   117        5.93934        5.93934        5.93934    8[6-(6,8),64-(8,8,8,8,8,8,8,8)]
   118       4.862497       4.862497       4.862497    8[6-(6,8),29-(8,8,8)]
   119       5.704015       5.704015       5.704015    8[6-(6,8),64-(8,8,8,8,8,8,8,8)]
   120       3.624061       3.624061       3.624061    8[6-(6,8),29-(8,8,8)]
   121       7.593825       7.593825       7.593825    8[6-(6,8),64-(8,8,8,8,8,8,8,8)]
   122       8.596936       8.596936       8.596936    8[6-(6,8),29-(8,8,8)]
   123        8.77766        8.77766        8.77766    8[6-(6,8),64-(8,8,8,8,8,8,8,8)]
   124       9.854503       9.854503       9.854503    8[6-(6,8),29-(8,8,8)]
   125       1.654485       1.654485       1.654485    8[6-(6,8),64-(8,8,8,8,8,8,8,8)]
   126       3.734439       3.734439       3.734439    8[6-(6,8),29-(8,8,8)]
   127      -0.235325      -0.235325      -0.235325    8[6-(6,8),64-(8,8,8,8,8,8,8,8)]
   128      -1.238436      -1.238436      -1.238436    8[6-(6,8),29-(8,8,8)]
   129       -1.41916       -1.41916       -1.41916    8[6-(6,8),64-(8,8,8,8,8,8,8,8)]
   130      -2.496003      -2.496003      -2.496003    8[6-(6,8),29-(8,8,8)]
   131       9.012985       9.012985       9.012985    8[6-(6,8),64-(8,8,8,8,8,8,8,8)]
   132      11.092939      11.092939      11.092939    8[6-(6,8),29-(8,8,8)]
   133       7.123175       7.123175       7.123175    8[6-(6,8),64-(8,8,8,8,8,8,8,8)]
   134       6.120064       6.120064       6.120064    8[6-(6,8),29-(8,8,8)]
   135        5.93934        5.93934        5.93934    8[6-(6,8),64-(8,8,8,8,8,8,8,8)]
   136       4.862497       4.862497       4.862497    8[6-(6,8),29-(8,8,8)]
   137      -1.654485      -1.654485      -1.654485    8[6-(6,8),64-(8,8,8,8,8,8,8,8)]
   138      -3.734439      -3.734439      -3.734439    8[6-(6,8),29-(8,8,8)]
   139       0.235325       0.235325       0.235325    8[6-(6,8),64-(8,8,8,8,8,8,8,8)]
   140       1.238436       1.238436       1.238436    8[6-(6,8),29-(8,8,8)]
   141        1.41916        1.41916        1.41916    8[6-(6,8),64-(8,8,8,8,8,8,8,8)]
   142       2.496003       2.496003       2.496003    8[6-(6,8),29-(8,8,8)]
   143       1.654485       1.654485       1.654485    8[6-(6,8),64-(8,8,8,8,8,8,8,8)]
   144       3.734439       3.734439       3.734439    8[6-(6,8),29-(8,8,8)]
   145      -0.235325      -0.235325      -0.235325    8[6-(6,8),64-(8,8,8,8,8,8,8,8)]
   146      -1.238436      -1.238436      -1.238436    8[6-(6,8),29-(8,8,8)]
   147       -1.41916       -1.41916       -1.41916    8[6-(6,8),64-(8,8,8,8,8,8,8,8)]
   148      -2.496003      -2.496003      -2.496003    8[6-(6,8),29-(8,8,8)]
   149       5.704015       5.704015       5.704015    8[6-(6,8),64-(8,8,8,8,8,8,8,8)]
   150       3.624061       3.624061       3.624061    8[6-(6,8),29-(8,8,8)]
   151       7.593825       7.593825       7.593825    8[6-(6,8),64-(8,8,8,8,8,8,8,8)]
   152       8.596936       8.596936       8.596936    8[6-(6,8),29-(8,8,8)]
   153        8.77766        8.77766        8.77766    8[6-(6,8),64-(8,8,8,8,8,8,8,8)]
   154       9.854503       9.854503       9.854503    8[6-(6,8),29-(8,8,8)]
   155        9.50939        9.50939        9.50939    8[6-(1,1,6),6-(1,1,6),64-(8,8,8,8,8,8,8,8)]
   156        5.20761        5.20761        5.20761    8[6-(1,1,6),6-(1,1,6),64-(8,8,8,8,8,8,8,8)]
   157         7.3585         7.3585         7.3585    8[6-(1,1,6),6-(1,1,6),64-(8,8,8,8,8,8,8,8)]
   158       -2.15089       -2.15089       -2.15089    8[6-(1,1,6),6-(1,1,6),64-(8,8,8,8,8,8,8,8)]
   159        2.15089        2.15089        2.15089    8[6-(1,1,6),6-(1,1,6),64-(8,8,8,8,8,8,8,8)]
   160           -0.0           -0.0           -0.0    8[6-(1,1,6),6-(1,1,6),64-(8,8,8,8,8,8,8,8)]
   161       -2.15089       -2.15089       -2.15089    8[6-(1,1,6),6-(1,1,6),64-(8,8,8,8,8,8,8,8)]
   162        2.15089        2.15089        2.15089    8[6-(1,1,6),6-(1,1,6),64-(8,8,8,8,8,8,8,8)]
   163           -0.0           -0.0           -0.0    8[6-(1,1,6),6-(1,1,6),64-(8,8,8,8,8,8,8,8)]
   164        9.50939        9.50939        9.50939    8[6-(1,1,6),6-(1,1,6),64-(8,8,8,8,8,8,8,8)]
   165        5.20761        5.20761        5.20761    8[6-(1,1,6),6-(1,1,6),64-(8,8,8,8,8,8,8,8)]
   166         7.3585         7.3585         7.3585    8[6-(1,1,6),6-(1,1,6),64-(8,8,8,8,8,8,8,8)]
