# Supplementary material for: A collection of forcefield precursors for metal–organic frameworks
Source: RSC Adv. 2019 Nov 13;9(63):36492–507. doi: 10.1039/c9ra07327b (PMC9075174; doi:10.1039/c9ra07327b)
Supplement: RA-009-C9RA07327B-s2717 [file RA-009-C9RA07327B-s2717.txt]

WEVQUJ_clean

14.872000    0.000000    0.000000
-7.436000    12.879530    0.000000
0.000000    0.000000    15.019000

     1            0.0            0.0            0.0    63[8-(6),8-(6),8-(6),8-(6),8-(6),8-(6),8-(6,6),8-(6,6),8-(6,6)]
     2          7.436          7.436          7.436    63[8-(6),8-(6),8-(6),8-(6),8-(6),8-(6),8-(6,6),8-(6,6),8-(6,6)]
     3          7.436          7.436          7.436    63[8-(6),8-(6),8-(6),8-(6),8-(6),8-(6),8-(6,6),8-(6,6),8-(6,6)]
     4            0.0            0.0            0.0    63[8-(6),8-(6),8-(6),8-(6),8-(6),8-(6),8-(6,6),8-(6,6),8-(6,6)]
     5          3.718          3.718          3.718    29[8-(6),8-(6),8-(6),8-(6)]
     6         -3.718         -3.718         -3.718    29[8-(6),8-(6),8-(6),8-(6)]
     7          7.436          7.436          7.436    29[8-(6),8-(6),8-(6),8-(6)]
     8         -3.718         -3.718         -3.718    29[8-(6),8-(6),8-(6),8-(6)]
     9          3.718          3.718          3.718    29[8-(6),8-(6),8-(6),8-(6)]
    10          7.436          7.436          7.436    29[8-(6),8-(6),8-(6),8-(6)]
    11      10.605967      10.605967      10.605967    1[6-(1,6,8)]
    12       9.967214       9.967214       9.967214    1[6-(1,6,8)]
    13       3.896464       3.896464       3.896464    1[6-(1,6,8)]
    14       3.438406       3.438406       3.438406    1[6-(1,6,8)]
    15       7.805569       7.805569       7.805569    1[6-(1,6,8)]
    16       8.902379       8.902379       8.902379    1[6-(1,6,8)]
    17      -3.169967      -3.169967      -3.169967    1[6-(1,6,8)]
    18      -2.531214      -2.531214      -2.531214    1[6-(1,6,8)]
    19       3.539536       3.539536       3.539536    1[6-(1,6,8)]
    20       3.997594       3.997594       3.997594    1[6-(1,6,8)]
    21      -0.369569      -0.369569      -0.369569    1[6-(1,6,8)]
    22      -1.466379      -1.466379      -1.466379    1[6-(1,6,8)]
    23       3.169967       3.169967       3.169967    1[6-(1,6,8)]
    24       2.531214       2.531214       2.531214    1[6-(1,6,8)]
    25      -3.539536      -3.539536      -3.539536    1[6-(1,6,8)]
    26      -3.997594      -3.997594      -3.997594    1[6-(1,6,8)]
    27       0.369569       0.369569       0.369569    1[6-(1,6,8)]
    28       1.466379       1.466379       1.466379    1[6-(1,6,8)]
    29       4.266033       4.266033       4.266033    1[6-(1,6,8)]
    30       4.904786       4.904786       4.904786    1[6-(1,6,8)]
    31      10.975536      10.975536      10.975536    1[6-(1,6,8)]
    32      11.433594      11.433594      11.433594    1[6-(1,6,8)]
    33       7.066431       7.066431       7.066431    1[6-(1,6,8)]
    34       5.969621       5.969621       5.969621    1[6-(1,6,8)]
    35      -3.169967      -3.169967      -3.169967    1[6-(1,6,8)]
    36      -2.531214      -2.531214      -2.531214    1[6-(1,6,8)]
    37       3.539536       3.539536       3.539536    1[6-(1,6,8)]
    38       3.997594       3.997594       3.997594    1[6-(1,6,8)]
    39      -0.369569      -0.369569      -0.369569    1[6-(1,6,8)]
    40      -1.466379      -1.466379      -1.466379    1[6-(1,6,8)]
    41      10.605967      10.605967      10.605967    1[6-(1,6,8)]
    42       9.967214       9.967214       9.967214    1[6-(1,6,8)]
    43       3.896464       3.896464       3.896464    1[6-(1,6,8)]
    44       3.438406       3.438406       3.438406    1[6-(1,6,8)]
    45       7.805569       7.805569       7.805569    1[6-(1,6,8)]
    46       8.902379       8.902379       8.902379    1[6-(1,6,8)]
    47       4.266033       4.266033       4.266033    1[6-(1,6,8)]
    48       4.904786       4.904786       4.904786    1[6-(1,6,8)]
    49      10.975536      10.975536      10.975536    1[6-(1,6,8)]
    50      11.433594      11.433594      11.433594    1[6-(1,6,8)]
    51       7.066431       7.066431       7.066431    1[6-(1,6,8)]
    52       5.969621       5.969621       5.969621    1[6-(1,6,8)]
    53       3.169967       3.169967       3.169967    1[6-(1,6,8)]
    54       2.531214       2.531214       2.531214    1[6-(1,6,8)]
    55      -3.539536      -3.539536      -3.539536    1[6-(1,6,8)]
    56      -3.997594      -3.997594      -3.997594    1[6-(1,6,8)]
    57       0.369569       0.369569       0.369569    1[6-(1,6,8)]
    58       1.466379       1.466379       1.466379    1[6-(1,6,8)]
    59      -2.859886      -2.859886      -2.859886    6[6-(1,1,8),8-(29),8-(63)]
    60      10.692224      10.692224      10.692224    6[1-(0),1-(0),6-(8,8),8-(6,63)]
    61        1.18158        1.18158        1.18158    6[6-(1,1,8),8-(29),8-(63)]
    62       5.053506       5.053506       5.053506    6[1-(0),1-(0),6-(8,8),8-(6,63)]
    63       1.678305       1.678305       1.678305    6[6-(1,1,8),8-(29),8-(63)]
    64        6.56227        6.56227        6.56227    6[1-(0),1-(0),6-(8,8),8-(6,63)]
    65      10.295886      10.295886      10.295886    6[6-(1,1,8),8-(29),8-(63)]
    66      -3.256224      -3.256224      -3.256224    6[1-(0),1-(0),6-(8,8),8-(6,63)]
    67        6.25442        6.25442        6.25442    6[6-(1,1,8),8-(29),8-(63)]
    68       2.382494       2.382494       2.382494    6[1-(0),1-(0),6-(8,8),8-(6,63)]
    69       5.757695       5.757695       5.757695    6[6-(1,1,8),8-(29),8-(63)]
    70        0.87373        0.87373        0.87373    6[1-(0),1-(0),6-(8,8),8-(6,63)]
    71       4.576114       4.576114       4.576114    6[6-(1,1,8),8-(29),8-(63)]
    72       3.256224       3.256224       3.256224    6[1-(0),1-(0),6-(8,8),8-(6,63)]
    73        8.61758        8.61758        8.61758    6[6-(1,1,8),8-(29),8-(63)]
    74      -2.382494      -2.382494      -2.382494    6[1-(0),1-(0),6-(8,8),8-(6,63)]
    75       9.114305       9.114305       9.114305    6[6-(1,1,8),8-(29),8-(63)]
    76       -0.87373       -0.87373       -0.87373    6[1-(0),1-(0),6-(8,8),8-(6,63)]
    77       2.859886       2.859886       2.859886    6[6-(1,1,8),8-(29),8-(63)]
    78       4.179776       4.179776       4.179776    6[1-(0),1-(0),6-(8,8),8-(6,63)]
    79       -1.18158       -1.18158       -1.18158    6[6-(1,1,8),8-(29),8-(63)]
    80       9.818494       9.818494       9.818494    6[1-(0),1-(0),6-(8,8),8-(6,63)]
    81      -1.678305      -1.678305      -1.678305    6[6-(1,1,8),8-(29),8-(63)]
    82        8.30973        8.30973        8.30973    6[1-(0),1-(0),6-(8,8),8-(6,63)]
    83      10.295886      10.295886      10.295886    6[6-(1,1,8),8-(29),8-(63)]
    84      -3.256224      -3.256224      -3.256224    6[1-(0),1-(0),6-(8,8),8-(6,63)]
    85        6.25442        6.25442        6.25442    6[6-(1,1,8),8-(29),8-(63)]
    86       2.382494       2.382494       2.382494    6[1-(0),1-(0),6-(8,8),8-(6,63)]
    87       5.757695       5.757695       5.757695    6[6-(1,1,8),8-(29),8-(63)]
    88        0.87373        0.87373        0.87373    6[1-(0),1-(0),6-(8,8),8-(6,63)]
    89      -2.859886      -2.859886      -2.859886    6[6-(1,1,8),8-(29),8-(63)]
    90      10.692224      10.692224      10.692224    6[1-(0),1-(0),6-(8,8),8-(6,63)]
    91        1.18158        1.18158        1.18158    6[6-(1,1,8),8-(29),8-(63)]
    92       5.053506       5.053506       5.053506    6[1-(0),1-(0),6-(8,8),8-(6,63)]
    93       1.678305       1.678305       1.678305    6[6-(1,1,8),8-(29),8-(63)]
    94        6.56227        6.56227        6.56227    6[1-(0),1-(0),6-(8,8),8-(6,63)]
    95       2.859886       2.859886       2.859886    6[6-(1,1,8),8-(29),8-(63)]
    96       4.179776       4.179776       4.179776    6[1-(0),1-(0),6-(8,8),8-(6,63)]
    97       -1.18158       -1.18158       -1.18158    6[6-(1,1,8),8-(29),8-(63)]
    98       9.818494       9.818494       9.818494    6[1-(0),1-(0),6-(8,8),8-(6,63)]
    99      -1.678305      -1.678305      -1.678305    6[6-(1,1,8),8-(29),8-(63)]
   100        8.30973        8.30973        8.30973    6[1-(0),1-(0),6-(8,8),8-(6,63)]
   101       4.576114       4.576114       4.576114    6[6-(1,1,8),8-(29),8-(63)]
   102       3.256224       3.256224       3.256224    6[1-(0),1-(0),6-(8,8),8-(6,63)]
   103        8.61758        8.61758        8.61758    6[6-(1,1,8),8-(29),8-(63)]
   104      -2.382494      -2.382494      -2.382494    6[1-(0),1-(0),6-(8,8),8-(6,63)]
   105       9.114305       9.114305       9.114305    6[6-(1,1,8),8-(29),8-(63)]
   106       -0.87373       -0.87373       -0.87373    6[1-(0),1-(0),6-(8,8),8-(6,63)]
   107      -1.677562      -1.677562      -1.677562    8[6-(6,8),63-(8,8,8,8,8,8,8,8)]
   108      -3.764103      -3.764103      -3.764103    8[6-(6,8),29-(8,8,8)]
   109       0.246875       0.246875       0.246875    8[6-(6,8),63-(8,8,8,8,8,8,8,8)]
   110       1.227684       1.227684       1.227684    8[6-(6,8),29-(8,8,8)]
   111       1.430686       1.430686       1.430686    8[6-(6,8),63-(8,8,8,8,8,8,8,8)]
   112        2.53642        2.53642        2.53642    8[6-(6,8),29-(8,8,8)]
   113       9.113562       9.113562       9.113562    8[6-(6,8),63-(8,8,8,8,8,8,8,8)]
   114      11.200103      11.200103      11.200103    8[6-(6,8),29-(8,8,8)]
   115       7.189125       7.189125       7.189125    8[6-(6,8),63-(8,8,8,8,8,8,8,8)]
   116       6.208316       6.208316       6.208316    8[6-(6,8),29-(8,8,8)]
   117       6.005314       6.005314       6.005314    8[6-(6,8),63-(8,8,8,8,8,8,8,8)]
   118        4.89958        4.89958        4.89958    8[6-(6,8),29-(8,8,8)]
   119       5.758438       5.758438       5.758438    8[6-(6,8),63-(8,8,8,8,8,8,8,8)]
   120       3.671897       3.671897       3.671897    8[6-(6,8),29-(8,8,8)]
   121       7.682875       7.682875       7.682875    8[6-(6,8),63-(8,8,8,8,8,8,8,8)]
   122       8.663684       8.663684       8.663684    8[6-(6,8),29-(8,8,8)]
   123       8.866686       8.866686       8.866686    8[6-(6,8),63-(8,8,8,8,8,8,8,8)]
   124        9.97242        9.97242        9.97242    8[6-(6,8),29-(8,8,8)]
   125       1.677562       1.677562       1.677562    8[6-(6,8),63-(8,8,8,8,8,8,8,8)]
   126       3.764103       3.764103       3.764103    8[6-(6,8),29-(8,8,8)]
   127      -0.246875      -0.246875      -0.246875    8[6-(6,8),63-(8,8,8,8,8,8,8,8)]
   128      -1.227684      -1.227684      -1.227684    8[6-(6,8),29-(8,8,8)]
   129      -1.430686      -1.430686      -1.430686    8[6-(6,8),63-(8,8,8,8,8,8,8,8)]
   130       -2.53642       -2.53642       -2.53642    8[6-(6,8),29-(8,8,8)]
   131       9.113562       9.113562       9.113562    8[6-(6,8),63-(8,8,8,8,8,8,8,8)]
   132      11.200103      11.200103      11.200103    8[6-(6,8),29-(8,8,8)]
   133       7.189125       7.189125       7.189125    8[6-(6,8),63-(8,8,8,8,8,8,8,8)]
   134       6.208316       6.208316       6.208316    8[6-(6,8),29-(8,8,8)]
   135       6.005314       6.005314       6.005314    8[6-(6,8),63-(8,8,8,8,8,8,8,8)]
   136        4.89958        4.89958        4.89958    8[6-(6,8),29-(8,8,8)]
   137      -1.677562      -1.677562      -1.677562    8[6-(6,8),63-(8,8,8,8,8,8,8,8)]
   138      -3.764103      -3.764103      -3.764103    8[6-(6,8),29-(8,8,8)]
   139       0.246875       0.246875       0.246875    8[6-(6,8),63-(8,8,8,8,8,8,8,8)]
   140       1.227684       1.227684       1.227684    8[6-(6,8),29-(8,8,8)]
   141       1.430686       1.430686       1.430686    8[6-(6,8),63-(8,8,8,8,8,8,8,8)]
   142        2.53642        2.53642        2.53642    8[6-(6,8),29-(8,8,8)]
   143       1.677562       1.677562       1.677562    8[6-(6,8),63-(8,8,8,8,8,8,8,8)]
   144       3.764103       3.764103       3.764103    8[6-(6,8),29-(8,8,8)]
   145      -0.246875      -0.246875      -0.246875    8[6-(6,8),63-(8,8,8,8,8,8,8,8)]
   146      -1.227684      -1.227684      -1.227684    8[6-(6,8),29-(8,8,8)]
   147      -1.430686      -1.430686      -1.430686    8[6-(6,8),63-(8,8,8,8,8,8,8,8)]
   148       -2.53642       -2.53642       -2.53642    8[6-(6,8),29-(8,8,8)]
   149       5.758438       5.758438       5.758438    8[6-(6,8),63-(8,8,8,8,8,8,8,8)]
   150       3.671897       3.671897       3.671897    8[6-(6,8),29-(8,8,8)]
   151       7.682875       7.682875       7.682875    8[6-(6,8),63-(8,8,8,8,8,8,8,8)]
   152       8.663684       8.663684       8.663684    8[6-(6,8),29-(8,8,8)]
   153       8.866686       8.866686       8.866686    8[6-(6,8),63-(8,8,8,8,8,8,8,8)]
   154        9.97242        9.97242        9.97242    8[6-(6,8),29-(8,8,8)]
   155       9.593927       9.593927       9.593927    8[6-(1,1,6),6-(1,1,6),63-(8,8,8,8,8,8,8,8)]
   156       5.278073       5.278073       5.278073    8[6-(1,1,6),6-(1,1,6),63-(8,8,8,8,8,8,8,8)]
   157          7.436          7.436          7.436    8[6-(1,1,6),6-(1,1,6),63-(8,8,8,8,8,8,8,8)]
   158      -2.157927      -2.157927      -2.157927    8[6-(1,1,6),6-(1,1,6),63-(8,8,8,8,8,8,8,8)]
   159       2.157927       2.157927       2.157927    8[6-(1,1,6),6-(1,1,6),63-(8,8,8,8,8,8,8,8)]
   160           -0.0           -0.0           -0.0    8[6-(1,1,6),6-(1,1,6),63-(8,8,8,8,8,8,8,8)]
   161      -2.157927      -2.157927      -2.157927    8[6-(1,1,6),6-(1,1,6),63-(8,8,8,8,8,8,8,8)]
   162       2.157927       2.157927       2.157927    8[6-(1,1,6),6-(1,1,6),63-(8,8,8,8,8,8,8,8)]
   163           -0.0           -0.0           -0.0    8[6-(1,1,6),6-(1,1,6),63-(8,8,8,8,8,8,8,8)]
   164       9.593927       9.593927       9.593927    8[6-(1,1,6),6-(1,1,6),63-(8,8,8,8,8,8,8,8)]
   165       5.278073       5.278073       5.278073    8[6-(1,1,6),6-(1,1,6),63-(8,8,8,8,8,8,8,8)]
   166          7.436          7.436          7.436    8[6-(1,1,6),6-(1,1,6),63-(8,8,8,8,8,8,8,8)]
