# Supplementary material for: A collection of forcefield precursors for metal–organic frameworks
Source: RSC Adv. 2019 Nov 13;9(63):36492–507. doi: 10.1039/c9ra07327b (PMC9075174; doi:10.1039/c9ra07327b)
Supplement: RA-009-C9RA07327B-s2718 [file RA-009-C9RA07327B-s2718.txt]

WEVRUK_clean

14.584000    0.000000    0.000000
0.000000    15.199000    0.000000
0.000000    -7.599500    13.162720

     1          3.646          3.646          3.646    59[8-(6),8-(6),8-(6),8-(6),8-(6),8-(6),8-(6,6),8-(6,6),8-(6,6)]
     2          3.646          3.646          3.646    59[8-(6),8-(6),8-(6),8-(6),8-(6),8-(6),8-(6,6),8-(6,6),8-(6,6)]
     3         10.938         10.938         10.938    59[8-(6),8-(6),8-(6),8-(6),8-(6),8-(6),8-(6,6),8-(6,6),8-(6,6)]
     4         10.938         10.938         10.938    59[8-(6),8-(6),8-(6),8-(6),8-(6),8-(6),8-(6,6),8-(6,6),8-(6,6)]
     5            0.0            0.0            0.0    29[8-(6),8-(6),8-(6),8-(6)]
     6            0.0            0.0            0.0    29[8-(6),8-(6),8-(6),8-(6)]
     7            0.0            0.0            0.0    29[8-(6),8-(6),8-(6),8-(6)]
     8          7.292          7.292          7.292    29[8-(6),8-(6),8-(6),8-(6)]
     9          7.292          7.292          7.292    29[8-(6),8-(6),8-(6),8-(6)]
    10          7.292          7.292          7.292    29[8-(6),8-(6),8-(6),8-(6)]
    11      12.203891      12.203891      12.203891    1[6-(1,6,8)]
    12      11.045922      11.045922      11.045922    1[6-(1,6,8)]
    13      12.203891      12.203891      12.203891    1[6-(1,6,8)]
    14      11.045922      11.045922      11.045922    1[6-(1,6,8)]
    15      12.203891      12.203891      12.203891    1[6-(1,6,8)]
    16      11.045922      11.045922      11.045922    1[6-(1,6,8)]
    17      12.203891      12.203891      12.203891    1[6-(1,6,8)]
    18      11.045922      11.045922      11.045922    1[6-(1,6,8)]
    19      12.203891      12.203891      12.203891    1[6-(1,6,8)]
    20      11.045922      11.045922      11.045922    1[6-(1,6,8)]
    21      12.203891      12.203891      12.203891    1[6-(1,6,8)]
    22      11.045922      11.045922      11.045922    1[6-(1,6,8)]
    23       9.672109       9.672109       9.672109    1[6-(1,6,8)]
    24      10.830078      10.830078      10.830078    1[6-(1,6,8)]
    25       9.672109       9.672109       9.672109    1[6-(1,6,8)]
    26      10.830078      10.830078      10.830078    1[6-(1,6,8)]
    27       9.672109       9.672109       9.672109    1[6-(1,6,8)]
    28      10.830078      10.830078      10.830078    1[6-(1,6,8)]
    29       9.672109       9.672109       9.672109    1[6-(1,6,8)]
    30      10.830078      10.830078      10.830078    1[6-(1,6,8)]
    31       9.672109       9.672109       9.672109    1[6-(1,6,8)]
    32      10.830078      10.830078      10.830078    1[6-(1,6,8)]
    33       9.672109       9.672109       9.672109    1[6-(1,6,8)]
    34      10.830078      10.830078      10.830078    1[6-(1,6,8)]
    35       2.380109       2.380109       2.380109    1[6-(1,6,8)]
    36       3.538078       3.538078       3.538078    1[6-(1,6,8)]
    37       2.380109       2.380109       2.380109    1[6-(1,6,8)]
    38       3.538078       3.538078       3.538078    1[6-(1,6,8)]
    39       2.380109       2.380109       2.380109    1[6-(1,6,8)]
    40       3.538078       3.538078       3.538078    1[6-(1,6,8)]
    41       2.380109       2.380109       2.380109    1[6-(1,6,8)]
    42       3.538078       3.538078       3.538078    1[6-(1,6,8)]
    43       2.380109       2.380109       2.380109    1[6-(1,6,8)]
    44       3.538078       3.538078       3.538078    1[6-(1,6,8)]
    45       2.380109       2.380109       2.380109    1[6-(1,6,8)]
    46       3.538078       3.538078       3.538078    1[6-(1,6,8)]
    47       4.911891       4.911891       4.911891    1[6-(1,6,8)]
    48       3.753922       3.753922       3.753922    1[6-(1,6,8)]
    49       4.911891       4.911891       4.911891    1[6-(1,6,8)]
    50       3.753922       3.753922       3.753922    1[6-(1,6,8)]
    51       4.911891       4.911891       4.911891    1[6-(1,6,8)]
    52       3.753922       3.753922       3.753922    1[6-(1,6,8)]
    53       4.911891       4.911891       4.911891    1[6-(1,6,8)]
    54       3.753922       3.753922       3.753922    1[6-(1,6,8)]
    55       4.911891       4.911891       4.911891    1[6-(1,6,8)]
    56       3.753922       3.753922       3.753922    1[6-(1,6,8)]
    57       4.911891       4.911891       4.911891    1[6-(1,6,8)]
    58       3.753922       3.753922       3.753922    1[6-(1,6,8)]
    59       5.247323       5.247323       5.247323    6[6-(1,1,8),8-(29),8-(59)]
    60      10.216092      10.216092      10.216092    6[1-(0),1-(0),6-(8,8),8-(6,59)]
    61       5.247323       5.247323       5.247323    6[6-(1,1,8),8-(29),8-(59)]
    62      10.216092      10.216092      10.216092    6[1-(0),1-(0),6-(8,8),8-(6,59)]
    63       5.247323       5.247323       5.247323    6[6-(1,1,8),8-(29),8-(59)]
    64      10.216092      10.216092      10.216092    6[1-(0),1-(0),6-(8,8),8-(6,59)]
    65       5.247323       5.247323       5.247323    6[6-(1,1,8),8-(29),8-(59)]
    66      10.216092      10.216092      10.216092    6[1-(0),1-(0),6-(8,8),8-(6,59)]
    67       5.247323       5.247323       5.247323    6[6-(1,1,8),8-(29),8-(59)]
    68      10.216092      10.216092      10.216092    6[1-(0),1-(0),6-(8,8),8-(6,59)]
    69       5.247323       5.247323       5.247323    6[6-(1,1,8),8-(29),8-(59)]
    70      10.216092      10.216092      10.216092    6[1-(0),1-(0),6-(8,8),8-(6,59)]
    71       2.044677       2.044677       2.044677    6[6-(1,1,8),8-(29),8-(59)]
    72      11.659908      11.659908      11.659908    6[1-(0),1-(0),6-(8,8),8-(6,59)]
    73       2.044677       2.044677       2.044677    6[6-(1,1,8),8-(29),8-(59)]
    74      11.659908      11.659908      11.659908    6[1-(0),1-(0),6-(8,8),8-(6,59)]
    75       2.044677       2.044677       2.044677    6[6-(1,1,8),8-(29),8-(59)]
    76      11.659908      11.659908      11.659908    6[1-(0),1-(0),6-(8,8),8-(6,59)]
    77       2.044677       2.044677       2.044677    6[6-(1,1,8),8-(29),8-(59)]
    78      11.659908      11.659908      11.659908    6[1-(0),1-(0),6-(8,8),8-(6,59)]
    79       2.044677       2.044677       2.044677    6[6-(1,1,8),8-(29),8-(59)]
    80      11.659908      11.659908      11.659908    6[1-(0),1-(0),6-(8,8),8-(6,59)]
    81       2.044677       2.044677       2.044677    6[6-(1,1,8),8-(29),8-(59)]
    82      11.659908      11.659908      11.659908    6[1-(0),1-(0),6-(8,8),8-(6,59)]
    83       9.336677       9.336677       9.336677    6[6-(1,1,8),8-(29),8-(59)]
    84       4.367908       4.367908       4.367908    6[1-(0),1-(0),6-(8,8),8-(6,59)]
    85       9.336677       9.336677       9.336677    6[6-(1,1,8),8-(29),8-(59)]
    86       4.367908       4.367908       4.367908    6[1-(0),1-(0),6-(8,8),8-(6,59)]
    87       9.336677       9.336677       9.336677    6[6-(1,1,8),8-(29),8-(59)]
    88       4.367908       4.367908       4.367908    6[1-(0),1-(0),6-(8,8),8-(6,59)]
    89       9.336677       9.336677       9.336677    6[6-(1,1,8),8-(29),8-(59)]
    90       4.367908       4.367908       4.367908    6[1-(0),1-(0),6-(8,8),8-(6,59)]
    91       9.336677       9.336677       9.336677    6[6-(1,1,8),8-(29),8-(59)]
    92       4.367908       4.367908       4.367908    6[1-(0),1-(0),6-(8,8),8-(6,59)]
    93       9.336677       9.336677       9.336677    6[6-(1,1,8),8-(29),8-(59)]
    94       4.367908       4.367908       4.367908    6[1-(0),1-(0),6-(8,8),8-(6,59)]
    95      12.539323      12.539323      12.539323    6[6-(1,1,8),8-(29),8-(59)]
    96       2.924092       2.924092       2.924092    6[1-(0),1-(0),6-(8,8),8-(6,59)]
    97      12.539323      12.539323      12.539323    6[6-(1,1,8),8-(29),8-(59)]
    98       2.924092       2.924092       2.924092    6[1-(0),1-(0),6-(8,8),8-(6,59)]
    99      12.539323      12.539323      12.539323    6[6-(1,1,8),8-(29),8-(59)]
   100       2.924092       2.924092       2.924092    6[1-(0),1-(0),6-(8,8),8-(6,59)]
   101      12.539323      12.539323      12.539323    6[6-(1,1,8),8-(29),8-(59)]
   102       2.924092       2.924092       2.924092    6[1-(0),1-(0),6-(8,8),8-(6,59)]
   103      12.539323      12.539323      12.539323    6[6-(1,1,8),8-(29),8-(59)]
   104       2.924092       2.924092       2.924092    6[1-(0),1-(0),6-(8,8),8-(6,59)]
   105      12.539323      12.539323      12.539323    6[6-(1,1,8),8-(29),8-(59)]
   106       2.924092       2.924092       2.924092    6[1-(0),1-(0),6-(8,8),8-(6,59)]
   107       5.240031       5.240031       5.240031    8[6-(6,8),59-(8,8,8,8,8,8,8,8)]
   108       5.926938       5.926938       5.926938    8[6-(6,8),29-(8,8,8)]
   109       5.240031       5.240031       5.240031    8[6-(6,8),59-(8,8,8,8,8,8,8,8)]
   110       5.926938       5.926938       5.926938    8[6-(6,8),29-(8,8,8)]
   111       5.240031       5.240031       5.240031    8[6-(6,8),59-(8,8,8,8,8,8,8,8)]
   112       5.926938       5.926938       5.926938    8[6-(6,8),29-(8,8,8)]
   113       5.240031       5.240031       5.240031    8[6-(6,8),59-(8,8,8,8,8,8,8,8)]
   114       5.926938       5.926938       5.926938    8[6-(6,8),29-(8,8,8)]
   115       5.240031       5.240031       5.240031    8[6-(6,8),59-(8,8,8,8,8,8,8,8)]
   116       5.926938       5.926938       5.926938    8[6-(6,8),29-(8,8,8)]
   117       5.240031       5.240031       5.240031    8[6-(6,8),59-(8,8,8,8,8,8,8,8)]
   118       5.926938       5.926938       5.926938    8[6-(6,8),29-(8,8,8)]
   119       2.051969       2.051969       2.051969    8[6-(6,8),59-(8,8,8,8,8,8,8,8)]
   120       1.365062       1.365062       1.365062    8[6-(6,8),29-(8,8,8)]
   121       2.051969       2.051969       2.051969    8[6-(6,8),59-(8,8,8,8,8,8,8,8)]
   122       1.365062       1.365062       1.365062    8[6-(6,8),29-(8,8,8)]
   123       2.051969       2.051969       2.051969    8[6-(6,8),59-(8,8,8,8,8,8,8,8)]
   124       1.365062       1.365062       1.365062    8[6-(6,8),29-(8,8,8)]
   125       2.051969       2.051969       2.051969    8[6-(6,8),59-(8,8,8,8,8,8,8,8)]
   126       1.365062       1.365062       1.365062    8[6-(6,8),29-(8,8,8)]
   127       2.051969       2.051969       2.051969    8[6-(6,8),59-(8,8,8,8,8,8,8,8)]
   128       1.365062       1.365062       1.365062    8[6-(6,8),29-(8,8,8)]
   129       2.051969       2.051969       2.051969    8[6-(6,8),59-(8,8,8,8,8,8,8,8)]
   130       1.365062       1.365062       1.365062    8[6-(6,8),29-(8,8,8)]
   131       9.343969       9.343969       9.343969    8[6-(6,8),59-(8,8,8,8,8,8,8,8)]
   132       8.657062       8.657062       8.657062    8[6-(6,8),29-(8,8,8)]
   133       9.343969       9.343969       9.343969    8[6-(6,8),59-(8,8,8,8,8,8,8,8)]
   134       8.657062       8.657062       8.657062    8[6-(6,8),29-(8,8,8)]
   135       9.343969       9.343969       9.343969    8[6-(6,8),59-(8,8,8,8,8,8,8,8)]
   136       8.657062       8.657062       8.657062    8[6-(6,8),29-(8,8,8)]
   137       9.343969       9.343969       9.343969    8[6-(6,8),59-(8,8,8,8,8,8,8,8)]
   138       8.657062       8.657062       8.657062    8[6-(6,8),29-(8,8,8)]
   139       9.343969       9.343969       9.343969    8[6-(6,8),59-(8,8,8,8,8,8,8,8)]
   140       8.657062       8.657062       8.657062    8[6-(6,8),29-(8,8,8)]
   141       9.343969       9.343969       9.343969    8[6-(6,8),59-(8,8,8,8,8,8,8,8)]
   142       8.657062       8.657062       8.657062    8[6-(6,8),29-(8,8,8)]
   143      12.532031      12.532031      12.532031    8[6-(6,8),59-(8,8,8,8,8,8,8,8)]
   144      13.218938      13.218938      13.218938    8[6-(6,8),29-(8,8,8)]
   145      12.532031      12.532031      12.532031    8[6-(6,8),59-(8,8,8,8,8,8,8,8)]
   146      13.218938      13.218938      13.218938    8[6-(6,8),29-(8,8,8)]
   147      12.532031      12.532031      12.532031    8[6-(6,8),59-(8,8,8,8,8,8,8,8)]
   148      13.218938      13.218938      13.218938    8[6-(6,8),29-(8,8,8)]
   149      12.532031      12.532031      12.532031    8[6-(6,8),59-(8,8,8,8,8,8,8,8)]
   150      13.218938      13.218938      13.218938    8[6-(6,8),29-(8,8,8)]
   151      12.532031      12.532031      12.532031    8[6-(6,8),59-(8,8,8,8,8,8,8,8)]
   152      13.218938      13.218938      13.218938    8[6-(6,8),29-(8,8,8)]
   153      12.532031      12.532031      12.532031    8[6-(6,8),59-(8,8,8,8,8,8,8,8)]
   154      13.218938      13.218938      13.218938    8[6-(6,8),29-(8,8,8)]
   155         10.938         10.938         10.938    8[6-(1,1,6),6-(1,1,6),59-(8,8,8,8,8,8,8,8)]
   156         10.938         10.938         10.938    8[6-(1,1,6),6-(1,1,6),59-(8,8,8,8,8,8,8,8)]
   157         10.938         10.938         10.938    8[6-(1,1,6),6-(1,1,6),59-(8,8,8,8,8,8,8,8)]
   158         10.938         10.938         10.938    8[6-(1,1,6),6-(1,1,6),59-(8,8,8,8,8,8,8,8)]
   159         10.938         10.938         10.938    8[6-(1,1,6),6-(1,1,6),59-(8,8,8,8,8,8,8,8)]
   160         10.938         10.938         10.938    8[6-(1,1,6),6-(1,1,6),59-(8,8,8,8,8,8,8,8)]
   161          3.646          3.646          3.646    8[6-(1,1,6),6-(1,1,6),59-(8,8,8,8,8,8,8,8)]
   162          3.646          3.646          3.646    8[6-(1,1,6),6-(1,1,6),59-(8,8,8,8,8,8,8,8)]
   163          3.646          3.646          3.646    8[6-(1,1,6),6-(1,1,6),59-(8,8,8,8,8,8,8,8)]
   164          3.646          3.646          3.646    8[6-(1,1,6),6-(1,1,6),59-(8,8,8,8,8,8,8,8)]
   165          3.646          3.646          3.646    8[6-(1,1,6),6-(1,1,6),59-(8,8,8,8,8,8,8,8)]
   166          3.646          3.646          3.646    8[6-(1,1,6),6-(1,1,6),59-(8,8,8,8,8,8,8,8)]
