# Supplementary material for: A collection of forcefield precursors for metal–organic frameworks
Source: RSC Adv. 2019 Nov 13;9(63):36492–507. doi: 10.1039/c9ra07327b (PMC9075174; doi:10.1039/c9ra07327b)
Supplement: RA-009-C9RA07327B-s2719 [file RA-009-C9RA07327B-s2719.txt]

WEVZUT_clean

14.333900    0.000000    0.000000
6.293429    19.783082    0.000000
6.232735    5.739261    19.767775

     1      17.429227      17.429227      17.429227    57[8-(15),8-(15),8-(15),8-(15),8-(15),8-(15),8-(15)]
     2      19.661655      19.661655      19.661655    57[8-(15),8-(15),8-(15),8-(15),8-(15),8-(15),8-(15)]
     3       18.87693       18.87693       18.87693    57[8-(15),8-(15),8-(15),8-(15),8-(15),8-(15),8-(15)]
     4      10.486985      10.486985      10.486985    57[8-(15),8-(15),8-(15),8-(15),8-(15),8-(15),8-(15)]
     5       9.430837       9.430837       9.430837    57[8-(15),8-(15),8-(15),8-(15),8-(15),8-(15),8-(15)]
     6       7.198409       7.198409       7.198409    57[8-(15),8-(15),8-(15),8-(15),8-(15),8-(15),8-(15)]
     7       7.983134       7.983134       7.983134    57[8-(15),8-(15),8-(15),8-(15),8-(15),8-(15),8-(15)]
     8      16.373079      16.373079      16.373079    57[8-(15),8-(15),8-(15),8-(15),8-(15),8-(15),8-(15)]
     9       18.39023       18.39023       18.39023    15[6-(1,7,15),8-(1),8-(57),8-(57)]
    10      15.778425      15.778425      15.778425    15[6-(1,7,15),8-(0),8-(1),8-(57)]
    11      11.006316      11.006316      11.006316    15[6-(1,7,15),8-(1),8-(57),8-(57)]
    12      11.696358      11.696358      11.696358    15[6-(1,7,15),8-(0),8-(57),8-(57)]
    13      12.634363      12.634363      12.634363    15[6-(1,7,15),8-(1),8-(57),8-(57)]
    14      18.531652      18.531652      18.531652    15[6-(1,7,15),8-(0),8-(57),8-(57)]
    15       8.723789       8.723789       8.723789    15[6-(1,7,15),8-(1),8-(57),8-(57)]
    16       7.998836       7.998836       7.998836    15[6-(1,7,15),8-(0),8-(57),8-(57)]
    17       11.19715       11.19715       11.19715    15[6-(1,7,15),8-(1),8-(57),8-(57)]
    18      13.647211      13.647211      13.647211    15[6-(1,7,15),8-(0),8-(1),8-(57)]
    19      19.115501      19.115501      19.115501    15[6-(1,7,15),8-(1),8-(57),8-(57)]
    20      16.556085      16.556085      16.556085    15[6-(1,7,15),8-(0),8-(57),8-(57)]
    21      18.347747      18.347747      18.347747    15[6-(1,7,15),8-(1),8-(57),8-(57)]
    22      20.764995      20.764995      20.764995    15[6-(1,7,15),8-(0),8-(1),8-(57)]
    23      18.558145      18.558145      18.558145    15[6-(1,7,15),8-(1),8-(57),8-(57)]
    24        12.5053        12.5053        12.5053    15[6-(1,7,15),8-(0),8-(1),8-(57)]
    25       8.469834       8.469834       8.469834    15[6-(1,7,15),8-(1),8-(57),8-(57)]
    26      11.081639      11.081639      11.081639    15[6-(1,7,15),8-(0),8-(1),8-(57)]
    27      15.853748      15.853748      15.853748    15[6-(1,7,15),8-(1),8-(57),8-(57)]
    28      15.163706      15.163706      15.163706    15[6-(1,7,15),8-(0),8-(57),8-(57)]
    29      14.225701      14.225701      14.225701    15[6-(1,7,15),8-(1),8-(57),8-(57)]
    30       8.328412       8.328412       8.328412    15[6-(1,7,15),8-(0),8-(57),8-(57)]
    31      18.136275      18.136275      18.136275    15[6-(1,7,15),8-(1),8-(57),8-(57)]
    32      18.861228      18.861228      18.861228    15[6-(1,7,15),8-(0),8-(57),8-(57)]
    33      15.662914      15.662914      15.662914    15[6-(1,7,15),8-(1),8-(57),8-(57)]
    34      13.212853      13.212853      13.212853    15[6-(1,7,15),8-(0),8-(1),8-(57)]
    35       7.744563       7.744563       7.744563    15[6-(1,7,15),8-(1),8-(57),8-(57)]
    36      10.303979      10.303979      10.303979    15[6-(1,7,15),8-(0),8-(57),8-(57)]
    37       8.512317       8.512317       8.512317    15[6-(1,7,15),8-(1),8-(57),8-(57)]
    38       6.095069       6.095069       6.095069    15[6-(1,7,15),8-(0),8-(1),8-(57)]
    39       8.301919       8.301919       8.301919    15[6-(1,7,15),8-(1),8-(57),8-(57)]
    40      14.354764      14.354764      14.354764    15[6-(1,7,15),8-(0),8-(1),8-(57)]
    41      10.111422      10.111422      10.111422    1[7-(1,6,6)]
    42      11.533034      11.533034      11.533034    1[7-(1,6,6)]
    43        9.55861        9.55861        9.55861    1[7-(1,6,6)]
    44      15.543429      15.543429      15.543429    1[7-(1,6,6)]
    45      20.601321      20.601321      20.601321    1[7-(1,6,6)]
    46      21.018143      21.018143      21.018143    1[7-(1,6,6)]
    47      10.316597      10.316597      10.316597    1[7-(1,6,6)]
    48      10.512997      10.512997      10.512997    1[7-(1,6,6)]
    49      11.670354      11.670354      11.670354    1[7-(1,6,6)]
    50      13.079781      13.079781      13.079781    1[7-(1,6,6)]
    51      19.048389      19.048389      19.048389    1[7-(1,6,6)]
    52      17.729565      17.729565      17.729565    1[7-(1,6,6)]
    53      20.142275      20.142275      20.142275    1[7-(1,6,6)]
    54      18.745305      18.745305      18.745305    1[7-(1,6,6)]
    55      20.333865      20.333865      20.333865    1[7-(1,6,6)]
    56      20.813021      20.813021      20.813021    1[7-(1,6,6)]
    57      16.288531      16.288531      16.288531    1[6-(7,15,15)]
    58      10.617202      10.617202      10.617202    1[6-(6,6)]
    59      10.698467      10.698467      10.698467    1[6-(6,6)]
    60      10.979323      10.979323      10.979323    1[6-(6,6)]
    61      11.147576      11.147576      11.147576    1[6-(6,7)]
    62       3.785956       3.785956       3.785956    1[6-(7,15,15)]
    63       1.782788       1.782788       1.782788    1[6-(6,6)]
    64      13.875682      13.875682      13.875682    1[6-(6,6)]
    65      18.779102      18.779102      18.779102    1[6-(6,6)]
    66      19.669554      19.669554      19.669554    1[6-(6,7)]
    67      13.714688      13.714688      13.714688    1[6-(7,15,15)]
    68      15.628444      15.628444      15.628444    1[6-(6,6)]
    69       3.436811       3.436811       3.436811    1[6-(6,6)]
    70       4.886582       4.886582       4.886582    1[6-(6,6)]
    71      10.440403      10.440403      10.440403    1[6-(6,7)]
    72       9.533767       9.533767       9.533767    1[6-(7,15,15)]
    73      11.588323      11.588323      11.588323    1[6-(6,6)]
    74      13.853034      13.853034      13.853034    1[6-(6,6)]
    75      15.357792      15.357792      15.357792    1[6-(6,6)]
    76      14.639846      14.639846      14.639846    1[6-(6,7)]
    77      13.317867      13.317867      13.317867    1[6-(7,15,15)]
    78      12.767951      12.767951      12.767951    1[6-(6,6)]
    79      12.742312      12.742312      12.742312    1[6-(6,6)]
    80      12.420427      12.420427      12.420427    1[6-(6,6)]
    81      11.977101      11.977101      11.977101    1[6-(6,7)]
    82      17.255969      17.255969      17.255969    1[6-(7,15,15)]
    83      17.747162      17.747162      17.747162    1[6-(6,6)]
    84      17.855824      17.855824      17.855824    1[6-(6,6)]
    85      18.390261      18.390261      18.390261    1[6-(6,6)]
    86      18.741273      18.741273      18.741273    1[6-(6,7)]
    87      20.470167      20.470167      20.470167    1[6-(7,15,15)]
    88      19.818983      19.818983      19.818983    1[6-(6,6)]
    89      19.757351      19.757351      19.757351    1[6-(6,6)]
    90      19.454044      19.454044      19.454044    1[6-(6,6)]
    91      19.176192      19.176192      19.176192    1[6-(6,7)]
    92      13.846551      13.846551      13.846551    1[6-(7,15,15)]
    93      22.647371      22.647371      22.647371    1[6-(6,6)]
    94      10.435471      10.435471      10.435471    1[6-(6,6)]
    95        4.75296        4.75296        4.75296    1[6-(6,6)]
    96      17.514454      17.514454      17.514454    1[6-(6,7)]
    97      12.806718      12.806718      12.806718    1[8-(15)]
    98      15.980301      15.980301      15.980301    1[8-(15)]
    99       3.342971       3.342971       3.342971    1[8-(15)]
   100      13.765523      13.765523      13.765523    1[8-(15)]
   101       9.968243       9.968243       9.968243    1[8-(15)]
   102      10.631389      10.631389      10.631389    1[8-(15)]
   103        15.5155        15.5155        15.5155    1[8-(15)]
   104      19.746606      19.746606      19.746606    1[8-(15)]
   105      17.723776      17.723776      17.723776    1[8-(15)]
   106       21.44785       21.44785       21.44785    1[8-(15)]
   107      19.062871      19.062871      19.062871    1[8-(15)]
   108      10.951738      10.951738      10.951738    1[8-(15)]
   109      16.748642      16.748642      16.748642    1[7-(1,6,6)]
   110       15.32703       15.32703       15.32703    1[7-(1,6,6)]
   111      17.301454      17.301454      17.301454    1[7-(1,6,6)]
   112      11.316635      11.316635      11.316635    1[7-(1,6,6)]
   113       6.258743       6.258743       6.258743    1[7-(1,6,6)]
   114       5.841921       5.841921       5.841921    1[7-(1,6,6)]
   115      16.543467      16.543467      16.543467    1[7-(1,6,6)]
   116      16.347067      16.347067      16.347067    1[7-(1,6,6)]
   117       15.18971       15.18971       15.18971    1[7-(1,6,6)]
   118      13.780283      13.780283      13.780283    1[7-(1,6,6)]
   119       7.811675       7.811675       7.811675    1[7-(1,6,6)]
   120       9.130499       9.130499       9.130499    1[7-(1,6,6)]
   121       6.717789       6.717789       6.717789    1[7-(1,6,6)]
   122       8.114759       8.114759       8.114759    1[7-(1,6,6)]
   123       6.526199       6.526199       6.526199    1[7-(1,6,6)]
   124       6.047043       6.047043       6.047043    1[7-(1,6,6)]
   125      10.571533      10.571533      10.571533    1[6-(7,15,15)]
   126      16.242862      16.242862      16.242862    1[6-(6,6)]
   127      16.161597      16.161597      16.161597    1[6-(6,6)]
   128      15.880741      15.880741      15.880741    1[6-(6,6)]
   129      15.712488      15.712488      15.712488    1[6-(6,7)]
   130      23.074108      23.074108      23.074108    1[6-(7,15,15)]
   131      25.077276      25.077276      25.077276    1[6-(6,6)]
   132       6.751647       6.751647       6.751647    1[6-(6,6)]
   133       8.080962       8.080962       8.080962    1[6-(6,6)]
   134        7.19051        7.19051        7.19051    1[6-(6,7)]
   135      13.145376      13.145376      13.145376    1[6-(7,15,15)]
   136       11.23162       11.23162       11.23162    1[6-(6,6)]
   137      23.423253      23.423253      23.423253    1[6-(6,6)]
   138      21.973482      21.973482      21.973482    1[6-(6,6)]
   139      16.419661      16.419661      16.419661    1[6-(6,7)]
   140      17.326297      17.326297      17.326297    1[6-(7,15,15)]
   141      15.271741      15.271741      15.271741    1[6-(6,6)]
   142       13.00703       13.00703       13.00703    1[6-(6,6)]
   143      11.502272      11.502272      11.502272    1[6-(6,6)]
   144      12.220218      12.220218      12.220218    1[6-(6,7)]
   145      13.542197      13.542197      13.542197    1[6-(7,15,15)]
   146      14.092113      14.092113      14.092113    1[6-(6,6)]
   147      14.117752      14.117752      14.117752    1[6-(6,6)]
   148      14.439637      14.439637      14.439637    1[6-(6,6)]
   149      14.882963      14.882963      14.882963    1[6-(6,7)]
   150       9.604095       9.604095       9.604095    1[6-(7,15,15)]
   151       9.112902       9.112902       9.112902    1[6-(6,6)]
   152        9.00424        9.00424        9.00424    1[6-(6,6)]
   153       8.469803       8.469803       8.469803    1[6-(6,6)]
   154       8.118791       8.118791       8.118791    1[6-(6,7)]
   155       6.389897       6.389897       6.389897    1[6-(7,15,15)]
   156       7.041081       7.041081       7.041081    1[6-(6,6)]
   157       7.102713       7.102713       7.102713    1[6-(6,6)]
   158        7.40602        7.40602        7.40602    1[6-(6,6)]
   159       7.683872       7.683872       7.683872    1[6-(6,7)]
   160      13.013513      13.013513      13.013513    1[6-(7,15,15)]
   161       4.212693       4.212693       4.212693    1[6-(6,6)]
   162      16.424593      16.424593      16.424593    1[6-(6,6)]
   163      22.107104      22.107104      22.107104    1[6-(6,6)]
   164        9.34561        9.34561        9.34561    1[6-(6,7)]
   165      14.053346      14.053346      14.053346    1[8-(15)]
   166      10.879763      10.879763      10.879763    1[8-(15)]
   167      23.517093      23.517093      23.517093    1[8-(15)]
   168      13.094541      13.094541      13.094541    1[8-(15)]
   169      16.891821      16.891821      16.891821    1[8-(15)]
   170      16.228675      16.228675      16.228675    1[8-(15)]
   171      11.344564      11.344564      11.344564    1[8-(15)]
   172       7.113458       7.113458       7.113458    1[8-(15)]
   173       9.136288       9.136288       9.136288    1[8-(15)]
   174       5.412214       5.412214       5.412214    1[8-(15)]
   175       7.797193       7.797193       7.797193    1[8-(15)]
   176      15.908326      15.908326      15.908326    1[8-(15)]
   177      16.809303      16.809303      16.809303    6[1-(0),7-(1,1,6),15-(8,8,8),15-(8,8,8)]
   178      10.847207      10.847207      10.847207    6[6-(1,6),7-(1,1,6),7-(6)]
   179      10.727106      10.727106      10.727106    6[1-(0),6-(1,6),6-(7,7)]
   180      10.775667      10.775667      10.775667    6[1-(0),6-(1,6),6-(1,6)]
   181      10.943676      10.943676      10.943676    6[1-(0),6-(1,6),6-(1,7)]
   182      11.048097      11.048097      11.048097    6[1-(0),6-(1,6),7-(6)]
   183      10.366905      10.366905      10.366905    6[1-(0),7-(1,1,6),15-(8,8,8),15-(8,8,8)]
   184       8.033359       8.033359       8.033359    6[6-(1,6),7-(1,1,6),7-(6)]
   185       7.482456       7.482456       7.482456    6[1-(0),6-(1,6),6-(7,7)]
   186      20.486262      20.486262      20.486262    6[1-(0),6-(1,6),6-(1,6)]
   187       19.68452       19.68452       19.68452    6[1-(0),6-(1,6),6-(1,7)]
   188      20.209138      20.209138      20.209138    6[1-(0),6-(1,6),7-(6)]
   189       13.41336       13.41336       13.41336    6[1-(0),7-(1,1,6),15-(8,8,8),15-(8,8,8)]
   190      15.768634      15.768634      15.768634    6[6-(1,6),7-(1,1,6),7-(6)]
   191      16.202036      16.202036      16.202036    6[1-(0),6-(1,6),6-(7,7)]
   192       3.146361       3.146361       3.146361    6[1-(0),6-(1,6),6-(1,6)]
   193        4.02006        4.02006        4.02006    6[1-(0),6-(1,6),6-(1,7)]
   194       9.869055       9.869055       9.869055    6[1-(0),6-(1,6),7-(6)]
   195       9.316068       9.316068       9.316068    6[1-(0),7-(1,1,6),15-(8,8,8),15-(8,8,8)]
   196      11.747059      11.747059      11.747059    6[6-(1,6),7-(1,1,6),7-(6)]
   197       12.18682       12.18682       12.18682    6[1-(0),6-(1,6),6-(7,7)]
   198      13.541889      13.541889      13.541889    6[1-(0),6-(1,6),6-(1,6)]
   199      14.453878      14.453878      14.453878    6[1-(0),6-(1,6),6-(1,7)]
   200      14.023631      14.023631      14.023631    6[1-(0),6-(1,6),7-(6)]
   201      12.740341      12.740341      12.740341    6[1-(0),7-(1,1,6),15-(8,8,8),15-(8,8,8)]
   202      12.418055      12.418055      12.418055    6[6-(1,6),7-(1,1,6),7-(6)]
   203      12.624303      12.624303      12.624303    6[1-(0),6-(1,6),6-(7,7)]
   204      12.607689      12.607689      12.607689    6[1-(0),6-(1,6),6-(1,6)]
   205      12.395062      12.395062      12.395062    6[1-(0),6-(1,6),6-(1,7)]
   206      12.151286      12.151286      12.151286    6[1-(0),6-(1,6),7-(6)]
   207      17.739095      17.739095      17.739095    6[1-(0),7-(1,1,6),15-(8,8,8),15-(8,8,8)]
   208      18.195112      18.195112      18.195112    6[6-(1,6),7-(1,1,6),7-(6)]
   209      17.950541      17.950541      17.950541    6[1-(0),6-(1,6),6-(7,7)]
   210      18.018584      18.018584      18.018584    6[1-(0),6-(1,6),6-(1,6)]
   211      18.327306      18.327306      18.327306    6[1-(0),6-(1,6),6-(1,7)]
   212      18.527101      18.527101      18.527101    6[1-(0),6-(1,6),7-(6)]
   213      19.865039      19.865039      19.865039    6[1-(0),7-(1,1,6),15-(8,8,8),15-(8,8,8)]
   214      19.541236      19.541236      19.541236    6[6-(1,6),7-(1,1,6),7-(6)]
   215       19.69343       19.69343       19.69343    6[1-(0),6-(1,6),6-(7,7)]
   216      19.656492      19.656492      19.656492    6[1-(0),6-(1,6),6-(1,6)]
   217      19.470108      19.470108      19.470108    6[1-(0),6-(1,6),6-(1,7)]
   218      19.312507      19.312507      19.312507    6[1-(0),6-(1,6),7-(6)]
   219       13.40228       13.40228       13.40228    6[1-(0),7-(1,1,6),15-(8,8,8),15-(8,8,8)]
   220      15.693787      15.693787      15.693787    6[6-(1,6),7-(1,1,6),7-(6)]
   221      22.868244      22.868244      22.868244    6[1-(0),6-(1,6),6-(7,7)]
   222       3.573305       3.573305       3.573305    6[1-(0),6-(1,6),6-(1,6)]
   223       3.902026       3.902026       3.902026    6[1-(0),6-(1,6),6-(1,7)]
   224      17.293581      17.293581      17.293581    6[1-(0),6-(1,6),7-(6)]
   225      10.050761      10.050761      10.050761    6[1-(0),7-(1,1,6),15-(8,8,8),15-(8,8,8)]
   226      16.012857      16.012857      16.012857    6[6-(1,6),7-(1,1,6),7-(6)]
   227      16.132958      16.132958      16.132958    6[1-(0),6-(1,6),6-(7,7)]
   228      16.084397      16.084397      16.084397    6[1-(0),6-(1,6),6-(1,6)]
   229      15.916388      15.916388      15.916388    6[1-(0),6-(1,6),6-(1,7)]
   230      15.811967      15.811967      15.811967    6[1-(0),6-(1,6),7-(6)]
   231      16.493159      16.493159      16.493159    6[1-(0),7-(1,1,6),15-(8,8,8),15-(8,8,8)]
   232      18.826705      18.826705      18.826705    6[6-(1,6),7-(1,1,6),7-(6)]
   233      19.377608      19.377608      19.377608    6[1-(0),6-(1,6),6-(7,7)]
   234       6.373802       6.373802       6.373802    6[1-(0),6-(1,6),6-(1,6)]
   235       7.175544       7.175544       7.175544    6[1-(0),6-(1,6),6-(1,7)]
   236       6.650926       6.650926       6.650926    6[1-(0),6-(1,6),7-(6)]
   237      13.446704      13.446704      13.446704    6[1-(0),7-(1,1,6),15-(8,8,8),15-(8,8,8)]
   238       4.798001       4.798001       4.798001    6[6-(1,6),7-(1,1,6),7-(6)]
   239      10.658028      10.658028      10.658028    6[1-(0),6-(1,6),6-(7,7)]
   240      23.713703      23.713703      23.713703    6[1-(0),6-(1,6),6-(1,6)]
   241      22.840004      22.840004      22.840004    6[1-(0),6-(1,6),6-(1,7)]
   242      16.991009      16.991009      16.991009    6[1-(0),6-(1,6),7-(6)]
   243      17.543996      17.543996      17.543996    6[1-(0),7-(1,1,6),15-(8,8,8),15-(8,8,8)]
   244      15.113005      15.113005      15.113005    6[6-(1,6),7-(1,1,6),7-(6)]
   245      14.673244      14.673244      14.673244    6[1-(0),6-(1,6),6-(7,7)]
   246      13.318175      13.318175      13.318175    6[1-(0),6-(1,6),6-(1,6)]
   247      12.406186      12.406186      12.406186    6[1-(0),6-(1,6),6-(1,7)]
   248      12.836433      12.836433      12.836433    6[1-(0),6-(1,6),7-(6)]
   249      14.119723      14.119723      14.119723    6[1-(0),7-(1,1,6),15-(8,8,8),15-(8,8,8)]
   250      14.442009      14.442009      14.442009    6[6-(1,6),7-(1,1,6),7-(6)]
   251      14.235761      14.235761      14.235761    6[1-(0),6-(1,6),6-(7,7)]
   252      14.252375      14.252375      14.252375    6[1-(0),6-(1,6),6-(1,6)]
   253      14.465002      14.465002      14.465002    6[1-(0),6-(1,6),6-(1,7)]
   254      14.708778      14.708778      14.708778    6[1-(0),6-(1,6),7-(6)]
   255       9.120969       9.120969       9.120969    6[1-(0),7-(1,1,6),15-(8,8,8),15-(8,8,8)]
   256       8.664952       8.664952       8.664952    6[6-(1,6),7-(1,1,6),7-(6)]
   257       8.909523       8.909523       8.909523    6[1-(0),6-(1,6),6-(7,7)]
   258        8.84148        8.84148        8.84148    6[1-(0),6-(1,6),6-(1,6)]
   259       8.532758       8.532758       8.532758    6[1-(0),6-(1,6),6-(1,7)]
   260       8.332963       8.332963       8.332963    6[1-(0),6-(1,6),7-(6)]
   261       6.995025       6.995025       6.995025    6[1-(0),7-(1,1,6),15-(8,8,8),15-(8,8,8)]
   262       7.318828       7.318828       7.318828    6[6-(1,6),7-(1,1,6),7-(6)]
   263       7.166634       7.166634       7.166634    6[1-(0),6-(1,6),6-(7,7)]
   264       7.203572       7.203572       7.203572    6[1-(0),6-(1,6),6-(1,6)]
   265       7.389956       7.389956       7.389956    6[1-(0),6-(1,6),6-(1,7)]
   266       7.547557       7.547557       7.547557    6[1-(0),6-(1,6),7-(6)]
   267      13.457784      13.457784      13.457784    6[1-(0),7-(1,1,6),15-(8,8,8),15-(8,8,8)]
   268      11.166277      11.166277      11.166277    6[6-(1,6),7-(1,1,6),7-(6)]
   269        3.99182        3.99182        3.99182    6[1-(0),6-(1,6),6-(7,7)]
   270      23.286759      23.286759      23.286759    6[1-(0),6-(1,6),6-(1,6)]
   271      22.958038      22.958038      22.958038    6[1-(0),6-(1,6),6-(1,7)]
   272       9.566483       9.566483       9.566483    6[1-(0),6-(1,6),7-(6)]
   273      10.761889      10.761889      10.761889    7[1-(0),1-(0),6-(1,15,15),6-(6,7)]
   274      11.010648      11.010648      11.010648    7[6-(1,6),6-(6,7)]
   275       9.284765       9.284765       9.284765    7[1-(0),1-(0),6-(1,15,15),6-(6,7)]
   276       7.208974       7.208974       7.208974    7[6-(1,6),6-(6,7)]
   277      20.863807      20.863807      20.863807    7[1-(0),1-(0),6-(1,15,15),6-(6,7)]
   278      22.935315      22.935315      22.935315    7[6-(1,6),6-(6,7)]
   279      10.489817      10.489817      10.489817    7[1-(0),1-(0),6-(1,15,15),6-(6,7)]
   280      12.679264      12.679264      12.679264    7[6-(1,6),6-(6,7)]
   281      12.464569      12.464569      12.464569    7[1-(0),1-(0),6-(1,15,15),6-(6,7)]
   282       12.15171       12.15171       12.15171    7[6-(1,6),6-(6,7)]
   283      18.196476      18.196476      18.196476    7[1-(0),1-(0),6-(1,15,15),6-(6,7)]
   284      18.431301      18.431301      18.431301    7[6-(1,6),6-(6,7)]
   285      19.558451      19.558451      19.558451    7[1-(0),1-(0),6-(1,15,15),6-(6,7)]
   286      19.351166      19.351166      19.351166    7[6-(1,6),6-(6,7)]
   287      20.689377      20.689377      20.689377    7[1-(0),1-(0),6-(1,15,15),6-(6,7)]
   288      16.022508      16.022508      16.022508    7[6-(1,6),6-(6,7)]
   289      16.098175      16.098175      16.098175    7[1-(0),1-(0),6-(1,15,15),6-(6,7)]
   290      15.849416      15.849416      15.849416    7[6-(1,6),6-(6,7)]
   291      17.575299      17.575299      17.575299    7[1-(0),1-(0),6-(1,15,15),6-(6,7)]
   292       19.65109       19.65109       19.65109    7[6-(1,6),6-(6,7)]
   293       5.996257       5.996257       5.996257    7[1-(0),1-(0),6-(1,15,15),6-(6,7)]
   294       3.924749       3.924749       3.924749    7[6-(1,6),6-(6,7)]
   295      16.370247      16.370247      16.370247    7[1-(0),1-(0),6-(1,15,15),6-(6,7)]
   296        14.1808        14.1808        14.1808    7[6-(1,6),6-(6,7)]
   297      14.395495      14.395495      14.395495    7[1-(0),1-(0),6-(1,15,15),6-(6,7)]
   298      14.708354      14.708354      14.708354    7[6-(1,6),6-(6,7)]
   299       8.663588       8.663588       8.663588    7[1-(0),1-(0),6-(1,15,15),6-(6,7)]
   300       8.428763       8.428763       8.428763    7[6-(1,6),6-(6,7)]
   301       7.301613       7.301613       7.301613    7[1-(0),1-(0),6-(1,15,15),6-(6,7)]
   302       7.508898       7.508898       7.508898    7[6-(1,6),6-(6,7)]
   303       6.170687       6.170687       6.170687    7[1-(0),1-(0),6-(1,15,15),6-(6,7)]
   304      10.837556      10.837556      10.837556    7[6-(1,6),6-(6,7)]
   305      12.969466      12.969466      12.969466    8[1-(0),15-(6,8,8)]
   306      18.119656      18.119656      18.119656    8[15-(6,8,8),57-(8,8,8,8,8,8)]
   307      19.068371      19.068371      19.068371    8[15-(6,8,8),57-(8,8,8,8,8,8)]
   308      14.453864      14.453864      14.453864    8[15-(6,8,8)]
   309      15.560886      15.560886      15.560886    8[1-(0),15-(6,8,8)]
   310      16.536473      16.536473      16.536473    8[15-(6,8,8),57-(8,8,8,8,8,8)]
   311      11.257239      11.257239      11.257239    8[15-(6,8,8),57-(8,8,8,8,8,8)]
   312       9.761477       9.761477       9.761477    8[1-(0),15-(6,8,8)]
   313       5.831889       5.831889       5.831889    8[15-(6,8,8),57-(8,8,8,8,8,8)]
   314       11.09821       11.09821       11.09821    8[15-(6,8,8)]
   315      12.829447      12.829447      12.829447    8[15-(6,8,8),57-(8,8,8,8,8,8)]
   316      12.032815      12.032815      12.032815    8[15-(6,8,8),57-(8,8,8,8,8,8)]
   317      12.318087      12.318087      12.318087    8[15-(6,8,8),57-(8,8,8,8,8,8)]
   318      11.495571      11.495571      11.495571    8[15-(6,8,8),57-(8,8,8,8,8,8)]
   319      13.744994      13.744994      13.744994    8[1-(0),15-(6,8,8)]
   320      11.059036      11.059036      11.059036    8[15-(6,8,8),57-(8,8,8,8,8,8)]
   321      18.177629      18.177629      18.177629    8[15-(6,8,8),57-(8,8,8,8,8,8)]
   322      19.317759      19.317759      19.317759    8[15-(6,8,8)]
   323       9.914356       9.914356       9.914356    8[1-(0),15-(6,8,8)]
   324       7.515061       7.515061       7.515061    8[15-(6,8,8),57-(8,8,8,8,8,8)]
   325       8.576461       8.576461       8.576461    8[15-(6,8,8),57-(8,8,8,8,8,8)]
   326       7.822412       7.822412       7.822412    8[15-(6,8,8),57-(8,8,8,8,8,8)]
   327       8.551142       8.551142       8.551142    8[15-(6,8,8)]
   328      21.101474      21.101474      21.101474    8[15-(6,8,8),57-(8,8,8,8,8,8)]
   329      10.403669      10.403669      10.403669    8[1-(0),15-(6,8,8)]
   330      10.407004      10.407004      10.407004    8[15-(6,8,8),57-(8,8,8,8,8,8)]
   331      17.795786      17.795786      17.795786    8[15-(6,8,8),57-(8,8,8,8,8,8)]
   332      12.874896      12.874896      12.874896    8[15-(6,8,8),57-(8,8,8,8,8,8)]
   333      14.983979      14.983979      14.983979    8[1-(0),15-(6,8,8)]
   334      13.921463      13.921463      13.921463    8[15-(6,8,8)]
   335      18.528795      18.528795      18.528795    8[15-(6,8,8),57-(8,8,8,8,8,8)]
   336      19.997332      19.997332      19.997332    8[15-(6,8,8),57-(8,8,8,8,8,8)]
   337      19.947427      19.947427      19.947427    8[1-(0),15-(6,8,8)]
   338      17.371246      17.371246      17.371246    8[15-(6,8,8),57-(8,8,8,8,8,8)]
   339      15.697188      15.697188      15.697188    8[15-(6,8,8)]
   340       15.75213       15.75213       15.75213    8[15-(6,8,8),57-(8,8,8,8,8,8)]
   341      17.508973      17.508973      17.508973    8[1-(0),15-(6,8,8)]
   342      17.550681      17.550681      17.550681    8[15-(6,8,8),57-(8,8,8,8,8,8)]
   343      18.741299      18.741299      18.741299    8[15-(6,8,8),57-(8,8,8,8,8,8)]
   344      19.886367      19.886367      19.886367    8[15-(6,8,8),57-(8,8,8,8,8,8)]
   345      21.003494      21.003494      21.003494    8[1-(0),15-(6,8,8)]
   346      22.082515      22.082515      22.082515    8[15-(6,8,8)]
   347      11.203912      11.203912      11.203912    8[15-(6,8,8),57-(8,8,8,8,8,8)]
   348      19.488013      19.488013      19.488013    8[1-(0),15-(6,8,8)]
   349      18.171318      18.171318      18.171318    8[15-(6,8,8),57-(8,8,8,8,8,8)]
   350      11.686277      11.686277      11.686277    8[15-(6,8,8),57-(8,8,8,8,8,8)]
   351      11.576695      11.576695      11.576695    8[1-(0),15-(6,8,8)]
   352      13.492614      13.492614      13.492614    8[15-(6,8,8)]
   353       7.597169       7.597169       7.597169    8[1-(0),15-(6,8,8)]
   354       8.740408       8.740408       8.740408    8[15-(6,8,8),57-(8,8,8,8,8,8)]
   355       7.791693       7.791693       7.791693    8[15-(6,8,8),57-(8,8,8,8,8,8)]
   356        12.4062        12.4062        12.4062    8[15-(6,8,8)]
   357      11.299178      11.299178      11.299178    8[1-(0),15-(6,8,8)]
   358      10.323591      10.323591      10.323591    8[15-(6,8,8),57-(8,8,8,8,8,8)]
   359      15.602825      15.602825      15.602825    8[15-(6,8,8),57-(8,8,8,8,8,8)]
   360      17.098587      17.098587      17.098587    8[1-(0),15-(6,8,8)]
   361      21.028175      21.028175      21.028175    8[15-(6,8,8),57-(8,8,8,8,8,8)]
   362      15.761854      15.761854      15.761854    8[15-(6,8,8)]
   363      14.030617      14.030617      14.030617    8[15-(6,8,8),57-(8,8,8,8,8,8)]
   364      14.827249      14.827249      14.827249    8[15-(6,8,8),57-(8,8,8,8,8,8)]
   365      14.541977      14.541977      14.541977    8[15-(6,8,8),57-(8,8,8,8,8,8)]
   366      15.364493      15.364493      15.364493    8[15-(6,8,8),57-(8,8,8,8,8,8)]
   367       13.11507       13.11507       13.11507    8[1-(0),15-(6,8,8)]
   368      15.801028      15.801028      15.801028    8[15-(6,8,8),57-(8,8,8,8,8,8)]
   369       8.682435       8.682435       8.682435    8[15-(6,8,8),57-(8,8,8,8,8,8)]
   370       7.542305       7.542305       7.542305    8[15-(6,8,8)]
   371      16.945708      16.945708      16.945708    8[1-(0),15-(6,8,8)]
   372      19.345003      19.345003      19.345003    8[15-(6,8,8),57-(8,8,8,8,8,8)]
   373      18.283603      18.283603      18.283603    8[15-(6,8,8),57-(8,8,8,8,8,8)]
   374      19.037652      19.037652      19.037652    8[15-(6,8,8),57-(8,8,8,8,8,8)]
   375      18.308922      18.308922      18.308922    8[15-(6,8,8)]
   376        5.75859        5.75859        5.75859    8[15-(6,8,8),57-(8,8,8,8,8,8)]
   377      16.456395      16.456395      16.456395    8[1-(0),15-(6,8,8)]
   378       16.45306       16.45306       16.45306    8[15-(6,8,8),57-(8,8,8,8,8,8)]
   379       9.064278       9.064278       9.064278    8[15-(6,8,8),57-(8,8,8,8,8,8)]
   380      13.985168      13.985168      13.985168    8[15-(6,8,8),57-(8,8,8,8,8,8)]
   381      11.876085      11.876085      11.876085    8[1-(0),15-(6,8,8)]
   382      12.938601      12.938601      12.938601    8[15-(6,8,8)]
   383       8.331269       8.331269       8.331269    8[15-(6,8,8),57-(8,8,8,8,8,8)]
   384       6.862732       6.862732       6.862732    8[15-(6,8,8),57-(8,8,8,8,8,8)]
   385       6.912637       6.912637       6.912637    8[1-(0),15-(6,8,8)]
   386       9.488818       9.488818       9.488818    8[15-(6,8,8),57-(8,8,8,8,8,8)]
   387      11.162876      11.162876      11.162876    8[15-(6,8,8)]
   388      11.107934      11.107934      11.107934    8[15-(6,8,8),57-(8,8,8,8,8,8)]
   389       9.351091       9.351091       9.351091    8[1-(0),15-(6,8,8)]
   390       9.309383       9.309383       9.309383    8[15-(6,8,8),57-(8,8,8,8,8,8)]
   391       8.118765       8.118765       8.118765    8[15-(6,8,8),57-(8,8,8,8,8,8)]
   392       6.973697       6.973697       6.973697    8[15-(6,8,8),57-(8,8,8,8,8,8)]
   393        5.85657        5.85657        5.85657    8[1-(0),15-(6,8,8)]
   394       4.777549       4.777549       4.777549    8[15-(6,8,8)]
   395      15.656152      15.656152      15.656152    8[15-(6,8,8),57-(8,8,8,8,8,8)]
   396       7.372051       7.372051       7.372051    8[1-(0),15-(6,8,8)]
   397       8.688746       8.688746       8.688746    8[15-(6,8,8),57-(8,8,8,8,8,8)]
   398      15.173787      15.173787      15.173787    8[15-(6,8,8),57-(8,8,8,8,8,8)]
   399      15.283369      15.283369      15.283369    8[1-(0),15-(6,8,8)]
   400       13.36745       13.36745       13.36745    8[15-(6,8,8)]
