# Supplementary material for: A collection of forcefield precursors for metal–organic frameworks
Source: RSC Adv. 2019 Nov 13;9(63):36492–507. doi: 10.1039/c9ra07327b (PMC9075174; doi:10.1039/c9ra07327b)
Supplement: RA-009-C9RA07327B-s2720 [file RA-009-C9RA07327B-s2720.txt]

WEWGAH_clean

7.621000    0.000000    0.000000
-1.818443    9.460826    0.000000
-2.765894    -3.552087    9.485911

     1       2.465656       2.465656       2.465656    67[8-(6),8-(6),8-(6),8-(6),8-(6),8-(6,67),8-(6,67)]
     2       0.571007       0.571007       0.571007    67[8-(6),8-(6),8-(6),8-(6),8-(6),8-(6,67),8-(6,67)]
     3       2.510538       2.510538       2.510538    1[6-(6,6)]
     4       2.662588       2.662588       2.662588    1[6-(6,6)]
     5       1.237935       1.237935       1.237935    1[6-(6,6)]
     6      -1.247508      -1.247508      -1.247508    1[6-(1,6,6)]
     7      -1.374641      -1.374641      -1.374641    1[6-(1,6,6)]
     8       3.014358       3.014358       3.014358    1[6-(1,6,6)]
     9        4.28702        4.28702        4.28702    1[6-(1,6,6)]
    10       3.723476       3.723476       3.723476    1[6-(1,6,6)]
    11       3.337489       3.337489       3.337489    1[6-(1,6,6)]
    12       0.526125       0.526125       0.526125    1[6-(6,6)]
    13       0.374075       0.374075       0.374075    1[6-(6,6)]
    14       1.798728       1.798728       1.798728    1[6-(6,6)]
    15       4.284171       4.284171       4.284171    1[6-(1,6,6)]
    16       4.411304       4.411304       4.411304    1[6-(1,6,6)]
    17       0.022305       0.022305       0.022305    1[6-(1,6,6)]
    18      -1.250357      -1.250357      -1.250357    1[6-(1,6,6)]
    19      -0.686813      -0.686813      -0.686813    1[6-(1,6,6)]
    20      -0.300826      -0.300826      -0.300826    1[6-(1,6,6)]
    21       0.322687       0.322687       0.322687    6[6-(1,1,6),6-(1,6),6-(1,6)]
    22       0.347153       0.347153       0.347153    6[1-(0),6-(6,6),6-(6,6)]
    23       3.984196       3.984196       3.984196    6[6-(1,1,6),6-(1,6),6-(1,6)]
    24       2.076522       2.076522       2.076522    6[1-(0),6-(6,6),6-(6,6)]
    25       2.089523       2.089523       2.089523    6[6-(1,1,6),6-(1,6),6-(1,6)]
    26        1.22358        1.22358        1.22358    6[1-(0),6-(6,6),6-(6,6)]
    27      -0.740359      -0.740359      -0.740359    6[1-(0),1-(0),6-(6,6),6-(8,8)]
    28      -0.249532      -0.249532      -0.249532    6[6-(1,1,6),8-(67),8-(67)]
    29       3.952007       3.952007       3.952007    6[1-(0),1-(0),6-(6,6),6-(8,8)]
    30        4.78588        4.78588        4.78588    6[6-(1,1,6),8-(67),8-(67,67)]
    31       2.966055       2.966055       2.966055    6[1-(0),1-(0),6-(6,6),6-(8,8)]
    32       2.189557       2.189557       2.189557    6[6-(1,1,6),8-(67),8-(67)]
    33       2.713976       2.713976       2.713976    6[6-(1,1,6),6-(1,6),6-(1,6)]
    34        2.68951        2.68951        2.68951    6[1-(0),6-(6,6),6-(6,6)]
    35      -0.947533      -0.947533      -0.947533    6[6-(1,1,6),6-(1,6),6-(1,6)]
    36       0.960141       0.960141       0.960141    6[1-(0),6-(6,6),6-(6,6)]
    37        0.94714        0.94714        0.94714    6[6-(1,1,6),6-(1,6),6-(1,6)]
    38       1.813083       1.813083       1.813083    6[1-(0),6-(6,6),6-(6,6)]
    39       3.777022       3.777022       3.777022    6[1-(0),1-(0),6-(6,6),6-(8,8)]
    40       3.286195       3.286195       3.286195    6[6-(1,1,6),8-(67),8-(67)]
    41      -0.915344      -0.915344      -0.915344    6[1-(0),1-(0),6-(6,6),6-(8,8)]
    42      -1.749217      -1.749217      -1.749217    6[6-(1,1,6),8-(67),8-(67,67)]
    43       0.070608       0.070608       0.070608    6[1-(0),1-(0),6-(6,6),6-(8,8)]
    44       0.847106       0.847106       0.847106    6[6-(1,1,6),8-(67),8-(67)]
    45       0.977497       0.977497       0.977497    8[6-(6,8),67-(8,8,8,8,8,8)]
    46      -1.161598      -1.161598      -1.161598    8[6-(6,8),67-(8,8,8,8,8,8)]
    47       -1.81145       -1.81145       -1.81145    8[6-(6,8),67-(8,8,8,8,8,8)]
    48       4.453031       4.453031       4.453031    8[6-(6,8),67-(8,8,8,8,8,8),67-(8,8,8,8,8,8)]
    49       1.052667       1.052667       1.052667    8[6-(6,8),67-(8,8,8,8,8,8)]
    50       2.682453       2.682453       2.682453    8[6-(6,8),67-(8,8,8,8,8,8)]
    51       2.059166       2.059166       2.059166    8[6-(6,8),67-(8,8,8,8,8,8)]
    52       4.198261       4.198261       4.198261    8[6-(6,8),67-(8,8,8,8,8,8)]
    53       4.848113       4.848113       4.848113    8[6-(6,8),67-(8,8,8,8,8,8)]
    54      -1.416368      -1.416368      -1.416368    8[6-(6,8),67-(8,8,8,8,8,8),67-(8,8,8,8,8,8)]
    55       1.983996       1.983996       1.983996    8[6-(6,8),67-(8,8,8,8,8,8)]
    56        0.35421        0.35421        0.35421    8[6-(6,8),67-(8,8,8,8,8,8)]
