# Supplementary material for: A collection of forcefield precursors for metal–organic frameworks
Source: RSC Adv. 2019 Nov 13;9(63):36492–507. doi: 10.1039/c9ra07327b (PMC9075174; doi:10.1039/c9ra07327b)
Supplement: RA-009-C9RA07327B-s2721 [file RA-009-C9RA07327B-s2721.txt]

WEWTOI_clean

5.742000    0.000000    0.000000
0.000000    8.550000    0.000000
0.000000    0.000000    18.512000

     1       2.825638       2.825638       2.825638    93[8-(6),8-(6),8-(93),8-(93)]
     2       0.045362       0.045362       0.045362    93[8-(6),8-(6),8-(93),8-(93)]
     3       2.916362       2.916362       2.916362    93[8-(6),8-(6),8-(93),8-(93)]
     4       5.696638       5.696638       5.696638    93[8-(6),8-(6),8-(93),8-(93)]
     5       4.965682       4.965682       4.965682    1[6-(6,7)]
     6        2.53337        2.53337        2.53337    1[6-(6,7)]
     7       5.359009       5.359009       5.359009    1[6-(6,6)]
     8       2.992156       2.992156       2.992156    1[6-(6,6)]
     9       3.647318       3.647318       3.647318    1[6-(6,7)]
    10        0.33763        0.33763        0.33763    1[6-(6,7)]
    11       3.253991       3.253991       3.253991    1[6-(6,6)]
    12       5.620844       5.620844       5.620844    1[6-(6,6)]
    13       0.776318       0.776318       0.776318    1[6-(6,7)]
    14        3.20863        3.20863        3.20863    1[6-(6,7)]
    15       0.382991       0.382991       0.382991    1[6-(6,6)]
    16       2.749844       2.749844       2.749844    1[6-(6,6)]
    17       2.094682       2.094682       2.094682    1[6-(6,7)]
    18        5.40437        5.40437        5.40437    1[6-(6,7)]
    19       2.488009       2.488009       2.488009    1[6-(6,6)]
    20       0.121156       0.121156       0.121156    1[6-(6,6)]
    21      -0.017226      -0.017226      -0.017226    6[1-(0),6-(1,6),7-(6)]
    22       1.929312       1.929312       1.929312    6[1-(0),6-(1,6),7-(6)]
    23        0.22968        0.22968        0.22968    6[1-(0),6-(1,7),6-(6,6)]
    24        2.23249        2.23249        2.23249    6[1-(0),6-(1,7),6-(6,6)]
    25       1.380377       1.380377       1.380377    6[6-(1,6),6-(1,6),6-(8,8)]
    26        1.62556        1.62556        1.62556    6[6-(6,6),8-(93),8-(93)]
    27       2.888226       2.888226       2.888226    6[1-(0),6-(1,6),7-(6)]
    28       0.941688       0.941688       0.941688    6[1-(0),6-(1,6),7-(6)]
    29        2.64132        2.64132        2.64132    6[1-(0),6-(1,7),6-(6,6)]
    30        0.63851        0.63851        0.63851    6[1-(0),6-(1,7),6-(6,6)]
    31       1.490623       1.490623       1.490623    6[6-(1,6),6-(1,6),6-(8,8)]
    32        1.24544        1.24544        1.24544    6[6-(6,6),8-(93),8-(93)]
    33       0.017226       0.017226       0.017226    6[1-(0),6-(1,6),7-(6)]
    34       3.812688       3.812688       3.812688    6[1-(0),6-(1,6),7-(6)]
    35        5.51232        5.51232        5.51232    6[1-(0),6-(1,7),6-(6,6)]
    36        3.50951        3.50951        3.50951    6[1-(0),6-(1,7),6-(6,6)]
    37       4.361623       4.361623       4.361623    6[6-(1,6),6-(1,6),6-(8,8)]
    38        4.11644        4.11644        4.11644    6[6-(6,6),8-(93),8-(93)]
    39       2.853774       2.853774       2.853774    6[1-(0),6-(1,6),7-(6)]
    40       4.800312       4.800312       4.800312    6[1-(0),6-(1,6),7-(6)]
    41        3.10068        3.10068        3.10068    6[1-(0),6-(1,7),6-(6,6)]
    42        5.10349        5.10349        5.10349    6[1-(0),6-(1,7),6-(6,6)]
    43       4.251377       4.251377       4.251377    6[6-(1,6),6-(1,6),6-(8,8)]
    44        4.49656        4.49656        4.49656    6[6-(6,6),8-(93),8-(93)]
    45       0.783783       0.783783       0.783783    7[6-(1,6),6-(1,6)]
    46       2.087217       2.087217       2.087217    7[6-(1,6),6-(1,6)]
    47       4.958217       4.958217       4.958217    7[6-(1,6),6-(1,6)]
    48       3.654783       3.654783       3.654783    7[6-(1,6),6-(1,6)]
    49        2.42944        2.42944        2.42944    8[6-(6,8),93-(8,8,8)]
    50       1.023799       1.023799       1.023799    8[6-(6,8),93-(8,8,8)]
    51        1.45732        1.45732        1.45732    8[93-(8,8,8),93-(8,8,8)]
    52        0.44156        0.44156        0.44156    8[6-(6,8),93-(8,8,8)]
    53       1.847201       1.847201       1.847201    8[6-(6,8),93-(8,8,8)]
    54        1.41368        1.41368        1.41368    8[93-(8,8,8),93-(8,8,8)]
    55        3.31256        3.31256        3.31256    8[6-(6,8),93-(8,8,8)]
    56       4.718201       4.718201       4.718201    8[6-(6,8),93-(8,8,8)]
    57        4.28468        4.28468        4.28468    8[93-(8,8,8),93-(8,8,8)]
    58        5.30044        5.30044        5.30044    8[6-(6,8),93-(8,8,8)]
    59       3.894799       3.894799       3.894799    8[6-(6,8),93-(8,8,8)]
    60        4.32832        4.32832        4.32832    8[93-(8,8,8),93-(8,8,8)]
