# Supplementary material for: A collection of forcefield precursors for metal–organic frameworks
Source: RSC Adv. 2019 Nov 13;9(63):36492–507. doi: 10.1039/c9ra07327b (PMC9075174; doi:10.1039/c9ra07327b)
Supplement: RA-009-C9RA07327B-s2722 [file RA-009-C9RA07327B-s2722.txt]

WEYMIY_clean

10.626100    0.000000    0.000000
-4.059749    9.820002    0.000000
-4.059749    -4.390894    8.783649

     1      -0.814527      -0.814527      -0.814527    27[7-(6),7-(6),7-(6),7-(6),8-(1)]
     2       3.321129       3.321129       3.321129    27[7-(6),7-(6),7-(6),7-(6),8-(1)]
     3      -3.370676      -3.370676      -3.370676    27[7-(6),7-(6),7-(6),7-(6),8-(1)]
     4       5.877278       5.877278       5.877278    27[7-(6),7-(6),7-(6),7-(6),8-(1)]
     5      -6.089299      -6.089299      -6.089299    42[6-(7),6-(7),6-(7),6-(7),6-(7),6-(7),6-(7),6-(7)]
     6      -2.030199      -2.030199      -2.030199    42[6-(7),6-(7),6-(7),6-(7),6-(7),6-(7),6-(7),6-(7)]
     7      -1.826533      -1.826533      -1.826533    1[8-(27)]
     8       4.333135       4.333135       4.333135    1[8-(27)]
     9        5.47568        5.47568        5.47568    1[8-(27)]
    10      -2.969078      -2.969078      -2.969078    1[8-(27)]
    11      -4.063203      -4.063203      -4.063203    6[7-(27),42-(6,6,6,6,6,6,6)]
    12       7.933719       7.933719       7.933719    6[7-(27),42-(6,6,6,6,6,6,6)]
    13       3.981796       3.981796       3.981796    6[7-(27),42-(6,6,6,6,6,6,6)]
    14         0.0995         0.0995         0.0995    6[7-(27),42-(6,6,6,6,6,6,6)]
    15      -4.734546      -4.734546      -4.734546    6[7-(27),42-(6,6,6,6,6,6,6)]
    16      -0.955187      -0.955187      -0.955187    6[7-(27),42-(6,6,6,6,6,6,6)]
    17        4.65314        4.65314        4.65314    6[7-(27),42-(6,6,6,6,6,6,6)]
    18       8.988406       8.988406       8.988406    6[7-(27),42-(6,6,6,6,6,6,6)]
    19       6.569805       6.569805       6.569805    6[7-(27),42-(6,6,6,6,6,6,6)]
    20      -5.427117      -5.427117      -5.427117    6[7-(27),42-(6,6,6,6,6,6,6)]
    21      -1.475194      -1.475194      -1.475194    6[7-(27),42-(6,6,6,6,6,6,6)]
    22       2.407102       2.407102       2.407102    6[7-(27),42-(6,6,6,6,6,6,6)]
    23       7.241148       7.241148       7.241148    6[7-(27),42-(6,6,6,6,6,6,6)]
    24       3.461789       3.461789       3.461789    6[7-(27),42-(6,6,6,6,6,6,6)]
    25      -2.146538      -2.146538      -2.146538    6[7-(27),42-(6,6,6,6,6,6,6)]
    26      -6.481804      -6.481804      -6.481804    6[7-(27),42-(6,6,6,6,6,6,6)]
    27      -2.956766      -2.956766      -2.956766    7[6-(42),27-(7,7,7,8)]
    28      -0.572886      -0.572886      -0.572886    7[6-(42),27-(7,7,7,8)]
    29       3.645737       3.645737       3.645737    7[6-(42),27-(7,7,7,8)]
    30       1.231978       1.231978       1.231978    7[6-(42),27-(7,7,7,8)]
    31      -4.095371      -4.095371      -4.095371    7[6-(42),27-(7,7,7,8)]
    32      -4.518344      -4.518344      -4.518344    7[6-(42),27-(7,7,7,8)]
    33       4.784342       4.784342       4.784342    7[6-(42),27-(7,7,7,8)]
    34       5.177435       5.177435       5.177435    7[6-(42),27-(7,7,7,8)]
    35       5.463368       5.463368       5.463368    7[6-(42),27-(7,7,7,8)]
    36       3.079488       3.079488       3.079488    7[6-(42),27-(7,7,7,8)]
    37      -1.139135      -1.139135      -1.139135    7[6-(42),27-(7,7,7,8)]
    38       1.274624       1.274624       1.274624    7[6-(42),27-(7,7,7,8)]
    39       6.601973       6.601973       6.601973    7[6-(42),27-(7,7,7,8)]
    40       7.024946       7.024946       7.024946    7[6-(42),27-(7,7,7,8)]
    41       -2.27774       -2.27774       -2.27774    7[6-(42),27-(7,7,7,8)]
    42      -2.670833      -2.670833      -2.670833    7[6-(42),27-(7,7,7,8)]
    43      -1.174429      -1.174429      -1.174429    8[1-(0),27-(7,7,7,7)]
    44       3.681031       3.681031       3.681031    8[1-(0),27-(7,7,7,7)]
    45       5.627297       5.627297       5.627297    8[1-(0),27-(7,7,7,7)]
    46      -3.120695      -3.120695      -3.120695    8[1-(0),27-(7,7,7,7)]
