# Supplementary material for: A collection of forcefield precursors for metal–organic frameworks
Source: RSC Adv. 2019 Nov 13;9(63):36492–507. doi: 10.1039/c9ra07327b (PMC9075174; doi:10.1039/c9ra07327b)
Supplement: RA-009-C9RA07327B-s2723 [file RA-009-C9RA07327B-s2723.txt]

WEZCIO_clean

15.179700    0.000000    0.000000
0.000000    15.309000    0.000000
0.000000    -7.654500    13.257983

     1      11.384775      11.384775      11.384775    57[8-(6),8-(6),8-(6),8-(6),8-(6),8-(6),8-(6,6),8-(6,6),8-(6,6)]
     2      11.384775      11.384775      11.384775    57[8-(6),8-(6),8-(6),8-(6),8-(6),8-(6),8-(6,6),8-(6,6),8-(6,6)]
     3       3.794925       3.794925       3.794925    57[8-(6),8-(6),8-(6),8-(6),8-(6),8-(6),8-(6,6),8-(6,6),8-(6,6)]
     4       3.794925       3.794925       3.794925    57[8-(6),8-(6),8-(6),8-(6),8-(6),8-(6),8-(6,6),8-(6,6),8-(6,6)]
     5            0.0            0.0            0.0    27[8-(6),8-(6),8-(6),8-(6)]
     6            0.0            0.0            0.0    27[8-(6),8-(6),8-(6),8-(6)]
     7            0.0            0.0            0.0    27[8-(6),8-(6),8-(6),8-(6)]
     8        7.58985        7.58985        7.58985    27[8-(6),8-(6),8-(6),8-(6)]
     9        7.58985        7.58985        7.58985    27[8-(6),8-(6),8-(6),8-(6)]
    10        7.58985        7.58985        7.58985    27[8-(6),8-(6),8-(6),8-(6)]
    11      12.679603      12.679603      12.679603    1[6-(1,6,8)]
    12      11.548716      11.548716      11.548716    1[6-(1,6,8)]
    13      12.679603      12.679603      12.679603    1[6-(1,6,8)]
    14      11.548716      11.548716      11.548716    1[6-(1,6,8)]
    15      12.679603      12.679603      12.679603    1[6-(1,6,8)]
    16      11.548716      11.548716      11.548716    1[6-(1,6,8)]
    17      12.679603      12.679603      12.679603    1[6-(1,6,8)]
    18      11.548716      11.548716      11.548716    1[6-(1,6,8)]
    19      12.679603      12.679603      12.679603    1[6-(1,6,8)]
    20      11.548716      11.548716      11.548716    1[6-(1,6,8)]
    21      12.679603      12.679603      12.679603    1[6-(1,6,8)]
    22      11.548716      11.548716      11.548716    1[6-(1,6,8)]
    23      10.089947      10.089947      10.089947    1[6-(1,6,8)]
    24      11.220834      11.220834      11.220834    1[6-(1,6,8)]
    25      10.089947      10.089947      10.089947    1[6-(1,6,8)]
    26      11.220834      11.220834      11.220834    1[6-(1,6,8)]
    27      10.089947      10.089947      10.089947    1[6-(1,6,8)]
    28      11.220834      11.220834      11.220834    1[6-(1,6,8)]
    29      10.089947      10.089947      10.089947    1[6-(1,6,8)]
    30      11.220834      11.220834      11.220834    1[6-(1,6,8)]
    31      10.089947      10.089947      10.089947    1[6-(1,6,8)]
    32      11.220834      11.220834      11.220834    1[6-(1,6,8)]
    33      10.089947      10.089947      10.089947    1[6-(1,6,8)]
    34      11.220834      11.220834      11.220834    1[6-(1,6,8)]
    35       2.500097       2.500097       2.500097    1[6-(1,6,8)]
    36       3.630984       3.630984       3.630984    1[6-(1,6,8)]
    37       2.500097       2.500097       2.500097    1[6-(1,6,8)]
    38       3.630984       3.630984       3.630984    1[6-(1,6,8)]
    39       2.500097       2.500097       2.500097    1[6-(1,6,8)]
    40       3.630984       3.630984       3.630984    1[6-(1,6,8)]
    41       2.500097       2.500097       2.500097    1[6-(1,6,8)]
    42       3.630984       3.630984       3.630984    1[6-(1,6,8)]
    43       2.500097       2.500097       2.500097    1[6-(1,6,8)]
    44       3.630984       3.630984       3.630984    1[6-(1,6,8)]
    45       2.500097       2.500097       2.500097    1[6-(1,6,8)]
    46       3.630984       3.630984       3.630984    1[6-(1,6,8)]
    47       5.089753       5.089753       5.089753    1[6-(1,6,8)]
    48       3.958866       3.958866       3.958866    1[6-(1,6,8)]
    49       5.089753       5.089753       5.089753    1[6-(1,6,8)]
    50       3.958866       3.958866       3.958866    1[6-(1,6,8)]
    51       5.089753       5.089753       5.089753    1[6-(1,6,8)]
    52       3.958866       3.958866       3.958866    1[6-(1,6,8)]
    53       5.089753       5.089753       5.089753    1[6-(1,6,8)]
    54       3.958866       3.958866       3.958866    1[6-(1,6,8)]
    55       5.089753       5.089753       5.089753    1[6-(1,6,8)]
    56       3.958866       3.958866       3.958866    1[6-(1,6,8)]
    57       5.089753       5.089753       5.089753    1[6-(1,6,8)]
    58       3.958866       3.958866       3.958866    1[6-(1,6,8)]
    59      13.034808      13.034808      13.034808    6[6-(1,1,8),8-(27),8-(57)]
    60       12.14376       12.14376       12.14376    6[1-(0),1-(0),6-(8,8),8-(6,57)]
    61      13.034808      13.034808      13.034808    6[6-(1,1,8),8-(27),8-(57)]
    62       12.14376       12.14376       12.14376    6[1-(0),1-(0),6-(8,8),8-(6,57)]
    63      13.034808      13.034808      13.034808    6[6-(1,1,8),8-(27),8-(57)]
    64       12.14376       12.14376       12.14376    6[1-(0),1-(0),6-(8,8),8-(6,57)]
    65      13.034808      13.034808      13.034808    6[6-(1,1,8),8-(27),8-(57)]
    66       12.14376       12.14376       12.14376    6[1-(0),1-(0),6-(8,8),8-(6,57)]
    67      13.034808      13.034808      13.034808    6[6-(1,1,8),8-(27),8-(57)]
    68       12.14376       12.14376       12.14376    6[1-(0),1-(0),6-(8,8),8-(6,57)]
    69      13.034808      13.034808      13.034808    6[6-(1,1,8),8-(27),8-(57)]
    70       12.14376       12.14376       12.14376    6[1-(0),1-(0),6-(8,8),8-(6,57)]
    71       9.734742       9.734742       9.734742    6[6-(1,1,8),8-(27),8-(57)]
    72       10.62579       10.62579       10.62579    6[1-(0),1-(0),6-(8,8),8-(6,57)]
    73       9.734742       9.734742       9.734742    6[6-(1,1,8),8-(27),8-(57)]
    74       10.62579       10.62579       10.62579    6[1-(0),1-(0),6-(8,8),8-(6,57)]
    75       9.734742       9.734742       9.734742    6[6-(1,1,8),8-(27),8-(57)]
    76       10.62579       10.62579       10.62579    6[1-(0),1-(0),6-(8,8),8-(6,57)]
    77       9.734742       9.734742       9.734742    6[6-(1,1,8),8-(27),8-(57)]
    78       10.62579       10.62579       10.62579    6[1-(0),1-(0),6-(8,8),8-(6,57)]
    79       9.734742       9.734742       9.734742    6[6-(1,1,8),8-(27),8-(57)]
    80       10.62579       10.62579       10.62579    6[1-(0),1-(0),6-(8,8),8-(6,57)]
    81       9.734742       9.734742       9.734742    6[6-(1,1,8),8-(27),8-(57)]
    82       10.62579       10.62579       10.62579    6[1-(0),1-(0),6-(8,8),8-(6,57)]
    83       2.144892       2.144892       2.144892    6[6-(1,1,8),8-(27),8-(57)]
    84        3.03594        3.03594        3.03594    6[1-(0),1-(0),6-(8,8),8-(6,57)]
    85       2.144892       2.144892       2.144892    6[6-(1,1,8),8-(27),8-(57)]
    86        3.03594        3.03594        3.03594    6[1-(0),1-(0),6-(8,8),8-(6,57)]
    87       2.144892       2.144892       2.144892    6[6-(1,1,8),8-(27),8-(57)]
    88        3.03594        3.03594        3.03594    6[1-(0),1-(0),6-(8,8),8-(6,57)]
    89       2.144892       2.144892       2.144892    6[6-(1,1,8),8-(27),8-(57)]
    90        3.03594        3.03594        3.03594    6[1-(0),1-(0),6-(8,8),8-(6,57)]
    91       2.144892       2.144892       2.144892    6[6-(1,1,8),8-(27),8-(57)]
    92        3.03594        3.03594        3.03594    6[1-(0),1-(0),6-(8,8),8-(6,57)]
    93       2.144892       2.144892       2.144892    6[6-(1,1,8),8-(27),8-(57)]
    94        3.03594        3.03594        3.03594    6[1-(0),1-(0),6-(8,8),8-(6,57)]
    95       5.444958       5.444958       5.444958    6[6-(1,1,8),8-(27),8-(57)]
    96        4.55391        4.55391        4.55391    6[1-(0),1-(0),6-(8,8),8-(6,57)]
    97       5.444958       5.444958       5.444958    6[6-(1,1,8),8-(27),8-(57)]
    98        4.55391        4.55391        4.55391    6[1-(0),1-(0),6-(8,8),8-(6,57)]
    99       5.444958       5.444958       5.444958    6[6-(1,1,8),8-(27),8-(57)]
   100        4.55391        4.55391        4.55391    6[1-(0),1-(0),6-(8,8),8-(6,57)]
   101       5.444958       5.444958       5.444958    6[6-(1,1,8),8-(27),8-(57)]
   102        4.55391        4.55391        4.55391    6[1-(0),1-(0),6-(8,8),8-(6,57)]
   103       5.444958       5.444958       5.444958    6[6-(1,1,8),8-(27),8-(57)]
   104        4.55391        4.55391        4.55391    6[1-(0),1-(0),6-(8,8),8-(6,57)]
   105       5.444958       5.444958       5.444958    6[6-(1,1,8),8-(27),8-(57)]
   106        4.55391        4.55391        4.55391    6[1-(0),1-(0),6-(8,8),8-(6,57)]
   107      13.731557      13.731557      13.731557    8[6-(6,8),27-(8,8,8)]
   108      13.027219      13.027219      13.027219    8[6-(6,8),57-(8,8,8,8,8,8,8,8)]
   109      13.731557      13.731557      13.731557    8[6-(6,8),27-(8,8,8)]
   110      13.027219      13.027219      13.027219    8[6-(6,8),57-(8,8,8,8,8,8,8,8)]
   111      13.731557      13.731557      13.731557    8[6-(6,8),27-(8,8,8)]
   112      13.027219      13.027219      13.027219    8[6-(6,8),57-(8,8,8,8,8,8,8,8)]
   113      13.731557      13.731557      13.731557    8[6-(6,8),27-(8,8,8)]
   114      13.027219      13.027219      13.027219    8[6-(6,8),57-(8,8,8,8,8,8,8,8)]
   115      13.731557      13.731557      13.731557    8[6-(6,8),27-(8,8,8)]
   116      13.027219      13.027219      13.027219    8[6-(6,8),57-(8,8,8,8,8,8,8,8)]
   117      13.731557      13.731557      13.731557    8[6-(6,8),27-(8,8,8)]
   118      13.027219      13.027219      13.027219    8[6-(6,8),57-(8,8,8,8,8,8,8,8)]
   119       9.037993       9.037993       9.037993    8[6-(6,8),27-(8,8,8)]
   120       9.742331       9.742331       9.742331    8[6-(6,8),57-(8,8,8,8,8,8,8,8)]
   121       9.037993       9.037993       9.037993    8[6-(6,8),27-(8,8,8)]
   122       9.742331       9.742331       9.742331    8[6-(6,8),57-(8,8,8,8,8,8,8,8)]
   123       9.037993       9.037993       9.037993    8[6-(6,8),27-(8,8,8)]
   124       9.742331       9.742331       9.742331    8[6-(6,8),57-(8,8,8,8,8,8,8,8)]
   125       9.037993       9.037993       9.037993    8[6-(6,8),27-(8,8,8)]
   126       9.742331       9.742331       9.742331    8[6-(6,8),57-(8,8,8,8,8,8,8,8)]
   127       9.037993       9.037993       9.037993    8[6-(6,8),27-(8,8,8)]
   128       9.742331       9.742331       9.742331    8[6-(6,8),57-(8,8,8,8,8,8,8,8)]
   129       9.037993       9.037993       9.037993    8[6-(6,8),27-(8,8,8)]
   130       9.742331       9.742331       9.742331    8[6-(6,8),57-(8,8,8,8,8,8,8,8)]
   131       1.448143       1.448143       1.448143    8[6-(6,8),27-(8,8,8)]
   132       2.152481       2.152481       2.152481    8[6-(6,8),57-(8,8,8,8,8,8,8,8)]
   133       1.448143       1.448143       1.448143    8[6-(6,8),27-(8,8,8)]
   134       2.152481       2.152481       2.152481    8[6-(6,8),57-(8,8,8,8,8,8,8,8)]
   135       1.448143       1.448143       1.448143    8[6-(6,8),27-(8,8,8)]
   136       2.152481       2.152481       2.152481    8[6-(6,8),57-(8,8,8,8,8,8,8,8)]
   137       1.448143       1.448143       1.448143    8[6-(6,8),27-(8,8,8)]
   138       2.152481       2.152481       2.152481    8[6-(6,8),57-(8,8,8,8,8,8,8,8)]
   139       1.448143       1.448143       1.448143    8[6-(6,8),27-(8,8,8)]
   140       2.152481       2.152481       2.152481    8[6-(6,8),57-(8,8,8,8,8,8,8,8)]
   141       1.448143       1.448143       1.448143    8[6-(6,8),27-(8,8,8)]
   142       2.152481       2.152481       2.152481    8[6-(6,8),57-(8,8,8,8,8,8,8,8)]
   143       6.141707       6.141707       6.141707    8[6-(6,8),27-(8,8,8)]
   144       5.437369       5.437369       5.437369    8[6-(6,8),57-(8,8,8,8,8,8,8,8)]
   145       6.141707       6.141707       6.141707    8[6-(6,8),27-(8,8,8)]
   146       5.437369       5.437369       5.437369    8[6-(6,8),57-(8,8,8,8,8,8,8,8)]
   147       6.141707       6.141707       6.141707    8[6-(6,8),27-(8,8,8)]
   148       5.437369       5.437369       5.437369    8[6-(6,8),57-(8,8,8,8,8,8,8,8)]
   149       6.141707       6.141707       6.141707    8[6-(6,8),27-(8,8,8)]
   150       5.437369       5.437369       5.437369    8[6-(6,8),57-(8,8,8,8,8,8,8,8)]
   151       6.141707       6.141707       6.141707    8[6-(6,8),27-(8,8,8)]
   152       5.437369       5.437369       5.437369    8[6-(6,8),57-(8,8,8,8,8,8,8,8)]
   153       6.141707       6.141707       6.141707    8[6-(6,8),27-(8,8,8)]
   154       5.437369       5.437369       5.437369    8[6-(6,8),57-(8,8,8,8,8,8,8,8)]
   155      11.384775      11.384775      11.384775    8[6-(1,1,6),6-(1,1,6),57-(8,8,8,8,8,8,8,8)]
   156      11.384775      11.384775      11.384775    8[6-(1,1,6),6-(1,1,6),57-(8,8,8,8,8,8,8,8)]
   157      11.384775      11.384775      11.384775    8[6-(1,1,6),6-(1,1,6),57-(8,8,8,8,8,8,8,8)]
   158      11.384775      11.384775      11.384775    8[6-(1,1,6),6-(1,1,6),57-(8,8,8,8,8,8,8,8)]
   159      11.384775      11.384775      11.384775    8[6-(1,1,6),6-(1,1,6),57-(8,8,8,8,8,8,8,8)]
   160      11.384775      11.384775      11.384775    8[6-(1,1,6),6-(1,1,6),57-(8,8,8,8,8,8,8,8)]
   161       3.794925       3.794925       3.794925    8[6-(1,1,6),6-(1,1,6),57-(8,8,8,8,8,8,8,8)]
   162       3.794925       3.794925       3.794925    8[6-(1,1,6),6-(1,1,6),57-(8,8,8,8,8,8,8,8)]
   163       3.794925       3.794925       3.794925    8[6-(1,1,6),6-(1,1,6),57-(8,8,8,8,8,8,8,8)]
   164       3.794925       3.794925       3.794925    8[6-(1,1,6),6-(1,1,6),57-(8,8,8,8,8,8,8,8)]
   165       3.794925       3.794925       3.794925    8[6-(1,1,6),6-(1,1,6),57-(8,8,8,8,8,8,8,8)]
   166       3.794925       3.794925       3.794925    8[6-(1,1,6),6-(1,1,6),57-(8,8,8,8,8,8,8,8)]
