# Supplementary material for: A collection of forcefield precursors for metal–organic frameworks
Source: RSC Adv. 2019 Nov 13;9(63):36492–507. doi: 10.1039/c9ra07327b (PMC9075174; doi:10.1039/c9ra07327b)
Supplement: RA-009-C9RA07327B-s2724 [file RA-009-C9RA07327B-s2724.txt]

WICGEV_clean

10.197900    0.000000    0.000000
0.000000    11.784300    0.000000
0.000000    -0.468723    14.912535

     1       9.514131       9.514131       9.514131    25[8-(6),8-(6),8-(6,25),8-(6,25),8-(6,25),8-(6,25)]
     2        6.33106        6.33106        6.33106    25[8-(6,25),8-(6,25),8-(6,25),8-(6,25),8-(6,25),8-(6,25)]
     3       5.522979       5.522979       5.522979    25[8-(6),8-(6),8-(6),8-(6),8-(6,25),8-(6,25)]
     4       4.658911       4.658911       4.658911    25[8-(6,25),8-(6,25),8-(6,25),8-(6,25),8-(6,25),8-(6,25)]
     5       1.464418       1.464418       1.464418    25[8-(6),8-(6),8-(6,25),8-(6,25),8-(6,25),8-(6,25)]
     6       5.502583       5.502583       5.502583    25[8-(6),8-(6),8-(6),8-(6),8-(6,25),8-(6,25)]
     7       4.415181       4.415181       4.415181    25[8-(6),8-(6),8-(6,25),8-(6,25),8-(6,25),8-(6,25)]
     8        1.23211        1.23211        1.23211    25[8-(6,25),8-(6,25),8-(6,25),8-(6,25),8-(6,25),8-(6,25)]
     9       0.424029       0.424029       0.424029    25[8-(6),8-(6),8-(6),8-(6),8-(6,25),8-(6,25)]
    10       9.757861       9.757861       9.757861    25[8-(6,25),8-(6,25),8-(6,25),8-(6,25),8-(6,25),8-(6,25)]
    11       6.563368       6.563368       6.563368    25[8-(6),8-(6),8-(6,25),8-(6,25),8-(6,25),8-(6,25)]
    12       0.403633       0.403633       0.403633    25[8-(6),8-(6),8-(6),8-(6),8-(6,25),8-(6,25)]
    13       7.984956       7.984956       7.984956    1[6-(8,8)]
    14       9.364732       9.364732       9.364732    1[6-(8,8)]
    15      10.134673      10.134673      10.134673    1[6-(8,8)]
    16       8.525444       8.525444       8.525444    1[6-(8,8)]
    17       4.001656       4.001656       4.001656    1[6-(8,8)]
    18       8.469356       8.469356       8.469356    1[6-(8,8)]
    19       2.597405       2.597405       2.597405    1[6-(8,8)]
    20       7.095699       7.095699       7.095699    1[6-(8,8)]
    21       7.631089       7.631089       7.631089    1[6-(8,8)]
    22       2.990024       2.990024       2.990024    1[6-(8,8)]
    23       1.681634       1.681634       1.681634    1[6-(8,8)]
    24       5.772011       5.772011       5.772011    1[6-(8,8)]
    25       2.886006       2.886006       2.886006    1[6-(8,8)]
    26       4.265782       4.265782       4.265782    1[6-(8,8)]
    27       5.035723       5.035723       5.035723    1[6-(8,8)]
    28       3.426494       3.426494       3.426494    1[6-(8,8)]
    29       9.100606       9.100606       9.100606    1[6-(8,8)]
    30       3.370406       3.370406       3.370406    1[6-(8,8)]
    31       7.696355       7.696355       7.696355    1[6-(8,8)]
    32       1.996749       1.996749       1.996749    1[6-(8,8)]
    33       2.532139       2.532139       2.532139    1[6-(8,8)]
    34       8.088974       8.088974       8.088974    1[6-(8,8)]
    35       6.780584       6.780584       6.780584    1[6-(8,8)]
    36       0.673061       0.673061       0.673061    1[6-(8,8)]
    37         7.2864         7.2864         7.2864    6[1-(0),8-(25),8-(25,25)]
    38       8.458138       8.458138       8.458138    6[1-(0),8-(25),8-(25,25)]
    39         0.1958         0.1958         0.1958    6[1-(0),8-(25),8-(25,25)]
    40         8.3531         8.3531         8.3531    6[1-(0),8-(25),8-(25,25)]
    41       4.550303       4.550303       4.550303    6[1-(0),8-(25),8-(25,25)]
    42       9.167912       9.167912       9.167912    6[1-(0),8-(25),8-(25,25)]
    43       2.733037       2.733037       2.733037    6[1-(0),8-(25),8-(25,25)]
    44       6.524616       6.524616       6.524616    6[1-(0),8-(25),8-(25,25)]
    45       6.954968       6.954968       6.954968    6[1-(0),8-(25),8-(25,25)]
    46        3.68858        3.68858        3.68858    6[1-(0),8-(25),8-(25,25)]
    47       2.581088       2.581088       2.581088    6[1-(0),8-(25),8-(25,25)]
    48       5.610885       5.610885       5.610885    6[1-(0),8-(25),8-(25,25)]
    49        2.18745        2.18745        2.18745    6[1-(0),8-(25),8-(25,25)]
    50       3.359188       3.359188       3.359188    6[1-(0),8-(25),8-(25,25)]
    51        5.29475        5.29475        5.29475    6[1-(0),8-(25),8-(25,25)]
    52        3.25415        3.25415        3.25415    6[1-(0),8-(25),8-(25,25)]
    53       9.649253       9.649253       9.649253    6[1-(0),8-(25),8-(25,25)]
    54       4.068962       4.068962       4.068962    6[1-(0),8-(25),8-(25,25)]
    55       7.831987       7.831987       7.831987    6[1-(0),8-(25),8-(25,25)]
    56       1.425666       1.425666       1.425666    6[1-(0),8-(25),8-(25,25)]
    57       1.856018       1.856018       1.856018    6[1-(0),8-(25),8-(25,25)]
    58        8.78753        8.78753        8.78753    6[1-(0),8-(25),8-(25,25)]
    59       7.680038       7.680038       7.680038    6[1-(0),8-(25),8-(25,25)]
    60       0.511935       0.511935       0.511935    6[1-(0),8-(25),8-(25,25)]
    61       7.569901       7.569901       7.569901    8[6-(1,8),25-(8,8,8,8,8),25-(8,8,8,8,8)]
    62         6.2146         6.2146         6.2146    8[6-(1,8),25-(8,8,8,8,8)]
    63       8.129766       8.129766       8.129766    8[6-(1,8),25-(8,8,8,8,8),25-(8,8,8,8,8)]
    64       7.634148       7.634148       7.634148    8[6-(1,8),25-(8,8,8,8,8)]
    65       0.325313       0.325313       0.325313    8[6-(1,8),25-(8,8,8,8,8),25-(8,8,8,8,8)]
    66       0.392619       0.392619       0.392619    8[6-(1,8),25-(8,8,8,8,8)]
    67       9.310683       9.310683       9.310683    8[6-(1,8),25-(8,8,8,8,8)]
    68       7.126293       7.126293       7.126293    8[6-(1,8),25-(8,8,8,8,8),25-(8,8,8,8,8)]
    69       5.247839       5.247839       5.247839    8[6-(1,8),25-(8,8,8,8,8),25-(8,8,8,8,8)]
    70       4.554382       4.554382       4.554382    8[6-(1,8),25-(8,8,8,8,8)]
    71       9.775707       9.775707       9.775707    8[6-(1,8),25-(8,8,8,8,8),25-(8,8,8,8,8)]
    72       9.442236       9.442236       9.442236    8[6-(1,8),25-(8,8,8,8,8)]
    73       3.904776       3.904776       3.904776    8[6-(1,8),25-(8,8,8,8,8),25-(8,8,8,8,8)]
    74       1.728544       1.728544       1.728544    8[6-(1,8),25-(8,8,8,8,8)]
    75       6.515438       6.515438       6.515438    8[6-(1,8),25-(8,8,8,8,8)]
    76        5.82504        5.82504        5.82504    8[6-(1,8),25-(8,8,8,8,8),25-(8,8,8,8,8)]
    77       6.790782       6.790782       6.790782    8[6-(1,8),25-(8,8,8,8,8)]
    78       6.306381       6.306381       6.306381    8[6-(1,8),25-(8,8,8,8,8),25-(8,8,8,8,8)]
    79       3.454029       3.454029       3.454029    8[6-(1,8),25-(8,8,8,8,8),25-(8,8,8,8,8)]
    80        4.80729        4.80729        4.80729    8[6-(1,8),25-(8,8,8,8,8)]
    81       2.831957       2.831957       2.831957    8[6-(1,8),25-(8,8,8,8,8),25-(8,8,8,8,8)]
    82        3.35205        3.35205        3.35205    8[6-(1,8),25-(8,8,8,8,8)]
    83       5.523183       5.523183       5.523183    8[6-(1,8),25-(8,8,8,8,8),25-(8,8,8,8,8)]
    84       5.505846       5.505846       5.505846    8[6-(1,8),25-(8,8,8,8,8)]
    85       2.470951       2.470951       2.470951    8[6-(1,8),25-(8,8,8,8,8),25-(8,8,8,8,8)]
    86        1.11565        1.11565        1.11565    8[6-(1,8),25-(8,8,8,8,8)]
    87       3.030816       3.030816       3.030816    8[6-(1,8),25-(8,8,8,8,8),25-(8,8,8,8,8)]
    88       2.535198       2.535198       2.535198    8[6-(1,8),25-(8,8,8,8,8)]
    89       5.424263       5.424263       5.424263    8[6-(1,8),25-(8,8,8,8,8),25-(8,8,8,8,8)]
    90       5.491569       5.491569       5.491569    8[6-(1,8),25-(8,8,8,8,8)]
    91       4.211733       4.211733       4.211733    8[6-(1,8),25-(8,8,8,8,8)]
    92       2.027343       2.027343       2.027343    8[6-(1,8),25-(8,8,8,8,8),25-(8,8,8,8,8)]
    93       0.148889       0.148889       0.148889    8[6-(1,8),25-(8,8,8,8,8),25-(8,8,8,8,8)]
    94       9.653332       9.653332       9.653332    8[6-(1,8),25-(8,8,8,8,8)]
    95       4.676757       4.676757       4.676757    8[6-(1,8),25-(8,8,8,8,8),25-(8,8,8,8,8)]
    96       4.343286       4.343286       4.343286    8[6-(1,8),25-(8,8,8,8,8)]
    97       9.003726       9.003726       9.003726    8[6-(1,8),25-(8,8,8,8,8),25-(8,8,8,8,8)]
    98       6.827494       6.827494       6.827494    8[6-(1,8),25-(8,8,8,8,8)]
    99       1.416488       1.416488       1.416488    8[6-(1,8),25-(8,8,8,8,8)]
   100        0.72609        0.72609        0.72609    8[6-(1,8),25-(8,8,8,8,8),25-(8,8,8,8,8)]
   101       1.691832       1.691832       1.691832    8[6-(1,8),25-(8,8,8,8,8)]
   102       1.207431       1.207431       1.207431    8[6-(1,8),25-(8,8,8,8,8),25-(8,8,8,8,8)]
   103       8.552979       8.552979       8.552979    8[6-(1,8),25-(8,8,8,8,8),25-(8,8,8,8,8)]
   104        9.90624        9.90624        9.90624    8[6-(1,8),25-(8,8,8,8,8)]
   105       7.930907       7.930907       7.930907    8[6-(1,8),25-(8,8,8,8,8),25-(8,8,8,8,8)]
   106          8.451          8.451          8.451    8[6-(1,8),25-(8,8,8,8,8)]
   107       0.424233       0.424233       0.424233    8[6-(1,8),25-(8,8,8,8,8),25-(8,8,8,8,8)]
   108       0.406896       0.406896       0.406896    8[6-(1,8),25-(8,8,8,8,8)]
