# Supplementary material for: A collection of forcefield precursors for metal–organic frameworks
Source: RSC Adv. 2019 Nov 13;9(63):36492–507. doi: 10.1039/c9ra07327b (PMC9075174; doi:10.1039/c9ra07327b)
Supplement: RA-009-C9RA07327B-s2725 [file RA-009-C9RA07327B-s2725.txt]

WICQIJ_clean

15.164000    0.000000    0.000000
0.000000    16.992000    0.000000
0.000000    0.000000    17.489000

     1      14.966261      14.966261      14.966261    27[7-(6,6),7-(6,6),7-(6,6)]
     2       7.779739       7.779739       7.779739    27[7-(6,6),7-(6,6),7-(6,6)]
     3      14.966261      14.966261      14.966261    27[7-(6,6),7-(6,6),7-(6,6)]
     4       7.779739       7.779739       7.779739    27[7-(6,6),7-(6,6),7-(6,6)]
     5       0.197739       0.197739       0.197739    27[7-(6,6),7-(6,6),7-(6,6)]
     6       7.384261       7.384261       7.384261    27[7-(6,6),7-(6,6),7-(6,6)]
     7       0.197739       0.197739       0.197739    27[7-(6,6),7-(6,6),7-(6,6)]
     8       7.384261       7.384261       7.384261    27[7-(6,6),7-(6,6),7-(6,6)]
     9      12.100872      12.100872      12.100872    1[7-(6,6)]
    10       2.684028       2.684028       2.684028    1[7-(6,6)]
    11       8.341716       8.341716       8.341716    1[6-(6,7)]
    12       9.777747       9.777747       9.777747    1[6-(6,6)]
    13      12.160012      12.160012      12.160012    1[6-(6,6)]
    14       10.63148       10.63148       10.63148    1[6-(6,7)]
    15      14.430062      14.430062      14.430062    1[6-(6,7)]
    16      13.455017      13.455017      13.455017    1[6-(6,6)]
    17      11.820338      11.820338      11.820338    1[6-(6,6)]
    18      12.862105      12.862105      12.862105    1[6-(6,7)]
    19       6.079248       6.079248       6.079248    1[6-(6,7)]
    20       4.470347       4.470347       4.470347    1[6-(6,6)]
    21       4.368748       4.368748       4.368748    1[6-(6,6)]
    22       6.033756       6.033756       6.033756    1[6-(6,7)]
    23       2.494478       2.494478       2.494478    1[6-(6,7)]
    24       3.751574       3.751574       3.751574    1[6-(6,6)]
    25       0.788528       0.788528       0.788528    1[6-(6,6)]
    26      14.787933      14.787933      14.787933    1[6-(6,7)]
    27      10.645128      10.645128      10.645128    1[7-(6,6)]
    28       4.897972       4.897972       4.897972    1[7-(6,6)]
    29      14.404284      14.404284      14.404284    1[6-(6,7)]
    30      12.968253      12.968253      12.968253    1[6-(6,6)]
    31      10.585988      10.585988      10.585988    1[6-(6,6)]
    32       12.11452       12.11452       12.11452    1[6-(6,7)]
    33       8.315938       8.315938       8.315938    1[6-(6,7)]
    34       9.290983       9.290983       9.290983    1[6-(6,6)]
    35      10.925662      10.925662      10.925662    1[6-(6,6)]
    36       9.883895       9.883895       9.883895    1[6-(6,7)]
    37       1.502752       1.502752       1.502752    1[6-(6,7)]
    38       3.111653       3.111653       3.111653    1[6-(6,6)]
    39       3.213252       3.213252       3.213252    1[6-(6,6)]
    40       1.548244       1.548244       1.548244    1[6-(6,7)]
    41       5.087522       5.087522       5.087522    1[6-(6,7)]
    42       3.830426       3.830426       3.830426    1[6-(6,6)]
    43       6.793472       6.793472       6.793472    1[6-(6,6)]
    44       7.958067       7.958067       7.958067    1[6-(6,7)]
    45      12.100872      12.100872      12.100872    1[7-(6,6)]
    46       2.684028       2.684028       2.684028    1[7-(6,6)]
    47       8.341716       8.341716       8.341716    1[6-(6,7)]
    48       9.777747       9.777747       9.777747    1[6-(6,6)]
    49      12.160012      12.160012      12.160012    1[6-(6,6)]
    50       10.63148       10.63148       10.63148    1[6-(6,7)]
    51      14.430062      14.430062      14.430062    1[6-(6,7)]
    52      13.455017      13.455017      13.455017    1[6-(6,6)]
    53      11.820338      11.820338      11.820338    1[6-(6,6)]
    54      12.862105      12.862105      12.862105    1[6-(6,7)]
    55       6.079248       6.079248       6.079248    1[6-(6,7)]
    56       4.470347       4.470347       4.470347    1[6-(6,6)]
    57       4.368748       4.368748       4.368748    1[6-(6,6)]
    58       6.033756       6.033756       6.033756    1[6-(6,7)]
    59       2.494478       2.494478       2.494478    1[6-(6,7)]
    60       3.751574       3.751574       3.751574    1[6-(6,6)]
    61       0.788528       0.788528       0.788528    1[6-(6,6)]
    62      14.787933      14.787933      14.787933    1[6-(6,7)]
    63      10.645128      10.645128      10.645128    1[7-(6,6)]
    64       4.897972       4.897972       4.897972    1[7-(6,6)]
    65      14.404284      14.404284      14.404284    1[6-(6,7)]
    66      12.968253      12.968253      12.968253    1[6-(6,6)]
    67      10.585988      10.585988      10.585988    1[6-(6,6)]
    68       12.11452       12.11452       12.11452    1[6-(6,7)]
    69       8.315938       8.315938       8.315938    1[6-(6,7)]
    70       9.290983       9.290983       9.290983    1[6-(6,6)]
    71      10.925662      10.925662      10.925662    1[6-(6,6)]
    72       9.883895       9.883895       9.883895    1[6-(6,7)]
    73       1.502752       1.502752       1.502752    1[6-(6,7)]
    74       3.111653       3.111653       3.111653    1[6-(6,6)]
    75       3.213252       3.213252       3.213252    1[6-(6,6)]
    76       1.548244       1.548244       1.548244    1[6-(6,7)]
    77       5.087522       5.087522       5.087522    1[6-(6,7)]
    78       3.830426       3.830426       3.830426    1[6-(6,6)]
    79       6.793472       6.793472       6.793472    1[6-(6,6)]
    80       7.958067       7.958067       7.958067    1[6-(6,7)]
    81       3.063128       3.063128       3.063128    1[7-(6,6)]
    82      12.479972      12.479972      12.479972    1[7-(6,6)]
    83       6.822284       6.822284       6.822284    1[6-(6,7)]
    84       5.386253       5.386253       5.386253    1[6-(6,6)]
    85       3.003988       3.003988       3.003988    1[6-(6,6)]
    86        4.53252        4.53252        4.53252    1[6-(6,7)]
    87       0.733938       0.733938       0.733938    1[6-(6,7)]
    88       1.708983       1.708983       1.708983    1[6-(6,6)]
    89       3.343662       3.343662       3.343662    1[6-(6,6)]
    90       2.301895       2.301895       2.301895    1[6-(6,7)]
    91       9.084752       9.084752       9.084752    1[6-(6,7)]
    92      10.693653      10.693653      10.693653    1[6-(6,6)]
    93      10.795252      10.795252      10.795252    1[6-(6,6)]
    94       9.130244       9.130244       9.130244    1[6-(6,7)]
    95      12.669522      12.669522      12.669522    1[6-(6,7)]
    96      11.412426      11.412426      11.412426    1[6-(6,6)]
    97      14.375472      14.375472      14.375472    1[6-(6,6)]
    98       0.376067       0.376067       0.376067    1[6-(6,7)]
    99       4.518872       4.518872       4.518872    1[7-(6,6)]
   100      10.266028      10.266028      10.266028    1[7-(6,6)]
   101       0.759716       0.759716       0.759716    1[6-(6,7)]
   102       2.195747       2.195747       2.195747    1[6-(6,6)]
   103       4.578012       4.578012       4.578012    1[6-(6,6)]
   104        3.04948        3.04948        3.04948    1[6-(6,7)]
   105       6.848062       6.848062       6.848062    1[6-(6,7)]
   106       5.873017       5.873017       5.873017    1[6-(6,6)]
   107       4.238338       4.238338       4.238338    1[6-(6,6)]
   108       5.280105       5.280105       5.280105    1[6-(6,7)]
   109      13.661248      13.661248      13.661248    1[6-(6,7)]
   110      12.052347      12.052347      12.052347    1[6-(6,6)]
   111      11.950748      11.950748      11.950748    1[6-(6,6)]
   112      13.615756      13.615756      13.615756    1[6-(6,7)]
   113      10.076478      10.076478      10.076478    1[6-(6,7)]
   114      11.333574      11.333574      11.333574    1[6-(6,6)]
   115       8.370528       8.370528       8.370528    1[6-(6,6)]
   116       7.205933       7.205933       7.205933    1[6-(6,7)]
   117       3.063128       3.063128       3.063128    1[7-(6,6)]
   118      12.479972      12.479972      12.479972    1[7-(6,6)]
   119       6.822284       6.822284       6.822284    1[6-(6,7)]
   120       5.386253       5.386253       5.386253    1[6-(6,6)]
   121       3.003988       3.003988       3.003988    1[6-(6,6)]
   122        4.53252        4.53252        4.53252    1[6-(6,7)]
   123       0.733938       0.733938       0.733938    1[6-(6,7)]
   124       1.708983       1.708983       1.708983    1[6-(6,6)]
   125       3.343662       3.343662       3.343662    1[6-(6,6)]
   126       2.301895       2.301895       2.301895    1[6-(6,7)]
   127       9.084752       9.084752       9.084752    1[6-(6,7)]
   128      10.693653      10.693653      10.693653    1[6-(6,6)]
   129      10.795252      10.795252      10.795252    1[6-(6,6)]
   130       9.130244       9.130244       9.130244    1[6-(6,7)]
   131      12.669522      12.669522      12.669522    1[6-(6,7)]
   132      11.412426      11.412426      11.412426    1[6-(6,6)]
   133      14.375472      14.375472      14.375472    1[6-(6,6)]
   134       0.376067       0.376067       0.376067    1[6-(6,7)]
   135       4.518872       4.518872       4.518872    1[7-(6,6)]
   136      10.266028      10.266028      10.266028    1[7-(6,6)]
   137       0.759716       0.759716       0.759716    1[6-(6,7)]
   138       2.195747       2.195747       2.195747    1[6-(6,6)]
   139       4.578012       4.578012       4.578012    1[6-(6,6)]
   140        3.04948        3.04948        3.04948    1[6-(6,7)]
   141       6.848062       6.848062       6.848062    1[6-(6,7)]
   142       5.873017       5.873017       5.873017    1[6-(6,6)]
   143       4.238338       4.238338       4.238338    1[6-(6,6)]
   144       5.280105       5.280105       5.280105    1[6-(6,7)]
   145      13.661248      13.661248      13.661248    1[6-(6,7)]
   146      12.052347      12.052347      12.052347    1[6-(6,6)]
   147      11.950748      11.950748      11.950748    1[6-(6,6)]
   148      13.615756      13.615756      13.615756    1[6-(6,7)]
   149      10.076478      10.076478      10.076478    1[6-(6,7)]
   150      11.333574      11.333574      11.333574    1[6-(6,6)]
   151       8.370528       8.370528       8.370528    1[6-(6,6)]
   152       7.205933       7.205933       7.205933    1[6-(6,7)]
   153       9.110531       9.110531       9.110531    6[1-(0),6-(1,6),7-(6)]
   154       9.962748       9.962748       9.962748    6[1-(0),6-(1,7),6-(6,7)]
   155      11.100048      11.100048      11.100048    6[6-(1,6),6-(1,6),7-(1,6)]
   156      11.374516      11.374516      11.374516    6[1-(0),6-(1,7),6-(6,7)]
   157      10.455578      10.455578      10.455578    6[1-(0),6-(1,6),7-(6)]
   158      13.917519      13.917519      13.917519    6[1-(0),6-(1,6),7-(6,27)]
   159      13.330672      13.330672      13.330672    6[1-(0),6-(1,7),6-(6,7)]
   160      12.542144      12.542144      12.542144    6[6-(1,6),6-(1,6),7-(1,6)]
   161       12.35866       12.35866       12.35866    6[1-(0),6-(1,7),6-(6,7)]
   162      12.995548      12.995548      12.995548    6[1-(0),6-(1,6),7-(6,27)]
   163       5.731992       5.731992       5.731992    6[1-(0),6-(1,6),7-(6,27)]
   164       4.752398       4.752398       4.752398    6[1-(0),6-(1,7),6-(6,7)]
   165       4.174649       4.174649       4.174649    6[6-(1,6),6-(1,6),7-(1,6)]
   166       4.693258       4.693258       4.693258    6[1-(0),6-(1,7),6-(6,7)]
   167       5.697115       5.697115       5.697115    6[1-(0),6-(1,6),7-(6,27)]
   168       2.136608       2.136608       2.136608    6[1-(0),6-(1,6),7-(6,27)]
   169       2.906939       2.906939       2.906939    6[1-(0),6-(1,7),6-(6,7)]
   170       2.418658       2.418658       2.418658    6[6-(1,6),6-(1,6),7-(1,6)]
   171       1.152464       1.152464       1.152464    6[1-(0),6-(1,7),6-(6,7)]
   172       0.462502       0.462502       0.462502    6[1-(0),6-(1,6),7-(6,27)]
   173      13.635469      13.635469      13.635469    6[1-(0),6-(1,6),7-(6)]
   174      12.783252      12.783252      12.783252    6[1-(0),6-(1,7),6-(6,7)]
   175      11.645952      11.645952      11.645952    6[6-(1,6),6-(1,6),7-(1,6)]
   176      11.371484      11.371484      11.371484    6[1-(0),6-(1,7),6-(6,7)]
   177      12.290422      12.290422      12.290422    6[1-(0),6-(1,6),7-(6)]
   178       8.828481       8.828481       8.828481    6[1-(0),6-(1,6),7-(6,27)]
   179       9.415328       9.415328       9.415328    6[1-(0),6-(1,7),6-(6,7)]
   180      10.203856      10.203856      10.203856    6[6-(1,6),6-(1,6),7-(1,6)]
   181       10.38734       10.38734       10.38734    6[1-(0),6-(1,7),6-(6,7)]
   182       9.750452       9.750452       9.750452    6[1-(0),6-(1,6),7-(6,27)]
   183       1.850008       1.850008       1.850008    6[1-(0),6-(1,6),7-(6,27)]
   184       2.829602       2.829602       2.829602    6[1-(0),6-(1,7),6-(6,7)]
   185       3.407351       3.407351       3.407351    6[6-(1,6),6-(1,6),7-(1,6)]
   186       2.888742       2.888742       2.888742    6[1-(0),6-(1,7),6-(6,7)]
   187       1.884885       1.884885       1.884885    6[1-(0),6-(1,6),7-(6,27)]
   188       5.445392       5.445392       5.445392    6[1-(0),6-(1,6),7-(6,27)]
   189       4.675061       4.675061       4.675061    6[1-(0),6-(1,7),6-(6,7)]
   190       5.163342       5.163342       5.163342    6[6-(1,6),6-(1,6),7-(1,6)]
   191       6.429536       6.429536       6.429536    6[1-(0),6-(1,7),6-(6,7)]
   192       7.119498       7.119498       7.119498    6[1-(0),6-(1,6),7-(6,27)]
   193       9.110531       9.110531       9.110531    6[1-(0),6-(1,6),7-(6)]
   194       9.962748       9.962748       9.962748    6[1-(0),6-(1,7),6-(6,7)]
   195      11.100048      11.100048      11.100048    6[6-(1,6),6-(1,6),7-(1,6)]
   196      11.374516      11.374516      11.374516    6[1-(0),6-(1,7),6-(6,7)]
   197      10.455578      10.455578      10.455578    6[1-(0),6-(1,6),7-(6)]
   198      13.917519      13.917519      13.917519    6[1-(0),6-(1,6),7-(6,27)]
   199      13.330672      13.330672      13.330672    6[1-(0),6-(1,7),6-(6,7)]
   200      12.542144      12.542144      12.542144    6[6-(1,6),6-(1,6),7-(1,6)]
   201       12.35866       12.35866       12.35866    6[1-(0),6-(1,7),6-(6,7)]
   202      12.995548      12.995548      12.995548    6[1-(0),6-(1,6),7-(6,27)]
   203       5.731992       5.731992       5.731992    6[1-(0),6-(1,6),7-(6,27)]
   204       4.752398       4.752398       4.752398    6[1-(0),6-(1,7),6-(6,7)]
   205       4.174649       4.174649       4.174649    6[6-(1,6),6-(1,6),7-(1,6)]
   206       4.693258       4.693258       4.693258    6[1-(0),6-(1,7),6-(6,7)]
   207       5.697115       5.697115       5.697115    6[1-(0),6-(1,6),7-(6,27)]
   208       2.136608       2.136608       2.136608    6[1-(0),6-(1,6),7-(6,27)]
   209       2.906939       2.906939       2.906939    6[1-(0),6-(1,7),6-(6,7)]
   210       2.418658       2.418658       2.418658    6[6-(1,6),6-(1,6),7-(1,6)]
   211       1.152464       1.152464       1.152464    6[1-(0),6-(1,7),6-(6,7)]
   212       0.462502       0.462502       0.462502    6[1-(0),6-(1,6),7-(6,27)]
   213      13.635469      13.635469      13.635469    6[1-(0),6-(1,6),7-(6)]
   214      12.783252      12.783252      12.783252    6[1-(0),6-(1,7),6-(6,7)]
   215      11.645952      11.645952      11.645952    6[6-(1,6),6-(1,6),7-(1,6)]
   216      11.371484      11.371484      11.371484    6[1-(0),6-(1,7),6-(6,7)]
   217      12.290422      12.290422      12.290422    6[1-(0),6-(1,6),7-(6)]
   218       8.828481       8.828481       8.828481    6[1-(0),6-(1,6),7-(6,27)]
   219       9.415328       9.415328       9.415328    6[1-(0),6-(1,7),6-(6,7)]
   220      10.203856      10.203856      10.203856    6[6-(1,6),6-(1,6),7-(1,6)]
   221       10.38734       10.38734       10.38734    6[1-(0),6-(1,7),6-(6,7)]
   222       9.750452       9.750452       9.750452    6[1-(0),6-(1,6),7-(6,27)]
   223       1.850008       1.850008       1.850008    6[1-(0),6-(1,6),7-(6,27)]
   224       2.829602       2.829602       2.829602    6[1-(0),6-(1,7),6-(6,7)]
   225       3.407351       3.407351       3.407351    6[6-(1,6),6-(1,6),7-(1,6)]
   226       2.888742       2.888742       2.888742    6[1-(0),6-(1,7),6-(6,7)]
   227       1.884885       1.884885       1.884885    6[1-(0),6-(1,6),7-(6,27)]
   228       5.445392       5.445392       5.445392    6[1-(0),6-(1,6),7-(6,27)]
   229       4.675061       4.675061       4.675061    6[1-(0),6-(1,7),6-(6,7)]
   230       5.163342       5.163342       5.163342    6[6-(1,6),6-(1,6),7-(1,6)]
   231       6.429536       6.429536       6.429536    6[1-(0),6-(1,7),6-(6,7)]
   232       7.119498       7.119498       7.119498    6[1-(0),6-(1,6),7-(6,27)]
   233       6.053469       6.053469       6.053469    6[1-(0),6-(1,6),7-(6)]
   234       5.201252       5.201252       5.201252    6[1-(0),6-(1,7),6-(6,7)]
   235       4.063952       4.063952       4.063952    6[6-(1,6),6-(1,6),7-(1,6)]
   236       3.789484       3.789484       3.789484    6[1-(0),6-(1,7),6-(6,7)]
   237       4.708422       4.708422       4.708422    6[1-(0),6-(1,6),7-(6)]
   238       1.246481       1.246481       1.246481    6[1-(0),6-(1,6),7-(6,27)]
   239       1.833328       1.833328       1.833328    6[1-(0),6-(1,7),6-(6,7)]
   240       2.621856       2.621856       2.621856    6[6-(1,6),6-(1,6),7-(1,6)]
   241        2.80534        2.80534        2.80534    6[1-(0),6-(1,7),6-(6,7)]
   242       2.168452       2.168452       2.168452    6[1-(0),6-(1,6),7-(6,27)]
   243       9.432008       9.432008       9.432008    6[1-(0),6-(1,6),7-(6,27)]
   244      10.411602      10.411602      10.411602    6[1-(0),6-(1,7),6-(6,7)]
   245      10.989351      10.989351      10.989351    6[6-(1,6),6-(1,6),7-(1,6)]
   246      10.470742      10.470742      10.470742    6[1-(0),6-(1,7),6-(6,7)]
   247       9.466885       9.466885       9.466885    6[1-(0),6-(1,6),7-(6,27)]
   248      13.027392      13.027392      13.027392    6[1-(0),6-(1,6),7-(6,27)]
   249      12.257061      12.257061      12.257061    6[1-(0),6-(1,7),6-(6,7)]
   250      12.745342      12.745342      12.745342    6[6-(1,6),6-(1,6),7-(1,6)]
   251      14.011536      14.011536      14.011536    6[1-(0),6-(1,7),6-(6,7)]
   252      14.701498      14.701498      14.701498    6[1-(0),6-(1,6),7-(6,27)]
   253       1.528531       1.528531       1.528531    6[1-(0),6-(1,6),7-(6)]
   254       2.380748       2.380748       2.380748    6[1-(0),6-(1,7),6-(6,7)]
   255       3.518048       3.518048       3.518048    6[6-(1,6),6-(1,6),7-(1,6)]
   256       3.792516       3.792516       3.792516    6[1-(0),6-(1,7),6-(6,7)]
   257       2.873578       2.873578       2.873578    6[1-(0),6-(1,6),7-(6)]
   258       6.335519       6.335519       6.335519    6[1-(0),6-(1,6),7-(6,27)]
   259       5.748672       5.748672       5.748672    6[1-(0),6-(1,7),6-(6,7)]
   260       4.960144       4.960144       4.960144    6[6-(1,6),6-(1,6),7-(1,6)]
   261        4.77666        4.77666        4.77666    6[1-(0),6-(1,7),6-(6,7)]
   262       5.413548       5.413548       5.413548    6[1-(0),6-(1,6),7-(6,27)]
   263      13.313992      13.313992      13.313992    6[1-(0),6-(1,6),7-(6,27)]
   264      12.334398      12.334398      12.334398    6[1-(0),6-(1,7),6-(6,7)]
   265      11.756649      11.756649      11.756649    6[6-(1,6),6-(1,6),7-(1,6)]
   266      12.275258      12.275258      12.275258    6[1-(0),6-(1,7),6-(6,7)]
   267      13.279115      13.279115      13.279115    6[1-(0),6-(1,6),7-(6,27)]
   268       9.718608       9.718608       9.718608    6[1-(0),6-(1,6),7-(6,27)]
   269      10.488939      10.488939      10.488939    6[1-(0),6-(1,7),6-(6,7)]
   270      10.000658      10.000658      10.000658    6[6-(1,6),6-(1,6),7-(1,6)]
   271       8.734464       8.734464       8.734464    6[1-(0),6-(1,7),6-(6,7)]
   272       8.044502       8.044502       8.044502    6[1-(0),6-(1,6),7-(6,27)]
   273       6.053469       6.053469       6.053469    6[1-(0),6-(1,6),7-(6)]
   274       5.201252       5.201252       5.201252    6[1-(0),6-(1,7),6-(6,7)]
   275       4.063952       4.063952       4.063952    6[6-(1,6),6-(1,6),7-(1,6)]
   276       3.789484       3.789484       3.789484    6[1-(0),6-(1,7),6-(6,7)]
   277       4.708422       4.708422       4.708422    6[1-(0),6-(1,6),7-(6)]
   278       1.246481       1.246481       1.246481    6[1-(0),6-(1,6),7-(6,27)]
   279       1.833328       1.833328       1.833328    6[1-(0),6-(1,7),6-(6,7)]
   280       2.621856       2.621856       2.621856    6[6-(1,6),6-(1,6),7-(1,6)]
   281        2.80534        2.80534        2.80534    6[1-(0),6-(1,7),6-(6,7)]
   282       2.168452       2.168452       2.168452    6[1-(0),6-(1,6),7-(6,27)]
   283       9.432008       9.432008       9.432008    6[1-(0),6-(1,6),7-(6,27)]
   284      10.411602      10.411602      10.411602    6[1-(0),6-(1,7),6-(6,7)]
   285      10.989351      10.989351      10.989351    6[6-(1,6),6-(1,6),7-(1,6)]
   286      10.470742      10.470742      10.470742    6[1-(0),6-(1,7),6-(6,7)]
   287       9.466885       9.466885       9.466885    6[1-(0),6-(1,6),7-(6,27)]
   288      13.027392      13.027392      13.027392    6[1-(0),6-(1,6),7-(6,27)]
   289      12.257061      12.257061      12.257061    6[1-(0),6-(1,7),6-(6,7)]
   290      12.745342      12.745342      12.745342    6[6-(1,6),6-(1,6),7-(1,6)]
   291      14.011536      14.011536      14.011536    6[1-(0),6-(1,7),6-(6,7)]
   292      14.701498      14.701498      14.701498    6[1-(0),6-(1,6),7-(6,27)]
   293       1.528531       1.528531       1.528531    6[1-(0),6-(1,6),7-(6)]
   294       2.380748       2.380748       2.380748    6[1-(0),6-(1,7),6-(6,7)]
   295       3.518048       3.518048       3.518048    6[6-(1,6),6-(1,6),7-(1,6)]
   296       3.792516       3.792516       3.792516    6[1-(0),6-(1,7),6-(6,7)]
   297       2.873578       2.873578       2.873578    6[1-(0),6-(1,6),7-(6)]
   298       6.335519       6.335519       6.335519    6[1-(0),6-(1,6),7-(6,27)]
   299       5.748672       5.748672       5.748672    6[1-(0),6-(1,7),6-(6,7)]
   300       4.960144       4.960144       4.960144    6[6-(1,6),6-(1,6),7-(1,6)]
   301        4.77666        4.77666        4.77666    6[1-(0),6-(1,7),6-(6,7)]
   302       5.413548       5.413548       5.413548    6[1-(0),6-(1,6),7-(6,27)]
   303      13.313992      13.313992      13.313992    6[1-(0),6-(1,6),7-(6,27)]
   304      12.334398      12.334398      12.334398    6[1-(0),6-(1,7),6-(6,7)]
   305      11.756649      11.756649      11.756649    6[6-(1,6),6-(1,6),7-(1,6)]
   306      12.275258      12.275258      12.275258    6[1-(0),6-(1,7),6-(6,7)]
   307      13.279115      13.279115      13.279115    6[1-(0),6-(1,6),7-(6,27)]
   308       9.718608       9.718608       9.718608    6[1-(0),6-(1,6),7-(6,27)]
   309      10.488939      10.488939      10.488939    6[1-(0),6-(1,7),6-(6,7)]
   310      10.000658      10.000658      10.000658    6[6-(1,6),6-(1,6),7-(1,6)]
   311       8.734464       8.734464       8.734464    6[1-(0),6-(1,7),6-(6,7)]
   312       8.044502       8.044502       8.044502    6[1-(0),6-(1,6),7-(6,27)]
   313      13.793174      13.793174      13.793174    7[6-(1,6),6-(1,6),27-(7,7)]
   314       9.322827       9.322827       9.322827    7[6-(1,6),6-(1,6)]
   315      11.947716      11.947716      11.947716    7[1-(0),6-(6,6),6-(6,6)]
   316       0.903774       0.903774       0.903774    7[6-(1,6),6-(1,6),27-(7,7)]
   317       3.102554       3.102554       3.102554    7[1-(0),6-(6,6),6-(6,6)]
   318       6.221789       6.221789       6.221789    7[6-(1,6),6-(1,6),27-(7,7)]
   319       8.952826       8.952826       8.952826    7[6-(1,6),6-(1,6),27-(7,7)]
   320      13.423173      13.423173      13.423173    7[6-(1,6),6-(1,6)]
   321      10.798284      10.798284      10.798284    7[1-(0),6-(6,6),6-(6,6)]
   322       6.678226       6.678226       6.678226    7[6-(1,6),6-(1,6),27-(7,7)]
   323       4.479446       4.479446       4.479446    7[1-(0),6-(6,6),6-(6,6)]
   324       1.360211       1.360211       1.360211    7[6-(1,6),6-(1,6),27-(7,7)]
   325      13.793174      13.793174      13.793174    7[6-(1,6),6-(1,6),27-(7,7)]
   326       9.322827       9.322827       9.322827    7[6-(1,6),6-(1,6)]
   327      11.947716      11.947716      11.947716    7[1-(0),6-(6,6),6-(6,6)]
   328       0.903774       0.903774       0.903774    7[6-(1,6),6-(1,6),27-(7,7)]
   329       3.102554       3.102554       3.102554    7[1-(0),6-(6,6),6-(6,6)]
   330       6.221789       6.221789       6.221789    7[6-(1,6),6-(1,6),27-(7,7)]
   331       8.952826       8.952826       8.952826    7[6-(1,6),6-(1,6),27-(7,7)]
   332      13.423173      13.423173      13.423173    7[6-(1,6),6-(1,6)]
   333      10.798284      10.798284      10.798284    7[1-(0),6-(6,6),6-(6,6)]
   334       6.678226       6.678226       6.678226    7[6-(1,6),6-(1,6),27-(7,7)]
   335       4.479446       4.479446       4.479446    7[1-(0),6-(6,6),6-(6,6)]
   336       1.360211       1.360211       1.360211    7[6-(1,6),6-(1,6),27-(7,7)]
   337       1.370826       1.370826       1.370826    7[6-(1,6),6-(1,6),27-(7,7)]
   338       5.841173       5.841173       5.841173    7[6-(1,6),6-(1,6)]
   339       3.216284       3.216284       3.216284    7[1-(0),6-(6,6),6-(6,6)]
   340      14.260226      14.260226      14.260226    7[6-(1,6),6-(1,6),27-(7,7)]
   341      12.061446      12.061446      12.061446    7[1-(0),6-(6,6),6-(6,6)]
   342       8.942211       8.942211       8.942211    7[6-(1,6),6-(1,6),27-(7,7)]
   343       6.211174       6.211174       6.211174    7[6-(1,6),6-(1,6),27-(7,7)]
   344       1.740827       1.740827       1.740827    7[6-(1,6),6-(1,6)]
   345       4.365716       4.365716       4.365716    7[1-(0),6-(6,6),6-(6,6)]
   346       8.485774       8.485774       8.485774    7[6-(1,6),6-(1,6),27-(7,7)]
   347      10.684554      10.684554      10.684554    7[1-(0),6-(6,6),6-(6,6)]
   348      13.803789      13.803789      13.803789    7[6-(1,6),6-(1,6),27-(7,7)]
   349       1.370826       1.370826       1.370826    7[6-(1,6),6-(1,6),27-(7,7)]
   350       5.841173       5.841173       5.841173    7[6-(1,6),6-(1,6)]
   351       3.216284       3.216284       3.216284    7[1-(0),6-(6,6),6-(6,6)]
   352      14.260226      14.260226      14.260226    7[6-(1,6),6-(1,6),27-(7,7)]
   353      12.061446      12.061446      12.061446    7[1-(0),6-(6,6),6-(6,6)]
   354       8.942211       8.942211       8.942211    7[6-(1,6),6-(1,6),27-(7,7)]
   355       6.211174       6.211174       6.211174    7[6-(1,6),6-(1,6),27-(7,7)]
   356       1.740827       1.740827       1.740827    7[6-(1,6),6-(1,6)]
   357       4.365716       4.365716       4.365716    7[1-(0),6-(6,6),6-(6,6)]
   358       8.485774       8.485774       8.485774    7[6-(1,6),6-(1,6),27-(7,7)]
   359      10.684554      10.684554      10.684554    7[1-(0),6-(6,6),6-(6,6)]
   360      13.803789      13.803789      13.803789    7[6-(1,6),6-(1,6),27-(7,7)]
