# Supplementary material for: A collection of forcefield precursors for metal–organic frameworks
Source: RSC Adv. 2019 Nov 13;9(63):36492–507. doi: 10.1039/c9ra07327b (PMC9075174; doi:10.1039/c9ra07327b)
Supplement: RA-009-C9RA07327B-s2726 [file RA-009-C9RA07327B-s2726.txt]

WIDZOA_clean

12.122900    0.000000    0.000000
0.000000    12.609900    0.000000
0.000000    -2.088809    14.128324

     1      11.561125      11.561125      11.561125    48[7-(6,6),7-(6,6),8-(6),8-(6),8-(6,48),8-(6,48)]
     2       5.499675       5.499675       5.499675    48[7-(6,6),7-(6,6),8-(6),8-(6),8-(6,48),8-(6,48)]
     3       0.561775       0.561775       0.561775    48[7-(6,6),7-(6,6),8-(6),8-(6),8-(6,48),8-(6,48)]
     4       6.623225       6.623225       6.623225    48[7-(6,6),7-(6,6),8-(6),8-(6),8-(6,48),8-(6,48)]
     5       8.447237       8.447237       8.447237    1[6-(6,7)]
     6       6.874897       6.874897       6.874897    1[6-(6,6)]
     7       7.550142       7.550142       7.550142    1[6-(6,6)]
     8      11.331275      11.331275      11.331275    1[6-(6,7)]
     9       9.521326       9.521326       9.521326    1[6-(1,1,6)]
    10       8.521186       8.521186       8.521186    1[6-(1,1,6)]
    11        8.48603        8.48603        8.48603    1[6-(1,1,6)]
    12       1.215927       1.215927       1.215927    1[6-(1,1,6)]
    13       2.493681       2.493681       2.493681    1[6-(1,1,6)]
    14       1.986943       1.986943       1.986943    1[6-(1,1,6)]
    15       3.391987       3.391987       3.391987    1[6-(6,6)]
    16       4.150881       4.150881       4.150881    1[6-(6,6)]
    17       2.640368       2.640368       2.640368    1[6-(6,7)]
    18      11.779822      11.779822      11.779822    1[6-(6,7)]
    19      10.157778      10.157778      10.157778    1[6-(1,6,6)]
    20       8.752734       8.752734       8.752734    1[6-(1,6,6)]
    21       8.826683       8.826683       8.826683    1[6-(1,6,6)]
    22       9.660739       9.660739       9.660739    1[6-(1,6,6)]
    23       2.385787       2.385787       2.385787    1[6-(6,7)]
    24       0.813447       0.813447       0.813447    1[6-(6,6)]
    25       1.488692       1.488692       1.488692    1[6-(6,6)]
    26       5.269825       5.269825       5.269825    1[6-(6,7)]
    27       3.459876       3.459876       3.459876    1[6-(1,1,6)]
    28       2.459736       2.459736       2.459736    1[6-(1,1,6)]
    29        2.42458        2.42458        2.42458    1[6-(1,1,6)]
    30       7.277377       7.277377       7.277377    1[6-(1,1,6)]
    31       8.555131       8.555131       8.555131    1[6-(1,1,6)]
    32       8.048393       8.048393       8.048393    1[6-(1,1,6)]
    33       9.453437       9.453437       9.453437    1[6-(6,6)]
    34      10.212331      10.212331      10.212331    1[6-(6,6)]
    35       8.701818       8.701818       8.701818    1[6-(6,7)]
    36       5.718372       5.718372       5.718372    1[6-(6,7)]
    37       4.096328       4.096328       4.096328    1[6-(1,6,6)]
    38       2.691284       2.691284       2.691284    1[6-(1,6,6)]
    39       2.765233       2.765233       2.765233    1[6-(1,6,6)]
    40       3.599289       3.599289       3.599289    1[6-(1,6,6)]
    41       3.675663       3.675663       3.675663    1[6-(6,7)]
    42       5.248003       5.248003       5.248003    1[6-(6,6)]
    43       4.572758       4.572758       4.572758    1[6-(6,6)]
    44       0.791625       0.791625       0.791625    1[6-(6,7)]
    45       2.601574       2.601574       2.601574    1[6-(1,1,6)]
    46       3.601714       3.601714       3.601714    1[6-(1,1,6)]
    47        3.63687        3.63687        3.63687    1[6-(1,1,6)]
    48      10.906973      10.906973      10.906973    1[6-(1,1,6)]
    49       9.629219       9.629219       9.629219    1[6-(1,1,6)]
    50      10.135957      10.135957      10.135957    1[6-(1,1,6)]
    51       8.730913       8.730913       8.730913    1[6-(6,6)]
    52       7.972019       7.972019       7.972019    1[6-(6,6)]
    53       9.482532       9.482532       9.482532    1[6-(6,7)]
    54       0.343078       0.343078       0.343078    1[6-(6,7)]
    55       1.965122       1.965122       1.965122    1[6-(1,6,6)]
    56       3.370166       3.370166       3.370166    1[6-(1,6,6)]
    57       3.296217       3.296217       3.296217    1[6-(1,6,6)]
    58       2.462161       2.462161       2.462161    1[6-(1,6,6)]
    59       9.737113       9.737113       9.737113    1[6-(6,7)]
    60      11.309453      11.309453      11.309453    1[6-(6,6)]
    61      10.634208      10.634208      10.634208    1[6-(6,6)]
    62       6.853075       6.853075       6.853075    1[6-(6,7)]
    63       8.663024       8.663024       8.663024    1[6-(1,1,6)]
    64       9.663164       9.663164       9.663164    1[6-(1,1,6)]
    65        9.69832        9.69832        9.69832    1[6-(1,1,6)]
    66       4.845523       4.845523       4.845523    1[6-(1,1,6)]
    67       3.567769       3.567769       3.567769    1[6-(1,1,6)]
    68       4.074507       4.074507       4.074507    1[6-(1,1,6)]
    69       2.669463       2.669463       2.669463    1[6-(6,6)]
    70       1.910569       1.910569       1.910569    1[6-(6,6)]
    71       3.421082       3.421082       3.421082    1[6-(6,7)]
    72       6.404528       6.404528       6.404528    1[6-(6,7)]
    73       8.026572       8.026572       8.026572    1[6-(1,6,6)]
    74       9.431616       9.431616       9.431616    1[6-(1,6,6)]
    75       9.357667       9.357667       9.357667    1[6-(1,6,6)]
    76       8.523611       8.523611       8.523611    1[6-(1,6,6)]
    77       8.725942       8.725942       8.725942    6[1-(0),6-(1,6),7-(6,48)]
    78       7.778659       7.778659       7.778659    6[1-(0),6-(1,6),6-(1,7)]
    79       8.180412       8.180412       8.180412    6[1-(0),6-(1,6),6-(6,6)]
    80       9.534782       9.534782       9.534782    6[6-(1,6),6-(1,7),6-(6,7)]
    81      10.421209      10.421209      10.421209    6[1-(0),6-(6,6),7-(6,48)]
    82      10.046853      10.046853      10.046853    6[6-(1,1,1),6-(6,6),7-(7)]
    83       9.054594       9.054594       9.054594    6[1-(0),1-(0),1-(0),6-(6,7)]
    84       0.862908       0.862908       0.862908    6[6-(1,1,1),6-(6,6),7-(7)]
    85       1.716603       1.716603       1.716603    6[1-(0),1-(0),1-(0),6-(6,7)]
    86       1.422137       1.422137       1.422137    6[6-(1,6),6-(1,7),6-(6,7)]
    87       2.788025       2.788025       2.788025    6[1-(0),6-(1,6),6-(6,6)]
    88       3.239118       3.239118       3.239118    6[1-(0),6-(1,6),6-(1,7)]
    89       2.325293       2.325293       2.325293    6[1-(0),6-(1,6),7-(6,48)]
    90       0.573777       0.573777       0.573777    6[1-(0),6-(6,6),7-(6,48)]
    91      10.093769      10.093769      10.093769    6[6-(1,1,6),8-(48),8-(48)]
    92       9.489321       9.489321       9.489321    6[1-(0),1-(0),6-(1,1,6),6-(8,8)]
    93       8.978583       8.978583       8.978583    6[1-(0),1-(0),6-(1,1,6),6-(8,8)]
    94       7.703376       7.703376       7.703376    6[6-(1,1,6),8-(0),8-(48,48)]
    95       2.664492       2.664492       2.664492    6[1-(0),6-(1,6),7-(6,48)]
    96       1.717209       1.717209       1.717209    6[1-(0),6-(1,6),6-(1,7)]
    97       2.118962       2.118962       2.118962    6[1-(0),6-(1,6),6-(6,6)]
    98       3.473332       3.473332       3.473332    6[6-(1,6),6-(1,7),6-(6,7)]
    99       4.359759       4.359759       4.359759    6[1-(0),6-(6,6),7-(6,48)]
   100       3.985403       3.985403       3.985403    6[6-(1,1,1),6-(6,6),7-(7)]
   101       2.993144       2.993144       2.993144    6[1-(0),1-(0),1-(0),6-(6,7)]
   102       6.924358       6.924358       6.924358    6[6-(1,1,1),6-(6,6),7-(7)]
   103       7.778053       7.778053       7.778053    6[1-(0),1-(0),1-(0),6-(6,7)]
   104       7.483587       7.483587       7.483587    6[6-(1,6),6-(1,7),6-(6,7)]
   105       8.849475       8.849475       8.849475    6[1-(0),6-(1,6),6-(6,6)]
   106       9.300568       9.300568       9.300568    6[1-(0),6-(1,6),6-(1,7)]
   107       8.386743       8.386743       8.386743    6[1-(0),6-(1,6),7-(6,48)]
   108       6.635227       6.635227       6.635227    6[1-(0),6-(6,6),7-(6,48)]
   109       4.032319       4.032319       4.032319    6[6-(1,1,6),8-(48),8-(48)]
   110       3.427871       3.427871       3.427871    6[1-(0),1-(0),6-(1,1,6),6-(8,8)]
   111       2.917133       2.917133       2.917133    6[1-(0),1-(0),6-(1,1,6),6-(8,8)]
   112       1.641926       1.641926       1.641926    6[6-(1,1,6),8-(0),8-(48,48)]
   113       3.396958       3.396958       3.396958    6[1-(0),6-(1,6),7-(6,48)]
   114       4.344241       4.344241       4.344241    6[1-(0),6-(1,6),6-(1,7)]
   115       3.942488       3.942488       3.942488    6[1-(0),6-(1,6),6-(6,6)]
   116       2.588118       2.588118       2.588118    6[6-(1,6),6-(1,7),6-(6,7)]
   117       1.701691       1.701691       1.701691    6[1-(0),6-(6,6),7-(6,48)]
   118       2.076047       2.076047       2.076047    6[6-(1,1,1),6-(6,6),7-(7)]
   119       3.068306       3.068306       3.068306    6[1-(0),1-(0),1-(0),6-(6,7)]
   120      11.259992      11.259992      11.259992    6[6-(1,1,1),6-(6,6),7-(7)]
   121      10.406297      10.406297      10.406297    6[1-(0),1-(0),1-(0),6-(6,7)]
   122      10.700763      10.700763      10.700763    6[6-(1,6),6-(1,7),6-(6,7)]
   123       9.334875       9.334875       9.334875    6[1-(0),6-(1,6),6-(6,6)]
   124       8.883782       8.883782       8.883782    6[1-(0),6-(1,6),6-(1,7)]
   125       9.797607       9.797607       9.797607    6[1-(0),6-(1,6),7-(6,48)]
   126      11.549123      11.549123      11.549123    6[1-(0),6-(6,6),7-(6,48)]
   127       2.029131       2.029131       2.029131    6[6-(1,1,6),8-(48),8-(48)]
   128       2.633579       2.633579       2.633579    6[1-(0),1-(0),6-(1,1,6),6-(8,8)]
   129       3.144317       3.144317       3.144317    6[1-(0),1-(0),6-(1,1,6),6-(8,8)]
   130       4.419524       4.419524       4.419524    6[6-(1,1,6),8-(0),8-(48,48)]
   131       9.458408       9.458408       9.458408    6[1-(0),6-(1,6),7-(6,48)]
   132      10.405691      10.405691      10.405691    6[1-(0),6-(1,6),6-(1,7)]
   133      10.003938      10.003938      10.003938    6[1-(0),6-(1,6),6-(6,6)]
   134       8.649568       8.649568       8.649568    6[6-(1,6),6-(1,7),6-(6,7)]
   135       7.763141       7.763141       7.763141    6[1-(0),6-(6,6),7-(6,48)]
   136       8.137497       8.137497       8.137497    6[6-(1,1,1),6-(6,6),7-(7)]
   137       9.129756       9.129756       9.129756    6[1-(0),1-(0),1-(0),6-(6,7)]
   138       5.198542       5.198542       5.198542    6[6-(1,1,1),6-(6,6),7-(7)]
   139       4.344847       4.344847       4.344847    6[1-(0),1-(0),1-(0),6-(6,7)]
   140       4.639313       4.639313       4.639313    6[6-(1,6),6-(1,7),6-(6,7)]
   141       3.273425       3.273425       3.273425    6[1-(0),6-(1,6),6-(6,6)]
   142       2.822332       2.822332       2.822332    6[1-(0),6-(1,6),6-(1,7)]
   143       3.736157       3.736157       3.736157    6[1-(0),6-(1,6),7-(6,48)]
   144       5.487673       5.487673       5.487673    6[1-(0),6-(6,6),7-(6,48)]
   145       8.090581       8.090581       8.090581    6[6-(1,1,6),8-(48),8-(48)]
   146       8.695029       8.695029       8.695029    6[1-(0),1-(0),6-(1,1,6),6-(8,8)]
   147       9.205767       9.205767       9.205767    6[1-(0),1-(0),6-(1,1,6),6-(8,8)]
   148      10.480974      10.480974      10.480974    6[6-(1,1,6),8-(0),8-(48,48)]
   149      10.038367      10.038367      10.038367    7[6-(1,6),6-(1,6),48-(7,8,8,8,8)]
   150      11.304119      11.304119      11.304119    7[6-(6,6),7-(6)]
   151      11.767457      11.767457      11.767457    7[6-(6,6),7-(6)]
   152       0.997957       0.997957       0.997957    7[6-(1,6),6-(1,6),48-(7,8,8,8,8)]
   153       3.976917       3.976917       3.976917    7[6-(1,6),6-(1,6),48-(7,8,8,8,8)]
   154       5.242669       5.242669       5.242669    7[6-(6,6),7-(6)]
   155       5.706007       5.706007       5.706007    7[6-(6,6),7-(6)]
   156       7.059407       7.059407       7.059407    7[6-(1,6),6-(1,6),48-(7,8,8,8,8)]
   157       2.084533       2.084533       2.084533    7[6-(1,6),6-(1,6),48-(7,8,8,8,8)]
   158       0.818781       0.818781       0.818781    7[6-(6,6),7-(6)]
   159       0.355443       0.355443       0.355443    7[6-(6,6),7-(6)]
   160      11.124943      11.124943      11.124943    7[6-(1,6),6-(1,6),48-(7,8,8,8,8)]
   161       8.145983       8.145983       8.145983    7[6-(1,6),6-(1,6),48-(7,8,8,8,8)]
   162       6.880231       6.880231       6.880231    7[6-(6,6),7-(6)]
   163       6.416893       6.416893       6.416893    7[6-(6,6),7-(6)]
   164       5.063493       5.063493       5.063493    7[6-(1,6),6-(1,6),48-(7,8,8,8,8)]
   165      10.866968      10.866968      10.866968    8[6-(6,8),48-(7,7,8,8,8)]
   166       9.878224       9.878224       9.878224    8[6-(6,8),48-(7,7,8,8,8)]
   167       7.298471       7.298471       7.298471    8[6-(6,8)]
   168       7.068136       7.068136       7.068136    8[6-(6,8),48-(7,7,8,8,8),48-(7,7,8,8,8)]
   169       4.805518       4.805518       4.805518    8[6-(6,8),48-(7,7,8,8,8)]
   170       3.816774       3.816774       3.816774    8[6-(6,8),48-(7,7,8,8,8)]
   171       1.237021       1.237021       1.237021    8[6-(6,8)]
   172       1.006686       1.006686       1.006686    8[6-(6,8),48-(7,7,8,8,8),48-(7,7,8,8,8)]
   173       1.255932       1.255932       1.255932    8[6-(6,8),48-(7,7,8,8,8)]
   174       2.244676       2.244676       2.244676    8[6-(6,8),48-(7,7,8,8,8)]
   175       4.824429       4.824429       4.824429    8[6-(6,8)]
   176       5.054764       5.054764       5.054764    8[6-(6,8),48-(7,7,8,8,8),48-(7,7,8,8,8)]
   177       7.317382       7.317382       7.317382    8[6-(6,8),48-(7,7,8,8,8)]
   178       8.306126       8.306126       8.306126    8[6-(6,8),48-(7,7,8,8,8)]
   179      10.885879      10.885879      10.885879    8[6-(6,8)]
   180      11.116214      11.116214      11.116214    8[6-(6,8),48-(7,7,8,8,8),48-(7,7,8,8,8)]
