# Supplementary material for: A collection of forcefield precursors for metal–organic frameworks
Source: RSC Adv. 2019 Nov 13;9(63):36492–507. doi: 10.1039/c9ra07327b (PMC9075174; doi:10.1039/c9ra07327b)
Supplement: RA-009-C9RA07327B-s2727 [file RA-009-C9RA07327B-s2727.txt]

WIDZUG_clean

11.598500    0.000000    0.000000
-5.799352    12.354460    0.000000
0.000000    -3.317417    13.856827

     1      -2.573521      -2.573521      -2.573521    48[7-(6,6),7-(6,6),8-(6),8-(6),8-(6),8-(6,48),8-(6,48)]
     2        2.57343        2.57343        2.57343    48[7-(6,6),7-(6,6),8-(6),8-(6),8-(6),8-(6,48),8-(6,48)]
     3       3.225718       3.225718       3.225718    48[7-(6,6),7-(6,6),8-(6),8-(6),8-(6),8-(6,48),8-(6,48)]
     4      -3.225831      -3.225831      -3.225831    48[7-(6,6),7-(6,6),8-(6),8-(6),8-(6),8-(6,48),8-(6,48)]
     5      -1.027649      -1.027649      -1.027649    1[6-(1,6,6)]
     6       0.367648       0.367648       0.367648    1[6-(1,6,6)]
     7       0.170469       0.170469       0.170469    1[6-(1,6,6)]
     8      -0.910521      -0.910521      -0.910521    1[6-(1,6,6)]
     9       9.574542       9.574542       9.574542    1[6-(6,7)]
    10       8.577088       8.577088       8.577088    1[6-(6,6)]
    11       5.019813       5.019813       5.019813    1[6-(6,6)]
    12       6.105416       6.105416       6.105416    1[6-(6,7)]
    13       1.646915       1.646915       1.646915    1[6-(6,6)]
    14       0.439528       0.439528       0.439528    1[6-(6,7)]
    15      -2.898536      -2.898536      -2.898536    1[6-(6,7)]
    16      -1.797856      -1.797856      -1.797856    1[6-(6,6)]
    17       1.027606       1.027606       1.027606    1[6-(1,6,6)]
    18      -0.367697      -0.367697      -0.367697    1[6-(1,6,6)]
    19      -0.170527      -0.170527      -0.170527    1[6-(1,6,6)]
    20       0.910444       0.910444       0.910444    1[6-(1,6,6)]
    21       2.023919       2.023919       2.023919    1[6-(6,7)]
    22       3.021407       3.021407       3.021407    1[6-(6,6)]
    23       6.578651       6.578651       6.578651    1[6-(6,6)]
    24       5.493015       5.493015       5.493015    1[6-(6,7)]
    25      -1.647059      -1.647059      -1.647059    1[6-(6,6)]
    26      -0.439639      -0.439639      -0.439639    1[6-(6,7)]
    27       2.898394       2.898394       2.898394    1[6-(6,7)]
    28       1.797679       1.797679       1.797679    1[6-(6,6)]
    29       4.771542       4.771542       4.771542    1[6-(1,6,6)]
    30       6.166845       6.166845       6.166845    1[6-(1,6,6)]
    31       5.969675       5.969675       5.969675    1[6-(1,6,6)]
    32       4.888704       4.888704       4.888704    1[6-(1,6,6)]
    33       3.775229       3.775229       3.775229    1[6-(6,7)]
    34       2.777741       2.777741       2.777741    1[6-(6,6)]
    35      -0.779503      -0.779503      -0.779503    1[6-(6,6)]
    36       0.306133       0.306133       0.306133    1[6-(6,7)]
    37       7.446207       7.446207       7.446207    1[6-(6,6)]
    38       6.238787       6.238787       6.238787    1[6-(6,7)]
    39       2.900754       2.900754       2.900754    1[6-(6,7)]
    40       4.001469       4.001469       4.001469    1[6-(6,6)]
    41       6.826797       6.826797       6.826797    1[6-(1,6,6)]
    42         5.4315         5.4315         5.4315    1[6-(1,6,6)]
    43       5.628679       5.628679       5.628679    1[6-(1,6,6)]
    44       6.709669       6.709669       6.709669    1[6-(1,6,6)]
    45      -3.775394      -3.775394      -3.775394    1[6-(6,7)]
    46       -2.77794       -2.77794       -2.77794    1[6-(6,6)]
    47       0.779335       0.779335       0.779335    1[6-(6,6)]
    48      -0.306268      -0.306268      -0.306268    1[6-(6,7)]
    49       4.152233       4.152233       4.152233    1[6-(6,6)]
    50        5.35962        5.35962        5.35962    1[6-(6,7)]
    51       8.697684       8.697684       8.697684    1[6-(6,7)]
    52       7.597004       7.597004       7.597004    1[6-(6,6)]
    53      -1.132048      -1.132048      -1.132048    6[6-(1,1,6),8-(48),8-(48)]
    54      -0.451209      -0.451209      -0.451209    6[1-(0),1-(0),6-(1,1,6),6-(8,8)]
    55       -0.11254       -0.11254       -0.11254    6[1-(0),1-(0),6-(1,1,6),6-(8,8)]
    56       0.973071       0.973071       0.973071    6[6-(1,1,6),8-(48),8-(48,48)]
    57       8.647823       8.647823       8.647823    6[1-(0),6-(1,6),7-(6,48)]
    58       8.058629       8.058629       8.058629    6[1-(0),6-(1,7),6-(6,7)]
    59       6.691166       6.691166       6.691166    6[6-(1,6),6-(1,6),7-(7)]
    60       5.947693       5.947693       5.947693    6[1-(0),6-(1,7),6-(6,7)]
    61       6.607637       6.607637       6.607637    6[1-(0),6-(1,6),7-(6,48)]
    62       0.037033       0.037033       0.037033    6[6-(1,6),6-(1,6),7-(7)]
    63       0.720195       0.720195       0.720195    6[1-(0),6-(1,7),6-(6,7)]
    64       -0.01514       -0.01514       -0.01514    6[1-(0),6-(1,6),7-(6,48)]
    65      -1.975296      -1.975296      -1.975296    6[1-(0),6-(1,6),7-(6,48)]
    66      -1.322311      -1.322311      -1.322311    6[1-(0),6-(1,7),6-(6,7)]
    67       1.131979       1.131979       1.131979    6[6-(1,1,6),8-(48),8-(48)]
    68       0.451154       0.451154       0.451154    6[1-(0),1-(0),6-(1,1,6),6-(8,8)]
    69       0.112471       0.112471       0.112471    6[1-(0),1-(0),6-(1,1,6),6-(8,8)]
    70      -0.973157      -0.973157      -0.973157    6[6-(1,1,6),8-(48),8-(48,48)]
    71       2.950639       2.950639       2.950639    6[1-(0),6-(1,6),7-(6,48)]
    72       3.539853       3.539853       3.539853    6[1-(0),6-(1,7),6-(6,7)]
    73       4.907317       4.907317       4.907317    6[6-(1,6),6-(1,6),7-(7)]
    74       5.650771       5.650771       5.650771    6[1-(0),6-(1,7),6-(6,7)]
    75       4.990807       4.990807       4.990807    6[1-(0),6-(1,6),7-(6,48)]
    76      -0.037197      -0.037197      -0.037197    6[6-(1,6),6-(1,6),7-(7)]
    77      -0.720339      -0.720339      -0.720339    6[1-(0),6-(1,7),6-(6,7)]
    78       0.015016       0.015016       0.015016    6[1-(0),6-(1,6),7-(6,48)]
    79       1.975153       1.975153       1.975153    6[1-(0),6-(1,6),7-(6,48)]
    80       1.322147       1.322147       1.322147    6[1-(0),6-(1,7),6-(6,7)]
    81       4.667169       4.667169       4.667169    6[6-(1,1,6),8-(48),8-(48)]
    82       5.347994       5.347994       5.347994    6[1-(0),1-(0),6-(1,1,6),6-(8,8)]
    83       5.686677       5.686677       5.686677    6[1-(0),1-(0),6-(1,1,6),6-(8,8)]
    84       6.772305       6.772305       6.772305    6[6-(1,1,6),8-(48),8-(48,48)]
    85       2.848509       2.848509       2.848509    6[1-(0),6-(1,6),7-(6,48)]
    86       2.259295       2.259295       2.259295    6[1-(0),6-(1,7),6-(6,7)]
    87       0.891831       0.891831       0.891831    6[6-(1,6),6-(1,6),7-(7)]
    88       0.148377       0.148377       0.148377    6[1-(0),6-(1,7),6-(6,7)]
    89       0.808341       0.808341       0.808341    6[1-(0),6-(1,6),7-(6,48)]
    90       5.836345       5.836345       5.836345    6[6-(1,6),6-(1,6),7-(7)]
    91       6.519487       6.519487       6.519487    6[1-(0),6-(1,7),6-(6,7)]
    92       5.784132       5.784132       5.784132    6[1-(0),6-(1,6),7-(6,48)]
    93       3.823995       3.823995       3.823995    6[1-(0),6-(1,6),7-(6,48)]
    94       4.477001       4.477001       4.477001    6[1-(0),6-(1,7),6-(6,7)]
    95       6.931196       6.931196       6.931196    6[6-(1,1,6),8-(48),8-(48)]
    96       6.250357       6.250357       6.250357    6[1-(0),1-(0),6-(1,1,6),6-(8,8)]
    97       5.911688       5.911688       5.911688    6[1-(0),1-(0),6-(1,1,6),6-(8,8)]
    98       4.826077       4.826077       4.826077    6[6-(1,1,6),8-(48),8-(48,48)]
    99      -2.848675      -2.848675      -2.848675    6[1-(0),6-(1,6),7-(6,48)]
   100      -2.259481      -2.259481      -2.259481    6[1-(0),6-(1,7),6-(6,7)]
   101      -0.892018      -0.892018      -0.892018    6[6-(1,6),6-(1,6),7-(7)]
   102      -0.148545      -0.148545      -0.148545    6[1-(0),6-(1,7),6-(6,7)]
   103      -0.808489      -0.808489      -0.808489    6[1-(0),6-(1,6),7-(6,48)]
   104       5.762115       5.762115       5.762115    6[6-(1,6),6-(1,6),7-(7)]
   105       5.078953       5.078953       5.078953    6[1-(0),6-(1,7),6-(6,7)]
   106       5.814288       5.814288       5.814288    6[1-(0),6-(1,6),7-(6,48)]
   107       7.774444       7.774444       7.774444    6[1-(0),6-(1,6),7-(6,48)]
   108       7.121459       7.121459       7.121459    6[1-(0),6-(1,7),6-(6,7)]
   109       7.926386       7.926386       7.926386    7[6-(1,6),6-(1,6),48-(7,8,8,8,8,8)]
   110       0.148361       0.148361       0.148361    7[6-(6,6),7-(6)]
   111       0.816443       0.816443       0.816443    7[6-(6,6),7-(6)]
   112      -1.348967      -1.348967      -1.348967    7[6-(1,6),6-(1,6),48-(7,8,8,8,8,8)]
   113       3.672057       3.672057       3.672057    7[6-(1,6),6-(1,6),48-(7,8,8,8,8,8)]
   114      -0.148561      -0.148561      -0.148561    7[6-(6,6),7-(6)]
   115      -0.816626      -0.816626      -0.816626    7[6-(6,6),7-(6)]
   116       1.348844       1.348844       1.348844    7[6-(1,6),6-(1,6),48-(7,8,8,8,8,8)]
   117       2.127091       2.127091       2.127091    7[6-(1,6),6-(1,6),48-(7,8,8,8,8,8)]
   118       5.947709       5.947709       5.947709    7[6-(6,6),7-(6)]
   119       6.615774       6.615774       6.615774    7[6-(6,6),7-(6)]
   120       4.450304       4.450304       4.450304    7[6-(1,6),6-(1,6),48-(7,8,8,8,8,8)]
   121      -2.127238      -2.127238      -2.127238    7[6-(1,6),6-(1,6),48-(7,8,8,8,8,8)]
   122       5.650787       5.650787       5.650787    7[6-(6,6),7-(6)]
   123       4.982705       4.982705       4.982705    7[6-(6,6),7-(6)]
   124       7.148115       7.148115       7.148115    7[6-(1,6),6-(1,6),48-(7,8,8,8,8,8)]
   125      -2.098209      -2.098209      -2.098209    8[6-(6,8),48-(7,7,8,8,8,8)]
   126      -0.770173      -0.770173      -0.770173    8[6-(6,8),48-(7,7,8,8,8,8)]
   127       1.207357       1.207357       1.207357    8[6-(6,8),48-(7,7,8,8,8,8)]
   128         1.6539         1.6539         1.6539    8[6-(6,8),48-(7,7,8,8,8,8),48-(7,7,8,8,8,8)]
   129       2.098128       2.098128       2.098128    8[6-(6,8),48-(7,7,8,8,8,8)]
   130       0.770107       0.770107       0.770107    8[6-(6,8),48-(7,7,8,8,8,8)]
   131      -1.207451      -1.207451      -1.207451    8[6-(6,8),48-(7,7,8,8,8,8)]
   132      -1.653993      -1.653993      -1.653993    8[6-(6,8),48-(7,7,8,8,8,8),48-(7,7,8,8,8,8)]
   133        3.70102        3.70102        3.70102    8[6-(6,8),48-(7,7,8,8,8,8)]
   134       5.029041       5.029041       5.029041    8[6-(6,8),48-(7,7,8,8,8,8)]
   135       7.006599       7.006599       7.006599    8[6-(6,8),48-(7,7,8,8,8,8)]
   136       7.453141       7.453141       7.453141    8[6-(6,8),48-(7,7,8,8,8,8),48-(7,7,8,8,8,8)]
   137       7.897357       7.897357       7.897357    8[6-(6,8),48-(7,7,8,8,8,8)]
   138       6.569321       6.569321       6.569321    8[6-(6,8),48-(7,7,8,8,8,8)]
   139       4.591791       4.591791       4.591791    8[6-(6,8),48-(7,7,8,8,8,8)]
   140       4.145248       4.145248       4.145248    8[6-(6,8),48-(7,7,8,8,8,8),48-(7,7,8,8,8,8)]
