# Supplementary material for: A collection of forcefield precursors for metal–organic frameworks
Source: RSC Adv. 2019 Nov 13;9(63):36492–507. doi: 10.1039/c9ra07327b (PMC9075174; doi:10.1039/c9ra07327b)
Supplement: RA-009-C9RA07327B-s2728 [file RA-009-C9RA07327B-s2728.txt]

WIFBAQ_clean

11.914400    0.000000    0.000000
0.000000    14.014600    0.000000
-5.957256    -0.523278    14.590614

     1       2.629483       2.629483       2.629483    48[7-(6,6),7-(6,6),8-(6),8-(6),8-(6,48),8-(6,48)]
     2       8.586678       8.586678       8.586678    48[7-(6,6),7-(6,6),8-(6),8-(6),8-(6,48),8-(6,48)]
     3       3.327661       3.327661       3.327661    48[7-(6,6),7-(6,6),8-(6),8-(6),8-(6,48),8-(6,48)]
     4      -2.629534      -2.629534      -2.629534    48[7-(6,6),7-(6,6),8-(6),8-(6),8-(6,48),8-(6,48)]
     5       2.264914       2.264914       2.264914    1[6-(6,7)]
     6       3.333643       3.333643       3.333643    1[6-(6,6)]
     7       6.798343       6.798343       6.798343    1[6-(6,6)]
     8       5.617619       5.617619       5.617619    1[6-(6,7)]
     9       7.720531       7.720531       7.720531    1[6-(1,1,6)]
    10       7.685974       7.685974       7.685974    1[6-(1,1,6)]
    11       7.777715       7.777715       7.777715    1[6-(1,1,6)]
    12      -2.637899      -2.637899      -2.637899    1[6-(1,1,6)]
    13       -2.61049       -2.61049       -2.61049    1[6-(1,1,6)]
    14      -2.629553      -2.629553      -2.629553    1[6-(1,1,6)]
    15       -1.63231       -1.63231       -1.63231    1[6-(6,6)]
    16      -0.362228      -0.362228      -0.362228    1[6-(6,7)]
    17        2.89397        2.89397        2.89397    1[6-(6,7)]
    18       1.745414       1.745414       1.745414    1[6-(6,6)]
    19      -0.473018      -0.473018      -0.473018    1[6-(1,6,6)]
    20       0.884034       0.884034       0.884034    1[6-(1,6,6)]
    21      -0.313367      -0.313367      -0.313367    1[6-(1,6,6)]
    22       0.781562       0.781562       0.781562    1[6-(1,6,6)]
    23      -3.692315      -3.692315      -3.692315    1[6-(6,7)]
    24      -2.623601      -2.623601      -2.623601    1[6-(6,6)]
    25       0.841114       0.841114       0.841114    1[6-(6,6)]
    26      -0.339596      -0.339596      -0.339596    1[6-(6,7)]
    27       7.720531       7.720531       7.720531    1[6-(1,1,6)]
    28       1.728729       1.728729       1.728729    1[6-(1,1,6)]
    29        1.82047        1.82047        1.82047    1[6-(1,1,6)]
    30       3.319346       3.319346       3.319346    1[6-(1,1,6)]
    31       3.346744       3.346744       3.346744    1[6-(1,1,6)]
    32       3.327681       3.327681       3.327681    1[6-(1,1,6)]
    33       4.324908       4.324908       4.324908    1[6-(6,6)]
    34       5.594976       5.594976       5.594976    1[6-(6,7)]
    35       8.851189       8.851189       8.851189    1[6-(6,7)]
    36       7.702649       7.702649       7.702649    1[6-(6,6)]
    37       5.484158       5.484158       5.484158    1[6-(1,6,6)]
    38       6.841207       6.841207       6.841207    1[6-(1,6,6)]
    39       5.643813       5.643813       5.643813    1[6-(1,6,6)]
    40       6.738751       6.738751       6.738751    1[6-(1,6,6)]
    41        3.69223        3.69223        3.69223    1[6-(6,7)]
    42       2.623501       2.623501       2.623501    1[6-(6,6)]
    43      -0.841199      -0.841199      -0.841199    1[6-(6,6)]
    44       0.339525       0.339525       0.339525    1[6-(6,7)]
    45       4.193869       4.193869       4.193869    1[6-(1,1,6)]
    46       -1.72883       -1.72883       -1.72883    1[6-(1,1,6)]
    47      -1.820571      -1.820571      -1.820571    1[6-(1,1,6)]
    48       8.595043       8.595043       8.595043    1[6-(1,1,6)]
    49       8.567634       8.567634       8.567634    1[6-(1,1,6)]
    50       8.586697       8.586697       8.586697    1[6-(1,1,6)]
    51       7.589454       7.589454       7.589454    1[6-(6,6)]
    52       6.319372       6.319372       6.319372    1[6-(6,7)]
    53       3.063174       3.063174       3.063174    1[6-(6,7)]
    54        4.21173        4.21173        4.21173    1[6-(6,6)]
    55       6.430162       6.430162       6.430162    1[6-(1,6,6)]
    56        5.07311        5.07311        5.07311    1[6-(1,6,6)]
    57       6.270511       6.270511       6.270511    1[6-(1,6,6)]
    58       5.175582       5.175582       5.175582    1[6-(1,6,6)]
    59       9.649459       9.649459       9.649459    1[6-(6,7)]
    60       8.580745       8.580745       8.580745    1[6-(6,6)]
    61        5.11603        5.11603        5.11603    1[6-(6,6)]
    62        6.29674        6.29674        6.29674    1[6-(6,7)]
    63       4.193869       4.193869       4.193869    1[6-(1,1,6)]
    64       4.228415       4.228415       4.228415    1[6-(1,1,6)]
    65       4.136674       4.136674       4.136674    1[6-(1,1,6)]
    66       2.637798       2.637798       2.637798    1[6-(1,1,6)]
    67         2.6104         2.6104         2.6104    1[6-(1,1,6)]
    68       2.629463       2.629463       2.629463    1[6-(1,1,6)]
    69       1.632236       1.632236       1.632236    1[6-(6,6)]
    70       0.362168       0.362168       0.362168    1[6-(6,7)]
    71      -2.894045      -2.894045      -2.894045    1[6-(6,7)]
    72      -1.745505      -1.745505      -1.745505    1[6-(6,6)]
    73       0.472986       0.472986       0.472986    1[6-(1,6,6)]
    74      -0.884063      -0.884063      -0.884063    1[6-(1,6,6)]
    75       0.313331       0.313331       0.313331    1[6-(1,6,6)]
    76      -0.781607      -0.781607      -0.781607    1[6-(1,6,6)]
    77       3.190663       3.190663       3.190663    6[1-(0),6-(1,6),7-(6,48)]
    78       3.820939       3.820939       3.820939    6[1-(0),6-(1,7),6-(6,6)]
    79       5.192287       5.192287       5.192287    6[6-(1,6),6-(1,6),6-(6,7)]
    80       5.870212       5.870212       5.870212    6[1-(0),6-(1,7),6-(6,6)]
    81        5.15296        5.15296        5.15296    6[1-(0),6-(1,6),7-(6,48)]
    82       5.909539       5.909539       5.909539    6[6-(1,1,1),6-(6,6),7-(7)]
    83        7.40837        7.40837        7.40837    6[1-(0),1-(0),1-(0),6-(6,7)]
    84      -2.305483      -2.305483      -2.305483    6[1-(0),1-(0),1-(0),6-(6,7)]
    85      -0.834055      -0.834055      -0.834055    6[6-(1,1,1),6-(6,6),7-(7)]
    86      -0.085826      -0.085826      -0.085826    6[6-(1,6),6-(1,6),6-(6,7)]
    87      -0.707753      -0.707753      -0.707753    6[1-(0),6-(1,7),6-(6,6)]
    88       0.066688       0.066688       0.066688    6[1-(0),6-(1,6),7-(6,48)]
    89       1.970604       1.970604       1.970604    6[1-(0),6-(1,6),7-(6,48)]
    90       1.287905       1.287905       1.287905    6[1-(0),6-(1,7),6-(6,6)]
    91        1.10921        1.10921        1.10921    6[6-(1,1,6),8-(48),8-(48)]
    92       0.343117       0.343117       0.343117    6[1-(0),1-(0),6-(1,1,6),6-(8,8)]
    93      -0.014318      -0.014318      -0.014318    6[1-(0),1-(0),6-(1,1,6),6-(8,8)]
    94      -1.085426      -1.085426      -1.085426    6[6-(1,1,6),8-(0),8-(48,48)]
    95      -2.766566      -2.766566      -2.766566    6[1-(0),6-(1,6),7-(6,48)]
    96      -2.136299      -2.136299      -2.136299    6[1-(0),6-(1,7),6-(6,6)]
    97      -0.764952      -0.764952      -0.764952    6[6-(1,6),6-(1,6),6-(6,7)]
    98      -0.087018      -0.087018      -0.087018    6[1-(0),6-(1,7),6-(6,6)]
    99       -0.80426       -0.80426       -0.80426    6[1-(0),6-(1,6),7-(6,48)]
   100       -0.04771       -0.04771       -0.04771    6[6-(1,1,1),6-(6,6),7-(7)]
   101       1.451121       1.451121       1.451121    6[1-(0),1-(0),1-(0),6-(6,7)]
   102       3.651754       3.651754       3.651754    6[1-(0),1-(0),1-(0),6-(6,7)]
   103       5.123183       5.123183       5.123183    6[6-(1,1,1),6-(6,6),7-(7)]
   104       5.871402       5.871402       5.871402    6[6-(1,6),6-(1,6),6-(6,7)]
   105       5.249466       5.249466       5.249466    6[1-(0),6-(1,7),6-(6,6)]
   106       6.023898       6.023898       6.023898    6[1-(0),6-(1,6),7-(6,48)]
   107       7.927823       7.927823       7.927823    6[1-(0),6-(1,6),7-(6,48)]
   108       7.245133       7.245133       7.245133    6[1-(0),6-(1,7),6-(6,6)]
   109       7.066395       7.066395       7.066395    6[6-(1,1,6),8-(48),8-(48)]
   110       6.300296       6.300296       6.300296    6[1-(0),1-(0),6-(1,1,6),6-(8,8)]
   111       5.942867       5.942867       5.942867    6[1-(0),1-(0),6-(1,1,6),6-(8,8)]
   112       4.871766       4.871766       4.871766    6[6-(1,1,6),8-(0),8-(48,48)]
   113       2.766481       2.766481       2.766481    6[1-(0),6-(1,6),7-(6,48)]
   114       2.136205       2.136205       2.136205    6[1-(0),6-(1,7),6-(6,6)]
   115       0.764857       0.764857       0.764857    6[6-(1,6),6-(1,6),6-(6,7)]
   116       0.086932       0.086932       0.086932    6[1-(0),6-(1,7),6-(6,6)]
   117       0.804184       0.804184       0.804184    6[1-(0),6-(1,6),7-(6,48)]
   118       0.047605       0.047605       0.047605    6[6-(1,1,1),6-(6,6),7-(7)]
   119      -1.451226      -1.451226      -1.451226    6[1-(0),1-(0),1-(0),6-(6,7)]
   120       8.262627       8.262627       8.262627    6[1-(0),1-(0),1-(0),6-(6,7)]
   121       6.791199       6.791199       6.791199    6[6-(1,1,1),6-(6,6),7-(7)]
   122        6.04297        6.04297        6.04297    6[6-(1,6),6-(1,6),6-(6,7)]
   123       6.664897       6.664897       6.664897    6[1-(0),6-(1,7),6-(6,6)]
   124       5.890456       5.890456       5.890456    6[1-(0),6-(1,6),7-(6,48)]
   125        3.98654        3.98654        3.98654    6[1-(0),6-(1,6),7-(6,48)]
   126       4.669239       4.669239       4.669239    6[1-(0),6-(1,7),6-(6,6)]
   127       4.847934       4.847934       4.847934    6[6-(1,1,6),8-(48),8-(48)]
   128       5.614027       5.614027       5.614027    6[1-(0),1-(0),6-(1,1,6),6-(8,8)]
   129       5.971462       5.971462       5.971462    6[1-(0),1-(0),6-(1,1,6),6-(8,8)]
   130        7.04257        7.04257        7.04257    6[6-(1,1,6),8-(0),8-(48,48)]
   131        8.72371        8.72371        8.72371    6[1-(0),6-(1,6),7-(6,48)]
   132       8.093443       8.093443       8.093443    6[1-(0),6-(1,7),6-(6,6)]
   133       6.722096       6.722096       6.722096    6[6-(1,6),6-(1,6),6-(6,7)]
   134       6.044162       6.044162       6.044162    6[1-(0),6-(1,7),6-(6,6)]
   135       6.761404       6.761404       6.761404    6[1-(0),6-(1,6),7-(6,48)]
   136       6.004854       6.004854       6.004854    6[6-(1,1,1),6-(6,6),7-(7)]
   137       4.506023       4.506023       4.506023    6[1-(0),1-(0),1-(0),6-(6,7)]
   138        2.30539        2.30539        2.30539    6[1-(0),1-(0),1-(0),6-(6,7)]
   139       0.833961       0.833961       0.833961    6[6-(1,1,1),6-(6,6),7-(7)]
   140       0.085742       0.085742       0.085742    6[6-(1,6),6-(1,6),6-(6,7)]
   141       0.707678       0.707678       0.707678    6[1-(0),6-(1,7),6-(6,6)]
   142      -0.066754      -0.066754      -0.066754    6[1-(0),6-(1,6),7-(6,48)]
   143      -1.970679      -1.970679      -1.970679    6[1-(0),6-(1,6),7-(6,48)]
   144      -1.287989      -1.287989      -1.287989    6[1-(0),6-(1,7),6-(6,6)]
   145      -1.109251      -1.109251      -1.109251    6[6-(1,1,6),8-(48),8-(48)]
   146      -0.343152      -0.343152      -0.343152    6[1-(0),1-(0),6-(1,1,6),6-(8,8)]
   147       0.014277       0.014277       0.014277    6[1-(0),1-(0),6-(1,1,6),6-(8,8)]
   148       1.085378       1.085378       1.085378    6[6-(1,1,6),8-(0),8-(48,48)]
   149       3.832845       3.832845       3.832845    7[6-(1,6),6-(1,6),48-(7,8,8,8,8)]
   150      -0.816192      -0.816192      -0.816192    7[6-(6,6),7-(6)]
   151      -0.108472      -0.108472      -0.108472    7[6-(6,6),7-(6)]
   152       1.380846       1.380846       1.380846    7[6-(1,6),6-(1,6),48-(7,8,8,8,8)]
   153      -2.124376      -2.124376      -2.124376    7[6-(1,6),6-(1,6),48-(7,8,8,8,8)]
   154       5.141063       5.141063       5.141063    7[6-(6,6),7-(6)]
   155       5.848774       5.848774       5.848774    7[6-(6,6),7-(6)]
   156       7.338056       7.338056       7.338056    7[6-(1,6),6-(1,6),48-(7,8,8,8,8)]
   157       2.124299       2.124299       2.124299    7[6-(1,6),6-(1,6),48-(7,8,8,8,8)]
   158       6.773336       6.773336       6.773336    7[6-(6,6),7-(6)]
   159       6.065616       6.065616       6.065616    7[6-(6,6),7-(6)]
   160       4.576298       4.576298       4.576298    7[6-(1,6),6-(1,6),48-(7,8,8,8,8)]
   161        8.08152        8.08152        8.08152    7[6-(1,6),6-(1,6),48-(7,8,8,8,8)]
   162       0.816081       0.816081       0.816081    7[6-(6,6),7-(6)]
   163        0.10837        0.10837        0.10837    7[6-(6,6),7-(6)]
   164      -1.380912      -1.380912      -1.380912    7[6-(1,6),6-(1,6),48-(7,8,8,8,8)]
   165       2.075465       2.075465       2.075465    8[6-(6,8),48-(7,7,8,8,8)]
   166       0.793479       0.793479       0.793479    8[6-(6,8),48-(7,7,8,8,8)]
   167      -1.320141      -1.320141      -1.320141    8[6-(6,8)]
   168      -1.768123      -1.768123      -1.768123    8[6-(6,8),48-(7,7,8,8,8),48-(7,7,8,8,8)]
   169       8.032655       8.032655       8.032655    8[6-(6,8),48-(7,7,8,8,8)]
   170       6.750663       6.750663       6.750663    8[6-(6,8),48-(7,7,8,8,8)]
   171       4.637054       4.637054       4.637054    8[6-(6,8)]
   172       4.189073       4.189073       4.189073    8[6-(6,8),48-(7,7,8,8,8),48-(7,7,8,8,8)]
   173       3.881679       3.881679       3.881679    8[6-(6,8),48-(7,7,8,8,8)]
   174       5.163665       5.163665       5.163665    8[6-(6,8),48-(7,7,8,8,8)]
   175       7.277285       7.277285       7.277285    8[6-(6,8)]
   176       7.725267       7.725267       7.725267    8[6-(6,8),48-(7,7,8,8,8),48-(7,7,8,8,8)]
   177      -2.075511      -2.075511      -2.075511    8[6-(6,8),48-(7,7,8,8,8)]
   178      -0.793519      -0.793519      -0.793519    8[6-(6,8),48-(7,7,8,8,8)]
   179        1.32009        1.32009        1.32009    8[6-(6,8)]
   180       1.768071       1.768071       1.768071    8[6-(6,8),48-(7,7,8,8,8),48-(7,7,8,8,8)]
