# Supplementary material for: A collection of forcefield precursors for metal–organic frameworks
Source: RSC Adv. 2019 Nov 13;9(63):36492–507. doi: 10.1039/c9ra07327b (PMC9075174; doi:10.1039/c9ra07327b)
Supplement: RA-009-C9RA07327B-s2729 [file RA-009-C9RA07327B-s2729.txt]

WIFGOJ_clean

18.287000    0.000000    0.000000
-8.752157    16.056591    0.000000
-4.767544    -8.028501    15.723488

     1      10.390437      10.390437      10.390437    48[7-(6,7),7-(7,7),17-(48),17-(48)]
     2       7.369624       7.369624       7.369624    48[7-(6,7),7-(6,7),7-(6,7),7-(6,7),17-(48),17-(48)]
     3       3.708861       3.708861       3.708861    48[7-(6,7),7-(7,7),7-(7,7),17-(48),17-(48)]
     4      -6.193041      -6.193041      -6.193041    48[7-(6,7),7-(7,7),7-(7,7),17-(48),17-(48)]
     5      -8.044336      -8.044336      -8.044336    48[7-(6,7),7-(6,7),7-(6,7),7-(6,7),17-(48),17-(48)]
     6       7.427912       7.427912       7.427912    48[7-(6,7),7-(7,7),17-(48),17-(48)]
     7      -7.628697      -7.628697      -7.628697    48[7-(6,7),7-(7,7),17-(48),17-(48)]
     8      10.540436      10.540436      10.540436    48[7-(6,7),7-(6,7),7-(6,7),7-(6,7),17-(48),17-(48)]
     9      11.665885      11.665885      11.665885    48[7-(6,7),7-(7,7),7-(7,7),17-(48),17-(48)]
    10       0.354419       0.354419       0.354419    48[7-(6,7),7-(7,7),7-(7,7),17-(48),17-(48)]
    11      -0.330364      -0.330364      -0.330364    48[7-(6,7),7-(6,7),7-(6,7),7-(6,7),17-(48),17-(48)]
    12      -0.655054      -0.655054      -0.655054    48[7-(6,7),7-(7,7),17-(48),17-(48)]
    13        2.65846        2.65846        2.65846    48[7-(6,7),7-(7,7),17-(48),17-(48)]
    14        5.47348        5.47348        5.47348    48[7-(6,7),7-(6,7),7-(6,7),7-(6,7),17-(48),17-(48)]
    15       7.325567       7.325567       7.325567    48[7-(6,7),7-(7,7),7-(7,7),17-(48),17-(48)]
    16      -9.808971      -9.808971      -9.808971    48[7-(6,7),7-(7,7),7-(7,7),17-(48),17-(48)]
    17      -6.149054      -6.149054      -6.149054    48[7-(6,7),7-(6,7),7-(6,7),7-(6,7),17-(48),17-(48)]
    18       5.622788       5.622788       5.622788    48[7-(6,7),7-(7,7),17-(48),17-(48)]
    19       4.114398       4.114398       4.114398    48[7-(6,7),7-(7,7),17-(48),17-(48)]
    20      13.190214      13.190214      13.190214    48[7-(6,7),7-(6,7),7-(6,7),7-(6,7),17-(48),17-(48)]
    21      13.873442      13.873442      13.873442    48[7-(6,7),7-(7,7),7-(7,7),17-(48),17-(48)]
    22      -1.856966      -1.856966      -1.856966    48[7-(6,7),7-(7,7),7-(7,7),17-(48),17-(48)]
    23      -2.980806      -2.980806      -2.980806    48[7-(6,7),7-(6,7),7-(6,7),7-(6,7),17-(48),17-(48)]
    24      -2.861048      -2.861048      -2.861048    48[7-(6,7),7-(7,7),17-(48),17-(48)]
    25      12.026301      12.026301      12.026301    1[6-(1,1,6)]
    26       10.82832       10.82832       10.82832    1[6-(1,1,6)]
    27      11.146199      11.146199      11.146199    1[6-(1,1,6)]
    28       8.275201       8.275201       8.275201    1[6-(1,1,6)]
    29       9.312143       9.312143       9.312143    1[6-(1,1,6)]
    30       9.481887       9.481887       9.481887    1[6-(1,1,6)]
    31      -7.577101      -7.577101      -7.577101    1[6-(1,1,6)]
    32      -3.330612      -3.330612      -3.330612    1[6-(1,1,6)]
    33      -2.386362      -2.386362      -2.386362    1[6-(1,1,6)]
    34       4.990323       4.990323       4.990323    1[6-(1,1,6)]
    35       5.617898       5.617898       5.617898    1[6-(1,1,6)]
    36       9.956052       9.956052       9.956052    1[6-(1,1,6)]
    37      -5.128783      -5.128783      -5.128783    1[6-(1,1,6)]
    38      -4.601984      -4.601984      -4.601984    1[6-(1,1,6)]
    39      -5.146071      -5.146071      -5.146071    1[6-(1,1,6)]
    40       6.984201       6.984201       6.984201    1[6-(1,1,6)]
    41         5.7695         5.7695         5.7695    1[6-(1,1,6)]
    42       5.670308       5.670308       5.670308    1[6-(1,1,6)]
    43        -4.5492        -4.5492        -4.5492    1[6-(1,1,6)]
    44      -4.657493      -4.657493      -4.657493    1[6-(1,1,6)]
    45       -4.96965       -4.96965       -4.96965    1[6-(1,1,6)]
    46       8.156196       8.156196       8.156196    1[6-(1,1,6)]
    47       7.843902       7.843902       7.843902    1[6-(1,1,6)]
    48       6.713046       6.713046       6.713046    1[6-(1,1,6)]
    49       14.28188       14.28188       14.28188    1[6-(1,1,6)]
    50      10.361483      10.361483      10.361483    1[6-(1,1,6)]
    51       8.812724       8.812724       8.812724    1[6-(1,1,6)]
    52       5.999415       5.999415       5.999415    1[6-(1,1,6)]
    53       6.929833       6.929833       6.929833    1[6-(1,1,6)]
    54       1.540939       1.540939       1.540939    1[6-(1,1,6)]
    55      -1.994945      -1.994945      -1.994945    1[6-(1,1,6)]
    56      -2.933649      -2.933649      -2.933649    1[6-(1,1,6)]
    57      -1.390311      -1.390311      -1.390311    1[6-(1,1,6)]
    58       -3.69671       -3.69671       -3.69671    1[6-(1,1,6)]
    59      -2.291312      -2.291312      -2.291312    1[6-(1,1,6)]
    60      -3.593742      -3.593742      -3.593742    1[6-(1,1,6)]
    61         1.0069         1.0069         1.0069    1[6-(1,1,6)]
    62       2.218391       2.218391       2.218391    1[6-(1,1,6)]
    63       0.905486       0.905486       0.905486    1[6-(1,1,6)]
    64       8.256852       8.256852       8.256852    1[6-(1,1,6)]
    65       8.888223       8.888223       8.888223    1[6-(1,1,6)]
    66       8.510292       8.510292       8.510292    1[6-(1,1,6)]
    67       3.005005       3.005005       3.005005    1[6-(1,1,6)]
    68       3.969486       3.969486       3.969486    1[6-(1,1,6)]
    69       4.347461       4.347461       4.347461    1[6-(1,1,6)]
    70      -3.627773      -3.627773      -3.627773    1[6-(1,1,6)]
    71      -4.141787      -4.141787      -4.141787    1[6-(1,1,6)]
    72        -2.6038        -2.6038        -2.6038    1[6-(1,1,6)]
    73      -5.216117      -5.216117      -5.216117    1[6-(1,1,6)]
    74      -3.933999      -3.933999      -3.933999    1[6-(1,1,6)]
    75      -4.295735      -4.295735      -4.295735    1[6-(1,1,6)]
    76       6.089505       6.089505       6.089505    1[6-(1,1,6)]
    77       6.271296       6.271296       6.271296    1[6-(1,1,6)]
    78       7.222225       7.222225       7.222225    1[6-(1,1,6)]
    79       1.050596       1.050596       1.050596    1[6-(1,1,6)]
    80        1.14538        1.14538        1.14538    1[6-(1,1,6)]
    81       2.452563       2.452563       2.452563    1[6-(1,1,6)]
    82      11.885506      11.885506      11.885506    1[6-(1,1,6)]
    83      10.529487      10.529487      10.529487    1[6-(1,1,6)]
    84       11.86853       11.86853       11.86853    1[6-(1,1,6)]
    85      -0.175186      -0.175186      -0.175186    1[6-(1,1,6)]
    86      -1.465758      -1.465758      -1.465758    1[6-(1,1,6)]
    87      -1.239225      -1.239225      -1.239225    1[6-(1,1,6)]
    88       2.172633       2.172633       2.172633    1[6-(1,1,6)]
    89       1.128654       1.128654       1.128654    1[6-(1,1,6)]
    90       0.641407       0.641407       0.641407    1[6-(1,1,6)]
    91      -5.164714      -5.164714      -5.164714    1[6-(1,1,6)]
    92      -6.034926      -6.034926      -6.034926    1[6-(1,1,6)]
    93      -6.672442      -6.672442      -6.672442    1[6-(1,1,6)]
    94       0.157601       0.157601       0.157601    1[6-(1,1,6)]
    95      -0.214887      -0.214887      -0.214887    1[6-(1,1,6)]
    96       0.235807       0.235807       0.235807    1[6-(1,1,6)]
    97      12.413373      12.413373      12.413373    6[6-(1,1,1),7-(7,48),7-(7,48)]
    98      11.529451      11.529451      11.529451    6[1-(0),1-(0),1-(0),6-(7,7)]
    99       10.05922       10.05922       10.05922    6[6-(1,1,1),7-(7,48),7-(7,48)]
   100       9.199198       9.199198       9.199198    6[1-(0),1-(0),1-(0),6-(7,7)]
   101      -1.402377      -1.402377      -1.402377    6[6-(1,1,1),7-(7,48),7-(7,48)]
   102       -2.58679       -2.58679       -2.58679    6[1-(0),1-(0),1-(0),6-(7,7)]
   103      -6.541761      -6.541761      -6.541761    6[6-(1,1,1),7-(7,48),7-(7,48)]
   104      10.324332      10.324332      10.324332    6[1-(0),1-(0),1-(0),6-(7,7)]
   105      -6.671546      -6.671546      -6.671546    6[6-(1,1,1),7-(7,48),7-(7,48)]
   106      -5.254038      -5.254038      -5.254038    6[1-(0),1-(0),1-(0),6-(7,7)]
   107       6.784551       6.784551       6.784551    6[6-(1,1,1),7-(7,48),7-(7,48)]
   108        6.25663        6.25663        6.25663    6[1-(0),1-(0),1-(0),6-(7,7)]
   109      -6.419893      -6.419893      -6.419893    6[6-(1,1,1),7-(7,48),7-(7,48)]
   110      -5.032531      -5.032531      -5.032531    6[1-(0),1-(0),1-(0),6-(7,7)]
   111        8.03124        8.03124        8.03124    6[6-(1,1,1),7-(7,48),7-(7,48)]
   112       7.649825       7.649825       7.649825    6[1-(0),1-(0),1-(0),6-(7,7)]
   113      14.596692      14.596692      14.596692    6[6-(1,1,1),7-(7,48),7-(7,48)]
   114      14.377577      14.377577      14.377577    6[1-(0),1-(0),1-(0),6-(7,7)]
   115      13.670009      13.670009      13.670009    6[6-(1,1,1),7-(7,48),7-(7,48)]
   116       6.157598       6.157598       6.157598    6[1-(0),1-(0),1-(0),6-(7,7)]
   117      -1.874781      -1.874781      -1.874781    6[6-(1,1,1),7-(7,48),7-(7,48)]
   118      -2.066108      -2.066108      -2.066108    6[1-(0),1-(0),1-(0),6-(7,7)]
   119      -3.266317      -3.266317      -3.266317    6[6-(1,1,1),7-(7,48),7-(7,48)]
   120      -3.207509      -3.207509      -3.207509    6[1-(0),1-(0),1-(0),6-(7,7)]
   121       2.015057       2.015057       2.015057    6[6-(1,1,1),7-(7,48),7-(7,48)]
   122       1.492935       1.492935       1.492935    6[1-(0),1-(0),1-(0),6-(7,7)]
   123       6.835172       6.835172       6.835172    6[6-(1,1,1),7-(7,48),7-(7,48)]
   124       8.260303       8.260303       8.260303    6[1-(0),1-(0),1-(0),6-(7,7)]
   125       2.925445       2.925445       2.925445    6[6-(1,1,1),7-(7,48),7-(7,48)]
   126       3.623149       3.623149       3.623149    6[1-(0),1-(0),1-(0),6-(7,7)]
   127       -3.56016       -3.56016       -3.56016    6[6-(1,1,1),7-(7,48),7-(7,48)]
   128      -3.474999      -3.474999      -3.474999    6[1-(0),1-(0),1-(0),6-(7,7)]
   129      -3.481393      -3.481393      -3.481393    6[6-(1,1,1),7-(7,48),7-(7,48)]
   130      -4.309437      -4.309437      -4.309437    6[1-(0),1-(0),1-(0),6-(7,7)]
   131       7.654614       7.654614       7.654614    6[6-(1,1,1),7-(7,48),7-(7,48)]
   132       6.730541       6.730541       6.730541    6[1-(0),1-(0),1-(0),6-(7,7)]
   133       1.526061       1.526061       1.526061    6[6-(1,1,1),7-(7,48),7-(7,48)]
   134       1.544743       1.544743       1.544743    6[1-(0),1-(0),1-(0),6-(7,7)]
   135      11.648123      11.648123      11.648123    6[6-(1,1,1),7-(7,48),7-(7,48)]
   136      11.464429      11.464429      11.464429    6[1-(0),1-(0),1-(0),6-(7,7)]
   137      -1.817619      -1.817619      -1.817619    6[6-(1,1,1),7-(7,48),7-(7,48)]
   138      -1.111794      -1.111794      -1.111794    6[1-(0),1-(0),1-(0),6-(7,7)]
   139        1.19921        1.19921        1.19921    6[6-(1,1,1),7-(7,48),7-(7,48)]
   140       1.295211       1.295211       1.295211    6[1-(0),1-(0),1-(0),6-(7,7)]
   141      -5.476839      -5.476839      -5.476839    6[6-(1,1,1),7-(7,48),7-(7,48)]
   142      -5.874976      -5.874976      -5.874976    6[1-(0),1-(0),1-(0),6-(7,7)]
   143      -1.638251      -1.638251      -1.638251    6[6-(1,1,1),7-(7,48),7-(7,48)]
   144      -0.245063      -0.245063      -0.245063    6[1-(0),1-(0),1-(0),6-(7,7)]
   145      12.120256      12.120256      12.120256    7[6-(6,7),7-(7),48-(7,17,17)]
   146      13.231008      13.231008      13.231008    7[7-(6,48),7-(7,48)]
   147      -4.128866      -4.128866      -4.128866    7[7-(6,48),7-(7),48-(7,7,17,17)]
   148      -4.615941      -4.615941      -4.615941    7[6-(6,7),7-(7,48),48-(7,7,7,17,17)]
   149       9.515398       9.515398       9.515398    7[6-(6,7),7-(7),48-(7,7,7,17,17)]
   150      10.587191      10.587191      10.587191    7[7-(6,48),7-(7,48)]
   151      11.679256      11.679256      11.679256    7[7-(6,48),7-(7),48-(7,7,17,17)]
   152      11.416329      11.416329      11.416329    7[6-(6,7),7-(7,48),48-(7,7,7,17,17)]
   153       7.975016       7.975016       7.975016    7[6-(6,7),7-(7,48),48-(7,7,7,17,17)]
   154       8.973361       8.973361       8.973361    7[7-(6,48),7-(7,48),48-(7,17,17)]
   155       4.219347       4.219347       4.219347    7[7-(6,48),7-(7,48),48-(7,17,17)]
   156      -5.542049      -5.542049      -5.542049    7[6-(6,7),7-(7,48),48-(7,7,7,17,17)]
   157      -5.843576      -5.843576      -5.843576    7[6-(6,7),7-(7),48-(7,7,17,17)]
   158      -4.675495      -4.675495      -4.675495    7[7-(6,48),7-(7)]
   159      -9.441748      -9.441748      -9.441748    7[7-(6,48),7-(7)]
   160       7.644731       7.644731       7.644731    7[6-(6,7),7-(7),48-(7,7,17,17)]
   161      -7.687144      -7.687144      -7.687144    7[6-(6,7),7-(7),48-(7,7,7,17,17)]
   162      -8.712985      -8.712985      -8.712985    7[7-(6,48),7-(7,48)]
   163      -8.334204      -8.334204      -8.334204    7[7-(6,48),7-(7),48-(7,7,17,17)]
   164      -7.058114      -7.058114      -7.058114    7[6-(6,7),7-(7,48),48-(7,7,7,17,17)]
   165       7.338181       7.338181       7.338181    7[6-(6,7),7-(7),48-(7,17,17)]
   166       7.645463       7.645463       7.645463    7[7-(6,48),7-(7,48)]
   167       7.312325       7.312325       7.312325    7[7-(6,48),7-(7),48-(7,7,17,17)]
   168       6.772234       6.772234       6.772234    7[6-(6,7),7-(7,48),48-(7,7,7,17,17)]
   169      -7.434957      -7.434957      -7.434957    7[6-(6,7),7-(7),48-(7,17,17)]
   170      -8.549522      -8.549522      -8.549522    7[7-(6,48),7-(7,48)]
   171      -8.219956      -8.219956      -8.219956    7[7-(6,48),7-(7),48-(7,7,17,17)]
   172      -6.890002      -6.890002      -6.890002    7[6-(6,7),7-(7,48),48-(7,7,7,17,17)]
   173       8.990781       8.990781       8.990781    7[6-(6,7),7-(7),48-(7,7,7,17,17)]
   174       8.994518       8.994518       8.994518    7[7-(6,48),7-(7,48)]
   175       8.072174       8.072174       8.072174    7[7-(6,48),7-(7),48-(7,7,17,17)]
   176       7.438825       7.438825       7.438825    7[6-(6,7),7-(7,48),48-(7,7,7,17,17)]
   177       9.919026       9.919026       9.919026    7[6-(6,7),7-(7,48),48-(7,7,7,17,17)]
   178      -8.191626      -8.191626      -8.191626    7[7-(6,48),7-(7,48),48-(7,17,17)]
   179      -3.437612      -3.437612      -3.437612    7[7-(6,48),7-(7,48),48-(7,17,17)]
   180      -3.589717      -3.589717      -3.589717    7[6-(6,7),7-(7,48),48-(7,7,7,17,17)]
   181      -0.427738      -0.427738      -0.427738    7[6-(6,7),7-(7),48-(7,7,17,17)]
   182       7.369919       7.369919       7.369919    7[7-(6,48),7-(7)]
   183      12.117102      12.117102      12.117102    7[7-(6,48),7-(7)]
   184      13.104043      13.104043      13.104043    7[6-(6,7),7-(7),48-(7,7,17,17)]
   185      -1.297786      -1.297786      -1.297786    7[6-(6,7),7-(7),48-(7,7,7,17,17)]
   186      -1.315057      -1.315057      -1.315057    7[7-(6,48),7-(7,48)]
   187      -1.882628      -1.882628      -1.882628    7[7-(6,48),7-(7),48-(7,7,17,17)]
   188      -2.258628      -2.258628      -2.258628    7[6-(6,7),7-(7,48),48-(7,7,7,17,17)]
   189       -2.47744       -2.47744       -2.47744    7[6-(6,7),7-(7),48-(7,17,17)]
   190       -2.78663       -2.78663       -2.78663    7[7-(6,48),7-(7,48)]
   191       14.56156       14.56156       14.56156    7[7-(6,48),7-(7),48-(7,7,17,17)]
   192      14.270213      14.270213      14.270213    7[6-(6,7),7-(7,48),48-(7,7,7,17,17)]
   193       2.570457       2.570457       2.570457    7[6-(6,7),7-(7),48-(7,17,17)]
   194       2.890085       2.890085       2.890085    7[7-(6,48),7-(7,48)]
   195      -6.194337      -6.194337      -6.194337    7[7-(6,48),7-(7),48-(7,7,17,17)]
   196      -6.742869      -6.742869      -6.742869    7[6-(6,7),7-(7,48),48-(7,7,7,17,17)]
   197        5.84317        5.84317        5.84317    7[6-(6,7),7-(7),48-(7,7,7,17,17)]
   198       4.793018       4.793018       4.793018    7[7-(6,48),7-(7,48)]
   199       5.182704       5.182704       5.182704    7[7-(6,48),7-(7),48-(7,7,17,17)]
   200       6.451482       6.451482       6.451482    7[6-(6,7),7-(7,48),48-(7,7,7,17,17)]
   201       3.530485       3.530485       3.530485    7[6-(6,7),7-(7,48),48-(7,7,7,17,17)]
   202       2.542963       2.542963       2.542963    7[7-(6,48),7-(7,48),48-(7,17,17)]
   203       1.442469       1.442469       1.442469    7[7-(6,48),7-(7,48),48-(7,17,17)]
   204       1.627014       1.627014       1.627014    7[6-(6,7),7-(7,48),48-(7,7,7,17,17)]
   205     -11.434122     -11.434122     -11.434122    7[6-(6,7),7-(7),48-(7,7,17,17)]
   206       6.355382       6.355382       6.355382    7[7-(6,48),7-(7)]
   207       5.261719       5.261719       5.261719    7[7-(6,48),7-(7)]
   208       13.72994       13.72994       13.72994    7[6-(6,7),7-(7),48-(7,7,17,17)]
   209        -3.9881        -3.9881        -3.9881    7[6-(6,7),7-(7),48-(7,7,7,17,17)]
   210      -2.946045      -2.946045      -2.946045    7[7-(6,48),7-(7,48)]
   211      -1.826862      -1.826862      -1.826862    7[7-(6,48),7-(7),48-(7,7,17,17)]
   212      -2.121424      -2.121424      -2.121424    7[6-(6,7),7-(7,48),48-(7,7,7,17,17)]
   213       7.344333       7.344333       7.344333    7[6-(6,7),7-(7),48-(7,17,17)]
   214       8.453895       8.453895       8.453895    7[7-(6,48),7-(7,48)]
   215        9.40623        9.40623        9.40623    7[7-(6,48),7-(7),48-(7,7,17,17)]
   216       8.897209       8.897209       8.897209    7[6-(6,7),7-(7,48),48-(7,7,7,17,17)]
   217       2.278841       2.278841       2.278841    7[6-(6,7),7-(7),48-(7,17,17)]
   218       1.963028       1.963028       1.963028    7[7-(6,48),7-(7,48)]
   219         1.0386         1.0386         1.0386    7[7-(6,48),7-(7),48-(7,7,17,17)]
   220       0.744253       0.744253       0.744253    7[6-(6,7),7-(7,48),48-(7,7,7,17,17)]
   221      12.224406      12.224406      12.224406    7[6-(6,7),7-(7),48-(7,7,7,17,17)]
   222      12.199028      12.199028      12.199028    7[7-(6,48),7-(7,48)]
   223      11.639622      11.639622      11.639622    7[7-(6,48),7-(7),48-(7,7,17,17)]
   224      11.267119      11.267119      11.267119    7[6-(6,7),7-(7,48),48-(7,7,7,17,17)]
   225      15.149228      15.149228      15.149228    7[6-(6,7),7-(7,48),48-(7,7,7,17,17)]
   226       6.209901       6.209901       6.209901    7[7-(6,48),7-(7,48),48-(7,17,17)]
   227       7.310394       7.310394       7.310394    7[7-(6,48),7-(7,48),48-(7,17,17)]
   228      -9.999806      -9.999806      -9.999806    7[6-(6,7),7-(7,48),48-(7,7,7,17,17)]
   229       0.200876       0.200876       0.200876    7[6-(6,7),7-(7),48-(7,7,17,17)]
   230       0.484792       0.484792       0.484792    7[7-(6,48),7-(7)]
   231       1.597525       1.597525       1.597525    7[7-(6,48),7-(7)]
   232       2.095041       2.095041       2.095041    7[6-(6,7),7-(7),48-(7,7,17,17)]
   233      -4.531529      -4.531529      -4.531529    7[6-(6,7),7-(7),48-(7,7,7,17,17)]
   234      -4.530473      -4.530473      -4.530473    7[7-(6,48),7-(7,48)]
   235      -5.460866      -5.460866      -5.460866    7[7-(6,48),7-(7),48-(7,7,17,17)]
   236      -6.066393      -6.066393      -6.066393    7[6-(6,7),7-(7,48),48-(7,7,7,17,17)]
   237      -2.670476      -2.670476      -2.670476    7[6-(6,7),7-(7),48-(7,17,17)]
   238       -3.77813       -3.77813       -3.77813    7[7-(6,48),7-(7,48)]
   239        5.29364        5.29364        5.29364    7[7-(6,48),7-(7),48-(7,7,17,17)]
   240       6.634099       6.634099       6.634099    7[6-(6,7),7-(7,48),48-(7,7,7,17,17)]
   241       8.363471       8.363471       8.363471    17[48-(7,7,17),48-(7,7,7,7,17)]
   242       5.073918       5.073918       5.073918    17[48-(7,7,7,17),48-(7,7,7,7,17)]
   243       2.108487       2.108487       2.108487    17[48-(7,7,7,17),48-(7,7,7,17)]
   244       9.751487       9.751487       9.751487    17[48-(7,7,7,17),48-(7,7,7,7,17)]
   245       8.877733       8.877733       8.877733    17[48-(7,7,17),48-(7,7,7,7,17)]
   246       5.078071       5.078071       5.078071    17[48-(7,7,17),48-(7,7,17)]
   247      -6.096207      -6.096207      -6.096207    17[48-(7,7,17),48-(7,7,7,7,17)]
   248      -5.989385      -5.989385      -5.989385    17[48-(7,7,7,17),48-(7,7,7,7,17)]
   249      11.409062      11.409062      11.409062    17[48-(7,7,7,17),48-(7,7,7,17)]
   250       0.696671       0.696671       0.696671    17[48-(7,7,7,17),48-(7,7,7,7,17)]
   251      -1.610398      -1.610398      -1.610398    17[48-(7,7,17),48-(7,7,7,7,17)]
   252       0.307658       0.307658       0.307658    17[48-(7,7,17),48-(7,7,17)]
   253       4.104598       4.104598       4.104598    17[48-(7,7,17),48-(7,7,7,7,17)]
   254       4.983331       4.983331       4.983331    17[48-(7,7,7,17),48-(7,7,7,7,17)]
   255     -11.406565     -11.406565     -11.406565    17[48-(7,7,7,17),48-(7,7,7,17)]
   256       0.306284       0.306284       0.306284    17[48-(7,7,7,17),48-(7,7,7,7,17)]
   257       3.598412       3.598412       3.598412    17[48-(7,7,17),48-(7,7,7,7,17)]
   258      10.228227      10.228227      10.228227    17[48-(7,7,17),48-(7,7,17)]
   259       3.162737       3.162737       3.162737    17[48-(7,7,17),48-(7,7,7,7,17)]
   260       5.466734       5.466734       5.466734    17[48-(7,7,7,17),48-(7,7,7,7,17)]
   261      -2.111229      -2.111229      -2.111229    17[48-(7,7,7,17),48-(7,7,7,17)]
   262      -1.219845      -1.219845      -1.219845    17[48-(7,7,7,17),48-(7,7,7,7,17)]
   263      -1.331149      -1.331149      -1.331149    17[48-(7,7,17),48-(7,7,7,7,17)]
   264      -1.311814      -1.311814      -1.311814    17[48-(7,7,17),48-(7,7,17)]
