# Supplementary material for: A collection of forcefield precursors for metal–organic frameworks
Source: RSC Adv. 2019 Nov 13;9(63):36492–507. doi: 10.1039/c9ra07327b (PMC9075174; doi:10.1039/c9ra07327b)
Supplement: RA-009-C9RA07327B-s2730 [file RA-009-C9RA07327B-s2730.txt]

WIHVAL_clean

10.195900    0.000000    0.000000
0.000000    11.785600    0.000000
0.000000    -0.483275    14.914572

     1       0.682412       0.682412       0.682412    25[8-(6),8-(6),8-(6,25),8-(6,25),8-(6,25),8-(6,25)]
     2       3.866795       3.866795       3.866795    25[8-(6,25),8-(6,25),8-(6,25),8-(6,25),8-(6,25),8-(6,25)]
     3       4.674412       4.674412       4.674412    25[8-(6),8-(6),8-(6),8-(6),8-(6,25),8-(6,25)]
     4       5.538719       5.538719       5.538719    25[8-(6,25),8-(6,25),8-(6,25),8-(6,25),8-(6,25),8-(6,25)]
     5       8.733094       8.733094       8.733094    25[8-(6),8-(6),8-(6,25),8-(6,25),8-(6,25),8-(6,25)]
     6       4.689706       4.689706       4.689706    25[8-(6),8-(6),8-(6),8-(6),8-(6,25),8-(6,25)]
     7       5.780362       5.780362       5.780362    25[8-(6),8-(6),8-(6,25),8-(6,25),8-(6,25),8-(6,25)]
     8       8.964745       8.964745       8.964745    25[8-(6,25),8-(6,25),8-(6,25),8-(6,25),8-(6,25),8-(6,25)]
     9       9.772362       9.772362       9.772362    25[8-(6),8-(6),8-(6),8-(6),8-(6,25),8-(6,25)]
    10       0.440769       0.440769       0.440769    25[8-(6,25),8-(6,25),8-(6,25),8-(6,25),8-(6,25),8-(6,25)]
    11       3.635144       3.635144       3.635144    25[8-(6),8-(6),8-(6,25),8-(6,25),8-(6,25),8-(6,25)]
    12       9.787656       9.787656       9.787656    25[8-(6),8-(6),8-(6),8-(6),8-(6,25),8-(6,25)]
    13       2.215569       2.215569       2.215569    1[6-(8,8)]
    14       0.840142       0.840142       0.840142    1[6-(8,8)]
    15       0.033646       0.033646       0.033646    1[6-(8,8)]
    16       1.655814       1.655814       1.655814    1[6-(8,8)]
    17       6.208284       6.208284       6.208284    1[6-(8,8)]
    18       1.712911       1.712911       1.712911    1[6-(8,8)]
    19       7.574534       7.574534       7.574534    1[6-(8,8)]
    20        3.13218        3.13218        3.13218    1[6-(8,8)]
    21       2.557132       2.557132       2.557132    1[6-(8,8)]
    22       7.204423       7.204423       7.204423    1[6-(8,8)]
    23       8.524792       8.524792       8.524792    1[6-(8,8)]
    24       4.411766       4.411766       4.411766    1[6-(8,8)]
    25       7.313519       7.313519       7.313519    1[6-(8,8)]
    26       5.938092       5.938092       5.938092    1[6-(8,8)]
    27       5.131596       5.131596       5.131596    1[6-(8,8)]
    28       6.753764       6.753764       6.753764    1[6-(8,8)]
    29       1.110334       1.110334       1.110334    1[6-(8,8)]
    30       6.810861       6.810861       6.810861    1[6-(8,8)]
    31       2.476584       2.476584       2.476584    1[6-(8,8)]
    32        8.23013        8.23013        8.23013    1[6-(8,8)]
    33       7.655082       7.655082       7.655082    1[6-(8,8)]
    34       2.106473       2.106473       2.106473    1[6-(8,8)]
    35       3.426842       3.426842       3.426842    1[6-(8,8)]
    36       9.509716       9.509716       9.509716    1[6-(8,8)]
    37       2.910929       2.910929       2.910929    6[1-(0),8-(25),8-(25,25)]
    38       1.746558       1.746558       1.746558    6[1-(0),8-(25),8-(25,25)]
    39       9.987904       9.987904       9.987904    6[1-(0),8-(25),8-(25,25)]
    40       1.834242       1.834242       1.834242    6[1-(0),8-(25),8-(25,25)]
    41       5.649548       5.649548       5.649548    6[1-(0),8-(25),8-(25,25)]
    42       1.028766       1.028766       1.028766    6[1-(0),8-(25),8-(25,25)]
    43       7.444027       7.444027       7.444027    6[1-(0),8-(25),8-(25,25)]
    44       3.675622       3.675622       3.675622    6[1-(0),8-(25),8-(25,25)]
    45       3.241277       3.241277       3.241277    6[1-(0),8-(25),8-(25,25)]
    46       6.508043       6.508043       6.508043    6[1-(0),8-(25),8-(25,25)]
    47       7.623474       7.623474       7.623474    6[1-(0),8-(25),8-(25,25)]
    48       4.582037       4.582037       4.582037    6[1-(0),8-(25),8-(25,25)]
    49       8.008879       8.008879       8.008879    6[1-(0),8-(25),8-(25,25)]
    50       6.844508       6.844508       6.844508    6[1-(0),8-(25),8-(25,25)]
    51       4.889954       4.889954       4.889954    6[1-(0),8-(25),8-(25,25)]
    52       6.932192       6.932192       6.932192    6[1-(0),8-(25),8-(25,25)]
    53       0.551598       0.551598       0.551598    6[1-(0),8-(25),8-(25,25)]
    54       6.126716       6.126716       6.126716    6[1-(0),8-(25),8-(25,25)]
    55       2.346077       2.346077       2.346077    6[1-(0),8-(25),8-(25,25)]
    56       8.773572       8.773572       8.773572    6[1-(0),8-(25),8-(25,25)]
    57       8.339227       8.339227       8.339227    6[1-(0),8-(25),8-(25,25)]
    58       1.410093       1.410093       1.410093    6[1-(0),8-(25),8-(25,25)]
    59       2.525524       2.525524       2.525524    6[1-(0),8-(25),8-(25,25)]
    60       9.679987       9.679987       9.679987    6[1-(0),8-(25),8-(25,25)]
    61       2.626464       2.626464       2.626464    8[6-(1,8),25-(8,8,8,8,8),25-(8,8,8,8,8)]
    62       3.991695       3.991695       3.991695    8[6-(1,8),25-(8,8,8,8,8)]
    63       2.058552       2.058552       2.058552    8[6-(1,8),25-(8,8,8,8,8),25-(8,8,8,8,8)]
    64        2.56019        2.56019        2.56019    8[6-(1,8),25-(8,8,8,8,8)]
    65       9.869631       9.869631       9.869631    8[6-(1,8),25-(8,8,8,8,8),25-(8,8,8,8,8)]
    66       9.795201       9.795201       9.795201    8[6-(1,8),25-(8,8,8,8,8)]
    67       0.877867       0.877867       0.877867    8[6-(1,8),25-(8,8,8,8,8)]
    68       3.074064       3.074064       3.074064    8[6-(1,8),25-(8,8,8,8,8),25-(8,8,8,8,8)]
    69        4.94807        4.94807        4.94807    8[6-(1,8),25-(8,8,8,8,8),25-(8,8,8,8,8)]
    70       5.634254       5.634254       5.634254    8[6-(1,8),25-(8,8,8,8,8)]
    71       0.426189       0.426189       0.426189    8[6-(1,8),25-(8,8,8,8,8),25-(8,8,8,8,8)]
    72       0.779986       0.779986       0.779986    8[6-(1,8),25-(8,8,8,8,8)]
    73       6.288831       6.288831       6.288831    8[6-(1,8),25-(8,8,8,8,8),25-(8,8,8,8,8)]
    74       8.461577       8.461577       8.461577    8[6-(1,8),25-(8,8,8,8,8)]
    75       3.668485       3.668485       3.668485    8[6-(1,8),25-(8,8,8,8,8)]
    76       4.368943       4.368943       4.368943    8[6-(1,8),25-(8,8,8,8,8),25-(8,8,8,8,8)]
    77       3.422764       3.422764       3.422764    8[6-(1,8),25-(8,8,8,8,8)]
    78       3.891775       3.891775       3.891775    8[6-(1,8),25-(8,8,8,8,8),25-(8,8,8,8,8)]
    79       6.744588       6.744588       6.744588    8[6-(1,8),25-(8,8,8,8,8),25-(8,8,8,8,8)]
    80       5.399749       5.399749       5.399749    8[6-(1,8),25-(8,8,8,8,8)]
    81       7.355322       7.355322       7.355322    8[6-(1,8),25-(8,8,8,8,8),25-(8,8,8,8,8)]
    82       6.848586       6.848586       6.848586    8[6-(1,8),25-(8,8,8,8,8)]
    83       4.677879       4.677879       4.677879    8[6-(1,8),25-(8,8,8,8,8),25-(8,8,8,8,8)]
    84       4.689094       4.689094       4.689094    8[6-(1,8),25-(8,8,8,8,8)]
    85       7.724414       7.724414       7.724414    8[6-(1,8),25-(8,8,8,8,8),25-(8,8,8,8,8)]
    86       9.089645       9.089645       9.089645    8[6-(1,8),25-(8,8,8,8,8)]
    87       7.156502       7.156502       7.156502    8[6-(1,8),25-(8,8,8,8,8),25-(8,8,8,8,8)]
    88        7.65814        7.65814        7.65814    8[6-(1,8),25-(8,8,8,8,8)]
    89       4.771681       4.771681       4.771681    8[6-(1,8),25-(8,8,8,8,8),25-(8,8,8,8,8)]
    90       4.697251       4.697251       4.697251    8[6-(1,8),25-(8,8,8,8,8)]
    91       5.975817       5.975817       5.975817    8[6-(1,8),25-(8,8,8,8,8)]
    92       8.172014       8.172014       8.172014    8[6-(1,8),25-(8,8,8,8,8),25-(8,8,8,8,8)]
    93       10.04602       10.04602       10.04602    8[6-(1,8),25-(8,8,8,8,8),25-(8,8,8,8,8)]
    94       0.536304       0.536304       0.536304    8[6-(1,8),25-(8,8,8,8,8)]
    95       5.524139       5.524139       5.524139    8[6-(1,8),25-(8,8,8,8,8),25-(8,8,8,8,8)]
    96       5.877936       5.877936       5.877936    8[6-(1,8),25-(8,8,8,8,8)]
    97       1.190881       1.190881       1.190881    8[6-(1,8),25-(8,8,8,8,8),25-(8,8,8,8,8)]
    98       3.363627       3.363627       3.363627    8[6-(1,8),25-(8,8,8,8,8)]
    99       8.766435       8.766435       8.766435    8[6-(1,8),25-(8,8,8,8,8)]
   100       9.466893       9.466893       9.466893    8[6-(1,8),25-(8,8,8,8,8),25-(8,8,8,8,8)]
   101       8.520714       8.520714       8.520714    8[6-(1,8),25-(8,8,8,8,8)]
   102       8.989725       8.989725       8.989725    8[6-(1,8),25-(8,8,8,8,8),25-(8,8,8,8,8)]
   103       1.646638       1.646638       1.646638    8[6-(1,8),25-(8,8,8,8,8),25-(8,8,8,8,8)]
   104       0.301799       0.301799       0.301799    8[6-(1,8),25-(8,8,8,8,8)]
   105       2.257372       2.257372       2.257372    8[6-(1,8),25-(8,8,8,8,8),25-(8,8,8,8,8)]
   106       1.750636       1.750636       1.750636    8[6-(1,8),25-(8,8,8,8,8)]
   107       9.775829       9.775829       9.775829    8[6-(1,8),25-(8,8,8,8,8),25-(8,8,8,8,8)]
   108       9.787044       9.787044       9.787044    8[6-(1,8),25-(8,8,8,8,8)]
