# Supplementary material for: A collection of forcefield precursors for metal–organic frameworks
Source: RSC Adv. 2019 Nov 13;9(63):36492–507. doi: 10.1039/c9ra07327b (PMC9075174; doi:10.1039/c9ra07327b)
Supplement: RA-009-C9RA07327B-s2731 [file RA-009-C9RA07327B-s2731.txt]

WIHVEP_clean

10.207200    0.000000    0.000000
0.000000    11.756100    0.000000
0.000000    -0.486626    14.953484

     1       9.383581       9.383581       9.383581    25[8-(6,25),8-(6,25),8-(6,25),8-(6,25),8-(6,25),8-(6,25)]
     2       1.090946       1.090946       1.090946    25[8-(6),8-(6),8-(6,25),8-(6,25),8-(6,25),8-(6,25)]
     3       4.279981       4.279981       4.279981    25[8-(6,25),8-(6,25),8-(6,25),8-(6,25),8-(6,25),8-(6,25)]
     4       6.194546       6.194546       6.194546    25[8-(6),8-(6),8-(6,25),8-(6,25),8-(6,25),8-(6,25)]
     5       0.823619       0.823619       0.823619    25[8-(6,25),8-(6,25),8-(6,25),8-(6,25),8-(6,25),8-(6,25)]
     6       9.116254       9.116254       9.116254    25[8-(6),8-(6),8-(6,25),8-(6,25),8-(6,25),8-(6,25)]
     7       5.927219       5.927219       5.927219    25[8-(6,25),8-(6,25),8-(6,25),8-(6,25),8-(6,25),8-(6,25)]
     8       4.012654       4.012654       4.012654    25[8-(6),8-(6),8-(6,25),8-(6,25),8-(6,25),8-(6,25)]
     9            0.0            0.0            0.0    25[8-(6),8-(6),8-(6),8-(6),8-(6,25),8-(6,25)]
    10         5.1036         5.1036         5.1036    25[8-(6),8-(6),8-(6),8-(6),8-(6,25),8-(6,25)]
    11            0.0            0.0            0.0    25[8-(6),8-(6),8-(6),8-(6),8-(6,25),8-(6,25)]
    12         5.1036         5.1036         5.1036    25[8-(6),8-(6),8-(6),8-(6),8-(6,25),8-(6,25)]
    13       7.686022       7.686022       7.686022    1[6-(8,8)]
    14       0.347045       0.347045       0.347045    1[6-(8,8)]
    15       6.277428       6.277428       6.277428    1[6-(8,8)]
    16       2.184341       2.184341       2.184341    1[6-(8,8)]
    17       1.561702       1.561702       1.561702    1[6-(8,8)]
    18        7.21649        7.21649        7.21649    1[6-(8,8)]
    19       2.582422       2.582422       2.582422    1[6-(8,8)]
    20       5.450645       5.450645       5.450645    1[6-(8,8)]
    21       1.173828       1.173828       1.173828    1[6-(8,8)]
    22       7.287941       7.287941       7.287941    1[6-(8,8)]
    23       6.665302       6.665302       6.665302    1[6-(8,8)]
    24        2.11289        2.11289        2.11289    1[6-(8,8)]
    25       2.521178       2.521178       2.521178    1[6-(8,8)]
    26       9.860155       9.860155       9.860155    1[6-(8,8)]
    27       3.929772       3.929772       3.929772    1[6-(8,8)]
    28       8.022859       8.022859       8.022859    1[6-(8,8)]
    29       8.645498       8.645498       8.645498    1[6-(8,8)]
    30        2.99071        2.99071        2.99071    1[6-(8,8)]
    31       7.624778       7.624778       7.624778    1[6-(8,8)]
    32       4.756555       4.756555       4.756555    1[6-(8,8)]
    33       9.033372       9.033372       9.033372    1[6-(8,8)]
    34       2.919259       2.919259       2.919259    1[6-(8,8)]
    35       3.541898       3.541898       3.541898    1[6-(8,8)]
    36        8.09431        8.09431        8.09431    1[6-(8,8)]
    37       8.425023       8.425023       8.425023    6[1-(0),8-(25),8-(25,25)]
    38       0.189854       0.189854       0.189854    6[1-(0),8-(25),8-(25,25)]
    39       7.271609       7.271609       7.271609    6[1-(0),8-(25),8-(25,25)]
    40       1.433091       1.433091       1.433091    6[1-(0),8-(25),8-(25,25)]
    41       0.991119       0.991119       0.991119    6[1-(0),8-(25),8-(25,25)]
    42       7.395116       7.395116       7.395116    6[1-(0),8-(25),8-(25,25)]
    43       3.321423       3.321423       3.321423    6[1-(0),8-(25),8-(25,25)]
    44       5.293454       5.293454       5.293454    6[1-(0),8-(25),8-(25,25)]
    45       2.168009       2.168009       2.168009    6[1-(0),8-(25),8-(25,25)]
    46       6.536691       6.536691       6.536691    6[1-(0),8-(25),8-(25,25)]
    47       6.094719       6.094719       6.094719    6[1-(0),8-(25),8-(25,25)]
    48       2.291516       2.291516       2.291516    6[1-(0),8-(25),8-(25,25)]
    49       1.782177       1.782177       1.782177    6[1-(0),8-(25),8-(25,25)]
    50      10.017346      10.017346      10.017346    6[1-(0),8-(25),8-(25,25)]
    51       2.935591       2.935591       2.935591    6[1-(0),8-(25),8-(25,25)]
    52       8.774109       8.774109       8.774109    6[1-(0),8-(25),8-(25,25)]
    53       9.216081       9.216081       9.216081    6[1-(0),8-(25),8-(25,25)]
    54       2.812084       2.812084       2.812084    6[1-(0),8-(25),8-(25,25)]
    55       6.885777       6.885777       6.885777    6[1-(0),8-(25),8-(25,25)]
    56       4.913746       4.913746       4.913746    6[1-(0),8-(25),8-(25,25)]
    57       8.039191       8.039191       8.039191    6[1-(0),8-(25),8-(25,25)]
    58       3.670509       3.670509       3.670509    6[1-(0),8-(25),8-(25,25)]
    59       4.112481       4.112481       4.112481    6[1-(0),8-(25),8-(25,25)]
    60       7.915684       7.915684       7.915684    6[1-(0),8-(25),8-(25,25)]
    61       8.159023       8.159023       8.159023    8[6-(1,8),25-(8,8,8,8,8),25-(8,8,8,8,8)]
    62       9.524338       9.524338       9.524338    8[6-(1,8),25-(8,8,8,8,8)]
    63       0.076656       0.076656       0.076656    8[6-(1,8),25-(8,8,8,8,8),25-(8,8,8,8,8)]
    64       0.021435       0.021435       0.021435    8[6-(1,8),25-(8,8,8,8,8)]
    65       7.574865       7.574865       7.574865    8[6-(1,8),25-(8,8,8,8,8),25-(8,8,8,8,8)]
    66       8.063892       8.063892       8.063892    8[6-(1,8),25-(8,8,8,8,8)]
    67       0.823313       0.823313       0.823313    8[6-(1,8),25-(8,8,8,8,8),25-(8,8,8,8,8)]
    68       1.213636       1.213636       1.213636    8[6-(1,8),25-(8,8,8,8,8)]
    69       0.294988       0.294988       0.294988    8[6-(1,8),25-(8,8,8,8,8),25-(8,8,8,8,8)]
    70        1.00398        1.00398        1.00398    8[6-(1,8),25-(8,8,8,8,8)]
    71       8.598749       8.598749       8.598749    8[6-(1,8),25-(8,8,8,8,8),25-(8,8,8,8,8)]
    72       6.419614       6.419614       6.419614    8[6-(1,8),25-(8,8,8,8,8)]
    73       3.055423       3.055423       3.055423    8[6-(1,8),25-(8,8,8,8,8),25-(8,8,8,8,8)]
    74       4.420738       4.420738       4.420738    8[6-(1,8),25-(8,8,8,8,8)]
    75       5.180256       5.180256       5.180256    8[6-(1,8),25-(8,8,8,8,8),25-(8,8,8,8,8)]
    76       5.125035       5.125035       5.125035    8[6-(1,8),25-(8,8,8,8,8)]
    77       2.471265       2.471265       2.471265    8[6-(1,8),25-(8,8,8,8,8),25-(8,8,8,8,8)]
    78       2.960292       2.960292       2.960292    8[6-(1,8),25-(8,8,8,8,8)]
    79       5.926913       5.926913       5.926913    8[6-(1,8),25-(8,8,8,8,8),25-(8,8,8,8,8)]
    80       6.317236       6.317236       6.317236    8[6-(1,8),25-(8,8,8,8,8)]
    81       5.398588       5.398588       5.398588    8[6-(1,8),25-(8,8,8,8,8),25-(8,8,8,8,8)]
    82        6.10758        6.10758        6.10758    8[6-(1,8),25-(8,8,8,8,8)]
    83       3.495149       3.495149       3.495149    8[6-(1,8),25-(8,8,8,8,8),25-(8,8,8,8,8)]
    84       1.316014       1.316014       1.316014    8[6-(1,8),25-(8,8,8,8,8)]
    85       2.048177       2.048177       2.048177    8[6-(1,8),25-(8,8,8,8,8),25-(8,8,8,8,8)]
    86       0.682862       0.682862       0.682862    8[6-(1,8),25-(8,8,8,8,8)]
    87      10.130544      10.130544      10.130544    8[6-(1,8),25-(8,8,8,8,8),25-(8,8,8,8,8)]
    88      -0.021435      -0.021435      -0.021435    8[6-(1,8),25-(8,8,8,8,8)]
    89       2.632335       2.632335       2.632335    8[6-(1,8),25-(8,8,8,8,8),25-(8,8,8,8,8)]
    90       2.143308       2.143308       2.143308    8[6-(1,8),25-(8,8,8,8,8)]
    91       9.383887       9.383887       9.383887    8[6-(1,8),25-(8,8,8,8,8),25-(8,8,8,8,8)]
    92       8.993564       8.993564       8.993564    8[6-(1,8),25-(8,8,8,8,8)]
    93       9.912212       9.912212       9.912212    8[6-(1,8),25-(8,8,8,8,8),25-(8,8,8,8,8)]
    94        9.20322        9.20322        9.20322    8[6-(1,8),25-(8,8,8,8,8)]
    95       1.608451       1.608451       1.608451    8[6-(1,8),25-(8,8,8,8,8),25-(8,8,8,8,8)]
    96       3.787586       3.787586       3.787586    8[6-(1,8),25-(8,8,8,8,8)]
    97       7.151777       7.151777       7.151777    8[6-(1,8),25-(8,8,8,8,8),25-(8,8,8,8,8)]
    98       5.786462       5.786462       5.786462    8[6-(1,8),25-(8,8,8,8,8)]
    99       5.026944       5.026944       5.026944    8[6-(1,8),25-(8,8,8,8,8),25-(8,8,8,8,8)]
   100       5.082165       5.082165       5.082165    8[6-(1,8),25-(8,8,8,8,8)]
   101       7.735935       7.735935       7.735935    8[6-(1,8),25-(8,8,8,8,8),25-(8,8,8,8,8)]
   102       7.246908       7.246908       7.246908    8[6-(1,8),25-(8,8,8,8,8)]
   103       4.280287       4.280287       4.280287    8[6-(1,8),25-(8,8,8,8,8),25-(8,8,8,8,8)]
   104       3.889964       3.889964       3.889964    8[6-(1,8),25-(8,8,8,8,8)]
   105       4.808612       4.808612       4.808612    8[6-(1,8),25-(8,8,8,8,8),25-(8,8,8,8,8)]
   106        4.09962        4.09962        4.09962    8[6-(1,8),25-(8,8,8,8,8)]
   107       6.712051       6.712051       6.712051    8[6-(1,8),25-(8,8,8,8,8),25-(8,8,8,8,8)]
   108       8.891186       8.891186       8.891186    8[6-(1,8),25-(8,8,8,8,8)]
