# Supplementary material for: A collection of forcefield precursors for metal–organic frameworks
Source: RSC Adv. 2019 Nov 13;9(63):36492–507. doi: 10.1039/c9ra07327b (PMC9075174; doi:10.1039/c9ra07327b)
Supplement: RA-009-C9RA07327B-s2732 [file RA-009-C9RA07327B-s2732.txt]

WIJDAV_clean

11.690000    0.000000    0.000000
-5.082151    13.230483    0.000000
0.000000    0.000000    17.998000

     1      10.372726      10.372726      10.372726    30[7-(6,6),7-(6,6),8-(1,30),8-(6),8-(6)]
     2       5.548509       5.548509       5.548509    30[7-(6,6),8-(1,30),8-(6),8-(6),8-(6)]
     3       8.188949       8.188949       8.188949    30[7-(1,6,6),7-(6,6),8-(6),8-(6),8-(6)]
     4       4.621198       4.621198       4.621198    30[7-(6,6),7-(6,6),8-(1,30),8-(6),8-(6)]
     5       4.363265       4.363265       4.363265    30[7-(6,6),8-(1,30),8-(6),8-(6),8-(6)]
     6       6.804975       6.804975       6.804975    30[7-(1,6,6),7-(6,6),8-(6),8-(6),8-(6)]
     7      -3.764877      -3.764877      -3.764877    30[7-(6,6),7-(6,6),8-(1,30),8-(6),8-(6)]
     8        1.05934        1.05934        1.05934    30[7-(6,6),8-(1,30),8-(6),8-(6),8-(6)]
     9        -1.5811        -1.5811        -1.5811    30[7-(1,6,6),7-(6,6),8-(6),8-(6),8-(6)]
    10       1.986651       1.986651       1.986651    30[7-(6,6),7-(6,6),8-(1,30),8-(6),8-(6)]
    11       2.244584       2.244584       2.244584    30[7-(6,6),8-(1,30),8-(6),8-(6),8-(6)]
    12      -0.197126      -0.197126      -0.197126    30[7-(1,6,6),7-(6,6),8-(6),8-(6),8-(6)]
    13       5.666288       5.666288       5.666288    1[8-(30,30)]
    14       8.106623       8.106623       8.106623    1[6-(7,7)]
    15       8.662858       8.662858       8.662858    1[7-(6,6,30)]
    16        6.44862        6.44862        6.44862    1[6-(1,6,7)]
    17       6.218626       6.218626       6.218626    1[6-(1,6,7)]
    18       1.053222       1.053222       1.053222    1[6-(7,7)]
    19       8.199261       8.199261       8.199261    1[6-(1,6,7)]
    20      -2.064963      -2.064963      -2.064963    1[6-(1,6,7)]
    21       5.876642       5.876642       5.876642    1[6-(1,6,7)]
    22       7.301504       7.301504       7.301504    1[6-(1,6,7)]
    23      -2.377568      -2.377568      -2.377568    1[6-(1,6,7)]
    24      -2.639583      -2.639583      -2.639583    1[6-(1,6,7)]
    25       7.380314       7.380314       7.380314    1[7-(1,6,6)]
    26       6.831808       6.831808       6.831808    1[7-(1,6,6)]
    27       4.245485       4.245485       4.245485    1[8-(30,30)]
    28       6.887302       6.887302       6.887302    1[6-(7,7)]
    29       1.248915       1.248915       1.248915    1[7-(6,6,30)]
    30       3.463154       3.463154       3.463154    1[6-(1,6,7)]
    31       3.693148       3.693148       3.693148    1[6-(1,6,7)]
    32       2.250703       2.250703       2.250703    1[6-(7,7)]
    33       1.712513       1.712513       1.712513    1[6-(1,6,7)]
    34       0.286737       0.286737       0.286737    1[6-(1,6,7)]
    35       4.035131       4.035131       4.035131    1[6-(1,6,7)]
    36        2.61027        2.61027        2.61027    1[6-(1,6,7)]
    37       0.599342       0.599342       0.599342    1[6-(1,6,7)]
    38       0.861356       0.861356       0.861356    1[6-(1,6,7)]
    39        2.53146        2.53146        2.53146    1[7-(1,6,6)]
    40       3.079966       3.079966       3.079966    1[7-(1,6,6)]
    41       0.941561       0.941561       0.941561    1[8-(30,30)]
    42      -1.498774      -1.498774      -1.498774    1[6-(7,7)]
    43      -2.055009      -2.055009      -2.055009    1[7-(6,6,30)]
    44       0.159229       0.159229       0.159229    1[6-(1,6,7)]
    45       0.389223       0.389223       0.389223    1[6-(1,6,7)]
    46       5.554627       5.554627       5.554627    1[6-(7,7)]
    47      -1.591412      -1.591412      -1.591412    1[6-(1,6,7)]
    48       8.672812       8.672812       8.672812    1[6-(1,6,7)]
    49       0.731207       0.731207       0.731207    1[6-(1,6,7)]
    50      -0.693655      -0.693655      -0.693655    1[6-(1,6,7)]
    51       8.985417       8.985417       8.985417    1[6-(1,6,7)]
    52       9.247432       9.247432       9.247432    1[6-(1,6,7)]
    53      -0.772465      -0.772465      -0.772465    1[7-(1,6,6)]
    54      -0.223959      -0.223959      -0.223959    1[7-(1,6,6)]
    55       2.362364       2.362364       2.362364    1[8-(30,30)]
    56      -0.279453      -0.279453      -0.279453    1[6-(7,7)]
    57       5.358934       5.358934       5.358934    1[7-(6,6,30)]
    58       3.144695       3.144695       3.144695    1[6-(1,6,7)]
    59       2.914701       2.914701       2.914701    1[6-(1,6,7)]
    60       4.357146       4.357146       4.357146    1[6-(7,7)]
    61       4.895336       4.895336       4.895336    1[6-(1,6,7)]
    62       6.321112       6.321112       6.321112    1[6-(1,6,7)]
    63       2.572718       2.572718       2.572718    1[6-(1,6,7)]
    64       3.997579       3.997579       3.997579    1[6-(1,6,7)]
    65       6.008507       6.008507       6.008507    1[6-(1,6,7)]
    66       5.746493       5.746493       5.746493    1[6-(1,6,7)]
    67       4.076389       4.076389       4.076389    1[7-(1,6,6)]
    68       3.527883       3.527883       3.527883    1[7-(1,6,6)]
    69       -0.59445       -0.59445       -0.59445    6[6-(6,7),6-(8,8),7-(6,30)]
    70       8.962283       8.962283       8.962283    6[1-(0),7-(6,30),7-(6,30)]
    71      -0.610205      -0.610205      -0.610205    6[6-(6,7),8-(30),8-(30)]
    72      -1.127384      -1.127384      -1.127384    6[6-(6,7),6-(8,8),7-(6,30)]
    73       9.757912       9.757912       9.757912    6[6-(6,7),8-(30),8-(30)]
    74      10.270133      10.270133      10.270133    6[6-(6,7),6-(8,8),7-(6,30)]
    75         6.8038         6.8038         6.8038    6[1-(0),1-(0),6-(1,1,7),7-(1,6,30)]
    76       0.731941       0.731941       0.731941    6[6-(6,7),8-(30),8-(30)]
    77       0.193043       0.193043       0.193043    6[1-(0),7-(6,30),7-(6,30)]
    78      -2.974078      -2.974078      -2.974078    6[1-(0),1-(0),6-(1,1,7),7-(1,6,30)]
    79       6.789061       6.789061       6.789061    6[1-(0),1-(0),6-(1,1,7),7-(1,1,6)]
    80      -2.970214      -2.970214      -2.970214    6[1-(0),1-(0),6-(1,1,7),7-(1,1,6)]
    81       8.383672       8.383672       8.383672    6[6-(6,7),8-(30),8-(30)]
    82       9.740167       9.740167       9.740167    6[6-(6,7),6-(8,8),7-(6,30)]
    83       3.898374       3.898374       3.898374    6[6-(6,7),6-(8,8),7-(6,30)]
    84       6.031641       6.031641       6.031641    6[1-(0),7-(6,30),7-(6,30)]
    85        3.91413        3.91413        3.91413    6[6-(6,7),8-(30),8-(30)]
    86       4.431309       4.431309       4.431309    6[6-(6,7),6-(8,8),7-(6,30)]
    87       5.236012       5.236012       5.236012    6[6-(6,7),8-(30),8-(30)]
    88       4.723791       4.723791       4.723791    6[6-(6,7),6-(8,8),7-(6,30)]
    89       3.107973       3.107973       3.107973    6[1-(0),1-(0),6-(1,1,7),7-(1,6,30)]
    90       2.571983       2.571983       2.571983    6[6-(6,7),8-(30),8-(30)]
    91       3.110882       3.110882       3.110882    6[1-(0),7-(6,30),7-(6,30)]
    92       1.195851       1.195851       1.195851    6[1-(0),1-(0),6-(1,1,7),7-(1,6,30)]
    93       3.122713       3.122713       3.122713    6[1-(0),1-(0),6-(1,1,7),7-(1,1,6)]
    94       1.191988       1.191988       1.191988    6[1-(0),1-(0),6-(1,1,7),7-(1,1,6)]
    95       6.610252       6.610252       6.610252    6[6-(6,7),8-(30),8-(30)]
    96       5.253758       5.253758       5.253758    6[6-(6,7),6-(8,8),7-(6,30)]
    97       7.202299       7.202299       7.202299    6[6-(6,7),6-(8,8),7-(6,30)]
    98      -2.354434      -2.354434      -2.354434    6[1-(0),7-(6,30),7-(6,30)]
    99       7.218054       7.218054       7.218054    6[6-(6,7),8-(30),8-(30)]
   100       7.735233       7.735233       7.735233    6[6-(6,7),6-(8,8),7-(6,30)]
   101      -3.150063      -3.150063      -3.150063    6[6-(6,7),8-(30),8-(30)]
   102      -3.662284      -3.662284      -3.662284    6[6-(6,7),6-(8,8),7-(6,30)]
   103      -0.195951      -0.195951      -0.195951    6[1-(0),1-(0),6-(1,1,7),7-(1,6,30)]
   104       5.875908       5.875908       5.875908    6[6-(6,7),8-(30),8-(30)]
   105       6.414806       6.414806       6.414806    6[1-(0),7-(6,30),7-(6,30)]
   106      -2.108073      -2.108073      -2.108073    6[1-(0),1-(0),6-(1,1,7),7-(1,6,30)]
   107      -0.181212      -0.181212      -0.181212    6[1-(0),1-(0),6-(1,1,7),7-(1,1,6)]
   108       9.578063       9.578063       9.578063    6[1-(0),1-(0),6-(1,1,7),7-(1,1,6)]
   109      -1.775823      -1.775823      -1.775823    6[6-(6,7),8-(30),8-(30)]
   110      -3.132318      -3.132318      -3.132318    6[6-(6,7),6-(8,8),7-(6,30)]
   111       2.709475       2.709475       2.709475    6[6-(6,7),6-(8,8),7-(6,30)]
   112       0.576208       0.576208       0.576208    6[1-(0),7-(6,30),7-(6,30)]
   113       2.693719       2.693719       2.693719    6[6-(6,7),8-(30),8-(30)]
   114        2.17654        2.17654        2.17654    6[6-(6,7),6-(8,8),7-(6,30)]
   115       1.371837       1.371837       1.371837    6[6-(6,7),8-(30),8-(30)]
   116       1.884058       1.884058       1.884058    6[6-(6,7),6-(8,8),7-(6,30)]
   117       3.499876       3.499876       3.499876    6[1-(0),1-(0),6-(1,1,7),7-(1,6,30)]
   118       4.035866       4.035866       4.035866    6[6-(6,7),8-(30),8-(30)]
   119       3.496967       3.496967       3.496967    6[1-(0),7-(6,30),7-(6,30)]
   120       5.411998       5.411998       5.411998    6[1-(0),1-(0),6-(1,1,7),7-(1,6,30)]
   121       3.485136       3.485136       3.485136    6[1-(0),1-(0),6-(1,1,7),7-(1,1,6)]
   122       5.415861       5.415861       5.415861    6[1-(0),1-(0),6-(1,1,7),7-(1,1,6)]
   123      -0.002403      -0.002403      -0.002403    6[6-(6,7),8-(30),8-(30)]
   124       1.354091       1.354091       1.354091    6[6-(6,7),6-(8,8),7-(6,30)]
   125       10.04735       10.04735       10.04735    7[6-(1,7),6-(6,6),30-(7,8,8,8)]
   126      -0.062202      -0.062202      -0.062202    7[6-(1,7),6-(6,6),30-(8,8,8,8)]
   127       9.223249       9.223249       9.223249    7[6-(1,7),6-(6,6),30-(7,8,8,8)]
   128       8.142539       8.142539       8.142539    7[1-(0),6-(1,1,6),6-(1,1,6),30-(7,8,8,8)]
   129       7.357818       7.357818       7.357818    7[1-(0),1-(0),6-(1,1,6),6-(1,1,6)]
   130      10.782454      10.782454      10.782454    7[6-(1,7),6-(6,6),30-(7,8,8,8)]
   131       4.946575       4.946575       4.946575    7[6-(1,7),6-(6,6),30-(7,8,8,8)]
   132       3.366127       3.366127       3.366127    7[6-(1,7),6-(6,6),30-(8,8,8,8)]
   133       5.770675       5.770675       5.770675    7[6-(1,7),6-(6,6),30-(7,8,8,8)]
   134       1.769235       1.769235       1.769235    7[1-(0),6-(1,1,6),6-(1,1,6),30-(7,8,8,8)]
   135       2.553956       2.553956       2.553956    7[1-(0),1-(0),6-(1,1,6),6-(1,1,6)]
   136        4.21147        4.21147        4.21147    7[6-(1,7),6-(6,6),30-(7,8,8,8)]
   137      -3.439501      -3.439501      -3.439501    7[6-(1,7),6-(6,6),30-(7,8,8,8)]
   138       6.670051       6.670051       6.670051    7[6-(1,7),6-(6,6),30-(8,8,8,8)]
   139        -2.6154        -2.6154        -2.6154    7[6-(1,7),6-(6,6),30-(7,8,8,8)]
   140       -1.53469       -1.53469       -1.53469    7[1-(0),6-(1,1,6),6-(1,1,6),30-(7,8,8,8)]
   141      -0.749969      -0.749969      -0.749969    7[1-(0),1-(0),6-(1,1,6),6-(1,1,6)]
   142      -4.174605      -4.174605      -4.174605    7[6-(1,7),6-(6,6),30-(7,8,8,8)]
   143       1.661274       1.661274       1.661274    7[6-(1,7),6-(6,6),30-(7,8,8,8)]
   144       3.241722       3.241722       3.241722    7[6-(1,7),6-(6,6),30-(8,8,8,8)]
   145       0.837174       0.837174       0.837174    7[6-(1,7),6-(6,6),30-(7,8,8,8)]
   146       4.838614       4.838614       4.838614    7[1-(0),6-(1,1,6),6-(1,1,6),30-(7,8,8,8)]
   147       4.053893       4.053893       4.053893    7[1-(0),1-(0),6-(1,1,6),6-(1,1,6)]
   148       2.396379       2.396379       2.396379    7[6-(1,7),6-(6,6),30-(7,8,8,8)]
   149       5.172917       5.172917       5.172917    8[1-(0),30-(7,7,8,8),30-(7,8,8,8)]
   150       0.746348       0.746348       0.746348    8[6-(6,8),30-(7,7,8,8)]
   151       0.610686       0.610686       0.610686    8[6-(6,8),30-(7,8,8,8)]
   152      -1.468284      -1.468284      -1.468284    8[6-(6,8),30-(7,7,8,8)]
   153       7.347688       7.347688       7.347688    8[6-(6,8),30-(7,7,8,8)]
   154       1.805097       1.805097       1.805097    8[6-(6,8),30-(7,8,8,8)]
   155       8.538339       8.538339       8.538339    8[6-(6,8),30-(7,7,8,8)]
   156      10.636852      10.636852      10.636852    8[6-(6,8),30-(7,8,8,8)]
   157        8.36456        8.36456        8.36456    8[6-(6,8),30-(7,7,8,8)]
   158       4.738857       4.738857       4.738857    8[1-(0),30-(7,7,8,8),30-(7,8,8,8)]
   159       2.557576       2.557576       2.557576    8[6-(6,8),30-(7,7,8,8)]
   160       2.693238       2.693238       2.693238    8[6-(6,8),30-(7,8,8,8)]
   161       4.772208       4.772208       4.772208    8[6-(6,8),30-(7,7,8,8)]
   162       7.646237       7.646237       7.646237    8[6-(6,8),30-(7,7,8,8)]
   163       1.498827       1.498827       1.498827    8[6-(6,8),30-(7,8,8,8)]
   164       6.455585       6.455585       6.455585    8[6-(6,8),30-(7,7,8,8)]
   165       4.357072       4.357072       4.357072    8[6-(6,8),30-(7,8,8,8)]
   166       6.629364       6.629364       6.629364    8[6-(6,8),30-(7,7,8,8)]
   167       1.434932       1.434932       1.434932    8[1-(0),30-(7,7,8,8),30-(7,8,8,8)]
   168       5.861501       5.861501       5.861501    8[6-(6,8),30-(7,7,8,8)]
   169       5.997163       5.997163       5.997163    8[6-(6,8),30-(7,8,8,8)]
   170       8.076133       8.076133       8.076133    8[6-(6,8),30-(7,7,8,8)]
   171      -0.739839      -0.739839      -0.739839    8[6-(6,8),30-(7,7,8,8)]
   172       4.802752       4.802752       4.802752    8[6-(6,8),30-(7,8,8,8)]
   173       -1.93049       -1.93049       -1.93049    8[6-(6,8),30-(7,7,8,8)]
   174      -4.029003      -4.029003      -4.029003    8[6-(6,8),30-(7,8,8,8)]
   175      -1.756711      -1.756711      -1.756711    8[6-(6,8),30-(7,7,8,8)]
   176       1.868992       1.868992       1.868992    8[1-(0),30-(7,7,8,8),30-(7,8,8,8)]
   177       4.050273       4.050273       4.050273    8[6-(6,8),30-(7,7,8,8)]
   178       3.914611       3.914611       3.914611    8[6-(6,8),30-(7,8,8,8)]
   179       1.835641       1.835641       1.835641    8[6-(6,8),30-(7,7,8,8)]
   180      -1.038388      -1.038388      -1.038388    8[6-(6,8),30-(7,7,8,8)]
   181       5.109022       5.109022       5.109022    8[6-(6,8),30-(7,8,8,8)]
   182       0.152264       0.152264       0.152264    8[6-(6,8),30-(7,7,8,8)]
   183       2.250777       2.250777       2.250777    8[6-(6,8),30-(7,8,8,8)]
   184      -0.021515      -0.021515      -0.021515    8[6-(6,8),30-(7,7,8,8)]
