# Supplementary material for: A collection of forcefield precursors for metal–organic frameworks
Source: RSC Adv. 2019 Nov 13;9(63):36492–507. doi: 10.1039/c9ra07327b (PMC9075174; doi:10.1039/c9ra07327b)
Supplement: RA-009-C9RA07327B-s2733 [file RA-009-C9RA07327B-s2733.txt]

WIJDID_clean

3.668900    0.000000    0.000000
0.000000    17.825500    0.000000
0.000000    0.000000    15.980500

     1       3.087379       3.087379       3.087379    29[7-(6,6),17-(29),17-(29)]
     2        0.67284        0.67284        0.67284    29[7-(6,6),17-(29),17-(29)]
     3       1.513751       1.513751       1.513751    29[7-(6,6),17-(29),17-(29)]
     4       0.581521       0.581521       0.581521    29[7-(6,6),17-(29),17-(29)]
     5        2.99606        2.99606        2.99606    29[7-(6,6),17-(29),17-(29)]
     6       2.155149       2.155149       2.155149    29[7-(6,6),17-(29),17-(29)]
     7       2.415971       2.415971       2.415971    29[7-(6,6),17-(29),17-(29)]
     8        1.16161        1.16161        1.16161    29[7-(6,6),17-(29),17-(29)]
     9       0.320699       0.320699       0.320699    29[7-(6,6),17-(29),17-(29)]
    10       1.252929       1.252929       1.252929    29[7-(6,6),17-(29),17-(29)]
    11        2.50729        2.50729        2.50729    29[7-(6,6),17-(29),17-(29)]
    12       3.348201       3.348201       3.348201    29[7-(6,6),17-(29),17-(29)]
    13       2.009823       2.009823       2.009823    1[7-(1,6)]
    14       1.518191       1.518191       1.518191    1[7-(1,6)]
    15       0.223803       0.223803       0.223803    1[7-(1,6)]
    16       0.159597       0.159597       0.159597    1[7-(1,6)]
    17       1.768043       1.768043       1.768043    1[7-(1,6)]
    18       2.336722       2.336722       2.336722    1[7-(1,6)]
    19       1.659077       1.659077       1.659077    1[7-(1,6)]
    20       2.150709       2.150709       2.150709    1[7-(1,6)]
    21       3.445097       3.445097       3.445097    1[7-(1,6)]
    22       3.509303       3.509303       3.509303    1[7-(1,6)]
    23       1.900857       1.900857       1.900857    1[7-(1,6)]
    24       1.332178       1.332178       1.332178    1[7-(1,6)]
    25       3.493527       3.493527       3.493527    1[7-(1,6)]
    26       0.316259       0.316259       0.316259    1[7-(1,6)]
    27       1.610647       1.610647       1.610647    1[7-(1,6)]
    28       1.674853       1.674853       1.674853    1[7-(1,6)]
    29       0.066407       0.066407       0.066407    1[7-(1,6)]
    30       3.166628       3.166628       3.166628    1[7-(1,6)]
    31       0.175373       0.175373       0.175373    1[7-(1,6)]
    32       3.352641       3.352641       3.352641    1[7-(1,6)]
    33       2.058253       2.058253       2.058253    1[7-(1,6)]
    34       1.994047       1.994047       1.994047    1[7-(1,6)]
    35       3.602493       3.602493       3.602493    1[7-(1,6)]
    36       0.502272       0.502272       0.502272    1[7-(1,6)]
    37       3.133607       3.133607       3.133607    6[7-(1,1),7-(6,29),7-(6,29)]
    38       2.238763       2.238763       2.238763    6[7-(1,1),7-(6,29),7-(6,29)]
    39       2.358002       2.358002       2.358002    6[7-(1,1),7-(6,29),7-(6,29)]
    40       0.535293       0.535293       0.535293    6[7-(1,1),7-(6,29),7-(6,29)]
    41       1.430137       1.430137       1.430137    6[7-(1,1),7-(6,29),7-(6,29)]
    42       1.310898       1.310898       1.310898    6[7-(1,1),7-(6,29),7-(6,29)]
    43       2.369743       2.369743       2.369743    6[7-(1,1),7-(6,29),7-(6,29)]
    44       3.264587       3.264587       3.264587    6[7-(1,1),7-(6,29),7-(6,29)]
    45       3.145348       3.145348       3.145348    6[7-(1,1),7-(6,29),7-(6,29)]
    46       1.299157       1.299157       1.299157    6[7-(1,1),7-(6,29),7-(6,29)]
    47       0.404313       0.404313       0.404313    6[7-(1,1),7-(6,29),7-(6,29)]
    48       0.523552       0.523552       0.523552    6[7-(1,1),7-(6,29),7-(6,29)]
    49       2.925581       2.925581       2.925581    7[6-(7,7),6-(7,7),29-(17,17)]
    50       1.880678       1.880678       1.880678    7[1-(0),1-(0),6-(7,7)]
    51       2.805975       2.805975       2.805975    7[6-(7,7),6-(7,7),29-(17,17)]
    52       2.005054       2.005054       2.005054    7[6-(7,7),6-(7,7),29-(17,17)]
    53       0.013575       0.013575       0.013575    7[1-(0),1-(0),6-(7,7)]
    54       2.127228       2.127228       2.127228    7[1-(0),1-(0),6-(7,7)]
    55       0.743319       0.743319       0.743319    7[6-(7,7),6-(7,7),29-(17,17)]
    56       1.788222       1.788222       1.788222    7[1-(0),1-(0),6-(7,7)]
    57       0.862925       0.862925       0.862925    7[6-(7,7),6-(7,7),29-(17,17)]
    58       1.663846       1.663846       1.663846    7[6-(7,7),6-(7,7),29-(17,17)]
    59      -0.013575      -0.013575      -0.013575    7[1-(0),1-(0),6-(7,7)]
    60       1.541672       1.541672       1.541672    7[1-(0),1-(0),6-(7,7)]
    61       2.577769       2.577769       2.577769    7[6-(7,7),6-(7,7),29-(17,17)]
    62       3.622672       3.622672       3.622672    7[1-(0),1-(0),6-(7,7)]
    63       2.697375       2.697375       2.697375    7[6-(7,7),6-(7,7),29-(17,17)]
    64       3.498296       3.498296       3.498296    7[6-(7,7),6-(7,7),29-(17,17)]
    65       1.820875       1.820875       1.820875    7[1-(0),1-(0),6-(7,7)]
    66       3.376122       3.376122       3.376122    7[1-(0),1-(0),6-(7,7)]
    67       1.091131       1.091131       1.091131    7[6-(7,7),6-(7,7),29-(17,17)]
    68       0.046228       0.046228       0.046228    7[1-(0),1-(0),6-(7,7)]
    69       0.971525       0.971525       0.971525    7[6-(7,7),6-(7,7),29-(17,17)]
    70       0.170604       0.170604       0.170604    7[6-(7,7),6-(7,7),29-(17,17)]
    71       1.848025       1.848025       1.848025    7[1-(0),1-(0),6-(7,7)]
    72       0.292778       0.292778       0.292778    7[1-(0),1-(0),6-(7,7)]
    73       3.269724       3.269724       3.269724    17[29-(7,17),29-(7,17)]
    74       1.199363       1.199363       1.199363    17[29-(7,17),29-(7,17)]
    75        1.76841        1.76841        1.76841    17[29-(7,17),29-(7,17)]
    76       0.399176       0.399176       0.399176    17[29-(7,17),29-(7,17)]
    77       2.469537       2.469537       2.469537    17[29-(7,17),29-(7,17)]
    78        1.90049        1.90049        1.90049    17[29-(7,17),29-(7,17)]
    79       2.233626       2.233626       2.233626    17[29-(7,17),29-(7,17)]
    80       0.635087       0.635087       0.635087    17[29-(7,17),29-(7,17)]
    81        0.06604        0.06604        0.06604    17[29-(7,17),29-(7,17)]
    82       1.435274       1.435274       1.435274    17[29-(7,17),29-(7,17)]
    83       3.033813       3.033813       3.033813    17[29-(7,17),29-(7,17)]
    84        3.60286        3.60286        3.60286    17[29-(7,17),29-(7,17)]
