# Supplementary material for: A collection of forcefield precursors for metal–organic frameworks
Source: RSC Adv. 2019 Nov 13;9(63):36492–507. doi: 10.1039/c9ra07327b (PMC9075174; doi:10.1039/c9ra07327b)
Supplement: RA-009-C9RA07327B-s2734 [file RA-009-C9RA07327B-s2734.txt]

WILGEE_charged

7.738500    0.000000    0.000000
3.869162    19.084536    0.000000
3.869109    -0.000008    25.403343

     1      10.640292      10.640292      10.640292    14[9-(0),9-(0),9-(0),9-(0),9-(0),9-(0)]
     2      10.640328      10.640328      10.640328    14[9-(0),9-(0),9-(0),9-(0),9-(0),9-(0)]
     3       4.836479       4.836479       4.836479    14[9-(0),9-(0),9-(0),9-(0),9-(0),9-(0)]
     4       4.836443       4.836443       4.836443    14[9-(0),9-(0),9-(0),9-(0),9-(0),9-(0)]
     5       8.705622       8.705622       8.705622    14[9-(0),9-(0),9-(0),9-(0),9-(0),9-(0)]
     6      12.574909      12.574909      12.574909    14[9-(0),9-(0),9-(0),9-(0),9-(0),9-(0)]
     7       6.771149       6.771149       6.771149    14[9-(0),9-(0),9-(0),9-(0),9-(0),9-(0)]
     8       2.901862       2.901862       2.901862    14[9-(0),9-(0),9-(0),9-(0),9-(0),9-(0)]
     9      12.264599      12.264599      12.264599    9[14-(9,9,9,9,9)]
    10      10.271153      10.271153      10.271153    9[14-(9,9,9,9,9)]
    11      10.317596      10.317596      10.317596    9[14-(9,9,9,9,9)]
    12       9.015983       9.015983       9.015983    9[14-(9,9,9,9,9)]
    13      11.009419      11.009419      11.009419    9[14-(9,9,9,9,9)]
    14      10.962999      10.962999      10.962999    9[14-(9,9,9,9,9)]
    15       9.016014       9.016014       9.016014    9[14-(9,9,9,9,9)]
    16       7.140116       7.140116       7.140116    9[14-(9,9,9,9,9)]
    17      10.963011      10.963011      10.963011    9[14-(9,9,9,9,9)]
    18       4.526143       4.526143       4.526143    9[14-(9,9,9,9,9)]
    19      14.140375      14.140375      14.140375    9[14-(9,9,9,9,9)]
    20      10.317633      10.317633      10.317633    9[14-(9,9,9,9,9)]
    21       3.212172       3.212172       3.212172    9[14-(9,9,9,9,9)]
    22       5.205618       5.205618       5.205618    9[14-(9,9,9,9,9)]
    23       5.159175       5.159175       5.159175    9[14-(9,9,9,9,9)]
    24       6.460788       6.460788       6.460788    9[14-(9,9,9,9,9)]
    25       4.467352       4.467352       4.467352    9[14-(9,9,9,9,9)]
    26       4.513772       4.513772       4.513772    9[14-(9,9,9,9,9)]
    27       6.460757       6.460757       6.460757    9[14-(9,9,9,9,9)]
    28       8.336655       8.336655       8.336655    9[14-(9,9,9,9,9)]
    29        4.51376        4.51376        4.51376    9[14-(9,9,9,9,9)]
    30      10.950628      10.950628      10.950628    9[14-(9,9,9,9,9)]
    31       1.336396       1.336396       1.336396    9[14-(9,9,9,9,9)]
    32       5.159138       5.159138       5.159138    9[14-(9,9,9,9,9)]
    33       9.193146       9.193146       9.193146    9[14-(9,9,9,9,9)]
    34       9.163753       9.163753       9.163753    9[14-(9,9,9,9,9)]
    35       7.170307       7.170307       7.170307    9[14-(9,9,9,9,9)]
    36       8.218085       8.218085       8.218085    9[14-(9,9,9,9,9)]
    37       8.247504       8.247504       8.247504    9[14-(9,9,9,9,9)]
    38      10.240937      10.240937      10.240937    9[14-(9,9,9,9,9)]
    39      12.087396      12.087396      12.087396    9[14-(9,9,9,9,9)]
    40      12.116789      12.116789      12.116789    9[14-(9,9,9,9,9)]
    41       6.371731       6.371731       6.371731    9[14-(9,9,9,9,9)]
    42       5.323937       5.323937       5.323937    9[14-(9,9,9,9,9)]
    43      13.033017      13.033017      13.033017    9[14-(9,9,9,9,9)]
    44      11.039588      11.039588      11.039588    9[14-(9,9,9,9,9)]
    45       6.283625       6.283625       6.283625    9[14-(9,9,9,9,9)]
    46       6.313018       6.313018       6.313018    9[14-(9,9,9,9,9)]
    47       8.306464       8.306464       8.306464    9[14-(9,9,9,9,9)]
    48       7.258686       7.258686       7.258686    9[14-(9,9,9,9,9)]
    49       7.229267       7.229267       7.229267    9[14-(9,9,9,9,9)]
    50       5.235834       5.235834       5.235834    9[14-(9,9,9,9,9)]
    51       3.389375       3.389375       3.389375    9[14-(9,9,9,9,9)]
    52       3.359982       3.359982       3.359982    9[14-(9,9,9,9,9)]
    53        9.10504        9.10504        9.10504    9[14-(9,9,9,9,9)]
    54       2.414334       2.414334       2.414334    9[14-(9,9,9,9,9)]
    55       2.443754       2.443754       2.443754    9[14-(9,9,9,9,9)]
    56       4.437183       4.437183       4.437183    9[14-(9,9,9,9,9)]
    57        7.99533        7.99533        7.99533    47[7-(6,7),7-(6,7),7-(6,7)]
    58       3.627918       3.627918       3.627918    47[7-(6,7),7-(6,7),7-(6,7)]
    59       5.546945       5.546945       5.546945    47[7-(6,7),7-(6,7),7-(6,7)]
    60       2.175898       2.175898       2.175898    47[7-(6,7),7-(6,7),7-(6,7)]
    61       9.416104       9.416104       9.416104    47[7-(6,7),7-(6,7),7-(6,7)]
    62        6.04506        6.04506        6.04506    47[7-(6,7),7-(6,7),7-(6,7)]
    63       4.126103       4.126103       4.126103    47[7-(6,7),7-(6,7),7-(6,7)]
    64       7.497144       7.497144       7.497144    47[7-(6,7),7-(6,7),7-(6,7)]
    65       7.481441       7.481441       7.481441    47[7-(6,7),7-(6,7),7-(6,7)]
    66      11.848853      11.848853      11.848853    47[7-(6,7),7-(6,7),7-(6,7)]
    67       9.929826       9.929826       9.929826    47[7-(6,7),7-(6,7),7-(6,7)]
    68      13.300873      13.300873      13.300873    47[7-(6,7),7-(6,7),7-(6,7)]
    69       6.060667       6.060667       6.060667    47[7-(6,7),7-(6,7),7-(6,7)]
    70       9.431711       9.431711       9.431711    47[7-(6,7),7-(6,7),7-(6,7)]
    71      11.350706      11.350706      11.350706    47[7-(6,7),7-(6,7),7-(6,7)]
    72       7.979627       7.979627       7.979627    47[7-(6,7),7-(6,7),7-(6,7)]
    73      12.314888      12.314888      12.314888    1[6-(6,7)]
    74       4.842604       4.842604       4.842604    1[6-(6,6)]
    75       8.303381       8.303381       8.303381    1[6-(6,7)]
    76        4.88596        4.88596        4.88596    1[6-(6,7)]
    77       4.444082       4.444082       4.444082    1[6-(6,6)]
    78       1.493511       1.493511       1.493511    1[6-(6,7)]
    79       3.987595       3.987595       3.987595    1[6-(6,7)]
    80       2.990092       2.990092       2.990092    1[6-(6,6)]
    81       7.658728       7.658728       7.658728    1[6-(6,7)]
    82       8.965699       8.965699       8.965699    1[6-(6,7)]
    83       8.699486       8.699486       8.699486    1[6-(6,6)]
    84       5.238946       5.238946       5.238946    1[6-(6,7)]
    85       8.656128       8.656128       8.656128    1[6-(6,7)]
    86       9.098008       9.098008       9.098008    1[6-(6,6)]
    87       4.310318       4.310318       4.310318    1[6-(6,7)]
    88       1.816189       1.816189       1.816189    1[6-(6,7)]
    89        2.81367        2.81367        2.81367    1[6-(6,6)]
    90       5.883551       5.883551       5.883551    1[6-(6,7)]
    91       8.965697       8.965697       8.965697    1[6-(6,7)]
    92       8.699502       8.699502       8.699502    1[6-(6,6)]
    93       9.108118       9.108118       9.108118    1[6-(6,7)]
    94       8.656188       8.656188       8.656188    1[6-(6,7)]
    95       9.098045       9.098045       9.098045    1[6-(6,6)]
    96       8.179506       8.179506       8.179506    1[6-(6,7)]
    97       5.685398       5.685398       5.685398    1[6-(6,7)]
    98       6.682903       6.682903       6.682903    1[6-(6,6)]
    99       9.752748       9.752748       9.752748    1[6-(6,7)]
   100       4.576454       4.576454       4.576454    1[6-(6,7)]
   101       4.842647       4.842647       4.842647    1[6-(6,6)]
   102       4.434075       4.434075       4.434075    1[6-(6,7)]
   103       4.885962       4.885962       4.885962    1[6-(6,7)]
   104       4.444104       4.444104       4.444104    1[6-(6,6)]
   105       5.362686       5.362686       5.362686    1[6-(6,7)]
   106       7.856838       7.856838       7.856838    1[6-(6,7)]
   107       6.859356       6.859356       6.859356    1[6-(6,6)]
   108       3.789494       3.789494       3.789494    1[6-(6,7)]
   109       3.161883       3.161883       3.161883    1[6-(6,7)]
   110      10.634167      10.634167      10.634167    1[6-(6,6)]
   111        7.17339        7.17339        7.17339    1[6-(6,7)]
   112      10.590811      10.590811      10.590811    1[6-(6,7)]
   113      11.032689      11.032689      11.032689    1[6-(6,6)]
   114       13.98326       13.98326       13.98326    1[6-(6,7)]
   115      11.489176      11.489176      11.489176    1[6-(6,7)]
   116      12.486679      12.486679      12.486679    1[6-(6,6)]
   117       7.818043       7.818043       7.818043    1[6-(6,7)]
   118       6.511072       6.511072       6.511072    1[6-(6,7)]
   119       6.777285       6.777285       6.777285    1[6-(6,6)]
   120      10.237825      10.237825      10.237825    1[6-(6,7)]
   121       6.820643       6.820643       6.820643    1[6-(6,7)]
   122       6.378763       6.378763       6.378763    1[6-(6,6)]
   123      11.166453      11.166453      11.166453    1[6-(6,7)]
   124      13.660582      13.660582      13.660582    1[6-(6,7)]
   125      12.663101      12.663101      12.663101    1[6-(6,6)]
   126        9.59322        9.59322        9.59322    1[6-(6,7)]
   127       6.511074       6.511074       6.511074    1[6-(6,7)]
   128       6.777269       6.777269       6.777269    1[6-(6,6)]
   129       6.368653       6.368653       6.368653    1[6-(6,7)]
   130       6.820583       6.820583       6.820583    1[6-(6,7)]
   131       6.378726       6.378726       6.378726    1[6-(6,6)]
   132       7.297265       7.297265       7.297265    1[6-(6,7)]
   133       9.791373       9.791373       9.791373    1[6-(6,7)]
   134       8.793868       8.793868       8.793868    1[6-(6,6)]
   135       5.724023       5.724023       5.724023    1[6-(6,7)]
   136      10.900317      10.900317      10.900317    1[6-(6,7)]
   137      10.634124      10.634124      10.634124    1[6-(6,6)]
   138      11.042696      11.042696      11.042696    1[6-(6,7)]
   139      10.590809      10.590809      10.590809    1[6-(6,7)]
   140      11.032667      11.032667      11.032667    1[6-(6,6)]
   141      10.114085      10.114085      10.114085    1[6-(6,7)]
   142       7.619933       7.619933       7.619933    1[6-(6,7)]
   143       8.617415       8.617415       8.617415    1[6-(6,6)]
   144      11.687277      11.687277      11.687277    1[6-(6,7)]
   145      12.317208      12.317208      12.317208    6[1-(0),6-(1,6),7-(7,47)]
   146      12.464246      12.464246      12.464246    6[1-(0),6-(1,7),6-(6,6)]
   147      12.432516      12.432516      12.432516    6[6-(1,6),6-(1,7),6-(6,6)]
   148      12.228984      12.228984      12.228984    6[1-(0),6-(6,6),7-(7,47)]
   149       5.003578       5.003578       5.003578    6[1-(0),6-(1,6),7-(7,47)]
   150       4.728082       4.728082       4.728082    6[1-(0),6-(1,7),6-(6,6)]
   151       4.889807       4.889807       4.889807    6[6-(1,6),6-(1,7),6-(6,6)]
   152        5.27905        5.27905        5.27905    6[1-(0),6-(6,6),7-(7,47)]
   153       3.156478       3.156478       3.156478    6[1-(0),6-(1,6),7-(7,47)]
   154       2.563702       2.563702       2.563702    6[1-(0),6-(1,7),6-(6,6)]
   155       9.072551       9.072551       9.072551    6[6-(1,6),6-(1,7),6-(6,6)]
   156        8.50687        8.50687        8.50687    6[1-(0),6-(6,6),7-(7,47)]
   157       8.963371       8.963371       8.963371    6[1-(0),6-(1,6),7-(7,47)]
   158       8.816334       8.816334       8.816334    6[1-(0),6-(1,7),6-(6,6)]
   159       8.848052       8.848052       8.848052    6[6-(1,6),6-(1,7),6-(6,6)]
   160       9.051571       9.051571       9.051571    6[1-(0),6-(6,6),7-(7,47)]
   161       8.538501       8.538501       8.538501    6[1-(0),6-(1,6),7-(7,47)]
   162       8.813999       8.813999       8.813999    6[1-(0),6-(1,7),6-(6,6)]
   163       8.652261       8.652261       8.652261    6[6-(1,6),6-(1,7),6-(6,6)]
   164       8.263005       8.263005       8.263005    6[1-(0),6-(6,6),7-(7,47)]
   165       2.647305       2.647305       2.647305    6[1-(0),6-(1,6),7-(7,47)]
   166       3.240067       3.240067       3.240067    6[1-(0),6-(1,7),6-(6,6)]
   167       4.469716       4.469716       4.469716    6[6-(1,6),6-(1,7),6-(6,6)]
   168        5.03541        5.03541        5.03541    6[1-(0),6-(6,6),7-(7,47)]
   169       8.963383       8.963383       8.963383    6[1-(0),6-(1,6),7-(7,47)]
   170       8.816357       8.816357       8.816357    6[1-(0),6-(1,7),6-(6,6)]
   171       8.848094       8.848094       8.848094    6[6-(1,6),6-(1,7),6-(6,6)]
   172       9.051621       9.051621       9.051621    6[1-(0),6-(6,6),7-(7,47)]
   173       8.538565       8.538565       8.538565    6[1-(0),6-(1,6),7-(7,47)]
   174       8.814049       8.814049       8.814049    6[1-(0),6-(1,7),6-(6,6)]
   175       8.652317       8.652317       8.652317    6[6-(1,6),6-(1,7),6-(6,6)]
   176        8.26308        8.26308        8.26308    6[1-(0),6-(6,6),7-(7,47)]
   177       6.516512       6.516512       6.516512    6[1-(0),6-(1,6),7-(7,47)]
   178       7.109288       7.109288       7.109288    6[1-(0),6-(1,7),6-(6,6)]
   179       8.338934       8.338934       8.338934    6[6-(1,6),6-(1,7),6-(6,6)]
   180        8.90461        8.90461        8.90461    6[1-(0),6-(6,6),7-(7,47)]
   181       4.578778       4.578778       4.578778    6[1-(0),6-(1,6),7-(7,47)]
   182       4.725802       4.725802       4.725802    6[1-(0),6-(1,7),6-(6,6)]
   183       4.694077       4.694077       4.694077    6[6-(1,6),6-(1,7),6-(6,6)]
   184       4.490564       4.490564       4.490564    6[1-(0),6-(6,6),7-(7,47)]
   185       5.003594       5.003594       5.003594    6[1-(0),6-(1,6),7-(7,47)]
   186        4.72811        4.72811        4.72811    6[1-(0),6-(1,7),6-(6,6)]
   187       4.889854       4.889854       4.889854    6[6-(1,6),6-(1,7),6-(6,6)]
   188       5.279104       5.279104       5.279104    6[1-(0),6-(6,6),7-(7,47)]
   189       7.025726       7.025726       7.025726    6[1-(0),6-(1,6),7-(7,47)]
   190       6.432963       6.432963       6.432963    6[1-(0),6-(1,7),6-(6,6)]
   191       5.203319       5.203319       5.203319    6[6-(1,6),6-(1,7),6-(6,6)]
   192       4.637632       4.637632       4.637632    6[1-(0),6-(6,6),7-(7,47)]
   193       3.159563       3.159563       3.159563    6[1-(0),6-(1,6),7-(7,47)]
   194       3.012525       3.012525       3.012525    6[1-(0),6-(1,7),6-(6,6)]
   195       3.044255       3.044255       3.044255    6[6-(1,6),6-(1,7),6-(6,6)]
   196       3.247787       3.247787       3.247787    6[1-(0),6-(6,6),7-(7,47)]
   197      10.473193      10.473193      10.473193    6[1-(0),6-(1,6),7-(7,47)]
   198      10.748689      10.748689      10.748689    6[1-(0),6-(1,7),6-(6,6)]
   199      10.586964      10.586964      10.586964    6[6-(1,6),6-(1,7),6-(6,6)]
   200      10.197721      10.197721      10.197721    6[1-(0),6-(6,6),7-(7,47)]
   201      12.320293      12.320293      12.320293    6[1-(0),6-(1,6),7-(7,47)]
   202      12.913069      12.913069      12.913069    6[1-(0),6-(1,7),6-(6,6)]
   203        6.40422        6.40422        6.40422    6[6-(1,6),6-(1,7),6-(6,6)]
   204       6.969901       6.969901       6.969901    6[1-(0),6-(6,6),7-(7,47)]
   205         6.5134         6.5134         6.5134    6[1-(0),6-(1,6),7-(7,47)]
   206       6.660437       6.660437       6.660437    6[1-(0),6-(1,7),6-(6,6)]
   207       6.628719       6.628719       6.628719    6[6-(1,6),6-(1,7),6-(6,6)]
   208         6.4252         6.4252         6.4252    6[1-(0),6-(6,6),7-(7,47)]
   209        6.93827        6.93827        6.93827    6[1-(0),6-(1,6),7-(7,47)]
   210       6.662772       6.662772       6.662772    6[1-(0),6-(1,7),6-(6,6)]
   211        6.82451        6.82451        6.82451    6[6-(1,6),6-(1,7),6-(6,6)]
   212       7.213766       7.213766       7.213766    6[1-(0),6-(6,6),7-(7,47)]
   213      12.829466      12.829466      12.829466    6[1-(0),6-(1,6),7-(7,47)]
   214      12.236704      12.236704      12.236704    6[1-(0),6-(1,7),6-(6,6)]
   215      11.007055      11.007055      11.007055    6[6-(1,6),6-(1,7),6-(6,6)]
   216      10.441361      10.441361      10.441361    6[1-(0),6-(6,6),7-(7,47)]
   217       6.513388       6.513388       6.513388    6[1-(0),6-(1,6),7-(7,47)]
   218       6.660414       6.660414       6.660414    6[1-(0),6-(1,7),6-(6,6)]
   219       6.628677       6.628677       6.628677    6[6-(1,6),6-(1,7),6-(6,6)]
   220        6.42515        6.42515        6.42515    6[1-(0),6-(6,6),7-(7,47)]
   221       6.938206       6.938206       6.938206    6[1-(0),6-(1,6),7-(7,47)]
   222       6.662722       6.662722       6.662722    6[1-(0),6-(1,7),6-(6,6)]
   223       6.824454       6.824454       6.824454    6[6-(1,6),6-(1,7),6-(6,6)]
   224       7.213691       7.213691       7.213691    6[1-(0),6-(6,6),7-(7,47)]
   225       8.960259       8.960259       8.960259    6[1-(0),6-(1,6),7-(7,47)]
   226       8.367483       8.367483       8.367483    6[1-(0),6-(1,7),6-(6,6)]
   227       7.137837       7.137837       7.137837    6[6-(1,6),6-(1,7),6-(6,6)]
   228       6.572161       6.572161       6.572161    6[1-(0),6-(6,6),7-(7,47)]
   229      10.897993      10.897993      10.897993    6[1-(0),6-(1,6),7-(7,47)]
   230      10.750969      10.750969      10.750969    6[1-(0),6-(1,7),6-(6,6)]
   231      10.782694      10.782694      10.782694    6[6-(1,6),6-(1,7),6-(6,6)]
   232      10.986207      10.986207      10.986207    6[1-(0),6-(6,6),7-(7,47)]
   233      10.473177      10.473177      10.473177    6[1-(0),6-(1,6),7-(7,47)]
   234      10.748661      10.748661      10.748661    6[1-(0),6-(1,7),6-(6,6)]
   235      10.586917      10.586917      10.586917    6[6-(1,6),6-(1,7),6-(6,6)]
   236      10.197667      10.197667      10.197667    6[1-(0),6-(6,6),7-(7,47)]
   237       8.451045       8.451045       8.451045    6[1-(0),6-(1,6),7-(7,47)]
   238       9.043808       9.043808       9.043808    6[1-(0),6-(1,7),6-(6,6)]
   239      10.273452      10.273452      10.273452    6[6-(1,6),6-(1,7),6-(6,6)]
   240      10.839139      10.839139      10.839139    6[1-(0),6-(6,6),7-(7,47)]
   241      12.112126      12.112126      12.112126    7[6-(1,6),7-(6,47),47-(7,7)]
   242      12.177905      12.177905      12.177905    7[6-(1,6),7-(6,47),47-(7,7)]
   243       5.541391       5.541391       5.541391    7[6-(1,6),7-(6,47),47-(7,7)]
   244       5.424549       5.424549       5.424549    7[6-(1,6),7-(6,47),47-(7,7)]
   245       2.598535       2.598535       2.598535    7[6-(1,6),7-(6,47),47-(7,7)]
   246       9.122087       9.122087       9.122087    7[6-(1,6),7-(6,47),47-(7,7)]
   247       9.168428       9.168428       9.168428    7[6-(1,6),7-(6,47),47-(7,7)]
   248        9.10266        9.10266        9.10266    7[6-(1,6),7-(6,47),47-(7,7)]
   249       8.000664       8.000664       8.000664    7[6-(1,6),7-(6,47),47-(7,7)]
   250       8.117518       8.117518       8.117518    7[6-(1,6),7-(6,47),47-(7,7)]
   251        3.20526        3.20526        3.20526    7[6-(1,6),7-(6,47),47-(7,7)]
   252       4.420206       4.420206       4.420206    7[6-(1,6),7-(6,47),47-(7,7)]
   253       9.168466       9.168466       9.168466    7[6-(1,6),7-(6,47),47-(7,7)]
   254       9.102679       9.102679       9.102679    7[6-(1,6),7-(6,47),47-(7,7)]
   255       8.000751       8.000751       8.000751    7[6-(1,6),7-(6,47),47-(7,7)]
   256       8.117599       8.117599       8.117599    7[6-(1,6),7-(6,47),47-(7,7)]
   257       7.074449       7.074449       7.074449    7[6-(1,6),7-(6,47),47-(7,7)]
   258       8.289392       8.289392       8.289392    7[6-(1,6),7-(6,47),47-(7,7)]
   259       4.373719       4.373719       4.373719    7[6-(1,6),7-(6,47),47-(7,7)]
   260       4.439494       4.439494       4.439494    7[6-(1,6),7-(6,47),47-(7,7)]
   261       5.541433       5.541433       5.541433    7[6-(1,6),7-(6,47),47-(7,7)]
   262       5.424572       5.424572       5.424572    7[6-(1,6),7-(6,47),47-(7,7)]
   263       6.467777       6.467777       6.467777    7[6-(1,6),7-(6,47),47-(7,7)]
   264       5.252836       5.252836       5.252836    7[6-(1,6),7-(6,47),47-(7,7)]
   265       3.364645       3.364645       3.364645    7[6-(1,6),7-(6,47),47-(7,7)]
   266       3.298866       3.298866       3.298866    7[6-(1,6),7-(6,47),47-(7,7)]
   267        9.93538        9.93538        9.93538    7[6-(1,6),7-(6,47),47-(7,7)]
   268      10.052222      10.052222      10.052222    7[6-(1,6),7-(6,47),47-(7,7)]
   269      12.878236      12.878236      12.878236    7[6-(1,6),7-(6,47),47-(7,7)]
   270       6.354684       6.354684       6.354684    7[6-(1,6),7-(6,47),47-(7,7)]
   271       6.308343       6.308343       6.308343    7[6-(1,6),7-(6,47),47-(7,7)]
   272       6.374111       6.374111       6.374111    7[6-(1,6),7-(6,47),47-(7,7)]
   273       7.476107       7.476107       7.476107    7[6-(1,6),7-(6,47),47-(7,7)]
   274       7.359253       7.359253       7.359253    7[6-(1,6),7-(6,47),47-(7,7)]
   275      12.271511      12.271511      12.271511    7[6-(1,6),7-(6,47),47-(7,7)]
   276      11.056565      11.056565      11.056565    7[6-(1,6),7-(6,47),47-(7,7)]
   277       6.308305       6.308305       6.308305    7[6-(1,6),7-(6,47),47-(7,7)]
   278       6.374092       6.374092       6.374092    7[6-(1,6),7-(6,47),47-(7,7)]
   279        7.47602        7.47602        7.47602    7[6-(1,6),7-(6,47),47-(7,7)]
   280       7.359172       7.359172       7.359172    7[6-(1,6),7-(6,47),47-(7,7)]
   281       8.402322       8.402322       8.402322    7[6-(1,6),7-(6,47),47-(7,7)]
   282       7.187379       7.187379       7.187379    7[6-(1,6),7-(6,47),47-(7,7)]
   283      11.103052      11.103052      11.103052    7[6-(1,6),7-(6,47),47-(7,7)]
   284      11.037277      11.037277      11.037277    7[6-(1,6),7-(6,47),47-(7,7)]
   285       9.935338       9.935338       9.935338    7[6-(1,6),7-(6,47),47-(7,7)]
   286      10.052199      10.052199      10.052199    7[6-(1,6),7-(6,47),47-(7,7)]
   287       9.008994       9.008994       9.008994    7[6-(1,6),7-(6,47),47-(7,7)]
   288      10.223935      10.223935      10.223935    7[6-(1,6),7-(6,47),47-(7,7)]
