# Supplementary material for: A collection of forcefield precursors for metal–organic frameworks
Source: RSC Adv. 2019 Nov 13;9(63):36492–507. doi: 10.1039/c9ra07327b (PMC9075174; doi:10.1039/c9ra07327b)
Supplement: RA-009-C9RA07327B-s2735 [file RA-009-C9RA07327B-s2735.txt]

WIWHUG_clean

6.644400    0.000000    0.000000
-0.236167    7.896869    0.000000
0.000000    0.000000    24.942000

     1       4.116091       4.116091       4.116091    29[7-(1,1,6),7-(6,6),8-(6),8-(6)]
     2       0.688613       0.688613       0.688613    29[7-(1,1,6),7-(6,6),8-(6),8-(6)]
     3       2.292142       2.292142       2.292142    29[7-(1,1,6),7-(6,6),8-(6),8-(6)]
     4        5.71962        5.71962        5.71962    29[7-(1,1,6),7-(6,6),8-(6),8-(6)]
     5       3.964991       3.964991       3.964991    1[6-(6,7)]
     6       5.304685       5.304685       5.304685    1[6-(6,6)]
     7       1.585924       1.585924       1.585924    1[6-(6,6)]
     8       0.219341       0.219341       0.219341    1[6-(6,7)]
     9        0.73036        0.73036        0.73036    1[6-(6,6)]
    10       2.541332       2.541332       2.541332    1[6-(6,6)]
    11       4.681516       4.681516       4.681516    1[6-(6,6)]
    12       5.988596       5.988596       5.988596    1[6-(6,7)]
    13       3.013152       3.013152       3.013152    1[6-(6,7)]
    14       1.609393       1.609393       1.609393    1[6-(6,6)]
    15       0.482853       0.482853       0.482853    1[6-(6,6,7)]
    16       1.099528       1.099528       1.099528    1[6-(1,6,6)]
    17       2.413613       2.413613       2.413613    1[6-(1,6,6)]
    18       3.806439       3.806439       3.806439    1[6-(6,6,7)]
    19        5.57563        5.57563        5.57563    1[6-(1,6,6)]
    20       4.256883       4.256883       4.256883    1[6-(1,6,6)]
    21       5.837819       5.837819       5.837819    1[7-(1,6,29)]
    22       2.571732       2.571732       2.571732    1[7-(1,6,29)]
    23       6.057306       6.057306       6.057306    1[7-(1,6,29)]
    24       2.797183       2.797183       2.797183    1[7-(1,6,29)]
    25       2.443242       2.443242       2.443242    1[6-(6,7)]
    26       1.103548       1.103548       1.103548    1[6-(6,6)]
    27       4.822309       4.822309       4.822309    1[6-(6,6)]
    28       6.188892       6.188892       6.188892    1[6-(6,7)]
    29       5.677873       5.677873       5.677873    1[6-(6,6)]
    30       3.866901       3.866901       3.866901    1[6-(6,6)]
    31       1.726717       1.726717       1.726717    1[6-(6,6)]
    32       0.419637       0.419637       0.419637    1[6-(6,7)]
    33       3.395081       3.395081       3.395081    1[6-(6,7)]
    34        4.79884        4.79884        4.79884    1[6-(6,6)]
    35        5.92538        5.92538        5.92538    1[6-(6,6,7)]
    36       5.308705       5.308705       5.308705    1[6-(1,6,6)]
    37        3.99462        3.99462        3.99462    1[6-(1,6,6)]
    38       2.601794       2.601794       2.601794    1[6-(6,6,7)]
    39       0.832603       0.832603       0.832603    1[6-(1,6,6)]
    40        2.15135        2.15135        2.15135    1[6-(1,6,6)]
    41       0.570414       0.570414       0.570414    1[7-(1,6,29)]
    42       3.836501       3.836501       3.836501    1[7-(1,6,29)]
    43       0.350927       0.350927       0.350927    1[7-(1,6,29)]
    44        3.61105        3.61105        3.61105    1[7-(1,6,29)]
    45       4.842308       4.842308       4.842308    6[1-(0),6-(1,6),7-(6,29)]
    46       5.632825       5.632825       5.632825    6[1-(0),6-(1,7),6-(6,6)]
    47       0.251969       0.251969       0.251969    6[6-(1,6),6-(1,6),6-(1,6)]
    48       0.710506       0.710506       0.710506    6[1-(0),6-(1,7),6-(6,6)]
    49       6.536421       6.536421       6.536421    6[1-(0),6-(1,6),7-(6,29)]
    50       1.059013       1.059013       1.059013    6[1-(0),6-(1,6),6-(6,6)]
    51       2.202115       2.202115       2.202115    6[1-(0),6-(1,6),6-(6,6)]
    52       2.996529       2.996529       2.996529    6[6-(1,6),6-(1,6),6-(1,6)]
    53       4.317912       4.317912       4.317912    6[1-(0),6-(1,7),6-(6,6)]
    54       5.084904       5.084904       5.084904    6[1-(0),6-(1,6),7-(6,29)]
    55       3.357375       3.357375       3.357375    6[1-(0),6-(1,6),7-(6,29)]
    56       2.501381       2.501381       2.501381    6[1-(0),6-(1,7),6-(6,6)]
    57       1.869156       1.869156       1.869156    6[6-(1,6,7),8-(0),8-(29)]
    58       0.918155       0.918155       0.918155    6[1-(0),6-(1,1,6),6-(8,8),7-(1,1,29)]
    59       1.706868       1.706868       1.706868    6[1-(0),1-(0),6-(1,6,7),6-(8,8)]
    60       2.367006       2.367006       2.367006    6[6-(1,1,6),8-(0),8-(29)]
    61       5.265845       5.265845       5.265845    6[6-(1,6,7),8-(0),8-(29)]
    62       4.266266       4.266266       4.266266    6[1-(0),6-(1,1,6),6-(8,8),7-(1,1,29)]
    63       4.950833       4.950833       4.950833    6[1-(0),1-(0),6-(1,6,7),6-(8,8)]
    64       5.713783       5.713783       5.713783    6[6-(1,1,6),8-(0),8-(29)]
    65       1.565925       1.565925       1.565925    6[1-(0),6-(1,6),7-(6,29)]
    66       0.775408       0.775408       0.775408    6[1-(0),6-(1,7),6-(6,6)]
    67       6.156264       6.156264       6.156264    6[6-(1,6),6-(1,6),6-(1,6)]
    68       5.697727       5.697727       5.697727    6[1-(0),6-(1,7),6-(6,6)]
    69      -0.128188      -0.128188      -0.128188    6[1-(0),6-(1,6),7-(6,29)]
    70        5.34922        5.34922        5.34922    6[1-(0),6-(1,6),6-(6,6)]
    71       4.206118       4.206118       4.206118    6[1-(0),6-(1,6),6-(6,6)]
    72       3.411704       3.411704       3.411704    6[6-(1,6),6-(1,6),6-(1,6)]
    73       2.090321       2.090321       2.090321    6[1-(0),6-(1,7),6-(6,6)]
    74       1.323329       1.323329       1.323329    6[1-(0),6-(1,6),7-(6,29)]
    75       3.050858       3.050858       3.050858    6[1-(0),6-(1,6),7-(6,29)]
    76       3.906852       3.906852       3.906852    6[1-(0),6-(1,7),6-(6,6)]
    77       4.539077       4.539077       4.539077    6[6-(1,6,7),8-(0),8-(29)]
    78       5.490078       5.490078       5.490078    6[1-(0),6-(1,1,6),6-(8,8),7-(1,1,29)]
    79       4.701365       4.701365       4.701365    6[1-(0),1-(0),6-(1,6,7),6-(8,8)]
    80       4.041227       4.041227       4.041227    6[6-(1,1,6),8-(0),8-(29)]
    81       1.142388       1.142388       1.142388    6[6-(1,6,7),8-(0),8-(29)]
    82       2.141967       2.141967       2.141967    6[1-(0),6-(1,1,6),6-(8,8),7-(1,1,29)]
    83         1.4574         1.4574         1.4574    6[1-(0),1-(0),6-(1,6,7),6-(8,8)]
    84       0.930617       0.930617       0.930617    6[6-(1,1,6),8-(0),8-(29)]
    85       5.273033       5.273033       5.273033    7[6-(1,6),6-(1,6),29-(7,8,8)]
    86       4.616237       4.616237       4.616237    7[6-(1,6),6-(1,6),29-(7,8,8)]
    87      -0.142636      -0.142636      -0.142636    7[1-(0),1-(0),6-(1,6,6),29-(7,8,8)]
    88       3.244073       3.244073       3.244073    7[1-(0),1-(0),6-(1,6,6),29-(7,8,8)]
    89         1.1352         1.1352         1.1352    7[6-(1,6),6-(1,6),29-(7,8,8)]
    90       1.791996       1.791996       1.791996    7[6-(1,6),6-(1,6),29-(7,8,8)]
    91      -0.093531      -0.093531      -0.093531    7[1-(0),1-(0),6-(1,6,6),29-(7,8,8)]
    92        3.16416        3.16416        3.16416    7[1-(0),1-(0),6-(1,6,6),29-(7,8,8)]
    93       2.624644       2.624644       2.624644    8[6-(6,8)]
    94       1.807525       1.807525       1.807525    8[6-(6,8),29-(7,7,8)]
    95       3.228196       3.228196       3.228196    8[6-(6,8),29-(7,7,8)]
    96       2.282425       2.282425       2.282425    8[6-(6,8)]
    97       5.179688       5.179688       5.179688    8[6-(6,8),29-(7,7,8)]
    98       6.032691       6.032691       6.032691    8[6-(6,8)]
    99       5.752179       5.752179       5.752179    8[6-(6,8)]
   100        6.04993        6.04993        6.04993    8[6-(6,8),29-(7,7,8)]
   101       3.783589       3.783589       3.783589    8[6-(6,8)]
   102       4.600708       4.600708       4.600708    8[6-(6,8),29-(7,7,8)]
   103       3.180037       3.180037       3.180037    8[6-(6,8),29-(7,7,8)]
   104       4.125808       4.125808       4.125808    8[6-(6,8)]
   105       1.228545       1.228545       1.228545    8[6-(6,8),29-(7,7,8)]
   106       0.375542       0.375542       0.375542    8[6-(6,8)]
   107       0.656054       0.656054       0.656054    8[6-(6,8)]
   108       0.358303       0.358303       0.358303    8[6-(6,8),29-(7,7,8)]
