# Supplementary material for: A collection of forcefield precursors for metal–organic frameworks
Source: RSC Adv. 2019 Nov 13;9(63):36492–507. doi: 10.1039/c9ra07327b (PMC9075174; doi:10.1039/c9ra07327b)
Supplement: RA-009-C9RA07327B-s2736 [file RA-009-C9RA07327B-s2736.txt]

WIYFAM_clean

11.522800    0.000000    0.000000
0.000000    11.522800    0.000000
0.000000    0.000000    25.769200

     1       6.897663       6.897663       6.897663    30[7-(6,7),7-(6,7),8-(30,30,30),8-(6)]
     2       4.625137       4.625137       4.625137    30[7-(6,7),7-(6,7),8-(30,30,30),8-(6)]
     3       4.625137       4.625137       4.625137    30[7-(6,7),7-(6,7),8-(30,30,30),8-(6)]
     4       6.897663       6.897663       6.897663    30[7-(6,7),7-(6,7),8-(30,30,30),8-(6)]
     5       4.625137       4.625137       4.625137    30[7-(6,7),7-(6,7),8-(30,30,30),8-(6)]
     6       6.897663       6.897663       6.897663    30[7-(6,7),7-(6,7),8-(30,30,30),8-(6)]
     7       6.897663       6.897663       6.897663    30[7-(6,7),7-(6,7),8-(30,30,30),8-(6)]
     8       4.625137       4.625137       4.625137    30[7-(6,7),7-(6,7),8-(30,30,30),8-(6)]
     9      10.479987      10.479987      10.479987    1[6-(1,1,6)]
    10       9.538574       9.538574       9.538574    1[6-(1,1,6)]
    11      11.048061      11.048061      11.048061    1[6-(1,1,6)]
    12       1.042813       1.042813       1.042813    1[6-(1,1,6)]
    13       1.984226       1.984226       1.984226    1[6-(1,1,6)]
    14       0.474739       0.474739       0.474739    1[6-(1,1,6)]
    15       3.273627       3.273627       3.273627    1[6-(1,1,6)]
    16       4.089442       4.089442       4.089442    1[6-(1,1,6)]
    17       4.486978       4.486978       4.486978    1[6-(1,1,6)]
    18       8.249173       8.249173       8.249173    1[6-(1,1,6)]
    19       7.433358       7.433358       7.433358    1[6-(1,1,6)]
    20       7.035822       7.035822       7.035822    1[6-(1,1,6)]
    21       1.042813       1.042813       1.042813    1[6-(1,1,6)]
    22       1.984226       1.984226       1.984226    1[6-(1,1,6)]
    23       0.474739       0.474739       0.474739    1[6-(1,1,6)]
    24      10.479987      10.479987      10.479987    1[6-(1,1,6)]
    25       9.538574       9.538574       9.538574    1[6-(1,1,6)]
    26      11.048061      11.048061      11.048061    1[6-(1,1,6)]
    27       8.249173       8.249173       8.249173    1[6-(1,1,6)]
    28       7.433358       7.433358       7.433358    1[6-(1,1,6)]
    29       7.035822       7.035822       7.035822    1[6-(1,1,6)]
    30       3.273627       3.273627       3.273627    1[6-(1,1,6)]
    31       4.089442       4.089442       4.089442    1[6-(1,1,6)]
    32       4.486978       4.486978       4.486978    1[6-(1,1,6)]
    33       1.042813       1.042813       1.042813    1[6-(1,1,6)]
    34       1.984226       1.984226       1.984226    1[6-(1,1,6)]
    35       0.474739       0.474739       0.474739    1[6-(1,1,6)]
    36      10.479987      10.479987      10.479987    1[6-(1,1,6)]
    37       9.538574       9.538574       9.538574    1[6-(1,1,6)]
    38      11.048061      11.048061      11.048061    1[6-(1,1,6)]
    39       8.249173       8.249173       8.249173    1[6-(1,1,6)]
    40       7.433358       7.433358       7.433358    1[6-(1,1,6)]
    41       7.035822       7.035822       7.035822    1[6-(1,1,6)]
    42       3.273627       3.273627       3.273627    1[6-(1,1,6)]
    43       4.089442       4.089442       4.089442    1[6-(1,1,6)]
    44       4.486978       4.486978       4.486978    1[6-(1,1,6)]
    45      10.479987      10.479987      10.479987    1[6-(1,1,6)]
    46       9.538574       9.538574       9.538574    1[6-(1,1,6)]
    47      11.048061      11.048061      11.048061    1[6-(1,1,6)]
    48       1.042813       1.042813       1.042813    1[6-(1,1,6)]
    49       1.984226       1.984226       1.984226    1[6-(1,1,6)]
    50       0.474739       0.474739       0.474739    1[6-(1,1,6)]
    51       3.273627       3.273627       3.273627    1[6-(1,1,6)]
    52       4.089442       4.089442       4.089442    1[6-(1,1,6)]
    53       4.486978       4.486978       4.486978    1[6-(1,1,6)]
    54       8.249173       8.249173       8.249173    1[6-(1,1,6)]
    55       7.433358       7.433358       7.433358    1[6-(1,1,6)]
    56       7.035822       7.035822       7.035822    1[6-(1,1,6)]
    57       7.156811       7.156811       7.156811    1[6-(6,6)]
    58       4.365989       4.365989       4.365989    1[6-(6,6)]
    59       4.365989       4.365989       4.365989    1[6-(6,6)]
    60       7.156811       7.156811       7.156811    1[6-(6,6)]
    61       4.365989       4.365989       4.365989    1[6-(6,6)]
    62       7.156811       7.156811       7.156811    1[6-(6,6)]
    63       7.156811       7.156811       7.156811    1[6-(6,6)]
    64       4.365989       4.365989       4.365989    1[6-(6,6)]
    65      10.281794      10.281794      10.281794    6[1-(0),1-(0),1-(0),6-(6,7)]
    66       9.938415       9.938415       9.938415    6[6-(1,1,1),6-(6,6),7-(7,30)]
    67       1.241006       1.241006       1.241006    6[1-(0),1-(0),1-(0),6-(6,7)]
    68       1.584385       1.584385       1.584385    6[6-(1,1,1),6-(6,6),7-(7,30)]
    69       4.147056       4.147056       4.147056    6[1-(0),1-(0),1-(0),6-(6,7)]
    70       5.058509       5.058509       5.058509    6[6-(1,1,1),6-(6,6),7-(7,30)]
    71       7.375744       7.375744       7.375744    6[1-(0),1-(0),1-(0),6-(6,7)]
    72       6.464291       6.464291       6.464291    6[6-(1,1,1),6-(6,6),7-(7,30)]
    73       1.241006       1.241006       1.241006    6[1-(0),1-(0),1-(0),6-(6,7)]
    74       1.584385       1.584385       1.584385    6[6-(1,1,1),6-(6,6),7-(7,30)]
    75      10.281794      10.281794      10.281794    6[1-(0),1-(0),1-(0),6-(6,7)]
    76       9.938415       9.938415       9.938415    6[6-(1,1,1),6-(6,6),7-(7,30)]
    77       7.375744       7.375744       7.375744    6[1-(0),1-(0),1-(0),6-(6,7)]
    78       6.464291       6.464291       6.464291    6[6-(1,1,1),6-(6,6),7-(7,30)]
    79       4.147056       4.147056       4.147056    6[1-(0),1-(0),1-(0),6-(6,7)]
    80       5.058509       5.058509       5.058509    6[6-(1,1,1),6-(6,6),7-(7,30)]
    81       1.241006       1.241006       1.241006    6[1-(0),1-(0),1-(0),6-(6,7)]
    82       1.584385       1.584385       1.584385    6[6-(1,1,1),6-(6,6),7-(7,30)]
    83      10.281794      10.281794      10.281794    6[1-(0),1-(0),1-(0),6-(6,7)]
    84       9.938415       9.938415       9.938415    6[6-(1,1,1),6-(6,6),7-(7,30)]
    85       7.375744       7.375744       7.375744    6[1-(0),1-(0),1-(0),6-(6,7)]
    86       6.464291       6.464291       6.464291    6[6-(1,1,1),6-(6,6),7-(7,30)]
    87       4.147056       4.147056       4.147056    6[1-(0),1-(0),1-(0),6-(6,7)]
    88       5.058509       5.058509       5.058509    6[6-(1,1,1),6-(6,6),7-(7,30)]
    89      10.281794      10.281794      10.281794    6[1-(0),1-(0),1-(0),6-(6,7)]
    90       9.938415       9.938415       9.938415    6[6-(1,1,1),6-(6,6),7-(7,30)]
    91       1.241006       1.241006       1.241006    6[1-(0),1-(0),1-(0),6-(6,7)]
    92       1.584385       1.584385       1.584385    6[6-(1,1,1),6-(6,6),7-(7,30)]
    93       4.147056       4.147056       4.147056    6[1-(0),1-(0),1-(0),6-(6,7)]
    94       5.058509       5.058509       5.058509    6[6-(1,1,1),6-(6,6),7-(7,30)]
    95       7.375744       7.375744       7.375744    6[1-(0),1-(0),1-(0),6-(6,7)]
    96       6.464291       6.464291       6.464291    6[6-(1,1,1),6-(6,6),7-(7,30)]
    97       6.584128       6.584128       6.584128    6[1-(0),6-(1,6),6-(6,6)]
    98       4.938672       4.938672       4.938672    6[1-(0),6-(1,6),6-(6,6)]
    99       4.938672       4.938672       4.938672    6[1-(0),6-(1,6),6-(6,6)]
   100       6.584128       6.584128       6.584128    6[1-(0),6-(1,6),6-(6,6)]
   101       4.938672       4.938672       4.938672    6[1-(0),6-(1,6),6-(6,6)]
   102       6.584128       6.584128       6.584128    6[1-(0),6-(1,6),6-(6,6)]
   103       6.584128       6.584128       6.584128    6[1-(0),6-(1,6),6-(6,6)]
   104       4.938672       4.938672       4.938672    6[1-(0),6-(1,6),6-(6,6)]
   105      10.776123      10.776123      10.776123    6[6-(6,6),6-(6,7),6-(6,7)]
   106       0.746677       0.746677       0.746677    6[6-(6,6),6-(6,7),6-(6,7)]
   107         5.7614         5.7614         5.7614    6[6-(6,6),6-(6,7),6-(6,7)]
   108         5.7614         5.7614         5.7614    6[6-(6,6),6-(6,7),6-(6,7)]
   109       0.746677       0.746677       0.746677    6[6-(6,6),6-(6,7),6-(6,7)]
   110      10.776123      10.776123      10.776123    6[6-(6,6),6-(6,7),6-(6,7)]
   111         5.7614         5.7614         5.7614    6[6-(6,6),6-(6,7),6-(6,7)]
   112         5.7614         5.7614         5.7614    6[6-(6,6),6-(6,7),6-(6,7)]
   113         5.7614         5.7614         5.7614    6[6-(6,6),8-(30),8-(30)]
   114         5.7614         5.7614         5.7614    6[6-(1,6),6-(1,6),6-(8,8)]
   115         5.7614         5.7614         5.7614    6[6-(6,6),8-(30),8-(30)]
   116         5.7614         5.7614         5.7614    6[6-(1,6),6-(1,6),6-(8,8)]
   117         5.7614         5.7614         5.7614    6[6-(6,6),8-(30),8-(30)]
   118         5.7614         5.7614         5.7614    6[6-(1,6),6-(1,6),6-(8,8)]
   119         5.7614         5.7614         5.7614    6[6-(6,6),8-(30),8-(30)]
   120         5.7614         5.7614         5.7614    6[6-(1,6),6-(1,6),6-(8,8)]
   121       8.668602       8.668602       8.668602    7[6-(6,6),7-(6,30),30-(7,8,8)]
   122       2.854198       2.854198       2.854198    7[6-(6,6),7-(6,30),30-(7,8,8)]
   123       5.317772       5.317772       5.317772    7[6-(6,6),7-(6,30),30-(7,8,8)]
   124       6.205028       6.205028       6.205028    7[6-(6,6),7-(6,30),30-(7,8,8)]
   125       2.854198       2.854198       2.854198    7[6-(6,6),7-(6,30),30-(7,8,8)]
   126       8.668602       8.668602       8.668602    7[6-(6,6),7-(6,30),30-(7,8,8)]
   127       6.205028       6.205028       6.205028    7[6-(6,6),7-(6,30),30-(7,8,8)]
   128       5.317772       5.317772       5.317772    7[6-(6,6),7-(6,30),30-(7,8,8)]
   129       2.854198       2.854198       2.854198    7[6-(6,6),7-(6,30),30-(7,8,8)]
   130       8.668602       8.668602       8.668602    7[6-(6,6),7-(6,30),30-(7,8,8)]
   131       6.205028       6.205028       6.205028    7[6-(6,6),7-(6,30),30-(7,8,8)]
   132       5.317772       5.317772       5.317772    7[6-(6,6),7-(6,30),30-(7,8,8)]
   133       8.668602       8.668602       8.668602    7[6-(6,6),7-(6,30),30-(7,8,8)]
   134       2.854198       2.854198       2.854198    7[6-(6,6),7-(6,30),30-(7,8,8)]
   135       5.317772       5.317772       5.317772    7[6-(6,6),7-(6,30),30-(7,8,8)]
   136       6.205028       6.205028       6.205028    7[6-(6,6),7-(6,30),30-(7,8,8)]
   137        6.54956        6.54956        6.54956    8[6-(6,8),30-(7,7,8)]
   138        4.97324        4.97324        4.97324    8[6-(6,8),30-(7,7,8)]
   139        4.97324        4.97324        4.97324    8[6-(6,8),30-(7,7,8)]
   140        6.54956        6.54956        6.54956    8[6-(6,8),30-(7,7,8)]
   141        4.97324        4.97324        4.97324    8[6-(6,8),30-(7,7,8)]
   142        6.54956        6.54956        6.54956    8[6-(6,8),30-(7,7,8)]
   143        6.54956        6.54956        6.54956    8[6-(6,8),30-(7,7,8)]
   144        4.97324        4.97324        4.97324    8[6-(6,8),30-(7,7,8)]
   145         5.7614         5.7614         5.7614    8[30-(7,7,8),30-(7,7,8),30-(7,7,8),30-(7,7,8)]
   146         5.7614         5.7614         5.7614    8[30-(7,7,8),30-(7,7,8),30-(7,7,8),30-(7,7,8)]
