# Supplementary material for: A collection of forcefield precursors for metal–organic frameworks
Source: RSC Adv. 2019 Nov 13;9(63):36492–507. doi: 10.1039/c9ra07327b (PMC9075174; doi:10.1039/c9ra07327b)
Supplement: RA-009-C9RA07327B-s2737 [file RA-009-C9RA07327B-s2737.txt]

WIZDAL_clean

6.818500    0.000000    0.000000
-2.272813    14.983704    0.000000
2.272813    7.491848    12.976270

     1       4.382726       4.382726       4.382726    27[8-(6),8-(6,27),8-(6,27),8-(6,27),8-(6,27)]
     2      -0.162936      -0.162936      -0.162936    27[8-(6),8-(6,27),8-(6,27),8-(6,27),8-(6,27)]
     3       2.109893       2.109893       2.109893    27[8-(6),8-(6,27),8-(6,27),8-(6,27),8-(6,27)]
     4       2.435774       2.435774       2.435774    27[8-(6),8-(6,27),8-(6,27),8-(6,27),8-(6,27)]
     5       6.981436       6.981436       6.981436    27[8-(6),8-(6,27),8-(6,27),8-(6,27),8-(6,27)]
     6       4.708607       4.708607       4.708607    27[8-(6),8-(6,27),8-(6,27),8-(6,27),8-(6,27)]
     7       2.266809       2.266809       2.266809    1[6-(6,6)]
     8       6.812469       6.812469       6.812469    1[6-(6,6)]
     9       4.539654       4.539654       4.539654    1[6-(6,6)]
    10       4.551691       4.551691       4.551691    1[6-(6,6)]
    11       0.006031       0.006031       0.006031    1[6-(6,6)]
    12       2.278846       2.278846       2.278846    1[6-(6,6)]
    13       1.737694       1.737694       1.737694    6[6-(6,6),8-(27),8-(27,27)]
    14       0.847744       0.847744       0.847744    6[6-(1,6),6-(6,8),6-(8,8)]
    15       6.324705       6.324705       6.324705    6[6-(1,6),6-(6,6),8-(27,27)]
    16       1.360494       1.360494       1.360494    6[1-(0),6-(6,6),6-(6,8)]
    17       4.010533       4.010533       4.010533    6[6-(6,6),8-(27),8-(27,27)]
    18       3.120585       3.120585       3.120585    6[6-(1,6),6-(6,8),6-(8,8)]
    19       1.779044       1.779044       1.779044    6[6-(1,6),6-(6,6),8-(27,27)]
    20       5.906153       5.906153       5.906153    6[1-(0),6-(6,6),6-(6,8)]
    21       6.283357       6.283357       6.283357    6[6-(6,6),8-(27),8-(27,27)]
    22       5.393403       5.393403       5.393403    6[6-(1,6),6-(6,8),6-(8,8)]
    23       4.051863       4.051863       4.051863    6[6-(1,6),6-(6,6),8-(27,27)]
    24       3.633339       3.633339       3.633339    6[1-(0),6-(6,6),6-(6,8)]
    25       5.080806       5.080806       5.080806    6[6-(6,6),8-(27),8-(27,27)]
    26       5.970756       5.970756       5.970756    6[6-(1,6),6-(6,8),6-(8,8)]
    27       0.493795       0.493795       0.493795    6[6-(1,6),6-(6,6),8-(27,27)]
    28       5.458006       5.458006       5.458006    6[1-(0),6-(6,6),6-(6,8)]
    29       2.807967       2.807967       2.807967    6[6-(6,6),8-(27),8-(27,27)]
    30       3.697915       3.697915       3.697915    6[6-(1,6),6-(6,8),6-(8,8)]
    31       5.039456       5.039456       5.039456    6[6-(1,6),6-(6,6),8-(27,27)]
    32       0.912347       0.912347       0.912347    6[1-(0),6-(6,6),6-(6,8)]
    33       0.535143       0.535143       0.535143    6[6-(6,6),8-(27),8-(27,27)]
    34       1.425097       1.425097       1.425097    6[6-(1,6),6-(6,8),6-(8,8)]
    35       2.766637       2.766637       2.766637    6[6-(1,6),6-(6,6),8-(27,27)]
    36       3.185161       3.185161       3.185161    6[1-(0),6-(6,6),6-(6,8)]
    37       2.887701       2.887701       2.887701    8[6-(6,8),27-(8,8,8,8)]
    38       1.312834       1.312834       1.312834    8[6-(6,8),27-(8,8,8,8),27-(8,8,8,8)]
    39       5.852525       5.852525       5.852525    8[6-(6,6),27-(8,8,8,8),27-(8,8,8,8)]
    40       5.160543       5.160543       5.160543    8[6-(6,8),27-(8,8,8,8)]
    41        3.58567        3.58567        3.58567    8[6-(6,8),27-(8,8,8,8),27-(8,8,8,8)]
    42        1.30686        1.30686        1.30686    8[6-(6,6),27-(8,8,8,8),27-(8,8,8,8)]
    43       0.614865       0.614865       0.614865    8[6-(6,8),27-(8,8,8,8)]
    44       5.858499       5.858499       5.858499    8[6-(6,8),27-(8,8,8,8),27-(8,8,8,8)]
    45       3.579685       3.579685       3.579685    8[6-(6,6),27-(8,8,8,8),27-(8,8,8,8)]
    46       3.930799       3.930799       3.930799    8[6-(6,8),27-(8,8,8,8)]
    47       5.505666       5.505666       5.505666    8[6-(6,8),27-(8,8,8,8),27-(8,8,8,8)]
    48       0.965975       0.965975       0.965975    8[6-(6,6),27-(8,8,8,8),27-(8,8,8,8)]
    49       1.657957       1.657957       1.657957    8[6-(6,8),27-(8,8,8,8)]
    50        3.23283        3.23283        3.23283    8[6-(6,8),27-(8,8,8,8),27-(8,8,8,8)]
    51        5.51164        5.51164        5.51164    8[6-(6,6),27-(8,8,8,8),27-(8,8,8,8)]
    52       6.203635       6.203635       6.203635    8[6-(6,8),27-(8,8,8,8)]
    53       0.960001       0.960001       0.960001    8[6-(6,8),27-(8,8,8,8),27-(8,8,8,8)]
    54       3.238815       3.238815       3.238815    8[6-(6,6),27-(8,8,8,8),27-(8,8,8,8)]
