# Supplementary material for: A collection of forcefield precursors for metal–organic frameworks
Source: RSC Adv. 2019 Nov 13;9(63):36492–507. doi: 10.1039/c9ra07327b (PMC9075174; doi:10.1039/c9ra07327b)
Supplement: RA-009-C9RA07327B-s2738 [file RA-009-C9RA07327B-s2738.txt]

WIZDEP_clean

6.320200    0.000000    0.000000
-2.106742    15.138410    0.000000
2.106742    7.569204    13.110248

     1       4.252232       4.252232       4.252232    30[8-(6),8-(6),8-(6,30),8-(6,30)]
     2       0.038763       0.038763       0.038763    30[8-(6),8-(6),8-(6,30),8-(6,30)]
     3       2.145498       2.145498       2.145498    30[8-(6),8-(6),8-(6,30),8-(6,30)]
     4       2.067968       2.067968       2.067968    30[8-(6),8-(6),8-(6,30),8-(6,30)]
     5       6.281437       6.281437       6.281437    30[8-(6),8-(6),8-(6,30),8-(6,30)]
     6       4.174702       4.174702       4.174702    30[8-(6),8-(6),8-(6,30),8-(6,30)]
     7       2.221741       2.221741       2.221741    1[6-(6,6)]
     8        6.43521        6.43521        6.43521    1[6-(6,6)]
     9       4.328469       4.328469       4.328469    1[6-(6,6)]
    10       4.098459       4.098459       4.098459    1[6-(6,6)]
    11       -0.11501       -0.11501       -0.11501    1[6-(6,6)]
    12       1.991731       1.991731       1.991731    1[6-(6,6)]
    13       1.776925       1.776925       1.776925    6[6-(6,6),8-(30),8-(30)]
    14       0.904484       0.904484       0.904484    6[6-(1,6),6-(6,8),6-(8,8)]
    15       5.883727       5.883727       5.883727    6[6-(1,6),6-(6,6),8-(30,30)]
    16       1.317067       1.317067       1.317067    6[1-(0),6-(6,6),6-(6,8)]
    17       3.883655       3.883655       3.883655    6[6-(6,6),8-(30),8-(30)]
    18       3.011214       3.011214       3.011214    6[6-(1,6),6-(6,8),6-(8,8)]
    19       1.670257       1.670257       1.670257    6[6-(1,6),6-(6,6),8-(30,30)]
    20       5.530537       5.530537       5.530537    6[1-(0),6-(6,6),6-(6,8)]
    21       5.990393       5.990393       5.990393    6[6-(6,6),8-(30),8-(30)]
    22       5.117954       5.117954       5.117954    6[6-(1,6),6-(6,8),6-(8,8)]
    23       3.776997       3.776997       3.776997    6[6-(1,6),6-(6,6),8-(30,30)]
    24       3.423795       3.423795       3.423795    6[1-(0),6-(6,6),6-(6,8)]
    25       4.543275       4.543275       4.543275    6[6-(6,6),8-(30),8-(30)]
    26       5.415716       5.415716       5.415716    6[6-(1,6),6-(6,8),6-(8,8)]
    27       0.436473       0.436473       0.436473    6[6-(1,6),6-(6,6),8-(30,30)]
    28       5.003133       5.003133       5.003133    6[1-(0),6-(6,6),6-(6,8)]
    29       2.436545       2.436545       2.436545    6[6-(6,6),8-(30),8-(30)]
    30       3.308986       3.308986       3.308986    6[6-(1,6),6-(6,8),6-(8,8)]
    31       4.649943       4.649943       4.649943    6[6-(1,6),6-(6,6),8-(30,30)]
    32       0.789663       0.789663       0.789663    6[1-(0),6-(6,6),6-(6,8)]
    33       0.329807       0.329807       0.329807    6[6-(6,6),8-(30),8-(30)]
    34       1.202246       1.202246       1.202246    6[6-(1,6),6-(6,8),6-(8,8)]
    35       2.543203       2.543203       2.543203    6[6-(1,6),6-(6,6),8-(30,30)]
    36       2.896405       2.896405       2.896405    6[1-(0),6-(6,6),6-(6,8)]
    37       2.786957       2.786957       2.786957    8[6-(6,8),30-(8,8,8)]
    38       1.703673       1.703673       1.703673    8[6-(6,8),30-(8,8,8)]
    39       5.465898       5.465898       5.465898    8[6-(6,6),30-(8,8,8),30-(8,8,8)]
    40       4.893686       4.893686       4.893686    8[6-(6,8),30-(8,8,8)]
    41       3.810405       3.810405       3.810405    8[6-(6,8),30-(8,8,8)]
    42        1.25243        1.25243        1.25243    8[6-(6,6),30-(8,8,8),30-(8,8,8)]
    43       0.680224       0.680224       0.680224    8[6-(6,8),30-(8,8,8)]
    44       5.917141       5.917141       5.917141    8[6-(6,8),30-(8,8,8)]
    45       3.359167       3.359167       3.359167    8[6-(6,6),30-(8,8,8),30-(8,8,8)]
    46       3.533243       3.533243       3.533243    8[6-(6,8),30-(8,8,8)]
    47       4.616527       4.616527       4.616527    8[6-(6,8),30-(8,8,8)]
    48       0.854302       0.854302       0.854302    8[6-(6,6),30-(8,8,8),30-(8,8,8)]
    49       1.426514       1.426514       1.426514    8[6-(6,8),30-(8,8,8)]
    50       2.509795       2.509795       2.509795    8[6-(6,8),30-(8,8,8)]
    51        5.06777        5.06777        5.06777    8[6-(6,6),30-(8,8,8),30-(8,8,8)]
    52       5.639976       5.639976       5.639976    8[6-(6,8),30-(8,8,8)]
    53       0.403059       0.403059       0.403059    8[6-(6,8),30-(8,8,8)]
    54       2.961033       2.961033       2.961033    8[6-(6,6),30-(8,8,8),30-(8,8,8)]
