# Supplementary material for: A collection of forcefield precursors for metal–organic frameworks
Source: RSC Adv. 2019 Nov 13;9(63):36492–507. doi: 10.1039/c9ra07327b (PMC9075174; doi:10.1039/c9ra07327b)
Supplement: RA-009-C9RA07327B-s2739 [file RA-009-C9RA07327B-s2739.txt]

WOBHEB_clean

6.669400    0.000000    0.000000
-2.223135    15.160669    0.000000
2.223135    7.580336    13.129523

     1       2.300498       2.300498       2.300498    30[8-(6),8-(6,30),8-(6,30),8-(6,30),8-(6,30)]
     2       4.523632       4.523632       4.523632    30[8-(6),8-(6,30),8-(6,30),8-(6,30),8-(6,30)]
     3       6.746765       6.746765       6.746765    30[8-(6),8-(6,30),8-(6,30),8-(6,30),8-(6,30)]
     4       4.368902       4.368902       4.368902    30[8-(6),8-(6,30),8-(6,30),8-(6,30),8-(6,30)]
     5       2.145768       2.145768       2.145768    30[8-(6),8-(6,30),8-(6,30),8-(6,30),8-(6,30)]
     6      -0.077365      -0.077365      -0.077365    30[8-(6),8-(6,30),8-(6,30),8-(6,30),8-(6,30)]
     7       4.375126       4.375126       4.375126    1[6-(6,6)]
     8       2.151994       2.151994       2.151994    1[6-(6,6)]
     9      -0.071141      -0.071141      -0.071141    1[6-(6,6)]
    10       2.294274       2.294274       2.294274    1[6-(6,6)]
    11       4.517406       4.517406       4.517406    1[6-(6,6)]
    12       6.740541       6.740541       6.740541    1[6-(6,6)]
    13       4.925352       4.925352       4.925352    6[6-(6,6),8-(30),8-(30,30)]
    14       5.861069       5.861069       5.861069    6[6-(1,6),6-(6,8),6-(8,8)]
    15       5.360197       5.360197       5.360197    6[1-(0),6-(6,6),6-(6,8)]
    16       0.548225       0.548225       0.548225    6[6-(1,6),6-(6,6),8-(30,30)]
    17       0.479085       0.479085       0.479085    6[6-(6,6),8-(30),8-(30,30)]
    18       1.414801       1.414801       1.414801    6[6-(1,6),6-(6,8),6-(8,8)]
    19       3.137064       3.137064       3.137064    6[1-(0),6-(6,6),6-(6,8)]
    20       2.771357       2.771357       2.771357    6[6-(1,6),6-(6,6),8-(30,30)]
    21       2.702219       2.702219       2.702219    6[6-(6,6),8-(30),8-(30,30)]
    22       3.637936       3.637936       3.637936    6[6-(1,6),6-(6,8),6-(8,8)]
    23       0.913929       0.913929       0.913929    6[1-(0),6-(6,6),6-(6,8)]
    24       4.994492       4.994492       4.994492    6[6-(1,6),6-(6,6),8-(30,30)]
    25       1.744048       1.744048       1.744048    6[6-(6,6),8-(30),8-(30,30)]
    26       0.808331       0.808331       0.808331    6[6-(1,6),6-(6,8),6-(8,8)]
    27       1.309203       1.309203       1.309203    6[1-(0),6-(6,6),6-(6,8)]
    28       6.121175       6.121175       6.121175    6[6-(1,6),6-(6,6),8-(30,30)]
    29       6.190315       6.190315       6.190315    6[6-(6,6),8-(30),8-(30,30)]
    30       5.254599       5.254599       5.254599    6[6-(1,6),6-(6,8),6-(8,8)]
    31       3.532336       3.532336       3.532336    6[1-(0),6-(6,6),6-(6,8)]
    32       3.898043       3.898043       3.898043    6[6-(1,6),6-(6,6),8-(30,30)]
    33       3.967181       3.967181       3.967181    6[6-(6,6),8-(30),8-(30,30)]
    34       3.031464       3.031464       3.031464    6[6-(1,6),6-(6,8),6-(8,8)]
    35       5.755471       5.755471       5.755471    6[1-(0),6-(6,6),6-(6,8)]
    36       1.674908       1.674908       1.674908    6[6-(1,6),6-(6,6),8-(30,30)]
    37       3.778215       3.778215       3.778215    8[6-(6,8),30-(8,8,8,8)]
    38        5.31818        5.31818        5.31818    8[6-(6,8),30-(8,8,8,8),30-(8,8,8,8)]
    39       1.140468       1.140468       1.140468    8[6-(6,6),30-(8,8,8,8),30-(8,8,8,8)]
    40       6.001348       6.001348       6.001348    8[6-(6,8),30-(8,8,8,8)]
    41       0.871913       0.871913       0.871913    8[6-(6,8),30-(8,8,8,8),30-(8,8,8,8)]
    42         3.3636         3.3636         3.3636    8[6-(6,6),30-(8,8,8,8),30-(8,8,8,8)]
    43       1.555082       1.555082       1.555082    8[6-(6,8),30-(8,8,8,8)]
    44       3.095046       3.095046       3.095046    8[6-(6,8),30-(8,8,8,8),30-(8,8,8,8)]
    45       5.586734       5.586734       5.586734    8[6-(6,6),30-(8,8,8,8),30-(8,8,8,8)]
    46       2.891185       2.891185       2.891185    8[6-(6,8),30-(8,8,8,8)]
    47        1.35122        1.35122        1.35122    8[6-(6,8),30-(8,8,8,8),30-(8,8,8,8)]
    48       5.528932       5.528932       5.528932    8[6-(6,6),30-(8,8,8,8),30-(8,8,8,8)]
    49       0.668052       0.668052       0.668052    8[6-(6,8),30-(8,8,8,8)]
    50       5.797487       5.797487       5.797487    8[6-(6,8),30-(8,8,8,8),30-(8,8,8,8)]
    51         3.3058         3.3058         3.3058    8[6-(6,6),30-(8,8,8,8),30-(8,8,8,8)]
    52       5.114318       5.114318       5.114318    8[6-(6,8),30-(8,8,8,8)]
    53       3.574354       3.574354       3.574354    8[6-(6,8),30-(8,8,8,8),30-(8,8,8,8)]
    54       1.082666       1.082666       1.082666    8[6-(6,6),30-(8,8,8,8),30-(8,8,8,8)]
