# Supplementary material for: A collection of forcefield precursors for metal–organic frameworks
Source: RSC Adv. 2019 Nov 13;9(63):36492–507. doi: 10.1039/c9ra07327b (PMC9075174; doi:10.1039/c9ra07327b)
Supplement: RA-009-C9RA07327B-s2740 [file RA-009-C9RA07327B-s2740.txt]

WOBHEB01_clean

6.646700    0.000000    0.000000
-2.215576    15.130647    0.000000
2.215576    7.565325    13.103524

     1        4.34023        4.34023        4.34023    30[8-(6),8-(6),8-(6,30),8-(6,30)]
     2      -0.090906      -0.090906      -0.090906    30[8-(6),8-(6),8-(6,30),8-(6,30)]
     3       2.124662       2.124662       2.124662    30[8-(6),8-(6),8-(6,30),8-(6,30)]
     4        2.30647        2.30647        2.30647    30[8-(6),8-(6),8-(6,30),8-(6,30)]
     5       6.737606       6.737606       6.737606    30[8-(6),8-(6),8-(6,30),8-(6,30)]
     6       4.522038       4.522038       4.522038    30[8-(6),8-(6),8-(6,30),8-(6,30)]
     7       2.162771       2.162771       2.162771    1[6-(6,6)]
     8       6.593907       6.593907       6.593907    1[6-(6,6)]
     9       4.378331       4.378331       4.378331    1[6-(6,6)]
    10       4.483929       4.483929       4.483929    1[6-(6,6)]
    11       0.052793       0.052793       0.052793    1[6-(6,6)]
    12       2.268369       2.268369       2.268369    1[6-(6,6)]
    13       1.666328       1.666328       1.666328    6[6-(6,6),8-(30),8-(30)]
    14       0.818874       0.818874       0.818874    6[6-(1,6),6-(6,8),6-(8,8)]
    15       6.156572       6.156572       6.156572    6[6-(1,6),6-(6,6),8-(30,30)]
    16       1.283611       1.283611       1.283611    6[1-(0),6-(6,6),6-(6,8)]
    17       3.881892       3.881892       3.881892    6[6-(6,6),8-(30),8-(30)]
    18       3.034437       3.034437       3.034437    6[6-(1,6),6-(6,8),6-(8,8)]
    19       1.725436       1.725436       1.725436    6[6-(1,6),6-(6,6),8-(30,30)]
    20       5.714748       5.714748       5.714748    6[1-(0),6-(6,6),6-(6,8)]
    21       6.097463       6.097463       6.097463    6[6-(6,6),8-(30),8-(30)]
    22        5.25001        5.25001        5.25001    6[6-(1,6),6-(6,8),6-(8,8)]
    23       3.941009       3.941009       3.941009    6[6-(1,6),6-(6,6),8-(30,30)]
    24       3.499173       3.499173       3.499173    6[1-(0),6-(6,6),6-(6,8)]
    25       4.980372       4.980372       4.980372    6[6-(6,6),8-(30),8-(30)]
    26       5.827826       5.827826       5.827826    6[6-(1,6),6-(6,8),6-(8,8)]
    27       0.490128       0.490128       0.490128    6[6-(1,6),6-(6,6),8-(30,30)]
    28       5.363089       5.363089       5.363089    6[1-(0),6-(6,6),6-(6,8)]
    29       2.764808       2.764808       2.764808    6[6-(6,6),8-(30),8-(30)]
    30       3.612263       3.612263       3.612263    6[6-(1,6),6-(6,8),6-(8,8)]
    31       4.921264       4.921264       4.921264    6[6-(1,6),6-(6,6),8-(30,30)]
    32       0.931952       0.931952       0.931952    6[1-(0),6-(6,6),6-(6,8)]
    33       0.549237       0.549237       0.549237    6[6-(6,6),8-(30),8-(30)]
    34        1.39669        1.39669        1.39669    6[6-(1,6),6-(6,8),6-(8,8)]
    35       2.705691       2.705691       2.705691    6[6-(1,6),6-(6,6),8-(30,30)]
    36       3.147527       3.147527       3.147527    6[1-(0),6-(6,6),6-(6,8)]
    37       2.779119       2.779119       2.779119    8[6-(6,8),30-(8,8,8)]
    38       1.205579       1.205579       1.205579    8[6-(6,8),30-(8,8,8)]
    39       5.627627       5.627627       5.627627    8[6-(6,6),30-(8,8,8),30-(8,8,8)]
    40       4.994682       4.994682       4.994682    8[6-(6,8),30-(8,8,8)]
    41       3.421144       3.421144       3.421144    8[6-(6,8),30-(8,8,8)]
    42       1.196493       1.196493       1.196493    8[6-(6,6),30-(8,8,8),30-(8,8,8)]
    43       0.563553       0.563553       0.563553    8[6-(6,8),30-(8,8,8)]
    44       5.636713       5.636713       5.636713    8[6-(6,8),30-(8,8,8)]
    45       3.412064       3.412064       3.412064    8[6-(6,6),30-(8,8,8),30-(8,8,8)]
    46       3.867581       3.867581       3.867581    8[6-(6,8),30-(8,8,8)]
    47       5.441121       5.441121       5.441121    8[6-(6,8),30-(8,8,8)]
    48       1.019073       1.019073       1.019073    8[6-(6,6),30-(8,8,8),30-(8,8,8)]
    49       1.652018       1.652018       1.652018    8[6-(6,8),30-(8,8,8)]
    50       3.225556       3.225556       3.225556    8[6-(6,8),30-(8,8,8)]
    51       5.450207       5.450207       5.450207    8[6-(6,6),30-(8,8,8),30-(8,8,8)]
    52       6.083147       6.083147       6.083147    8[6-(6,8),30-(8,8,8)]
    53       1.009987       1.009987       1.009987    8[6-(6,8),30-(8,8,8)]
    54       3.234636       3.234636       3.234636    8[6-(6,6),30-(8,8,8),30-(8,8,8)]
