# Supplementary material for: A collection of forcefield precursors for metal–organic frameworks
Source: RSC Adv. 2019 Nov 13;9(63):36492–507. doi: 10.1039/c9ra07327b (PMC9075174; doi:10.1039/c9ra07327b)
Supplement: RA-009-C9RA07327B-s2741 [file RA-009-C9RA07327B-s2741.txt]

WOBHIF_clean

6.628100    0.000000    0.000000
-2.209351    14.936080    0.000000
2.209351    7.468039    12.935026

     1       2.070176       2.070176       2.070176    30[8-(6),8-(6,30),8-(6,30),8-(6,30),8-(6,30)]
     2      -0.139188      -0.139188      -0.139188    30[8-(6),8-(6,30),8-(6,30),8-(6,30),8-(6,30)]
     3       4.279542       4.279542       4.279542    30[8-(6),8-(6,30),8-(6,30),8-(6,30),8-(6,30)]
     4       4.557924       4.557924       4.557924    30[8-(6),8-(6,30),8-(6,30),8-(6,30),8-(6,30)]
     5       6.767288       6.767288       6.767288    30[8-(6),8-(6,30),8-(6,30),8-(6,30),8-(6,30)]
     6       2.348558       2.348558       2.348558    30[8-(6),8-(6,30),8-(6,30),8-(6,30),8-(6,30)]
     7        0.05988        0.05988        0.05988    1[6-(6,6)]
     8       4.478609       4.478609       4.478609    1[6-(6,6)]
     9       2.269233       2.269233       2.269233    1[6-(6,6)]
    10        6.56822        6.56822        6.56822    1[6-(6,6)]
    11       2.149491       2.149491       2.149491    1[6-(6,6)]
    12       4.358867       4.358867       4.358867    1[6-(6,6)]
    13       0.936779       0.936779       0.936779    6[1-(0),6-(6,6),6-(6,8)]
    14       3.018001       3.018001       3.018001    6[6-(1,6),6-(6,8),6-(8,8)]
    15       1.732149       1.732149       1.732149    6[6-(1,6),6-(6,6),8-(30,30)]
    16       3.972446       3.972446       3.972446    6[6-(6,6),8-(30),8-(30,30)]
    17       5.355506       5.355506       5.355506    6[1-(0),6-(6,6),6-(6,8)]
    18       0.808628       0.808628       0.808628    6[6-(1,6),6-(6,8),6-(8,8)]
    19       6.150877       6.150877       6.150877    6[6-(1,6),6-(6,6),8-(30,30)]
    20       1.763074       1.763074       1.763074    6[6-(6,6),8-(30),8-(30,30)]
    21        3.14613        3.14613        3.14613    6[1-(0),6-(6,6),6-(6,8)]
    22       5.227356       5.227356       5.227356    6[6-(1,6),6-(6,8),6-(8,8)]
    23       3.941504       3.941504       3.941504    6[6-(1,6),6-(6,6),8-(30,30)]
    24       6.181804       6.181804       6.181804    6[6-(6,6),8-(30),8-(30,30)]
    25       5.691321       5.691321       5.691321    6[1-(0),6-(6,6),6-(6,8)]
    26       3.610099       3.610099       3.610099    6[6-(1,6),6-(6,8),6-(8,8)]
    27       4.895951       4.895951       4.895951    6[6-(1,6),6-(6,6),8-(30,30)]
    28       2.655654       2.655654       2.655654    6[6-(6,6),8-(30),8-(30,30)]
    29       1.272594       1.272594       1.272594    6[1-(0),6-(6,6),6-(6,8)]
    30       5.819472       5.819472       5.819472    6[6-(1,6),6-(6,8),6-(8,8)]
    31       0.477223       0.477223       0.477223    6[6-(1,6),6-(6,6),8-(30,30)]
    32       4.865026       4.865026       4.865026    6[6-(6,6),8-(30),8-(30,30)]
    33        3.48197        3.48197        3.48197    6[1-(0),6-(6,6),6-(6,8)]
    34       1.400744       1.400744       1.400744    6[6-(1,6),6-(6,8),6-(8,8)]
    35       2.686596       2.686596       2.686596    6[6-(1,6),6-(6,6),8-(30,30)]
    36       0.446296       0.446296       0.446296    6[6-(6,6),8-(30),8-(30,30)]
    37       1.175386       1.175386       1.175386    8[6-(6,6),30-(8,8,8,8),30-(8,8,8,8)]
    38       5.125736       5.125736       5.125736    8[6-(6,8),30-(8,8,8,8)]
    39       3.660922       3.660922       3.660922    8[6-(6,8),30-(8,8,8,8),30-(8,8,8,8)]
    40       5.594117       5.594117       5.594117    8[6-(6,6),30-(8,8,8,8),30-(8,8,8,8)]
    41       2.916362       2.916362       2.916362    8[6-(6,8),30-(8,8,8,8)]
    42       1.451554       1.451554       1.451554    8[6-(6,8),30-(8,8,8,8),30-(8,8,8,8)]
    43       3.384746       3.384746       3.384746    8[6-(6,6),30-(8,8,8,8),30-(8,8,8,8)]
    44       0.706994       0.706994       0.706994    8[6-(6,8),30-(8,8,8,8)]
    45       5.870285       5.870285       5.870285    8[6-(6,8),30-(8,8,8,8),30-(8,8,8,8)]
    46       5.452714       5.452714       5.452714    8[6-(6,6),30-(8,8,8,8),30-(8,8,8,8)]
    47       1.502364       1.502364       1.502364    8[6-(6,8),30-(8,8,8,8)]
    48       2.967178       2.967178       2.967178    8[6-(6,8),30-(8,8,8,8),30-(8,8,8,8)]
    49       1.033983       1.033983       1.033983    8[6-(6,6),30-(8,8,8,8),30-(8,8,8,8)]
    50       3.711738       3.711738       3.711738    8[6-(6,8),30-(8,8,8,8)]
    51       5.176546       5.176546       5.176546    8[6-(6,8),30-(8,8,8,8),30-(8,8,8,8)]
    52       3.243354       3.243354       3.243354    8[6-(6,6),30-(8,8,8,8),30-(8,8,8,8)]
    53       5.921106       5.921106       5.921106    8[6-(6,8),30-(8,8,8,8)]
    54       0.757815       0.757815       0.757815    8[6-(6,8),30-(8,8,8,8),30-(8,8,8,8)]
