# Supplementary material for: A collection of forcefield precursors for metal–organic frameworks
Source: RSC Adv. 2019 Nov 13;9(63):36492–507. doi: 10.1039/c9ra07327b (PMC9075174; doi:10.1039/c9ra07327b)
Supplement: RA-009-C9RA07327B-s2742 [file RA-009-C9RA07327B-s2742.txt]

WOBHIF01_clean

6.705900    0.000000    0.000000
-2.235303    14.925039    0.000000
2.235303    7.462518    12.925464

     1       2.081064       2.081064       2.081064    30[8-(6),8-(6,30),8-(6,30),8-(6,30),8-(6,30)]
     2      -0.154236      -0.154236      -0.154236    30[8-(6),8-(6,30),8-(6,30),8-(6,30),8-(6,30)]
     3       4.316365       4.316365       4.316365    30[8-(6),8-(6,30),8-(6,30),8-(6,30),8-(6,30)]
     4       4.624836       4.624836       4.624836    30[8-(6),8-(6,30),8-(6,30),8-(6,30),8-(6,30)]
     5       6.860136       6.860136       6.860136    30[8-(6),8-(6,30),8-(6,30),8-(6,30),8-(6,30)]
     6       2.389535       2.389535       2.389535    30[8-(6),8-(6,30),8-(6,30),8-(6,30),8-(6,30)]
     7       6.666113       6.666113       6.666113    1[6-(6,6)]
     8       2.195512       2.195512       2.195512    1[6-(6,6)]
     9        4.43081        4.43081        4.43081    1[6-(6,6)]
    10       0.039787       0.039787       0.039787    1[6-(6,6)]
    11       4.510388       4.510388       4.510388    1[6-(6,6)]
    12        2.27509        2.27509        2.27509    1[6-(6,6)]
    13       4.025774       4.025774       4.025774    6[6-(6,6),8-(30),8-(30,30)]
    14       3.013183       3.013183       3.013183    6[6-(1,6),6-(6,8),6-(8,8)]
    15       1.739062       1.739062       1.739062    6[6-(1,6),6-(6,6),8-(30,30)]
    16       5.778252       5.778252       5.778252    6[1-(0),6-(6,6),6-(6,8)]
    17       1.790475       1.790475       1.790475    6[6-(6,6),8-(30),8-(30,30)]
    18       0.777884       0.777884       0.777884    6[6-(1,6),6-(6,8),6-(8,8)]
    19       6.209663       6.209663       6.209663    6[6-(1,6),6-(6,6),8-(30,30)]
    20       1.307651       1.307651       1.307651    6[1-(0),6-(6,6),6-(6,8)]
    21       6.261076       6.261076       6.261076    6[6-(6,6),8-(30),8-(30,30)]
    22       5.248485       5.248485       5.248485    6[6-(1,6),6-(6,8),6-(8,8)]
    23       3.974365       3.974365       3.974365    6[6-(1,6),6-(6,6),8-(30,30)]
    24       3.542949       3.542949       3.542949    6[1-(0),6-(6,6),6-(6,8)]
    25       2.680126       2.680126       2.680126    6[6-(6,6),8-(30),8-(30,30)]
    26       3.692717       3.692717       3.692717    6[6-(1,6),6-(6,8),6-(8,8)]
    27       4.966838       4.966838       4.966838    6[6-(1,6),6-(6,6),8-(30,30)]
    28       0.927648       0.927648       0.927648    6[1-(0),6-(6,6),6-(6,8)]
    29       4.915425       4.915425       4.915425    6[6-(6,6),8-(30),8-(30,30)]
    30       5.928016       5.928016       5.928016    6[6-(1,6),6-(6,8),6-(8,8)]
    31       0.496237       0.496237       0.496237    6[6-(1,6),6-(6,6),8-(30,30)]
    32       5.398249       5.398249       5.398249    6[1-(0),6-(6,6),6-(6,8)]
    33       0.444824       0.444824       0.444824    6[6-(6,6),8-(30),8-(30,30)]
    34       1.457415       1.457415       1.457415    6[6-(1,6),6-(6,8),6-(8,8)]
    35       2.731535       2.731535       2.731535    6[6-(1,6),6-(6,6),8-(30,30)]
    36       3.162951       3.162951       3.162951    6[1-(0),6-(6,6),6-(6,8)]
    37       3.683774       3.683774       3.683774    8[6-(6,8),30-(8,8,8,8),30-(8,8,8,8)]
    38       5.179189       5.179189       5.179189    8[6-(6,8),30-(8,8,8,8)]
    39       1.208626       1.208626       1.208626    8[6-(6,6),30-(8,8,8,8),30-(8,8,8,8)]
    40       1.448474       1.448474       1.448474    8[6-(6,8),30-(8,8,8,8),30-(8,8,8,8)]
    41        2.94389        2.94389        2.94389    8[6-(6,8),30-(8,8,8,8)]
    42       5.679227       5.679227       5.679227    8[6-(6,6),30-(8,8,8,8),30-(8,8,8,8)]
    43       5.919075       5.919075       5.919075    8[6-(6,8),30-(8,8,8,8),30-(8,8,8,8)]
    44       0.708591       0.708591       0.708591    8[6-(6,8),30-(8,8,8,8)]
    45       3.443927       3.443927       3.443927    8[6-(6,6),30-(8,8,8,8),30-(8,8,8,8)]
    46       3.022126       3.022126       3.022126    8[6-(6,8),30-(8,8,8,8),30-(8,8,8,8)]
    47       1.526711       1.526711       1.526711    8[6-(6,8),30-(8,8,8,8)]
    48       5.497274       5.497274       5.497274    8[6-(6,6),30-(8,8,8,8),30-(8,8,8,8)]
    49       5.257426       5.257426       5.257426    8[6-(6,8),30-(8,8,8,8),30-(8,8,8,8)]
    50        3.76201        3.76201        3.76201    8[6-(6,8),30-(8,8,8,8)]
    51       1.026673       1.026673       1.026673    8[6-(6,6),30-(8,8,8,8),30-(8,8,8,8)]
    52       0.786825       0.786825       0.786825    8[6-(6,8),30-(8,8,8,8),30-(8,8,8,8)]
    53       5.997309       5.997309       5.997309    8[6-(6,8),30-(8,8,8,8)]
    54       3.261973       3.261973       3.261973    8[6-(6,6),30-(8,8,8,8),30-(8,8,8,8)]
