# Supplementary material for: A collection of forcefield precursors for metal–organic frameworks
Source: RSC Adv. 2019 Nov 13;9(63):36492–507. doi: 10.1039/c9ra07327b (PMC9075174; doi:10.1039/c9ra07327b)
Supplement: RA-009-C9RA07327B-s2743 [file RA-009-C9RA07327B-s2743.txt]

WOBHIF02_clean

6.819600    0.000000    0.000000
-2.273206    14.978182    0.000000
2.273206    7.489090    12.971487

     1       4.350428       4.350428       4.350428    30[8-(6),8-(6,30),8-(6,30),8-(6,30),8-(6,30)]
     2      -0.195973      -0.195973      -0.195973    30[8-(6),8-(6,30),8-(6,30),8-(6,30),8-(6,30)]
     3       2.077228       2.077228       2.077228    30[8-(6),8-(6,30),8-(6,30),8-(6,30),8-(6,30)]
     4       2.469172       2.469172       2.469172    30[8-(6),8-(6,30),8-(6,30),8-(6,30),8-(6,30)]
     5       7.015573       7.015573       7.015573    30[8-(6),8-(6,30),8-(6,30),8-(6,30),8-(6,30)]
     6       4.742372       4.742372       4.742372    30[8-(6),8-(6,30),8-(6,30),8-(6,30),8-(6,30)]
     7       2.269768       2.269768       2.269768    1[6-(6,6)]
     8        6.81617        6.81617        6.81617    1[6-(6,6)]
     9       4.542964       4.542964       4.542964    1[6-(6,6)]
    10       4.549832       4.549832       4.549832    1[6-(6,6)]
    11        0.00343        0.00343        0.00343    1[6-(6,6)]
    12       2.276636       2.276636       2.276636    1[6-(6,6)]
    13       1.735179       1.735179       1.735179    6[6-(6,6),8-(30),8-(30,30)]
    14        0.87666        0.87666        0.87666    6[6-(1,6),6-(6,8),6-(8,8)]
    15       6.335135       6.335135       6.335135    6[6-(1,6),6-(6,6),8-(30,30)]
    16       1.342984       1.342984       1.342984    6[1-(0),6-(6,6),6-(6,8)]
    17       4.008377       4.008377       4.008377    6[6-(6,6),8-(30),8-(30,30)]
    18       3.149857       3.149857       3.149857    6[6-(1,6),6-(6,8),6-(8,8)]
    19       1.788734       1.788734       1.788734    6[6-(1,6),6-(6,6),8-(30,30)]
    20       5.889387       5.889387       5.889387    6[1-(0),6-(6,6),6-(6,8)]
    21        6.28158        6.28158        6.28158    6[6-(6,6),8-(30),8-(30,30)]
    22       5.423062       5.423062       5.423062    6[6-(1,6),6-(6,8),6-(8,8)]
    23       4.061938       4.061938       4.061938    6[6-(1,6),6-(6,6),8-(30,30)]
    24       3.616181       3.616181       3.616181    6[1-(0),6-(6,6),6-(6,8)]
    25       5.084421       5.084421       5.084421    6[6-(6,6),8-(30),8-(30,30)]
    26        5.94294        5.94294        5.94294    6[6-(1,6),6-(6,8),6-(8,8)]
    27       0.484465       0.484465       0.484465    6[6-(1,6),6-(6,6),8-(30,30)]
    28       5.476616       5.476616       5.476616    6[1-(0),6-(6,6),6-(6,8)]
    29       2.811223       2.811223       2.811223    6[6-(6,6),8-(30),8-(30,30)]
    30       3.669743       3.669743       3.669743    6[6-(1,6),6-(6,8),6-(8,8)]
    31       5.030866       5.030866       5.030866    6[6-(1,6),6-(6,6),8-(30,30)]
    32       0.930213       0.930213       0.930213    6[1-(0),6-(6,6),6-(6,8)]
    33        0.53802        0.53802        0.53802    6[6-(6,6),8-(30),8-(30,30)]
    34       1.396538       1.396538       1.396538    6[6-(1,6),6-(6,8),6-(8,8)]
    35       2.757662       2.757662       2.757662    6[6-(1,6),6-(6,6),8-(30,30)]
    36       3.203419       3.203419       3.203419    6[1-(0),6-(6,6),6-(6,8)]
    37       2.869893       2.869893       2.869893    8[6-(6,8),30-(8,8,8,8)]
    38        1.27963        1.27963        1.27963    8[6-(6,8),30-(8,8,8,8),30-(8,8,8,8)]
    39       5.872153       5.872153       5.872153    8[6-(6,6),30-(8,8,8,8),30-(8,8,8,8)]
    40        5.14309        5.14309        5.14309    8[6-(6,8),30-(8,8,8,8)]
    41       3.552829       3.552829       3.552829    8[6-(6,8),30-(8,8,8,8),30-(8,8,8,8)]
    42       1.325752       1.325752       1.325752    8[6-(6,6),30-(8,8,8,8),30-(8,8,8,8)]
    43       0.596694       0.596694       0.596694    8[6-(6,8),30-(8,8,8,8)]
    44        5.82603        5.82603        5.82603    8[6-(6,8),30-(8,8,8,8),30-(8,8,8,8)]
    45       3.598954       3.598954       3.598954    8[6-(6,6),30-(8,8,8,8),30-(8,8,8,8)]
    46       3.949707       3.949707       3.949707    8[6-(6,8),30-(8,8,8,8)]
    47        5.53997        5.53997        5.53997    8[6-(6,8),30-(8,8,8,8),30-(8,8,8,8)]
    48       0.947447       0.947447       0.947447    8[6-(6,6),30-(8,8,8,8),30-(8,8,8,8)]
    49        1.67651        1.67651        1.67651    8[6-(6,8),30-(8,8,8,8)]
    50       3.266771       3.266771       3.266771    8[6-(6,8),30-(8,8,8,8),30-(8,8,8,8)]
    51       5.493848       5.493848       5.493848    8[6-(6,6),30-(8,8,8,8),30-(8,8,8,8)]
    52       6.222906       6.222906       6.222906    8[6-(6,8),30-(8,8,8,8)]
    53        0.99357        0.99357        0.99357    8[6-(6,8),30-(8,8,8,8),30-(8,8,8,8)]
    54       3.220646       3.220646       3.220646    8[6-(6,6),30-(8,8,8,8),30-(8,8,8,8)]
