# Supplementary material for: A collection of forcefield precursors for metal–organic frameworks
Source: RSC Adv. 2019 Nov 13;9(63):36492–507. doi: 10.1039/c9ra07327b (PMC9075174; doi:10.1039/c9ra07327b)
Supplement: RA-009-C9RA07327B-s2744 [file RA-009-C9RA07327B-s2744.txt]

WOBHOL_clean

6.864200    0.000000    0.000000
-2.288056    14.964389    0.000000
2.288056    7.482194    12.959541

     1       4.381967       4.381967       4.381967    30[8-(6),8-(6,30),8-(6,30),8-(6,30),8-(6,30)]
     2      -0.194164      -0.194164      -0.194164    30[8-(6),8-(6,30),8-(6,30),8-(6,30),8-(6,30)]
     3       2.093901       2.093901       2.093901    30[8-(6),8-(6,30),8-(6,30),8-(6,30),8-(6,30)]
     4       2.482233       2.482233       2.482233    30[8-(6),8-(6,30),8-(6,30),8-(6,30),8-(6,30)]
     5       7.058364       7.058364       7.058364    30[8-(6),8-(6,30),8-(6,30),8-(6,30),8-(6,30)]
     6       4.770299       4.770299       4.770299    30[8-(6),8-(6,30),8-(6,30),8-(6,30),8-(6,30)]
     7       2.278982       2.278982       2.278982    1[6-(6,6)]
     8       6.855112       6.855112       6.855112    1[6-(6,6)]
     9       4.567055       4.567055       4.567055    1[6-(6,6)]
    10       4.585218       4.585218       4.585218    1[6-(6,6)]
    11       0.009088       0.009088       0.009088    1[6-(6,6)]
    12       2.297145       2.297145       2.297145    1[6-(6,6)]
    13       1.742271       1.742271       1.742271    6[6-(6,6),8-(30),8-(30,30)]
    14       0.845051       0.845051       0.845051    6[6-(1,6),6-(6,8),6-(8,8)]
    15       6.356799       6.356799       6.356799    6[6-(1,6),6-(6,6),8-(30,30)]
    16       1.345863       1.345863       1.345863    6[1-(0),6-(6,6),6-(6,8)]
    17       4.030341       4.030341       4.030341    6[6-(6,6),8-(30),8-(30,30)]
    18       3.133122       3.133122       3.133122    6[6-(1,6),6-(6,8),6-(8,8)]
    19       1.780669       1.780669       1.780669    6[6-(1,6),6-(6,6),8-(30,30)]
    20       5.921992       5.921992       5.921992    6[1-(0),6-(6,6),6-(6,8)]
    21       6.318402       6.318402       6.318402    6[6-(6,6),8-(30),8-(30,30)]
    22       5.421181       5.421181       5.421181    6[6-(1,6),6-(6,8),6-(8,8)]
    23       4.068728       4.068728       4.068728    6[6-(1,6),6-(6,6),8-(30,30)]
    24       3.633936       3.633936       3.633936    6[1-(0),6-(6,6),6-(6,8)]
    25       5.121929       5.121929       5.121929    6[6-(6,6),8-(30),8-(30,30)]
    26       6.019149       6.019149       6.019149    6[6-(1,6),6-(6,8),6-(8,8)]
    27       0.507401       0.507401       0.507401    6[6-(1,6),6-(6,6),8-(30,30)]
    28       5.518337       5.518337       5.518337    6[1-(0),6-(6,6),6-(6,8)]
    29       2.833859       2.833859       2.833859    6[6-(6,6),8-(30),8-(30,30)]
    30       3.731078       3.731078       3.731078    6[6-(1,6),6-(6,8),6-(8,8)]
    31       5.083531       5.083531       5.083531    6[6-(1,6),6-(6,6),8-(30,30)]
    32       0.942208       0.942208       0.942208    6[1-(0),6-(6,6),6-(6,8)]
    33       0.545798       0.545798       0.545798    6[6-(6,6),8-(30),8-(30,30)]
    34       1.443019       1.443019       1.443019    6[6-(1,6),6-(6,8),6-(8,8)]
    35       2.795472       2.795472       2.795472    6[6-(1,6),6-(6,6),8-(30,30)]
    36       3.230264       3.230264       3.230264    6[1-(0),6-(6,6),6-(6,8)]
    37       2.926551       2.926551       2.926551    8[6-(6,8),30-(8,8,8,8)]
    38       1.299118       1.299118       1.299118    8[6-(6,8),30-(8,8,8,8),30-(8,8,8,8)]
    39       5.940142       5.940142       5.940142    8[6-(6,6),30-(8,8,8,8),30-(8,8,8,8)]
    40       5.214622       5.214622       5.214622    8[6-(6,8),30-(8,8,8,8)]
    41       3.587186       3.587186       3.587186    8[6-(6,8),30-(8,8,8,8),30-(8,8,8,8)]
    42        1.36401        1.36401        1.36401    8[6-(6,6),30-(8,8,8,8),30-(8,8,8,8)]
    43       0.638483       0.638483       0.638483    8[6-(6,8),30-(8,8,8,8)]
    44       5.875251       5.875251       5.875251    8[6-(6,8),30-(8,8,8,8),30-(8,8,8,8)]
    45       3.652072       3.652072       3.652072    8[6-(6,6),30-(8,8,8,8),30-(8,8,8,8)]
    46       3.937649       3.937649       3.937649    8[6-(6,8),30-(8,8,8,8)]
    47       5.565082       5.565082       5.565082    8[6-(6,8),30-(8,8,8,8),30-(8,8,8,8)]
    48       0.924058       0.924058       0.924058    8[6-(6,6),30-(8,8,8,8),30-(8,8,8,8)]
    49       1.649578       1.649578       1.649578    8[6-(6,8),30-(8,8,8,8)]
    50       3.277014       3.277014       3.277014    8[6-(6,8),30-(8,8,8,8),30-(8,8,8,8)]
    51        5.50019        5.50019        5.50019    8[6-(6,6),30-(8,8,8,8),30-(8,8,8,8)]
    52       6.225717       6.225717       6.225717    8[6-(6,8),30-(8,8,8,8)]
    53       0.988949       0.988949       0.988949    8[6-(6,8),30-(8,8,8,8),30-(8,8,8,8)]
    54       3.212128       3.212128       3.212128    8[6-(6,6),30-(8,8,8,8),30-(8,8,8,8)]
