# Supplementary material for: A collection of forcefield precursors for metal–organic frameworks
Source: RSC Adv. 2019 Nov 13;9(63):36492–507. doi: 10.1039/c9ra07327b (PMC9075174; doi:10.1039/c9ra07327b)
Supplement: RA-009-C9RA07327B-s2745 [file RA-009-C9RA07327B-s2745.txt]

WOCVUG_clean

9.129100    0.000000    0.000000
2.572292    12.297964    0.000000
-2.572314    -4.631824    11.392367

     1       0.662684       0.662684       0.662684    29[7-(6,6),8-(6),8-(6),8-(6),8-(6)]
     2       1.456319       1.456319       1.456319    29[7-(6,6),8-(6),8-(6),8-(6),8-(6)]
     3       8.466403       8.466403       8.466403    29[7-(6,6),8-(6),8-(6),8-(6),8-(6)]
     4       7.672764       7.672764       7.672764    29[7-(6,6),8-(6),8-(6),8-(6),8-(6)]
     5       9.585012       9.585012       9.585012    1[6-(6,6,6)]
     6       7.893691       7.893691       7.893691    1[6-(1,6,6)]
     7       8.535605       8.535605       8.535605    1[6-(1,6,6)]
     8       0.785584       0.785584       0.785584    1[6-(1,6,6)]
     9       1.354429       1.354429       1.354429    1[6-(1,6,6)]
    10       6.175524       6.175524       6.175524    1[6-(1,1,6)]
    11       5.504361       5.504361       5.504361    1[6-(1,1,6)]
    12       7.540456       7.540456       7.540456    1[6-(1,1,6)]
    13       5.892616       5.892616       5.892616    1[6-(1,6,6)]
    14       5.185885       5.185885       5.185885    1[6-(1,6,6)]
    15        3.20454        3.20454        3.20454    1[6-(1,6,6)]
    16       3.878986       3.878986       3.878986    1[6-(1,6,6)]
    17       3.892238       3.892238       3.892238    1[6-(6,6,6)]
    18       4.911138       4.911138       4.911138    1[6-(1,1,6)]
    19        5.22154        5.22154        5.22154    1[6-(1,1,6)]
    20       3.707058       3.707058       3.707058    1[6-(1,1,6)]
    21        2.62416        2.62416        2.62416    1[6-(6,7)]
    22      10.226172      10.226172      10.226172    1[6-(6,6)]
    23       6.642544       6.642544       6.642544    1[6-(6,6)]
    24        5.36626        5.36626        5.36626    1[6-(6,7)]
    25       2.348042       2.348042       2.348042    1[6-(6,7)]
    26       5.937127       5.937127       5.937127    1[6-(6,6)]
    27         6.9196         6.9196         6.9196    1[6-(6,6)]
    28       8.133736       8.133736       8.133736    1[6-(6,7)]
    29      -0.455945      -0.455945      -0.455945    1[6-(6,6,6)]
    30        1.23538        1.23538        1.23538    1[6-(1,6,6)]
    31       0.593465       0.593465       0.593465    1[6-(1,6,6)]
    32       8.343492       8.343492       8.343492    1[6-(1,6,6)]
    33       7.774645       7.774645       7.774645    1[6-(1,6,6)]
    34       2.953559       2.953559       2.953559    1[6-(1,1,6)]
    35       3.624723       3.624723       3.624723    1[6-(1,1,6)]
    36       1.588608       1.588608       1.588608    1[6-(1,1,6)]
    37        3.23646        3.23646        3.23646    1[6-(1,6,6)]
    38        3.94319        3.94319        3.94319    1[6-(1,6,6)]
    39       5.924538       5.924538       5.924538    1[6-(1,6,6)]
    40       5.250092       5.250092       5.250092    1[6-(1,6,6)]
    41       5.236848       5.236848       5.236848    1[6-(6,6,6)]
    42       4.217948       4.217948       4.217948    1[6-(1,1,6)]
    43       3.907541       3.907541       3.907541    1[6-(1,1,6)]
    44       5.422024       5.422024       5.422024    1[6-(1,1,6)]
    45       6.504915       6.504915       6.504915    1[6-(6,7)]
    46      -1.097094      -1.097094      -1.097094    1[6-(6,6)]
    47       2.486515       2.486515       2.486515    1[6-(6,6)]
    48       3.762803       3.762803       3.762803    1[6-(6,7)]
    49       6.781032       6.781032       6.781032    1[6-(6,7)]
    50       3.191966       3.191966       3.191966    1[6-(6,6)]
    51       2.209489       2.209489       2.209489    1[6-(6,6)]
    52       0.995349       0.995349       0.995349    1[6-(6,7)]
    53       1.504009       1.504009       1.504009    6[6-(1,6,6),8-(29),8-(29)]
    54       9.361275       9.361275       9.361275    6[1-(0),6-(1,1,1),6-(1,1,6),6-(8,8)]
    55       8.743926       8.743926       8.743926    6[1-(0),1-(0),6-(1,1,6),6-(1,6,6)]
    56       9.657052       9.657052       9.657052    6[1-(0),1-(0),6-(1,1,6),6-(8,8)]
    57       9.038475       9.038475       9.038475    6[6-(1,1,6),8-(29),8-(29)]
    58       8.335379       8.335379       8.335379    6[1-(0),1-(0),1-(0),6-(1,6,6)]
    59       4.524761       4.524761       4.524761    6[6-(1,1,6),8-(29),8-(29)]
    60       5.026863       5.026863       5.026863    6[1-(0),1-(0),6-(1,1,6),6-(8,8)]
    61       4.060432       4.060432       4.060432    6[1-(0),1-(0),6-(1,1,6),6-(1,6,6)]
    62       4.565931       4.565931       4.565931    6[1-(0),6-(1,1,1),6-(1,1,6),6-(8,8)]
    63        5.89439        5.89439        5.89439    6[6-(1,6,6),8-(29),8-(29)]
    64       4.604268       4.604268       4.604268    6[1-(0),1-(0),1-(0),6-(1,6,6)]
    65       2.108306       2.108306       2.108306    6[1-(0),6-(1,6),7-(6,29)]
    66      10.411386      10.411386      10.411386    6[1-(0),6-(1,7),6-(6,6)]
    67       7.254211       7.254211       7.254211    6[6-(1,6),6-(1,6),6-(6,6)]
    68       6.476305       6.476305       6.476305    6[6-(1,6),6-(1,6),6-(6,6)]
    69       6.273985       6.273985       6.273985    6[1-(0),6-(1,7),6-(6,6)]
    70       5.513847       5.513847       5.513847    6[1-(0),6-(1,6),7-(6,29)]
    71       2.646997       2.646997       2.646997    6[1-(0),6-(1,6),7-(6,29)]
    72       5.887619       5.887619       5.887619    6[1-(0),6-(1,7),6-(6,6)]
    73       7.371072       7.371072       7.371072    6[1-(0),6-(1,7),6-(6,6)]
    74       8.099148       8.099148       8.099148    6[1-(0),6-(1,6),7-(6,29)]
    75       7.625056       7.625056       7.625056    6[6-(1,6,6),8-(29),8-(29)]
    76      -0.232208      -0.232208      -0.232208    6[1-(0),6-(1,1,1),6-(1,1,6),6-(8,8)]
    77       0.385145       0.385145       0.385145    6[1-(0),1-(0),6-(1,1,6),6-(1,6,6)]
    78      -0.527978      -0.527978      -0.527978    6[1-(0),1-(0),6-(1,1,6),6-(8,8)]
    79       0.090603       0.090603       0.090603    6[6-(1,1,6),8-(29),8-(29)]
    80       0.793684       0.793684       0.793684    6[1-(0),1-(0),1-(0),6-(1,6,6)]
    81        4.60431        4.60431        4.60431    6[6-(1,1,6),8-(29),8-(29)]
    82       4.102211       4.102211       4.102211    6[1-(0),1-(0),6-(1,1,6),6-(8,8)]
    83       5.068647       5.068647       5.068647    6[1-(0),1-(0),6-(1,1,6),6-(1,6,6)]
    84       4.563152       4.563152       4.563152    6[1-(0),6-(1,1,1),6-(1,1,6),6-(8,8)]
    85       3.234694       3.234694       3.234694    6[6-(1,6,6),8-(29),8-(29)]
    86       4.524815       4.524815       4.524815    6[1-(0),1-(0),1-(0),6-(1,6,6)]
    87       7.020767       7.020767       7.020767    6[1-(0),6-(1,6),7-(6,29)]
    88      -1.282311      -1.282311      -1.282311    6[1-(0),6-(1,7),6-(6,6)]
    89       1.874885       1.874885       1.874885    6[6-(1,6),6-(1,6),6-(6,6)]
    90       2.652793       2.652793       2.652793    6[6-(1,6),6-(1,6),6-(6,6)]
    91       2.855073       2.855073       2.855073    6[1-(0),6-(1,7),6-(6,6)]
    92       3.615213       3.615213       3.615213    6[1-(0),6-(1,6),7-(6,29)]
    93       6.482079       6.482079       6.482079    6[1-(0),6-(1,6),7-(6,29)]
    94       3.241477       3.241477       3.241477    6[1-(0),6-(1,7),6-(6,6)]
    95       1.758019       1.758019       1.758019    6[1-(0),6-(1,7),6-(6,6)]
    96       1.029941       1.029941       1.029941    6[1-(0),6-(1,6),7-(6,29)]
    97      -0.339769      -0.339769      -0.339769    7[6-(1,6),6-(1,6),29-(8,8,8,8)]
    98       2.422594       2.422594       2.422594    7[6-(1,6),6-(1,6),29-(8,8,8,8)]
    99        9.46886        9.46886        9.46886    7[6-(1,6),6-(1,6),29-(8,8,8,8)]
   100       6.706486       6.706486       6.706486    7[6-(1,6),6-(1,6),29-(8,8,8,8)]
   101       2.343295       2.343295       2.343295    8[6-(6,8),29-(7,8,8,8)]
   102       -0.95565       -0.95565       -0.95565    8[6-(6,8),29-(7,8,8,8)]
   103       8.557222       8.557222       8.557222    8[6-(6,8),29-(7,8,8,8)]
   104        9.03234        9.03234        9.03234    8[6-(6,8),29-(7,8,8,8)]
   105       3.945166       3.945166       3.945166    8[6-(6,8),29-(7,8,8,8)]
   106       4.733628       4.733628       4.733628    8[6-(6,8),29-(7,8,8,8)]
   107       6.699236       6.699236       6.699236    8[6-(6,8),29-(7,8,8,8)]
   108        6.11429        6.11429        6.11429    8[6-(6,8),29-(7,8,8,8)]
   109       6.785768       6.785768       6.785768    8[6-(6,8),29-(7,8,8,8)]
   110      10.084738      10.084738      10.084738    8[6-(6,8),29-(7,8,8,8)]
   111       0.571856       0.571856       0.571856    8[6-(6,8),29-(7,8,8,8)]
   112       0.096742       0.096742       0.096742    8[6-(6,8),29-(7,8,8,8)]
   113       5.183904       5.183904       5.183904    8[6-(6,8),29-(7,8,8,8)]
   114       4.395439       4.395439       4.395439    8[6-(6,8),29-(7,8,8,8)]
   115        2.42985        2.42985        2.42985    8[6-(6,8),29-(7,8,8,8)]
   116       3.014793       3.014793       3.014793    8[6-(6,8),29-(7,8,8,8)]
