# Supplementary material for: A collection of forcefield precursors for metal–organic frameworks
Source: RSC Adv. 2019 Nov 13;9(63):36492–507. doi: 10.1039/c9ra07327b (PMC9075174; doi:10.1039/c9ra07327b)
Supplement: RA-009-C9RA07327B-s2746 [file RA-009-C9RA07327B-s2746.txt]

WOCVUG01_clean

9.118300    0.000000    0.000000
2.519852    12.273803    0.000000
-2.519895    -4.628114    11.367787

     1       7.740139       7.740139       7.740139    29[7-(6,6),8-(6),8-(6),8-(6),8-(6),29-(7,8,8,8,8)]
     2       8.541962       8.541962       8.541962    29[7-(6,6),8-(6),8-(6),8-(6),8-(6),29-(7,8,8,8,8)]
     3        1.37812        1.37812        1.37812    29[7-(6,6),8-(6),8-(6),8-(6),8-(6),29-(7,8,8,8,8)]
     4       0.576289       0.576289       0.576289    29[7-(6,6),8-(6),8-(6),8-(6),8-(6),29-(7,8,8,8,8)]
     5       6.230615       6.230615       6.230615    1[6-(6,7)]
     6       2.436687       2.436687       2.436687    1[6-(6,6)]
     7       3.206796       3.206796       3.206796    1[6-(6,6)]
     8       4.481263       4.481263       4.481263    1[6-(6,7)]
     9       9.432046       9.432046       9.432046    1[6-(6,7)]
    10       1.554187       1.554187       1.554187    1[6-(6,6)]
    11       2.034926       2.034926       2.034926    1[6-(6,6)]
    12       0.790552       0.790552       0.790552    1[6-(6,7)]
    13       4.924991       4.924991       4.924991    1[6-(6,6,6)]
    14       3.277693       3.277693       3.277693    1[6-(1,6,6)]
    15       3.910021       3.910021       3.910021    1[6-(1,6,6)]
    16       5.333254       5.333254       5.333254    1[6-(1,6,6)]
    17       5.897749       5.897749       5.897749    1[6-(1,6,6)]
    18       4.086072       4.086072       4.086072    1[6-(1,1,6)]
    19       3.483544       3.483544       3.483544    1[6-(1,1,6)]
    20       2.885866       2.885866       2.885866    1[6-(1,1,6)]
    21       3.154175       3.154175       3.154175    1[6-(6,6,6)]
    22       1.363356       1.363356       1.363356    1[6-(1,6,6)]
    23        3.21443        3.21443        3.21443    1[6-(1,6,6)]
    24        -0.5572        -0.5572        -0.5572    1[6-(1,6,6)]
    25       7.812418       7.812418       7.812418    1[6-(1,6,6)]
    26       0.805264       0.805264       0.805264    1[6-(1,1,6)]
    27       2.217243       2.217243       2.217243    1[6-(1,1,6)]
    28       8.369635       8.369635       8.369635    1[6-(1,1,6)]
    29       2.887641       2.887641       2.887641    1[6-(6,7)]
    30       6.681533       6.681533       6.681533    1[6-(6,6)]
    31       5.911445       5.911445       5.911445    1[6-(6,6)]
    32       4.636971       4.636971       4.636971    1[6-(6,7)]
    33      -0.313812      -0.313812      -0.313812    1[6-(6,7)]
    34       7.564039       7.564039       7.564039    1[6-(6,6)]
    35       7.083321       7.083321       7.083321    1[6-(6,6)]
    36       8.327702       8.327702       8.327702    1[6-(6,7)]
    37       4.193272       4.193272       4.193272    1[6-(6,6,6)]
    38       5.840578       5.840578       5.840578    1[6-(1,6,6)]
    39       5.208247       5.208247       5.208247    1[6-(1,6,6)]
    40       3.785023       3.785023       3.785023    1[6-(1,6,6)]
    41       3.220527       3.220527       3.220527    1[6-(1,6,6)]
    42       5.032177       5.032177       5.032177    1[6-(1,1,6)]
    43       5.634709       5.634709       5.634709    1[6-(1,1,6)]
    44        6.23239        6.23239        6.23239    1[6-(1,1,6)]
    45        5.96408        5.96408        5.96408    1[6-(6,6,6)]
    46       7.754927       7.754927       7.754927    1[6-(1,6,6)]
    47       5.903812       5.903812       5.903812    1[6-(1,6,6)]
    48       9.675476       9.675476       9.675476    1[6-(1,6,6)]
    49        1.30586        1.30586        1.30586    1[6-(1,6,6)]
    50       8.313028       8.313028       8.313028    1[6-(1,1,6)]
    51       6.901013       6.901013       6.901013    1[6-(1,1,6)]
    52       0.748654       0.748654       0.748654    1[6-(1,1,6)]
    53       6.131299       6.131299       6.131299    6[1-(0),6-(1,6),7-(6,29)]
    54       2.848596       2.848596       2.848596    6[1-(0),6-(1,7),6-(6,6)]
    55       2.687707       2.687707       2.687707    6[6-(1,6),6-(1,6),6-(6,6)]
    56        3.30081        3.30081        3.30081    6[1-(0),6-(1,7),6-(6,6)]
    57       4.055868       4.055868       4.055868    6[1-(0),6-(1,6),7-(6,29)]
    58       0.656999       0.656999       0.656999    6[1-(0),6-(1,6),7-(6,29)]
    59       1.397518       1.397518       1.397518    6[1-(0),6-(1,7),6-(6,6)]
    60       1.906671       1.906671       1.906671    6[6-(1,6),6-(1,6),6-(6,6)]
    61        1.67899        1.67899        1.67899    6[1-(0),6-(1,7),6-(6,6)]
    62       0.931574       0.931574       0.931574    6[1-(0),6-(1,6),7-(6,29)]
    63       6.002593       6.002593       6.002593    6[6-(1,6,6),8-(29),8-(29)]
    64       4.716734       4.716734       4.716734    6[1-(0),6-(1,1,1),6-(1,1,6),6-(8,8)]
    65        4.12318        4.12318        4.12318    6[1-(0),1-(0),6-(1,1,6),6-(1,6,6)]
    66       5.075017       5.075017       5.075017    6[1-(0),1-(0),6-(1,1,6),6-(8,8)]
    67       1.944456       1.944456       1.944456    6[6-(1,1,6),8-(29),8-(29)]
    68       3.700841       3.700841       3.700841    6[1-(0),1-(0),1-(0),6-(1,6,6)]
    69       10.29527       10.29527       10.29527    6[6-(1,6,6),8-(29),8-(29)]
    70       2.486903       2.486903       2.486903    6[1-(0),6-(1,1,1),6-(1,1,6),6-(8,8)]
    71       0.505909       0.505909       0.505909    6[1-(0),1-(0),6-(1,1,6),6-(1,6,6)]
    72      -0.425312      -0.425312      -0.425312    6[1-(0),1-(0),6-(1,1,6),6-(8,8)]
    73       0.085099       0.085099       0.085099    6[6-(1,1,6),8-(29),8-(29)]
    74       2.447079       2.447079       2.447079    6[1-(0),1-(0),1-(0),6-(1,6,6)]
    75       2.986963       2.986963       2.986963    6[1-(0),6-(1,6),7-(6,29)]
    76       6.269627       6.269627       6.269627    6[1-(0),6-(1,7),6-(6,6)]
    77       6.430524       6.430524       6.430524    6[6-(1,6),6-(1,6),6-(6,6)]
    78       5.817425       5.817425       5.817425    6[1-(0),6-(1,7),6-(6,6)]
    79       5.062363       5.062363       5.062363    6[1-(0),6-(1,6),7-(6,29)]
    80       8.461237       8.461237       8.461237    6[1-(0),6-(1,6),7-(6,29)]
    81       7.720713       7.720713       7.720713    6[1-(0),6-(1,7),6-(6,6)]
    82       7.211565       7.211565       7.211565    6[6-(1,6),6-(1,6),6-(6,6)]
    83       7.439254       7.439254       7.439254    6[1-(0),6-(1,7),6-(6,6)]
    84       8.186675       8.186675       8.186675    6[1-(0),6-(1,6),7-(6,29)]
    85       3.115666       3.115666       3.115666    6[6-(1,6,6),8-(29),8-(29)]
    86       4.401527       4.401527       4.401527    6[1-(0),6-(1,1,1),6-(1,1,6),6-(8,8)]
    87       4.995089       4.995089       4.995089    6[1-(0),1-(0),6-(1,1,6),6-(1,6,6)]
    88        4.04326        4.04326        4.04326    6[1-(0),1-(0),6-(1,1,6),6-(8,8)]
    89       7.173786       7.173786       7.173786    6[6-(1,1,6),8-(29),8-(29)]
    90       5.417413       5.417413       5.417413    6[1-(0),1-(0),1-(0),6-(1,6,6)]
    91      -1.177017      -1.177017      -1.177017    6[6-(1,6,6),8-(29),8-(29)]
    92       6.631347       6.631347       6.631347    6[1-(0),6-(1,1,1),6-(1,1,6),6-(8,8)]
    93       8.612375       8.612375       8.612375    6[1-(0),1-(0),6-(1,1,6),6-(1,6,6)]
    94       9.543589       9.543589       9.543589    6[1-(0),1-(0),6-(1,1,6),6-(8,8)]
    95        9.03317        9.03317        9.03317    6[6-(1,1,6),8-(29),8-(29)]
    96       6.671171       6.671171       6.671171    6[1-(0),1-(0),1-(0),6-(1,6,6)]
    97       6.732849       6.732849       6.732849    7[6-(1,6),6-(1,6),29-(8,8,8,8,29)]
    98       9.515824       9.515824       9.515824    7[6-(1,6),6-(1,6),29-(8,8,8,8,29)]
    99       2.385416       2.385416       2.385416    7[6-(1,6),6-(1,6),29-(8,8,8,8,29)]
   100       -0.39758       -0.39758       -0.39758    7[6-(1,6),6-(1,6),29-(8,8,8,8,29)]
   101       6.101746       6.101746       6.101746    8[6-(6,8),29-(7,8,8,8,29)]
   102       6.852196       6.852196       6.852196    8[6-(6,8),29-(7,8,8,8,29)]
   103        1.94704        1.94704        1.94704    8[6-(6,8),29-(7,8,8,8,29)]
   104       1.470788       1.470788       1.470788    8[6-(6,8),29-(7,8,8,8,29)]
   105       9.509653       9.509653       9.509653    8[6-(6,8),29-(7,8,8,8,29)]
   106      10.094809      10.094809      10.094809    8[6-(6,8),29-(7,8,8,8,29)]
   107       0.685428       0.685428       0.685428    8[6-(6,8),29-(7,8,8,8,29)]
   108      -0.160331      -0.160331      -0.160331    8[6-(6,8),29-(7,8,8,8,29)]
   109       3.016515       3.016515       3.016515    8[6-(6,8),29-(7,8,8,8,29)]
   110       2.266059       2.266059       2.266059    8[6-(6,8),29-(7,8,8,8,29)]
   111       7.171208       7.171208       7.171208    8[6-(6,8),29-(7,8,8,8,29)]
   112       7.647454       7.647454       7.647454    8[6-(6,8),29-(7,8,8,8,29)]
   113      -0.391396      -0.391396      -0.391396    8[6-(6,8),29-(7,8,8,8,29)]
   114       -0.97656       -0.97656       -0.97656    8[6-(6,8),29-(7,8,8,8,29)]
   115       8.432842       8.432842       8.432842    8[6-(6,8),29-(7,8,8,8,29)]
   116       9.278593       9.278593       9.278593    8[6-(6,8),29-(7,8,8,8,29)]
