# Supplementary material for: A collection of forcefield precursors for metal–organic frameworks
Source: RSC Adv. 2019 Nov 13;9(63):36492–507. doi: 10.1039/c9ra07327b (PMC9075174; doi:10.1039/c9ra07327b)
Supplement: RA-009-C9RA07327B-s2747 [file RA-009-C9RA07327B-s2747.txt]

WOCWAN_clean

8.509000    0.000000    0.000000
0.000000    13.153000    0.000000
-0.156317    -6.576489    12.351979

     1       4.620344       4.620344       4.620344    29[7-(6,6),8-(6),8-(6),8-(6),8-(6)]
     2       7.986839       7.986839       7.986839    29[7-(6,6),8-(6),8-(6),8-(6),8-(6)]
     3       3.732339       3.732339       3.732339    29[7-(6,6),8-(6),8-(6),8-(6),8-(6)]
     4       0.365844       0.365844       0.365844    29[7-(6,6),8-(6),8-(6),8-(6),8-(6)]
     5       5.440889       5.440889       5.440889    1[6-(6,7)]
     6       6.738987       6.738987       6.738987    1[6-(6,6)]
     7       7.487104       7.487104       7.487104    1[6-(6,6)]
     8       6.140029       6.140029       6.140029    1[6-(6,7)]
     9       8.146197       8.146197       8.146197    1[6-(6,6)]
    10       0.704479       0.704479       0.704479    1[6-(1,6,6)]
    11       -0.05748       -0.05748       -0.05748    1[6-(1,6,6)]
    12       7.637323       7.637323       7.637323    1[6-(1,6,6)]
    13       8.313232       8.313232       8.313232    1[6-(1,6,6)]
    14       1.038862       1.038862       1.038862    1[6-(1,6,6)]
    15       1.825177       1.825177       1.825177    1[6-(1,6,6)]
    16       7.166294       7.166294       7.166294    1[6-(6,7)]
    17       5.868196       5.868196       5.868196    1[6-(6,6)]
    18       5.120079       5.120079       5.120079    1[6-(6,6)]
    19       6.467154       6.467154       6.467154    1[6-(6,7)]
    20       4.460986       4.460986       4.460986    1[6-(6,6)]
    21       3.393704       3.393704       3.393704    1[6-(1,6,6)]
    22       4.155663       4.155663       4.155663    1[6-(1,6,6)]
    23        4.96986        4.96986        4.96986    1[6-(1,6,6)]
    24       4.293951       4.293951       4.293951    1[6-(1,6,6)]
    25       3.059321       3.059321       3.059321    1[6-(1,6,6)]
    26       2.273006       2.273006       2.273006    1[6-(1,6,6)]
    27       2.911794       2.911794       2.911794    1[6-(6,7)]
    28       1.613696       1.613696       1.613696    1[6-(6,6)]
    29       0.865579       0.865579       0.865579    1[6-(6,6)]
    30       2.212654       2.212654       2.212654    1[6-(6,7)]
    31       0.206486       0.206486       0.206486    1[6-(6,6)]
    32       7.648204       7.648204       7.648204    1[6-(1,6,6)]
    33       8.410163       8.410163       8.410163    1[6-(1,6,6)]
    34        0.71536        0.71536        0.71536    1[6-(1,6,6)]
    35       0.039451       0.039451       0.039451    1[6-(1,6,6)]
    36       7.313821       7.313821       7.313821    1[6-(1,6,6)]
    37       6.527506       6.527506       6.527506    1[6-(1,6,6)]
    38       1.186389       1.186389       1.186389    1[6-(6,7)]
    39       2.484487       2.484487       2.484487    1[6-(6,6)]
    40       3.232604       3.232604       3.232604    1[6-(6,6)]
    41       1.885529       1.885529       1.885529    1[6-(6,7)]
    42       3.891697       3.891697       3.891697    1[6-(6,6)]
    43       4.958979       4.958979       4.958979    1[6-(1,6,6)]
    44        4.19702        4.19702        4.19702    1[6-(1,6,6)]
    45       3.382823       3.382823       3.382823    1[6-(1,6,6)]
    46       4.058732       4.058732       4.058732    1[6-(1,6,6)]
    47       5.293362       5.293362       5.293362    1[6-(1,6,6)]
    48       6.079677       6.079677       6.079677    1[6-(1,6,6)]
    49       5.850806       5.850806       5.850806    6[1-(0),6-(1,6),7-(6,29)]
    50        6.63372        6.63372        6.63372    6[1-(0),6-(1,7),6-(6,6)]
    51        7.25135        7.25135        7.25135    6[6-(1,6),6-(1,6),6-(1,6)]
    52       7.062347       7.062347       7.062347    6[1-(0),6-(1,7),6-(6,6)]
    53       6.261148       6.261148       6.261148    6[1-(0),6-(1,6),7-(6,29)]
    54       8.050419       8.050419       8.050419    6[1-(0),6-(1,6),6-(6,6)]
    55       1.911349       1.911349       1.911349    6[6-(1,1,6),8-(29),8-(29)]
    56       0.576504       0.576504       0.576504    6[1-(0),1-(0),6-(1,1,6),6-(8,8)]
    57      -0.013192      -0.013192      -0.013192    6[1-(0),1-(0),6-(1,1,6),6-(1,1,6)]
    58       0.937247       0.937247       0.937247    6[1-(0),1-(0),6-(1,1,6),6-(8,8)]
    59       0.513084       0.513084       0.513084    6[6-(1,1,6),8-(29),8-(29)]
    60       6.756377       6.756377       6.756377    6[1-(0),6-(1,6),7-(6,29)]
    61       5.973463       5.973463       5.973463    6[1-(0),6-(1,7),6-(6,6)]
    62       5.355833       5.355833       5.355833    6[6-(1,6),6-(1,6),6-(1,6)]
    63       5.544836       5.544836       5.544836    6[1-(0),6-(1,7),6-(6,6)]
    64       6.346035       6.346035       6.346035    6[1-(0),6-(1,6),7-(6,29)]
    65       4.556764       4.556764       4.556764    6[1-(0),6-(1,6),6-(6,6)]
    66       2.186834       2.186834       2.186834    6[6-(1,1,6),8-(29),8-(29)]
    67       3.521679       3.521679       3.521679    6[1-(0),1-(0),6-(1,1,6),6-(8,8)]
    68       4.111375       4.111375       4.111375    6[1-(0),1-(0),6-(1,1,6),6-(1,1,6)]
    69       3.160936       3.160936       3.160936    6[1-(0),1-(0),6-(1,1,6),6-(8,8)]
    70       3.585099       3.585099       3.585099    6[6-(1,1,6),8-(29),8-(29)]
    71       2.501877       2.501877       2.501877    6[1-(0),6-(1,6),7-(6,29)]
    72       1.718963       1.718963       1.718963    6[1-(0),6-(1,7),6-(6,6)]
    73       1.101333       1.101333       1.101333    6[6-(1,6),6-(1,6),6-(1,6)]
    74       1.290336       1.290336       1.290336    6[1-(0),6-(1,7),6-(6,6)]
    75       2.091535       2.091535       2.091535    6[1-(0),6-(1,6),7-(6,29)]
    76       0.302264       0.302264       0.302264    6[1-(0),6-(1,6),6-(6,6)]
    77       6.441334       6.441334       6.441334    6[6-(1,1,6),8-(29),8-(29)]
    78       7.776179       7.776179       7.776179    6[1-(0),1-(0),6-(1,1,6),6-(8,8)]
    79       8.365875       8.365875       8.365875    6[1-(0),1-(0),6-(1,1,6),6-(1,1,6)]
    80       7.415436       7.415436       7.415436    6[1-(0),1-(0),6-(1,1,6),6-(8,8)]
    81       7.839599       7.839599       7.839599    6[6-(1,1,6),8-(29),8-(29)]
    82       1.596306       1.596306       1.596306    6[1-(0),6-(1,6),7-(6,29)]
    83        2.37922        2.37922        2.37922    6[1-(0),6-(1,7),6-(6,6)]
    84        2.99685        2.99685        2.99685    6[6-(1,6),6-(1,6),6-(1,6)]
    85       2.807847       2.807847       2.807847    6[1-(0),6-(1,7),6-(6,6)]
    86       2.006648       2.006648       2.006648    6[1-(0),6-(1,6),7-(6,29)]
    87       3.795919       3.795919       3.795919    6[1-(0),6-(1,6),6-(6,6)]
    88       6.165849       6.165849       6.165849    6[6-(1,1,6),8-(29),8-(29)]
    89       4.831004       4.831004       4.831004    6[1-(0),1-(0),6-(1,1,6),6-(8,8)]
    90       4.241308       4.241308       4.241308    6[1-(0),1-(0),6-(1,1,6),6-(1,1,6)]
    91       5.191747       5.191747       5.191747    6[1-(0),1-(0),6-(1,1,6),6-(8,8)]
    92       4.767584       4.767584       4.767584    6[6-(1,1,6),8-(29),8-(29)]
    93       5.642886       5.642886       5.642886    7[6-(1,6),6-(1,6),29-(8,8,8,8)]
    94       6.964297       6.964297       6.964297    7[6-(1,6),6-(1,6),29-(8,8,8,8)]
    95       2.709797       2.709797       2.709797    7[6-(1,6),6-(1,6),29-(8,8,8,8)]
    96       1.388386       1.388386       1.388386    7[6-(1,6),6-(1,6),29-(8,8,8,8)]
    97       2.801754       2.801754       2.801754    8[6-(6,8),29-(7,8,8,8)]
    98       2.053835       2.053835       2.053835    8[6-(6,8),29-(7,8,8,8)]
    99       0.719411       0.719411       0.719411    8[6-(6,8),29-(7,8,8,8)]
   100       0.017154       0.017154       0.017154    8[6-(6,8),29-(7,8,8,8)]
   101       1.296429       1.296429       1.296429    8[6-(6,8),29-(7,8,8,8)]
   102       2.044348       2.044348       2.044348    8[6-(6,8),29-(7,8,8,8)]
   103       3.378772       3.378772       3.378772    8[6-(6,8),29-(7,8,8,8)]
   104       4.081029       4.081029       4.081029    8[6-(6,8),29-(7,8,8,8)]
   105       5.550929       5.550929       5.550929    8[6-(6,8),29-(7,8,8,8)]
   106       6.298848       6.298848       6.298848    8[6-(6,8),29-(7,8,8,8)]
   107       7.633272       7.633272       7.633272    8[6-(6,8),29-(7,8,8,8)]
   108       8.335529       8.335529       8.335529    8[6-(6,8),29-(7,8,8,8)]
   109       7.056254       7.056254       7.056254    8[6-(6,8),29-(7,8,8,8)]
   110       6.308335       6.308335       6.308335    8[6-(6,8),29-(7,8,8,8)]
   111       4.973911       4.973911       4.973911    8[6-(6,8),29-(7,8,8,8)]
   112       4.271654       4.271654       4.271654    8[6-(6,8),29-(7,8,8,8)]
