# Supplementary material for: A collection of forcefield precursors for metal–organic frameworks
Source: RSC Adv. 2019 Nov 13;9(63):36492–507. doi: 10.1039/c9ra07327b (PMC9075174; doi:10.1039/c9ra07327b)
Supplement: RA-009-C9RA07327B-s2748 [file RA-009-C9RA07327B-s2748.txt]

WODFOL_clean

6.914900    0.000000    0.000000
0.000000    22.113000    0.000000
0.000000    0.000000    7.720900

     1       3.745801       3.745801       3.745801    27[7-(1,1,6),7-(6,6),8-(6),8-(6),8-(6),8-(6)]
     2       3.169099       3.169099       3.169099    27[7-(1,1,6),7-(6,6),8-(6),8-(6),8-(6),8-(6)]
     3       0.288351       0.288351       0.288351    27[7-(1,1,6),7-(6,6),8-(6),8-(6),8-(6),8-(6)]
     4       6.626549       6.626549       6.626549    27[7-(1,1,6),7-(6,6),8-(6),8-(6),8-(6),8-(6)]
     5       2.331013       2.331013       2.331013    1[7-(1,6,27)]
     6       2.686439       2.686439       2.686439    1[7-(1,6,27)]
     7       3.854365       3.854365       3.854365    1[6-(6,6,7)]
     8       4.480164       4.480164       4.480164    1[6-(1,6,6)]
     9       5.816814       5.816814       5.816814    1[6-(1,6,6)]
    10       3.402131       3.402131       3.402131    1[6-(6,7)]
    11       4.706281       4.706281       4.706281    1[6-(6,6)]
    12       1.084256       1.084256       1.084256    1[6-(6,6)]
    13       6.695006       6.695006       6.695006    1[6-(6,7)]
    14       4.583887       4.583887       4.583887    1[7-(1,6,27)]
    15       4.228461       4.228461       4.228461    1[7-(1,6,27)]
    16       3.060535       3.060535       3.060535    1[6-(6,6,7)]
    17       2.434736       2.434736       2.434736    1[6-(1,6,6)]
    18       1.098086       1.098086       1.098086    1[6-(1,6,6)]
    19       3.512769       3.512769       3.512769    1[6-(6,7)]
    20       2.208619       2.208619       2.208619    1[6-(6,6)]
    21       5.830644       5.830644       5.830644    1[6-(6,6)]
    22       0.219894       0.219894       0.219894    1[6-(6,7)]
    23       5.788463       5.788463       5.788463    1[7-(1,6,27)]
    24       6.143889       6.143889       6.143889    1[7-(1,6,27)]
    25       0.396915       0.396915       0.396915    1[6-(6,6,7)]
    26       1.022714       1.022714       1.022714    1[6-(1,6,6)]
    27       2.359364       2.359364       2.359364    1[6-(1,6,6)]
    28       6.859581       6.859581       6.859581    1[6-(6,7)]
    29       1.248831       1.248831       1.248831    1[6-(6,6)]
    30       4.541706       4.541706       4.541706    1[6-(6,6)]
    31       3.237556       3.237556       3.237556    1[6-(6,7)]
    32       1.126437       1.126437       1.126437    1[7-(1,6,27)]
    33       0.771011       0.771011       0.771011    1[7-(1,6,27)]
    34       6.517985       6.517985       6.517985    1[6-(6,6,7)]
    35       5.892186       5.892186       5.892186    1[6-(1,6,6)]
    36       4.555536       4.555536       4.555536    1[6-(1,6,6)]
    37       0.055319       0.055319       0.055319    1[6-(6,7)]
    38       5.666069       5.666069       5.666069    1[6-(6,6)]
    39       2.373194       2.373194       2.373194    1[6-(6,6)]
    40       3.677344       3.677344       3.677344    1[6-(6,7)]
    41       5.056866       5.056866       5.056866    6[6-(1,6,7),8-(27),8-(27)]
    42       4.177983       4.177983       4.177983    6[1-(0),6-(1,1,6),6-(8,8),7-(1,1,27)]
    43       4.993941       4.993941       4.993941    6[1-(0),1-(0),6-(1,6,7),6-(8,8)]
    44       5.421282       5.421282       5.421282    6[6-(1,1,6),8-(27),8-(27)]
    45       4.335642       4.335642       4.335642    6[1-(0),6-(1,6),7-(6,27)]
    46       5.110111       5.110111       5.110111    6[1-(0),6-(1,7),6-(6,6)]
    47       6.475804       6.475804       6.475804    6[6-(1,6),6-(1,6),6-(6,6)]
    48       0.151436       0.151436       0.151436    6[1-(0),6-(1,7),6-(6,6)]
    49       6.292559       6.292559       6.292559    6[1-(0),6-(1,6),7-(6,27)]
    50       1.858034       1.858034       1.858034    6[6-(1,6,7),8-(27),8-(27)]
    51       2.736917       2.736917       2.736917    6[1-(0),6-(1,1,6),6-(8,8),7-(1,1,27)]
    52       1.920959       1.920959       1.920959    6[1-(0),1-(0),6-(1,6,7),6-(8,8)]
    53       1.493618       1.493618       1.493618    6[6-(1,1,6),8-(27),8-(27)]
    54       2.579258       2.579258       2.579258    6[1-(0),6-(1,6),7-(6,27)]
    55       1.804789       1.804789       1.804789    6[1-(0),6-(1,7),6-(6,6)]
    56       0.439096       0.439096       0.439096    6[6-(1,6),6-(1,6),6-(6,6)]
    57       6.763464       6.763464       6.763464    6[1-(0),6-(1,7),6-(6,6)]
    58       0.622341       0.622341       0.622341    6[1-(0),6-(1,6),7-(6,27)]
    59       1.599416       1.599416       1.599416    6[6-(1,6,7),8-(27),8-(27)]
    60       0.720533       0.720533       0.720533    6[1-(0),6-(1,1,6),6-(8,8),7-(1,1,27)]
    61       1.536491       1.536491       1.536491    6[1-(0),1-(0),6-(1,6,7),6-(8,8)]
    62       1.963832       1.963832       1.963832    6[6-(1,1,6),8-(27),8-(27)]
    63       0.878192       0.878192       0.878192    6[1-(0),6-(1,6),7-(6,27)]
    64       1.652661       1.652661       1.652661    6[1-(0),6-(1,7),6-(6,6)]
    65       3.018354       3.018354       3.018354    6[6-(1,6),6-(1,6),6-(6,6)]
    66       3.608886       3.608886       3.608886    6[1-(0),6-(1,7),6-(6,6)]
    67       2.835109       2.835109       2.835109    6[1-(0),6-(1,6),7-(6,27)]
    68       5.315484       5.315484       5.315484    6[6-(1,6,7),8-(27),8-(27)]
    69       6.194367       6.194367       6.194367    6[1-(0),6-(1,1,6),6-(8,8),7-(1,1,27)]
    70       5.378409       5.378409       5.378409    6[1-(0),1-(0),6-(1,6,7),6-(8,8)]
    71       4.951068       4.951068       4.951068    6[6-(1,1,6),8-(27),8-(27)]
    72       6.036708       6.036708       6.036708    6[1-(0),6-(1,6),7-(6,27)]
    73       5.262239       5.262239       5.262239    6[1-(0),6-(1,7),6-(6,6)]
    74       3.896546       3.896546       3.896546    6[6-(1,6),6-(1,6),6-(6,6)]
    75       3.306014       3.306014       3.306014    6[1-(0),6-(1,7),6-(6,6)]
    76       4.079791       4.079791       4.079791    6[1-(0),6-(1,6),7-(6,27)]
    77       3.005907       3.005907       3.005907    7[1-(0),1-(0),6-(1,6,6),27-(7,8,8,8,8)]
    78       4.923409       4.923409       4.923409    7[6-(1,6),6-(1,6),27-(7,8,8,8,8)]
    79       3.908993       3.908993       3.908993    7[1-(0),1-(0),6-(1,6,6),27-(7,8,8,8,8)]
    80       1.991491       1.991491       1.991491    7[6-(1,6),6-(1,6),27-(7,8,8,8,8)]
    81       6.463357       6.463357       6.463357    7[1-(0),1-(0),6-(1,6,6),27-(7,8,8,8,8)]
    82       1.465959       1.465959       1.465959    7[6-(1,6),6-(1,6),27-(7,8,8,8,8)]
    83       0.451543       0.451543       0.451543    7[1-(0),1-(0),6-(1,6,6),27-(7,8,8,8,8)]
    84       5.448941       5.448941       5.448941    7[6-(1,6),6-(1,6),27-(7,8,8,8,8)]
    85       5.834101       5.834101       5.834101    8[6-(6,8),27-(7,7,8,8,8)]
    86        4.86809        4.86809        4.86809    8[6-(6,8),27-(7,7,8,8,8)]
    87       5.161281       5.161281       5.161281    8[6-(6,8),27-(7,7,8,8,8)]
    88       6.123835       6.123835       6.123835    8[6-(6,8),27-(7,7,8,8,8)]
    89       1.080799       1.080799       1.080799    8[6-(6,8),27-(7,7,8,8,8)]
    90        2.04681        2.04681        2.04681    8[6-(6,8),27-(7,7,8,8,8)]
    91       1.753619       1.753619       1.753619    8[6-(6,8),27-(7,7,8,8,8)]
    92       0.791065       0.791065       0.791065    8[6-(6,8),27-(7,7,8,8,8)]
    93       2.376651       2.376651       2.376651    8[6-(6,8),27-(7,7,8,8,8)]
    94        1.41064        1.41064        1.41064    8[6-(6,8),27-(7,7,8,8,8)]
    95       1.703831       1.703831       1.703831    8[6-(6,8),27-(7,7,8,8,8)]
    96       2.666385       2.666385       2.666385    8[6-(6,8),27-(7,7,8,8,8)]
    97       4.538249       4.538249       4.538249    8[6-(6,8),27-(7,7,8,8,8)]
    98        5.50426        5.50426        5.50426    8[6-(6,8),27-(7,7,8,8,8)]
    99       5.211069       5.211069       5.211069    8[6-(6,8),27-(7,7,8,8,8)]
   100       4.248515       4.248515       4.248515    8[6-(6,8),27-(7,7,8,8,8)]
