# Supplementary material for: A collection of forcefield precursors for metal–organic frameworks
Source: RSC Adv. 2019 Nov 13;9(63):36492–507. doi: 10.1039/c9ra07327b (PMC9075174; doi:10.1039/c9ra07327b)
Supplement: RA-009-C9RA07327B-s2749 [file RA-009-C9RA07327B-s2749.txt]

WOGHEG_clean

7.927300    0.000000    0.000000
-0.119751    10.555321    0.000000
-3.859322    -3.947233    11.940646

     1      -0.652173      -0.652173      -0.652173    30[7-(6,6),8-(6),8-(6),8-(6),8-(6)]
     2       1.681433       1.681433       1.681433    30[7-(6,6),8-(6),8-(6),8-(6),8-(6)]
     3       3.799987       3.799987       3.799987    1[6-(6,6)]
     4       3.223656       3.223656       3.223656    1[6-(6,6)]
     5       1.107093       1.107093       1.107093    1[6-(6,6)]
     6       1.616735       1.616735       1.616735    1[6-(6,6)]
     7       0.845724       0.845724       0.845724    1[6-(6,6)]
     8       2.799881       2.799881       2.799881    1[6-(6,6)]
     9      -1.247473      -1.247473      -1.247473    1[6-(6,6)]
    10       4.431143       4.431143       4.431143    1[6-(6,6)]
    11      -2.214462      -2.214462      -2.214462    1[6-(6,6)]
    12       4.280897       4.280897       4.280897    1[6-(6,6)]
    13       1.286508       1.286508       1.286508    1[6-(6,6)]
    14       2.532697       2.532697       2.532697    1[6-(6,6)]
    15       1.758199       1.758199       1.758199    1[6-(6,7)]
    16        7.09957        7.09957        7.09957    1[6-(6,6)]
    17       1.997066       1.997066       1.997066    1[6-(6,6)]
    18      -3.343885      -3.343885      -3.343885    1[6-(6,7)]
    19       2.863485       2.863485       2.863485    1[6-(6,6)]
    20       4.312182       4.312182       4.312182    1[6-(6,7)]
    21      -0.592759      -0.592759      -0.592759    1[6-(6,7)]
    22       5.885832       5.885832       5.885832    1[6-(6,6)]
    23      -0.528263      -0.528263      -0.528263    6[6-(6,6),8-(30),8-(30)]
    24        2.91824        2.91824        2.91824    6[6-(1,6),6-(1,6),6-(8,8)]
    25        3.25738        3.25738        3.25738    6[1-(0),6-(1,6),6-(6,6)]
    26       2.885618       2.885618       2.885618    6[1-(0),6-(1,6),6-(6,6)]
    27       1.929684       1.929684       1.929684    6[6-(1,6),6-(1,6),6-(1,6)]
    28       1.644312       1.644312       1.644312    6[1-(0),6-(1,6),6-(6,6)]
    29       1.979504       1.979504       1.979504    6[1-(0),6-(1,6),6-(6,6)]
    30       1.509873       1.509873       1.509873    6[1-(0),6-(1,6),6-(6,6)]
    31       2.166583       2.166583       2.166583    6[1-(0),6-(1,6),6-(8,8)]
    32       1.687406       1.687406       1.687406    6[6-(1,6),8-(30),8-(30)]
    33      -0.826491      -0.826491      -0.826491    6[6-(1,6),8-(30),8-(30)]
    34      -1.667206      -1.667206      -1.667206    6[1-(0),6-(1,6),6-(8,8)]
    35       4.898097       4.898097       4.898097    6[1-(0),6-(1,6),6-(6,6)]
    36       4.258748       4.258748       4.258748    6[6-(1,6),6-(1,6),6-(1,6)]
    37      -3.094863      -3.094863      -3.094863    6[1-(0),6-(1,6),6-(6,6)]
    38       3.947196       3.947196       3.947196    6[1-(0),6-(1,6),6-(6,6)]
    39        2.72159        2.72159        2.72159    6[6-(1,6),6-(1,6),6-(8,8)]
    40       1.931608       1.931608       1.931608    6[6-(6,6),8-(30),8-(30)]
    41       2.175577       2.175577       2.175577    6[1-(0),6-(1,6),6-(6,6)]
    42       2.945784       2.945784       2.945784    6[1-(0),6-(1,6),6-(6,6)]
    43       6.481047       6.481047       6.481047    6[1-(0),6-(1,6),7-(6,30)]
    44       7.368453       7.368453       7.368453    6[1-(0),6-(1,7),6-(6,6)]
    45       0.731655       0.731655       0.731655    6[6-(1,6),6-(1,6),6-(7,7)]
    46       1.134345       1.134345       1.134345    6[1-(0),6-(1,7),6-(6,6)]
    47      -3.613561      -3.613561      -3.613561    6[1-(0),6-(1,6),7-(6,30)]
    48       1.696178       1.696178       1.696178    6[6-(6,6),7-(7),7-(7)]
    49       3.492461       3.492461       3.492461    6[6-(6,6),7-(7),7-(7)]
    50       4.231614       4.231614       4.231614    6[6-(1,6),6-(1,6),6-(7,7)]
    51       3.759599       3.759599       3.759599    6[1-(0),6-(1,7),6-(6,6)]
    52       4.627406       4.627406       4.627406    6[1-(0),6-(1,6),7-(6,30)]
    53      -1.488885      -1.488885      -1.488885    6[1-(0),6-(1,6),7-(6,30)]
    54        5.57062        5.57062        5.57062    6[1-(0),6-(1,7),6-(6,6)]
    55       3.024029       3.024029       3.024029    7[6-(1,6),6-(1,6),30-(8,8,8,8)]
    56       2.952324       2.952324       2.952324    7[6-(6,7),7-(6)]
    57       3.850675       3.850675       3.850675    7[6-(6,7),7-(6)]
    58         2.2367         2.2367         2.2367    7[6-(6,7),7-(6)]
    59       1.338349       1.338349       1.338349    7[6-(6,7),7-(6)]
    60      -1.960095      -1.960095      -1.960095    7[6-(1,6),6-(1,6),30-(8,8,8,8)]
    61       0.516033       0.516033       0.516033    8[6-(6,8),30-(7,8,8,8)]
    62      -1.343135      -1.343135      -1.343135    8[6-(6,8),30-(7,8,8,8)]
    63       2.313652       2.313652       2.313652    8[6-(6,8),30-(7,8,8,8)]
    64        0.58362        0.58362        0.58362    8[6-(6,8),30-(7,8,8,8)]
    65       0.312272       0.312272       0.312272    8[6-(6,8),30-(7,8,8,8)]
    66      -1.451982      -1.451982      -1.451982    8[6-(6,8),30-(7,8,8,8)]
    67       2.382141       2.382141       2.382141    8[6-(6,8),30-(7,8,8,8)]
    68       0.748127       0.748127       0.748127    8[6-(6,8),30-(7,8,8,8)]
