# Supplementary material for: A collection of forcefield precursors for metal–organic frameworks
Source: RSC Adv. 2019 Nov 13;9(63):36492–507. doi: 10.1039/c9ra07327b (PMC9075174; doi:10.1039/c9ra07327b)
Supplement: RA-009-C9RA07327B-s2750 [file RA-009-C9RA07327B-s2750.txt]

WOGLAG_clean

10.450300    0.000000    0.000000
-3.577228    10.864221    0.000000
0.000000    0.000000    16.645700

     1       0.190346       0.190346       0.190346    12[8-(6,12),8-(6,12)]
     2        8.13331        8.13331        8.13331    12[7-(6,6),8-(6),8-(6),8-(6),8-(6)]
     3        2.89733        2.89733        2.89733    12[8-(6),8-(6),8-(6)]
     4      -0.331038      -0.331038      -0.331038    12[8-(6,12),8-(6,12)]
     5       5.753526       5.753526       5.753526    12[7-(6,6),8-(6),8-(6),8-(6),8-(6)]
     6       0.539206       0.539206       0.539206    12[8-(6),8-(6),8-(6)]
     7       6.682726       6.682726       6.682726    12[8-(6,12),8-(6,12)]
     8      -1.260238      -1.260238      -1.260238    12[7-(6,6),8-(6),8-(6),8-(6),8-(6)]
     9       3.975742       3.975742       3.975742    12[8-(6),8-(6),8-(6)]
    10        7.20411        7.20411        7.20411    12[8-(6,12),8-(6,12)]
    11       1.119546       1.119546       1.119546    12[7-(6,6),8-(6),8-(6),8-(6),8-(6)]
    12       6.333866       6.333866       6.333866    12[8-(6),8-(6),8-(6)]
    13       1.869096       1.869096       1.869096    1[6-(7,7)]
    14       1.999878       1.999878       1.999878    1[6-(7,7)]
    15        1.56744        1.56744        1.56744    1[6-(7,7)]
    16       -2.14057       -2.14057       -2.14057    1[6-(7,7)]
    17       8.581204       8.581204       8.581204    1[6-(7,7)]
    18       4.873194       4.873194       4.873194    1[6-(7,7)]
    19       5.305632       5.305632       5.305632    1[6-(7,7)]
    20       9.013642       9.013642       9.013642    1[6-(7,7)]
    21       2.776962       2.776962       2.776962    6[1-(0),7-(6),7-(6)]
    22       4.817482       4.817482       4.817482    6[6-(6,7),6-(8,8),7-(6)]
    23       4.633899       4.633899       4.633899    6[6-(6,7),6-(8,8),7-(6)]
    24       5.954171       5.954171       5.954171    6[6-(6,7),8-(12),8-(12,12)]
    25       5.515016       5.515016       5.515016    6[6-(6,7),8-(12),8-(12)]
    26       2.598417       2.598417       2.598417    6[1-(0),7-(6),7-(6,12)]
    27       3.426326       3.426326       3.426326    6[6-(6,7),6-(8,8),7-(6,12)]
    28       4.245199       4.245199       4.245199    6[6-(6,7),6-(8,8),7-(6)]
    29       5.455545       5.455545       5.455545    6[6-(6,7),8-(12),8-(12)]
    30       3.411221       3.411221       3.411221    6[6-(6,7),8-(12),8-(12)]
    31       0.659574       0.659574       0.659574    6[1-(0),7-(6),7-(6)]
    32      -1.380946      -1.380946      -1.380946    6[6-(6,7),6-(8,8),7-(6)]
    33      -1.197363      -1.197363      -1.197363    6[6-(6,7),6-(8,8),7-(6)]
    34       7.932665       7.932665       7.932665    6[6-(6,7),8-(12),8-(12,12)]
    35        8.37182        8.37182        8.37182    6[6-(6,7),8-(12),8-(12)]
    36       7.711191       7.711191       7.711191    6[1-(0),7-(6),7-(6,12)]
    37       6.883282       6.883282       6.883282    6[6-(6,7),6-(8,8),7-(6,12)]
    38       6.064409       6.064409       6.064409    6[6-(6,7),6-(8,8),7-(6)]
    39       4.854063       4.854063       4.854063    6[6-(6,7),8-(12),8-(12)]
    40       6.898387       6.898387       6.898387    6[6-(6,7),8-(12),8-(12)]
    41        4.09611        4.09611        4.09611    6[1-(0),7-(6),7-(6)]
    42        2.05559        2.05559        2.05559    6[6-(6,7),6-(8,8),7-(6)]
    43       2.239173       2.239173       2.239173    6[6-(6,7),6-(8,8),7-(6)]
    44       0.918901       0.918901       0.918901    6[6-(6,7),8-(12),8-(12,12)]
    45       1.358056       1.358056       1.358056    6[6-(6,7),8-(12),8-(12)]
    46       4.274655       4.274655       4.274655    6[1-(0),7-(6),7-(6,12)]
    47       3.446746       3.446746       3.446746    6[6-(6,7),6-(8,8),7-(6,12)]
    48       2.627873       2.627873       2.627873    6[6-(6,7),6-(8,8),7-(6)]
    49       1.417527       1.417527       1.417527    6[6-(6,7),8-(12),8-(12)]
    50       3.461851       3.461851       3.461851    6[6-(6,7),8-(12),8-(12)]
    51       6.213498       6.213498       6.213498    6[1-(0),7-(6),7-(6)]
    52       8.254018       8.254018       8.254018    6[6-(6,7),6-(8,8),7-(6)]
    53       8.070435       8.070435       8.070435    6[6-(6,7),6-(8,8),7-(6)]
    54      -1.059593      -1.059593      -1.059593    6[6-(6,7),8-(12),8-(12,12)]
    55      -1.498748      -1.498748      -1.498748    6[6-(6,7),8-(12),8-(12)]
    56      -0.838119      -0.838119      -0.838119    6[1-(0),7-(6),7-(6,12)]
    57       -0.01021       -0.01021       -0.01021    6[6-(6,7),6-(8,8),7-(6,12)]
    58       0.808663       0.808663       0.808663    6[6-(6,7),6-(8,8),7-(6)]
    59       2.019009       2.019009       2.019009    6[6-(6,7),8-(12),8-(12)]
    60      -0.025315      -0.025315      -0.025315    6[6-(6,7),8-(12),8-(12)]
    61       3.619451       3.619451       3.619451    7[6-(1,7),6-(6,6)]
    62       3.323724       3.323724       3.323724    7[6-(1,7),6-(6,6)]
    63        3.69647        3.69647        3.69647    7[6-(1,7),6-(6,6)]
    64       2.385197       2.385197       2.385197    7[6-(1,7),6-(6,6),12-(8,8,8,8)]
    65      -0.182915      -0.182915      -0.182915    7[6-(1,7),6-(6,6)]
    66       0.112812       0.112812       0.112812    7[6-(1,7),6-(6,6)]
    67       6.613138       6.613138       6.613138    7[6-(1,7),6-(6,6)]
    68      -2.525889      -2.525889      -2.525889    7[6-(1,7),6-(6,6),12-(8,8,8,8)]
    69       3.253621       3.253621       3.253621    7[6-(1,7),6-(6,6)]
    70       3.549348       3.549348       3.549348    7[6-(1,7),6-(6,6)]
    71       3.176602       3.176602       3.176602    7[6-(1,7),6-(6,6)]
    72       4.487875       4.487875       4.487875    7[6-(1,7),6-(6,6),12-(8,8,8,8)]
    73       7.055987       7.055987       7.055987    7[6-(1,7),6-(6,6)]
    74        6.76026        6.76026        6.76026    7[6-(1,7),6-(6,6)]
    75       0.259934       0.259934       0.259934    7[6-(1,7),6-(6,6)]
    76       9.398961       9.398961       9.398961    7[6-(1,7),6-(6,6),12-(8,8,8,8)]
    77        5.65241        5.65241        5.65241    8[6-(6,8),12-(8),12-(8)]
    78        7.09728        7.09728        7.09728    8[6-(6,8),12-(7,8,8,8)]
    79       4.953341       4.953341       4.953341    8[6-(6,8),12-(8,8)]
    80        6.75512        6.75512        6.75512    8[6-(6,8),12-(7,8,8,8)]
    81       5.894758       5.894758       5.894758    8[6-(6,8),12-(7,8,8,8)]
    82       5.961025       5.961025       5.961025    8[6-(6,8),12-(8,8)]
    83       2.378624       2.378624       2.378624    8[6-(6,8),12-(7,8,8,8)]
    84       4.368749       4.368749       4.368749    8[6-(6,8),12-(8,8)]
    85       8.234426       8.234426       8.234426    8[6-(6,8),12-(8),12-(8)]
    86       6.789556       6.789556       6.789556    8[6-(6,8),12-(7,8,8,8)]
    87       8.933495       8.933495       8.933495    8[6-(6,8),12-(8,8)]
    88       7.131716       7.131716       7.131716    8[6-(6,8),12-(7,8,8,8)]
    89        4.41485        4.41485        4.41485    8[6-(6,8),12-(7,8,8,8)]
    90       4.348583       4.348583       4.348583    8[6-(6,8),12-(8,8)]
    91      -2.519316      -2.519316      -2.519316    8[6-(6,8),12-(7,8,8,8)]
    92       5.940859       5.940859       5.940859    8[6-(6,8),12-(8,8)]
    93       1.220662       1.220662       1.220662    8[6-(6,8),12-(8),12-(8)]
    94      -0.224208      -0.224208      -0.224208    8[6-(6,8),12-(7,8,8,8)]
    95       1.919731       1.919731       1.919731    8[6-(6,8),12-(8,8)]
    96       0.117952       0.117952       0.117952    8[6-(6,8),12-(7,8,8,8)]
    97       0.978314       0.978314       0.978314    8[6-(6,8),12-(7,8,8,8)]
    98       0.912047       0.912047       0.912047    8[6-(6,8),12-(8,8)]
    99       4.494448       4.494448       4.494448    8[6-(6,8),12-(7,8,8,8)]
   100       2.504323       2.504323       2.504323    8[6-(6,8),12-(8,8)]
   101      -1.361354      -1.361354      -1.361354    8[6-(6,8),12-(8),12-(8)]
   102       0.083516       0.083516       0.083516    8[6-(6,8),12-(7,8,8,8)]
   103      -2.060423      -2.060423      -2.060423    8[6-(6,8),12-(8,8)]
   104      -0.258644      -0.258644      -0.258644    8[6-(6,8),12-(7,8,8,8)]
   105       2.458222       2.458222       2.458222    8[6-(6,8),12-(7,8,8,8)]
   106       2.524489       2.524489       2.524489    8[6-(6,8),12-(8,8)]
   107       9.392388       9.392388       9.392388    8[6-(6,8),12-(7,8,8,8)]
   108       0.932213       0.932213       0.932213    8[6-(6,8),12-(8,8)]
