# Supplementary material for: A collection of forcefield precursors for metal–organic frameworks
Source: RSC Adv. 2019 Nov 13;9(63):36492–507. doi: 10.1039/c9ra07327b (PMC9075174; doi:10.1039/c9ra07327b)
Supplement: RA-009-C9RA07327B-s2751 [file RA-009-C9RA07327B-s2751.txt]

WOHBIF_clean

9.107500    0.000000    0.000000
2.471239    12.259405    0.000000
-2.471261    -4.595442    11.365510

     1       7.712179       7.712179       7.712179    29[7-(6,6),8-(6),8-(6),8-(6),8-(6),29-(7,8,8,8,8)]
     2       8.514029       8.514029       8.514029    29[7-(6,6),8-(6),8-(6),8-(6),8-(6),29-(7,8,8,8,8)]
     3       1.395301       1.395301       1.395301    29[7-(6,6),8-(6),8-(6),8-(6),8-(6),29-(7,8,8,8,8)]
     4       0.593447       0.593447       0.593447    29[7-(6,6),8-(6),8-(6),8-(6),8-(6),29-(7,8,8,8,8)]
     5       6.127493       6.127493       6.127493    1[6-(6,7)]
     6       2.448142       2.448142       2.448142    1[6-(6,6)]
     7        3.23364        3.23364        3.23364    1[6-(6,6)]
     8       4.509015       4.509015       4.509015    1[6-(6,7)]
     9       9.387458       9.387458       9.387458    1[6-(6,7)]
    10       1.533708       1.533708       1.533708    1[6-(6,6)]
    11       2.050451       2.050451       2.050451    1[6-(6,6)]
    12       0.786988       0.786988       0.786988    1[6-(6,7)]
    13       4.899999       4.899999       4.899999    1[6-(6,6,6)]
    14       3.877786       3.877786       3.877786    1[6-(1,6,6)]
    15       3.247058       3.247058       3.247058    1[6-(1,6,6)]
    16       5.304615       5.304615       5.304615    1[6-(1,6,6)]
    17       5.857041       5.857041       5.857041    1[6-(1,6,6)]
    18       4.065966       4.065966       4.065966    1[6-(1,1,6)]
    19        3.44663        3.44663        3.44663    1[6-(1,1,6)]
    20         2.8636         2.8636         2.8636    1[6-(1,1,6)]
    21       3.141664       3.141664       3.141664    1[6-(6,6,6)]
    22       1.389764       1.389764       1.389764    1[6-(1,6,6)]
    23       3.194784       3.194784       3.194784    1[6-(1,6,6)]
    24       7.814321       7.814321       7.814321    1[6-(1,6,6)]
    25      -0.551884      -0.551884      -0.551884    1[6-(1,6,6)]
    26       0.812725       0.812725       0.812725    1[6-(1,1,6)]
    27       2.174705       2.174705       2.174705    1[6-(1,1,6)]
    28       8.369117       8.369117       8.369117    1[6-(1,1,6)]
    29       2.979984       2.979984       2.979984    1[6-(6,7)]
    30       6.659317       6.659317       6.659317    1[6-(6,6)]
    31       5.873829       5.873829       5.873829    1[6-(6,6)]
    32       4.598451       4.598451       4.598451    1[6-(6,7)]
    33      -0.279992      -0.279992      -0.279992    1[6-(6,7)]
    34       7.573755       7.573755       7.573755    1[6-(6,6)]
    35       7.057022       7.057022       7.057022    1[6-(6,6)]
    36       8.320488       8.320488       8.320488    1[6-(6,7)]
    37       4.207482       4.207482       4.207482    1[6-(6,6,6)]
    38       5.229698       5.229698       5.229698    1[6-(1,6,6)]
    39       5.860428       5.860428       5.860428    1[6-(1,6,6)]
    40       3.802873       3.802873       3.802873    1[6-(1,6,6)]
    41       3.250446       3.250446       3.250446    1[6-(1,6,6)]
    42       5.041508       5.041508       5.041508    1[6-(1,1,6)]
    43       5.660846       5.660846       5.660846    1[6-(1,1,6)]
    44       6.243878       6.243878       6.243878    1[6-(1,1,6)]
    45       5.965812       5.965812       5.965812    1[6-(6,6,6)]
    46       7.717727       7.717727       7.717727    1[6-(1,6,6)]
    47       5.912687       5.912687       5.912687    1[6-(1,6,6)]
    48       1.293168       1.293168       1.293168    1[6-(1,6,6)]
    49       9.659371       9.659371       9.659371    1[6-(1,6,6)]
    50       8.294771       8.294771       8.294771    1[6-(1,1,6)]
    51       6.932772       6.932772       6.932772    1[6-(1,1,6)]
    52       0.738378       0.738378       0.738378    1[6-(1,1,6)]
    53       6.062626       6.062626       6.062626    6[1-(0),6-(1,6),7-(6,29)]
    54       2.851138       2.851138       2.851138    6[1-(0),6-(1,7),6-(6,6)]
    55       2.691293       2.691293       2.691293    6[6-(1,6),6-(1,6),6-(6,6)]
    56       3.319322       3.319322       3.319322    6[1-(0),6-(1,7),6-(6,6)]
    57       4.073154       4.073154       4.073154    6[1-(0),6-(1,6),7-(6,29)]
    58       0.634923       0.634923       0.634923    6[1-(0),6-(1,6),7-(6,29)]
    59       1.379387       1.379387       1.379387    6[1-(0),6-(1,7),6-(6,6)]
    60       1.902296       1.902296       1.902296    6[6-(1,6),6-(1,6),6-(6,6)]
    61       1.683596       1.683596       1.683596    6[1-(0),6-(1,7),6-(6,6)]
    62        0.92747        0.92747        0.92747    6[1-(0),6-(1,6),7-(6,29)]
    63       5.968492       5.968492       5.968492    6[6-(1,6,6),8-(29),8-(29)]
    64       4.685118       4.685118       4.685118    6[1-(0),6-(1,1,1),6-(1,1,6),6-(8,8)]
    65       4.091911       4.091911       4.091911    6[1-(0),1-(0),6-(1,1,6),6-(1,6,6)]
    66       5.038916       5.038916       5.038916    6[1-(0),1-(0),6-(1,1,6),6-(8,8)]
    67         1.9552         1.9552         1.9552    6[6-(1,1,6),8-(29),8-(29)]
    68       3.674312       3.674312       3.674312    6[1-(0),1-(0),1-(0),6-(1,6,6)]
    69      10.265111      10.265111      10.265111    6[6-(1,6,6),8-(29),8-(29)]
    70       2.477288       2.477288       2.477288    6[1-(0),6-(1,1,1),6-(1,1,6),6-(8,8)]
    71       0.533982       0.533982       0.533982    6[1-(0),1-(0),6-(1,1,6),6-(1,6,6)]
    72       -0.41436       -0.41436       -0.41436    6[1-(0),1-(0),6-(1,1,6),6-(8,8)]
    73       0.097184       0.097184       0.097184    6[6-(1,1,6),8-(29),8-(29)]
    74       2.411401       2.411401       2.411401    6[1-(0),1-(0),1-(0),6-(1,6,6)]
    75       3.044854       3.044854       3.044854    6[1-(0),6-(1,6),7-(6,29)]
    76       6.256322       6.256322       6.256322    6[1-(0),6-(1,7),6-(6,6)]
    77       6.416172       6.416172       6.416172    6[6-(1,6),6-(1,6),6-(6,6)]
    78       5.788145       5.788145       5.788145    6[1-(0),6-(1,7),6-(6,6)]
    79        5.03431        5.03431        5.03431    6[1-(0),6-(1,6),7-(6,29)]
    80      -0.634955      -0.634955      -0.634955    6[1-(0),6-(1,6),7-(6,29)]
    81       7.728078       7.728078       7.728078    6[1-(0),6-(1,7),6-(6,6)]
    82       7.205171       7.205171       7.205171    6[6-(1,6),6-(1,6),6-(6,6)]
    83       7.423875       7.423875       7.423875    6[1-(0),6-(1,7),6-(6,6)]
    84       8.180004       8.180004       8.180004    6[1-(0),6-(1,6),7-(6,29)]
    85       3.138986       3.138986       3.138986    6[6-(1,6,6),8-(29),8-(29)]
    86       4.422362       4.422362       4.422362    6[1-(0),6-(1,1,1),6-(1,1,6),6-(8,8)]
    87       5.015573       5.015573       5.015573    6[1-(0),1-(0),6-(1,1,6),6-(1,6,6)]
    88       4.068573       4.068573       4.068573    6[1-(0),1-(0),6-(1,1,6),6-(8,8)]
    89        7.15227        7.15227        7.15227    6[6-(1,1,6),8-(29),8-(29)]
    90       5.433165       5.433165       5.433165    6[1-(0),1-(0),1-(0),6-(1,6,6)]
    91      -1.157636      -1.157636      -1.157636    6[6-(1,6,6),8-(29),8-(29)]
    92       6.630186       6.630186       6.630186    6[1-(0),6-(1,1,1),6-(1,1,6),6-(8,8)]
    93       8.573511       8.573511       8.573511    6[1-(0),1-(0),6-(1,1,6),6-(1,6,6)]
    94       9.521849       9.521849       9.521849    6[1-(0),1-(0),6-(1,1,6),6-(8,8)]
    95         9.0103         9.0103         9.0103    6[6-(1,1,6),8-(29),8-(29)]
    96       6.696074       6.696074       6.696074    6[1-(0),1-(0),1-(0),6-(1,6,6)]
    97       6.692993       6.692993       6.692993    7[6-(1,6),6-(1,6),29-(8,8,8,8,29)]
    98       9.489531       9.489531       9.489531    7[6-(1,6),6-(1,6),29-(8,8,8,8,29)]
    99       2.414489       2.414489       2.414489    7[6-(1,6),6-(1,6),29-(8,8,8,8,29)]
   100      -0.382059      -0.382059      -0.382059    7[6-(1,6),6-(1,6),29-(8,8,8,8,29)]
   101        6.08021        6.08021        6.08021    8[6-(6,8),29-(7,8,8,8,29)]
   102       6.830158       6.830158       6.830158    8[6-(6,8),29-(7,8,8,8,29)]
   103       1.956681       1.956681       1.956681    8[6-(6,8),29-(7,8,8,8,29)]
   104       1.492303       1.492303       1.492303    8[6-(6,8),29-(7,8,8,8,29)]
   105       9.478916       9.478916       9.478916    8[6-(6,8),29-(7,8,8,8,29)]
   106      10.066987      10.066987      10.066987    8[6-(6,8),29-(7,8,8,8,29)]
   107       0.702166       0.702166       0.702166    8[6-(6,8),29-(7,8,8,8,29)]
   108       -0.13813       -0.13813       -0.13813    8[6-(6,8),29-(7,8,8,8,29)]
   109        3.02727        3.02727        3.02727    8[6-(6,8),29-(7,8,8,8,29)]
   110       2.277319       2.277319       2.277319    8[6-(6,8),29-(7,8,8,8,29)]
   111       7.150792       7.150792       7.150792    8[6-(6,8),29-(7,8,8,8,29)]
   112       7.615167       7.615167       7.615167    8[6-(6,8),29-(7,8,8,8,29)]
   113      -0.371438      -0.371438      -0.371438    8[6-(6,8),29-(7,8,8,8,29)]
   114      -0.959512      -0.959512      -0.959512    8[6-(6,8),29-(7,8,8,8,29)]
   115       8.405318       8.405318       8.405318    8[6-(6,8),29-(7,8,8,8,29)]
   116       9.245611       9.245611       9.245611    8[6-(6,8),29-(7,8,8,8,29)]
