# Supplementary material for: A collection of forcefield precursors for metal–organic frameworks
Source: RSC Adv. 2019 Nov 13;9(63):36492–507. doi: 10.1039/c9ra07327b (PMC9075174; doi:10.1039/c9ra07327b)
Supplement: RA-009-C9RA07327B-s2752 [file RA-009-C9RA07327B-s2752.txt]

WOHBOL_clean

8.551000    0.000000    0.000000
0.000000    13.157000    0.000000
-0.273448    -6.578607    12.402957

     1       4.574327       4.574327       4.574327    29[7-(6,6),8-(6),8-(6),8-(6),8-(6)]
     2       7.978725       7.978725       7.978725    29[7-(6,6),8-(6),8-(6),8-(6),8-(6)]
     3       3.703225       3.703225       3.703225    29[7-(6,6),8-(6),8-(6),8-(6),8-(6)]
     4       0.298827       0.298827       0.298827    29[7-(6,6),8-(6),8-(6),8-(6),8-(6)]
     5       5.454852       5.454852       5.454852    1[6-(6,7)]
     6       6.756755       6.756755       6.756755    1[6-(6,6)]
     7       7.395145       7.395145       7.395145    1[6-(6,6)]
     8       6.045212       6.045212       6.045212    1[6-(6,7)]
     9        8.12701        8.12701        8.12701    1[6-(6,6)]
    10       0.655523       0.655523       0.655523    1[6-(1,6,6)]
    11      -0.099097      -0.099097      -0.099097    1[6-(1,6,6)]
    12       7.617972       7.617972       7.617972    1[6-(1,6,6)]
    13       8.310794       8.310794       8.310794    1[6-(1,6,6)]
    14       0.959108       0.959108       0.959108    1[6-(1,6,6)]
    15       1.761179       1.761179       1.761179    1[6-(1,6,6)]
    16         7.0982         7.0982         7.0982    1[6-(6,7)]
    17       5.796297       5.796297       5.796297    1[6-(6,6)]
    18       5.157907       5.157907       5.157907    1[6-(6,6)]
    19        6.50784        6.50784        6.50784    1[6-(6,7)]
    20       4.426042       4.426042       4.426042    1[6-(6,6)]
    21       3.346529       3.346529       3.346529    1[6-(1,6,6)]
    22       4.101149       4.101149       4.101149    1[6-(1,6,6)]
    23        4.93508        4.93508        4.93508    1[6-(1,6,6)]
    24       4.242258       4.242258       4.242258    1[6-(1,6,6)]
    25       3.042944       3.042944       3.042944    1[6-(1,6,6)]
    26       2.240873       2.240873       2.240873    1[6-(1,6,6)]
    27         2.8227         2.8227         2.8227    1[6-(6,7)]
    28       1.520797       1.520797       1.520797    1[6-(6,6)]
    29       0.882407       0.882407       0.882407    1[6-(6,6)]
    30        2.23234        2.23234        2.23234    1[6-(6,7)]
    31       0.150542       0.150542       0.150542    1[6-(6,6)]
    32       7.622029       7.622029       7.622029    1[6-(1,6,6)]
    33       8.376649       8.376649       8.376649    1[6-(1,6,6)]
    34        0.65958        0.65958        0.65958    1[6-(1,6,6)]
    35      -0.033242      -0.033242      -0.033242    1[6-(1,6,6)]
    36       7.318444       7.318444       7.318444    1[6-(1,6,6)]
    37       6.516373       6.516373       6.516373    1[6-(1,6,6)]
    38       1.179352       1.179352       1.179352    1[6-(6,7)]
    39       2.481255       2.481255       2.481255    1[6-(6,6)]
    40       3.119645       3.119645       3.119645    1[6-(6,6)]
    41       1.769712       1.769712       1.769712    1[6-(6,7)]
    42        3.85151        3.85151        3.85151    1[6-(6,6)]
    43       4.931023       4.931023       4.931023    1[6-(1,6,6)]
    44       4.176403       4.176403       4.176403    1[6-(1,6,6)]
    45       3.342472       3.342472       3.342472    1[6-(1,6,6)]
    46       4.035294       4.035294       4.035294    1[6-(1,6,6)]
    47       5.234608       5.234608       5.234608    1[6-(1,6,6)]
    48       6.036679       6.036679       6.036679    1[6-(1,6,6)]
    49       5.860314       5.860314       5.860314    6[1-(0),6-(1,6),7-(6,29)]
    50       6.649689       6.649689       6.649689    6[1-(0),6-(1,7),6-(6,6)]
    51       7.213834       7.213834       7.213834    6[6-(1,6),6-(1,6),6-(1,6)]
    52       6.975383       6.975383       6.975383    6[1-(0),6-(1,7),6-(6,6)]
    53       6.167167       6.167167       6.167167    6[1-(0),6-(1,6),7-(6,29)]
    54       8.028904       8.028904       8.028904    6[1-(0),6-(1,6),6-(6,6)]
    55       1.870257       1.870257       1.870257    6[6-(1,1,6),8-(29),8-(29)]
    56       0.535288       0.535288       0.535288    6[1-(0),1-(0),6-(1,1,6),6-(8,8)]
    57      -0.066759      -0.066759      -0.066759    6[1-(0),1-(0),6-(1,1,6),6-(1,1,6)]
    58       0.865354       0.865354       0.865354    6[1-(0),1-(0),6-(1,1,6),6-(8,8)]
    59       0.445794       0.445794       0.445794    6[6-(1,1,6),8-(29),8-(29)]
    60       6.692738       6.692738       6.692738    6[1-(0),6-(1,6),7-(6,29)]
    61       5.903363       5.903363       5.903363    6[1-(0),6-(1,7),6-(6,6)]
    62       5.339218       5.339218       5.339218    6[6-(1,6),6-(1,6),6-(1,6)]
    63       5.577669       5.577669       5.577669    6[1-(0),6-(1,7),6-(6,6)]
    64       6.385885       6.385885       6.385885    6[1-(0),6-(1,6),7-(6,29)]
    65       4.524148       4.524148       4.524148    6[1-(0),6-(1,6),6-(6,6)]
    66       2.131795       2.131795       2.131795    6[6-(1,1,6),8-(29),8-(29)]
    67       3.466764       3.466764       3.466764    6[1-(0),1-(0),6-(1,1,6),6-(8,8)]
    68       4.068811       4.068811       4.068811    6[1-(0),1-(0),6-(1,1,6),6-(1,1,6)]
    69       3.136698       3.136698       3.136698    6[1-(0),1-(0),6-(1,1,6),6-(8,8)]
    70       3.556258       3.556258       3.556258    6[6-(1,1,6),8-(29),8-(29)]
    71       2.417238       2.417238       2.417238    6[1-(0),6-(1,6),7-(6,29)]
    72       1.627863       1.627863       1.627863    6[1-(0),6-(1,7),6-(6,6)]
    73       1.063718       1.063718       1.063718    6[6-(1,6),6-(1,6),6-(1,6)]
    74       1.302169       1.302169       1.302169    6[1-(0),6-(1,7),6-(6,6)]
    75       2.110385       2.110385       2.110385    6[1-(0),6-(1,6),7-(6,29)]
    76       0.248648       0.248648       0.248648    6[1-(0),6-(1,6),6-(6,6)]
    77       6.407295       6.407295       6.407295    6[6-(1,1,6),8-(29),8-(29)]
    78       7.742264       7.742264       7.742264    6[1-(0),1-(0),6-(1,1,6),6-(8,8)]
    79       8.344311       8.344311       8.344311    6[1-(0),1-(0),6-(1,1,6),6-(1,1,6)]
    80       7.412198       7.412198       7.412198    6[1-(0),1-(0),6-(1,1,6),6-(8,8)]
    81       7.831758       7.831758       7.831758    6[6-(1,1,6),8-(29),8-(29)]
    82       1.584814       1.584814       1.584814    6[1-(0),6-(1,6),7-(6,29)]
    83       2.374189       2.374189       2.374189    6[1-(0),6-(1,7),6-(6,6)]
    84       2.938334       2.938334       2.938334    6[6-(1,6),6-(1,6),6-(1,6)]
    85       2.699883       2.699883       2.699883    6[1-(0),6-(1,7),6-(6,6)]
    86       1.891667       1.891667       1.891667    6[1-(0),6-(1,6),7-(6,29)]
    87       3.753404       3.753404       3.753404    6[1-(0),6-(1,6),6-(6,6)]
    88       6.145757       6.145757       6.145757    6[6-(1,1,6),8-(29),8-(29)]
    89       4.810788       4.810788       4.810788    6[1-(0),1-(0),6-(1,1,6),6-(8,8)]
    90       4.208741       4.208741       4.208741    6[1-(0),1-(0),6-(1,1,6),6-(1,1,6)]
    91       5.140854       5.140854       5.140854    6[1-(0),1-(0),6-(1,1,6),6-(8,8)]
    92       4.721294       4.721294       4.721294    6[6-(1,1,6),8-(29),8-(29)]
    93       5.597379       5.597379       5.597379    7[6-(1,6),6-(1,6),29-(8,8,8,8)]
    94       6.955673       6.955673       6.955673    7[6-(1,6),6-(1,6),29-(8,8,8,8)]
    95       2.680173       2.680173       2.680173    7[6-(1,6),6-(1,6),29-(8,8,8,8)]
    96       1.321879       1.321879       1.321879    7[6-(1,6),6-(1,6),29-(8,8,8,8)]
    97       2.744293       2.744293       2.744293    8[6-(6,8),29-(7,8,8,8)]
    98       2.012684       2.012684       2.012684    8[6-(6,8),29-(7,8,8,8)]
    99       0.669996       0.669996       0.669996    8[6-(6,8),29-(7,8,8,8)]
   100      -0.054629      -0.054629      -0.054629    8[6-(6,8),29-(7,8,8,8)]
   101       1.257759       1.257759       1.257759    8[6-(6,8),29-(7,8,8,8)]
   102       1.989368       1.989368       1.989368    8[6-(6,8),29-(7,8,8,8)]
   103       3.332056       3.332056       3.332056    8[6-(6,8),29-(7,8,8,8)]
   104       4.056681       4.056681       4.056681    8[6-(6,8),29-(7,8,8,8)]
   105       5.533259       5.533259       5.533259    8[6-(6,8),29-(7,8,8,8)]
   106       6.264868       6.264868       6.264868    8[6-(6,8),29-(7,8,8,8)]
   107       7.607556       7.607556       7.607556    8[6-(6,8),29-(7,8,8,8)]
   108       8.332181       8.332181       8.332181    8[6-(6,8),29-(7,8,8,8)]
   109       7.019793       7.019793       7.019793    8[6-(6,8),29-(7,8,8,8)]
   110       6.288184       6.288184       6.288184    8[6-(6,8),29-(7,8,8,8)]
   111       4.945496       4.945496       4.945496    8[6-(6,8),29-(7,8,8,8)]
   112       4.220871       4.220871       4.220871    8[6-(6,8),29-(7,8,8,8)]
