# Supplementary material for: A collection of forcefield precursors for metal–organic frameworks
Source: RSC Adv. 2019 Nov 13;9(63):36492–507. doi: 10.1039/c9ra07327b (PMC9075174; doi:10.1039/c9ra07327b)
Supplement: RA-009-C9RA07327B-s2753 [file RA-009-C9RA07327B-s2753.txt]

WOHZAU_clean

9.083500    0.000000    0.000000
0.827729    9.045708    0.000000
0.439688    0.401291    15.908166

     1       4.572824       4.572824       4.572824    68[8-(6),8-(6),8-(6),8-(6),8-(6),8-(6,68),8-(6,68)]
     2       7.207092       7.207092       7.207092    68[8-(6),8-(6),8-(6),8-(6),8-(6),8-(6,68),8-(6,68)]
     3       5.778093       5.778093       5.778093    68[8-(6),8-(6),8-(6),8-(6),8-(6),8-(6,68),8-(6,68)]
     4       3.143825       3.143825       3.143825    68[8-(6),8-(6),8-(6),8-(6),8-(6),8-(6,68),8-(6,68)]
     5       7.158882       7.158882       7.158882    1[6-(6,6,6)]
     6       6.066906       6.066906       6.066906    1[6-(1,6,6)]
     7       7.509839       7.509839       7.509839    1[6-(1,6,6)]
     8       8.460215       8.460215       8.460215    1[6-(6,6,6)]
     9       5.783301       5.783301       5.783301    1[6-(1,6,6)]
    10       6.233206       6.233206       6.233206    1[6-(1,6,6)]
    11       6.793638       6.793638       6.793638    1[6-(6,6,6)]
    12        4.46301        4.46301        4.46301    1[6-(1,6,6)]
    13       5.477313       5.477313       5.477313    1[6-(1,6,6)]
    14       9.019199       9.019199       9.019199    1[6-(6,6,6)]
    15       2.070054       2.070054       2.070054    1[6-(1,6,6)]
    16       2.274973       2.274973       2.274973    1[6-(1,6,6)]
    17       1.111598       1.111598       1.111598    1[6-(6,6,6)]
    18       0.965038       0.965038       0.965038    1[6-(1,6,6)]
    19        9.52383        9.52383        9.52383    1[6-(1,6,6)]
    20       7.847218       7.847218       7.847218    1[6-(6,6,6)]
    21       8.777667       8.777667       8.777667    1[6-(1,6,6)]
    22        7.57018        7.57018        7.57018    1[6-(1,6,6)]
    23       3.192035       3.192035       3.192035    1[6-(6,6,6)]
    24       4.284011       4.284011       4.284011    1[6-(1,6,6)]
    25       2.841078       2.841078       2.841078    1[6-(1,6,6)]
    26       1.890702       1.890702       1.890702    1[6-(6,6,6)]
    27       4.567616       4.567616       4.567616    1[6-(1,6,6)]
    28       4.117711       4.117711       4.117711    1[6-(1,6,6)]
    29       3.557279       3.557279       3.557279    1[6-(6,6,6)]
    30       5.887907       5.887907       5.887907    1[6-(1,6,6)]
    31       4.873604       4.873604       4.873604    1[6-(1,6,6)]
    32       1.331718       1.331718       1.331718    1[6-(6,6,6)]
    33       8.280863       8.280863       8.280863    1[6-(1,6,6)]
    34       8.075944       8.075944       8.075944    1[6-(1,6,6)]
    35       9.239319       9.239319       9.239319    1[6-(6,6,6)]
    36       9.385879       9.385879       9.385879    1[6-(1,6,6)]
    37       0.827087       0.827087       0.827087    1[6-(1,6,6)]
    38       2.503699       2.503699       2.503699    1[6-(6,6,6)]
    39        1.57325        1.57325        1.57325    1[6-(1,6,6)]
    40       2.780737       2.780737       2.780737    1[6-(1,6,6)]
    41       6.224627       6.224627       6.224627    6[1-(0),6-(1,1,6),6-(1,1,6),6-(8,8)]
    42       6.986101       6.986101       6.986101    6[1-(0),1-(0),6-(1,6,6),6-(1,6,6)]
    43       7.532982       7.532982       7.532982    6[1-(0),6-(1,1,6),6-(1,1,6),6-(8,8)]
    44       5.867797       5.867797       5.867797    6[1-(0),1-(0),6-(1,6,6),6-(1,6,6)]
    45       5.877824       5.877824       5.877824    6[1-(0),6-(1,1,6),6-(1,1,6),6-(8,8)]
    46       5.398193       5.398193       5.398193    6[1-(0),1-(0),6-(1,6,6),6-(1,6,6)]
    47       5.747922       5.747922       5.747922    6[6-(1,6,6),8-(68),8-(68)]
    48       7.495348       7.495348       7.495348    6[6-(1,6,6),8-(68),8-(68)]
    49        4.99032        4.99032        4.99032    6[6-(1,6,6),8-(68),8-(68,68)]
    50       9.397015       9.397015       9.397015    6[1-(0),6-(1,1,6),6-(1,1,6),6-(8,8)]
    51       1.677577       1.677577       1.677577    6[1-(0),1-(0),6-(1,6,6),6-(1,6,6)]
    52        1.50881        1.50881        1.50881    6[1-(0),6-(1,1,6),6-(1,1,6),6-(8,8)]
    53       9.648171       9.648171       9.648171    6[1-(0),1-(0),6-(1,6,6),6-(1,6,6)]
    54       8.279244       8.279244       8.279244    6[1-(0),6-(1,1,6),6-(1,1,6),6-(8,8)]
    55       8.436899       8.436899       8.436899    6[1-(0),1-(0),6-(1,6,6),6-(1,6,6)]
    56       9.469187       9.469187       9.469187    6[6-(1,6,6),8-(68),8-(68)]
    57       2.811229       2.811229       2.811229    6[6-(1,6,6),8-(68),8-(68)]
    58       7.408269       7.408269       7.408269    6[6-(1,6,6),8-(68),8-(68,68)]
    59        4.12629        4.12629        4.12629    6[1-(0),6-(1,1,6),6-(1,1,6),6-(8,8)]
    60       3.364816       3.364816       3.364816    6[1-(0),1-(0),6-(1,6,6),6-(1,6,6)]
    61       2.817935       2.817935       2.817935    6[1-(0),6-(1,1,6),6-(1,1,6),6-(8,8)]
    62        4.48312        4.48312        4.48312    6[1-(0),1-(0),6-(1,6,6),6-(1,6,6)]
    63       4.473093       4.473093       4.473093    6[1-(0),6-(1,1,6),6-(1,1,6),6-(8,8)]
    64       4.952724       4.952724       4.952724    6[1-(0),1-(0),6-(1,6,6),6-(1,6,6)]
    65       4.602995       4.602995       4.602995    6[6-(1,6,6),8-(68),8-(68)]
    66       2.855569       2.855569       2.855569    6[6-(1,6,6),8-(68),8-(68)]
    67       5.360597       5.360597       5.360597    6[6-(1,6,6),8-(68),8-(68,68)]
    68       0.953902       0.953902       0.953902    6[1-(0),6-(1,1,6),6-(1,1,6),6-(8,8)]
    69        8.67334        8.67334        8.67334    6[1-(0),1-(0),6-(1,6,6),6-(1,6,6)]
    70       8.842107       8.842107       8.842107    6[1-(0),6-(1,1,6),6-(1,1,6),6-(8,8)]
    71       0.702746       0.702746       0.702746    6[1-(0),1-(0),6-(1,6,6),6-(1,6,6)]
    72       2.071673       2.071673       2.071673    6[1-(0),6-(1,1,6),6-(1,1,6),6-(8,8)]
    73       1.914018       1.914018       1.914018    6[1-(0),1-(0),6-(1,6,6),6-(1,6,6)]
    74        0.88173        0.88173        0.88173    6[6-(1,6,6),8-(68),8-(68)]
    75       7.539688       7.539688       7.539688    6[6-(1,6,6),8-(68),8-(68)]
    76       2.942648       2.942648       2.942648    6[6-(1,6,6),8-(68),8-(68,68)]
    77        5.89963        5.89963        5.89963    8[6-(6,8),68-(8,8,8,8,8,8)]
    78       6.051665       6.051665       6.051665    8[6-(6,8),68-(8,8,8,8,8,8)]
    79       8.459831       8.459831       8.459831    8[6-(6,8),68-(8,8,8,8,8,8)]
    80       6.483139       6.483139       6.483139    8[6-(6,8),68-(8,8,8,8,8,8)]
    81       5.485188       5.485188       5.485188    8[6-(6,8),68-(8,8,8,8,8,8),68-(8,8,8,8,8,8)]
    82       3.749104       3.749104       3.749104    8[6-(6,8),68-(8,8,8,8,8,8)]
    83       8.401088       8.401088       8.401088    8[6-(6,8),68-(8,8,8,8,8,8)]
    84       1.467763       1.467763       1.467763    8[6-(6,8),68-(8,8,8,8,8,8)]
    85        3.04053        3.04053        3.04053    8[6-(6,8),68-(8,8,8,8,8,8)]
    86       3.645113       3.645113       3.645113    8[6-(6,8),68-(8,8,8,8,8,8)]
    87       6.404845       6.404845       6.404845    8[6-(6,8),68-(8,8,8,8,8,8),68-(8,8,8,8,8,8)]
    88       7.683559       7.683559       7.683559    8[6-(6,8),68-(8,8,8,8,8,8)]
    89       4.451287       4.451287       4.451287    8[6-(6,8),68-(8,8,8,8,8,8)]
    90       4.299252       4.299252       4.299252    8[6-(6,8),68-(8,8,8,8,8,8)]
    91       1.891086       1.891086       1.891086    8[6-(6,8),68-(8,8,8,8,8,8)]
    92       3.867778       3.867778       3.867778    8[6-(6,8),68-(8,8,8,8,8,8)]
    93       4.865729       4.865729       4.865729    8[6-(6,8),68-(8,8,8,8,8,8),68-(8,8,8,8,8,8)]
    94       6.601813       6.601813       6.601813    8[6-(6,8),68-(8,8,8,8,8,8)]
    95       1.949829       1.949829       1.949829    8[6-(6,8),68-(8,8,8,8,8,8)]
    96       8.883154       8.883154       8.883154    8[6-(6,8),68-(8,8,8,8,8,8)]
    97       7.310387       7.310387       7.310387    8[6-(6,8),68-(8,8,8,8,8,8)]
    98       6.705804       6.705804       6.705804    8[6-(6,8),68-(8,8,8,8,8,8)]
    99       3.946072       3.946072       3.946072    8[6-(6,8),68-(8,8,8,8,8,8),68-(8,8,8,8,8,8)]
   100       2.667358       2.667358       2.667358    8[6-(6,8),68-(8,8,8,8,8,8)]
