# Supplementary material for: A collection of forcefield precursors for metal–organic frameworks
Source: RSC Adv. 2019 Nov 13;9(63):36492–507. doi: 10.1039/c9ra07327b (PMC9075174; doi:10.1039/c9ra07327b)
Supplement: RA-009-C9RA07327B-s2754 [file RA-009-C9RA07327B-s2754.txt]

WOLMUG_clean

17.371400    0.000000    0.000000
0.000000    19.310100    0.000000
0.000000    -2.954033    17.948836

     1      15.017228      15.017228      15.017228    47[7-(6,7),7-(6,7)]
     2      17.005558      17.005558      17.005558    47[7-(6,7),7-(6,7),7-(6,7)]
     3      16.124133      16.124133      16.124133    47[7-(6,7),7-(6,7)]
     4       0.919816       0.919816       0.919816    47[7-(6,7),7-(6,7),7-(6,7)]
     5       6.331528       6.331528       6.331528    47[7-(6,7),7-(6,7)]
     6       8.319858       8.319858       8.319858    47[7-(6,7),7-(6,7),7-(6,7)]
     7       7.438433       7.438433       7.438433    47[7-(6,7),7-(6,7)]
     8       9.605516       9.605516       9.605516    47[7-(6,7),7-(6,7),7-(6,7)]
     9       2.354172       2.354172       2.354172    47[7-(6,7),7-(6,7)]
    10       0.365842       0.365842       0.365842    47[7-(6,7),7-(6,7),7-(6,7)]
    11       1.247267       1.247267       1.247267    47[7-(6,7),7-(6,7)]
    12      16.451584      16.451584      16.451584    47[7-(6,7),7-(6,7),7-(6,7)]
    13      11.039872      11.039872      11.039872    47[7-(6,7),7-(6,7)]
    14       9.051542       9.051542       9.051542    47[7-(6,7),7-(6,7),7-(6,7)]
    15       9.932967       9.932967       9.932967    47[7-(6,7),7-(6,7)]
    16       7.765884       7.765884       7.765884    47[7-(6,7),7-(6,7),7-(6,7)]
    17      14.143794      14.143794      14.143794    1[6-(6,7)]
    18      14.505119      14.505119      14.505119    1[6-(6,6)]
    19      17.036132      17.036132      17.036132    1[6-(6,7)]
    20       1.598169       1.598169       1.598169    1[6-(6,7)]
    21       1.037073       1.037073       1.037073    1[6-(6,6)]
    22      15.992111      15.992111      15.992111    1[6-(6,7)]
    23       0.606262       0.606262       0.606262    1[6-(6,6)]
    24       1.113507       1.113507       1.113507    1[6-(6,6)]
    25      14.918558      14.918558      14.918558    1[6-(6,6)]
    26      14.414788      14.414788      14.414788    1[6-(6,6)]
    27        0.73481        0.73481        0.73481    1[6-(6,7)]
    28       0.389119       0.389119       0.389119    1[6-(6,6)]
    29      15.973002      15.973002      15.973002    1[6-(6,7)]
    30      14.202857      14.202857      14.202857    1[6-(6,7)]
    31      14.525965      14.525965      14.525965    1[6-(6,6)]
    32      16.492407      16.492407      16.492407    1[6-(6,7)]
    33        0.68617        0.68617        0.68617    1[6-(6,6)]
    34       0.237988       0.237988       0.237988    1[6-(6,6)]
    35      14.284502      14.284502      14.284502    1[6-(6,6)]
    36       14.80217       14.80217       14.80217    1[6-(6,6)]
    37      16.577527      16.577527      16.577527    1[6-(6,7)]
    38      15.179129      15.179129      15.179129    1[6-(6,6)]
    39      14.684044      14.684044      14.684044    1[6-(6,7)]
    40      11.541558      11.541558      11.541558    1[6-(6,7)]
    41      12.474402      12.474402      12.474402    1[6-(6,6)]
    42      10.937033      10.937033      10.937033    1[6-(6,7)]
    43       14.12816       14.12816       14.12816    1[6-(6,6)]
    44      12.985121      12.985121      12.985121    1[6-(6,6)]
    45       12.29374       12.29374       12.29374    1[6-(6,6)]
    46      13.492366      13.492366      13.492366    1[6-(6,6)]
    47       5.458094       5.458094       5.458094    1[6-(6,7)]
    48       5.819419       5.819419       5.819419    1[6-(6,6)]
    49       8.350432       8.350432       8.350432    1[6-(6,7)]
    50      10.283869      10.283869      10.283869    1[6-(6,7)]
    51       9.722773       9.722773       9.722773    1[6-(6,6)]
    52       7.306411       7.306411       7.306411    1[6-(6,7)]
    53       9.291962       9.291962       9.291962    1[6-(6,6)]
    54       9.799207       9.799207       9.799207    1[6-(6,6)]
    55       6.232858       6.232858       6.232858    1[6-(6,6)]
    56       5.729088       5.729088       5.729088    1[6-(6,6)]
    57        9.42051        9.42051        9.42051    1[6-(6,7)]
    58       9.074819       9.074819       9.074819    1[6-(6,6)]
    59       7.287302       7.287302       7.287302    1[6-(6,7)]
    60       5.517157       5.517157       5.517157    1[6-(6,7)]
    61       5.840265       5.840265       5.840265    1[6-(6,6)]
    62       7.806707       7.806707       7.806707    1[6-(6,7)]
    63        9.37187        9.37187        9.37187    1[6-(6,6)]
    64       8.923688       8.923688       8.923688    1[6-(6,6)]
    65       5.598802       5.598802       5.598802    1[6-(6,6)]
    66        6.11647        6.11647        6.11647    1[6-(6,6)]
    67       7.891827       7.891827       7.891827    1[6-(6,7)]
    68       6.493429       6.493429       6.493429    1[6-(6,6)]
    69       5.998344       5.998344       5.998344    1[6-(6,7)]
    70       2.855858       2.855858       2.855858    1[6-(6,7)]
    71       3.788702       3.788702       3.788702    1[6-(6,6)]
    72       2.251333       2.251333       2.251333    1[6-(6,7)]
    73        5.44246        5.44246        5.44246    1[6-(6,6)]
    74       4.299421       4.299421       4.299421    1[6-(6,6)]
    75        3.60804        3.60804        3.60804    1[6-(6,6)]
    76       4.806666       4.806666       4.806666    1[6-(6,6)]
    77       3.227606       3.227606       3.227606    1[6-(6,7)]
    78       2.866281       2.866281       2.866281    1[6-(6,6)]
    79       0.335268       0.335268       0.335268    1[6-(6,7)]
    80      15.773231      15.773231      15.773231    1[6-(6,7)]
    81      16.334327      16.334327      16.334327    1[6-(6,6)]
    82       1.379289       1.379289       1.379289    1[6-(6,7)]
    83      16.765138      16.765138      16.765138    1[6-(6,6)]
    84      16.257893      16.257893      16.257893    1[6-(6,6)]
    85       2.452842       2.452842       2.452842    1[6-(6,6)]
    86       2.956612       2.956612       2.956612    1[6-(6,6)]
    87       16.63659       16.63659       16.63659    1[6-(6,7)]
    88      16.982281      16.982281      16.982281    1[6-(6,6)]
    89       1.398398       1.398398       1.398398    1[6-(6,7)]
    90       3.168543       3.168543       3.168543    1[6-(6,7)]
    91       2.845435       2.845435       2.845435    1[6-(6,6)]
    92       0.878993       0.878993       0.878993    1[6-(6,7)]
    93       16.68523       16.68523       16.68523    1[6-(6,6)]
    94      17.133412      17.133412      17.133412    1[6-(6,6)]
    95       3.086898       3.086898       3.086898    1[6-(6,6)]
    96        2.56923        2.56923        2.56923    1[6-(6,6)]
    97       0.793873       0.793873       0.793873    1[6-(6,7)]
    98       2.192271       2.192271       2.192271    1[6-(6,6)]
    99       2.687356       2.687356       2.687356    1[6-(6,7)]
   100       5.829842       5.829842       5.829842    1[6-(6,7)]
   101       4.896998       4.896998       4.896998    1[6-(6,6)]
   102       6.434367       6.434367       6.434367    1[6-(6,7)]
   103        3.24324        3.24324        3.24324    1[6-(6,6)]
   104       4.386279       4.386279       4.386279    1[6-(6,6)]
   105        5.07766        5.07766        5.07766    1[6-(6,6)]
   106       3.879034       3.879034       3.879034    1[6-(6,6)]
   107      11.913306      11.913306      11.913306    1[6-(6,7)]
   108      11.551981      11.551981      11.551981    1[6-(6,6)]
   109       9.020968       9.020968       9.020968    1[6-(6,7)]
   110       7.087531       7.087531       7.087531    1[6-(6,7)]
   111       7.648627       7.648627       7.648627    1[6-(6,6)]
   112      10.064989      10.064989      10.064989    1[6-(6,7)]
   113       8.079438       8.079438       8.079438    1[6-(6,6)]
   114       7.572193       7.572193       7.572193    1[6-(6,6)]
   115      11.138542      11.138542      11.138542    1[6-(6,6)]
   116      11.642312      11.642312      11.642312    1[6-(6,6)]
   117        7.95089        7.95089        7.95089    1[6-(6,7)]
   118       8.296581       8.296581       8.296581    1[6-(6,6)]
   119      10.084098      10.084098      10.084098    1[6-(6,7)]
   120      11.854243      11.854243      11.854243    1[6-(6,7)]
   121      11.531135      11.531135      11.531135    1[6-(6,6)]
   122       9.564693       9.564693       9.564693    1[6-(6,7)]
   123        7.99953        7.99953        7.99953    1[6-(6,6)]
   124       8.447712       8.447712       8.447712    1[6-(6,6)]
   125      11.772598      11.772598      11.772598    1[6-(6,6)]
   126       11.25493       11.25493       11.25493    1[6-(6,6)]
   127       9.479573       9.479573       9.479573    1[6-(6,7)]
   128      10.877971      10.877971      10.877971    1[6-(6,6)]
   129      11.373056      11.373056      11.373056    1[6-(6,7)]
   130      14.515542      14.515542      14.515542    1[6-(6,7)]
   131      13.582698      13.582698      13.582698    1[6-(6,6)]
   132      15.120067      15.120067      15.120067    1[6-(6,7)]
   133       11.92894       11.92894       11.92894    1[6-(6,6)]
   134      13.071979      13.071979      13.071979    1[6-(6,6)]
   135       13.76336       13.76336       13.76336    1[6-(6,6)]
   136      12.564734      12.564734      12.564734    1[6-(6,6)]
   137      14.757004      14.757004      14.757004    6[1-(0),6-(1,6),7-(7,47)]
   138      14.953301      14.953301      14.953301    6[1-(0),6-(1,7),6-(6,6)]
   139      15.809711      15.809711      15.809711    6[6-(1,6),6-(1,7),6-(6,6)]
   140      16.421184      16.421184      16.421184    6[1-(0),6-(6,6),7-(7,47)]
   141       0.962376       0.962376       0.962376    6[1-(0),6-(1,6),7-(7,47)]
   142       0.641005       0.641005       0.641005    6[1-(0),6-(1,7),6-(6,6)]
   143      17.119515      17.119515      17.119515    6[6-(1,6),6-(1,7),6-(6,6)]
   144      16.591424      16.591424      16.591424    6[1-(0),6-(6,6),7-(7,47)]
   145      16.115448      16.115448      16.115448    6[6-(1,6),6-(1,6),6-(6,6)]
   146      -0.029531      -0.029531      -0.029531    6[1-(0),6-(1,6),6-(6,6)]
   147       0.281417       0.281417       0.281417    6[1-(0),6-(1,6),6-(6,6)]
   148      16.768612      16.768612      16.768612    6[6-(1,6),6-(1,6),6-(6,6)]
   149      15.540454      15.540454      15.540454    6[1-(0),6-(1,6),6-(6,6)]
   150      15.243403      15.243403      15.243403    6[1-(0),6-(1,6),6-(6,6)]
   151       0.310948       0.310948       0.310948    6[1-(0),6-(1,6),7-(7,47)]
   152       0.083383       0.083383       0.083383    6[1-(0),6-(1,7),6-(6,6)]
   153       16.77035       16.77035       16.77035    6[6-(1,6),6-(1,7),6-(6,6)]
   154      16.410762      16.410762      16.410762    6[1-(0),6-(6,6),7-(7,47)]
   155      14.703153      14.703153      14.703153    6[1-(0),6-(1,6),7-(7,47)]
   156      14.878604      14.878604      14.878604    6[1-(0),6-(1,7),6-(6,6)]
   157      15.564774      15.564774      15.564774    6[6-(1,6),6-(1,7),6-(6,6)]
   158      16.030328      16.030328      16.030328    6[1-(0),6-(6,6),7-(7,47)]
   159       16.47851       16.47851       16.47851    6[6-(1,6),6-(1,6),6-(6,6)]
   160      17.296703      17.296703      17.296703    6[1-(0),6-(1,6),6-(6,6)]
   161      17.020498      17.020498      17.020498    6[1-(0),6-(1,6),6-(6,6)]
   162       15.85314       15.85314       15.85314    6[6-(1,6),6-(1,6),6-(6,6)]
   163      15.036684      15.036684      15.036684    6[1-(0),6-(1,6),6-(6,6)]
   164      15.349369      15.349369      15.349369    6[1-(0),6-(1,6),6-(6,6)]
   165      16.080705      16.080705      16.080705    6[1-(0),6-(1,6),7-(7,47)]
   166      15.307678      15.307678      15.307678    6[1-(0),6-(1,7),6-(6,6)]
   167      14.671884      14.671884      14.671884    6[6-(1,6),6-(1,7),6-(6,6)]
   168      14.975884      14.975884      14.975884    6[1-(0),6-(6,6),7-(7)]
   169       11.37653       11.37653       11.37653    6[1-(0),6-(1,6),7-(7,47)]
   170      11.944575      11.944575      11.944575    6[1-(0),6-(1,7),6-(6,6)]
   171      11.817763      11.817763      11.817763    6[6-(1,6),6-(1,7),6-(6,6)]
   172      11.032576      11.032576      11.032576    6[1-(0),6-(6,6),7-(7)]
   173      13.917966      13.917966      13.917966    6[6-(1,6),6-(1,6),6-(6,6)]
   174      13.761623      13.761623      13.761623    6[1-(0),6-(1,6),6-(6,6)]
   175      13.073716      13.073716      13.073716    6[1-(0),6-(1,6),6-(6,6)]
   176      12.510882      12.510882      12.510882    6[6-(1,6),6-(1,6),6-(6,6)]
   177      12.677648      12.677648      12.677648    6[1-(0),6-(1,6),6-(6,6)]
   178      13.377715      13.377715      13.377715    6[1-(0),6-(1,6),6-(6,6)]
   179       6.071304       6.071304       6.071304    6[1-(0),6-(1,6),7-(7,47)]
   180       6.267601       6.267601       6.267601    6[1-(0),6-(1,7),6-(6,6)]
   181       7.124011       7.124011       7.124011    6[6-(1,6),6-(1,7),6-(6,6)]
   182       7.735484       7.735484       7.735484    6[1-(0),6-(6,6),7-(7,47)]
   183       9.648076       9.648076       9.648076    6[1-(0),6-(1,6),7-(7,47)]
   184       9.326705       9.326705       9.326705    6[1-(0),6-(1,7),6-(6,6)]
   185       8.433815       8.433815       8.433815    6[6-(1,6),6-(1,7),6-(6,6)]
   186       7.905724       7.905724       7.905724    6[1-(0),6-(6,6),7-(7,47)]
   187       7.429748       7.429748       7.429748    6[6-(1,6),6-(1,6),6-(6,6)]
   188       8.656169       8.656169       8.656169    6[1-(0),6-(1,6),6-(6,6)]
   189       8.967117       8.967117       8.967117    6[1-(0),6-(1,6),6-(6,6)]
   190       8.082912       8.082912       8.082912    6[6-(1,6),6-(1,6),6-(6,6)]
   191       6.854754       6.854754       6.854754    6[1-(0),6-(1,6),6-(6,6)]
   192       6.557703       6.557703       6.557703    6[1-(0),6-(1,6),6-(6,6)]
   193       8.996648       8.996648       8.996648    6[1-(0),6-(1,6),7-(7,47)]
   194       8.769083       8.769083       8.769083    6[1-(0),6-(1,7),6-(6,6)]
   195        8.08465        8.08465        8.08465    6[6-(1,6),6-(1,7),6-(6,6)]
   196       7.725062       7.725062       7.725062    6[1-(0),6-(6,6),7-(7,47)]
   197       6.017453       6.017453       6.017453    6[1-(0),6-(1,6),7-(7,47)]
   198       6.192904       6.192904       6.192904    6[1-(0),6-(1,7),6-(6,6)]
   199       6.879074       6.879074       6.879074    6[6-(1,6),6-(1,7),6-(6,6)]
   200       7.344628       7.344628       7.344628    6[1-(0),6-(6,6),7-(7,47)]
   201        7.79281        7.79281        7.79281    6[6-(1,6),6-(1,6),6-(6,6)]
   202       8.611003       8.611003       8.611003    6[1-(0),6-(1,6),6-(6,6)]
   203       8.334798       8.334798       8.334798    6[1-(0),6-(1,6),6-(6,6)]
   204        7.16744        7.16744        7.16744    6[6-(1,6),6-(1,6),6-(6,6)]
   205       6.350984       6.350984       6.350984    6[1-(0),6-(1,6),6-(6,6)]
   206       6.663669       6.663669       6.663669    6[1-(0),6-(1,6),6-(6,6)]
   207       7.395005       7.395005       7.395005    6[1-(0),6-(1,6),7-(7,47)]
   208       6.621978       6.621978       6.621978    6[1-(0),6-(1,7),6-(6,6)]
   209       5.986184       5.986184       5.986184    6[6-(1,6),6-(1,7),6-(6,6)]
   210       6.290184       6.290184       6.290184    6[1-(0),6-(6,6),7-(7)]
   211        2.69083        2.69083        2.69083    6[1-(0),6-(1,6),7-(7,47)]
   212       3.258875       3.258875       3.258875    6[1-(0),6-(1,7),6-(6,6)]
   213       3.132063       3.132063       3.132063    6[6-(1,6),6-(1,7),6-(6,6)]
   214       2.346876       2.346876       2.346876    6[1-(0),6-(6,6),7-(7)]
   215       5.232266       5.232266       5.232266    6[6-(1,6),6-(1,6),6-(6,6)]
   216       5.075923       5.075923       5.075923    6[1-(0),6-(1,6),6-(6,6)]
   217       4.388016       4.388016       4.388016    6[1-(0),6-(1,6),6-(6,6)]
   218       3.825182       3.825182       3.825182    6[6-(1,6),6-(1,6),6-(6,6)]
   219       3.991948       3.991948       3.991948    6[1-(0),6-(1,6),6-(6,6)]
   220       4.692015       4.692015       4.692015    6[1-(0),6-(1,6),6-(6,6)]
   221       2.614396       2.614396       2.614396    6[1-(0),6-(1,6),7-(7,47)]
   222       2.418099       2.418099       2.418099    6[1-(0),6-(1,7),6-(6,6)]
   223       1.561689       1.561689       1.561689    6[6-(1,6),6-(1,7),6-(6,6)]
   224       0.950216       0.950216       0.950216    6[1-(0),6-(6,6),7-(7,47)]
   225      16.409024      16.409024      16.409024    6[1-(0),6-(1,6),7-(7,47)]
   226      16.730395      16.730395      16.730395    6[1-(0),6-(1,7),6-(6,6)]
   227       0.251885       0.251885       0.251885    6[6-(1,6),6-(1,7),6-(6,6)]
   228       0.779976       0.779976       0.779976    6[1-(0),6-(6,6),7-(7,47)]
   229       1.255952       1.255952       1.255952    6[6-(1,6),6-(1,6),6-(6,6)]
   230       0.029531       0.029531       0.029531    6[1-(0),6-(1,6),6-(6,6)]
   231      17.089983      17.089983      17.089983    6[1-(0),6-(1,6),6-(6,6)]
   232       0.602788       0.602788       0.602788    6[6-(1,6),6-(1,6),6-(6,6)]
   233       1.830946       1.830946       1.830946    6[1-(0),6-(1,6),6-(6,6)]
   234       2.127996       2.127996       2.127996    6[1-(0),6-(1,6),6-(6,6)]
   235      17.060452      17.060452      17.060452    6[1-(0),6-(1,6),7-(7,47)]
   236      17.288017      17.288017      17.288017    6[1-(0),6-(1,7),6-(6,6)]
   237        0.60105        0.60105        0.60105    6[6-(1,6),6-(1,7),6-(6,6)]
   238       0.960638       0.960638       0.960638    6[1-(0),6-(6,6),7-(7,47)]
   239       2.668247       2.668247       2.668247    6[1-(0),6-(1,6),7-(7,47)]
   240       2.492796       2.492796       2.492796    6[1-(0),6-(1,7),6-(6,6)]
   241       1.806626       1.806626       1.806626    6[6-(1,6),6-(1,7),6-(6,6)]
   242       1.341072       1.341072       1.341072    6[1-(0),6-(6,6),7-(7,47)]
   243        0.89289        0.89289        0.89289    6[6-(1,6),6-(1,6),6-(6,6)]
   244       0.074697       0.074697       0.074697    6[1-(0),6-(1,6),6-(6,6)]
   245       0.350902       0.350902       0.350902    6[1-(0),6-(1,6),6-(6,6)]
   246        1.51826        1.51826        1.51826    6[6-(1,6),6-(1,6),6-(6,6)]
   247       2.334716       2.334716       2.334716    6[1-(0),6-(1,6),6-(6,6)]
   248       2.022031       2.022031       2.022031    6[1-(0),6-(1,6),6-(6,6)]
   249       1.290695       1.290695       1.290695    6[1-(0),6-(1,6),7-(7,47)]
   250       2.063722       2.063722       2.063722    6[1-(0),6-(1,7),6-(6,6)]
   251       2.699516       2.699516       2.699516    6[6-(1,6),6-(1,7),6-(6,6)]
   252       2.395516       2.395516       2.395516    6[1-(0),6-(6,6),7-(7)]
   253        5.99487        5.99487        5.99487    6[1-(0),6-(1,6),7-(7,47)]
   254       5.426825       5.426825       5.426825    6[1-(0),6-(1,7),6-(6,6)]
   255       5.553637       5.553637       5.553637    6[6-(1,6),6-(1,7),6-(6,6)]
   256       6.338824       6.338824       6.338824    6[1-(0),6-(6,6),7-(7)]
   257       3.453434       3.453434       3.453434    6[6-(1,6),6-(1,6),6-(6,6)]
   258       3.609777       3.609777       3.609777    6[1-(0),6-(1,6),6-(6,6)]
   259       4.297684       4.297684       4.297684    6[1-(0),6-(1,6),6-(6,6)]
   260       4.860518       4.860518       4.860518    6[6-(1,6),6-(1,6),6-(6,6)]
   261       4.693752       4.693752       4.693752    6[1-(0),6-(1,6),6-(6,6)]
   262       3.993685       3.993685       3.993685    6[1-(0),6-(1,6),6-(6,6)]
   263      11.300096      11.300096      11.300096    6[1-(0),6-(1,6),7-(7,47)]
   264      11.103799      11.103799      11.103799    6[1-(0),6-(1,7),6-(6,6)]
   265      10.247389      10.247389      10.247389    6[6-(1,6),6-(1,7),6-(6,6)]
   266       9.635916       9.635916       9.635916    6[1-(0),6-(6,6),7-(7,47)]
   267       7.723324       7.723324       7.723324    6[1-(0),6-(1,6),7-(7,47)]
   268       8.044695       8.044695       8.044695    6[1-(0),6-(1,7),6-(6,6)]
   269       8.937585       8.937585       8.937585    6[6-(1,6),6-(1,7),6-(6,6)]
   270       9.465676       9.465676       9.465676    6[1-(0),6-(6,6),7-(7,47)]
   271       9.941652       9.941652       9.941652    6[6-(1,6),6-(1,6),6-(6,6)]
   272       8.715231       8.715231       8.715231    6[1-(0),6-(1,6),6-(6,6)]
   273       8.404283       8.404283       8.404283    6[1-(0),6-(1,6),6-(6,6)]
   274       9.288488       9.288488       9.288488    6[6-(1,6),6-(1,6),6-(6,6)]
   275      10.516646      10.516646      10.516646    6[1-(0),6-(1,6),6-(6,6)]
   276      10.813697      10.813697      10.813697    6[1-(0),6-(1,6),6-(6,6)]
   277       8.374752       8.374752       8.374752    6[1-(0),6-(1,6),7-(7,47)]
   278       8.602317       8.602317       8.602317    6[1-(0),6-(1,7),6-(6,6)]
   279        9.28675        9.28675        9.28675    6[6-(1,6),6-(1,7),6-(6,6)]
   280       9.646338       9.646338       9.646338    6[1-(0),6-(6,6),7-(7,47)]
   281      11.353947      11.353947      11.353947    6[1-(0),6-(1,6),7-(7,47)]
   282      11.178496      11.178496      11.178496    6[1-(0),6-(1,7),6-(6,6)]
   283      10.492326      10.492326      10.492326    6[6-(1,6),6-(1,7),6-(6,6)]
   284      10.026772      10.026772      10.026772    6[1-(0),6-(6,6),7-(7,47)]
   285        9.57859        9.57859        9.57859    6[6-(1,6),6-(1,6),6-(6,6)]
   286       8.760397       8.760397       8.760397    6[1-(0),6-(1,6),6-(6,6)]
   287       9.036602       9.036602       9.036602    6[1-(0),6-(1,6),6-(6,6)]
   288       10.20396       10.20396       10.20396    6[6-(1,6),6-(1,6),6-(6,6)]
   289      11.020416      11.020416      11.020416    6[1-(0),6-(1,6),6-(6,6)]
   290      10.707731      10.707731      10.707731    6[1-(0),6-(1,6),6-(6,6)]
   291       9.976395       9.976395       9.976395    6[1-(0),6-(1,6),7-(7,47)]
   292      10.749422      10.749422      10.749422    6[1-(0),6-(1,7),6-(6,6)]
   293      11.385216      11.385216      11.385216    6[6-(1,6),6-(1,7),6-(6,6)]
   294      11.081216      11.081216      11.081216    6[1-(0),6-(6,6),7-(7)]
   295       14.68057       14.68057       14.68057    6[1-(0),6-(1,6),7-(7,47)]
   296      14.112525      14.112525      14.112525    6[1-(0),6-(1,7),6-(6,6)]
   297      14.239337      14.239337      14.239337    6[6-(1,6),6-(1,7),6-(6,6)]
   298      15.024524      15.024524      15.024524    6[1-(0),6-(6,6),7-(7)]
   299      12.139134      12.139134      12.139134    6[6-(1,6),6-(1,6),6-(6,6)]
   300      12.295477      12.295477      12.295477    6[1-(0),6-(1,6),6-(6,6)]
   301      12.983384      12.983384      12.983384    6[1-(0),6-(1,6),6-(6,6)]
   302      13.546218      13.546218      13.546218    6[6-(1,6),6-(1,6),6-(6,6)]
   303      13.379452      13.379452      13.379452    6[1-(0),6-(1,6),6-(6,6)]
   304      12.679385      12.679385      12.679385    6[1-(0),6-(1,6),6-(6,6)]
   305       15.34242       15.34242       15.34242    7[6-(1,6),7-(6,47),47-(7)]
   306      16.172773      16.172773      16.172773    7[6-(1,6),7-(6,47),47-(7,7)]
   307       0.389119       0.389119       0.389119    7[6-(1,6),7-(6,47),47-(7,7)]
   308      16.865892      16.865892      16.865892    7[6-(1,6),7-(6,47),47-(7)]
   309       17.33492       17.33492       17.33492    7[6-(1,6),7-(6,47),47-(7,7)]
   310      16.655698      16.655698      16.655698    7[6-(1,6),7-(6,47),47-(7)]
   311      15.191289      15.191289      15.191289    7[6-(1,6),7-(6,47),47-(7)]
   312      15.846191      15.846191      15.846191    7[6-(1,6),7-(6,47),47-(7,7)]
   313      16.131082      16.131082      16.131082    7[6-(1,6),7-(6),47-(7,7)]
   314      15.724591      15.724591      15.724591    7[6-(1,6),7-(6,47)]
   315       10.54444       10.54444       10.54444    7[6-(1,6),7-(6),47-(7,7)]
   316      10.375937      10.375937      10.375937    7[6-(1,6),7-(6,47)]
   317        6.65672        6.65672        6.65672    7[6-(1,6),7-(6,47),47-(7)]
   318       7.487073       7.487073       7.487073    7[6-(1,6),7-(6,47),47-(7,7)]
   319       9.074819       9.074819       9.074819    7[6-(1,6),7-(6,47),47-(7,7)]
   320       8.180192       8.180192       8.180192    7[6-(1,6),7-(6,47),47-(7)]
   321        8.64922        8.64922        8.64922    7[6-(1,6),7-(6,47),47-(7,7)]
   322       7.969998       7.969998       7.969998    7[6-(1,6),7-(6,47),47-(7)]
   323       6.505589       6.505589       6.505589    7[6-(1,6),7-(6,47),47-(7)]
   324       7.160491       7.160491       7.160491    7[6-(1,6),7-(6,47),47-(7,7)]
   325       7.445382       7.445382       7.445382    7[6-(1,6),7-(6),47-(7,7)]
   326       7.038891       7.038891       7.038891    7[6-(1,6),7-(6,47)]
   327        1.85874        1.85874        1.85874    7[6-(1,6),7-(6),47-(7,7)]
   328       1.690237       1.690237       1.690237    7[6-(1,6),7-(6,47)]
   329        2.02898        2.02898        2.02898    7[6-(1,6),7-(6,47),47-(7)]
   330       1.198627       1.198627       1.198627    7[6-(1,6),7-(6,47),47-(7,7)]
   331      16.982281      16.982281      16.982281    7[6-(1,6),7-(6,47),47-(7,7)]
   332       0.505508       0.505508       0.505508    7[6-(1,6),7-(6,47),47-(7)]
   333        0.03648        0.03648        0.03648    7[6-(1,6),7-(6,47),47-(7,7)]
   334       0.715702       0.715702       0.715702    7[6-(1,6),7-(6,47),47-(7)]
   335       2.180111       2.180111       2.180111    7[6-(1,6),7-(6,47),47-(7)]
   336       1.525209       1.525209       1.525209    7[6-(1,6),7-(6,47),47-(7,7)]
   337       1.240318       1.240318       1.240318    7[6-(1,6),7-(6),47-(7,7)]
   338       1.646809       1.646809       1.646809    7[6-(1,6),7-(6,47)]
   339        6.82696        6.82696        6.82696    7[6-(1,6),7-(6),47-(7,7)]
   340       6.995463       6.995463       6.995463    7[6-(1,6),7-(6,47)]
   341       10.71468       10.71468       10.71468    7[6-(1,6),7-(6,47),47-(7)]
   342       9.884327       9.884327       9.884327    7[6-(1,6),7-(6,47),47-(7,7)]
   343       8.296581       8.296581       8.296581    7[6-(1,6),7-(6,47),47-(7,7)]
   344       9.191208       9.191208       9.191208    7[6-(1,6),7-(6,47),47-(7)]
   345        8.72218        8.72218        8.72218    7[6-(1,6),7-(6,47),47-(7,7)]
   346       9.401402       9.401402       9.401402    7[6-(1,6),7-(6,47),47-(7)]
   347      10.865811      10.865811      10.865811    7[6-(1,6),7-(6,47),47-(7)]
   348      10.210909      10.210909      10.210909    7[6-(1,6),7-(6,47),47-(7,7)]
   349       9.926018       9.926018       9.926018    7[6-(1,6),7-(6),47-(7,7)]
   350      10.332509      10.332509      10.332509    7[6-(1,6),7-(6,47)]
   351       15.51266       15.51266       15.51266    7[6-(1,6),7-(6),47-(7,7)]
   352      15.681163      15.681163      15.681163    7[6-(1,6),7-(6,47)]
