# Supplementary material for: A collection of forcefield precursors for metal–organic frameworks
Source: RSC Adv. 2019 Nov 13;9(63):36492–507. doi: 10.1039/c9ra07327b (PMC9075174; doi:10.1039/c9ra07327b)
Supplement: RA-009-C9RA07327B-s2755 [file RA-009-C9RA07327B-s2755.txt]

WOLREV_clean

30.701800    0.000000    0.000000
-10.233822    28.945974    0.000000
-10.233822    -14.472751    25.068085

     1      10.233989      10.233989      10.233989    25[7-(7,7),7-(7,7),7-(7,7),7-(7,7),7-(7,7),7-(7,7)]
     2            0.0            0.0            0.0    25[7-(7,7),7-(7,7),7-(7,7),7-(7,7),7-(7,7),7-(7,7)]
     3      10.233989      10.233989      10.233989    25[7-(7,7),7-(7,7),7-(7,7),7-(7,7),7-(7,7),7-(7,7)]
     4     -10.233822     -10.233822     -10.233822    25[7-(7,7),7-(7,7),7-(7,7),7-(7,7),7-(7,7),7-(7,7)]
     5        15.3509        15.3509        15.3509    25[7-(7,7),7-(7,7),7-(7,7),7-(7,7),7-(7,7),7-(7,7)]
     6       5.117078       5.117078       5.117078    25[7-(7,7),7-(7,7),7-(7,7),7-(7,7),7-(7,7),7-(7,7)]
     7      -5.116911      -5.116911      -5.116911    25[7-(7,7),7-(7,7),7-(7,7),7-(7,7),7-(7,7),7-(7,7)]
     8      -5.116911      -5.116911      -5.116911    25[7-(7,7),7-(7,7),7-(7,7),7-(7,7),7-(7,7),7-(7,7)]
     9       8.883534       8.883534       8.883534    25[7-(7,7),7-(7,7),7-(7,7)]
    10        4.05141        4.05141        4.05141    25[7-(7,7),7-(7,7),7-(7,7)]
    11      -1.350332      -1.350332      -1.350332    25[7-(7,7),7-(7,7),7-(7,7)]
    12     -11.584277     -11.584277     -11.584277    25[7-(7,7),7-(7,7),7-(7,7)]
    13       11.29949       11.29949       11.29949    25[7-(7,7),7-(7,7),7-(7,7)]
    14       6.467533       6.467533       6.467533    25[7-(7,7),7-(7,7),7-(7,7)]
    15      -3.766412      -3.766412      -3.766412    25[7-(7,7),7-(7,7),7-(7,7)]
    16     -14.000278     -14.000278     -14.000278    25[7-(7,7),7-(7,7),7-(7,7)]
    17       1.350622       1.350622       1.350622    25[7-(7,7),7-(7,7),7-(7,7)]
    18       26.65039       26.65039       26.65039    25[7-(7,7),7-(7,7),7-(7,7)]
    19      11.584488      11.584488      11.584488    25[7-(7,7),7-(7,7),7-(7,7)]
    20      -8.883367      -8.883367      -8.883367    25[7-(7,7),7-(7,7),7-(7,7)]
    21       19.40231       19.40231       19.40231    25[7-(7,7),7-(7,7),7-(7,7)]
    22       3.766623       3.766623       3.766623    25[7-(7,7),7-(7,7),7-(7,7)]
    23      14.000568      14.000568      14.000568    25[7-(7,7),7-(7,7),7-(7,7)]
    24      -6.467366      -6.467366      -6.467366    25[7-(7,7),7-(7,7),7-(7,7)]
    25       15.55564       15.55564       15.55564    1[6-(6,6)]
    26      13.545698      13.545698      13.545698    1[6-(6,6)]
    27      17.324056      17.324056      17.324056    1[6-(6,6)]
    28      15.348909      15.348909      15.348909    1[6-(6,6)]
    29       4.236895       4.236895       4.236895    1[6-(6,6)]
    30       4.232787       4.232787       4.232787    1[6-(6,6)]
    31       0.438055       0.438055       0.438055    1[6-(6,6)]
    32       0.341843       0.341843       0.341843    1[6-(6,6)]
    33       3.152092       3.152092       3.152092    1[6-(6,6)]
    34      -5.378808      -5.378808      -5.378808    1[6-(6,6)]
    35       4.822296       4.822296       4.822296    1[6-(6,6)]
    36       6.506798       6.506798       6.506798    1[6-(6,6)]
    37      17.991329      17.991329      17.991329    1[6-(6,6)]
    38      18.302457      18.302457      18.302457    1[6-(6,6)]
    39      18.351548      18.351548      18.351548    1[6-(6,6)]
    40      18.738406      18.738406      18.738406    1[6-(6,6)]
    41       5.321763       5.321763       5.321763    1[6-(6,6)]
    42       3.311824       3.311824       3.311824    1[6-(6,6)]
    43       7.090213       7.090213       7.090213    1[6-(6,6)]
    44        5.11507        5.11507        5.11507    1[6-(6,6)]
    45      14.470949      14.470949      14.470949    1[6-(6,6)]
    46     -16.234928     -16.234928     -16.234928    1[6-(6,6)]
    47      10.672109      10.672109      10.672109    1[6-(6,6)]
    48      10.575927      10.575927      10.575927    1[6-(6,6)]
    49      13.386136      13.386136      13.386136    1[6-(6,6)]
    50      15.089055      15.089055      15.089055    1[6-(6,6)]
    51      15.056306      15.056306      15.056306    1[6-(6,6)]
    52      16.740804      16.740804      16.740804    1[6-(6,6)]
    53       7.757442       7.757442       7.757442    1[6-(6,6)]
    54       8.068538       8.068538       8.068538    1[6-(6,6)]
    55       8.117661       8.117661       8.117661    1[6-(6,6)]
    56       8.504489       8.504489       8.504489    1[6-(6,6)]
    57      -4.912133      -4.912133      -4.912133    1[6-(6,6)]
    58      -6.922086      -6.922086      -6.922086    1[6-(6,6)]
    59      -3.143728      -3.143728      -3.143728    1[6-(6,6)]
    60      -5.118886      -5.118886      -5.118886    1[6-(6,6)]
    61      -5.996965      -5.996965      -5.996965    1[6-(6,6)]
    62      -6.001061      -6.001061      -6.001061    1[6-(6,6)]
    63      -9.795794      -9.795794      -9.795794    1[6-(6,6)]
    64      -9.891995      -9.891995      -9.891995    1[6-(6,6)]
    65      -7.081739      -7.081739      -7.081739    1[6-(6,6)]
    66       4.855021       4.855021       4.855021    1[6-(6,6)]
    67       -5.41158       -5.41158       -5.41158    1[6-(6,6)]
    68      -3.727063      -3.727063      -3.727063    1[6-(6,6)]
    69      -2.476473      -2.476473      -2.476473    1[6-(6,6)]
    70      -2.165362      -2.165362      -2.165362    1[6-(6,6)]
    71      -2.116208      -2.116208      -2.116208    1[6-(6,6)]
    72      -1.729366      -1.729366      -1.729366    1[6-(6,6)]
    73       0.880221       0.880221       0.880221    1[6-(6,6)]
    74       0.884317       0.884317       0.884317    1[6-(6,6)]
    75        4.67905        4.67905        4.67905    1[6-(6,6)]
    76       4.775251       4.775251       4.775251    1[6-(6,6)]
    77      -0.204611      -0.204611      -0.204611    1[6-(6,6)]
    78       1.805342       1.805342       1.805342    1[6-(6,6)]
    79      -1.973016      -1.973016      -1.973016    1[6-(6,6)]
    80       0.002142       0.002142       0.002142    1[6-(6,6)]
    81      -2.640271      -2.640271      -2.640271    1[6-(6,6)]
    82      -2.951382      -2.951382      -2.951382    1[6-(6,6)]
    83      -3.000536      -3.000536      -3.000536    1[6-(6,6)]
    84      -3.387378      -3.387378      -3.387378    1[6-(6,6)]
    85       1.964995       1.964995       1.964995    1[6-(6,6)]
    86      -9.971765      -9.971765      -9.971765    1[6-(6,6)]
    87       0.294836       0.294836       0.294836    1[6-(6,6)]
    88      -1.389681      -1.389681      -1.389681    1[6-(6,6)]
    89      -8.268836      -8.268836      -8.268836    1[6-(6,6)]
    90       0.262064       0.262064       0.262064    1[6-(6,6)]
    91       -9.93904       -9.93904       -9.93904    1[6-(6,6)]
    92     -11.623542     -11.623542     -11.623542    1[6-(6,6)]
    93       7.593727       7.593727       7.593727    1[6-(6,6)]
    94       7.282599       7.282599       7.282599    1[6-(6,6)]
    95       7.233508       7.233508       7.233508    1[6-(6,6)]
    96        6.84665        6.84665        6.84665    1[6-(6,6)]
    97      10.029416      10.029416      10.029416    1[6-(6,6)]
    98      12.039358      12.039358      12.039358    1[6-(6,6)]
    99          8.261          8.261          8.261    1[6-(6,6)]
   100      10.236147      10.236147      10.236147    1[6-(6,6)]
   101      -9.353639      -9.353639      -9.353639    1[6-(6,6)]
   102      -9.349531      -9.349531      -9.349531    1[6-(6,6)]
   103      -5.554799      -5.554799      -5.554799    1[6-(6,6)]
   104      -5.458587      -5.458587      -5.458587    1[6-(6,6)]
   105      17.827614      17.827614      17.827614    1[6-(6,6)]
   106      17.516518      17.516518      17.516518    1[6-(6,6)]
   107      17.467395      17.467395      17.467395    1[6-(6,6)]
   108      17.080567      17.080567      17.080567    1[6-(6,6)]
   109       12.19892       12.19892       12.19892    1[6-(6,6)]
   110      10.496001      10.496001      10.496001    1[6-(6,6)]
   111       10.52875       10.52875       10.52875    1[6-(6,6)]
   112       8.844252       8.844252       8.844252    1[6-(6,6)]
   113      11.114107      11.114107      11.114107    1[6-(6,6)]
   114      11.118184      11.118184      11.118184    1[6-(6,6)]
   115      14.912947      14.912947      14.912947    1[6-(6,6)]
   116      15.009129      15.009129      15.009129    1[6-(6,6)]
   117      20.263293      20.263293      20.263293    1[6-(6,6)]
   118      -8.428568      -8.428568      -8.428568    1[6-(6,6)]
   119      18.494843      18.494843      18.494843    1[6-(6,6)]
   120      20.469986      20.469986      20.469986    1[6-(6,6)]
   121      -5.321484      -5.321484      -5.321484    1[6-(6,6)]
   122      -3.311542      -3.311542      -3.311542    1[6-(6,6)]
   123        -7.0899        -7.0899        -7.0899    1[6-(6,6)]
   124      -5.114753      -5.114753      -5.114753    1[6-(6,6)]
   125       5.997261       5.997261       5.997261    1[6-(6,6)]
   126       6.001369       6.001369       6.001369    1[6-(6,6)]
   127       9.796101       9.796101       9.796101    1[6-(6,6)]
   128       9.892313       9.892313       9.892313    1[6-(6,6)]
   129       7.082064       7.082064       7.082064    1[6-(6,6)]
   130      15.612964      15.612964      15.612964    1[6-(6,6)]
   131        5.41186        5.41186        5.41186    1[6-(6,6)]
   132       3.727358       3.727358       3.727358    1[6-(6,6)]
   133      -7.757173      -7.757173      -7.757173    1[6-(6,6)]
   134      -8.068301      -8.068301      -8.068301    1[6-(6,6)]
   135      -8.117392      -8.117392      -8.117392    1[6-(6,6)]
   136       -8.50425       -8.50425       -8.50425    1[6-(6,6)]
   137       4.912393       4.912393       4.912393    1[6-(6,6)]
   138       6.922332       6.922332       6.922332    1[6-(6,6)]
   139       3.143943       3.143943       3.143943    1[6-(6,6)]
   140       5.119086       5.119086       5.119086    1[6-(6,6)]
   141      -4.236793      -4.236793      -4.236793    1[6-(6,6)]
   142      26.469084      26.469084      26.469084    1[6-(6,6)]
   143      -0.437953      -0.437953      -0.437953    1[6-(6,6)]
   144      -0.341771      -0.341771      -0.341771    1[6-(6,6)]
   145       -3.15198       -3.15198       -3.15198    1[6-(6,6)]
   146      -4.854899      -4.854899      -4.854899    1[6-(6,6)]
   147       -4.82215       -4.82215       -4.82215    1[6-(6,6)]
   148      -6.506648      -6.506648      -6.506648    1[6-(6,6)]
   149       2.476714       2.476714       2.476714    1[6-(6,6)]
   150       2.165618       2.165618       2.165618    1[6-(6,6)]
   151       2.116495       2.116495       2.116495    1[6-(6,6)]
   152       1.729667       1.729667       1.729667    1[6-(6,6)]
   153      15.146289      15.146289      15.146289    1[6-(6,6)]
   154      17.156242      17.156242      17.156242    1[6-(6,6)]
   155      13.377884      13.377884      13.377884    1[6-(6,6)]
   156      15.353042      15.353042      15.353042    1[6-(6,6)]
   157      16.231121      16.231121      16.231121    1[6-(6,6)]
   158      16.235217      16.235217      16.235217    1[6-(6,6)]
   159       20.02995       20.02995       20.02995    1[6-(6,6)]
   160      20.126151      20.126151      20.126151    1[6-(6,6)]
   161      17.315895      17.315895      17.315895    1[6-(6,6)]
   162       5.379135       5.379135       5.379135    1[6-(6,6)]
   163      15.645736      15.645736      15.645736    1[6-(6,6)]
   164      13.961219      13.961219      13.961219    1[6-(6,6)]
   165      12.710629      12.710629      12.710629    1[6-(6,6)]
   166      12.399518      12.399518      12.399518    1[6-(6,6)]
   167      12.350364      12.350364      12.350364    1[6-(6,6)]
   168      11.963522      11.963522      11.963522    1[6-(6,6)]
   169       9.353935       9.353935       9.353935    1[6-(6,6)]
   170       9.349839       9.349839       9.349839    1[6-(6,6)]
   171       5.555106       5.555106       5.555106    1[6-(6,6)]
   172       5.458905       5.458905       5.458905    1[6-(6,6)]
   173      10.438767      10.438767      10.438767    1[6-(6,6)]
   174       8.428814       8.428814       8.428814    1[6-(6,6)]
   175      12.207172      12.207172      12.207172    1[6-(6,6)]
   176      10.232014      10.232014      10.232014    1[6-(6,6)]
   177      12.874427      12.874427      12.874427    1[6-(6,6)]
   178      13.185538      13.185538      13.185538    1[6-(6,6)]
   179      13.234692      13.234692      13.234692    1[6-(6,6)]
   180      13.621534      13.621534      13.621534    1[6-(6,6)]
   181       8.269161       8.269161       8.269161    1[6-(6,6)]
   182      20.205921      20.205921      20.205921    1[6-(6,6)]
   183        9.93932        9.93932        9.93932    1[6-(6,6)]
   184      11.623837      11.623837      11.623837    1[6-(6,6)]
   185      18.502992      18.502992      18.502992    1[6-(6,6)]
   186       9.972092       9.972092       9.972092    1[6-(6,6)]
   187      20.173196      20.173196      20.173196    1[6-(6,6)]
   188      21.857698      21.857698      21.857698    1[6-(6,6)]
   189       2.640429       2.640429       2.640429    1[6-(6,6)]
   190       2.951557       2.951557       2.951557    1[6-(6,6)]
   191       3.000648       3.000648       3.000648    1[6-(6,6)]
   192       3.387506       3.387506       3.387506    1[6-(6,6)]
   193        0.20474        0.20474        0.20474    1[6-(6,6)]
   194      -1.805202      -1.805202      -1.805202    1[6-(6,6)]
   195       1.973156       1.973156       1.973156    1[6-(6,6)]
   196      -0.001991      -0.001991      -0.001991    1[6-(6,6)]
   197      19.587795      19.587795      19.587795    1[6-(6,6)]
   198      19.583687      19.583687      19.583687    1[6-(6,6)]
   199      15.788955      15.788955      15.788955    1[6-(6,6)]
   200      15.692743      15.692743      15.692743    1[6-(6,6)]
   201      -7.593458      -7.593458      -7.593458    1[6-(6,6)]
   202      -7.282362      -7.282362      -7.282362    1[6-(6,6)]
   203      -7.233239      -7.233239      -7.233239    1[6-(6,6)]
   204      -6.846411      -6.846411      -6.846411    1[6-(6,6)]
   205      -1.964764      -1.964764      -1.964764    1[6-(6,6)]
   206      -0.261845      -0.261845      -0.261845    1[6-(6,6)]
   207      -0.294594      -0.294594      -0.294594    1[6-(6,6)]
   208       1.389904       1.389904       1.389904    1[6-(6,6)]
   209      -0.879951      -0.879951      -0.879951    1[6-(6,6)]
   210      -0.884028      -0.884028      -0.884028    1[6-(6,6)]
   211      -4.678791      -4.678791      -4.678791    1[6-(6,6)]
   212      -4.774973      -4.774973      -4.774973    1[6-(6,6)]
   213     -10.029137     -10.029137     -10.029137    1[6-(6,6)]
   214      18.662724      18.662724      18.662724    1[6-(6,6)]
   215      -8.260687      -8.260687      -8.260687    1[6-(6,6)]
   216      -10.23583      -10.23583      -10.23583    1[6-(6,6)]
   217      12.997156      12.997156      12.997156    6[6-(6,6),7-(7),7-(7)]
   218       14.21704       14.21704       14.21704    6[6-(1,6),6-(1,6),6-(7,7)]
   219      15.514703      15.514703      15.514703    6[1-(0),6-(1,6),6-(6,6)]
   220       16.63634       16.63634       16.63634    6[6-(1,6),6-(1,6),6-(6,6,6)]
   221      14.282539      14.282539      14.282539    6[1-(0),6-(1,6),6-(6,6)]
   222      16.566747      16.566747      16.566747    6[1-(0),6-(1,6),6-(6,6)]
   223      15.379612      15.379612      15.379612    6[1-(0),6-(1,6),6-(6,6)]
   224       2.120492       2.120492       2.120492    6[6-(6,6),7-(7),7-(7)]
   225       2.243308       2.243308       2.243308    6[6-(1,6),6-(1,6),6-(7,7)]
   226       3.438644       3.438644       3.438644    6[1-(0),6-(1,6),6-(6,6)]
   227       2.411161       2.411161       2.411161    6[6-(1,6),6-(1,6),6-(6,6,6)]
   228       3.450917       3.450917       3.450917    6[1-(0),6-(1,6),6-(6,6)]
   229       1.203551       1.203551       1.203551    6[1-(0),6-(1,6),6-(6,6)]
   230       1.150327       1.150327       1.150327    6[1-(0),6-(1,6),6-(6,6)]
   231       6.893625       6.893625       6.893625    6[6-(6,6),7-(7),7-(7)]
   232       5.841578       5.841578       5.841578    6[6-(1,6),6-(1,6),6-(7,7)]
   233       3.856191       3.856191       3.856191    6[1-(0),6-(1,6),6-(6,6)]
   234        3.79889        3.79889        3.79889    6[6-(1,6),6-(1,6),6-(6,6,6)]
   235        4.85502        4.85502        4.85502    6[1-(0),6-(1,6),6-(6,6)]
   236       4.818196       4.818196       4.818196    6[1-(0),6-(1,6),6-(6,6)]
   237       5.812932       5.812932       5.812932    6[1-(0),6-(1,6),6-(6,6)]
   238      18.924683      18.924683      18.924683    6[6-(6,6),7-(7),7-(7)]
   239       18.63403       18.63403       18.63403    6[6-(1,6),6-(1,6),6-(7,7)]
   240      18.126417      18.126417      18.126417    6[1-(0),6-(1,6),6-(6,6)]
   241      18.089566      18.089566      18.089566    6[6-(1,6),6-(1,6),6-(6,6,6)]
   242       18.34748       18.34748       18.34748    6[1-(0),6-(1,6),6-(6,6)]
   243      18.347461      18.347461      18.347461    6[1-(0),6-(1,6),6-(6,6)]
   244      18.593085      18.593085      18.593085    6[1-(0),6-(1,6),6-(6,6)]
   245       2.763304       2.763304       2.763304    6[6-(6,6),7-(7),7-(7)]
   246       3.983185       3.983185       3.983185    6[6-(1,6),6-(1,6),6-(7,7)]
   247       5.280834       5.280834       5.280834    6[1-(0),6-(1,6),6-(6,6)]
   248       6.402479       6.402479       6.402479    6[6-(1,6),6-(1,6),6-(6,6,6)]
   249       4.048672       4.048672       4.048672    6[1-(0),6-(1,6),6-(6,6)]
   250       6.332898       6.332898       6.332898    6[1-(0),6-(1,6),6-(6,6)]
   251       5.145765       5.145765       5.145765    6[1-(0),6-(1,6),6-(6,6)]
   252      12.354599      12.354599      12.354599    6[6-(6,6),7-(7),7-(7)]
   253      12.477396      12.477396      12.477396    6[6-(1,6),6-(1,6),6-(7,7)]
   254      13.672705      13.672705      13.672705    6[1-(0),6-(1,6),6-(6,6)]
   255      12.645212      12.645212      12.645212    6[6-(1,6),6-(1,6),6-(6,6,6)]
   256      13.684996      13.684996      13.684996    6[1-(0),6-(1,6),6-(6,6)]
   257      11.437612      11.437612      11.437612    6[1-(0),6-(1,6),6-(6,6)]
   258      11.384405      11.384405      11.384405    6[1-(0),6-(1,6),6-(6,6)]
   259      17.127644      17.127644      17.127644    6[6-(6,6),7-(7),7-(7)]
   260      16.075601      16.075601      16.075601    6[6-(1,6),6-(1,6),6-(7,7)]
   261      14.090227      14.090227      14.090227    6[1-(0),6-(1,6),6-(6,6)]
   262      14.032918      14.032918      14.032918    6[6-(1,6),6-(1,6),6-(6,6,6)]
   263      15.089055      15.089055      15.089055    6[1-(0),6-(1,6),6-(6,6)]
   264      15.052213      15.052213      15.052213    6[1-(0),6-(1,6),6-(6,6)]
   265      16.046946      16.046946      16.046946    6[1-(0),6-(1,6),6-(6,6)]
   266       8.690743       8.690743       8.690743    6[6-(6,6),7-(7),7-(7)]
   267       8.400109       8.400109       8.400109    6[6-(1,6),6-(1,6),6-(7,7)]
   268       7.892523       7.892523       7.892523    6[1-(0),6-(1,6),6-(6,6)]
   269       7.855682       7.855682       7.855682    6[6-(1,6),6-(1,6),6-(6,6,6)]
   270       8.113568       8.113568       8.113568    6[1-(0),6-(1,6),6-(6,6)]
   271       8.113568       8.113568       8.113568    6[1-(0),6-(1,6),6-(6,6)]
   272       8.359174       8.359174       8.359174    6[1-(0),6-(1,6),6-(6,6)]
   273       -7.47064       -7.47064       -7.47064    6[6-(6,6),7-(7),7-(7)]
   274       -6.25075       -6.25075       -6.25075    6[6-(1,6),6-(1,6),6-(7,7)]
   275      -4.953075      -4.953075      -4.953075    6[1-(0),6-(1,6),6-(6,6)]
   276      -3.831438      -3.831438      -3.831438    6[6-(1,6),6-(1,6),6-(6,6,6)]
   277      -6.185245      -6.185245      -6.185245    6[1-(0),6-(1,6),6-(6,6)]
   278      -3.901037      -3.901037      -3.901037    6[1-(0),6-(1,6),6-(6,6)]
   279      -5.088178      -5.088178      -5.088178    6[1-(0),6-(1,6),6-(6,6)]
   280      -8.113344      -8.113344      -8.113344    6[6-(6,6),7-(7),7-(7)]
   281      -7.990535      -7.990535      -7.990535    6[6-(1,6),6-(1,6),6-(7,7)]
   282      -6.795211      -6.795211      -6.795211    6[1-(0),6-(1,6),6-(6,6)]
   283      -7.822694      -7.822694      -7.822694    6[6-(1,6),6-(1,6),6-(6,6,6)]
   284      -6.782932      -6.782932      -6.782932    6[1-(0),6-(1,6),6-(6,6)]
   285      -9.030297      -9.030297      -9.030297    6[1-(0),6-(1,6),6-(6,6)]
   286      -9.083516      -9.083516      -9.083516    6[1-(0),6-(1,6),6-(6,6)]
   287      -3.340202      -3.340202      -3.340202    6[6-(6,6),7-(7),7-(7)]
   288      -4.392258      -4.392258      -4.392258    6[6-(1,6),6-(1,6),6-(7,7)]
   289      -6.377646      -6.377646      -6.377646    6[1-(0),6-(1,6),6-(6,6)]
   290      -6.434965      -6.434965      -6.434965    6[6-(1,6),6-(1,6),6-(6,6,6)]
   291      -5.378807      -5.378807      -5.378807    6[1-(0),6-(1,6),6-(6,6)]
   292      -5.415667      -5.415667      -5.415667    6[1-(0),6-(1,6),6-(6,6)]
   293      -4.420922      -4.420922      -4.420922    6[1-(0),6-(1,6),6-(6,6)]
   294      -1.543123      -1.543123      -1.543123    6[6-(6,6),7-(7),7-(7)]
   295      -1.833767      -1.833767      -1.833767    6[6-(1,6),6-(1,6),6-(7,7)]
   296      -2.341379      -2.341379      -2.341379    6[1-(0),6-(1,6),6-(6,6)]
   297      -2.378212      -2.378212      -2.378212    6[6-(1,6),6-(1,6),6-(6,6,6)]
   298      -2.120326      -2.120326      -2.120326    6[1-(0),6-(1,6),6-(6,6)]
   299      -2.120308      -2.120308      -2.120308    6[1-(0),6-(1,6),6-(6,6)]
   300      -1.874694      -1.874694      -1.874694    6[1-(0),6-(1,6),6-(6,6)]
   301         2.9966         2.9966         2.9966    6[6-(6,6),7-(7),7-(7)]
   302       2.873791       2.873791       2.873791    6[6-(1,6),6-(1,6),6-(7,7)]
   303       1.678467       1.678467       1.678467    6[1-(0),6-(1,6),6-(6,6)]
   304        2.70595        2.70595        2.70595    6[6-(1,6),6-(1,6),6-(6,6,6)]
   305       1.666188       1.666188       1.666188    6[1-(0),6-(1,6),6-(6,6)]
   306       3.913553       3.913553       3.913553    6[1-(0),6-(1,6),6-(6,6)]
   307       3.966772       3.966772       3.966772    6[1-(0),6-(1,6),6-(6,6)]
   308       2.353896       2.353896       2.353896    6[6-(6,6),7-(7),7-(7)]
   309       1.134006       1.134006       1.134006    6[6-(1,6),6-(1,6),6-(7,7)]
   310      -0.163669      -0.163669      -0.163669    6[1-(0),6-(1,6),6-(6,6)]
   311      -1.285306      -1.285306      -1.285306    6[6-(1,6),6-(1,6),6-(6,6,6)]
   312       1.068501       1.068501       1.068501    6[1-(0),6-(1,6),6-(6,6)]
   313      -1.215707      -1.215707      -1.215707    6[1-(0),6-(1,6),6-(6,6)]
   314      -0.028566      -0.028566      -0.028566    6[1-(0),6-(1,6),6-(6,6)]
   315      -3.573621      -3.573621      -3.573621    6[6-(6,6),7-(7),7-(7)]
   316      -3.282977      -3.282977      -3.282977    6[6-(1,6),6-(1,6),6-(7,7)]
   317      -2.775365      -2.775365      -2.775365    6[1-(0),6-(1,6),6-(6,6)]
   318      -2.738532      -2.738532      -2.738532    6[6-(1,6),6-(1,6),6-(6,6,6)]
   319      -2.996418      -2.996418      -2.996418    6[1-(0),6-(1,6),6-(6,6)]
   320      -2.996436      -2.996436      -2.996436    6[1-(0),6-(1,6),6-(6,6)]
   321       -3.24205       -3.24205       -3.24205    6[1-(0),6-(1,6),6-(6,6)]
   322      -1.776542      -1.776542      -1.776542    6[6-(6,6),7-(7),7-(7)]
   323      -0.724486      -0.724486      -0.724486    6[6-(1,6),6-(1,6),6-(7,7)]
   324       1.260902       1.260902       1.260902    6[1-(0),6-(1,6),6-(6,6)]
   325       1.318221       1.318221       1.318221    6[6-(1,6),6-(1,6),6-(6,6,6)]
   326       0.262063       0.262063       0.262063    6[1-(0),6-(1,6),6-(6,6)]
   327       0.298923       0.298923       0.298923    6[1-(0),6-(1,6),6-(6,6)]
   328      -0.695822      -0.695822      -0.695822    6[1-(0),6-(1,6),6-(6,6)]
   329     -12.010369     -12.010369     -12.010369    6[6-(6,6),7-(7),7-(7)]
   330     -10.958322     -10.958322     -10.958322    6[6-(1,6),6-(1,6),6-(7,7)]
   331      -8.972935      -8.972935      -8.972935    6[1-(0),6-(1,6),6-(6,6)]
   332      -8.915634      -8.915634      -8.915634    6[6-(1,6),6-(1,6),6-(6,6,6)]
   333      -9.971764      -9.971764      -9.971764    6[1-(0),6-(1,6),6-(6,6)]
   334       -9.93494       -9.93494       -9.93494    6[1-(0),6-(1,6),6-(6,6)]
   335     -10.929676     -10.929676     -10.929676    6[1-(0),6-(1,6),6-(6,6)]
   336       6.660373       6.660373       6.660373    6[6-(6,6),7-(7),7-(7)]
   337       6.951026       6.951026       6.951026    6[6-(1,6),6-(1,6),6-(7,7)]
   338       7.458639       7.458639       7.458639    6[1-(0),6-(1,6),6-(6,6)]
   339        7.49549        7.49549        7.49549    6[6-(1,6),6-(1,6),6-(6,6,6)]
   340       7.237576       7.237576       7.237576    6[1-(0),6-(1,6),6-(6,6)]
   341       7.237595       7.237595       7.237595    6[1-(0),6-(1,6),6-(6,6)]
   342       6.991971       6.991971       6.991971    6[1-(0),6-(1,6),6-(6,6)]
   343        12.5879        12.5879        12.5879    6[6-(6,6),7-(7),7-(7)]
   344      11.368016      11.368016      11.368016    6[6-(1,6),6-(1,6),6-(7,7)]
   345      10.070353      10.070353      10.070353    6[1-(0),6-(1,6),6-(6,6)]
   346       8.948716       8.948716       8.948716    6[6-(1,6),6-(1,6),6-(6,6,6)]
   347      11.302517      11.302517      11.302517    6[1-(0),6-(1,6),6-(6,6)]
   348       9.018309       9.018309       9.018309    6[1-(0),6-(1,6),6-(6,6)]
   349      10.205444      10.205444      10.205444    6[1-(0),6-(1,6),6-(6,6)]
   350      -7.237236      -7.237236      -7.237236    6[6-(6,6),7-(7),7-(7)]
   351      -7.360052      -7.360052      -7.360052    6[6-(1,6),6-(1,6),6-(7,7)]
   352      -8.555388      -8.555388      -8.555388    6[1-(0),6-(1,6),6-(6,6)]
   353      -7.527905      -7.527905      -7.527905    6[6-(1,6),6-(1,6),6-(6,6,6)]
   354      -8.567661      -8.567661      -8.567661    6[1-(0),6-(1,6),6-(6,6)]
   355      -6.320295      -6.320295      -6.320295    6[1-(0),6-(1,6),6-(6,6)]
   356      -6.267071      -6.267071      -6.267071    6[1-(0),6-(1,6),6-(6,6)]
   357      16.894313      16.894313      16.894313    6[6-(6,6),7-(7),7-(7)]
   358      17.184947      17.184947      17.184947    6[6-(1,6),6-(1,6),6-(7,7)]
   359      17.692533      17.692533      17.692533    6[1-(0),6-(1,6),6-(6,6)]
   360      17.729374      17.729374      17.729374    6[6-(1,6),6-(1,6),6-(6,6,6)]
   361      17.471488      17.471488      17.471488    6[1-(0),6-(1,6),6-(6,6)]
   362      17.471488      17.471488      17.471488    6[1-(0),6-(1,6),6-(6,6)]
   363      17.225882      17.225882      17.225882    6[1-(0),6-(1,6),6-(6,6)]
   364       8.457412       8.457412       8.457412    6[6-(6,6),7-(7),7-(7)]
   365       9.509455       9.509455       9.509455    6[6-(1,6),6-(1,6),6-(7,7)]
   366      11.494829      11.494829      11.494829    6[1-(0),6-(1,6),6-(6,6)]
   367      11.552138      11.552138      11.552138    6[6-(1,6),6-(1,6),6-(6,6,6)]
   368      10.496001      10.496001      10.496001    6[1-(0),6-(1,6),6-(6,6)]
   369      10.532843      10.532843      10.532843    6[1-(0),6-(1,6),6-(6,6)]
   370        9.53811        9.53811        9.53811    6[1-(0),6-(1,6),6-(6,6)]
   371      13.230457      13.230457      13.230457    6[6-(6,6),7-(7),7-(7)]
   372       13.10766       13.10766       13.10766    6[6-(1,6),6-(1,6),6-(7,7)]
   373      11.912351      11.912351      11.912351    6[1-(0),6-(1,6),6-(6,6)]
   374      12.939844      12.939844      12.939844    6[6-(1,6),6-(1,6),6-(6,6,6)]
   375       11.90006       11.90006       11.90006    6[1-(0),6-(1,6),6-(6,6)]
   376      14.147444      14.147444      14.147444    6[1-(0),6-(1,6),6-(6,6)]
   377      14.200651      14.200651      14.200651    6[1-(0),6-(1,6),6-(6,6)]
   378      22.821752      22.821752      22.821752    6[6-(6,6),7-(7),7-(7)]
   379      21.601871      21.601871      21.601871    6[6-(1,6),6-(1,6),6-(7,7)]
   380      20.304222      20.304222      20.304222    6[1-(0),6-(1,6),6-(6,6)]
   381      19.182577      19.182577      19.182577    6[6-(1,6),6-(1,6),6-(6,6,6)]
   382      21.536384      21.536384      21.536384    6[1-(0),6-(1,6),6-(6,6)]
   383      19.252158      19.252158      19.252158    6[1-(0),6-(1,6),6-(6,6)]
   384      20.439291      20.439291      20.439291    6[1-(0),6-(1,6),6-(6,6)]
   385         -2.763         -2.763         -2.763    6[6-(6,6),7-(7),7-(7)]
   386      -3.982884      -3.982884      -3.982884    6[6-(1,6),6-(1,6),6-(7,7)]
   387      -5.280547      -5.280547      -5.280547    6[1-(0),6-(1,6),6-(6,6)]
   388      -6.402184      -6.402184      -6.402184    6[6-(1,6),6-(1,6),6-(6,6,6)]
   389      -4.048383      -4.048383      -4.048383    6[1-(0),6-(1,6),6-(6,6)]
   390      -6.332591      -6.332591      -6.332591    6[1-(0),6-(1,6),6-(6,6)]
   391      -5.145456      -5.145456      -5.145456    6[1-(0),6-(1,6),6-(6,6)]
   392       8.113664       8.113664       8.113664    6[6-(6,6),7-(7),7-(7)]
   393       7.990848       7.990848       7.990848    6[6-(1,6),6-(1,6),6-(7,7)]
   394       6.795512       6.795512       6.795512    6[1-(0),6-(1,6),6-(6,6)]
   395       7.822995       7.822995       7.822995    6[6-(1,6),6-(1,6),6-(6,6,6)]
   396       6.783239       6.783239       6.783239    6[1-(0),6-(1,6),6-(6,6)]
   397       9.030605       9.030605       9.030605    6[1-(0),6-(1,6),6-(6,6)]
   398       9.083829       9.083829       9.083829    6[1-(0),6-(1,6),6-(6,6)]
   399       3.340531       3.340531       3.340531    6[6-(6,6),7-(7),7-(7)]
   400       4.392578       4.392578       4.392578    6[6-(1,6),6-(1,6),6-(7,7)]
   401       6.377965       6.377965       6.377965    6[1-(0),6-(1,6),6-(6,6)]
   402       6.435266       6.435266       6.435266    6[6-(1,6),6-(1,6),6-(6,6,6)]
   403       5.379136       5.379136       5.379136    6[1-(0),6-(1,6),6-(6,6)]
   404        5.41596        5.41596        5.41596    6[1-(0),6-(1,6),6-(6,6)]
   405       4.421224       4.421224       4.421224    6[1-(0),6-(1,6),6-(6,6)]
   406      -8.690527      -8.690527      -8.690527    6[6-(6,6),7-(7),7-(7)]
   407      -8.399874      -8.399874      -8.399874    6[6-(1,6),6-(1,6),6-(7,7)]
   408      -7.892261      -7.892261      -7.892261    6[1-(0),6-(1,6),6-(6,6)]
   409       -7.85541       -7.85541       -7.85541    6[6-(1,6),6-(1,6),6-(6,6,6)]
   410      -8.113324      -8.113324      -8.113324    6[1-(0),6-(1,6),6-(6,6)]
   411      -8.113305      -8.113305      -8.113305    6[1-(0),6-(1,6),6-(6,6)]
   412      -8.358929      -8.358929      -8.358929    6[1-(0),6-(1,6),6-(6,6)]
   413       7.470852       7.470852       7.470852    6[6-(6,6),7-(7),7-(7)]
   414       6.250971       6.250971       6.250971    6[6-(1,6),6-(1,6),6-(7,7)]
   415       4.953322       4.953322       4.953322    6[1-(0),6-(1,6),6-(6,6)]
   416       3.831677       3.831677       3.831677    6[6-(1,6),6-(1,6),6-(6,6,6)]
   417       6.185484       6.185484       6.185484    6[1-(0),6-(1,6),6-(6,6)]
   418       3.901258       3.901258       3.901258    6[1-(0),6-(1,6),6-(6,6)]
   419       5.088391       5.088391       5.088391    6[1-(0),6-(1,6),6-(6,6)]
   420      -2.120443      -2.120443      -2.120443    6[6-(6,6),7-(7),7-(7)]
   421       -2.24324       -2.24324       -2.24324    6[6-(1,6),6-(1,6),6-(7,7)]
   422      -3.438549      -3.438549      -3.438549    6[1-(0),6-(1,6),6-(6,6)]
   423      -2.411056      -2.411056      -2.411056    6[6-(1,6),6-(1,6),6-(6,6,6)]
   424       -3.45084       -3.45084       -3.45084    6[1-(0),6-(1,6),6-(6,6)]
   425      -1.203456      -1.203456      -1.203456    6[1-(0),6-(1,6),6-(6,6)]
   426      -1.150249      -1.150249      -1.150249    6[1-(0),6-(1,6),6-(6,6)]
   427      -6.893488      -6.893488      -6.893488    6[6-(6,6),7-(7),7-(7)]
   428      -5.841445      -5.841445      -5.841445    6[6-(1,6),6-(1,6),6-(7,7)]
   429      -3.856071      -3.856071      -3.856071    6[1-(0),6-(1,6),6-(6,6)]
   430      -3.798762      -3.798762      -3.798762    6[6-(1,6),6-(1,6),6-(6,6,6)]
   431      -4.854899      -4.854899      -4.854899    6[1-(0),6-(1,6),6-(6,6)]
   432      -4.818057      -4.818057      -4.818057    6[1-(0),6-(1,6),6-(6,6)]
   433       -5.81279       -5.81279       -5.81279    6[1-(0),6-(1,6),6-(6,6)]
   434       1.543413       1.543413       1.543413    6[6-(6,6),7-(7),7-(7)]
   435       1.834047       1.834047       1.834047    6[6-(1,6),6-(1,6),6-(7,7)]
   436       2.341633       2.341633       2.341633    6[1-(0),6-(1,6),6-(6,6)]
   437       2.378474       2.378474       2.378474    6[6-(1,6),6-(1,6),6-(6,6,6)]
   438       2.120588       2.120588       2.120588    6[1-(0),6-(1,6),6-(6,6)]
   439       2.120588       2.120588       2.120588    6[1-(0),6-(1,6),6-(6,6)]
   440       1.874982       1.874982       1.874982    6[1-(0),6-(1,6),6-(6,6)]
   441      17.704796      17.704796      17.704796    6[6-(6,6),7-(7),7-(7)]
   442      16.484906      16.484906      16.484906    6[6-(1,6),6-(1,6),6-(7,7)]
   443      15.187231      15.187231      15.187231    6[1-(0),6-(1,6),6-(6,6)]
   444      14.065594      14.065594      14.065594    6[6-(1,6),6-(1,6),6-(6,6,6)]
   445      16.419401      16.419401      16.419401    6[1-(0),6-(1,6),6-(6,6)]
   446      14.135193      14.135193      14.135193    6[1-(0),6-(1,6),6-(6,6)]
   447      15.322334      15.322334      15.322334    6[1-(0),6-(1,6),6-(6,6)]
   448        18.3475        18.3475        18.3475    6[6-(6,6),7-(7),7-(7)]
   449      18.224691      18.224691      18.224691    6[6-(1,6),6-(1,6),6-(7,7)]
   450      17.029367      17.029367      17.029367    6[1-(0),6-(1,6),6-(6,6)]
   451       18.05685       18.05685       18.05685    6[6-(1,6),6-(1,6),6-(6,6,6)]
   452      17.017088      17.017088      17.017088    6[1-(0),6-(1,6),6-(6,6)]
   453      19.264453      19.264453      19.264453    6[1-(0),6-(1,6),6-(6,6)]
   454      19.317672      19.317672      19.317672    6[1-(0),6-(1,6),6-(6,6)]
   455      13.574358      13.574358      13.574358    6[6-(6,6),7-(7),7-(7)]
   456      14.626414      14.626414      14.626414    6[6-(1,6),6-(1,6),6-(7,7)]
   457      16.611802      16.611802      16.611802    6[1-(0),6-(1,6),6-(6,6)]
   458      16.669121      16.669121      16.669121    6[6-(1,6),6-(1,6),6-(6,6,6)]
   459      15.612963      15.612963      15.612963    6[1-(0),6-(1,6),6-(6,6)]
   460      15.649823      15.649823      15.649823    6[1-(0),6-(1,6),6-(6,6)]
   461      14.655078      14.655078      14.655078    6[1-(0),6-(1,6),6-(6,6)]
   462      11.777279      11.777279      11.777279    6[6-(6,6),7-(7),7-(7)]
   463      12.067923      12.067923      12.067923    6[6-(1,6),6-(1,6),6-(7,7)]
   464      12.575535      12.575535      12.575535    6[1-(0),6-(1,6),6-(6,6)]
   465      12.612368      12.612368      12.612368    6[6-(1,6),6-(1,6),6-(6,6,6)]
   466      12.354482      12.354482      12.354482    6[1-(0),6-(1,6),6-(6,6)]
   467      12.354464      12.354464      12.354464    6[1-(0),6-(1,6),6-(6,6)]
   468       12.10885       12.10885       12.10885    6[1-(0),6-(1,6),6-(6,6)]
   469       7.237556       7.237556       7.237556    6[6-(6,6),7-(7),7-(7)]
   470       7.360365       7.360365       7.360365    6[6-(1,6),6-(1,6),6-(7,7)]
   471       8.555689       8.555689       8.555689    6[1-(0),6-(1,6),6-(6,6)]
   472       7.528206       7.528206       7.528206    6[6-(1,6),6-(1,6),6-(6,6,6)]
   473       8.567968       8.567968       8.567968    6[1-(0),6-(1,6),6-(6,6)]
   474       6.320603       6.320603       6.320603    6[1-(0),6-(1,6),6-(6,6)]
   475       6.267384       6.267384       6.267384    6[1-(0),6-(1,6),6-(6,6)]
   476        7.88026        7.88026        7.88026    6[6-(6,6),7-(7),7-(7)]
   477        9.10015        9.10015        9.10015    6[6-(1,6),6-(1,6),6-(7,7)]
   478      10.397825      10.397825      10.397825    6[1-(0),6-(1,6),6-(6,6)]
   479      11.519462      11.519462      11.519462    6[6-(1,6),6-(1,6),6-(6,6,6)]
   480       9.165655       9.165655       9.165655    6[1-(0),6-(1,6),6-(6,6)]
   481      11.449863      11.449863      11.449863    6[1-(0),6-(1,6),6-(6,6)]
   482      10.262722      10.262722      10.262722    6[1-(0),6-(1,6),6-(6,6)]
   483      13.807777      13.807777      13.807777    6[6-(6,6),7-(7),7-(7)]
   484      13.517133      13.517133      13.517133    6[6-(1,6),6-(1,6),6-(7,7)]
   485      13.009521      13.009521      13.009521    6[1-(0),6-(1,6),6-(6,6)]
   486      12.972688      12.972688      12.972688    6[6-(1,6),6-(1,6),6-(6,6,6)]
   487      13.230574      13.230574      13.230574    6[1-(0),6-(1,6),6-(6,6)]
   488      13.230592      13.230592      13.230592    6[1-(0),6-(1,6),6-(6,6)]
   489      13.476206      13.476206      13.476206    6[1-(0),6-(1,6),6-(6,6)]
   490      12.010698      12.010698      12.010698    6[6-(6,6),7-(7),7-(7)]
   491      10.958642      10.958642      10.958642    6[6-(1,6),6-(1,6),6-(7,7)]
   492       8.973254       8.973254       8.973254    6[1-(0),6-(1,6),6-(6,6)]
   493       8.915935       8.915935       8.915935    6[6-(1,6),6-(1,6),6-(6,6,6)]
   494       9.972093       9.972093       9.972093    6[1-(0),6-(1,6),6-(6,6)]
   495       9.935233       9.935233       9.935233    6[1-(0),6-(1,6),6-(6,6)]
   496      10.929978      10.929978      10.929978    6[1-(0),6-(1,6),6-(6,6)]
   497      22.244525      22.244525      22.244525    6[6-(6,6),7-(7),7-(7)]
   498      21.192478      21.192478      21.192478    6[6-(1,6),6-(1,6),6-(7,7)]
   499      19.207091      19.207091      19.207091    6[1-(0),6-(1,6),6-(6,6)]
   500       19.14979       19.14979       19.14979    6[6-(1,6),6-(1,6),6-(6,6,6)]
   501       20.20592       20.20592       20.20592    6[1-(0),6-(1,6),6-(6,6)]
   502      20.169096      20.169096      20.169096    6[1-(0),6-(1,6),6-(6,6)]
   503      21.163832      21.163832      21.163832    6[1-(0),6-(1,6),6-(6,6)]
   504       3.573783       3.573783       3.573783    6[6-(6,6),7-(7),7-(7)]
   505        3.28313        3.28313        3.28313    6[6-(1,6),6-(1,6),6-(7,7)]
   506       2.775517       2.775517       2.775517    6[1-(0),6-(1,6),6-(6,6)]
   507       2.738666       2.738666       2.738666    6[6-(1,6),6-(1,6),6-(6,6,6)]
   508        2.99658        2.99658        2.99658    6[1-(0),6-(1,6),6-(6,6)]
   509       2.996561       2.996561       2.996561    6[1-(0),6-(1,6),6-(6,6)]
   510       3.242185       3.242185       3.242185    6[1-(0),6-(1,6),6-(6,6)]
   511      -2.353744      -2.353744      -2.353744    6[6-(6,6),7-(7),7-(7)]
   512       -1.13386       -1.13386       -1.13386    6[6-(1,6),6-(1,6),6-(7,7)]
   513       0.163803       0.163803       0.163803    6[1-(0),6-(1,6),6-(6,6)]
   514        1.28544        1.28544        1.28544    6[6-(1,6),6-(1,6),6-(6,6,6)]
   515      -1.068361      -1.068361      -1.068361    6[1-(0),6-(1,6),6-(6,6)]
   516       1.215847       1.215847       1.215847    6[1-(0),6-(1,6),6-(6,6)]
   517       0.028712       0.028712       0.028712    6[1-(0),6-(1,6),6-(6,6)]
   518      17.471392      17.471392      17.471392    6[6-(6,6),7-(7),7-(7)]
   519      17.594208      17.594208      17.594208    6[6-(1,6),6-(1,6),6-(7,7)]
   520      18.789544      18.789544      18.789544    6[1-(0),6-(1,6),6-(6,6)]
   521      17.762061      17.762061      17.762061    6[6-(1,6),6-(1,6),6-(6,6,6)]
   522      18.801817      18.801817      18.801817    6[1-(0),6-(1,6),6-(6,6)]
   523      16.554451      16.554451      16.554451    6[1-(0),6-(1,6),6-(6,6)]
   524      16.501227      16.501227      16.501227    6[1-(0),6-(1,6),6-(6,6)]
   525      -6.660157      -6.660157      -6.660157    6[6-(6,6),7-(7),7-(7)]
   526      -6.950791      -6.950791      -6.950791    6[6-(1,6),6-(1,6),6-(7,7)]
   527      -7.458377      -7.458377      -7.458377    6[1-(0),6-(1,6),6-(6,6)]
   528      -7.495218      -7.495218      -7.495218    6[6-(1,6),6-(1,6),6-(6,6,6)]
   529      -7.237332      -7.237332      -7.237332    6[1-(0),6-(1,6),6-(6,6)]
   530      -7.237332      -7.237332      -7.237332    6[1-(0),6-(1,6),6-(6,6)]
   531      -6.991726      -6.991726      -6.991726    6[1-(0),6-(1,6),6-(6,6)]
   532       1.776744       1.776744       1.776744    6[6-(6,6),7-(7),7-(7)]
   533       0.724701       0.724701       0.724701    6[6-(1,6),6-(1,6),6-(7,7)]
   534      -1.260673      -1.260673      -1.260673    6[1-(0),6-(1,6),6-(6,6)]
   535      -1.317982      -1.317982      -1.317982    6[6-(1,6),6-(1,6),6-(6,6,6)]
   536      -0.261845      -0.261845      -0.261845    6[1-(0),6-(1,6),6-(6,6)]
   537      -0.298687      -0.298687      -0.298687    6[1-(0),6-(1,6),6-(6,6)]
   538       0.696046       0.696046       0.696046    6[1-(0),6-(1,6),6-(6,6)]
   539      -2.996301      -2.996301      -2.996301    6[6-(6,6),7-(7),7-(7)]
   540      -2.873504      -2.873504      -2.873504    6[6-(1,6),6-(1,6),6-(7,7)]
   541      -1.678195      -1.678195      -1.678195    6[1-(0),6-(1,6),6-(6,6)]
   542      -2.705688      -2.705688      -2.705688    6[6-(1,6),6-(1,6),6-(6,6,6)]
   543      -1.665904      -1.665904      -1.665904    6[1-(0),6-(1,6),6-(6,6)]
   544      -3.913288      -3.913288      -3.913288    6[1-(0),6-(1,6),6-(6,6)]
   545      -3.966495      -3.966495      -3.966495    6[1-(0),6-(1,6),6-(6,6)]
   546     -12.587596     -12.587596     -12.587596    6[6-(6,6),7-(7),7-(7)]
   547     -11.367715     -11.367715     -11.367715    6[6-(1,6),6-(1,6),6-(7,7)]
   548     -10.070066     -10.070066     -10.070066    6[1-(0),6-(1,6),6-(6,6)]
   549      -8.948421      -8.948421      -8.948421    6[6-(1,6),6-(1,6),6-(6,6,6)]
   550     -11.302228     -11.302228     -11.302228    6[1-(0),6-(1,6),6-(6,6)]
   551      -9.018002      -9.018002      -9.018002    6[1-(0),6-(1,6),6-(6,6)]
   552     -10.205135     -10.205135     -10.205135    6[1-(0),6-(1,6),6-(6,6)]
   553      17.909439      17.909439      17.909439    6[6-(6,6),6-(6,6),6-(6,6),6-(6,6)]
   554       2.558539       2.558539       2.558539    6[6-(6,6),6-(6,6),6-(6,6),6-(6,6)]
   555       7.675575       7.675575       7.675575    6[6-(6,6),6-(6,6),6-(6,6),6-(6,6)]
   556       12.79257       12.79257       12.79257    6[6-(6,6),6-(6,6),6-(6,6),6-(6,6)]
   557       -2.55833       -2.55833       -2.55833    6[6-(6,6),6-(6,6),6-(6,6),6-(6,6)]
   558      -7.675325      -7.675325      -7.675325    6[6-(6,6),6-(6,6),6-(6,6),6-(6,6)]
   559       2.558581       2.558581       2.558581    6[6-(6,6),6-(6,6),6-(6,6),6-(6,6)]
   560      -2.558414      -2.558414      -2.558414    6[6-(6,6),6-(6,6),6-(6,6),6-(6,6)]
   561      -7.675283      -7.675283      -7.675283    6[6-(6,6),6-(6,6),6-(6,6),6-(6,6)]
   562       7.675617       7.675617       7.675617    6[6-(6,6),6-(6,6),6-(6,6),6-(6,6)]
   563      17.909481      17.909481      17.909481    6[6-(6,6),6-(6,6),6-(6,6),6-(6,6)]
   564      12.792486      12.792486      12.792486    6[6-(6,6),6-(6,6),6-(6,6),6-(6,6)]
   565      12.669667      12.669667      12.669667    7[6-(6,7),7-(7,25)]
   566      11.417036      11.417036      11.417036    7[7-(6),7-(7,25),25-(7,7,7,7,7)]
   567      10.972888      10.972888      10.972888    7[7-(6),7-(7,25),25-(7,7)]
   568      11.906223      11.906223      11.906223    7[6-(6,7),7-(7,25)]
   569       0.970194       0.970194       0.970194    7[6-(6,7),7-(7,25)]
   570       1.449135       1.449135       1.449135    7[7-(6),7-(7,25),25-(7,7,7,7,7)]
   571        2.73247        2.73247        2.73247    7[7-(6),7-(7,25),25-(7,7)]
   572       3.178676       3.178676       3.178676    7[6-(6,7),7-(7,25)]
   573        7.83106        7.83106        7.83106    7[6-(6,7),7-(7,25)]
   574      -1.702767      -1.702767      -1.702767    7[7-(6),7-(7,25),25-(7,7,7,7,7)]
   575      -2.126461      -2.126461      -2.126461    7[7-(6),7-(7,25),25-(7,7)]
   576      -3.113013      -3.113013      -3.113013    7[6-(6,7),7-(7,25)]
   577      19.465035      19.465035      19.465035    7[6-(6,7),7-(7,25)]
   578       19.53873       19.53873       19.53873    7[7-(6),7-(7,25),25-(7,7,7,7,7)]
   579      19.123237      19.123237      19.123237    7[7-(6),7-(7,25),25-(7,7)]
   580      18.730247      18.730247      18.730247    7[6-(6,7),7-(7,25)]
   581       2.435829       2.435829       2.435829    7[6-(6,7),7-(7,25)]
   582       1.183195       1.183195       1.183195    7[7-(6),7-(7,25),25-(7,7,7,7,7)]
   583       0.739033       0.739033       0.739033    7[7-(6),7-(7,25),25-(7,7)]
   584       1.672361       1.672361       1.672361    7[6-(6,7),7-(7,25)]
   585       11.20431       11.20431       11.20431    7[6-(6,7),7-(7,25)]
   586     -19.018533     -19.018533     -19.018533    7[7-(6),7-(7,25),25-(7,7,7,7,7)]
   587     -17.735197     -17.735197     -17.735197    7[7-(6),7-(7,25),25-(7,7)]
   588     -17.289007     -17.289007     -17.289007    7[6-(6,7),7-(7,25)]
   589      18.065065      18.065065      18.065065    7[6-(6,7),7-(7,25)]
   590      18.765064      18.765064      18.765064    7[7-(6),7-(7,25),25-(7,7,7,7,7)]
   591      18.341383      18.341383      18.341383    7[7-(6),7-(7,25),25-(7,7)]
   592      17.354838      17.354838      17.354838    7[6-(6,7),7-(7,25)]
   593       9.231086       9.231086       9.231086    7[6-(6,7),7-(7,25)]
   594       9.304764       9.304764       9.304764    7[7-(6),7-(7,25),25-(7,7,7,7,7)]
   595       8.889271       8.889271       8.889271    7[7-(6),7-(7,25),25-(7,7)]
   596       8.496297       8.496297       8.496297    7[6-(6,7),7-(7,25)]
   597      -7.798133      -7.798133      -7.798133    7[6-(6,7),7-(7,25)]
   598      -9.050769      -9.050769      -9.050769    7[7-(6),7-(7,25),25-(7,7,7,7,7)]
   599      -9.494917      -9.494917      -9.494917    7[7-(6),7-(7,25),25-(7,7)]
   600      -8.561576      -8.561576      -8.561576    7[6-(6,7),7-(7,25)]
   601       -9.26364       -9.26364       -9.26364    7[6-(6,7),7-(7,25)]
   602      -8.784693      -8.784693      -8.784693    7[7-(6),7-(7,25),25-(7,7,7,7,7)]
   603      -7.501358      -7.501358      -7.501358    7[7-(6),7-(7,25),25-(7,7)]
   604      -7.055157      -7.055157      -7.055157    7[6-(6,7),7-(7,25)]
   605      -2.402774      -2.402774      -2.402774    7[6-(6,7),7-(7,25)]
   606       8.531057       8.531057       8.531057    7[7-(6),7-(7,25),25-(7,7,7,7,7)]
   607       8.107377       8.107377       8.107377    7[7-(6),7-(7,25),25-(7,7)]
   608       7.120821       7.120821       7.120821    7[6-(6,7),7-(7,25)]
   609      -1.002764      -1.002764      -1.002764    7[6-(6,7),7-(7,25)]
   610      -0.929083      -0.929083      -0.929083    7[7-(6),7-(7,25),25-(7,7,7,7,7)]
   611       -1.34459       -1.34459       -1.34459    7[7-(6),7-(7,25),25-(7,7)]
   612      -1.737576      -1.737576      -1.737576    7[6-(6,7),7-(7,25)]
   613       4.146896       4.146896       4.146896    7[6-(6,7),7-(7,25)]
   614       3.667949       3.667949       3.667949    7[7-(6),7-(7,25),25-(7,7,7,7,7)]
   615       2.384614       2.384614       2.384614    7[7-(6),7-(7,25),25-(7,7)]
   616       1.938413       1.938413       1.938413    7[6-(6,7),7-(7,25)]
   617       2.681389       2.681389       2.681389    7[6-(6,7),7-(7,25)]
   618       3.934025       3.934025       3.934025    7[7-(6),7-(7,25),25-(7,7,7,7,7)]
   619       4.378173       4.378173       4.378173    7[7-(6),7-(7,25),25-(7,7)]
   620       3.444832       3.444832       3.444832    7[6-(6,7),7-(7,25)]
   621       -4.11398       -4.11398       -4.11398    7[6-(6,7),7-(7,25)]
   622      -4.187661      -4.187661      -4.187661    7[7-(6),7-(7,25),25-(7,7,7,7,7)]
   623      -3.772154      -3.772154      -3.772154    7[7-(6),7-(7,25),25-(7,7)]
   624      -3.379168      -3.379168      -3.379168    7[6-(6,7),7-(7,25)]
   625       -2.71397       -2.71397       -2.71397    7[6-(6,7),7-(7,25)]
   626     -13.647801     -13.647801     -13.647801    7[7-(6),7-(7,25),25-(7,7,7,7,7)]
   627     -13.224121     -13.224121     -13.224121    7[7-(6),7-(7,25),25-(7,7)]
   628     -12.237565     -12.237565     -12.237565    7[6-(6,7),7-(7,25)]
   629     -12.947804     -12.947804     -12.947804    7[6-(6,7),7-(7,25)]
   630      -3.413977      -3.413977      -3.413977    7[7-(6),7-(7,25),25-(7,7,7,7,7)]
   631      -2.990283      -2.990283      -2.990283    7[7-(6),7-(7,25),25-(7,7)]
   632      -2.003731      -2.003731      -2.003731    7[6-(6,7),7-(7,25)]
   633       6.120021       6.120021       6.120021    7[6-(6,7),7-(7,25)]
   634       6.046326       6.046326       6.046326    7[7-(6),7-(7,25),25-(7,7,7,7,7)]
   635       6.461819       6.461819       6.461819    7[7-(6),7-(7,25),25-(7,7)]
   636       6.854809       6.854809       6.854809    7[6-(6,7),7-(7,25)]
   637      12.915389      12.915389      12.915389    7[6-(6,7),7-(7,25)]
   638       14.16802       14.16802       14.16802    7[7-(6),7-(7,25),25-(7,7,7,7,7)]
   639      14.612168      14.612168      14.612168    7[7-(6),7-(7,25),25-(7,7)]
   640      13.678833      13.678833      13.678833    7[6-(6,7),7-(7,25)]
   641      -6.086938      -6.086938      -6.086938    7[6-(6,7),7-(7,25)]
   642      -6.565879      -6.565879      -6.565879    7[7-(6),7-(7,25),25-(7,7,7,7,7)]
   643      -7.849214      -7.849214      -7.849214    7[7-(6),7-(7,25),25-(7,7)]
   644       -8.29542       -8.29542       -8.29542    7[6-(6,7),7-(7,25)]
   645       16.35397       16.35397       16.35397    7[6-(6,7),7-(7,25)]
   646      16.280292      16.280292      16.280292    7[7-(6),7-(7,25),25-(7,7,7,7,7)]
   647      16.695785      16.695785      16.695785    7[7-(6),7-(7,25),25-(7,7)]
   648      17.088759      17.088759      17.088759    7[6-(6,7),7-(7,25)]
   649       7.519991       7.519991       7.519991    7[6-(6,7),7-(7,25)]
   650       6.819992       6.819992       6.819992    7[7-(6),7-(7,25),25-(7,7,7,7,7)]
   651       7.243673       7.243673       7.243673    7[7-(6),7-(7,25),25-(7,7)]
   652       8.230218       8.230218       8.230218    7[6-(6,7),7-(7,25)]
   653      14.380746      14.380746      14.380746    7[6-(6,7),7-(7,25)]
   654      13.901789      13.901789      13.901789    7[7-(6),7-(7,25),25-(7,7,7,7,7)]
   655      12.618453      12.618453      12.618453    7[7-(6),7-(7,25),25-(7,7)]
   656      12.172263      12.172263      12.172263    7[6-(6,7),7-(7,25)]
   657      23.149227      23.149227      23.149227    7[6-(6,7),7-(7,25)]
   658      -6.299939      -6.299939      -6.299939    7[7-(6),7-(7,25),25-(7,7,7,7,7)]
   659      -5.855777      -5.855777      -5.855777    7[7-(6),7-(7,25),25-(7,7)]
   660      -6.789105      -6.789105      -6.789105    7[6-(6,7),7-(7,25)]
   661      -2.435511      -2.435511      -2.435511    7[6-(6,7),7-(7,25)]
   662       -1.18288       -1.18288       -1.18288    7[7-(6),7-(7,25),25-(7,7,7,7,7)]
   663      -0.738732      -0.738732      -0.738732    7[7-(6),7-(7,25),25-(7,7)]
   664      -1.672067      -1.672067      -1.672067    7[6-(6,7),7-(7,25)]
   665       9.263962       9.263962       9.263962    7[6-(6,7),7-(7,25)]
   666       8.785021       8.785021       8.785021    7[7-(6),7-(7,25),25-(7,7,7,7,7)]
   667       7.501686       7.501686       7.501686    7[7-(6),7-(7,25),25-(7,7)]
   668        7.05548        7.05548        7.05548    7[6-(6,7),7-(7,25)]
   669       2.403096       2.403096       2.403096    7[6-(6,7),7-(7,25)]
   670      11.936923      11.936923      11.936923    7[7-(6),7-(7,25),25-(7,7,7,7,7)]
   671      12.360617      12.360617      12.360617    7[7-(6),7-(7,25),25-(7,7)]
   672      13.347169      13.347169      13.347169    7[6-(6,7),7-(7,25)]
   673      -9.230879      -9.230879      -9.230879    7[6-(6,7),7-(7,25)]
   674      -9.304574      -9.304574      -9.304574    7[7-(6),7-(7,25),25-(7,7,7,7,7)]
   675      -8.889081      -8.889081      -8.889081    7[7-(6),7-(7,25),25-(7,7)]
   676      -8.496091      -8.496091      -8.496091    7[6-(6,7),7-(7,25)]
   677       7.798327       7.798327       7.798327    7[6-(6,7),7-(7,25)]
   678       9.050961       9.050961       9.050961    7[7-(6),7-(7,25),25-(7,7,7,7,7)]
   679       9.495123       9.495123       9.495123    7[7-(6),7-(7,25),25-(7,7)]
   680       8.561795       8.561795       8.561795    7[6-(6,7),7-(7,25)]
   681      -0.970154      -0.970154      -0.970154    7[6-(6,7),7-(7,25)]
   682      29.252689      29.252689      29.252689    7[7-(6),7-(7,25),25-(7,7,7,7,7)]
   683      27.969353      27.969353      27.969353    7[7-(6),7-(7,25),25-(7,7)]
   684      27.523163      27.523163      27.523163    7[6-(6,7),7-(7,25)]
   685      -7.830909      -7.830909      -7.830909    7[6-(6,7),7-(7,25)]
   686      -8.530908      -8.530908      -8.530908    7[7-(6),7-(7,25),25-(7,7,7,7,7)]
   687      -8.107227      -8.107227      -8.107227    7[7-(6),7-(7,25),25-(7,7)]
   688      -7.120682      -7.120682      -7.120682    7[6-(6,7),7-(7,25)]
   689        1.00307        1.00307        1.00307    7[6-(6,7),7-(7,25)]
   690       0.929392       0.929392       0.929392    7[7-(6),7-(7,25),25-(7,7,7,7,7)]
   691       1.344885       1.344885       1.344885    7[7-(6),7-(7,25),25-(7,7)]
   692       1.737859       1.737859       1.737859    7[6-(6,7),7-(7,25)]
   693      18.032289      18.032289      18.032289    7[6-(6,7),7-(7,25)]
   694      19.284925      19.284925      19.284925    7[7-(6),7-(7,25),25-(7,7,7,7,7)]
   695      19.729073      19.729073      19.729073    7[7-(6),7-(7,25),25-(7,7)]
   696      18.795732      18.795732      18.795732    7[6-(6,7),7-(7,25)]
   697      19.497796      19.497796      19.497796    7[6-(6,7),7-(7,25)]
   698      19.018849      19.018849      19.018849    7[7-(6),7-(7,25),25-(7,7,7,7,7)]
   699      17.735514      17.735514      17.735514    7[7-(6),7-(7,25),25-(7,7)]
   700      17.289313      17.289313      17.289313    7[6-(6,7),7-(7,25)]
   701       12.63693       12.63693       12.63693    7[6-(6,7),7-(7,25)]
   702       1.703099       1.703099       1.703099    7[7-(6),7-(7,25),25-(7,7,7,7,7)]
   703       2.126779       2.126779       2.126779    7[7-(6),7-(7,25),25-(7,7)]
   704       3.113335       3.113335       3.113335    7[6-(6,7),7-(7,25)]
   705       11.23692       11.23692       11.23692    7[6-(6,7),7-(7,25)]
   706      11.163239      11.163239      11.163239    7[7-(6),7-(7,25),25-(7,7,7,7,7)]
   707      11.578746      11.578746      11.578746    7[7-(6),7-(7,25),25-(7,7)]
   708      11.971732      11.971732      11.971732    7[6-(6,7),7-(7,25)]
   709        6.08726        6.08726        6.08726    7[6-(6,7),7-(7,25)]
   710       6.566207       6.566207       6.566207    7[7-(6),7-(7,25),25-(7,7,7,7,7)]
   711       7.849542       7.849542       7.849542    7[7-(6),7-(7,25),25-(7,7)]
   712       8.295743       8.295743       8.295743    7[6-(6,7),7-(7,25)]
   713       7.552767       7.552767       7.552767    7[6-(6,7),7-(7,25)]
   714       6.300131       6.300131       6.300131    7[7-(6),7-(7,25),25-(7,7,7,7,7)]
   715       5.855983       5.855983       5.855983    7[7-(6),7-(7,25),25-(7,7)]
   716       6.789324       6.789324       6.789324    7[6-(6,7),7-(7,25)]
   717      14.348136      14.348136      14.348136    7[6-(6,7),7-(7,25)]
   718      14.421817      14.421817      14.421817    7[7-(6),7-(7,25),25-(7,7,7,7,7)]
   719       14.00631       14.00631       14.00631    7[7-(6),7-(7,25),25-(7,7)]
   720      13.613324      13.613324      13.613324    7[6-(6,7),7-(7,25)]
   721      12.948126      12.948126      12.948126    7[6-(6,7),7-(7,25)]
   722      23.881957      23.881957      23.881957    7[7-(6),7-(7,25),25-(7,7,7,7,7)]
   723      23.458277      23.458277      23.458277    7[7-(6),7-(7,25),25-(7,7)]
   724      22.471721      22.471721      22.471721    7[6-(6,7),7-(7,25)]
   725       23.18196       23.18196       23.18196    7[6-(6,7),7-(7,25)]
   726      13.648133      13.648133      13.648133    7[7-(6),7-(7,25),25-(7,7,7,7,7)]
   727      13.224439      13.224439      13.224439    7[7-(6),7-(7,25),25-(7,7)]
   728      12.237887      12.237887      12.237887    7[6-(6,7),7-(7,25)]
   729       4.114135       4.114135       4.114135    7[6-(6,7),7-(7,25)]
   730        4.18783        4.18783        4.18783    7[7-(6),7-(7,25),25-(7,7,7,7,7)]
   731       3.772337       3.772337       3.772337    7[7-(6),7-(7,25),25-(7,7)]
   732       3.379347       3.379347       3.379347    7[6-(6,7),7-(7,25)]
   733      -2.681233      -2.681233      -2.681233    7[6-(6,7),7-(7,25)]
   734      -3.933864      -3.933864      -3.933864    7[7-(6),7-(7,25),25-(7,7,7,7,7)]
   735      -4.378012      -4.378012      -4.378012    7[7-(6),7-(7,25),25-(7,7)]
   736      -3.444677      -3.444677      -3.444677    7[6-(6,7),7-(7,25)]
   737      16.321094      16.321094      16.321094    7[6-(6,7),7-(7,25)]
   738      16.800035      16.800035      16.800035    7[7-(6),7-(7,25),25-(7,7,7,7,7)]
   739       18.08337       18.08337       18.08337    7[7-(6),7-(7,25),25-(7,7)]
   740      18.529576      18.529576      18.529576    7[6-(6,7),7-(7,25)]
   741      -6.119814      -6.119814      -6.119814    7[6-(6,7),7-(7,25)]
   742      -6.046136      -6.046136      -6.046136    7[7-(6),7-(7,25),25-(7,7,7,7,7)]
   743      -6.461629      -6.461629      -6.461629    7[7-(6),7-(7,25),25-(7,7)]
   744      -6.854603      -6.854603      -6.854603    7[6-(6,7),7-(7,25)]
   745       2.714165       2.714165       2.714165    7[6-(6,7),7-(7,25)]
   746       3.414164       3.414164       3.414164    7[7-(6),7-(7,25),25-(7,7,7,7,7)]
   747       2.990483       2.990483       2.990483    7[7-(6),7-(7,25),25-(7,7)]
   748       2.003938       2.003938       2.003938    7[6-(6,7),7-(7,25)]
   749       -4.14659       -4.14659       -4.14659    7[6-(6,7),7-(7,25)]
   750      -3.667633      -3.667633      -3.667633    7[7-(6),7-(7,25),25-(7,7,7,7,7)]
   751      -2.384297      -2.384297      -2.384297    7[7-(6),7-(7,25),25-(7,7)]
   752      -1.938107      -1.938107      -1.938107    7[6-(6,7),7-(7,25)]
   753     -12.915071     -12.915071     -12.915071    7[6-(6,7),7-(7,25)]
   754      16.534095      16.534095      16.534095    7[7-(6),7-(7,25),25-(7,7,7,7,7)]
   755      16.089933      16.089933      16.089933    7[7-(6),7-(7,25),25-(7,7)]
   756      17.023261      17.023261      17.023261    7[6-(6,7),7-(7,25)]
