# Supplementary material for: A collection of forcefield precursors for metal–organic frameworks
Source: RSC Adv. 2019 Nov 13;9(63):36492–507. doi: 10.1039/c9ra07327b (PMC9075174; doi:10.1039/c9ra07327b)
Supplement: RA-009-C9RA07327B-s2756 [file RA-009-C9RA07327B-s2756.txt]

WOMFIO_charged

10.052300    0.000000    0.000000
0.000000    14.329500    0.000000
0.000000    -7.164750    12.409711

     1       6.074404       6.074404       6.074404    25[7-(6,7),7-(6,7),8-(6),8-(6),8-(6),8-(6)]
     2       2.723671       2.723671       2.723671    25[7-(6,7),7-(6,7),8-(6),8-(6),8-(6),8-(6)]
     3       9.425137       9.425137       9.425137    25[7-(6,7),7-(6,7),8-(6),8-(6),8-(6),8-(6)]
     4       1.048254       1.048254       1.048254    25[7-(6,7),7-(6,7),8-(6),8-(6),8-(6),8-(6)]
     5       7.749821       7.749821       7.749821    25[7-(6,7),7-(6,7),8-(6),8-(6),8-(6),8-(6)]
     6       4.398987       4.398987       4.398987    25[7-(6,7),7-(6,7),8-(6),8-(6),8-(6),8-(6)]
     7       8.059934       8.059934       8.059934    6[6-(6,7),8-(25),8-(25)]
     8       7.184379       7.184379       7.184379    6[6-(6,7),6-(8,8),7-(7,25)]
     9       6.072594       6.072594       6.072594    6[6-(6,7),6-(8,8),7-(7,25)]
    10       5.168893       5.168893       5.168893    6[6-(6,7),8-(25),8-(25)]
    11       4.709201       4.709201       4.709201    6[6-(6,7),8-(25),8-(25)]
    12       3.833646       3.833646       3.833646    6[6-(6,7),6-(8,8),7-(7,25)]
    13       2.721861       2.721861       2.721861    6[6-(6,7),6-(8,8),7-(7,25)]
    14        1.81816        1.81816        1.81816    6[6-(6,7),8-(25),8-(25)]
    15       1.358367       1.358367       1.358367    6[6-(6,7),8-(25),8-(25)]
    16       0.482812       0.482812       0.482812    6[6-(6,7),6-(8,8),7-(7,25)]
    17       9.423328       9.423328       9.423328    6[6-(6,7),6-(8,8),7-(7,25)]
    18       8.519626       8.519626       8.519626    6[6-(6,7),8-(25),8-(25)]
    19       3.033784       3.033784       3.033784    6[6-(6,7),8-(25),8-(25)]
    20       2.158229       2.158229       2.158229    6[6-(6,7),6-(8,8),7-(7,25)]
    21       1.046444       1.046444       1.046444    6[6-(6,7),6-(8,8),7-(7,25)]
    22       0.142743       0.142743       0.142743    6[6-(6,7),8-(25),8-(25)]
    23       9.735351       9.735351       9.735351    6[6-(6,7),8-(25),8-(25)]
    24       8.859796       8.859796       8.859796    6[6-(6,7),6-(8,8),7-(7,25)]
    25       7.748011       7.748011       7.748011    6[6-(6,7),6-(8,8),7-(7,25)]
    26        6.84431        6.84431        6.84431    6[6-(6,7),8-(25),8-(25)]
    27       6.384517       6.384517       6.384517    6[6-(6,7),8-(25),8-(25)]
    28       5.508962       5.508962       5.508962    6[6-(6,7),6-(8,8),7-(7,25)]
    29       4.397178       4.397178       4.397178    6[6-(6,7),6-(8,8),7-(7,25)]
    30       3.493476       3.493476       3.493476    6[6-(6,7),8-(25),8-(25)]
    31       7.539225       7.539225       7.539225    7[6-(6,6),7-(7),25-(7,8,8,8,8)]
    32       6.696842       6.696842       6.696842    7[7-(6,25),7-(6,25)]
    33       5.808219       5.808219       5.808219    7[6-(6,6),7-(7),25-(7,8,8,8,8)]
    34       4.188492       4.188492       4.188492    7[6-(6,6),7-(7),25-(7,8,8,8,8)]
    35       3.346109       3.346109       3.346109    7[7-(6,25),7-(6,25)]
    36       2.457486       2.457486       2.457486    7[6-(6,6),7-(7),25-(7,8,8,8,8)]
    37       0.837658       0.837658       0.837658    7[6-(6,6),7-(7),25-(7,8,8,8,8)]
    38      -0.004725      -0.004725      -0.004725    7[7-(6,25),7-(6,25)]
    39       9.158952       9.158952       9.158952    7[6-(6,6),7-(7),25-(7,8,8,8,8)]
    40       2.513075       2.513075       2.513075    7[6-(6,6),7-(7),25-(7,8,8,8,8)]
    41       1.670692       1.670692       1.670692    7[7-(6,25),7-(6,25)]
    42       0.782069       0.782069       0.782069    7[6-(6,6),7-(7),25-(7,8,8,8,8)]
    43       9.214642       9.214642       9.214642    7[6-(6,6),7-(7),25-(7,8,8,8,8)]
    44       8.372259       8.372259       8.372259    7[7-(6,25),7-(6,25)]
    45       7.483636       7.483636       7.483636    7[6-(6,6),7-(7),25-(7,8,8,8,8)]
    46       5.863808       5.863808       5.863808    7[6-(6,6),7-(7),25-(7,8,8,8,8)]
    47       5.021425       5.021425       5.021425    7[7-(6,25),7-(6,25)]
    48       4.132802       4.132802       4.132802    7[6-(6,6),7-(7),25-(7,8,8,8,8)]
    49       0.650384       0.650384       0.650384    7[1-(0),1-(0),1-(0),1-(0)]
    50       7.351951       7.351951       7.351951    7[1-(0),1-(0),1-(0),1-(0)]
    51       4.001117       4.001117       4.001117    7[1-(0),1-(0),1-(0),1-(0)]
    52       5.676534       5.676534       5.676534    7[1-(0),1-(0),1-(0),1-(0)]
    53       2.325801       2.325801       2.325801    7[1-(0),1-(0),1-(0),1-(0)]
    54       9.027267       9.027267       9.027267    7[1-(0),1-(0),1-(0),1-(0)]
    55       9.015908       9.015908       9.015908    8[6-(6,8),25-(7,7,8,8,8)]
    56       7.856878       7.856878       7.856878    8[6-(6,8),25-(7,7,8,8,8)]
    57       5.115615       5.115615       5.115615    8[6-(6,8),25-(7,7,8,8,8)]
    58       4.455179       4.455179       4.455179    8[6-(6,8),25-(7,7,8,8,8)]
    59       5.665175       5.665175       5.665175    8[6-(6,8),25-(7,7,8,8,8)]
    60       4.506145       4.506145       4.506145    8[6-(6,8),25-(7,7,8,8,8)]
    61       1.764882       1.764882       1.764882    8[6-(6,8),25-(7,7,8,8,8)]
    62       1.104446       1.104446       1.104446    8[6-(6,8),25-(7,7,8,8,8)]
    63       2.314341       2.314341       2.314341    8[6-(6,8),25-(7,7,8,8,8)]
    64       1.155311       1.155311       1.155311    8[6-(6,8),25-(7,7,8,8,8)]
    65       8.466349       8.466349       8.466349    8[6-(6,8),25-(7,7,8,8,8)]
    66       7.805913       7.805913       7.805913    8[6-(6,8),25-(7,7,8,8,8)]
    67       3.989758       3.989758       3.989758    8[6-(6,8),25-(7,7,8,8,8)]
    68       2.830728       2.830728       2.830728    8[6-(6,8),25-(7,7,8,8,8)]
    69       0.089465       0.089465       0.089465    8[6-(6,8),25-(7,7,8,8,8)]
    70       9.481329       9.481329       9.481329    8[6-(6,8),25-(7,7,8,8,8)]
    71       0.639025       0.639025       0.639025    8[6-(6,8),25-(7,7,8,8,8)]
    72       9.532295       9.532295       9.532295    8[6-(6,8),25-(7,7,8,8,8)]
    73       6.791032       6.791032       6.791032    8[6-(6,8),25-(7,7,8,8,8)]
    74       6.130596       6.130596       6.130596    8[6-(6,8),25-(7,7,8,8,8)]
    75       7.340491       7.340491       7.340491    8[6-(6,8),25-(7,7,8,8,8)]
    76       6.181461       6.181461       6.181461    8[6-(6,8),25-(7,7,8,8,8)]
    77       3.440199       3.440199       3.440199    8[6-(6,8),25-(7,7,8,8,8)]
    78       2.779763       2.779763       2.779763    8[6-(6,8),25-(7,7,8,8,8)]
    79        1.39727        1.39727        1.39727    1[7-(1,1,1)]
    80        0.69964        0.69964        0.69964    1[7-(1,1,1)]
    81       0.829315       0.829315       0.829315    1[7-(1,1,1)]
    82      10.011086      10.011086      10.011086    1[7-(1,1,1)]
    83       8.098837       8.098837       8.098837    1[7-(1,1,1)]
    84       7.401207       7.401207       7.401207    1[7-(1,1,1)]
    85       7.530882       7.530882       7.530882    1[7-(1,1,1)]
    86       6.660352       6.660352       6.660352    1[7-(1,1,1)]
    87       4.748003       4.748003       4.748003    1[7-(1,1,1)]
    88       4.050373       4.050373       4.050373    1[7-(1,1,1)]
    89       4.180048       4.180048       4.180048    1[7-(1,1,1)]
    90       3.309519       3.309519       3.309519    1[7-(1,1,1)]
    91        6.42342        6.42342        6.42342    1[7-(1,1,1)]
    92        5.72579        5.72579        5.72579    1[7-(1,1,1)]
    93       5.855465       5.855465       5.855465    1[7-(1,1,1)]
    94       4.984936       4.984936       4.984936    1[7-(1,1,1)]
    95       3.072687       3.072687       3.072687    1[7-(1,1,1)]
    96       2.375057       2.375057       2.375057    1[7-(1,1,1)]
    97       2.504732       2.504732       2.504732    1[7-(1,1,1)]
    98       1.634202       1.634202       1.634202    1[7-(1,1,1)]
    99       9.774153       9.774153       9.774153    1[7-(1,1,1)]
   100       9.076523       9.076523       9.076523    1[7-(1,1,1)]
   101       9.206198       9.206198       9.206198    1[7-(1,1,1)]
   102       8.335669       8.335669       8.335669    1[7-(1,1,1)]
