# Supplementary material for: A collection of forcefield precursors for metal–organic frameworks
Source: RSC Adv. 2019 Nov 13;9(63):36492–507. doi: 10.1039/c9ra07327b (PMC9075174; doi:10.1039/c9ra07327b)
Supplement: RA-009-C9RA07327B-s2757 [file RA-009-C9RA07327B-s2757.txt]

WONXIH_clean

9.220900    0.000000    0.000000
-4.216616    8.562126    0.000000
0.000000    0.000000    21.584100

     1      -2.474892      -2.474892      -2.474892    64[8-(6),8-(6),8-(6),8-(6),8-(6),8-(6),8-(6),8-(6)]
     2       2.868726       2.868726       2.868726    64[8-(6),8-(6),8-(6),8-(6),8-(6),8-(6),8-(6),8-(6)]
     3       7.479176       7.479176       7.479176    64[8-(6),8-(6),8-(6),8-(6),8-(6),8-(6),8-(6),8-(6)]
     4       2.135558       2.135558       2.135558    64[8-(6),8-(6),8-(6),8-(6),8-(6),8-(6),8-(6),8-(6)]
     5      -0.437595      -0.437595      -0.437595    29[7-(6,6),7-(6,6)]
     6       0.831429       0.831429       0.831429    29[7-(6,6),7-(6,6)]
     7       5.441879       5.441879       5.441879    29[7-(6,6),7-(6,6)]
     8       4.172855       4.172855       4.172855    29[7-(6,6),7-(6,6)]
     9       8.529496       8.529496       8.529496    1[6-(6,7)]
    10      -2.445925      -2.445925      -2.445925    1[6-(6,6)]
    11      -1.861584      -1.861584      -1.861584    1[6-(6,6)]
    12      -2.817544      -2.817544      -2.817544    1[6-(6,7)]
    13       6.069532       6.069532       6.069532    1[6-(6,7)]
    14       4.760308       4.760308       4.760308    1[6-(6,6)]
    15       5.689191       5.689191       5.689191    1[6-(6,6)]
    16      -0.067477      -0.067477      -0.067477    1[6-(6,7)]
    17       1.085238       1.085238       1.085238    1[6-(6,7)]
    18       2.839759       2.839759       2.839759    1[6-(6,6)]
    19       2.255418       2.255418       2.255418    1[6-(6,6)]
    20       3.211378       3.211378       3.211378    1[6-(6,7)]
    21       3.545202       3.545202       3.545202    1[6-(6,7)]
    22       4.854426       4.854426       4.854426    1[6-(6,6)]
    23       3.925543       3.925543       3.925543    1[6-(6,6)]
    24       0.461311       0.461311       0.461311    1[6-(6,7)]
    25      -3.525212      -3.525212      -3.525212    1[6-(6,7)]
    26       7.450209       7.450209       7.450209    1[6-(6,6)]
    27       6.865868       6.865868       6.865868    1[6-(6,6)]
    28       7.821828       7.821828       7.821828    1[6-(6,7)]
    29      -1.065248      -1.065248      -1.065248    1[6-(6,7)]
    30       0.243976       0.243976       0.243976    1[6-(6,6)]
    31      -0.684907      -0.684907      -0.684907    1[6-(6,6)]
    32       5.071761       5.071761       5.071761    1[6-(6,7)]
    33       3.919046       3.919046       3.919046    1[6-(6,7)]
    34       2.164525       2.164525       2.164525    1[6-(6,6)]
    35       2.748866       2.748866       2.748866    1[6-(6,6)]
    36       1.792906       1.792906       1.792906    1[6-(6,7)]
    37       1.459082       1.459082       1.459082    1[6-(6,7)]
    38       0.149858       0.149858       0.149858    1[6-(6,6)]
    39       1.078741       1.078741       1.078741    1[6-(6,6)]
    40       4.542973       4.542973       4.542973    1[6-(6,7)]
    41       -0.05751       -0.05751       -0.05751    6[1-(0),6-(6,6),7-(6,29)]
    42      -3.760353      -3.760353      -3.760353    6[6-(1,6),6-(1,7),6-(8,8)]
    43      -2.825935      -2.825935      -2.825935    6[1-(0),6-(1,6),6-(6,6)]
    44      -2.478144      -2.478144      -2.478144    6[1-(0),6-(1,6),6-(1,7)]
    45      -3.047038      -3.047038      -3.047038    6[1-(0),6-(1,6),7-(6,29)]
    46       0.010031       0.010031       0.010031    6[6-(6,6),8-(64),8-(64)]
    47       6.449195       6.449195       6.449195    6[1-(0),6-(1,6),7-(6,29)]
    48       5.654661       5.654661       5.654661    6[1-(0),6-(1,6),6-(1,7)]
    49        6.20586        6.20586        6.20586    6[1-(0),6-(1,6),6-(6,6)]
    50      -1.679631      -1.679631      -1.679631    6[6-(1,6),6-(1,7),6-(8,8)]
    51      -0.958568      -0.958568      -0.958568    6[1-(0),6-(6,6),7-(6,29)]
    52      -0.999623      -0.999623      -0.999623    6[6-(6,6),8-(64),8-(64)]
    53       7.040864       7.040864       7.040864    6[6-(8,8),8-(64),8-(64)]
    54      -0.128912      -0.128912      -0.128912    6[6-(8,8),8-(64),8-(64)]
    55       0.451344       0.451344       0.451344    6[1-(0),6-(6,6),7-(6,29)]
    56       4.154187       4.154187       4.154187    6[6-(1,6),6-(1,7),6-(8,8)]
    57       3.219769       3.219769       3.219769    6[1-(0),6-(1,6),6-(6,6)]
    58       2.871978       2.871978       2.871978    6[1-(0),6-(1,6),6-(1,7)]
    59       3.440872       3.440872       3.440872    6[1-(0),6-(1,6),7-(6,29)]
    60       0.383803       0.383803       0.383803    6[6-(6,6),8-(64),8-(64)]
    61       3.165539       3.165539       3.165539    6[1-(0),6-(1,6),7-(6,29)]
    62       3.960073       3.960073       3.960073    6[1-(0),6-(1,6),6-(1,7)]
    63       3.408874       3.408874       3.408874    6[1-(0),6-(1,6),6-(6,6)]
    64       2.073465       2.073465       2.073465    6[6-(1,6),6-(1,7),6-(8,8)]
    65       1.352402       1.352402       1.352402    6[1-(0),6-(6,6),7-(6,29)]
    66       1.393457       1.393457       1.393457    6[6-(6,6),8-(64),8-(64)]
    67        2.57387        2.57387        2.57387    6[6-(8,8),8-(64),8-(64)]
    68       0.522746       0.522746       0.522746    6[6-(8,8),8-(64),8-(64)]
    69       5.061794       5.061794       5.061794    6[1-(0),6-(6,6),7-(6,29)]
    70       8.764637       8.764637       8.764637    6[6-(1,6),6-(1,7),6-(8,8)]
    71       7.830219       7.830219       7.830219    6[1-(0),6-(1,6),6-(6,6)]
    72       7.482428       7.482428       7.482428    6[1-(0),6-(1,6),6-(1,7)]
    73       8.051322       8.051322       8.051322    6[1-(0),6-(1,6),7-(6,29)]
    74       4.994253       4.994253       4.994253    6[6-(6,6),8-(64),8-(64)]
    75      -1.444911      -1.444911      -1.444911    6[1-(0),6-(1,6),7-(6,29)]
    76      -0.650377      -0.650377      -0.650377    6[1-(0),6-(1,6),6-(1,7)]
    77      -1.201576      -1.201576      -1.201576    6[1-(0),6-(1,6),6-(6,6)]
    78       6.683915       6.683915       6.683915    6[6-(1,6),6-(1,7),6-(8,8)]
    79       5.962852       5.962852       5.962852    6[1-(0),6-(6,6),7-(6,29)]
    80       6.003907       6.003907       6.003907    6[6-(6,6),8-(64),8-(64)]
    81       -2.03658       -2.03658       -2.03658    6[6-(8,8),8-(64),8-(64)]
    82      -4.087704      -4.087704      -4.087704    6[6-(8,8),8-(64),8-(64)]
    83        4.55294        4.55294        4.55294    6[1-(0),6-(6,6),7-(6,29)]
    84       0.850097       0.850097       0.850097    6[6-(1,6),6-(1,7),6-(8,8)]
    85       1.784515       1.784515       1.784515    6[1-(0),6-(1,6),6-(6,6)]
    86       2.132306       2.132306       2.132306    6[1-(0),6-(1,6),6-(1,7)]
    87       1.563412       1.563412       1.563412    6[1-(0),6-(1,6),7-(6,29)]
    88       4.620481       4.620481       4.620481    6[6-(6,6),8-(64),8-(64)]
    89       1.838745       1.838745       1.838745    6[1-(0),6-(1,6),7-(6,29)]
    90       1.044211       1.044211       1.044211    6[1-(0),6-(1,6),6-(1,7)]
    91        1.59541        1.59541        1.59541    6[1-(0),6-(1,6),6-(6,6)]
    92       2.930819       2.930819       2.930819    6[6-(1,6),6-(1,7),6-(8,8)]
    93       3.651882       3.651882       3.651882    6[1-(0),6-(6,6),7-(6,29)]
    94       3.610827       3.610827       3.610827    6[6-(6,6),8-(64),8-(64)]
    95       2.430414       2.430414       2.430414    6[6-(8,8),8-(64),8-(64)]
    96       4.481538       4.481538       4.481538    6[6-(8,8),8-(64),8-(64)]
    97       0.299655       0.299655       0.299655    7[6-(1,6),6-(1,6),29-(7)]
    98      -1.492432      -1.492432      -1.492432    7[6-(1,6),6-(1,6),29-(7)]
    99       0.094179       0.094179       0.094179    7[6-(1,6),6-(1,6),29-(7)]
   100       1.886266       1.886266       1.886266    7[6-(1,6),6-(1,6),29-(7)]
   101       4.704629       4.704629       4.704629    7[6-(1,6),6-(1,6),29-(7)]
   102       6.496716       6.496716       6.496716    7[6-(1,6),6-(1,6),29-(7)]
   103       4.910105       4.910105       4.910105    7[6-(1,6),6-(1,6),29-(7)]
   104       3.118018       3.118018       3.118018    7[6-(1,6),6-(1,6),29-(7)]
   105       -3.58541       -3.58541       -3.58541    8[6-(6,8),64-(8,8,8,8,8,8,8)]
   106       8.242912       8.242912       8.242912    8[6-(6,8),64-(8,8,8,8,8,8,8)]
   107       0.093327       0.093327       0.093327    8[6-(6,8),64-(8,8,8,8,8,8,8)]
   108      -1.621045      -1.621045      -1.621045    8[6-(6,8),64-(8,8,8,8,8,8,8)]
   109      -2.125247      -2.125247      -2.125247    8[6-(6,8),64-(8,8,8,8,8,8,8)]
   110       6.869854       6.869854       6.869854    8[6-(6,8),64-(8,8,8,8,8,8,8)]
   111       0.691857       0.691857       0.691857    8[6-(6,8),64-(8,8,8,8,8,8,8)]
   112       3.904704       3.904704       3.904704    8[6-(6,8),64-(8,8,8,8,8,8,8)]
   113       3.979244       3.979244       3.979244    8[6-(6,8),64-(8,8,8,8,8,8,8)]
   114       1.371822       1.371822       1.371822    8[6-(6,8),64-(8,8,8,8,8,8,8)]
   115       0.300507       0.300507       0.300507    8[6-(6,8),64-(8,8,8,8,8,8,8)]
   116       2.014879       2.014879       2.014879    8[6-(6,8),64-(8,8,8,8,8,8,8)]
   117       2.519081       2.519081       2.519081    8[6-(6,8),64-(8,8,8,8,8,8,8)]
   118        2.74488        2.74488        2.74488    8[6-(6,8),64-(8,8,8,8,8,8,8)]
   119      -0.298023      -0.298023      -0.298023    8[6-(6,8),64-(8,8,8,8,8,8,8)]
   120        5.71003        5.71003        5.71003    8[6-(6,8),64-(8,8,8,8,8,8,8)]
   121       8.589694       8.589694       8.589694    8[6-(6,8),64-(8,8,8,8,8,8,8)]
   122      -3.238628      -3.238628      -3.238628    8[6-(6,8),64-(8,8,8,8,8,8,8)]
   123       4.910957       4.910957       4.910957    8[6-(6,8),64-(8,8,8,8,8,8,8)]
   124       6.625329       6.625329       6.625329    8[6-(6,8),64-(8,8,8,8,8,8,8)]
   125       7.129531       7.129531       7.129531    8[6-(6,8),64-(8,8,8,8,8,8,8)]
   126       -1.86557       -1.86557       -1.86557    8[6-(6,8),64-(8,8,8,8,8,8,8)]
   127       4.312427       4.312427       4.312427    8[6-(6,8),64-(8,8,8,8,8,8,8)]
   128        1.09958        1.09958        1.09958    8[6-(6,8),64-(8,8,8,8,8,8,8)]
   129        1.02504        1.02504        1.02504    8[6-(6,8),64-(8,8,8,8,8,8,8)]
   130       3.632462       3.632462       3.632462    8[6-(6,8),64-(8,8,8,8,8,8,8)]
   131       4.703777       4.703777       4.703777    8[6-(6,8),64-(8,8,8,8,8,8,8)]
   132       2.989405       2.989405       2.989405    8[6-(6,8),64-(8,8,8,8,8,8,8)]
   133       2.485203       2.485203       2.485203    8[6-(6,8),64-(8,8,8,8,8,8,8)]
   134       2.259404       2.259404       2.259404    8[6-(6,8),64-(8,8,8,8,8,8,8)]
   135       5.302307       5.302307       5.302307    8[6-(6,8),64-(8,8,8,8,8,8,8)]
   136      -0.705746      -0.705746      -0.705746    8[6-(6,8),64-(8,8,8,8,8,8,8)]
