# Supplementary material for: A collection of forcefield precursors for metal–organic frameworks
Source: RSC Adv. 2019 Nov 13;9(63):36492–507. doi: 10.1039/c9ra07327b (PMC9075174; doi:10.1039/c9ra07327b)
Supplement: RA-009-C9RA07327B-s2758 [file RA-009-C9RA07327B-s2758.txt]

WONZOP_clean

15.066600    0.000000    0.000000
7.533279    13.855018    0.000000
7.533279    -0.000019    13.855018

     1        3.76665        3.76665        3.76665    30[7-(6,6),7-(6,6),7-(6,6),7-(6,6),9-(14),9-(14)]
     2       11.29995       11.29995       11.29995    30[7-(6,6),7-(6,6),7-(6,6),7-(6,6),9-(14),9-(14)]
     3            0.0            0.0            0.0    14[9-(0),9-(0),9-(0),9-(0),9-(30),9-(30)]
     4         7.5333         7.5333         7.5333    14[9-(0),9-(0),9-(0),9-(0),9-(30),9-(30)]
     5       5.423971       5.423971       5.423971    1[6-(6,7)]
     6        5.45862        5.45862        5.45862    1[6-(6,6)]
     7      20.490539      20.490539      20.490539    1[6-(6,7)]
     8      20.525196      20.525196      20.525196    1[6-(6,6)]
     9      12.957253      12.957253      12.957253    1[6-(6,7)]
    10      12.991903      12.991903      12.991903    1[6-(6,6)]
    11      12.957257      12.957257      12.957257    1[6-(6,7)]
    12      12.991914      12.991914      12.991914    1[6-(6,6)]
    13       2.109319       2.109319       2.109319    1[6-(6,7)]
    14      17.141262      17.141262      17.141262    1[6-(6,6)]
    15      17.175887      17.175887      17.175887    1[6-(6,7)]
    16      17.141238      17.141238      17.141238    1[6-(6,6)]
    17       9.642601       9.642601       9.642601    1[6-(6,7)]
    18       9.607944       9.607944       9.607944    1[6-(6,6)]
    19       9.642605       9.642605       9.642605    1[6-(6,7)]
    20       9.607955       9.607955       9.607955    1[6-(6,6)]
    21      24.709187      24.709187      24.709187    1[6-(6,7)]
    22      24.674538      24.674538      24.674538    1[6-(6,6)]
    23       9.642619       9.642619       9.642619    1[6-(6,7)]
    24       9.607962       9.607962       9.607962    1[6-(6,6)]
    25      17.175905      17.175905      17.175905    1[6-(6,7)]
    26      17.141255      17.141255      17.141255    1[6-(6,6)]
    27      17.175901      17.175901      17.175901    1[6-(6,7)]
    28      17.141244      17.141244      17.141244    1[6-(6,6)]
    29      28.023839      28.023839      28.023839    1[6-(6,7)]
    30      12.991896      12.991896      12.991896    1[6-(6,6)]
    31      12.957271      12.957271      12.957271    1[6-(6,7)]
    32       12.99192       12.99192       12.99192    1[6-(6,6)]
    33      20.490557      20.490557      20.490557    1[6-(6,7)]
    34      20.525214      20.525214      20.525214    1[6-(6,6)]
    35      20.490553      20.490553      20.490553    1[6-(6,7)]
    36      20.525203      20.525203      20.525203    1[6-(6,6)]
    37       4.733921       4.733921       4.733921    6[1-(0),6-(1,6),7-(6,30)]
    38       4.762545       4.762545       4.762545    6[1-(0),6-(1,7),6-(6,6)]
    39      19.800489      19.800489      19.800489    6[1-(0),6-(1,6),7-(6,30)]
    40      19.829118      19.829118      19.829118    6[1-(0),6-(1,7),6-(6,6)]
    41      12.267201      12.267201      12.267201    6[1-(0),6-(1,6),7-(6,30)]
    42      12.295826      12.295826      12.295826    6[1-(0),6-(1,7),6-(6,6)]
    43      12.267208      12.267208      12.267208    6[1-(0),6-(1,6),7-(6,30)]
    44      12.295837      12.295837      12.295837    6[1-(0),6-(1,7),6-(6,6)]
    45       2.799369       2.799369       2.799369    6[1-(0),6-(1,6),7-(6,30)]
    46        2.77074        2.77074        2.77074    6[1-(0),6-(1,7),6-(6,6)]
    47      17.865937      17.865937      17.865937    6[1-(0),6-(1,6),7-(6,30)]
    48      17.837313      17.837313      17.837313    6[1-(0),6-(1,7),6-(6,6)]
    49       10.33265       10.33265       10.33265    6[1-(0),6-(1,6),7-(6,30)]
    50      10.304021      10.304021      10.304021    6[1-(0),6-(1,7),6-(6,6)]
    51      10.332657      10.332657      10.332657    6[1-(0),6-(1,6),7-(6,30)]
    52      10.304032      10.304032      10.304032    6[1-(0),6-(1,7),6-(6,6)]
    53      25.399237      25.399237      25.399237    6[1-(0),6-(1,6),7-(6,30)]
    54      25.370613      25.370613      25.370613    6[1-(0),6-(1,7),6-(6,6)]
    55      10.332669      10.332669      10.332669    6[1-(0),6-(1,6),7-(6,30)]
    56       10.30404       10.30404       10.30404    6[1-(0),6-(1,7),6-(6,6)]
    57      17.865957      17.865957      17.865957    6[1-(0),6-(1,6),7-(6,30)]
    58      17.837332      17.837332      17.837332    6[1-(0),6-(1,7),6-(6,6)]
    59       17.86595       17.86595       17.86595    6[1-(0),6-(1,6),7-(6,30)]
    60      17.837321      17.837321      17.837321    6[1-(0),6-(1,7),6-(6,6)]
    61      27.333789      27.333789      27.333789    6[1-(0),6-(1,6),7-(6,30)]
    62      27.362418      27.362418      27.362418    6[1-(0),6-(1,7),6-(6,6)]
    63      12.267221      12.267221      12.267221    6[1-(0),6-(1,6),7-(6,30)]
    64      12.295845      12.295845      12.295845    6[1-(0),6-(1,7),6-(6,6)]
    65      19.800508      19.800508      19.800508    6[1-(0),6-(1,6),7-(6,30)]
    66      19.829137      19.829137      19.829137    6[1-(0),6-(1,7),6-(6,6)]
    67      19.800501      19.800501      19.800501    6[1-(0),6-(1,6),7-(6,30)]
    68      19.829126      19.829126      19.829126    6[1-(0),6-(1,7),6-(6,6)]
    69       3.766643       3.766643       3.766643    6[6-(1,6),6-(1,6),6-(6)]
    70        3.76664        3.76664        3.76664    6[6-(6),6-(6,6)]
    71      11.299936      11.299936      11.299936    6[6-(1,6),6-(1,6),6-(6)]
    72      11.299939      11.299939      11.299939    6[6-(6),6-(6,6)]
    73       3.766643       3.766643       3.766643    6[6-(1,6),6-(1,6),6-(6)]
    74        3.76664        3.76664        3.76664    6[6-(6),6-(6,6)]
    75      11.299936      11.299936      11.299936    6[6-(1,6),6-(1,6),6-(6)]
    76      11.299939      11.299939      11.299939    6[6-(6),6-(6,6)]
    77      18.833236      18.833236      18.833236    6[6-(1,6),6-(1,6),6-(6)]
    78      18.833239      18.833239      18.833239    6[6-(6),6-(6,6)]
    79      11.299943      11.299943      11.299943    6[6-(1,6),6-(1,6),6-(6)]
    80       11.29994       11.29994       11.29994    6[6-(6),6-(6,6)]
    81      18.833236      18.833236      18.833236    6[6-(1,6),6-(1,6),6-(6)]
    82      18.833239      18.833239      18.833239    6[6-(6),6-(6,6)]
    83      11.299943      11.299943      11.299943    6[6-(1,6),6-(1,6),6-(6)]
    84       11.29994       11.29994       11.29994    6[6-(6),6-(6,6)]
    85       3.766647       3.766647       3.766647    7[6-(1,6),6-(1,6),30-(7,7,7,9,9)]
    86      11.299932      11.299932      11.299932    7[6-(1,6),6-(1,6),30-(7,7,7,9,9)]
    87       3.766647       3.766647       3.766647    7[6-(1,6),6-(1,6),30-(7,7,7,9,9)]
    88      11.299932      11.299932      11.299932    7[6-(1,6),6-(1,6),30-(7,7,7,9,9)]
    89      18.833232      18.833232      18.833232    7[6-(1,6),6-(1,6),30-(7,7,7,9,9)]
    90      11.299947      11.299947      11.299947    7[6-(1,6),6-(1,6),30-(7,7,7,9,9)]
    91      18.833232      18.833232      18.833232    7[6-(1,6),6-(1,6),30-(7,7,7,9,9)]
    92      11.299947      11.299947      11.299947    7[6-(1,6),6-(1,6),30-(7,7,7,9,9)]
    93       1.698006       1.698006       1.698006    9[14-(9,9,9,9,9),30-(7,7,7,7,9)]
    94       5.835294       5.835294       5.835294    9[14-(9,9,9,9,9),30-(7,7,7,7,9)]
    95      13.368594      13.368594      13.368594    9[14-(9,9,9,9,9),30-(7,7,7,7,9)]
    96       9.231306       9.231306       9.231306    9[14-(9,9,9,9,9),30-(7,7,7,7,9)]
    97      22.599878      22.599878      22.599878    9[14-(9,9,9,9,9)]
    98        7.53328        7.53328        7.53328    9[14-(9,9,9,9,9)]
    99      15.066561      15.066561      15.066561    9[14-(9,9,9,9,9)]
   100      15.066597      15.066597      15.066597    9[14-(9,9,9,9,9)]
   101      15.066578      15.066578      15.066578    9[14-(9,9,9,9,9)]
   102       15.06658       15.06658       15.06658    9[14-(9,9,9,9,9)]
   103      22.599861      22.599861      22.599861    9[14-(9,9,9,9,9)]
   104       7.533297       7.533297       7.533297    9[14-(9,9,9,9,9)]
