# Supplementary material for: A collection of forcefield precursors for metal–organic frameworks
Source: RSC Adv. 2019 Nov 13;9(63):36492–507. doi: 10.1039/c9ra07327b (PMC9075174; doi:10.1039/c9ra07327b)
Supplement: RA-009-C9RA07327B-s2759 [file RA-009-C9RA07327B-s2759.txt]

WONZUV_clean

15.093700    0.000000    0.000000
7.546830    15.598235    0.000000
7.546830    0.000005    15.598235

     1      11.320275      11.320275      11.320275    30[7-(6,6),7-(6,6),7-(6,6),7-(6,6),9-(14),9-(14)]
     2       3.773425       3.773425       3.773425    30[7-(6,6),7-(6,6),7-(6,6),7-(6,6),9-(14),9-(14)]
     3            0.0            0.0            0.0    14[9-(0),9-(0),9-(0),9-(0),9-(30),9-(30)]
     4        7.54685        7.54685        7.54685    14[9-(0),9-(0),9-(0),9-(0),9-(30),9-(30)]
     5      28.019909      28.019909      28.019909    1[6-(6,7)]
     6      12.968475      12.968475      12.968475    1[6-(6,6)]
     7      11.847016      11.847016      11.847016    1[6-(6,6)]
     8       12.92624       12.92624       12.92624    1[6-(6,7)]
     9        12.9685        12.9685        12.9685    1[6-(6,6)]
    10      11.847034      11.847034      11.847034    1[6-(6,6)]
    11      20.473076      20.473076      20.473076    1[6-(6,7)]
    12      20.515341      20.515341      20.515341    1[6-(6,6)]
    13      19.393881      19.393881      19.393881    1[6-(6,6)]
    14      20.473073      20.473073      20.473073    1[6-(6,7)]
    15      20.515333      20.515333      20.515333    1[6-(6,6)]
    16      19.393869      19.393869      19.393869    1[6-(6,6)]
    17       24.80797       24.80797       24.80797    1[6-(6,7)]
    18       24.76571       24.76571       24.76571    1[6-(6,6)]
    19      25.887176      25.887176      25.887176    1[6-(6,6)]
    20       9.714301       9.714301       9.714301    1[6-(6,7)]
    21       9.672035       9.672035       9.672035    1[6-(6,6)]
    22      10.793494      10.793494      10.793494    1[6-(6,6)]
    23      17.261137      17.261137      17.261137    1[6-(6,7)]
    24      17.218877      17.218877      17.218877    1[6-(6,6)]
    25      18.340341      18.340341      18.340341    1[6-(6,6)]
    26      17.261134      17.261134      17.261134    1[6-(6,7)]
    27      17.218869      17.218869      17.218869    1[6-(6,6)]
    28      18.340329      18.340329      18.340329    1[6-(6,6)]
    29       2.167451       2.167451       2.167451    1[6-(6,7)]
    30      17.218885      17.218885      17.218885    1[6-(6,6)]
    31      18.340344      18.340344      18.340344    1[6-(6,6)]
    32       17.26112       17.26112       17.26112    1[6-(6,7)]
    33       17.21886       17.21886       17.21886    1[6-(6,6)]
    34      18.340326      18.340326      18.340326    1[6-(6,6)]
    35       9.714284       9.714284       9.714284    1[6-(6,7)]
    36       9.672019       9.672019       9.672019    1[6-(6,6)]
    37      10.793479      10.793479      10.793479    1[6-(6,6)]
    38       9.714287       9.714287       9.714287    1[6-(6,7)]
    39       9.672027       9.672027       9.672027    1[6-(6,6)]
    40      10.793491      10.793491      10.793491    1[6-(6,6)]
    41        5.37939        5.37939        5.37939    1[6-(6,7)]
    42        5.42165        5.42165        5.42165    1[6-(6,6)]
    43       4.300184       4.300184       4.300184    1[6-(6,6)]
    44      20.473059      20.473059      20.473059    1[6-(6,7)]
    45      20.515325      20.515325      20.515325    1[6-(6,6)]
    46      19.393866      19.393866      19.393866    1[6-(6,6)]
    47      12.926223      12.926223      12.926223    1[6-(6,7)]
    48      12.968483      12.968483      12.968483    1[6-(6,6)]
    49      11.847019      11.847019      11.847019    1[6-(6,6)]
    50      12.926226      12.926226      12.926226    1[6-(6,7)]
    51      12.968491      12.968491      12.968491    1[6-(6,6)]
    52      11.847031      11.847031      11.847031    1[6-(6,6)]
    53      27.345221      27.345221      27.345221    6[1-(0),6-(1,6),7-(6,30)]
    54      27.388994      27.388994      27.388994    6[1-(0),6-(1,7),6-(6,6)]
    55      11.629666      11.629666      11.629666    6[1-(0),6-(1,6),6-(6,6)]
    56      12.251552      12.251552      12.251552    6[1-(0),6-(1,6),7-(6,30)]
    57      12.295322      12.295322      12.295322    6[1-(0),6-(1,7),6-(6,6)]
    58      11.629685      11.629685      11.629685    6[1-(0),6-(1,6),6-(6,6)]
    59      19.798389      19.798389      19.798389    6[1-(0),6-(1,6),7-(6,30)]
    60      19.842163      19.842163      19.842163    6[1-(0),6-(1,7),6-(6,6)]
    61      19.176533      19.176533      19.176533    6[1-(0),6-(1,6),6-(6,6)]
    62      19.798384      19.798384      19.798384    6[1-(0),6-(1,6),7-(6,30)]
    63      19.842154      19.842154      19.842154    6[1-(0),6-(1,7),6-(6,6)]
    64      19.176518      19.176518      19.176518    6[1-(0),6-(1,6),6-(6,6)]
    65      25.482658      25.482658      25.482658    6[1-(0),6-(1,6),7-(6,30)]
    66      25.438888      25.438888      25.438888    6[1-(0),6-(1,7),6-(6,6)]
    67      26.104525      26.104525      26.104525    6[1-(0),6-(1,6),6-(6,6)]
    68      10.388989      10.388989      10.388989    6[1-(0),6-(1,6),7-(6,30)]
    69      10.345216      10.345216      10.345216    6[1-(0),6-(1,7),6-(6,6)]
    70      11.010844      11.010844      11.010844    6[1-(0),6-(1,6),6-(6,6)]
    71      17.935826      17.935826      17.935826    6[1-(0),6-(1,6),7-(6,30)]
    72      17.892056      17.892056      17.892056    6[1-(0),6-(1,7),6-(6,6)]
    73      18.557692      18.557692      18.557692    6[1-(0),6-(1,6),6-(6,6)]
    74      17.935821      17.935821      17.935821    6[1-(0),6-(1,6),7-(6,30)]
    75      17.892047      17.892047      17.892047    6[1-(0),6-(1,7),6-(6,6)]
    76      18.557677      18.557677      18.557677    6[1-(0),6-(1,6),6-(6,6)]
    77       2.842139       2.842139       2.842139    6[1-(0),6-(1,6),7-(6,30)]
    78       2.798366       2.798366       2.798366    6[1-(0),6-(1,7),6-(6,6)]
    79      18.557694      18.557694      18.557694    6[1-(0),6-(1,6),6-(6,6)]
    80      17.935808      17.935808      17.935808    6[1-(0),6-(1,6),7-(6,30)]
    81      17.892038      17.892038      17.892038    6[1-(0),6-(1,7),6-(6,6)]
    82      18.557675      18.557675      18.557675    6[1-(0),6-(1,6),6-(6,6)]
    83      10.388971      10.388971      10.388971    6[1-(0),6-(1,6),7-(6,30)]
    84      10.345197      10.345197      10.345197    6[1-(0),6-(1,7),6-(6,6)]
    85      11.010827      11.010827      11.010827    6[1-(0),6-(1,6),6-(6,6)]
    86      10.388976      10.388976      10.388976    6[1-(0),6-(1,6),7-(6,30)]
    87      10.345206      10.345206      10.345206    6[1-(0),6-(1,7),6-(6,6)]
    88      11.010842      11.010842      11.010842    6[1-(0),6-(1,6),6-(6,6)]
    89       4.704702       4.704702       4.704702    6[1-(0),6-(1,6),7-(6,30)]
    90       4.748472       4.748472       4.748472    6[1-(0),6-(1,7),6-(6,6)]
    91       4.082835       4.082835       4.082835    6[1-(0),6-(1,6),6-(6,6)]
    92      19.798371      19.798371      19.798371    6[1-(0),6-(1,6),7-(6,30)]
    93      19.842144      19.842144      19.842144    6[1-(0),6-(1,7),6-(6,6)]
    94      19.176516      19.176516      19.176516    6[1-(0),6-(1,6),6-(6,6)]
    95      12.251534      12.251534      12.251534    6[1-(0),6-(1,6),7-(6,30)]
    96      12.295304      12.295304      12.295304    6[1-(0),6-(1,7),6-(6,6)]
    97      11.629668      11.629668      11.629668    6[1-(0),6-(1,6),6-(6,6)]
    98      12.251539      12.251539      12.251539    6[1-(0),6-(1,6),7-(6,30)]
    99      12.295313      12.295313      12.295313    6[1-(0),6-(1,7),6-(6,6)]
   100      11.629683      11.629683      11.629683    6[1-(0),6-(1,6),6-(6,6)]
   101      18.867111      18.867111      18.867111    6[6-(1,6),6-(1,6),6-(6,6)]
   102      18.867113      18.867113      18.867113    6[6-(1,6),6-(1,6),6-(6,6)]
   103      11.320269      11.320269      11.320269    6[6-(1,6),6-(1,6),6-(6,6)]
   104      11.320267      11.320267      11.320267    6[6-(1,6),6-(1,6),6-(6,6)]
   105      18.867111      18.867111      18.867111    6[6-(1,6),6-(1,6),6-(6,6)]
   106      18.867113      18.867113      18.867113    6[6-(1,6),6-(1,6),6-(6,6)]
   107      11.320269      11.320269      11.320269    6[6-(1,6),6-(1,6),6-(6,6)]
   108      11.320267      11.320267      11.320267    6[6-(1,6),6-(1,6),6-(6,6)]
   109       3.773419       3.773419       3.773419    6[6-(1,6),6-(1,6),6-(6,6)]
   110       3.773417       3.773417       3.773417    6[6-(1,6),6-(1,6),6-(6,6)]
   111      11.320261      11.320261      11.320261    6[6-(1,6),6-(1,6),6-(6,6)]
   112      11.320263      11.320263      11.320263    6[6-(1,6),6-(1,6),6-(6,6)]
   113       3.773419       3.773419       3.773419    6[6-(1,6),6-(1,6),6-(6,6)]
   114       3.773417       3.773417       3.773417    6[6-(1,6),6-(1,6),6-(6,6)]
   115      11.320261      11.320261      11.320261    6[6-(1,6),6-(1,6),6-(6,6)]
   116      11.320263      11.320263      11.320263    6[6-(1,6),6-(1,6),6-(6,6)]
   117      18.867108      18.867108      18.867108    7[6-(1,6),6-(1,6),30-(7,7,7,9,9)]
   118      11.320272      11.320272      11.320272    7[6-(1,6),6-(1,6),30-(7,7,7,9,9)]
   119      18.867108      18.867108      18.867108    7[6-(1,6),6-(1,6),30-(7,7,7,9,9)]
   120      11.320272      11.320272      11.320272    7[6-(1,6),6-(1,6),30-(7,7,7,9,9)]
   121       3.773422       3.773422       3.773422    7[6-(1,6),6-(1,6),30-(7,7,7,9,9)]
   122      11.320258      11.320258      11.320258    7[6-(1,6),6-(1,6),30-(7,7,7,9,9)]
   123       3.773422       3.773422       3.773422    7[6-(1,6),6-(1,6),30-(7,7,7,9,9)]
   124      11.320258      11.320258      11.320258    7[6-(1,6),6-(1,6),30-(7,7,7,9,9)]
   125      15.093697      15.093697      15.093697    9[14-(9,9,9,9,9)]
   126      15.093663      15.093663      15.093663    9[14-(9,9,9,9,9)]
   127       7.546831       7.546831       7.546831    9[14-(9,9,9,9,9)]
   128      22.640529      22.640529      22.640529    9[14-(9,9,9,9,9)]
   129       7.546847       7.546847       7.546847    9[14-(9,9,9,9,9)]
   130      22.640513      22.640513      22.640513    9[14-(9,9,9,9,9)]
   131      15.093681      15.093681      15.093681    9[14-(9,9,9,9,9)]
   132      15.093679      15.093679      15.093679    9[14-(9,9,9,9,9)]
   133      13.382074      13.382074      13.382074    9[14-(9,9,9,9,9),30-(7,7,7,7,9)]
   134       9.258476       9.258476       9.258476    9[14-(9,9,9,9,9),30-(7,7,7,7,9)]
   135       1.711626       1.711626       1.711626    9[14-(9,9,9,9,9),30-(7,7,7,7,9)]
   136       5.835224       5.835224       5.835224    9[14-(9,9,9,9,9),30-(7,7,7,7,9)]
