# Supplementary material for: A collection of forcefield precursors for metal–organic frameworks
Source: RSC Adv. 2019 Nov 13;9(63):36492–507. doi: 10.1039/c9ra07327b (PMC9075174; doi:10.1039/c9ra07327b)
Supplement: RA-009-C9RA07327B-s2760 [file RA-009-C9RA07327B-s2760.txt]

WOPDEL_clean

13.558300    0.000000    0.000000
-6.779265    12.145492    0.000000
0.000000    -5.700116    15.249494

     1      10.369476      10.369476      10.369476    25[7-(6,6),7-(6,6),8-(6),8-(6),8-(6),8-(6)]
     2       3.590306       3.590306       3.590306    25[7-(6,6),7-(6,6),8-(6),8-(6),8-(6),8-(6)]
     3      -3.590441      -3.590441      -3.590441    25[7-(6,6),7-(6,6),8-(6),8-(6),8-(6),8-(6)]
     4       3.188729       3.188729       3.188729    25[7-(6,6),7-(6,6),8-(6),8-(6),8-(6),8-(6)]
     5       -2.33207       -2.33207       -2.33207    1[6-(1,1,6)]
     6      -1.568724      -1.568724      -1.568724    1[6-(1,1,6)]
     7      10.591715      10.591715      10.591715    1[6-(1,1,6)]
     8        8.57152        8.57152        8.57152    1[6-(1,1,6)]
     9       9.321282       9.321282       9.321282    1[6-(1,1,6)]
    10       8.652869       8.652869       8.652869    1[6-(1,1,6)]
    11       9.509778       9.509778       9.509778    1[6-(1,1,6)]
    12      10.879169      10.879169      10.879169    1[6-(1,1,6)]
    13       9.620954       9.620954       9.620954    1[6-(1,1,6)]
    14       -0.10309       -0.10309       -0.10309    1[6-(6,6)]
    15      -0.526102      -0.526102      -0.526102    1[6-(6,6)]
    16       9.972096       9.972096       9.972096    1[6-(6,6)]
    17      -0.374268      -0.374268      -0.374268    1[6-(6,7)]
    18       0.730714       0.730714       0.730714    1[6-(6,6)]
    19      -2.673795      -2.673795      -2.673795    1[6-(6,6)]
    20      -3.666244      -3.666244      -3.666244    1[6-(6,7)]
    21      -0.775645      -0.775645      -0.775645    1[6-(6,6)]
    22       1.632322       1.632322       1.632322    1[6-(6,6)]
    23       7.603462       7.603462       7.603462    1[6-(6,7)]
    24       6.662535       6.662535       6.662535    1[6-(6,6)]
    25        3.53318        3.53318        3.53318    1[6-(6,6)]
    26       11.15304       11.15304       11.15304    1[6-(6,7)]
    27        4.44705        4.44705        4.44705    1[6-(1,1,6)]
    28       5.210369       5.210369       5.210369    1[6-(1,1,6)]
    29       3.812508       3.812508       3.812508    1[6-(1,1,6)]
    30       1.792329       1.792329       1.792329    1[6-(1,1,6)]
    31       2.542115       2.542115       2.542115    1[6-(1,1,6)]
    32        1.87368        1.87368        1.87368    1[6-(1,1,6)]
    33        2.73054        2.73054        2.73054    1[6-(1,1,6)]
    34       4.099926       4.099926       4.099926    1[6-(1,1,6)]
    35        2.84172        2.84172        2.84172    1[6-(1,1,6)]
    36       6.676038       6.676038       6.676038    1[6-(6,6)]
    37       6.253013       6.253013       6.253013    1[6-(6,6)]
    38       3.192898       3.192898       3.192898    1[6-(6,6)]
    39       6.404885       6.404885       6.404885    1[6-(6,7)]
    40       7.509906       7.509906       7.509906    1[6-(6,6)]
    41       4.105437       4.105437       4.105437    1[6-(6,6)]
    42        3.11295        3.11295        3.11295    1[6-(6,7)]
    43       6.003611       6.003611       6.003611    1[6-(6,6)]
    44       8.411552       8.411552       8.411552    1[6-(6,6)]
    45       0.824262       0.824262       0.824262    1[6-(6,7)]
    46      -0.116703      -0.116703      -0.116703    1[6-(6,6)]
    47      10.312441      10.312441      10.312441    1[6-(6,6)]
    48        4.37381        4.37381        4.37381    1[6-(6,7)]
    49       9.111105       9.111105       9.111105    1[6-(1,1,6)]
    50       8.347759       8.347759       8.347759    1[6-(1,1,6)]
    51       -3.81268       -3.81268       -3.81268    1[6-(1,1,6)]
    52      -1.792485      -1.792485      -1.792485    1[6-(1,1,6)]
    53      -2.542247      -2.542247      -2.542247    1[6-(1,1,6)]
    54      -1.873834      -1.873834      -1.873834    1[6-(1,1,6)]
    55      -2.730743      -2.730743      -2.730743    1[6-(1,1,6)]
    56      -4.100134      -4.100134      -4.100134    1[6-(1,1,6)]
    57      -2.841919      -2.841919      -2.841919    1[6-(1,1,6)]
    58       6.882125       6.882125       6.882125    1[6-(6,6)]
    59       7.305137       7.305137       7.305137    1[6-(6,6)]
    60      -3.193061      -3.193061      -3.193061    1[6-(6,6)]
    61       7.153303       7.153303       7.153303    1[6-(6,7)]
    62       6.048321       6.048321       6.048321    1[6-(6,6)]
    63        9.45283        9.45283        9.45283    1[6-(6,6)]
    64      10.445279      10.445279      10.445279    1[6-(6,7)]
    65        7.55468        7.55468        7.55468    1[6-(6,6)]
    66       5.146713       5.146713       5.146713    1[6-(6,6)]
    67      -0.824427      -0.824427      -0.824427    1[6-(6,7)]
    68         0.1165         0.1165         0.1165    1[6-(6,6)]
    69       3.245855       3.245855       3.245855    1[6-(6,6)]
    70      -4.374005      -4.374005      -4.374005    1[6-(6,7)]
    71       2.331985       2.331985       2.331985    1[6-(1,1,6)]
    72       1.568666       1.568666       1.568666    1[6-(1,1,6)]
    73       2.966527       2.966527       2.966527    1[6-(1,1,6)]
    74       4.986706       4.986706       4.986706    1[6-(1,1,6)]
    75        4.23692        4.23692        4.23692    1[6-(1,1,6)]
    76       4.905355       4.905355       4.905355    1[6-(1,1,6)]
    77       4.048495       4.048495       4.048495    1[6-(1,1,6)]
    78       2.679109       2.679109       2.679109    1[6-(1,1,6)]
    79       3.937315       3.937315       3.937315    1[6-(1,1,6)]
    80       0.102997       0.102997       0.102997    1[6-(6,6)]
    81       0.526022       0.526022       0.526022    1[6-(6,6)]
    82       3.586137       3.586137       3.586137    1[6-(6,6)]
    83        0.37415        0.37415        0.37415    1[6-(6,7)]
    84      -0.730871      -0.730871      -0.730871    1[6-(6,6)]
    85       2.673598       2.673598       2.673598    1[6-(6,6)]
    86       3.666085       3.666085       3.666085    1[6-(6,7)]
    87       0.775424       0.775424       0.775424    1[6-(6,6)]
    88      -1.632517      -1.632517      -1.632517    1[6-(6,6)]
    89       5.954773       5.954773       5.954773    1[6-(6,7)]
    90       6.895738       6.895738       6.895738    1[6-(6,6)]
    91      -3.533406      -3.533406      -3.533406    1[6-(6,6)]
    92       2.405225       2.405225       2.405225    1[6-(6,7)]
    93      11.124552      11.124552      11.124552    6[1-(0),1-(0),1-(0),6-(6,6,6)]
    94       9.120629       9.120629       9.120629    6[1-(0),1-(0),1-(0),6-(6,6,6)]
    95      10.080579      10.080579      10.080579    6[1-(0),1-(0),1-(0),6-(6,6,6)]
    96      -1.922607      -1.922607      -1.922607    6[6-(1,6),6-(1,6),6-(8,8)]
    97       -0.63864       -0.63864       -0.63864    6[1-(0),6-(6,6),6-(6,6)]
    98      -0.139695      -0.139695      -0.139695    6[6-(1,6),6-(1,6),6-(8,8)]
    99       -0.90709       -0.90709       -0.90709    6[1-(0),6-(6,6),6-(6,6)]
   100      11.340126      11.340126      11.340126    6[6-(1,6),6-(1,6),6-(6,6,6)]
   101      10.845248      10.845248      10.845248    6[1-(0),6-(6,6),6-(6,6)]
   102      11.078447      11.078447      11.078447    6[6-(6,6),8-(25),8-(25)]
   103       1.248669       1.248669       1.248669    6[6-(6,6),8-(25),8-(25)]
   104      10.446639      10.446639      10.446639    6[6-(1,1,1),6-(1,1,1),6-(1,1,1),6-(6,6)]
   105      -0.847461      -0.847461      -0.847461    6[1-(0),6-(1,6),7-(6,25)]
   106      -0.176337      -0.176337      -0.176337    6[1-(0),6-(1,7),6-(6,6)]
   107      -0.817656      -0.817656      -0.817656    6[6-(1,6),6-(1,6),6-(1,6)]
   108      -2.181621      -2.181621      -2.181621    6[1-(0),6-(1,7),6-(6,6)]
   109      -2.760549      -2.760549      -2.760549    6[1-(0),6-(1,6),7-(6,25)]
   110      -0.222459      -0.222459      -0.222459    6[1-(0),6-(1,6),6-(6,6)]
   111       1.052019       1.052019       1.052019    6[1-(0),6-(1,6),6-(6,6)]
   112       8.166138       8.166138       8.166138    6[1-(0),6-(1,6),7-(6,25)]
   113       7.589922       7.589922       7.589922    6[1-(0),6-(1,7),6-(6,6)]
   114       8.364112       8.364112       8.364112    6[6-(1,6),6-(1,6),6-(1,6)]
   115       9.734855       9.734855       9.734855    6[1-(0),6-(1,7),6-(6,6)]
   116      10.228365      10.228365      10.228365    6[1-(0),6-(1,6),7-(6,25)]
   117       4.345353       4.345353       4.345353    6[1-(0),1-(0),1-(0),6-(6,6,6)]
   118       2.341443       2.341443       2.341443    6[1-(0),1-(0),1-(0),6-(6,6,6)]
   119       3.301348       3.301348       3.301348    6[1-(0),1-(0),1-(0),6-(6,6,6)]
   120       4.856508       4.856508       4.856508    6[6-(1,6),6-(1,6),6-(8,8)]
   121       6.140483       6.140483       6.140483    6[1-(0),6-(6,6),6-(6,6)]
   122       6.639429       6.639429       6.639429    6[6-(1,6),6-(1,6),6-(8,8)]
   123       5.872025       5.872025       5.872025    6[1-(0),6-(6,6),6-(6,6)]
   124       4.560933       4.560933       4.560933    6[6-(1,6),6-(1,6),6-(6,6,6)]
   125       4.066055       4.066055       4.066055    6[1-(0),6-(6,6),6-(6,6)]
   126       4.299261       4.299261       4.299261    6[6-(6,6),8-(25),8-(25)]
   127       8.027805       8.027805       8.027805    6[6-(6,6),8-(25),8-(25)]
   128       3.667436       3.667436       3.667436    6[6-(1,1,1),6-(1,1,1),6-(1,1,1),6-(6,6)]
   129       5.931709       5.931709       5.931709    6[1-(0),6-(1,6),7-(6,25)]
   130       6.602856       6.602856       6.602856    6[1-(0),6-(1,7),6-(6,6)]
   131        5.96156        5.96156        5.96156    6[6-(1,6),6-(1,6),6-(1,6)]
   132       4.597595       4.597595       4.597595    6[1-(0),6-(1,7),6-(6,6)]
   133       4.018644       4.018644       4.018644    6[1-(0),6-(1,6),7-(6,25)]
   134       6.556782       6.556782       6.556782    6[1-(0),6-(1,6),6-(6,6)]
   135       7.831264       7.831264       7.831264    6[1-(0),6-(1,6),6-(6,6)]
   136       1.386925       1.386925       1.386925    6[1-(0),6-(1,6),7-(6,25)]
   137       0.810686       0.810686       0.810686    6[1-(0),6-(1,7),6-(6,6)]
   138       1.584853       1.584853       1.584853    6[6-(1,6),6-(1,6),6-(1,6)]
   139       2.955599       2.955599       2.955599    6[1-(0),6-(1,7),6-(6,6)]
   140       3.449134       3.449134       3.449134    6[1-(0),6-(1,6),7-(6,25)]
   141      -4.345517      -4.345517      -4.345517    6[1-(0),1-(0),1-(0),6-(6,6,6)]
   142      -2.341594      -2.341594      -2.341594    6[1-(0),1-(0),1-(0),6-(6,6,6)]
   143      -3.301544      -3.301544      -3.301544    6[1-(0),1-(0),1-(0),6-(6,6,6)]
   144       8.701642       8.701642       8.701642    6[6-(1,6),6-(1,6),6-(8,8)]
   145       7.417675       7.417675       7.417675    6[1-(0),6-(6,6),6-(6,6)]
   146        6.91873        6.91873        6.91873    6[6-(1,6),6-(1,6),6-(8,8)]
   147       7.686125       7.686125       7.686125    6[1-(0),6-(6,6),6-(6,6)]
   148      -4.561091      -4.561091      -4.561091    6[6-(1,6),6-(1,6),6-(6,6,6)]
   149      -4.066213      -4.066213      -4.066213    6[1-(0),6-(6,6),6-(6,6)]
   150      -4.299412      -4.299412      -4.299412    6[6-(6,6),8-(25),8-(25)]
   151       5.530366       5.530366       5.530366    6[6-(6,6),8-(25),8-(25)]
   152      -3.667604      -3.667604      -3.667604    6[6-(1,1,1),6-(1,1,1),6-(1,1,1),6-(6,6)]
   153       7.626496       7.626496       7.626496    6[1-(0),6-(1,6),7-(6,25)]
   154       6.955372       6.955372       6.955372    6[1-(0),6-(1,7),6-(6,6)]
   155       7.596691       7.596691       7.596691    6[6-(1,6),6-(1,6),6-(1,6)]
   156       8.960656       8.960656       8.960656    6[1-(0),6-(1,7),6-(6,6)]
   157       9.539584       9.539584       9.539584    6[1-(0),6-(1,6),7-(6,25)]
   158       7.001494       7.001494       7.001494    6[1-(0),6-(1,6),6-(6,6)]
   159       5.727016       5.727016       5.727016    6[1-(0),6-(1,6),6-(6,6)]
   160      -1.387103      -1.387103      -1.387103    6[1-(0),6-(1,6),7-(6,25)]
   161      -0.810887      -0.810887      -0.810887    6[1-(0),6-(1,7),6-(6,6)]
   162      -1.585077      -1.585077      -1.585077    6[6-(1,6),6-(1,6),6-(1,6)]
   163       -2.95582       -2.95582       -2.95582    6[1-(0),6-(1,7),6-(6,6)]
   164       -3.44933       -3.44933       -3.44933    6[1-(0),6-(1,6),7-(6,25)]
   165       2.433682       2.433682       2.433682    6[1-(0),1-(0),1-(0),6-(6,6,6)]
   166       4.437592       4.437592       4.437592    6[1-(0),1-(0),1-(0),6-(6,6,6)]
   167       3.477687       3.477687       3.477687    6[1-(0),1-(0),1-(0),6-(6,6,6)]
   168       1.922527       1.922527       1.922527    6[6-(1,6),6-(1,6),6-(8,8)]
   169       0.638552       0.638552       0.638552    6[1-(0),6-(6,6),6-(6,6)]
   170       0.139606       0.139606       0.139606    6[6-(1,6),6-(1,6),6-(8,8)]
   171        0.90701        0.90701        0.90701    6[1-(0),6-(6,6),6-(6,6)]
   172       2.218102       2.218102       2.218102    6[6-(1,6),6-(1,6),6-(6,6,6)]
   173        2.71298        2.71298        2.71298    6[1-(0),6-(6,6),6-(6,6)]
   174       2.479774       2.479774       2.479774    6[6-(6,6),8-(25),8-(25)]
   175       -1.24877       -1.24877       -1.24877    6[6-(6,6),8-(25),8-(25)]
   176       3.111599       3.111599       3.111599    6[6-(1,1,1),6-(1,1,1),6-(1,1,1),6-(6,6)]
   177       0.847326       0.847326       0.847326    6[1-(0),6-(1,6),7-(6,25)]
   178       0.176179       0.176179       0.176179    6[1-(0),6-(1,7),6-(6,6)]
   179       0.817475       0.817475       0.817475    6[6-(1,6),6-(1,6),6-(1,6)]
   180        2.18144        2.18144        2.18144    6[1-(0),6-(1,7),6-(6,6)]
   181       2.760391       2.760391       2.760391    6[1-(0),6-(1,6),7-(6,25)]
   182       0.222253       0.222253       0.222253    6[1-(0),6-(1,6),6-(6,6)]
   183      -1.052229      -1.052229      -1.052229    6[1-(0),6-(1,6),6-(6,6)]
   184        5.39211        5.39211        5.39211    6[1-(0),6-(1,6),7-(6,25)]
   185       5.968349       5.968349       5.968349    6[1-(0),6-(1,7),6-(6,6)]
   186       5.194182       5.194182       5.194182    6[6-(1,6),6-(1,6),6-(1,6)]
   187       3.823436       3.823436       3.823436    6[1-(0),6-(1,7),6-(6,6)]
   188       3.329901       3.329901       3.329901    6[1-(0),6-(1,6),7-(6,25)]
   189      -2.146346      -2.146346      -2.146346    7[6-(1,6),6-(1,6),25-(7,8,8,8,8)]
   190       9.490782       9.490782       9.490782    7[6-(1,6),6-(1,6),25-(7,8,8,8,8)]
   191       4.632823       4.632823       4.632823    7[6-(1,6),6-(1,6),25-(7,8,8,8,8)]
   192       2.711573       2.711573       2.711573    7[6-(1,6),6-(1,6),25-(7,8,8,8,8)]
   193       8.925381       8.925381       8.925381    7[6-(1,6),6-(1,6),25-(7,8,8,8,8)]
   194      -2.711747      -2.711747      -2.711747    7[6-(1,6),6-(1,6),25-(7,8,8,8,8)]
   195       2.146212       2.146212       2.146212    7[6-(1,6),6-(1,6),25-(7,8,8,8,8)]
   196       4.067462       4.067462       4.067462    7[6-(1,6),6-(1,6),25-(7,8,8,8,8)]
   197      -1.681267      -1.681267      -1.681267    8[6-(6,8),25-(7,7,8,8,8)]
   198       9.864978       9.864978       9.864978    8[6-(6,8),25-(7,7,8,8,8)]
   199        1.83168        1.83168        1.83168    8[6-(6,8),25-(7,7,8,8,8)]
   200       1.742184       1.742184       1.742184    8[6-(6,8),25-(7,7,8,8,8)]
   201       5.097844       5.097844       5.097844    8[6-(6,8),25-(7,7,8,8,8)]
   202       3.085796       3.085796       3.085796    8[6-(6,8),25-(7,7,8,8,8)]
   203       8.610807       8.610807       8.610807    8[6-(6,8),25-(7,7,8,8,8)]
   204       8.521335       8.521335       8.521335    8[6-(6,8),25-(7,7,8,8,8)]
   205       8.460302       8.460302       8.460302    8[6-(6,8),25-(7,7,8,8,8)]
   206      -3.085943      -3.085943      -3.085943    8[6-(6,8),25-(7,7,8,8,8)]
   207       4.947355       4.947355       4.947355    8[6-(6,8),25-(7,7,8,8,8)]
   208       5.036851       5.036851       5.036851    8[6-(6,8),25-(7,7,8,8,8)]
   209       1.681191       1.681191       1.681191    8[6-(6,8),25-(7,7,8,8,8)]
   210       3.693239       3.693239       3.693239    8[6-(6,8),25-(7,7,8,8,8)]
   211      -1.831772      -1.831772      -1.831772    8[6-(6,8),25-(7,7,8,8,8)]
   212        -1.7423        -1.7423        -1.7423    8[6-(6,8),25-(7,7,8,8,8)]
