# Supplementary material for: A collection of forcefield precursors for metal–organic frameworks
Source: RSC Adv. 2019 Nov 13;9(63):36492–507. doi: 10.1039/c9ra07327b (PMC9075174; doi:10.1039/c9ra07327b)
Supplement: RA-009-C9RA07327B-s2761 [file RA-009-C9RA07327B-s2761.txt]

WOPWOO_clean

14.704000    0.000000    0.000000
0.000000    17.244000    0.000000
0.000000    -6.663694    23.592996

     1       7.706366       7.706366       7.706366    24[8-(6),8-(6),8-(6),8-(6),8-(6,47),8-(6,47)]
     2       7.445812       7.445812       7.445812    24[8-(6),8-(6),8-(6),8-(6),8-(6,47),8-(6,47)]
     3       7.504628       7.504628       7.504628    24[8-(6),8-(6),8-(6),8-(6),8-(6),8-(6,47)]
     4       0.237911       0.237911       0.237911    24[8-(6),8-(6),8-(6),8-(6),8-(6),8-(6)]
     5       0.354366       0.354366       0.354366    24[8-(6),8-(6),8-(6),8-(6),8-(6,47),8-(6,47)]
     6       0.093812       0.093812       0.093812    24[8-(6),8-(6),8-(6),8-(6),8-(6,47),8-(6,47)]
     7       0.152628       0.152628       0.152628    24[8-(6),8-(6),8-(6),8-(6),8-(6),8-(6,47)]
     8       7.589911       7.589911       7.589911    24[8-(6),8-(6),8-(6),8-(6),8-(6),8-(6)]
     9       6.997634       6.997634       6.997634    24[8-(6),8-(6),8-(6),8-(6),8-(6,47),8-(6,47)]
    10       7.258188       7.258188       7.258188    24[8-(6),8-(6),8-(6),8-(6),8-(6,47),8-(6,47)]
    11       7.199372       7.199372       7.199372    24[8-(6),8-(6),8-(6),8-(6),8-(6),8-(6,47)]
    12      14.466089      14.466089      14.466089    24[8-(6),8-(6),8-(6),8-(6),8-(6),8-(6)]
    13      14.349634      14.349634      14.349634    24[8-(6),8-(6),8-(6),8-(6),8-(6,47),8-(6,47)]
    14      14.610188      14.610188      14.610188    24[8-(6),8-(6),8-(6),8-(6),8-(6,47),8-(6,47)]
    15      14.551372      14.551372      14.551372    24[8-(6),8-(6),8-(6),8-(6),8-(6),8-(6,47)]
    16       7.114089       7.114089       7.114089    24[8-(6),8-(6),8-(6),8-(6),8-(6),8-(6)]
    17        4.74998        4.74998        4.74998    47[8-(6),8-(6),8-(6,24)]
    18      10.462631      10.462631      10.462631    47[8-(6),8-(6),8-(6,24)]
    19      10.263539      10.263539      10.263539    47[8-(6),8-(6,24)]
    20       4.777918       4.777918       4.777918    47[8-(6),8-(6,24)]
    21        8.14381        8.14381        8.14381    47[8-(6),8-(6)]
    22       4.608675       4.608675       4.608675    47[8-(6),8-(6),8-(6,24)]
    23       12.10198       12.10198       12.10198    47[8-(6),8-(6),8-(6,24)]
    24       3.110631       3.110631       3.110631    47[8-(6),8-(6),8-(6,24)]
    25       2.911539       2.911539       2.911539    47[8-(6),8-(6,24)]
    26      12.129918      12.129918      12.129918    47[8-(6),8-(6,24)]
    27        0.79181        0.79181        0.79181    47[8-(6),8-(6)]
    28      11.960675      11.960675      11.960675    47[8-(6),8-(6),8-(6,24)]
    29        9.95402        9.95402        9.95402    47[8-(6),8-(6),8-(6,24)]
    30       4.241369       4.241369       4.241369    47[8-(6),8-(6),8-(6,24)]
    31       4.440461       4.440461       4.440461    47[8-(6),8-(6,24)]
    32       9.926082       9.926082       9.926082    47[8-(6),8-(6,24)]
    33        6.56019        6.56019        6.56019    47[8-(6),8-(6)]
    34      10.095325      10.095325      10.095325    47[8-(6),8-(6),8-(6,24)]
    35        2.60202        2.60202        2.60202    47[8-(6),8-(6),8-(6,24)]
    36      11.593369      11.593369      11.593369    47[8-(6),8-(6),8-(6,24)]
    37      11.792461      11.792461      11.792461    47[8-(6),8-(6,24)]
    38       2.574082       2.574082       2.574082    47[8-(6),8-(6,24)]
    39       13.91219       13.91219       13.91219    47[8-(6),8-(6)]
    40       2.743325       2.743325       2.743325    47[8-(6),8-(6),8-(6,24)]
    41       5.655158       5.655158       5.655158    6[6-(8,8),8-(0),8-(24)]
    42       5.533115       5.533115       5.533115    6[6-(8,8),8-(24),8-(47)]
    43       9.891381       9.891381       9.891381    6[6-(8,8),8-(0),8-(24)]
    44       9.732578       9.732578       9.732578    6[6-(8,8),8-(24),8-(47)]
    45       8.146016       8.146016       8.146016    6[6-(8,8),8-(0),8-(24,47)]
    46       6.806482       6.806482       6.806482    6[6-(8,8),8-(24,47),8-(47)]
    47       5.281677       5.281677       5.281677    6[6-(8,8),8-(0),8-(24)]
    48        5.33167        5.33167        5.33167    6[6-(8,8),8-(0),8-(24)]
    49       9.695818       9.695818       9.695818    6[6-(8,8),8-(24),8-(47)]
    50       9.598771       9.598771       9.598771    6[6-(8,8),8-(0),8-(24)]
    51       8.138664       8.138664       8.138664    6[6-(8,8),8-(0),8-(24,47)]
    52        6.83883        6.83883        6.83883    6[6-(8,8),8-(0),8-(24,47)]
    53       6.903528       6.903528       6.903528    6[6-(8,8),8-(0),8-(24,47)]
    54       8.216595       8.216595       8.216595    6[6-(8,8),8-(24),8-(47)]
    55       9.638472       9.638472       9.638472    6[6-(8,8),8-(24),8-(47)]
    56        9.77816        9.77816        9.77816    6[6-(8,8),8-(0),8-(24)]
    57       5.399309       5.399309       5.399309    6[6-(8,8),8-(24),8-(47)]
    58       5.358138       5.358138       5.358138    6[6-(8,8),8-(0),8-(24)]
    59      12.732194      12.732194      12.732194    6[6-(8,8),8-(24),8-(47)]
    60      12.838062      12.838062      12.838062    6[6-(8,8),8-(24),8-(47)]
    61      14.076139      14.076139      14.076139    6[6-(8,8),8-(0),8-(24)]
    62       0.723437       0.723437       0.723437    6[6-(8,8),8-(0),8-(24)]
    63       2.465861       2.465861       2.465861    6[6-(8,8),8-(0),8-(24)]
    64       2.321762       2.321762       2.321762    6[6-(8,8),8-(24),8-(47)]
    65      13.007158      13.007158      13.007158    6[6-(8,8),8-(0),8-(24)]
    66      12.885115      12.885115      12.885115    6[6-(8,8),8-(24),8-(47)]
    67       2.539381       2.539381       2.539381    6[6-(8,8),8-(0),8-(24)]
    68       2.380578       2.380578       2.380578    6[6-(8,8),8-(24),8-(47)]
    69       0.794016       0.794016       0.794016    6[6-(8,8),8-(0),8-(24,47)]
    70      14.158482      14.158482      14.158482    6[6-(8,8),8-(24,47),8-(47)]
    71      12.633677      12.633677      12.633677    6[6-(8,8),8-(0),8-(24)]
    72       12.68367       12.68367       12.68367    6[6-(8,8),8-(0),8-(24)]
    73       2.343818       2.343818       2.343818    6[6-(8,8),8-(24),8-(47)]
    74       2.246771       2.246771       2.246771    6[6-(8,8),8-(0),8-(24)]
    75       0.786664       0.786664       0.786664    6[6-(8,8),8-(0),8-(24,47)]
    76       14.19083       14.19083       14.19083    6[6-(8,8),8-(0),8-(24,47)]
    77      14.255528      14.255528      14.255528    6[6-(8,8),8-(0),8-(24,47)]
    78       0.864595       0.864595       0.864595    6[6-(8,8),8-(24),8-(47)]
    79       2.286472       2.286472       2.286472    6[6-(8,8),8-(24),8-(47)]
    80        2.42616        2.42616        2.42616    6[6-(8,8),8-(0),8-(24)]
    81      12.751309      12.751309      12.751309    6[6-(8,8),8-(24),8-(47)]
    82      12.710138      12.710138      12.710138    6[6-(8,8),8-(0),8-(24)]
    83       5.380194       5.380194       5.380194    6[6-(8,8),8-(24),8-(47)]
    84       5.486062       5.486062       5.486062    6[6-(8,8),8-(24),8-(47)]
    85       6.724139       6.724139       6.724139    6[6-(8,8),8-(0),8-(24)]
    86       8.075437       8.075437       8.075437    6[6-(8,8),8-(0),8-(24)]
    87       9.817861       9.817861       9.817861    6[6-(8,8),8-(0),8-(24)]
    88       9.673762       9.673762       9.673762    6[6-(8,8),8-(24),8-(47)]
    89       9.048842       9.048842       9.048842    6[6-(8,8),8-(0),8-(24)]
    90       9.170885       9.170885       9.170885    6[6-(8,8),8-(24),8-(47)]
    91       4.812619       4.812619       4.812619    6[6-(8,8),8-(0),8-(24)]
    92       4.971422       4.971422       4.971422    6[6-(8,8),8-(24),8-(47)]
    93       6.557984       6.557984       6.557984    6[6-(8,8),8-(0),8-(24,47)]
    94       7.897518       7.897518       7.897518    6[6-(8,8),8-(24,47),8-(47)]
    95       9.422323       9.422323       9.422323    6[6-(8,8),8-(0),8-(24)]
    96        9.37233        9.37233        9.37233    6[6-(8,8),8-(0),8-(24)]
    97       5.008182       5.008182       5.008182    6[6-(8,8),8-(24),8-(47)]
    98       5.105229       5.105229       5.105229    6[6-(8,8),8-(0),8-(24)]
    99       6.565336       6.565336       6.565336    6[6-(8,8),8-(0),8-(24,47)]
   100        7.86517        7.86517        7.86517    6[6-(8,8),8-(0),8-(24,47)]
   101       7.800472       7.800472       7.800472    6[6-(8,8),8-(0),8-(24,47)]
   102       6.487405       6.487405       6.487405    6[6-(8,8),8-(24),8-(47)]
   103       5.065528       5.065528       5.065528    6[6-(8,8),8-(24),8-(47)]
   104        4.92584        4.92584        4.92584    6[6-(8,8),8-(0),8-(24)]
   105       9.304691       9.304691       9.304691    6[6-(8,8),8-(24),8-(47)]
   106       9.345862       9.345862       9.345862    6[6-(8,8),8-(0),8-(24)]
   107       1.971806       1.971806       1.971806    6[6-(8,8),8-(24),8-(47)]
   108       1.865938       1.865938       1.865938    6[6-(8,8),8-(24),8-(47)]
   109       0.627861       0.627861       0.627861    6[6-(8,8),8-(0),8-(24)]
   110      13.980563      13.980563      13.980563    6[6-(8,8),8-(0),8-(24)]
   111      12.238139      12.238139      12.238139    6[6-(8,8),8-(0),8-(24)]
   112      12.382238      12.382238      12.382238    6[6-(8,8),8-(24),8-(47)]
   113       1.696842       1.696842       1.696842    6[6-(8,8),8-(0),8-(24)]
   114       1.818885       1.818885       1.818885    6[6-(8,8),8-(24),8-(47)]
   115      12.164619      12.164619      12.164619    6[6-(8,8),8-(0),8-(24)]
   116      12.323422      12.323422      12.323422    6[6-(8,8),8-(24),8-(47)]
   117      13.909984      13.909984      13.909984    6[6-(8,8),8-(0),8-(24,47)]
   118       0.545518       0.545518       0.545518    6[6-(8,8),8-(24,47),8-(47)]
   119       2.070323       2.070323       2.070323    6[6-(8,8),8-(0),8-(24)]
   120        2.02033        2.02033        2.02033    6[6-(8,8),8-(0),8-(24)]
   121      12.360182      12.360182      12.360182    6[6-(8,8),8-(24),8-(47)]
   122      12.457229      12.457229      12.457229    6[6-(8,8),8-(0),8-(24)]
   123      13.917336      13.917336      13.917336    6[6-(8,8),8-(0),8-(24,47)]
   124        0.51317        0.51317        0.51317    6[6-(8,8),8-(0),8-(24,47)]
   125       0.448472       0.448472       0.448472    6[6-(8,8),8-(0),8-(24,47)]
   126      13.839405      13.839405      13.839405    6[6-(8,8),8-(24),8-(47)]
   127      12.417528      12.417528      12.417528    6[6-(8,8),8-(24),8-(47)]
   128       12.27784       12.27784       12.27784    6[6-(8,8),8-(0),8-(24)]
   129       1.952691       1.952691       1.952691    6[6-(8,8),8-(24),8-(47)]
   130       1.993862       1.993862       1.993862    6[6-(8,8),8-(0),8-(24)]
   131       9.323806       9.323806       9.323806    6[6-(8,8),8-(24),8-(47)]
   132       9.217938       9.217938       9.217938    6[6-(8,8),8-(24),8-(47)]
   133       7.979861       7.979861       7.979861    6[6-(8,8),8-(0),8-(24)]
   134       6.628563       6.628563       6.628563    6[6-(8,8),8-(0),8-(24)]
   135       4.886139       4.886139       4.886139    6[6-(8,8),8-(0),8-(24)]
   136       5.030238       5.030238       5.030238    6[6-(8,8),8-(24),8-(47)]
   137       6.671205       6.671205       6.671205    8[6-(6,8),24-(8,8,8,8,8)]
   138       4.828794       4.828794       4.828794    8[6-(6,8)]
   139       6.441822       6.441822       6.441822    8[6-(6,8),24-(8,8,8,8,8)]
   140       4.600882       4.600882       4.600882    8[6-(6,8),47-(8,8)]
   141        9.04443        9.04443        9.04443    8[6-(6,8),24-(8,8,8,8,8)]
   142      10.780973      10.780973      10.780973    8[6-(6,8)]
   143        8.78711        8.78711        8.78711    8[6-(6,8),24-(8,8,8,8,8)]
   144      10.498656      10.498656      10.498656    8[6-(6,8),47-(8,8)]
   145        8.71359        8.71359        8.71359    8[6-(6,8),24-(8,8,8,8,8),47-(8,8)]
   146       8.604781       8.604781       8.604781    8[6-(6,8)]
   147       6.525635       6.525635       6.525635    8[6-(6,8),24-(8,8,8,8,8),47-(8)]
   148       6.115394       6.115394       6.115394    8[6-(6,8),47-(8)]
   149       6.200677       6.200677       6.200677    8[6-(6,8),24-(8,8,8,8,8)]
   150       4.424434       4.424434       4.424434    8[6-(6,8)]
   151       6.318309       6.318309       6.318309    8[6-(6,8),24-(8,8,8,8,8)]
   152       4.503835       4.503835       4.503835    8[6-(6,8)]
   153       8.763584       8.763584       8.763584    8[6-(6,8),24-(8,8,8,8,8)]
   154      10.635403      10.635403      10.635403    8[6-(6,8),47-(8,8)]
   155       8.569491       8.569491       8.569491    8[6-(6,8),24-(8,8,8,8,8)]
   156      10.473659      10.473659      10.473659    8[6-(6,8)]
   157       8.507734       8.507734       8.507734    8[6-(6,8),24-(8,8,8,8,8),47-(8)]
   158       8.695946       8.695946       8.695946    8[6-(6,8)]
   159       6.380066       6.380066       6.380066    8[6-(6,8),24-(8,8,8,8,8),47-(8,8)]
   160       6.312427       6.312427       6.312427    8[6-(6,8)]
   161       6.435941       6.435941       6.435941    8[6-(6,8),24-(8,8,8,8,8),47-(8,8)]
   162       6.409474       6.409474       6.409474    8[6-(6,8)]
   163       8.557728       8.557728       8.557728    8[6-(6,8),24-(8,8,8,8,8)]
   164       8.801814       8.801814       8.801814    8[6-(6,8),47-(8)]
   165       8.604781       8.604781       8.604781    8[6-(6,8),24-(8,8,8,8,8)]
   166      10.497186      10.497186      10.497186    8[6-(6,8),47-(8)]
   167       8.816518       8.816518       8.816518    8[6-(6,8),24-(8,8,8,8,8)]
   168      10.714805      10.714805      10.714805    8[6-(6,8)]
   169       6.353598       6.353598       6.353598    8[6-(6,8),24-(8,8,8,8,8)]
   170       4.592059       4.592059       4.592059    8[6-(6,8),47-(8,8)]
   171       6.271256       6.271256       6.271256    8[6-(6,8),24-(8,8,8,8,8)]
   172        4.48325        4.48325        4.48325    8[6-(6,8)]
   173      13.671779      13.671779      13.671779    8[6-(6,8),24-(8,8,8,8,8)]
   174      11.770552      11.770552      11.770552    8[6-(6,8),47-(8,8)]
   175      13.877635      13.877635      13.877635    8[6-(6,8),24-(8,8,8,8,8)]
   176      11.970526      11.970526      11.970526    8[6-(6,8),47-(8)]
   177      13.774707      13.774707      13.774707    8[6-(6,8),24-(8,8,8,8,8)]
   178      13.420341      13.420341      13.420341    8[6-(6,8)]
   179       1.260133       1.260133       1.260133    8[6-(6,8),24-(8,8,8,8,8)]
   180       1.218962       1.218962       1.218962    8[6-(6,8)]
   181       1.592443       1.592443       1.592443    8[6-(6,8),24-(8,8,8,8,8)]
   182       3.368686       3.368686       3.368686    8[6-(6,8)]
   183       1.316008       1.316008       1.316008    8[6-(6,8),24-(8,8,8,8,8)]
   184       3.112837       3.112837       3.112837    8[6-(6,8),47-(8,8)]
   185      14.023205      14.023205      14.023205    8[6-(6,8),24-(8,8,8,8,8)]
   186      12.180794      12.180794      12.180794    8[6-(6,8)]
   187      13.793822      13.793822      13.793822    8[6-(6,8),24-(8,8,8,8,8)]
   188      11.952882      11.952882      11.952882    8[6-(6,8),47-(8,8)]
   189        1.69243        1.69243        1.69243    8[6-(6,8),24-(8,8,8,8,8)]
   190       3.428973       3.428973       3.428973    8[6-(6,8)]
   191        1.43511        1.43511        1.43511    8[6-(6,8),24-(8,8,8,8,8)]
   192       3.146656       3.146656       3.146656    8[6-(6,8),47-(8,8)]
   193        1.36159        1.36159        1.36159    8[6-(6,8),24-(8,8,8,8,8),47-(8,8)]
   194       1.252781       1.252781       1.252781    8[6-(6,8)]
   195      13.877635      13.877635      13.877635    8[6-(6,8),24-(8,8,8,8,8),47-(8)]
   196      13.467394      13.467394      13.467394    8[6-(6,8),47-(8)]
   197      13.552677      13.552677      13.552677    8[6-(6,8),24-(8,8,8,8,8)]
   198      11.776434      11.776434      11.776434    8[6-(6,8)]
   199      13.670309      13.670309      13.670309    8[6-(6,8),24-(8,8,8,8,8)]
   200      11.855835      11.855835      11.855835    8[6-(6,8)]
   201       1.411584       1.411584       1.411584    8[6-(6,8),24-(8,8,8,8,8)]
   202       3.283403       3.283403       3.283403    8[6-(6,8),47-(8,8)]
   203       1.217491       1.217491       1.217491    8[6-(6,8),24-(8,8,8,8,8)]
   204       3.121659       3.121659       3.121659    8[6-(6,8)]
   205       1.155734       1.155734       1.155734    8[6-(6,8),24-(8,8,8,8,8),47-(8)]
   206       1.343946       1.343946       1.343946    8[6-(6,8)]
   207      13.732066      13.732066      13.732066    8[6-(6,8),24-(8,8,8,8,8),47-(8,8)]
   208      13.664427      13.664427      13.664427    8[6-(6,8)]
   209      13.787941      13.787941      13.787941    8[6-(6,8),24-(8,8,8,8,8),47-(8,8)]
   210      13.761474      13.761474      13.761474    8[6-(6,8)]
   211       1.205728       1.205728       1.205728    8[6-(6,8),24-(8,8,8,8,8)]
   212       1.449814       1.449814       1.449814    8[6-(6,8),47-(8)]
   213       1.252781       1.252781       1.252781    8[6-(6,8),24-(8,8,8,8,8)]
   214       3.145186       3.145186       3.145186    8[6-(6,8),47-(8)]
   215       1.464518       1.464518       1.464518    8[6-(6,8),24-(8,8,8,8,8)]
   216       3.362805       3.362805       3.362805    8[6-(6,8)]
   217      13.705598      13.705598      13.705598    8[6-(6,8),24-(8,8,8,8,8)]
   218      11.944059      11.944059      11.944059    8[6-(6,8),47-(8,8)]
   219      13.623256      13.623256      13.623256    8[6-(6,8),24-(8,8,8,8,8)]
   220       11.83525       11.83525       11.83525    8[6-(6,8)]
   221       6.319779       6.319779       6.319779    8[6-(6,8),24-(8,8,8,8,8)]
   222       4.418552       4.418552       4.418552    8[6-(6,8),47-(8,8)]
   223       6.525635       6.525635       6.525635    8[6-(6,8),24-(8,8,8,8,8)]
   224       4.618526       4.618526       4.618526    8[6-(6,8),47-(8)]
   225       6.422707       6.422707       6.422707    8[6-(6,8),24-(8,8,8,8,8)]
   226       6.068341       6.068341       6.068341    8[6-(6,8)]
   227       8.612133       8.612133       8.612133    8[6-(6,8),24-(8,8,8,8,8)]
   228       8.570962       8.570962       8.570962    8[6-(6,8)]
   229       8.944443       8.944443       8.944443    8[6-(6,8),24-(8,8,8,8,8)]
   230      10.720686      10.720686      10.720686    8[6-(6,8)]
   231       8.668008       8.668008       8.668008    8[6-(6,8),24-(8,8,8,8,8)]
   232      10.464837      10.464837      10.464837    8[6-(6,8),47-(8,8)]
   233       8.032795       8.032795       8.032795    8[6-(6,8),24-(8,8,8,8,8)]
   234       9.875206       9.875206       9.875206    8[6-(6,8)]
   235       8.262178       8.262178       8.262178    8[6-(6,8),24-(8,8,8,8,8)]
   236      10.103118      10.103118      10.103118    8[6-(6,8),47-(8,8)]
   237        5.65957        5.65957        5.65957    8[6-(6,8),24-(8,8,8,8,8)]
   238       3.923027       3.923027       3.923027    8[6-(6,8)]
   239        5.91689        5.91689        5.91689    8[6-(6,8),24-(8,8,8,8,8)]
   240       4.205344       4.205344       4.205344    8[6-(6,8),47-(8,8)]
   241        5.99041        5.99041        5.99041    8[6-(6,8),24-(8,8,8,8,8),47-(8,8)]
   242       6.099219       6.099219       6.099219    8[6-(6,8)]
   243       8.178365       8.178365       8.178365    8[6-(6,8),24-(8,8,8,8,8),47-(8)]
   244       8.588606       8.588606       8.588606    8[6-(6,8),47-(8)]
   245       8.503323       8.503323       8.503323    8[6-(6,8),24-(8,8,8,8,8)]
   246      10.279566      10.279566      10.279566    8[6-(6,8)]
   247       8.385691       8.385691       8.385691    8[6-(6,8),24-(8,8,8,8,8)]
   248      10.200165      10.200165      10.200165    8[6-(6,8)]
   249       5.940416       5.940416       5.940416    8[6-(6,8),24-(8,8,8,8,8)]
   250       4.068597       4.068597       4.068597    8[6-(6,8),47-(8,8)]
   251       6.134509       6.134509       6.134509    8[6-(6,8),24-(8,8,8,8,8)]
   252       4.230341       4.230341       4.230341    8[6-(6,8)]
   253       6.196266       6.196266       6.196266    8[6-(6,8),24-(8,8,8,8,8),47-(8)]
   254       6.008054       6.008054       6.008054    8[6-(6,8)]
   255       8.323934       8.323934       8.323934    8[6-(6,8),24-(8,8,8,8,8),47-(8,8)]
   256       8.391573       8.391573       8.391573    8[6-(6,8)]
   257       8.268059       8.268059       8.268059    8[6-(6,8),24-(8,8,8,8,8),47-(8,8)]
   258       8.294526       8.294526       8.294526    8[6-(6,8)]
   259       6.146272       6.146272       6.146272    8[6-(6,8),24-(8,8,8,8,8)]
   260       5.902186       5.902186       5.902186    8[6-(6,8),47-(8)]
   261       6.099219       6.099219       6.099219    8[6-(6,8),24-(8,8,8,8,8)]
   262       4.206814       4.206814       4.206814    8[6-(6,8),47-(8)]
   263       5.887482       5.887482       5.887482    8[6-(6,8),24-(8,8,8,8,8)]
   264       3.989195       3.989195       3.989195    8[6-(6,8)]
   265       8.350402       8.350402       8.350402    8[6-(6,8),24-(8,8,8,8,8)]
   266      10.111941      10.111941      10.111941    8[6-(6,8),47-(8,8)]
   267       8.432744       8.432744       8.432744    8[6-(6,8),24-(8,8,8,8,8)]
   268       10.22075       10.22075       10.22075    8[6-(6,8)]
   269       1.032221       1.032221       1.032221    8[6-(6,8),24-(8,8,8,8,8)]
   270       2.933448       2.933448       2.933448    8[6-(6,8),47-(8,8)]
   271       0.826365       0.826365       0.826365    8[6-(6,8),24-(8,8,8,8,8)]
   272       2.733474       2.733474       2.733474    8[6-(6,8),47-(8)]
   273       0.929293       0.929293       0.929293    8[6-(6,8),24-(8,8,8,8,8)]
   274       1.283659       1.283659       1.283659    8[6-(6,8)]
   275      13.443867      13.443867      13.443867    8[6-(6,8),24-(8,8,8,8,8)]
   276      13.485038      13.485038      13.485038    8[6-(6,8)]
   277      13.111557      13.111557      13.111557    8[6-(6,8),24-(8,8,8,8,8)]
   278      11.335314      11.335314      11.335314    8[6-(6,8)]
   279      13.387992      13.387992      13.387992    8[6-(6,8),24-(8,8,8,8,8)]
   280      11.591163      11.591163      11.591163    8[6-(6,8),47-(8,8)]
   281       0.680795       0.680795       0.680795    8[6-(6,8),24-(8,8,8,8,8)]
   282       2.523206       2.523206       2.523206    8[6-(6,8)]
   283       0.910178       0.910178       0.910178    8[6-(6,8),24-(8,8,8,8,8)]
   284       2.751118       2.751118       2.751118    8[6-(6,8),47-(8,8)]
   285       13.01157       13.01157       13.01157    8[6-(6,8),24-(8,8,8,8,8)]
   286      11.275027      11.275027      11.275027    8[6-(6,8)]
   287       13.26889       13.26889       13.26889    8[6-(6,8),24-(8,8,8,8,8)]
   288      11.557344      11.557344      11.557344    8[6-(6,8),47-(8,8)]
   289       13.34241       13.34241       13.34241    8[6-(6,8),24-(8,8,8,8,8),47-(8,8)]
   290      13.451219      13.451219      13.451219    8[6-(6,8)]
   291       0.826365       0.826365       0.826365    8[6-(6,8),24-(8,8,8,8,8),47-(8)]
   292       1.236606       1.236606       1.236606    8[6-(6,8),47-(8)]
   293       1.151323       1.151323       1.151323    8[6-(6,8),24-(8,8,8,8,8)]
   294       2.927566       2.927566       2.927566    8[6-(6,8)]
   295       1.033691       1.033691       1.033691    8[6-(6,8),24-(8,8,8,8,8)]
   296       2.848165       2.848165       2.848165    8[6-(6,8)]
   297      13.292416      13.292416      13.292416    8[6-(6,8),24-(8,8,8,8,8)]
   298      11.420597      11.420597      11.420597    8[6-(6,8),47-(8,8)]
   299      13.486509      13.486509      13.486509    8[6-(6,8),24-(8,8,8,8,8)]
   300      11.582341      11.582341      11.582341    8[6-(6,8)]
   301      13.548266      13.548266      13.548266    8[6-(6,8),24-(8,8,8,8,8),47-(8)]
   302      13.360054      13.360054      13.360054    8[6-(6,8)]
   303       0.971934       0.971934       0.971934    8[6-(6,8),24-(8,8,8,8,8),47-(8,8)]
   304       1.039573       1.039573       1.039573    8[6-(6,8)]
   305       0.916059       0.916059       0.916059    8[6-(6,8),24-(8,8,8,8,8),47-(8,8)]
   306       0.942526       0.942526       0.942526    8[6-(6,8)]
   307      13.498272      13.498272      13.498272    8[6-(6,8),24-(8,8,8,8,8)]
   308      13.254186      13.254186      13.254186    8[6-(6,8),47-(8)]
   309      13.451219      13.451219      13.451219    8[6-(6,8),24-(8,8,8,8,8)]
   310      11.558814      11.558814      11.558814    8[6-(6,8),47-(8)]
   311      13.239482      13.239482      13.239482    8[6-(6,8),24-(8,8,8,8,8)]
   312      11.341195      11.341195      11.341195    8[6-(6,8)]
   313       0.998402       0.998402       0.998402    8[6-(6,8),24-(8,8,8,8,8)]
   314       2.759941       2.759941       2.759941    8[6-(6,8),47-(8,8)]
   315       1.080744       1.080744       1.080744    8[6-(6,8),24-(8,8,8,8,8)]
   316        2.86875        2.86875        2.86875    8[6-(6,8)]
   317       8.384221       8.384221       8.384221    8[6-(6,8),24-(8,8,8,8,8)]
   318      10.285448      10.285448      10.285448    8[6-(6,8),47-(8,8)]
   319       8.178365       8.178365       8.178365    8[6-(6,8),24-(8,8,8,8,8)]
   320      10.085474      10.085474      10.085474    8[6-(6,8),47-(8)]
   321       8.281293       8.281293       8.281293    8[6-(6,8),24-(8,8,8,8,8)]
   322       8.635659       8.635659       8.635659    8[6-(6,8)]
   323       6.091867       6.091867       6.091867    8[6-(6,8),24-(8,8,8,8,8)]
   324       6.133038       6.133038       6.133038    8[6-(6,8)]
   325       5.759557       5.759557       5.759557    8[6-(6,8),24-(8,8,8,8,8)]
   326       3.983314       3.983314       3.983314    8[6-(6,8)]
   327       6.035992       6.035992       6.035992    8[6-(6,8),24-(8,8,8,8,8)]
   328       4.239163       4.239163       4.239163    8[6-(6,8),47-(8,8)]
