# Supplementary material for: A collection of forcefield precursors for metal–organic frameworks
Source: RSC Adv. 2019 Nov 13;9(63):36492–507. doi: 10.1039/c9ra07327b (PMC9075174; doi:10.1039/c9ra07327b)
Supplement: RA-009-C9RA07327B-s2762 [file RA-009-C9RA07327B-s2762.txt]

WOWGEU_clean

4.978000    0.000000    0.000000
-0.281507    8.184160    0.000000
0.000000    0.000000    12.000000

     1          2.489          2.489          2.489    13[8-(15),8-(15),8-(15),8-(15),9-(13),9-(13)]
     2          2.489          2.489          2.489    13[8-(15),8-(15),8-(15),8-(15),9-(13),9-(13)]
     3       3.534599       3.534599       3.534599    13[8-(15),8-(15),9-(13),9-(13)]
     4       1.161894       1.161894       1.161894    13[8-(15),8-(15),9-(13),9-(13)]
     5      -0.242027      -0.242027      -0.242027    15[6-(1,1,6),8-(13),8-(13),8-(13)]
     6       -0.03948       -0.03948       -0.03948    15[6-(1,1,6),8-(13),8-(13),8-(13)]
     7       -0.03948       -0.03948       -0.03948    15[6-(1,1,6),8-(13),8-(13),8-(13)]
     8      -0.242027      -0.242027      -0.242027    15[6-(1,1,6),8-(13),8-(13),8-(13)]
     9       4.643486       4.643486       4.643486    1[6-(1,6,15)]
    10       3.458811       3.458811       3.458811    1[6-(1,6,15)]
    11       0.053007       0.053007       0.053007    1[6-(1,6,15)]
    12       1.237682       1.237682       1.237682    1[6-(1,6,15)]
    13       0.053007       0.053007       0.053007    1[6-(1,6,15)]
    14       1.237682       1.237682       1.237682    1[6-(1,6,15)]
    15       4.643486       4.643486       4.643486    1[6-(1,6,15)]
    16       3.458811       3.458811       3.458811    1[6-(1,6,15)]
    17       4.427461       4.427461       4.427461    6[1-(0),1-(0),6-(1,1,15),15-(8,8,8)]
    18       0.269032       0.269032       0.269032    6[1-(0),1-(0),6-(1,1,15),15-(8,8,8)]
    19       0.269032       0.269032       0.269032    6[1-(0),1-(0),6-(1,1,15),15-(8,8,8)]
    20       4.427461       4.427461       4.427461    6[1-(0),1-(0),6-(1,1,15),15-(8,8,8)]
    21       4.583872       4.583872       4.583872    8[13-(8,9,9),15-(6,8,8)]
    22       3.719515       3.719515       3.719515    8[13-(8,8,8,9,9),15-(6,8,8)]
    23       1.184528       1.184528       1.184528    8[13-(8,8,8,9,9),15-(6,8,8)]
    24       0.112621       0.112621       0.112621    8[13-(8,9,9),15-(6,8,8)]
    25       0.976978       0.976978       0.976978    8[13-(8,8,8,9,9),15-(6,8,8)]
    26       3.511965       3.511965       3.511965    8[13-(8,8,8,9,9),15-(6,8,8)]
    27       0.112621       0.112621       0.112621    8[13-(8,9,9),15-(6,8,8)]
    28       0.976978       0.976978       0.976978    8[13-(8,8,8,9,9),15-(6,8,8)]
    29       3.511965       3.511965       3.511965    8[13-(8,8,8,9,9),15-(6,8,8)]
    30       4.583872       4.583872       4.583872    8[13-(8,9,9),15-(6,8,8)]
    31       3.719515       3.719515       3.719515    8[13-(8,8,8,9,9),15-(6,8,8)]
    32       1.184528       1.184528       1.184528    8[13-(8,8,8,9,9),15-(6,8,8)]
    33       2.454887       2.454887       2.454887    9[13-(8,8,8,8,9),13-(8,8,9)]
    34       2.241606       2.241606       2.241606    9[13-(8,8,8,8,9),13-(8,8,9)]
    35       2.241606       2.241606       2.241606    9[13-(8,8,8,8,9),13-(8,8,9)]
    36       2.454887       2.454887       2.454887    9[13-(8,8,8,8,9),13-(8,8,9)]
