# Supplementary material for: A collection of forcefield precursors for metal–organic frameworks
Source: RSC Adv. 2019 Nov 13;9(63):36492–507. doi: 10.1039/c9ra07327b (PMC9075174; doi:10.1039/c9ra07327b)
Supplement: RA-009-C9RA07327B-s2763 [file RA-009-C9RA07327B-s2763.txt]

WOWHAR_clean

12.461600    0.000000    0.000000
6.230811    12.503850    0.000000
6.230811    0.000002    12.503850

     1      11.150779      11.150779      11.150779    23[8-(23),8-(23),8-(27),8-(27)]
     2       8.400628       8.400628       8.400628    23[8-(23),8-(23),8-(27),8-(27)]
     3      10.591623      10.591623      10.591623    23[8-(23),8-(23),8-(23)]
     4      11.150772      11.150772      11.150772    23[8-(23),8-(23),8-(27),8-(27)]
     5       8.400622       8.400622       8.400622    23[8-(23),8-(23),8-(27),8-(27)]
     6      10.591624      10.591624      10.591624    23[8-(23),8-(23),8-(23)]
     7       4.919972       4.919972       4.919972    23[8-(23),8-(23),8-(27),8-(27)]
     8      14.631428      14.631428      14.631428    23[8-(23),8-(23),8-(27),8-(27)]
     9      16.822421      16.822421      16.822421    23[8-(23),8-(23),8-(23)]
    10      17.381578      17.381578      17.381578    23[8-(23),8-(23),8-(27),8-(27)]
    11      14.631422      14.631422      14.631422    23[8-(23),8-(23),8-(27),8-(27)]
    12      16.822425      16.822425      16.822425    23[8-(23),8-(23),8-(23)]
    13       9.846426       9.846426       9.846426    27[7-(6,6),7-(6,6),8-(23),8-(23),8-(6),8-(6)]
    14       9.887165       9.887165       9.887165    27[7-(6,6),7-(6,6),8-(23),8-(23),8-(6),8-(6)]
    15       9.846414       9.846414       9.846414    27[7-(6,6),7-(6,6),8-(23),8-(23),8-(6),8-(6)]
    16       3.656362       3.656362       3.656362    27[7-(6,6),7-(6,6),8-(23),8-(23),8-(6),8-(6)]
    17       16.07722       16.07722       16.07722    27[7-(6,6),7-(6,6),8-(23),8-(23),8-(6),8-(6)]
    18       3.656362       3.656362       3.656362    27[7-(6,6),7-(6,6),8-(23),8-(23),8-(6),8-(6)]
    19       16.07722       16.07722       16.07722    27[7-(6,6),7-(6,6),8-(23),8-(23),8-(6),8-(6)]
    20       9.887165       9.887165       9.887165    27[7-(6,6),7-(6,6),8-(23),8-(23),8-(6),8-(6)]
    21      12.783124      12.783124      12.783124    1[6-(6,7)]
    22      14.909074      14.909074      14.909074    1[6-(6,7)]
    23       7.057013       7.057013       7.057013    1[6-(6,7)]
    24      12.678438      12.678438      12.678438    1[6-(6,7)]
    25      21.050151      21.050151      21.050151    1[6-(6,7)]
    26      19.329205      19.329205      19.329205    1[6-(6,7)]
    27      12.783116      12.783116      12.783116    1[6-(6,7)]
    28      14.909065      14.909065      14.909065    1[6-(6,7)]
    29      19.518618      19.518618      19.518618    1[6-(6,7)]
    30      12.678448      12.678448      12.678448    1[6-(6,7)]
    31        8.58854        8.58854        8.58854    1[6-(6,7)]
    32       6.867592       6.867592       6.867592    1[6-(6,7)]
    33        6.55232        6.55232        6.55232    1[6-(6,7)]
    34       8.678271       8.678271       8.678271    1[6-(6,7)]
    35      13.287808      13.287808      13.287808    1[6-(6,7)]
    36      18.909249      18.909249      18.909249    1[6-(6,7)]
    37      14.819342      14.819342      14.819342    1[6-(6,7)]
    38      13.098399      13.098399      13.098399    1[6-(6,7)]
    39        6.55232        6.55232        6.55232    1[6-(6,7)]
    40       8.678268       8.678268       8.678268    1[6-(6,7)]
    41      13.287822      13.287822      13.287822    1[6-(6,7)]
    42       6.447637       6.447637       6.447637    1[6-(6,7)]
    43      14.819349      14.819349      14.819349    1[6-(6,7)]
    44      13.098398      13.098398      13.098398    1[6-(6,7)]
    45      12.861633      12.861633      12.861633    6[1-(0),6-(1,7),7-(6,27)]
    46      14.081624      14.081624      14.081624    6[1-(0),6-(1,7),7-(6,27)]
    47      13.118345      13.118345      13.118345    6[1-(0),6-(6,7),7-(6,27)]
    48      11.908323      11.908323      11.908323    6[6-(1,7),6-(8,8),7-(6,27)]
    49      23.132487      23.132487      23.132487    6[6-(6,7),8-(27),8-(27)]
    50      19.091188      19.091188      19.091188    6[1-(0),6-(1,7),7-(6,27)]
    51      20.321148      20.321148      20.321148    6[1-(0),6-(1,7),7-(6,27)]
    52      19.336682      19.336682      19.336682    6[1-(0),6-(6,7),7-(6,27)]
    53        18.1304        18.1304        18.1304    6[6-(1,7),6-(8,8),7-(6,27)]
    54      16.846855      16.846855      16.846855    6[6-(6,7),8-(27),8-(27)]
    55      12.861623      12.861623      12.861623    6[1-(0),6-(1,7),7-(6,27)]
    56      14.081614      14.081614      14.081614    6[1-(0),6-(1,7),7-(6,27)]
    57       13.11833       13.11833       13.11833    6[1-(0),6-(6,7),7-(6,27)]
    58      11.908309      11.908309      11.908309    6[6-(1,7),6-(8,8),7-(6,27)]
    59      10.670871      10.670871      10.670871    6[6-(6,7),8-(27),8-(27)]
    60       6.629576       6.629576       6.629576    6[1-(0),6-(1,7),7-(6,27)]
    61       7.859536       7.859536       7.859536    6[1-(0),6-(1,7),7-(6,27)]
    62       6.875069       6.875069       6.875069    6[1-(0),6-(6,7),7-(6,27)]
    63       5.668786       5.668786       5.668786    6[6-(1,7),6-(8,8),7-(6,27)]
    64       4.385241       4.385241       4.385241    6[6-(6,7),8-(27),8-(27)]
    65      19.092429      19.092429      19.092429    6[1-(0),6-(1,7),7-(6,27)]
    66       7.850821       7.850821       7.850821    6[1-(0),6-(1,7),7-(6,27)]
    67       19.34914       19.34914       19.34914    6[1-(0),6-(6,7),7-(6,27)]
    68      18.139118      18.139118      18.139118    6[6-(1,7),6-(8,8),7-(6,27)]
    69      16.901682      16.901682      16.901682    6[6-(6,7),8-(27),8-(27)]
    70      12.860379      12.860379      12.860379    6[1-(0),6-(1,7),7-(6,27)]
    71      14.090339      14.090339      14.090339    6[1-(0),6-(1,7),7-(6,27)]
    72      13.105875      13.105875      13.105875    6[1-(0),6-(6,7),7-(6,27)]
    73      11.899592      11.899592      11.899592    6[6-(1,7),6-(8,8),7-(6,27)]
    74      10.616048      10.616048      10.616048    6[6-(6,7),8-(27),8-(27)]
    75       6.630827       6.630827       6.630827    6[1-(0),6-(1,7),7-(6,27)]
    76       7.850817       7.850817       7.850817    6[1-(0),6-(1,7),7-(6,27)]
    77       6.887534       6.887534       6.887534    6[1-(0),6-(6,7),7-(6,27)]
    78       5.677514       5.677514       5.677514    6[6-(1,7),6-(8,8),7-(6,27)]
    79      16.901677      16.901677      16.901677    6[6-(6,7),8-(27),8-(27)]
    80      12.860386      12.860386      12.860386    6[1-(0),6-(1,7),7-(6,27)]
    81      14.090345      14.090345      14.090345    6[1-(0),6-(1,7),7-(6,27)]
    82      13.105876      13.105876      13.105876    6[1-(0),6-(6,7),7-(6,27)]
    83      11.899594      11.899594      11.899594    6[6-(1,7),6-(8,8),7-(6,27)]
    84      10.616048      10.616048      10.616048    6[6-(6,7),8-(27),8-(27)]
    85      11.765013      11.765013      11.765013    7[6-(1,6),6-(6,6),27-(7,8,8,8,8)]
    86      14.223688      14.223688      14.223688    7[6-(1,6),6-(1,6),27-(7,8,8,8,8)]
    87      18.004537      18.004537      18.004537    7[6-(1,6),6-(6,6),27-(7,8,8,8,8)]
    88       20.44701       20.44701       20.44701    7[6-(1,6),6-(1,6),27-(7,8,8,8,8)]
    89      11.765002      11.765002      11.765002    7[6-(1,6),6-(6,6),27-(7,8,8,8,8)]
    90      14.223675      14.223675      14.223675    7[6-(1,6),6-(1,6),27-(7,8,8,8,8)]
    91       5.542924       5.542924       5.542924    7[6-(1,6),6-(6,6),27-(7,8,8,8,8)]
    92       7.985398       7.985398       7.985398    7[6-(1,6),6-(1,6),27-(7,8,8,8,8)]
    93      17.995809      17.995809      17.995809    7[6-(1,6),6-(6,6),27-(7,8,8,8,8)]
    94       7.992884       7.992884       7.992884    7[6-(1,6),6-(1,6),27-(7,8,8,8,8)]
    95      11.773728      11.773728      11.773728    7[6-(1,6),6-(6,6),27-(7,8,8,8,8)]
    96      14.216203      14.216203      14.216203    7[6-(1,6),6-(1,6),27-(7,8,8,8,8)]
    97       5.534206       5.534206       5.534206    7[6-(1,6),6-(6,6),27-(7,8,8,8,8)]
    98       7.992879       7.992879       7.992879    7[6-(1,6),6-(1,6),27-(7,8,8,8,8)]
    99      11.773733      11.773733      11.773733    7[6-(1,6),6-(6,6),27-(7,8,8,8,8)]
   100      14.216205      14.216205      14.216205    7[6-(1,6),6-(1,6),27-(7,8,8,8,8)]
   101      22.120605      22.120605      22.120605    8[6-(6,8),27-(7,7,8,8,8)]
   102       17.03377       17.03377       17.03377    8[6-(6,8),27-(7,7,8,8,8)]
   103      15.832481      15.832481      15.832481    8[6-(6,8),27-(7,7,8,8,8)]
   104      16.965241      16.965241      16.965241    8[6-(6,8),27-(7,7,8,8,8)]
   105      10.404205      10.404205      10.404205    8[23-(8,8,8),27-(7,7,8,8,8)]
   106      16.643729      16.643729      16.643729    8[23-(8,8,8),27-(7,7,8,8,8)]
   107       11.04722       11.04722       11.04722    8[23-(8,8),23-(8,8,8)]
   108      12.885309      12.885309      12.885309    8[23-(8,8,8),23-(8,8,8)]
   109       9.168006       9.168006       9.168006    8[23-(8,8,8),27-(7,7,8,8,8)]
   110        8.78669        8.78669        8.78669    8[23-(8,8,8),27-(7,7,8,8,8)]
   111       8.961149       8.961149       8.961149    8[23-(8,8),23-(8,8,8)]
   112       9.658989       9.658989       9.658989    8[6-(6,8),27-(7,7,8,8,8)]
   113      17.033774      17.033774      17.033774    8[6-(6,8),27-(7,7,8,8,8)]
   114       3.370866       3.370866       3.370866    8[6-(6,8),27-(7,7,8,8,8)]
   115       4.503626       4.503626       4.503626    8[6-(6,8),27-(7,7,8,8,8)]
   116      10.404197      10.404197      10.404197    8[23-(8,8,8),27-(7,7,8,8,8)]
   117       4.182119       4.182119       4.182119    8[23-(8,8,8),27-(7,7,8,8,8)]
   118      11.047218      11.047218      11.047218    8[23-(8,8),23-(8,8,8)]
   119      12.885302      12.885302      12.885302    8[23-(8,8,8),23-(8,8,8)]
   120       9.168014       9.168014       9.168014    8[23-(8,8,8),27-(7,7,8,8,8)]
   121       8.786681       8.786681       8.786681    8[23-(8,8,8),27-(7,7,8,8,8)]
   122       8.961146       8.961146       8.961146    8[23-(8,8),23-(8,8,8)]
   123      15.889799      15.889799      15.889799    8[6-(6,8),27-(7,7,8,8,8)]
   124      10.802965      10.802965      10.802965    8[6-(6,8),27-(7,7,8,8,8)]
   125       9.601673       9.601673       9.601673    8[6-(6,8),27-(7,7,8,8,8)]
   126      10.734435      10.734435      10.734435    8[6-(6,8),27-(7,7,8,8,8)]
   127      16.634999      16.634999      16.634999    8[23-(8,8,8),27-(7,7,8,8,8)]
   128      10.412928      10.412928      10.412928    8[23-(8,8,8),27-(7,7,8,8,8)]
   129       4.816416       4.816416       4.816416    8[23-(8,8),23-(8,8,8)]
   130       6.654502       6.654502       6.654502    8[23-(8,8,8),23-(8,8,8)]
   131      15.398805      15.398805      15.398805    8[23-(8,8,8),27-(7,7,8,8,8)]
   132      15.017487      15.017487      15.017487    8[23-(8,8,8),27-(7,7,8,8,8)]
   133       15.19195       15.19195       15.19195    8[23-(8,8),23-(8,8,8)]
   134      15.889795      15.889795      15.889795    8[6-(6,8),27-(7,7,8,8,8)]
   135      10.802979      10.802979      10.802979    8[6-(6,8),27-(7,7,8,8,8)]
   136       9.601675       9.601675       9.601675    8[6-(6,8),27-(7,7,8,8,8)]
   137      10.734432      10.734432      10.734432    8[6-(6,8),27-(7,7,8,8,8)]
   138      16.635002      16.635002      16.635002    8[23-(8,8,8),27-(7,7,8,8,8)]
   139       10.41292       10.41292       10.41292    8[23-(8,8,8),27-(7,7,8,8,8)]
   140      17.278023      17.278023      17.278023    8[23-(8,8),23-(8,8,8)]
   141      19.116109      19.116109      19.116109    8[23-(8,8,8),23-(8,8,8)]
   142      15.398815      15.398815      15.398815    8[23-(8,8,8),27-(7,7,8,8,8)]
   143      15.017483      15.017483      15.017483    8[23-(8,8,8),27-(7,7,8,8,8)]
   144      15.191945      15.191945      15.191945    8[23-(8,8),23-(8,8,8)]
   145      10.738172      10.738172      10.738172    8[23-(8,8),23-(8,8)]
   146      16.968972      16.968972      16.968972    8[23-(8,8),23-(8,8)]
