# Supplementary material for: A collection of forcefield precursors for metal–organic frameworks
Source: RSC Adv. 2019 Nov 13;9(63):36492–507. doi: 10.1039/c9ra07327b (PMC9075174; doi:10.1039/c9ra07327b)
Supplement: RA-009-C9RA07327B-s2764 [file RA-009-C9RA07327B-s2764.txt]

WOWHEV_clean

12.267900    0.000000    0.000000
6.133921    12.495544    0.000000
6.133921    -0.000005    12.495544

     1      12.486371      12.486371      12.486371    23[8-(23),8-(23),8-(28),8-(28)]
     2       9.024598       9.024598       9.024598    23[8-(23),8-(23),8-(28),8-(28)]
     3      12.991683      12.991683      12.991683    23[8-(23),8-(23),8-(23)]
     4      12.486354      12.486354      12.486354    23[8-(23),8-(23),8-(28),8-(28)]
     5       9.024615       9.024615       9.024615    23[8-(23),8-(23),8-(28),8-(28)]
     6      12.991672      12.991672      12.991672    23[8-(23),8-(23),8-(23)]
     7      18.620304      18.620304      18.620304    23[8-(23),8-(23),8-(28),8-(28)]
     8      15.158565      15.158565      15.158565    23[8-(23),8-(23),8-(28),8-(28)]
     9       6.857729       6.857729       6.857729    23[8-(23),8-(23),8-(23)]
    10       6.352421       6.352421       6.352421    23[8-(23),8-(23),8-(28),8-(28)]
    11      15.158548      15.158548      15.158548    23[8-(23),8-(23),8-(28),8-(28)]
    12       6.857725       6.857725       6.857725    23[8-(23),8-(23),8-(23)]
    13      13.760648      13.760648      13.760648    28[7-(6,6),7-(6,6),8-(23),8-(23),8-(6),8-(6)]
    14       13.80553       13.80553       13.80553    28[7-(6,6),7-(6,6),8-(23),8-(23),8-(6),8-(6)]
    15       7.626689       7.626689       7.626689    28[7-(6,6),7-(6,6),8-(23),8-(23),8-(6),8-(6)]
    16       13.80553       13.80553       13.80553    28[7-(6,6),7-(6,6),8-(23),8-(23),8-(6),8-(6)]
    17      13.760648      13.760648      13.760648    28[7-(6,6),7-(6,6),8-(23),8-(23),8-(6),8-(6)]
    18       7.671595       7.671595       7.671595    28[7-(6,6),7-(6,6),8-(23),8-(23),8-(6),8-(6)]
    19       7.626689       7.626689       7.626689    28[7-(6,6),7-(6,6),8-(23),8-(23),8-(6),8-(6)]
    20      19.939464      19.939464      19.939464    28[7-(6,6),7-(6,6),8-(23),8-(23),8-(6),8-(6)]
    21      16.988546      16.988546      16.988546    1[6-(6,7)]
    22      14.991336      14.991336      14.991336    1[6-(6,7)]
    23      16.703946      16.703946      16.703946    1[6-(6,7)]
    24       4.775875       4.775875       4.775875    1[6-(6,7)]
    25      15.023254      15.023254      15.023254    1[6-(6,7)]
    26      10.502513      10.502513      10.502513    1[6-(6,7)]
    27       4.720672       4.720672       4.720672    1[6-(6,7)]
    28      14.991354      14.991354      14.991354    1[6-(6,7)]
    29      16.703942      16.703942      16.703942    1[6-(6,7)]
    30      17.043754      17.043754      17.043754    1[6-(6,7)]
    31      15.023229      15.023229      15.023229    1[6-(6,7)]
    32      10.502527      10.502527      10.502527    1[6-(6,7)]
    33      10.854625      10.854625      10.854625    1[6-(6,7)]
    34        8.85741        8.85741        8.85741    1[6-(6,7)]
    35      10.570011      10.570011      10.570011    1[6-(6,7)]
    36      10.909814      10.909814      10.909814    1[6-(6,7)]
    37       8.889288       8.889288       8.889288    1[6-(6,7)]
    38       4.368589       4.368589       4.368589    1[6-(6,7)]
    39      10.854593      10.854593      10.854593    1[6-(6,7)]
    40       21.12528       21.12528       21.12528    1[6-(6,7)]
    41      10.569976      10.569976      10.569976    1[6-(6,7)]
    42      10.909815      10.909815      10.909815    1[6-(6,7)]
    43       8.889295       8.889295       8.889295    1[6-(6,7)]
    44      16.636451      16.636451      16.636451    1[6-(6,7)]
    45      16.940704      16.940704      16.940704    6[1-(0),6-(1,7),7-(6,28)]
    46      15.742133      15.742133      15.742133    6[1-(0),6-(1,7),7-(6,28)]
    47      16.733386      16.733386      16.733386    6[1-(0),6-(6,7),7-(6,28)]
    48      17.917236      17.917236      17.917236    6[6-(1,7),6-(8,8),7-(6,28)]
    49       6.941148       6.941148       6.941148    6[6-(6,7),8-(28),8-(28)]
    50       4.713311       4.713311       4.713311    6[1-(0),6-(1,7),7-(6,28)]
    51        3.49511        3.49511        3.49511    6[1-(0),6-(1,7),7-(6,28)]
    52       4.431156       4.431156       4.431156    6[1-(0),6-(6,7),7-(6,28)]
    53       5.670213       5.670213       5.670213    6[6-(1,7),6-(8,8),7-(6,28)]
    54       6.876151       6.876151       6.876151    6[6-(6,7),8-(28),8-(28)]
    55       4.672824       4.672824       4.672824    6[1-(0),6-(1,7),7-(6,28)]
    56      15.742148      15.742148      15.742148    6[1-(0),6-(1,7),7-(6,28)]
    57      16.733388      16.733388      16.733388    6[1-(0),6-(6,7),7-(6,28)]
    58       5.649342       5.649342       5.649342    6[6-(1,7),6-(8,8),7-(6,28)]
    59       6.941149       6.941149       6.941149    6[6-(6,7),8-(28),8-(28)]
    60      16.981185      16.981185      16.981185    6[1-(0),6-(1,7),7-(6,28)]
    61      15.762982      15.762982      15.762982    6[1-(0),6-(1,7),7-(6,28)]
    62      16.699017      16.699017      16.699017    6[1-(0),6-(6,7),7-(6,28)]
    63      17.938075      17.938075      17.938075    6[6-(1,7),6-(8,8),7-(6,28)]
    64      19.144007      19.144007      19.144007    6[6-(6,7),8-(28),8-(28)]
    65       10.80678       10.80678       10.80678    6[1-(0),6-(1,7),7-(6,28)]
    66       9.608206       9.608206       9.608206    6[1-(0),6-(1,7),7-(6,28)]
    67      10.599454      10.599454      10.599454    6[1-(0),6-(6,7),7-(6,28)]
    68      11.783307      11.783307      11.783307    6[6-(1,7),6-(8,8),7-(6,28)]
    69      13.075118      13.075118      13.075118    6[6-(6,7),8-(28),8-(28)]
    70      10.847246      10.847246      10.847246    6[1-(0),6-(1,7),7-(6,28)]
    71       9.629041       9.629041       9.629041    6[1-(0),6-(1,7),7-(6,28)]
    72      10.565079      10.565079      10.565079    6[1-(0),6-(6,7),7-(6,28)]
    73      11.804138      11.804138      11.804138    6[6-(1,7),6-(8,8),7-(6,28)]
    74      13.010072      13.010072      13.010072    6[6-(6,7),8-(28),8-(28)]
    75      10.806748      10.806748      10.806748    6[1-(0),6-(1,7),7-(6,28)]
    76       9.608175       9.608175       9.608175    6[1-(0),6-(1,7),7-(6,28)]
    77      10.599419      10.599419      10.599419    6[1-(0),6-(6,7),7-(6,28)]
    78      11.783271      11.783271      11.783271    6[6-(1,7),6-(8,8),7-(6,28)]
    79       13.07508       13.07508       13.07508    6[6-(6,7),8-(28),8-(28)]
    80       10.84725       10.84725       10.84725    6[1-(0),6-(1,7),7-(6,28)]
    81        9.62905        9.62905        9.62905    6[1-(0),6-(1,7),7-(6,28)]
    82      10.565094      10.565094      10.565094    6[1-(0),6-(6,7),7-(6,28)]
    83       11.80415       11.80415       11.80415    6[6-(1,7),6-(8,8),7-(6,28)]
    84      13.010086      13.010086      13.010086    6[6-(6,7),8-(28),8-(28)]
    85      18.049725      18.049725      18.049725    7[6-(1,6),6-(6,6),28-(7,8,8,8,8)]
    86      15.621912      15.621912      15.621912    7[6-(1,6),6-(1,6),28-(7,8,8,8,8)]
    87       5.784301       5.784301       5.784301    7[6-(1,6),6-(6,6),28-(7,8,8,8,8)]
    88       3.342991       3.342991       3.342991    7[6-(1,6),6-(1,6),28-(7,8,8,8,8)]
    89        5.78184        5.78184        5.78184    7[6-(1,6),6-(6,6),28-(7,8,8,8,8)]
    90      15.621918      15.621918      15.621918    7[6-(1,6),6-(1,6),28-(7,8,8,8,8)]
    91       18.05217       18.05217       18.05217    7[6-(1,6),6-(6,6),28-(7,8,8,8,8)]
    92      15.610856      15.610856      15.610856    7[6-(1,6),6-(1,6),28-(7,8,8,8,8)]
    93        11.9158        11.9158        11.9158    7[6-(1,6),6-(6,6),28-(7,8,8,8,8)]
    94       9.487981       9.487981       9.487981    7[6-(1,6),6-(1,6),28-(7,8,8,8,8)]
    95      11.918233      11.918233      11.918233    7[6-(1,6),6-(6,6),28-(7,8,8,8,8)]
    96       9.476917       9.476917       9.476917    7[6-(1,6),6-(1,6),28-(7,8,8,8,8)]
    97      11.915765      11.915765      11.915765    7[6-(1,6),6-(6,6),28-(7,8,8,8,8)]
    98      21.755849      21.755849      21.755849    7[6-(1,6),6-(1,6),28-(7,8,8,8,8)]
    99      11.918239      11.918239      11.918239    7[6-(1,6),6-(6,6),28-(7,8,8,8,8)]
   100       9.476931       9.476931       9.476931    7[6-(1,6),6-(1,6),28-(7,8,8,8,8)]
   101       7.966742       7.966742       7.966742    8[6-(6,8),28-(7,7,8,8,8)]
   102       6.840555       6.840555       6.840555    8[6-(6,8),28-(7,7,8,8,8)]
   103       7.909107       7.909107       7.909107    8[6-(6,8),28-(7,7,8,8,8)]
   104      12.868994      12.868994      12.868994    8[6-(6,8),28-(7,7,8,8,8)]
   105      13.223553      13.223553      13.223553    8[23-(8,8,8),28-(7,7,8,8,8)]
   106      13.228444      13.228444      13.228444    8[23-(8,8,8),28-(7,7,8,8,8)]
   107      12.561083      12.561083      12.561083    8[23-(8,8),23-(8,8,8)]
   108      10.768742      10.768742      10.768742    8[23-(8,8,8),23-(8,8,8)]
   109       8.257484       8.257484       8.257484    8[23-(8,8,8),28-(7,7,8,8,8)]
   110      14.768074      14.768074      14.768074    8[23-(8,8,8),28-(7,7,8,8,8)]
   111       8.474633       8.474633       8.474633    8[23-(8,8),23-(8,8,8)]
   112       7.966748       7.966748       7.966748    8[6-(6,8),28-(7,7,8,8,8)]
   113       6.840549       6.840549       6.840549    8[6-(6,8),28-(7,7,8,8,8)]
   114      20.176965      20.176965      20.176965    8[6-(6,8),28-(7,7,8,8,8)]
   115      12.869003      12.869003      12.869003    8[6-(6,8),28-(7,7,8,8,8)]
   116      13.223528      13.223528      13.223528    8[23-(8,8,8),28-(7,7,8,8,8)]
   117      13.228451      13.228451      13.228451    8[23-(8,8,8),28-(7,7,8,8,8)]
   118      12.561065      12.561065      12.561065    8[23-(8,8),23-(8,8,8)]
   119      10.768725      10.768725      10.768725    8[23-(8,8,8),23-(8,8,8)]
   120       8.257505       8.257505       8.257505    8[23-(8,8,8),28-(7,7,8,8,8)]
   121      14.768064      14.768064      14.768064    8[23-(8,8,8),28-(7,7,8,8,8)]
   122       8.474639       8.474639       8.474639    8[23-(8,8),23-(8,8,8)]
   123      14.100715      14.100715      14.100715    8[6-(6,8),28-(7,7,8,8,8)]
   124      12.974521      12.974521      12.974521    8[6-(6,8),28-(7,7,8,8,8)]
   125      14.043032      14.043032      14.043032    8[6-(6,8),28-(7,7,8,8,8)]
   126       6.735068       6.735068       6.735068    8[6-(6,8),28-(7,7,8,8,8)]
   127       19.35748       19.35748       19.35748    8[23-(8,8,8),28-(7,7,8,8,8)]
   128       7.094508       7.094508       7.094508    8[23-(8,8,8),28-(7,7,8,8,8)]
   129      18.695021      18.695021      18.695021    8[23-(8,8),23-(8,8,8)]
   130      16.902674      16.902674      16.902674    8[23-(8,8,8),23-(8,8,8)]
   131      14.391458      14.391458      14.391458    8[23-(8,8,8),28-(7,7,8,8,8)]
   132       8.634131       8.634131       8.634131    8[23-(8,8,8),28-(7,7,8,8,8)]
   133      14.608593      14.608593      14.608593    8[23-(8,8),23-(8,8,8)]
   134      14.100676      14.100676      14.100676    8[6-(6,8),28-(7,7,8,8,8)]
   135      12.974483      12.974483      12.974483    8[6-(6,8),28-(7,7,8,8,8)]
   136      14.043041      14.043041      14.043041    8[6-(6,8),28-(7,7,8,8,8)]
   137      19.002929      19.002929      19.002929    8[6-(6,8),28-(7,7,8,8,8)]
   138       7.089601       7.089601       7.089601    8[23-(8,8,8),28-(7,7,8,8,8)]
   139      19.362387      19.362387      19.362387    8[23-(8,8,8),28-(7,7,8,8,8)]
   140       6.427127       6.427127       6.427127    8[23-(8,8),23-(8,8,8)]
   141       4.634794       4.634794       4.634794    8[23-(8,8,8),23-(8,8,8)]
   142      14.391431      14.391431      14.391431    8[23-(8,8,8),28-(7,7,8,8,8)]
   143       8.634107       8.634107       8.634107    8[23-(8,8,8),28-(7,7,8,8,8)]
   144      14.608579      14.608579      14.608579    8[23-(8,8),23-(8,8,8)]
   145      12.876359      12.876359      12.876359    8[23-(8,8),23-(8,8)]
   146       6.742409       6.742409       6.742409    8[23-(8,8),23-(8,8)]
