# Supplementary material for: A collection of forcefield precursors for metal–organic frameworks
Source: RSC Adv. 2019 Nov 13;9(63):36492–507. doi: 10.1039/c9ra07327b (PMC9075174; doi:10.1039/c9ra07327b)
Supplement: RA-009-C9RA07327B-s2765 [file RA-009-C9RA07327B-s2765.txt]

WUDNAK_clean

10.850000    0.000000    0.000000
5.209404    10.290543    0.000000
2.034877    5.132189    12.437748

     1        6.79923        6.79923        6.79923    27[7-(6,6),8-(1,6),8-(6),8-(6),8-(6)]
     2      11.295051      11.295051      11.295051    27[7-(6,6),8-(1,6),8-(6),8-(6),8-(6)]
     3            0.0            0.0            0.0    27[8-(6),8-(6)]
     4       4.955332       4.955332       4.955332    1[6-(6,7)]
     5      14.307293      14.307293      14.307293    1[6-(6,6)]
     6       5.184908       5.184908       5.184908    1[6-(6,6)]
     7       6.589455       6.589455       6.589455    1[6-(6,7)]
     8       12.53019       12.53019       12.53019    1[6-(6,7)]
     9      13.529281      13.529281      13.529281    1[6-(6,6)]
    10       3.683909       3.683909       3.683909    1[6-(6,6)]
    11       2.611647       2.611647       2.611647    1[6-(6,7)]
    12      10.115727      10.115727      10.115727    1[6-(6,7)]
    13       10.29168       10.29168       10.29168    1[6-(6,6)]
    14       6.726639       6.726639       6.726639    1[6-(6,6)]
    15       6.496095       6.496095       6.496095    1[6-(6,7)]
    16      15.330464      15.330464      15.330464    1[6-(6,7)]
    17      15.064713      15.064713      15.064713    1[6-(6,6)]
    18       7.623491       7.623491       7.623491    1[6-(6,6)]
    19       7.746664       7.746664       7.746664    1[6-(6,7)]
    20      11.130949      11.130949      11.130949    1[6-(1,6,6)]
    21       9.682962       9.682962       9.682962    1[6-(1,6,6)]
    22       9.703844       9.703844       9.703844    1[6-(1,6,6)]
    23        8.20355        8.20355        8.20355    1[6-(1,6,6)]
    24      12.644941      12.644941      12.644941    1[8-(6,27)]
    25      13.138949      13.138949      13.138949    1[6-(6,7)]
    26       3.786988       3.786988       3.786988    1[6-(6,6)]
    27      12.909373      12.909373      12.909373    1[6-(6,6)]
    28      11.504826      11.504826      11.504826    1[6-(6,7)]
    29       5.564091       5.564091       5.564091    1[6-(6,7)]
    30          4.565          4.565          4.565    1[6-(6,6)]
    31      14.410372      14.410372      14.410372    1[6-(6,6)]
    32      15.482634      15.482634      15.482634    1[6-(6,7)]
    33       7.978554       7.978554       7.978554    1[6-(6,7)]
    34       7.802601       7.802601       7.802601    1[6-(6,6)]
    35      11.367642      11.367642      11.367642    1[6-(6,6)]
    36      11.598186      11.598186      11.598186    1[6-(6,7)]
    37       2.763817       2.763817       2.763817    1[6-(6,7)]
    38       3.029568       3.029568       3.029568    1[6-(6,6)]
    39       10.47079       10.47079       10.47079    1[6-(6,6)]
    40      10.347617      10.347617      10.347617    1[6-(6,7)]
    41       6.963332       6.963332       6.963332    1[6-(1,6,6)]
    42       8.411319       8.411319       8.411319    1[6-(1,6,6)]
    43       8.390437       8.390437       8.390437    1[6-(1,6,6)]
    44       9.890731       9.890731       9.890731    1[6-(1,6,6)]
    45        5.44934        5.44934        5.44934    1[8-(6,27)]
    46       4.986689       4.986689       4.986689    6[1-(0),6-(1,6),7-(6,27)]
    47       4.082256       4.082256       4.082256    6[1-(0),6-(1,7),6-(6,6)]
    48        4.11074        4.11074        4.11074    6[6-(1,6),6-(1,6),6-(6,6)]
    49       5.094467       5.094467       5.094467    6[1-(0),6-(1,7),6-(6,6)]
    50       5.941457       5.941457       5.941457    6[1-(0),6-(1,6),7-(6,27)]
    51      13.355173      13.355173      13.355173    6[1-(0),6-(1,6),7-(6)]
    52      13.951185      13.951185      13.951185    6[1-(0),6-(1,7),6-(6,6)]
    53       4.321729       4.321729       4.321729    6[6-(1,6),6-(1,6),6-(6,6)]
    54       2.852945       2.852945       2.852945    6[1-(0),6-(1,7),6-(6,6)]
    55       2.198388       2.198388       2.198388    6[1-(0),6-(1,6),7-(6)]
    56      10.570146      10.570146      10.570146    6[1-(0),6-(1,6),7-(6)]
    57      15.889599      15.889599      15.889599    6[1-(0),6-(1,7),6-(6,6)]
    58        5.72963        5.72963        5.72963    6[6-(1,6),6-(1,6),6-(6,6)]
    59       6.262909       6.262909       6.262909    6[1-(0),6-(1,7),6-(6,6)]
    60       6.107439       6.107439       6.107439    6[1-(0),6-(1,6),7-(6)]
    61      15.976816      15.976816      15.976816    6[1-(0),6-(1,6),7-(6)]
    62      15.799634      15.799634      15.799634    6[1-(0),6-(1,7),6-(6,6)]
    63       5.881812       5.881812       5.881812    6[6-(1,6),6-(1,6),6-(6,6)]
    64       6.955678       6.955678       6.955678    6[1-(0),6-(1,7),6-(6,6)]
    65       7.022411       7.022411       7.022411    6[1-(0),6-(1,6),7-(6)]
    66       10.72893       10.72893       10.72893    6[6-(1,1,6),8-(0),8-(27)]
    67      10.610299      10.610299      10.610299    6[1-(0),1-(0),6-(6,6,8),6-(8,8)]
    68      11.041167      11.041167      11.041167    6[6-(1,1,6),6-(1,1,6),6-(8,8),8-(1,27)]
    69        9.07571        9.07571        9.07571    6[1-(0),1-(0),6-(6,6,8),6-(8,8)]
    70       9.504739       9.504739       9.504739    6[6-(1,1,6),8-(0),8-(27)]
    71      10.057472      10.057472      10.057472    6[6-(6,6,8),8-(27),8-(27)]
    72      13.107592      13.107592      13.107592    6[1-(0),6-(1,6),7-(6,27)]
    73      14.012025      14.012025      14.012025    6[1-(0),6-(1,7),6-(6,6)]
    74      13.983541      13.983541      13.983541    6[6-(1,6),6-(1,6),6-(6,6)]
    75      12.999814      12.999814      12.999814    6[1-(0),6-(1,7),6-(6,6)]
    76      12.152824      12.152824      12.152824    6[1-(0),6-(1,6),7-(6,27)]
    77       4.739108       4.739108       4.739108    6[1-(0),6-(1,6),7-(6)]
    78       4.143096       4.143096       4.143096    6[1-(0),6-(1,7),6-(6,6)]
    79       2.922552       2.922552       2.922552    6[6-(1,6),6-(1,6),6-(6,6)]
    80      15.241336      15.241336      15.241336    6[1-(0),6-(1,7),6-(6,6)]
    81      15.895893      15.895893      15.895893    6[1-(0),6-(1,6),7-(6)]
    82       2.314731       2.314731       2.314731    6[1-(0),6-(1,6),7-(6)]
    83       2.204682       2.204682       2.204682    6[1-(0),6-(1,7),6-(6,6)]
    84      12.364651      12.364651      12.364651    6[6-(1,6),6-(1,6),6-(6,6)]
    85      11.831372      11.831372      11.831372    6[1-(0),6-(1,7),6-(6,6)]
    86      11.986842      11.986842      11.986842    6[1-(0),6-(1,6),7-(6)]
    87       2.117465       2.117465       2.117465    6[1-(0),6-(1,6),7-(6)]
    88       2.294647       2.294647       2.294647    6[1-(0),6-(1,7),6-(6,6)]
    89      12.212469      12.212469      12.212469    6[6-(1,6),6-(1,6),6-(6,6)]
    90      11.138603      11.138603      11.138603    6[1-(0),6-(1,7),6-(6,6)]
    91       11.07187       11.07187       11.07187    6[1-(0),6-(1,6),7-(6)]
    92       7.365351       7.365351       7.365351    6[6-(1,1,6),8-(0),8-(27)]
    93       7.483982       7.483982       7.483982    6[1-(0),1-(0),6-(6,6,8),6-(8,8)]
    94       7.053114       7.053114       7.053114    6[6-(1,1,6),6-(1,1,6),6-(8,8),8-(1,27)]
    95       9.018571       9.018571       9.018571    6[1-(0),1-(0),6-(6,6,8),6-(8,8)]
    96       8.589542       8.589542       8.589542    6[6-(1,1,6),8-(0),8-(27)]
    97       8.036809       8.036809       8.036809    6[6-(6,6,8),8-(27),8-(27)]
    98       5.890226       5.890226       5.890226    7[6-(1,6),6-(1,6),27-(8,8,8,8)]
    99       3.051298       3.051298       3.051298    7[6-(1,6),6-(1,6)]
   100       5.437172       5.437172       5.437172    7[6-(1,6),6-(1,6)]
   101       6.144533       6.144533       6.144533    7[6-(1,6),6-(1,6)]
   102      12.204055      12.204055      12.204055    7[6-(1,6),6-(1,6),27-(8,8,8,8)]
   103       4.192983       4.192983       4.192983    7[6-(1,6),6-(1,6)]
   104      12.657109      12.657109      12.657109    7[6-(1,6),6-(1,6)]
   105      11.949748      11.949748      11.949748    7[6-(1,6),6-(1,6)]
   106      11.217647      11.217647      11.217647    8[6-(6,8),27-(7,8,8,8)]
   107      10.312268      10.312268      10.312268    8[6-(6,8)]
   108      12.343419      12.343419      12.343419    8[1-(0),6-(6,6,6),27-(7,8,8,8)]
   109       6.972239       6.972239       6.972239    8[6-(6,8),27-(8)]
   110       5.151778       5.151778       5.151778    8[6-(6,8),27-(7,8,8,8)]
   111       9.046264       9.046264       9.046264    8[6-(6,8)]
   112       10.33247       10.33247       10.33247    8[6-(6,8),27-(7,8,8,8)]
   113       6.876634       6.876634       6.876634    8[6-(6,8),27-(7,8,8,8)]
   114       7.782013       7.782013       7.782013    8[6-(6,8)]
   115       5.750862       5.750862       5.750862    8[1-(0),6-(6,6,6),27-(7,8,8,8)]
   116       9.087165       9.087165       9.087165    8[6-(6,8),27-(8)]
   117      12.942503      12.942503      12.942503    8[6-(6,8),27-(7,8,8,8)]
   118       9.048017       9.048017       9.048017    8[6-(6,8)]
   119       7.761811       7.761811       7.761811    8[6-(6,8),27-(7,8,8,8)]
