# Supplementary material for: A collection of forcefield precursors for metal–organic frameworks
Source: RSC Adv. 2019 Nov 13;9(63):36492–507. doi: 10.1039/c9ra07327b (PMC9075174; doi:10.1039/c9ra07327b)
Supplement: RA-009-C9RA07327B-s2766 [file RA-009-C9RA07327B-s2766.txt]

WUHJIT_clean

14.873000    0.000000    0.000000
-4.957637    18.268558    0.000000
4.957669    9.134270    15.821031

     1      -0.460744      -0.460744      -0.460744    12[8-(6),8-(6),8-(6)]
     2        9.45458        9.45458        9.45458    12[8-(6),8-(6),8-(6)]
     3       4.496931       4.496931       4.496931    12[8-(6),8-(6),8-(6)]
     4      15.333776      15.333776      15.333776    12[8-(6),8-(6),8-(6)]
     5       5.418452       5.418452       5.418452    12[8-(6),8-(6),8-(6)]
     6      10.376101      10.376101      10.376101    12[8-(6),8-(6),8-(6)]
     7        1.6e-05        1.6e-05        1.6e-05    12[8-(6),8-(6),8-(6),8-(6),8-(6),8-(6)]
     8       4.957682       4.957682       4.957682    12[8-(6),8-(6),8-(6),8-(6),8-(6),8-(6)]
     9       9.915334       9.915334       9.915334    12[8-(6),8-(6),8-(6),8-(6),8-(6),8-(6)]
    10       2.097112       2.097112       2.097112    1[6-(6,6)]
    11        1.72528        1.72528        1.72528    1[6-(6,6)]
    12      -0.472947      -0.472947      -0.472947    1[6-(6,6)]
    13      -0.324221      -0.324221      -0.324221    1[6-(6,6)]
    14      12.880026      12.880026      12.880026    1[6-(6,6)]
    15      12.961826      12.961826      12.961826    1[6-(6,6)]
    16      14.441693      14.441693      14.441693    1[6-(6,6)]
    17       7.054766       7.054766       7.054766    1[6-(6,6)]
    18       6.682941       6.682941       6.682941    1[6-(6,6)]
    19       4.484716       4.484716       4.484716    1[6-(6,6)]
    20       4.633442       4.633442       4.633442    1[6-(6,6)]
    21       2.964693       2.964693       2.964693    1[6-(6,6)]
    22       3.046501       3.046501       3.046501    1[6-(6,6)]
    23       4.526362       4.526362       4.526362    1[6-(6,6)]
    24      12.012433      12.012433      12.012433    1[6-(6,6)]
    25      11.640615      11.640615      11.640615    1[6-(6,6)]
    26       9.442379       9.442379       9.442379    1[6-(6,6)]
    27       9.591117       9.591117       9.591117    1[6-(6,6)]
    28       7.922368       7.922368       7.922368    1[6-(6,6)]
    29       8.004164       8.004164       8.004164    1[6-(6,6)]
    30       9.484026       9.484026       9.484026    1[6-(6,6)]
    31       12.77592       12.77592       12.77592    1[6-(6,6)]
    32      13.147752      13.147752      13.147752    1[6-(6,6)]
    33      15.345979      15.345979      15.345979    1[6-(6,6)]
    34      15.197253      15.197253      15.197253    1[6-(6,6)]
    35       1.993006       1.993006       1.993006    1[6-(6,6)]
    36       1.911206       1.911206       1.911206    1[6-(6,6)]
    37       0.431339       0.431339       0.431339    1[6-(6,6)]
    38       7.818266       7.818266       7.818266    1[6-(6,6)]
    39       8.190091       8.190091       8.190091    1[6-(6,6)]
    40      10.388316      10.388316      10.388316    1[6-(6,6)]
    41       10.23959       10.23959       10.23959    1[6-(6,6)]
    42      11.908339      11.908339      11.908339    1[6-(6,6)]
    43      11.826531      11.826531      11.826531    1[6-(6,6)]
    44       10.34667       10.34667       10.34667    1[6-(6,6)]
    45       2.860599       2.860599       2.860599    1[6-(6,6)]
    46       3.232417       3.232417       3.232417    1[6-(6,6)]
    47       5.430653       5.430653       5.430653    1[6-(6,6)]
    48       5.281915       5.281915       5.281915    1[6-(6,6)]
    49       6.950664       6.950664       6.950664    1[6-(6,6)]
    50       6.868868       6.868868       6.868868    1[6-(6,6)]
    51       5.389006       5.389006       5.389006    1[6-(6,6)]
    52       0.735933       0.735933       0.735933    6[6-(1,6),6-(1,6),6-(8,8)]
    53       1.706843       1.706843       1.706843    6[1-(0),6-(6,6),6-(6,6)]
    54       2.081046       2.081046       2.081046    6[6-(1,6),6-(1,6),6-(8,8)]
    55        1.42916        1.42916        1.42916    6[1-(0),6-(6,6),6-(6,6)]
    56        0.43713        0.43713        0.43713    6[6-(1,6),6-(1,6),6-(6,6)]
    57       0.128963       0.128963       0.128963    6[1-(0),6-(6,6),6-(6,6)]
    58       0.333917       0.333917       0.333917    6[6-(6,6),8-(12),8-(12)]
    59       3.199794       3.199794       3.199794    6[6-(6,6),8-(12),8-(12)]
    60      14.535542      14.535542      14.535542    6[6-(1,6),6-(1,6),6-(6,6)]
    61      14.111512      14.111512      14.111512    6[1-(0),6-(1,6),6-(6,6)]
    62      13.260775      13.260775      13.260775    6[1-(0),6-(1,6),6-(6,6)]
    63      12.825589      12.825589      12.825589    6[6-(1,6),6-(1,6),6-(8,8)]
    64      13.291264      13.291264      13.291264    6[1-(0),6-(1,6),6-(6,6)]
    65      14.144976      14.144976      14.144976    6[1-(0),6-(1,6),6-(6,6)]
    66      11.848283      11.848283      11.848283    6[6-(6,6),8-(12),8-(12)]
    67       5.693591       5.693591       5.693591    6[6-(1,6),6-(1,6),6-(8,8)]
    68       6.664499       6.664499       6.664499    6[1-(0),6-(6,6),6-(6,6)]
    69       7.038703       7.038703       7.038703    6[6-(1,6),6-(1,6),6-(8,8)]
    70        6.38682        6.38682        6.38682    6[1-(0),6-(6,6),6-(6,6)]
    71       5.394793       5.394793       5.394793    6[6-(1,6),6-(1,6),6-(6,6)]
    72       5.086625       5.086625       5.086625    6[1-(0),6-(6,6),6-(6,6)]
    73       5.291575       5.291575       5.291575    6[6-(6,6),8-(12),8-(12)]
    74       8.157448       8.157448       8.157448    6[6-(6,6),8-(12),8-(12)]
    75       4.620208       4.620208       4.620208    6[6-(1,6),6-(1,6),6-(6,6)]
    76       4.196177       4.196177       4.196177    6[1-(0),6-(1,6),6-(6,6)]
    77       3.345442       3.345442       3.345442    6[1-(0),6-(1,6),6-(6,6)]
    78       2.910261       2.910261       2.910261    6[6-(1,6),6-(1,6),6-(8,8)]
    79       3.375936       3.375936       3.375936    6[1-(0),6-(1,6),6-(6,6)]
    80       4.229645       4.229645       4.229645    6[1-(0),6-(1,6),6-(6,6)]
    81       1.932957       1.932957       1.932957    6[6-(6,6),8-(12),8-(12)]
    82      10.651256      10.651256      10.651256    6[6-(1,6),6-(1,6),6-(8,8)]
    83      11.622167      11.622167      11.622167    6[1-(0),6-(6,6),6-(6,6)]
    84      11.996374      11.996374      11.996374    6[6-(1,6),6-(1,6),6-(8,8)]
    85      11.344491      11.344491      11.344491    6[1-(0),6-(6,6),6-(6,6)]
    86      10.352461      10.352461      10.352461    6[6-(1,6),6-(1,6),6-(6,6)]
    87       10.04429       10.04429       10.04429    6[1-(0),6-(6,6),6-(6,6)]
    88      10.249237      10.249237      10.249237    6[6-(6,6),8-(12),8-(12)]
    89      13.115122      13.115122      13.115122    6[6-(6,6),8-(12),8-(12)]
    90       9.577877       9.577877       9.577877    6[6-(1,6),6-(1,6),6-(6,6)]
    91        9.15385        9.15385        9.15385    6[1-(0),6-(1,6),6-(6,6)]
    92       8.303115       8.303115       8.303115    6[1-(0),6-(1,6),6-(6,6)]
    93        7.86793        7.86793        7.86793    6[6-(1,6),6-(1,6),6-(8,8)]
    94       8.333602       8.333602       8.333602    6[1-(0),6-(1,6),6-(6,6)]
    95       9.187311       9.187311       9.187311    6[1-(0),6-(1,6),6-(6,6)]
    96       6.890627       6.890627       6.890627    6[6-(6,6),8-(12),8-(12)]
    97      14.137099      14.137099      14.137099    6[6-(1,6),6-(1,6),6-(8,8)]
    98      13.166189      13.166189      13.166189    6[1-(0),6-(6,6),6-(6,6)]
    99      12.791986      12.791986      12.791986    6[6-(1,6),6-(1,6),6-(8,8)]
   100      13.443872      13.443872      13.443872    6[1-(0),6-(6,6),6-(6,6)]
   101      14.435902      14.435902      14.435902    6[6-(1,6),6-(1,6),6-(6,6)]
   102      14.744069      14.744069      14.744069    6[1-(0),6-(6,6),6-(6,6)]
   103      14.539115      14.539115      14.539115    6[6-(6,6),8-(12),8-(12)]
   104      11.673238      11.673238      11.673238    6[6-(6,6),8-(12),8-(12)]
   105        0.33749        0.33749        0.33749    6[6-(1,6),6-(1,6),6-(6,6)]
   106        0.76152        0.76152        0.76152    6[1-(0),6-(1,6),6-(6,6)]
   107       1.612257       1.612257       1.612257    6[1-(0),6-(1,6),6-(6,6)]
   108       2.047443       2.047443       2.047443    6[6-(1,6),6-(1,6),6-(8,8)]
   109       1.581768       1.581768       1.581768    6[1-(0),6-(1,6),6-(6,6)]
   110       0.728056       0.728056       0.728056    6[1-(0),6-(1,6),6-(6,6)]
   111       3.024749       3.024749       3.024749    6[6-(6,6),8-(12),8-(12)]
   112       9.179441       9.179441       9.179441    6[6-(1,6),6-(1,6),6-(8,8)]
   113       8.208533       8.208533       8.208533    6[1-(0),6-(6,6),6-(6,6)]
   114       7.834329       7.834329       7.834329    6[6-(1,6),6-(1,6),6-(8,8)]
   115       8.486212       8.486212       8.486212    6[1-(0),6-(6,6),6-(6,6)]
   116       9.478239       9.478239       9.478239    6[6-(1,6),6-(1,6),6-(6,6)]
   117       9.786407       9.786407       9.786407    6[1-(0),6-(6,6),6-(6,6)]
   118       9.581457       9.581457       9.581457    6[6-(6,6),8-(12),8-(12)]
   119       6.715584       6.715584       6.715584    6[6-(6,6),8-(12),8-(12)]
   120      10.252824      10.252824      10.252824    6[6-(1,6),6-(1,6),6-(6,6)]
   121      10.676855      10.676855      10.676855    6[1-(0),6-(1,6),6-(6,6)]
   122       11.52759       11.52759       11.52759    6[1-(0),6-(1,6),6-(6,6)]
   123      11.962771      11.962771      11.962771    6[6-(1,6),6-(1,6),6-(8,8)]
   124      11.497096      11.497096      11.497096    6[1-(0),6-(1,6),6-(6,6)]
   125      10.643387      10.643387      10.643387    6[1-(0),6-(1,6),6-(6,6)]
   126      12.940075      12.940075      12.940075    6[6-(6,6),8-(12),8-(12)]
   127       4.221776       4.221776       4.221776    6[6-(1,6),6-(1,6),6-(8,8)]
   128       3.250865       3.250865       3.250865    6[1-(0),6-(6,6),6-(6,6)]
   129       2.876658       2.876658       2.876658    6[6-(1,6),6-(1,6),6-(8,8)]
   130       3.528541       3.528541       3.528541    6[1-(0),6-(6,6),6-(6,6)]
   131       4.520571       4.520571       4.520571    6[6-(1,6),6-(1,6),6-(6,6)]
   132       4.828742       4.828742       4.828742    6[1-(0),6-(6,6),6-(6,6)]
   133       4.623795       4.623795       4.623795    6[6-(6,6),8-(12),8-(12)]
   134        1.75791        1.75791        1.75791    6[6-(6,6),8-(12),8-(12)]
   135       5.295155       5.295155       5.295155    6[6-(1,6),6-(1,6),6-(6,6)]
   136       5.719182       5.719182       5.719182    6[1-(0),6-(1,6),6-(6,6)]
   137       6.569917       6.569917       6.569917    6[1-(0),6-(1,6),6-(6,6)]
   138       7.005102       7.005102       7.005102    6[6-(1,6),6-(1,6),6-(8,8)]
   139        6.53943        6.53943        6.53943    6[1-(0),6-(1,6),6-(6,6)]
   140       5.685721       5.685721       5.685721    6[1-(0),6-(1,6),6-(6,6)]
   141       7.982405       7.982405       7.982405    6[6-(6,6),8-(12),8-(12)]
   142      -0.270522      -0.270522      -0.270522    8[6-(6,8),12-(8,8,8,8,8)]
   143       0.547347       0.547347       0.547347    8[6-(6,8),12-(8,8)]
   144       3.517777       3.517777       3.517777    8[6-(6,8),12-(8,8,8,8,8)]
   145       3.720053       3.720053       3.720053    8[6-(6,8),12-(8,8)]
   146      11.453403      11.453403      11.453403    8[6-(6,8),12-(8,8,8,8,8)]
   147       11.50546       11.50546       11.50546    8[6-(6,8),12-(8,8)]
   148       4.687138       4.687138       4.687138    8[6-(6,8),12-(8,8,8,8,8)]
   149       5.505001       5.505001       5.505001    8[6-(6,8),12-(8,8)]
   150       8.475432       8.475432       8.475432    8[6-(6,8),12-(8,8,8,8,8)]
   151       8.677705       8.677705       8.677705    8[6-(6,8),12-(8,8)]
   152       1.538081       1.538081       1.538081    8[6-(6,8),12-(8,8,8,8,8)]
   153       1.590132       1.590132       1.590132    8[6-(6,8),12-(8,8)]
   154       9.644796       9.644796       9.644796    8[6-(6,8),12-(8,8,8,8,8)]
   155      10.462663      10.462663      10.462663    8[6-(6,8),12-(8,8)]
   156      13.433109      13.433109      13.433109    8[6-(6,8),12-(8,8,8,8,8)]
   157      13.635378      13.635378      13.635378    8[6-(6,8),12-(8,8)]
   158       6.495748       6.495748       6.495748    8[6-(6,8),12-(8,8,8,8,8)]
   159       6.547806       6.547806       6.547806    8[6-(6,8),12-(8,8)]
   160      15.143554      15.143554      15.143554    8[6-(6,8),12-(8,8,8,8,8)]
   161      14.325685      14.325685      14.325685    8[6-(6,8),12-(8,8)]
   162      11.355255      11.355255      11.355255    8[6-(6,8),12-(8,8,8,8,8)]
   163      11.152979      11.152979      11.152979    8[6-(6,8),12-(8,8)]
   164       3.419629       3.419629       3.419629    8[6-(6,8),12-(8,8,8,8,8)]
   165       3.367572       3.367572       3.367572    8[6-(6,8),12-(8,8)]
   166      10.185894      10.185894      10.185894    8[6-(6,8),12-(8,8,8,8,8)]
   167       9.368031       9.368031       9.368031    8[6-(6,8),12-(8,8)]
   168         6.3976         6.3976         6.3976    8[6-(6,8),12-(8,8,8,8,8)]
   169       6.195327       6.195327       6.195327    8[6-(6,8),12-(8,8)]
   170      13.334951      13.334951      13.334951    8[6-(6,8),12-(8,8,8,8,8)]
   171        13.2829        13.2829        13.2829    8[6-(6,8),12-(8,8)]
   172       5.228236       5.228236       5.228236    8[6-(6,8),12-(8,8,8,8,8)]
   173       4.410369       4.410369       4.410369    8[6-(6,8),12-(8,8)]
   174       1.439923       1.439923       1.439923    8[6-(6,8),12-(8,8,8,8,8)]
   175       1.237654       1.237654       1.237654    8[6-(6,8),12-(8,8)]
   176       8.377284       8.377284       8.377284    8[6-(6,8),12-(8,8,8,8,8)]
   177       8.325226       8.325226       8.325226    8[6-(6,8),12-(8,8)]
