# Supplementary material for: A collection of forcefield precursors for metal–organic frameworks
Source: RSC Adv. 2019 Nov 13;9(63):36492–507. doi: 10.1039/c9ra07327b (PMC9075174; doi:10.1039/c9ra07327b)
Supplement: RA-009-C9RA07327B-s2767 [file RA-009-C9RA07327B-s2767.txt]

WUTBES_clean

13.471300    0.000000    0.000000
-6.735650    11.666488    0.000000
0.000000    0.000000    14.922000

     1        6.73565        6.73565        6.73565    57[8-(6),8-(6),8-(6),8-(6),8-(6),8-(6),8-(6),8-(6),8-(6)]
     2            0.0            0.0            0.0    57[8-(6),8-(6),8-(6),8-(6),8-(6),8-(6),8-(6),8-(6),8-(6)]
     3            0.0            0.0            0.0    57[8-(6),8-(6),8-(6),8-(6),8-(6),8-(6),8-(6),8-(6),8-(6)]
     4        6.73565        6.73565        6.73565    57[8-(6),8-(6),8-(6),8-(6),8-(6),8-(6),8-(6),8-(6),8-(6)]
     5       3.367825       3.367825       3.367825    29[7-(1,6,6),7-(1,6,6),8-(6),8-(6)]
     6      -3.367825      -3.367825      -3.367825    29[7-(1,6,6),7-(1,6,6),8-(6),8-(6)]
     7        6.73565        6.73565        6.73565    29[7-(1,6,6),7-(1,6,6),8-(6),8-(6)]
     8      -3.367825      -3.367825      -3.367825    29[7-(1,6,6),7-(1,6,6),8-(6),8-(6)]
     9       3.367825       3.367825       3.367825    29[7-(1,6,6),7-(1,6,6),8-(6),8-(6)]
    10        6.73565        6.73565        6.73565    29[7-(1,6,6),7-(1,6,6),8-(6),8-(6)]
    11       3.082907       3.082907       3.082907    1[6-(1,6,7)]
    12         2.2295         2.2295         2.2295    1[6-(1,6,7)]
    13       3.204822       3.204822       3.204822    1[6-(1,6,7)]
    14       4.346515       4.346515       4.346515    1[6-(1,6,7)]
    15       2.020021       2.020021       2.020021    1[7-(6,6,29)]
    16       7.038081       7.038081       7.038081    1[6-(1,6,7)]
    17        8.18112        8.18112        8.18112    1[6-(1,6,7)]
    18        8.33402        8.33402        8.33402    1[6-(1,6,7)]
    19       7.283258       7.283258       7.283258    1[6-(1,6,7)]
    20      -4.190248      -4.190248      -4.190248    1[7-(6,6,29)]
    21      10.085962      10.085962      10.085962    1[6-(1,6,7)]
    22       9.796329       9.796329       9.796329    1[6-(1,6,7)]
    23       8.668108       8.668108       8.668108    1[6-(1,6,7)]
    24       8.577177       8.577177       8.577177    1[6-(1,6,7)]
    25       2.170226       2.170226       2.170226    1[7-(6,6,29)]
    26      -3.652743      -3.652743      -3.652743    1[6-(1,6,7)]
    27       -4.50615       -4.50615       -4.50615    1[6-(1,6,7)]
    28      -3.530828      -3.530828      -3.530828    1[6-(1,6,7)]
    29      -2.389135      -2.389135      -2.389135    1[6-(1,6,7)]
    30       8.755671       8.755671       8.755671    1[7-(6,6,29)]
    31       0.302431       0.302431       0.302431    1[6-(1,6,7)]
    32        1.44547        1.44547        1.44547    1[6-(1,6,7)]
    33        1.59837        1.59837        1.59837    1[6-(1,6,7)]
    34       0.547608       0.547608       0.547608    1[6-(1,6,7)]
    35       2.545402       2.545402       2.545402    1[7-(6,6,29)]
    36       3.350312       3.350312       3.350312    1[6-(1,6,7)]
    37       3.060679       3.060679       3.060679    1[6-(1,6,7)]
    38       1.932458       1.932458       1.932458    1[6-(1,6,7)]
    39       1.841527       1.841527       1.841527    1[6-(1,6,7)]
    40       8.905876       8.905876       8.905876    1[7-(6,6,29)]
    41       3.652743       3.652743       3.652743    1[6-(1,6,7)]
    42        4.50615        4.50615        4.50615    1[6-(1,6,7)]
    43       3.530828       3.530828       3.530828    1[6-(1,6,7)]
    44       2.389135       2.389135       2.389135    1[6-(1,6,7)]
    45       4.715629       4.715629       4.715629    1[7-(6,6,29)]
    46      -0.302431      -0.302431      -0.302431    1[6-(1,6,7)]
    47       -1.44547       -1.44547       -1.44547    1[6-(1,6,7)]
    48       -1.59837       -1.59837       -1.59837    1[6-(1,6,7)]
    49      -0.547608      -0.547608      -0.547608    1[6-(1,6,7)]
    50      10.925898      10.925898      10.925898    1[7-(6,6,29)]
    51      -3.350312      -3.350312      -3.350312    1[6-(1,6,7)]
    52      -3.060679      -3.060679      -3.060679    1[6-(1,6,7)]
    53      -1.932458      -1.932458      -1.932458    1[6-(1,6,7)]
    54      -1.841527      -1.841527      -1.841527    1[6-(1,6,7)]
    55       4.565424       4.565424       4.565424    1[7-(6,6,29)]
    56      10.388393      10.388393      10.388393    1[6-(1,6,7)]
    57        11.2418        11.2418        11.2418    1[6-(1,6,7)]
    58      10.266478      10.266478      10.266478    1[6-(1,6,7)]
    59       9.124785       9.124785       9.124785    1[6-(1,6,7)]
    60      -2.020021      -2.020021      -2.020021    1[7-(6,6,29)]
    61       6.433219       6.433219       6.433219    1[6-(1,6,7)]
    62        5.29018        5.29018        5.29018    1[6-(1,6,7)]
    63        5.13728        5.13728        5.13728    1[6-(1,6,7)]
    64       6.188042       6.188042       6.188042    1[6-(1,6,7)]
    65       4.190248       4.190248       4.190248    1[7-(6,6,29)]
    66       3.385338       3.385338       3.385338    1[6-(1,6,7)]
    67       3.674971       3.674971       3.674971    1[6-(1,6,7)]
    68       4.803192       4.803192       4.803192    1[6-(1,6,7)]
    69       4.894123       4.894123       4.894123    1[6-(1,6,7)]
    70      -2.170226      -2.170226      -2.170226    1[7-(6,6,29)]
    71       4.250869       4.250869       4.250869    6[6-(1,1,7),8-(57),8-(57)]
    72       3.019592       3.019592       3.019592    6[1-(0),1-(0),6-(8,8),7-(1,6,29)]
    73       3.755798       3.755798       3.755798    6[1-(0),1-(0),6-(8,8),7-(1,6,29)]
    74       4.584283       4.584283       4.584283    6[6-(1,1,7),8-(29),8-(57)]
    75        7.35735        7.35735        7.35735    6[6-(1,1,7),8-(57),8-(57)]
    76       7.805271       7.805271       7.805271    6[1-(0),1-(0),6-(8,8),7-(1,6,29)]
    77       8.232311       8.232311       8.232311    6[1-(0),1-(0),6-(8,8),7-(1,6,29)]
    78       8.876913       8.876913       8.876913    6[6-(1,1,7),8-(29),8-(57)]
    79       8.598731       8.598731       8.598731    6[6-(1,1,7),8-(57),8-(57)]
    80       9.382087       9.382087       9.382087    6[1-(0),1-(0),6-(8,8),7-(1,6,29)]
    81        8.21884        8.21884        8.21884    6[1-(0),1-(0),6-(8,8),7-(1,6,29)]
    82       6.745753       6.745753       6.745753    6[6-(1,1,7),8-(29),8-(57)]
    83      -2.484781      -2.484781      -2.484781    6[6-(1,1,7),8-(57),8-(57)]
    84      -3.716058      -3.716058      -3.716058    6[1-(0),1-(0),6-(8,8),7-(1,6,29)]
    85      -2.979852      -2.979852      -2.979852    6[1-(0),1-(0),6-(8,8),7-(1,6,29)]
    86      -2.151367      -2.151367      -2.151367    6[6-(1,1,7),8-(29),8-(57)]
    87         0.6217         0.6217         0.6217    6[6-(1,1,7),8-(57),8-(57)]
    88       1.069621       1.069621       1.069621    6[1-(0),1-(0),6-(8,8),7-(1,6,29)]
    89       1.496661       1.496661       1.496661    6[1-(0),1-(0),6-(8,8),7-(1,6,29)]
    90       2.141263       2.141263       2.141263    6[6-(1,1,7),8-(29),8-(57)]
    91       1.863081       1.863081       1.863081    6[6-(1,1,7),8-(57),8-(57)]
    92       2.646437       2.646437       2.646437    6[1-(0),1-(0),6-(8,8),7-(1,6,29)]
    93        1.48319        1.48319        1.48319    6[1-(0),1-(0),6-(8,8),7-(1,6,29)]
    94       0.010103       0.010103       0.010103    6[6-(1,1,7),8-(29),8-(57)]
    95       2.484781       2.484781       2.484781    6[6-(1,1,7),8-(57),8-(57)]
    96       3.716058       3.716058       3.716058    6[1-(0),1-(0),6-(8,8),7-(1,6,29)]
    97       2.979852       2.979852       2.979852    6[1-(0),1-(0),6-(8,8),7-(1,6,29)]
    98       2.151367       2.151367       2.151367    6[6-(1,1,7),8-(29),8-(57)]
    99        -0.6217        -0.6217        -0.6217    6[6-(1,1,7),8-(57),8-(57)]
   100      -1.069621      -1.069621      -1.069621    6[1-(0),1-(0),6-(8,8),7-(1,6,29)]
   101      -1.496661      -1.496661      -1.496661    6[1-(0),1-(0),6-(8,8),7-(1,6,29)]
   102      -2.141263      -2.141263      -2.141263    6[6-(1,1,7),8-(29),8-(57)]
   103      -1.863081      -1.863081      -1.863081    6[6-(1,1,7),8-(57),8-(57)]
   104      -2.646437      -2.646437      -2.646437    6[1-(0),1-(0),6-(8,8),7-(1,6,29)]
   105       -1.48319       -1.48319       -1.48319    6[1-(0),1-(0),6-(8,8),7-(1,6,29)]
   106      -0.010103      -0.010103      -0.010103    6[6-(1,1,7),8-(29),8-(57)]
   107       9.220431       9.220431       9.220431    6[6-(1,1,7),8-(57),8-(57)]
   108      10.451708      10.451708      10.451708    6[1-(0),1-(0),6-(8,8),7-(1,6,29)]
   109       9.715502       9.715502       9.715502    6[1-(0),1-(0),6-(8,8),7-(1,6,29)]
   110       8.887017       8.887017       8.887017    6[6-(1,1,7),8-(29),8-(57)]
   111        6.11395        6.11395        6.11395    6[6-(1,1,7),8-(57),8-(57)]
   112       5.666029       5.666029       5.666029    6[1-(0),1-(0),6-(8,8),7-(1,6,29)]
   113       5.238989       5.238989       5.238989    6[1-(0),1-(0),6-(8,8),7-(1,6,29)]
   114       4.594387       4.594387       4.594387    6[6-(1,1,7),8-(29),8-(57)]
   115       4.872569       4.872569       4.872569    6[6-(1,1,7),8-(57),8-(57)]
   116       4.089213       4.089213       4.089213    6[1-(0),1-(0),6-(8,8),7-(1,6,29)]
   117        5.25246        5.25246        5.25246    6[1-(0),1-(0),6-(8,8),7-(1,6,29)]
   118       6.725547       6.725547       6.725547    6[6-(1,1,7),8-(29),8-(57)]
   119       2.885552       2.885552       2.885552    7[1-(0),6-(1,1,6),6-(1,1,6),29-(7,8,8)]
   120       8.814945       8.814945       8.814945    7[1-(0),6-(1,1,6),6-(1,1,6),29-(7,8,8)]
   121       8.506452       8.506452       8.506452    7[1-(0),6-(1,1,6),6-(1,1,6),29-(7,8,8)]
   122      -3.850098      -3.850098      -3.850098    7[1-(0),6-(1,1,6),6-(1,1,6),29-(7,8,8)]
   123       2.079295       2.079295       2.079295    7[1-(0),6-(1,1,6),6-(1,1,6),29-(7,8,8)]
   124       1.770802       1.770802       1.770802    7[1-(0),6-(1,1,6),6-(1,1,6),29-(7,8,8)]
   125       3.850098       3.850098       3.850098    7[1-(0),6-(1,1,6),6-(1,1,6),29-(7,8,8)]
   126      -2.079295      -2.079295      -2.079295    7[1-(0),6-(1,1,6),6-(1,1,6),29-(7,8,8)]
   127      -1.770802      -1.770802      -1.770802    7[1-(0),6-(1,1,6),6-(1,1,6),29-(7,8,8)]
   128      10.585748      10.585748      10.585748    7[1-(0),6-(1,1,6),6-(1,1,6),29-(7,8,8)]
   129       4.656355       4.656355       4.656355    7[1-(0),6-(1,1,6),6-(1,1,6),29-(7,8,8)]
   130       4.964848       4.964848       4.964848    7[1-(0),6-(1,1,6),6-(1,1,6),29-(7,8,8)]
   131       4.570812       4.570812       4.570812    8[6-(6,8),57-(8,8,8,8,8,8,8,8)]
   132       4.908268       4.908268       4.908268    8[6-(6,8),57-(8,8,8,8,8,8,8,8)]
   133       4.522315       4.522315       4.522315    8[6-(6,8),29-(7,7,8)]
   134       5.315775       5.315775       5.315775    8[6-(6,8),57-(8,8,8,8,8,8,8,8)]
   135       6.440629       6.440629       6.440629    8[6-(6,8),57-(8,8,8,8,8,8,8,8)]
   136       7.952108       7.952108       7.952108    8[6-(6,8),57-(8,8,8,8,8,8,8,8)]
   137       9.762651       9.762651       9.762651    8[6-(6,8),29-(7,7,8)]
   138       8.499043       8.499043       8.499043    8[6-(6,8),57-(8,8,8,8,8,8,8,8)]
   139       9.195509       9.195509       9.195509    8[6-(6,8),57-(8,8,8,8,8,8,8,8)]
   140       7.346573       7.346573       7.346573    8[6-(6,8),57-(8,8,8,8,8,8,8,8)]
   141       5.921983       5.921983       5.921983    8[6-(6,8),29-(7,7,8)]
   142       6.392132       6.392132       6.392132    8[6-(6,8),57-(8,8,8,8,8,8,8,8)]
   143      -2.164838      -2.164838      -2.164838    8[6-(6,8),57-(8,8,8,8,8,8,8,8)]
   144      -1.827382      -1.827382      -1.827382    8[6-(6,8),57-(8,8,8,8,8,8,8,8)]
   145      -2.213335      -2.213335      -2.213335    8[6-(6,8),29-(7,7,8)]
   146      -1.419875      -1.419875      -1.419875    8[6-(6,8),57-(8,8,8,8,8,8,8,8)]
   147      -0.295021      -0.295021      -0.295021    8[6-(6,8),57-(8,8,8,8,8,8,8,8)]
   148       1.216458       1.216458       1.216458    8[6-(6,8),57-(8,8,8,8,8,8,8,8)]
   149       3.027001       3.027001       3.027001    8[6-(6,8),29-(7,7,8)]
   150       1.763393       1.763393       1.763393    8[6-(6,8),57-(8,8,8,8,8,8,8,8)]
   151       2.459859       2.459859       2.459859    8[6-(6,8),57-(8,8,8,8,8,8,8,8)]
   152       0.610923       0.610923       0.610923    8[6-(6,8),57-(8,8,8,8,8,8,8,8)]
   153      -0.813667      -0.813667      -0.813667    8[6-(6,8),29-(7,7,8)]
   154      -0.343518      -0.343518      -0.343518    8[6-(6,8),57-(8,8,8,8,8,8,8,8)]
   155       2.164838       2.164838       2.164838    8[6-(6,8),57-(8,8,8,8,8,8,8,8)]
   156       1.827382       1.827382       1.827382    8[6-(6,8),57-(8,8,8,8,8,8,8,8)]
   157       2.213335       2.213335       2.213335    8[6-(6,8),29-(7,7,8)]
   158       1.419875       1.419875       1.419875    8[6-(6,8),57-(8,8,8,8,8,8,8,8)]
   159       0.295021       0.295021       0.295021    8[6-(6,8),57-(8,8,8,8,8,8,8,8)]
   160      -1.216458      -1.216458      -1.216458    8[6-(6,8),57-(8,8,8,8,8,8,8,8)]
   161      -3.027001      -3.027001      -3.027001    8[6-(6,8),29-(7,7,8)]
   162      -1.763393      -1.763393      -1.763393    8[6-(6,8),57-(8,8,8,8,8,8,8,8)]
   163      -2.459859      -2.459859      -2.459859    8[6-(6,8),57-(8,8,8,8,8,8,8,8)]
   164      -0.610923      -0.610923      -0.610923    8[6-(6,8),57-(8,8,8,8,8,8,8,8)]
   165       0.813667       0.813667       0.813667    8[6-(6,8),29-(7,7,8)]
   166       0.343518       0.343518       0.343518    8[6-(6,8),57-(8,8,8,8,8,8,8,8)]
   167       8.900488       8.900488       8.900488    8[6-(6,8),57-(8,8,8,8,8,8,8,8)]
   168       8.563032       8.563032       8.563032    8[6-(6,8),57-(8,8,8,8,8,8,8,8)]
   169       8.948985       8.948985       8.948985    8[6-(6,8),29-(7,7,8)]
   170       8.155525       8.155525       8.155525    8[6-(6,8),57-(8,8,8,8,8,8,8,8)]
   171       7.030671       7.030671       7.030671    8[6-(6,8),57-(8,8,8,8,8,8,8,8)]
   172       5.519192       5.519192       5.519192    8[6-(6,8),57-(8,8,8,8,8,8,8,8)]
   173       3.708649       3.708649       3.708649    8[6-(6,8),29-(7,7,8)]
   174       4.972257       4.972257       4.972257    8[6-(6,8),57-(8,8,8,8,8,8,8,8)]
   175       4.275791       4.275791       4.275791    8[6-(6,8),57-(8,8,8,8,8,8,8,8)]
   176       6.124727       6.124727       6.124727    8[6-(6,8),57-(8,8,8,8,8,8,8,8)]
   177       7.549317       7.549317       7.549317    8[6-(6,8),29-(7,7,8)]
   178       7.079168       7.079168       7.079168    8[6-(6,8),57-(8,8,8,8,8,8,8,8)]
