# Supplementary material for: A collection of forcefield precursors for metal–organic frameworks
Source: RSC Adv. 2019 Nov 13;9(63):36492–507. doi: 10.1039/c9ra07327b (PMC9075174; doi:10.1039/c9ra07327b)
Supplement: RA-009-C9RA07327B-s2768 [file RA-009-C9RA07327B-s2768.txt]

WUTBIW_clean

13.402700    0.000000    0.000000
-6.701350    11.607079    0.000000
0.000000    0.000000    14.669000

     1            0.0            0.0            0.0    60[8-(6),8-(6),8-(6),8-(6),8-(6),8-(6),8-(6),8-(6),8-(6)]
     2        6.70135        6.70135        6.70135    60[8-(6),8-(6),8-(6),8-(6),8-(6),8-(6),8-(6),8-(6),8-(6)]
     3        6.70135        6.70135        6.70135    60[8-(6),8-(6),8-(6),8-(6),8-(6),8-(6),8-(6),8-(6),8-(6)]
     4            0.0            0.0            0.0    60[8-(6),8-(6),8-(6),8-(6),8-(6),8-(6),8-(6),8-(6),8-(6)]
     5      -3.350675      -3.350675      -3.350675    29[7-(1,6,6),7-(1,6,6),8-(6),8-(6)]
     6        6.70135        6.70135        6.70135    29[7-(1,6,6),7-(1,6,6),8-(6),8-(6)]
     7       3.350675       3.350675       3.350675    29[7-(1,6,6),7-(1,6,6),8-(6),8-(6)]
     8       3.350675       3.350675       3.350675    29[7-(1,6,6),7-(1,6,6),8-(6),8-(6)]
     9        6.70135        6.70135        6.70135    29[7-(1,6,6),7-(1,6,6),8-(6),8-(6)]
    10      -3.350675      -3.350675      -3.350675    29[7-(1,6,6),7-(1,6,6),8-(6),8-(6)]
    11      -1.418676      -1.418676      -1.418676    1[6-(1,6,7)]
    12      -0.274755      -0.274755      -0.274755    1[6-(1,6,7)]
    13      10.883663      10.883663      10.883663    1[7-(6,6,29)]
    14      -0.518014      -0.518014      -0.518014    1[6-(1,6,7)]
    15      -1.555383      -1.555383      -1.555383    1[6-(1,6,7)]
    16      -3.051795      -3.051795      -3.051795    1[6-(1,6,7)]
    17      -3.347324      -3.347324      -3.347324    1[6-(1,6,7)]
    18       4.539494       4.539494       4.539494    1[7-(6,6,29)]
    19      -1.829469      -1.829469      -1.829469    1[6-(1,6,7)]
    20      -1.929989      -1.929989      -1.929989    1[6-(1,6,7)]
    21       4.470471       4.470471       4.470471    1[6-(1,6,7)]
    22        3.62208        3.62208        3.62208    1[6-(1,6,7)]
    23       4.680893       4.680893       4.680893    1[7-(6,6,29)]
    24       2.347483       2.347483       2.347483    1[6-(1,6,7)]
    25       3.485372       3.485372       3.485372    1[6-(1,6,7)]
    26       5.282674       5.282674       5.282674    1[6-(1,6,7)]
    27       6.426595       6.426595       6.426595    1[6-(1,6,7)]
    28       4.182313       4.182313       4.182313    1[7-(6,6,29)]
    29       6.183336       6.183336       6.183336    1[6-(1,6,7)]
    30       5.145967       5.145967       5.145967    1[6-(1,6,7)]
    31       3.649555       3.649555       3.649555    1[6-(1,6,7)]
    32       3.354026       3.354026       3.354026    1[6-(1,6,7)]
    33      -2.161856      -2.161856      -2.161856    1[7-(6,6,29)]
    34       4.871881       4.871881       4.871881    1[6-(1,6,7)]
    35       4.771361       4.771361       4.771361    1[6-(1,6,7)]
    36      11.171821      11.171821      11.171821    1[6-(1,6,7)]
    37       10.32343       10.32343       10.32343    1[6-(1,6,7)]
    38      -2.020457      -2.020457      -2.020457    1[7-(6,6,29)]
    39       9.048833       9.048833       9.048833    1[6-(1,6,7)]
    40      10.186722      10.186722      10.186722    1[6-(1,6,7)]
    41       8.120026       8.120026       8.120026    1[6-(1,6,7)]
    42       6.976105       6.976105       6.976105    1[6-(1,6,7)]
    43      -4.182313      -4.182313      -4.182313    1[7-(6,6,29)]
    44       7.219364       7.219364       7.219364    1[6-(1,6,7)]
    45       8.256733       8.256733       8.256733    1[6-(1,6,7)]
    46       9.753145       9.753145       9.753145    1[6-(1,6,7)]
    47      10.048674      10.048674      10.048674    1[6-(1,6,7)]
    48       2.161856       2.161856       2.161856    1[7-(6,6,29)]
    49       8.530819       8.530819       8.530819    1[6-(1,6,7)]
    50       8.631339       8.631339       8.631339    1[6-(1,6,7)]
    51       2.230879       2.230879       2.230879    1[6-(1,6,7)]
    52        3.07927        3.07927        3.07927    1[6-(1,6,7)]
    53       2.020457       2.020457       2.020457    1[7-(6,6,29)]
    54       4.353867       4.353867       4.353867    1[6-(1,6,7)]
    55       3.215978       3.215978       3.215978    1[6-(1,6,7)]
    56       1.418676       1.418676       1.418676    1[6-(1,6,7)]
    57       0.274755       0.274755       0.274755    1[6-(1,6,7)]
    58       2.519037       2.519037       2.519037    1[7-(6,6,29)]
    59       0.518014       0.518014       0.518014    1[6-(1,6,7)]
    60       1.555383       1.555383       1.555383    1[6-(1,6,7)]
    61       3.051795       3.051795       3.051795    1[6-(1,6,7)]
    62       3.347324       3.347324       3.347324    1[6-(1,6,7)]
    63       8.863206       8.863206       8.863206    1[7-(6,6,29)]
    64       1.829469       1.829469       1.829469    1[6-(1,6,7)]
    65       1.929989       1.929989       1.929989    1[6-(1,6,7)]
    66      -4.470471      -4.470471      -4.470471    1[6-(1,6,7)]
    67       -3.62208       -3.62208       -3.62208    1[6-(1,6,7)]
    68       8.721807       8.721807       8.721807    1[7-(6,6,29)]
    69      -2.347483      -2.347483      -2.347483    1[6-(1,6,7)]
    70      -3.485372      -3.485372      -3.485372    1[6-(1,6,7)]
    71      -0.599771      -0.599771      -0.599771    6[6-(1,1,7),8-(60),8-(60)]
    72        -1.0434        -1.0434        -1.0434    6[1-(0),1-(0),6-(8,8),7-(1,6,29)]
    73      -1.464915      -1.464915      -1.464915    6[1-(0),1-(0),6-(8,8),7-(1,6,29)]
    74      -2.112936      -2.112936      -2.112936    6[6-(1,1,7),8-(29),8-(60)]
    75      -1.846892      -1.846892      -1.846892    6[6-(1,1,7),8-(60),8-(60)]
    76      -2.640332      -2.640332      -2.640332    6[1-(0),1-(0),6-(8,8),7-(1,6,29)]
    77      -1.475637      -1.475637      -1.475637    6[1-(0),1-(0),6-(8,8),7-(1,6,29)]
    78      -0.010722      -0.010722      -0.010722    6[6-(1,1,7),8-(29),8-(60)]
    79       2.446663       2.446663       2.446663    6[6-(1,1,7),8-(60),8-(60)]
    80       3.683732       3.683732       3.683732    6[1-(0),1-(0),6-(8,8),7-(1,6,29)]
    81       2.940552       2.940552       2.940552    6[1-(0),1-(0),6-(8,8),7-(1,6,29)]
    82       2.123658       2.123658       2.123658    6[6-(1,1,7),8-(29),8-(60)]
    83       6.101579       6.101579       6.101579    6[6-(1,1,7),8-(60),8-(60)]
    84        5.65795        5.65795        5.65795    6[1-(0),1-(0),6-(8,8),7-(1,6,29)]
    85       5.236435       5.236435       5.236435    6[1-(0),1-(0),6-(8,8),7-(1,6,29)]
    86       4.588414       4.588414       4.588414    6[6-(1,1,7),8-(29),8-(60)]
    87       4.854458       4.854458       4.854458    6[6-(1,1,7),8-(60),8-(60)]
    88       4.061018       4.061018       4.061018    6[1-(0),1-(0),6-(8,8),7-(1,6,29)]
    89       5.225713       5.225713       5.225713    6[1-(0),1-(0),6-(8,8),7-(1,6,29)]
    90       6.690628       6.690628       6.690628    6[6-(1,1,7),8-(29),8-(60)]
    91       9.148013       9.148013       9.148013    6[6-(1,1,7),8-(60),8-(60)]
    92      10.385082      10.385082      10.385082    6[1-(0),1-(0),6-(8,8),7-(1,6,29)]
    93       9.641902       9.641902       9.641902    6[1-(0),1-(0),6-(8,8),7-(1,6,29)]
    94       8.825008       8.825008       8.825008    6[6-(1,1,7),8-(29),8-(60)]
    95       7.301121       7.301121       7.301121    6[6-(1,1,7),8-(60),8-(60)]
    96        7.74475        7.74475        7.74475    6[1-(0),1-(0),6-(8,8),7-(1,6,29)]
    97       8.166265       8.166265       8.166265    6[1-(0),1-(0),6-(8,8),7-(1,6,29)]
    98       8.814286       8.814286       8.814286    6[6-(1,1,7),8-(29),8-(60)]
    99       8.548242       8.548242       8.548242    6[6-(1,1,7),8-(60),8-(60)]
   100       9.341682       9.341682       9.341682    6[1-(0),1-(0),6-(8,8),7-(1,6,29)]
   101       8.176987       8.176987       8.176987    6[1-(0),1-(0),6-(8,8),7-(1,6,29)]
   102       6.712072       6.712072       6.712072    6[6-(1,1,7),8-(29),8-(60)]
   103       4.254687       4.254687       4.254687    6[6-(1,1,7),8-(60),8-(60)]
   104       3.017618       3.017618       3.017618    6[1-(0),1-(0),6-(8,8),7-(1,6,29)]
   105       3.760798       3.760798       3.760798    6[1-(0),1-(0),6-(8,8),7-(1,6,29)]
   106       4.577692       4.577692       4.577692    6[6-(1,1,7),8-(29),8-(60)]
   107       0.599771       0.599771       0.599771    6[6-(1,1,7),8-(60),8-(60)]
   108         1.0434         1.0434         1.0434    6[1-(0),1-(0),6-(8,8),7-(1,6,29)]
   109       1.464915       1.464915       1.464915    6[1-(0),1-(0),6-(8,8),7-(1,6,29)]
   110       2.112936       2.112936       2.112936    6[6-(1,1,7),8-(29),8-(60)]
   111       1.846892       1.846892       1.846892    6[6-(1,1,7),8-(60),8-(60)]
   112       2.640332       2.640332       2.640332    6[1-(0),1-(0),6-(8,8),7-(1,6,29)]
   113       1.475637       1.475637       1.475637    6[1-(0),1-(0),6-(8,8),7-(1,6,29)]
   114       0.010722       0.010722       0.010722    6[6-(1,1,7),8-(29),8-(60)]
   115      -2.446663      -2.446663      -2.446663    6[6-(1,1,7),8-(60),8-(60)]
   116      -3.683732      -3.683732      -3.683732    6[1-(0),1-(0),6-(8,8),7-(1,6,29)]
   117      -2.940552      -2.940552      -2.940552    6[1-(0),1-(0),6-(8,8),7-(1,6,29)]
   118      -2.123658      -2.123658      -2.123658    6[6-(1,1,7),8-(29),8-(60)]
   119      -2.058655      -2.058655      -2.058655    7[1-(0),6-(1,1,6),6-(1,1,6),29-(7,8,8)]
   120      -1.757764      -1.757764      -1.757764    7[1-(0),6-(1,1,6),6-(1,1,6),29-(7,8,8)]
   121       3.816419       3.816419       3.816419    7[1-(0),6-(1,1,6),6-(1,1,6),29-(7,8,8)]
   122       4.642695       4.642695       4.642695    7[1-(0),6-(1,1,6),6-(1,1,6),29-(7,8,8)]
   123       4.943586       4.943586       4.943586    7[1-(0),6-(1,1,6),6-(1,1,6),29-(7,8,8)]
   124      10.517769      10.517769      10.517769    7[1-(0),6-(1,1,6),6-(1,1,6),29-(7,8,8)]
   125       8.760005       8.760005       8.760005    7[1-(0),6-(1,1,6),6-(1,1,6),29-(7,8,8)]
   126       8.459114       8.459114       8.459114    7[1-(0),6-(1,1,6),6-(1,1,6),29-(7,8,8)]
   127       2.884931       2.884931       2.884931    7[1-(0),6-(1,1,6),6-(1,1,6),29-(7,8,8)]
   128       2.058655       2.058655       2.058655    7[1-(0),6-(1,1,6),6-(1,1,6),29-(7,8,8)]
   129       1.757764       1.757764       1.757764    7[1-(0),6-(1,1,6),6-(1,1,6),29-(7,8,8)]
   130      -3.816419      -3.816419      -3.816419    7[1-(0),6-(1,1,6),6-(1,1,6),29-(7,8,8)]
   131       0.305984       0.305984       0.305984    8[6-(6,8),60-(8,8,8,8,8,8,8,8)]
   132      -1.194181      -1.194181      -1.194181    8[6-(6,8),60-(8,8,8,8,8,8,8,8)]
   133      -3.014267      -3.014267      -3.014267    8[6-(6,8),29-(7,7,8)]
   134      -1.731629      -1.731629      -1.731629    8[6-(6,8),60-(8,8,8,8,8,8,8,8)]
   135      -2.441302      -2.441302      -2.441302    8[6-(6,8),60-(8,8,8,8,8,8,8,8)]
   136       -0.59776       -0.59776       -0.59776    8[6-(6,8),60-(8,8,8,8,8,8,8,8)]
   137       0.816895       0.816895       0.816895    8[6-(6,8),29-(7,7,8)]
   138        0.34646        0.34646        0.34646    8[6-(6,8),60-(8,8,8,8,8,8,8,8)]
   139       2.135318       2.135318       2.135318    8[6-(6,8),60-(8,8,8,8,8,8,8,8)]
   140       1.791941       1.791941       1.791941    8[6-(6,8),60-(8,8,8,8,8,8,8,8)]
   141       2.197373       2.197373       2.197373    8[6-(6,8),29-(7,7,8)]
   142       1.385169       1.385169       1.385169    8[6-(6,8),60-(8,8,8,8,8,8,8,8)]
   143       7.007334       7.007334       7.007334    8[6-(6,8),60-(8,8,8,8,8,8,8,8)]
   144       5.507169       5.507169       5.507169    8[6-(6,8),60-(8,8,8,8,8,8,8,8)]
   145       3.687083       3.687083       3.687083    8[6-(6,8),29-(7,7,8)]
   146       4.969721       4.969721       4.969721    8[6-(6,8),60-(8,8,8,8,8,8,8,8)]
   147       4.260048       4.260048       4.260048    8[6-(6,8),60-(8,8,8,8,8,8,8,8)]
   148        6.10359        6.10359        6.10359    8[6-(6,8),60-(8,8,8,8,8,8,8,8)]
   149       7.518245       7.518245       7.518245    8[6-(6,8),29-(7,7,8)]
   150        7.04781        7.04781        7.04781    8[6-(6,8),60-(8,8,8,8,8,8,8,8)]
   151       8.836668       8.836668       8.836668    8[6-(6,8),60-(8,8,8,8,8,8,8,8)]
   152       8.493291       8.493291       8.493291    8[6-(6,8),60-(8,8,8,8,8,8,8,8)]
   153       8.898723       8.898723       8.898723    8[6-(6,8),29-(7,7,8)]
   154       8.086519       8.086519       8.086519    8[6-(6,8),60-(8,8,8,8,8,8,8,8)]
   155       6.395366       6.395366       6.395366    8[6-(6,8),60-(8,8,8,8,8,8,8,8)]
   156       7.895531       7.895531       7.895531    8[6-(6,8),60-(8,8,8,8,8,8,8,8)]
   157       9.715617       9.715617       9.715617    8[6-(6,8),29-(7,7,8)]
   158       8.432979       8.432979       8.432979    8[6-(6,8),60-(8,8,8,8,8,8,8,8)]
   159       9.142652       9.142652       9.142652    8[6-(6,8),60-(8,8,8,8,8,8,8,8)]
   160        7.29911        7.29911        7.29911    8[6-(6,8),60-(8,8,8,8,8,8,8,8)]
   161       5.884455       5.884455       5.884455    8[6-(6,8),29-(7,7,8)]
   162        6.35489        6.35489        6.35489    8[6-(6,8),60-(8,8,8,8,8,8,8,8)]
   163       4.566032       4.566032       4.566032    8[6-(6,8),60-(8,8,8,8,8,8,8,8)]
   164       4.909409       4.909409       4.909409    8[6-(6,8),60-(8,8,8,8,8,8,8,8)]
   165       4.503977       4.503977       4.503977    8[6-(6,8),29-(7,7,8)]
   166       5.316181       5.316181       5.316181    8[6-(6,8),60-(8,8,8,8,8,8,8,8)]
   167      -0.305984      -0.305984      -0.305984    8[6-(6,8),60-(8,8,8,8,8,8,8,8)]
   168       1.194181       1.194181       1.194181    8[6-(6,8),60-(8,8,8,8,8,8,8,8)]
   169       3.014267       3.014267       3.014267    8[6-(6,8),29-(7,7,8)]
   170       1.731629       1.731629       1.731629    8[6-(6,8),60-(8,8,8,8,8,8,8,8)]
   171       2.441302       2.441302       2.441302    8[6-(6,8),60-(8,8,8,8,8,8,8,8)]
   172        0.59776        0.59776        0.59776    8[6-(6,8),60-(8,8,8,8,8,8,8,8)]
   173      -0.816895      -0.816895      -0.816895    8[6-(6,8),29-(7,7,8)]
   174       -0.34646       -0.34646       -0.34646    8[6-(6,8),60-(8,8,8,8,8,8,8,8)]
   175      -2.135318      -2.135318      -2.135318    8[6-(6,8),60-(8,8,8,8,8,8,8,8)]
   176      -1.791941      -1.791941      -1.791941    8[6-(6,8),60-(8,8,8,8,8,8,8,8)]
   177      -2.197373      -2.197373      -2.197373    8[6-(6,8),29-(7,7,8)]
   178      -1.385169      -1.385169      -1.385169    8[6-(6,8),60-(8,8,8,8,8,8,8,8)]
