# Supplementary material for: A collection of forcefield precursors for metal–organic frameworks
Source: RSC Adv. 2019 Nov 13;9(63):36492–507. doi: 10.1039/c9ra07327b (PMC9075174; doi:10.1039/c9ra07327b)
Supplement: RA-009-C9RA07327B-s2769 [file RA-009-C9RA07327B-s2769.txt]

WUTBOC_clean

13.306000    0.000000    0.000000
-6.653000    11.523334    0.000000
0.000000    0.000000    14.528000

     1            0.0            0.0            0.0    63[8-(6),8-(6),8-(6),8-(6),8-(6),8-(6),8-(6),8-(6),8-(6)]
     2          6.653          6.653          6.653    63[8-(6),8-(6),8-(6),8-(6),8-(6),8-(6),8-(6),8-(6),8-(6)]
     3          6.653          6.653          6.653    63[8-(6),8-(6),8-(6),8-(6),8-(6),8-(6),8-(6),8-(6),8-(6)]
     4            0.0            0.0            0.0    63[8-(6),8-(6),8-(6),8-(6),8-(6),8-(6),8-(6),8-(6),8-(6)]
     5          6.653          6.653          6.653    29[7-(1,6,6),7-(1,6,6),8-(6),8-(6)]
     6         3.3265         3.3265         3.3265    29[7-(1,6,6),7-(1,6,6),8-(6),8-(6)]
     7        -3.3265        -3.3265        -3.3265    29[7-(1,6,6),7-(1,6,6),8-(6),8-(6)]
     8          6.653          6.653          6.653    29[7-(1,6,6),7-(1,6,6),8-(6),8-(6)]
     9        -3.3265        -3.3265        -3.3265    29[7-(1,6,6),7-(1,6,6),8-(6),8-(6)]
    10         3.3265         3.3265         3.3265    29[7-(1,6,6),7-(1,6,6),8-(6),8-(6)]
    11       8.822543       8.822543       8.822543    1[7-(6,6,29)]
    12       3.344463       3.344463       3.344463    1[6-(1,6,7)]
    13       3.018466       3.018466       3.018466    1[6-(1,6,7)]
    14       1.922717       1.922717       1.922717    1[6-(1,6,7)]
    15       1.824918       1.824918       1.824918    1[6-(1,6,7)]
    16       2.488222       2.488222       2.488222    1[7-(6,6,29)]
    17       0.272108       0.272108       0.272108    1[6-(1,6,7)]
    18       1.427068       1.427068       1.427068    1[6-(1,6,7)]
    19       1.532851       1.532851       1.532851    1[6-(1,6,7)]
    20       0.492987       0.492987       0.492987    1[6-(1,6,7)]
    21       8.648235       8.648235       8.648235    1[7-(6,6,29)]
    22      -3.616571      -3.616571      -3.616571    1[6-(1,6,7)]
    23      -4.445535      -4.445535      -4.445535    1[6-(1,6,7)]
    24      -3.455568      -3.455568      -3.455568    1[6-(1,6,7)]
    25      -2.317905      -2.317905      -2.317905    1[6-(1,6,7)]
    26       2.169543       2.169543       2.169543    1[7-(6,6,29)]
    27       9.997463       9.997463       9.997463    1[6-(1,6,7)]
    28       9.671466       9.671466       9.671466    1[6-(1,6,7)]
    29       8.575717       8.575717       8.575717    1[6-(1,6,7)]
    30       8.477918       8.477918       8.477918    1[6-(1,6,7)]
    31      -4.164778      -4.164778      -4.164778    1[7-(6,6,29)]
    32       6.925108       6.925108       6.925108    1[6-(1,6,7)]
    33       8.080068       8.080068       8.080068    1[6-(1,6,7)]
    34       8.185851       8.185851       8.185851    1[6-(1,6,7)]
    35       7.145987       7.145987       7.145987    1[6-(1,6,7)]
    36       1.995235       1.995235       1.995235    1[7-(6,6,29)]
    37       3.036429       3.036429       3.036429    1[6-(1,6,7)]
    38       2.207465       2.207465       2.207465    1[6-(1,6,7)]
    39       3.197432       3.197432       3.197432    1[6-(1,6,7)]
    40       4.335095       4.335095       4.335095    1[6-(1,6,7)]
    41      -2.169543      -2.169543      -2.169543    1[7-(6,6,29)]
    42       3.308537       3.308537       3.308537    1[6-(1,6,7)]
    43       3.634534       3.634534       3.634534    1[6-(1,6,7)]
    44       4.730283       4.730283       4.730283    1[6-(1,6,7)]
    45       4.828082       4.828082       4.828082    1[6-(1,6,7)]
    46       4.164778       4.164778       4.164778    1[7-(6,6,29)]
    47       6.380892       6.380892       6.380892    1[6-(1,6,7)]
    48       5.225931       5.225931       5.225931    1[6-(1,6,7)]
    49       5.120149       5.120149       5.120149    1[6-(1,6,7)]
    50       6.160013       6.160013       6.160013    1[6-(1,6,7)]
    51      -1.995235      -1.995235      -1.995235    1[7-(6,6,29)]
    52      10.269571      10.269571      10.269571    1[6-(1,6,7)]
    53      11.098535      11.098535      11.098535    1[6-(1,6,7)]
    54      10.108568      10.108568      10.108568    1[6-(1,6,7)]
    55       8.970905       8.970905       8.970905    1[6-(1,6,7)]
    56       4.483457       4.483457       4.483457    1[7-(6,6,29)]
    57      -3.344463      -3.344463      -3.344463    1[6-(1,6,7)]
    58      -3.018466      -3.018466      -3.018466    1[6-(1,6,7)]
    59      -1.922717      -1.922717      -1.922717    1[6-(1,6,7)]
    60      -1.824918      -1.824918      -1.824918    1[6-(1,6,7)]
    61      10.817778      10.817778      10.817778    1[7-(6,6,29)]
    62      -0.272108      -0.272108      -0.272108    1[6-(1,6,7)]
    63      -1.427068      -1.427068      -1.427068    1[6-(1,6,7)]
    64      -1.532851      -1.532851      -1.532851    1[6-(1,6,7)]
    65      -0.492987      -0.492987      -0.492987    1[6-(1,6,7)]
    66       4.657765       4.657765       4.657765    1[7-(6,6,29)]
    67       3.616571       3.616571       3.616571    1[6-(1,6,7)]
    68       4.445535       4.445535       4.445535    1[6-(1,6,7)]
    69       3.455568       3.455568       3.455568    1[6-(1,6,7)]
    70       2.317905       2.317905       2.317905    1[6-(1,6,7)]
    71       1.845542       1.845542       1.845542    6[6-(1,1,7),8-(63),8-(63)]
    72       2.623943       2.623943       2.623943    6[1-(0),1-(0),6-(8,8),7-(1,6,29)]
    73       1.470978       1.470978       1.470978    6[1-(0),1-(0),6-(8,8),7-(1,6,29)]
    74       0.003992       0.003992       0.003992    6[6-(1,1,7),8-(29),8-(63)]
    75       0.569497       0.569497       0.569497    6[6-(1,1,7),8-(63),8-(63)]
    76       1.036537       1.036537       1.036537    6[1-(0),1-(0),6-(8,8),7-(1,6,29)]
    77       1.440374       1.440374       1.440374    6[1-(0),1-(0),6-(8,8),7-(1,6,29)]
    78        2.08505        2.08505        2.08505    6[6-(1,1,7),8-(29),8-(63)]
    79      -2.415039      -2.415039      -2.415039    6[6-(1,1,7),8-(63),8-(63)]
    80      -3.660481      -3.660481      -3.660481    6[1-(0),1-(0),6-(8,8),7-(1,6,29)]
    81      -2.911353      -2.911353      -2.911353    6[1-(0),1-(0),6-(8,8),7-(1,6,29)]
    82      -2.089042      -2.089042      -2.089042    6[6-(1,1,7),8-(29),8-(63)]
    83       8.498542       8.498542       8.498542    6[6-(1,1,7),8-(63),8-(63)]
    84       9.276943       9.276943       9.276943    6[1-(0),1-(0),6-(8,8),7-(1,6,29)]
    85       8.123978       8.123978       8.123978    6[1-(0),1-(0),6-(8,8),7-(1,6,29)]
    86       6.656992       6.656992       6.656992    6[6-(1,1,7),8-(29),8-(63)]
    87       7.222497       7.222497       7.222497    6[6-(1,1,7),8-(63),8-(63)]
    88       7.689537       7.689537       7.689537    6[1-(0),1-(0),6-(8,8),7-(1,6,29)]
    89       8.093374       8.093374       8.093374    6[1-(0),1-(0),6-(8,8),7-(1,6,29)]
    90        8.73805        8.73805        8.73805    6[6-(1,1,7),8-(29),8-(63)]
    91       4.237961       4.237961       4.237961    6[6-(1,1,7),8-(63),8-(63)]
    92       2.992519       2.992519       2.992519    6[1-(0),1-(0),6-(8,8),7-(1,6,29)]
    93       3.741647       3.741647       3.741647    6[1-(0),1-(0),6-(8,8),7-(1,6,29)]
    94       4.563958       4.563958       4.563958    6[6-(1,1,7),8-(29),8-(63)]
    95       4.807458       4.807458       4.807458    6[6-(1,1,7),8-(63),8-(63)]
    96       4.029057       4.029057       4.029057    6[1-(0),1-(0),6-(8,8),7-(1,6,29)]
    97       5.182022       5.182022       5.182022    6[1-(0),1-(0),6-(8,8),7-(1,6,29)]
    98       6.649008       6.649008       6.649008    6[6-(1,1,7),8-(29),8-(63)]
    99       6.083503       6.083503       6.083503    6[6-(1,1,7),8-(63),8-(63)]
   100       5.616463       5.616463       5.616463    6[1-(0),1-(0),6-(8,8),7-(1,6,29)]
   101       5.212626       5.212626       5.212626    6[1-(0),1-(0),6-(8,8),7-(1,6,29)]
   102        4.56795        4.56795        4.56795    6[6-(1,1,7),8-(29),8-(63)]
   103       9.068039       9.068039       9.068039    6[6-(1,1,7),8-(63),8-(63)]
   104      10.313481      10.313481      10.313481    6[1-(0),1-(0),6-(8,8),7-(1,6,29)]
   105       9.564353       9.564353       9.564353    6[1-(0),1-(0),6-(8,8),7-(1,6,29)]
   106       8.742042       8.742042       8.742042    6[6-(1,1,7),8-(29),8-(63)]
   107      -1.845542      -1.845542      -1.845542    6[6-(1,1,7),8-(63),8-(63)]
   108      -2.623943      -2.623943      -2.623943    6[1-(0),1-(0),6-(8,8),7-(1,6,29)]
   109      -1.470978      -1.470978      -1.470978    6[1-(0),1-(0),6-(8,8),7-(1,6,29)]
   110      -0.003992      -0.003992      -0.003992    6[6-(1,1,7),8-(29),8-(63)]
   111      -0.569497      -0.569497      -0.569497    6[6-(1,1,7),8-(63),8-(63)]
   112      -1.036537      -1.036537      -1.036537    6[1-(0),1-(0),6-(8,8),7-(1,6,29)]
   113      -1.440375      -1.440375      -1.440375    6[1-(0),1-(0),6-(8,8),7-(1,6,29)]
   114       -2.08505       -2.08505       -2.08505    6[6-(1,1,7),8-(29),8-(63)]
   115       2.415039       2.415039       2.415039    6[6-(1,1,7),8-(63),8-(63)]
   116       3.660481       3.660481       3.660481    6[1-(0),1-(0),6-(8,8),7-(1,6,29)]
   117       2.911353       2.911353       2.911353    6[1-(0),1-(0),6-(8,8),7-(1,6,29)]
   118       2.089042       2.089042       2.089042    6[6-(1,1,7),8-(29),8-(63)]
   119        1.76371        1.76371        1.76371    7[1-(0),6-(1,1,6),6-(1,1,6),29-(7,8,8)]
   120         2.0285         2.0285         2.0285    7[1-(0),6-(1,1,6),6-(1,1,6),29-(7,8,8)]
   121       -3.79221       -3.79221       -3.79221    7[1-(0),6-(1,1,6),6-(1,1,6),29-(7,8,8)]
   122        8.41671        8.41671        8.41671    7[1-(0),6-(1,1,6),6-(1,1,6),29-(7,8,8)]
   123         8.6815         8.6815         8.6815    7[1-(0),6-(1,1,6),6-(1,1,6),29-(7,8,8)]
   124        2.86079        2.86079        2.86079    7[1-(0),6-(1,1,6),6-(1,1,6),29-(7,8,8)]
   125        4.88929        4.88929        4.88929    7[1-(0),6-(1,1,6),6-(1,1,6),29-(7,8,8)]
   126         4.6245         4.6245         4.6245    7[1-(0),6-(1,1,6),6-(1,1,6),29-(7,8,8)]
   127       10.44521       10.44521       10.44521    7[1-(0),6-(1,1,6),6-(1,1,6),29-(7,8,8)]
   128       -1.76371       -1.76371       -1.76371    7[1-(0),6-(1,1,6),6-(1,1,6),29-(7,8,8)]
   129        -2.0285        -2.0285        -2.0285    7[1-(0),6-(1,1,6),6-(1,1,6),29-(7,8,8)]
   130        3.79221        3.79221        3.79221    7[1-(0),6-(1,1,6),6-(1,1,6),29-(7,8,8)]
   131       0.606088       0.606088       0.606088    8[6-(6,8),63-(8,8,8,8,8,8,8,8)]
   132       2.437659       2.437659       2.437659    8[6-(6,8),63-(8,8,8,8,8,8,8,8)]
   133       -0.80967       -0.80967       -0.80967    8[6-(6,8),29-(7,7,8)]
   134       -0.36525       -0.36525       -0.36525    8[6-(6,8),63-(8,8,8,8,8,8,8,8)]
   135       1.154295       1.154295       1.154295    8[6-(6,8),63-(8,8,8,8,8,8,8,8)]
   136      -0.333315      -0.333315      -0.333315    8[6-(6,8),63-(8,8,8,8,8,8,8,8)]
   137        2.99385        2.99385        2.99385    8[6-(6,8),29-(7,7,8)]
   138       1.707825       1.707825       1.707825    8[6-(6,8),63-(8,8,8,8,8,8,8,8)]
   139      -1.760384      -1.760384      -1.760384    8[6-(6,8),63-(8,8,8,8,8,8,8,8)]
   140      -2.104344      -2.104344      -2.104344    8[6-(6,8),63-(8,8,8,8,8,8,8,8)]
   141       -2.18418       -2.18418       -2.18418    8[6-(6,8),29-(7,7,8)]
   142      -1.342575      -1.342575      -1.342575    8[6-(6,8),63-(8,8,8,8,8,8,8,8)]
   143       7.259088       7.259088       7.259088    8[6-(6,8),63-(8,8,8,8,8,8,8,8)]
   144       9.090659       9.090659       9.090659    8[6-(6,8),63-(8,8,8,8,8,8,8,8)]
   145        5.84333        5.84333        5.84333    8[6-(6,8),29-(7,7,8)]
   146        6.28775        6.28775        6.28775    8[6-(6,8),63-(8,8,8,8,8,8,8,8)]
   147       7.807295       7.807295       7.807295    8[6-(6,8),63-(8,8,8,8,8,8,8,8)]
   148       6.319685       6.319685       6.319685    8[6-(6,8),63-(8,8,8,8,8,8,8,8)]
   149        9.64685        9.64685        9.64685    8[6-(6,8),29-(7,7,8)]
   150       8.360825       8.360825       8.360825    8[6-(6,8),63-(8,8,8,8,8,8,8,8)]
   151       4.892616       4.892616       4.892616    8[6-(6,8),63-(8,8,8,8,8,8,8,8)]
   152       4.548656       4.548656       4.548656    8[6-(6,8),63-(8,8,8,8,8,8,8,8)]
   153        4.46882        4.46882        4.46882    8[6-(6,8),29-(7,7,8)]
   154       5.310425       5.310425       5.310425    8[6-(6,8),63-(8,8,8,8,8,8,8,8)]
   155       6.046912       6.046912       6.046912    8[6-(6,8),63-(8,8,8,8,8,8,8,8)]
   156       4.215341       4.215341       4.215341    8[6-(6,8),63-(8,8,8,8,8,8,8,8)]
   157        7.46267        7.46267        7.46267    8[6-(6,8),29-(7,7,8)]
   158        7.01825        7.01825        7.01825    8[6-(6,8),63-(8,8,8,8,8,8,8,8)]
   159       5.498704       5.498704       5.498704    8[6-(6,8),63-(8,8,8,8,8,8,8,8)]
   160       6.986315       6.986315       6.986315    8[6-(6,8),63-(8,8,8,8,8,8,8,8)]
   161        3.65915        3.65915        3.65915    8[6-(6,8),29-(7,7,8)]
   162       4.945175       4.945175       4.945175    8[6-(6,8),63-(8,8,8,8,8,8,8,8)]
   163       8.413384       8.413384       8.413384    8[6-(6,8),63-(8,8,8,8,8,8,8,8)]
   164       8.757344       8.757344       8.757344    8[6-(6,8),63-(8,8,8,8,8,8,8,8)]
   165        8.83718        8.83718        8.83718    8[6-(6,8),29-(7,7,8)]
   166       7.995575       7.995575       7.995575    8[6-(6,8),63-(8,8,8,8,8,8,8,8)]
   167      -0.606088      -0.606088      -0.606088    8[6-(6,8),63-(8,8,8,8,8,8,8,8)]
   168      -2.437659      -2.437659      -2.437659    8[6-(6,8),63-(8,8,8,8,8,8,8,8)]
   169        0.80967        0.80967        0.80967    8[6-(6,8),29-(7,7,8)]
   170        0.36525        0.36525        0.36525    8[6-(6,8),63-(8,8,8,8,8,8,8,8)]
   171      -1.154296      -1.154296      -1.154296    8[6-(6,8),63-(8,8,8,8,8,8,8,8)]
   172       0.333315       0.333315       0.333315    8[6-(6,8),63-(8,8,8,8,8,8,8,8)]
   173       -2.99385       -2.99385       -2.99385    8[6-(6,8),29-(7,7,8)]
   174      -1.707825      -1.707825      -1.707825    8[6-(6,8),63-(8,8,8,8,8,8,8,8)]
   175       1.760384       1.760384       1.760384    8[6-(6,8),63-(8,8,8,8,8,8,8,8)]
   176       2.104344       2.104344       2.104344    8[6-(6,8),63-(8,8,8,8,8,8,8,8)]
   177        2.18418        2.18418        2.18418    8[6-(6,8),29-(7,7,8)]
   178       1.342575       1.342575       1.342575    8[6-(6,8),63-(8,8,8,8,8,8,8,8)]
