# Supplementary material for: A collection of forcefield precursors for metal–organic frameworks
Source: RSC Adv. 2019 Nov 13;9(63):36492–507. doi: 10.1039/c9ra07327b (PMC9075174; doi:10.1039/c9ra07327b)
Supplement: RA-009-C9RA07327B-s2770 [file RA-009-C9RA07327B-s2770.txt]

WUTBUI_clean

13.559000    0.000000    0.000000
-6.779500    11.742438    0.000000
0.000000    0.000000    14.999000

     1            0.0            0.0            0.0    57[8-(6),8-(6),8-(6),8-(6),8-(6),8-(6),8-(6),8-(6),8-(6)]
     2         6.7795         6.7795         6.7795    57[8-(6),8-(6),8-(6),8-(6),8-(6),8-(6),8-(6),8-(6),8-(6)]
     3         6.7795         6.7795         6.7795    57[8-(6),8-(6),8-(6),8-(6),8-(6),8-(6),8-(6),8-(6),8-(6)]
     4            0.0            0.0            0.0    57[8-(6),8-(6),8-(6),8-(6),8-(6),8-(6),8-(6),8-(6),8-(6)]
     5        3.38975        3.38975        3.38975    29[7-(1,6,6),7-(1,6,6),8-(6),8-(6)]
     6       -3.38975       -3.38975       -3.38975    29[7-(1,6,6),7-(1,6,6),8-(6),8-(6)]
     7         6.7795         6.7795         6.7795    29[7-(1,6,6),7-(1,6,6),8-(6),8-(6)]
     8       -3.38975       -3.38975       -3.38975    29[7-(1,6,6),7-(1,6,6),8-(6),8-(6)]
     9        3.38975        3.38975        3.38975    29[7-(1,6,6),7-(1,6,6),8-(6),8-(6)]
    10         6.7795         6.7795         6.7795    29[7-(1,6,6),7-(1,6,6),8-(6),8-(6)]
    11       4.738193       4.738193       4.738193    1[7-(6,6,29)]
    12       2.418248       2.418248       2.418248    1[6-(1,6,7)]
    13       3.556526       3.556526       3.556526    1[6-(1,6,7)]
    14       4.540231       4.540231       4.540231    1[6-(1,6,7)]
    15       3.696183       3.696183       3.696183    1[6-(1,6,7)]
    16      10.994993      10.994993      10.994993    1[7-(6,6,29)]
    17      -0.582359      -0.582359      -0.582359    1[6-(1,6,7)]
    18      -1.650808      -1.650808      -1.650808    1[6-(1,6,7)]
    19      -1.474541      -1.474541      -1.474541    1[6-(1,6,7)]
    20      -0.321348      -0.321348      -0.321348    1[6-(1,6,7)]
    21       4.605314       4.605314       4.605314    1[7-(6,6,29)]
    22      -1.835889      -1.835889      -1.835889    1[6-(1,6,7)]
    23      -1.905717      -1.905717      -1.905717    1[6-(1,6,7)]
    24       -3.06569       -3.06569       -3.06569    1[6-(1,6,7)]
    25      -3.374835      -3.374835      -3.374835    1[6-(1,6,7)]
    26      -2.041307      -2.041307      -2.041307    1[7-(6,6,29)]
    27       9.197748       9.197748       9.197748    1[6-(1,6,7)]
    28      10.336026      10.336026      10.336026    1[6-(1,6,7)]
    29      11.319731      11.319731      11.319731    1[6-(1,6,7)]
    30      10.475683      10.475683      10.475683    1[6-(1,6,7)]
    31       4.215493       4.215493       4.215493    1[7-(6,6,29)]
    32       6.197141       6.197141       6.197141    1[6-(1,6,7)]
    33       5.128692       5.128692       5.128692    1[6-(1,6,7)]
    34       5.304959       5.304959       5.304959    1[6-(1,6,7)]
    35       6.458152       6.458152       6.458152    1[6-(1,6,7)]
    36      -2.174186      -2.174186      -2.174186    1[7-(6,6,29)]
    37       4.943611       4.943611       4.943611    1[6-(1,6,7)]
    38       4.873783       4.873783       4.873783    1[6-(1,6,7)]
    39        3.71381        3.71381        3.71381    1[6-(1,6,7)]
    40       3.404665       3.404665       3.404665    1[6-(1,6,7)]
    41       2.041307       2.041307       2.041307    1[7-(6,6,29)]
    42       4.361252       4.361252       4.361252    1[6-(1,6,7)]
    43       3.222974       3.222974       3.222974    1[6-(1,6,7)]
    44       2.239269       2.239269       2.239269    1[6-(1,6,7)]
    45       3.083317       3.083317       3.083317    1[6-(1,6,7)]
    46      -4.215493      -4.215493      -4.215493    1[7-(6,6,29)]
    47       7.361859       7.361859       7.361859    1[6-(1,6,7)]
    48       8.430308       8.430308       8.430308    1[6-(1,6,7)]
    49       8.254041       8.254041       8.254041    1[6-(1,6,7)]
    50       7.100848       7.100848       7.100848    1[6-(1,6,7)]
    51       2.174186       2.174186       2.174186    1[7-(6,6,29)]
    52       8.615389       8.615389       8.615389    1[6-(1,6,7)]
    53       8.685217       8.685217       8.685217    1[6-(1,6,7)]
    54        9.84519        9.84519        9.84519    1[6-(1,6,7)]
    55      10.154335      10.154335      10.154335    1[6-(1,6,7)]
    56       8.820807       8.820807       8.820807    1[7-(6,6,29)]
    57      -2.418248      -2.418248      -2.418248    1[6-(1,6,7)]
    58      -3.556526      -3.556526      -3.556526    1[6-(1,6,7)]
    59      -4.540231      -4.540231      -4.540231    1[6-(1,6,7)]
    60      -3.696183      -3.696183      -3.696183    1[6-(1,6,7)]
    61       2.564007       2.564007       2.564007    1[7-(6,6,29)]
    62       0.582359       0.582359       0.582359    1[6-(1,6,7)]
    63       1.650808       1.650808       1.650808    1[6-(1,6,7)]
    64       1.474541       1.474541       1.474541    1[6-(1,6,7)]
    65       0.321348       0.321348       0.321348    1[6-(1,6,7)]
    66       8.953686       8.953686       8.953686    1[7-(6,6,29)]
    67       1.835889       1.835889       1.835889    1[6-(1,6,7)]
    68       1.905717       1.905717       1.905717    1[6-(1,6,7)]
    69        3.06569        3.06569        3.06569    1[6-(1,6,7)]
    70       3.374835       3.374835       3.374835    1[6-(1,6,7)]
    71       3.001963       3.001963       3.001963    6[1-(0),1-(0),6-(8,8),7-(1,6,29)]
    72       2.151813       2.151813       2.151813    6[6-(1,1,7),8-(29),8-(57)]
    73       2.507059       2.507059       2.507059    6[6-(1,1,7),8-(57),8-(57)]
    74       3.749064       3.749064       3.749064    6[1-(0),1-(0),6-(8,8),7-(1,6,29)]
    75      -1.534201      -1.534201      -1.534201    6[1-(0),1-(0),6-(8,8),7-(1,6,29)]
    76       -2.16266       -2.16266       -2.16266    6[6-(1,1,7),8-(29),8-(57)]
    77      -0.627782      -0.627782      -0.627782    6[6-(1,1,7),8-(57),8-(57)]
    78       -1.08811       -1.08811       -1.08811    6[1-(0),1-(0),6-(8,8),7-(1,6,29)]
    79      -1.467762      -1.467762      -1.467762    6[1-(0),1-(0),6-(8,8),7-(1,6,29)]
    80       0.010847       0.010847       0.010847    6[6-(1,1,7),8-(29),8-(57)]
    81      -1.879277      -1.879277      -1.879277    6[6-(1,1,7),8-(57),8-(57)]
    82      -2.660954      -2.660954      -2.660954    6[1-(0),1-(0),6-(8,8),7-(1,6,29)]
    83       9.781463       9.781463       9.781463    6[1-(0),1-(0),6-(8,8),7-(1,6,29)]
    84       8.931313       8.931313       8.931313    6[6-(1,1,7),8-(29),8-(57)]
    85       9.286559       9.286559       9.286559    6[6-(1,1,7),8-(57),8-(57)]
    86      10.528563      10.528563      10.528563    6[1-(0),1-(0),6-(8,8),7-(1,6,29)]
    87       5.245299       5.245299       5.245299    6[1-(0),1-(0),6-(8,8),7-(1,6,29)]
    88       4.616839       4.616839       4.616839    6[6-(1,1,7),8-(29),8-(57)]
    89       6.151718       6.151718       6.151718    6[6-(1,1,7),8-(57),8-(57)]
    90        5.69139        5.69139        5.69139    6[1-(0),1-(0),6-(8,8),7-(1,6,29)]
    91       5.311738       5.311738       5.311738    6[1-(0),1-(0),6-(8,8),7-(1,6,29)]
    92       6.790347       6.790347       6.790347    6[6-(1,1,7),8-(29),8-(57)]
    93       4.900223       4.900223       4.900223    6[6-(1,1,7),8-(57),8-(57)]
    94       4.118546       4.118546       4.118546    6[1-(0),1-(0),6-(8,8),7-(1,6,29)]
    95       3.777537       3.777537       3.777537    6[1-(0),1-(0),6-(8,8),7-(1,6,29)]
    96       4.627687       4.627687       4.627687    6[6-(1,1,7),8-(29),8-(57)]
    97       4.272441       4.272441       4.272441    6[6-(1,1,7),8-(57),8-(57)]
    98       3.030436       3.030436       3.030436    6[1-(0),1-(0),6-(8,8),7-(1,6,29)]
    99       8.313701       8.313701       8.313701    6[1-(0),1-(0),6-(8,8),7-(1,6,29)]
   100        8.94216        8.94216        8.94216    6[6-(1,1,7),8-(29),8-(57)]
   101       7.407282       7.407282       7.407282    6[6-(1,1,7),8-(57),8-(57)]
   102        7.86761        7.86761        7.86761    6[1-(0),1-(0),6-(8,8),7-(1,6,29)]
   103       8.247262       8.247262       8.247262    6[1-(0),1-(0),6-(8,8),7-(1,6,29)]
   104       6.768653       6.768653       6.768653    6[6-(1,1,7),8-(29),8-(57)]
   105       8.658777       8.658777       8.658777    6[6-(1,1,7),8-(57),8-(57)]
   106       9.440454       9.440454       9.440454    6[1-(0),1-(0),6-(8,8),7-(1,6,29)]
   107      -3.001963      -3.001963      -3.001963    6[1-(0),1-(0),6-(8,8),7-(1,6,29)]
   108      -2.151813      -2.151813      -2.151813    6[6-(1,1,7),8-(29),8-(57)]
   109      -2.507059      -2.507059      -2.507059    6[6-(1,1,7),8-(57),8-(57)]
   110      -3.749063      -3.749063      -3.749063    6[1-(0),1-(0),6-(8,8),7-(1,6,29)]
   111       1.534201       1.534201       1.534201    6[1-(0),1-(0),6-(8,8),7-(1,6,29)]
   112        2.16266        2.16266        2.16266    6[6-(1,1,7),8-(29),8-(57)]
   113       0.627782       0.627782       0.627782    6[6-(1,1,7),8-(57),8-(57)]
   114        1.08811        1.08811        1.08811    6[1-(0),1-(0),6-(8,8),7-(1,6,29)]
   115       1.467762       1.467762       1.467762    6[1-(0),1-(0),6-(8,8),7-(1,6,29)]
   116      -0.010847      -0.010847      -0.010847    6[6-(1,1,7),8-(29),8-(57)]
   117       1.879277       1.879277       1.879277    6[6-(1,1,7),8-(57),8-(57)]
   118       2.660954       2.660954       2.660954    6[1-(0),1-(0),6-(8,8),7-(1,6,29)]
   119       3.873128       3.873128       3.873128    7[1-(0),6-(1,1,6),6-(1,1,6),29-(7,8,8)]
   120      -2.096899      -2.096899      -2.096899    7[1-(0),6-(1,1,6),6-(1,1,6),29-(7,8,8)]
   121      -1.776229      -1.776229      -1.776229    7[1-(0),6-(1,1,6),6-(1,1,6),29-(7,8,8)]
   122      10.652628      10.652628      10.652628    7[1-(0),6-(1,1,6),6-(1,1,6),29-(7,8,8)]
   123       4.682601       4.682601       4.682601    7[1-(0),6-(1,1,6),6-(1,1,6),29-(7,8,8)]
   124       5.003271       5.003271       5.003271    7[1-(0),6-(1,1,6),6-(1,1,6),29-(7,8,8)]
   125       2.906372       2.906372       2.906372    7[1-(0),6-(1,1,6),6-(1,1,6),29-(7,8,8)]
   126       8.876399       8.876399       8.876399    7[1-(0),6-(1,1,6),6-(1,1,6),29-(7,8,8)]
   127       8.555729       8.555729       8.555729    7[1-(0),6-(1,1,6),6-(1,1,6),29-(7,8,8)]
   128      -3.873128      -3.873128      -3.873128    7[1-(0),6-(1,1,6),6-(1,1,6),29-(7,8,8)]
   129       2.096899       2.096899       2.096899    7[1-(0),6-(1,1,6),6-(1,1,6),29-(7,8,8)]
   130       1.776229       1.776229       1.776229    7[1-(0),6-(1,1,6),6-(1,1,6),29-(7,8,8)]
   131       1.833855       1.833855       1.833855    8[6-(6,8),57-(8,8,8,8,8,8,8,8)]
   132       2.191134       2.191134       2.191134    8[6-(6,8),57-(8,8,8,8,8,8,8,8)]
   133       2.219608       2.219608       2.219608    8[6-(6,8),29-(7,7,8)]
   134       1.437932       1.437932       1.437932    8[6-(6,8),57-(8,8,8,8,8,8,8,8)]
   135      -1.225734      -1.225734      -1.225734    8[6-(6,8),57-(8,8,8,8,8,8,8,8)]
   136       0.272536       0.272536       0.272536    8[6-(6,8),57-(8,8,8,8,8,8,8,8)]
   137       -3.04264       -3.04264       -3.04264    8[6-(6,8),29-(7,7,8)]
   138      -1.757924      -1.757924      -1.757924    8[6-(6,8),57-(8,8,8,8,8,8,8,8)]
   139      -0.608121      -0.608121      -0.608121    8[6-(6,8),57-(8,8,8,8,8,8,8,8)]
   140       -2.46367       -2.46367       -2.46367    8[6-(6,8),57-(8,8,8,8,8,8,8,8)]
   141       0.823031       0.823031       0.823031    8[6-(6,8),29-(7,7,8)]
   142       0.319992       0.319992       0.319992    8[6-(6,8),57-(8,8,8,8,8,8,8,8)]
   143       8.613355       8.613355       8.613355    8[6-(6,8),57-(8,8,8,8,8,8,8,8)]
   144       8.970634       8.970634       8.970634    8[6-(6,8),57-(8,8,8,8,8,8,8,8)]
   145       8.999108       8.999108       8.999108    8[6-(6,8),29-(7,7,8)]
   146       8.217432       8.217432       8.217432    8[6-(6,8),57-(8,8,8,8,8,8,8,8)]
   147       5.553766       5.553766       5.553766    8[6-(6,8),57-(8,8,8,8,8,8,8,8)]
   148       7.052036       7.052036       7.052036    8[6-(6,8),57-(8,8,8,8,8,8,8,8)]
   149        3.73686        3.73686        3.73686    8[6-(6,8),29-(7,7,8)]
   150       5.021576       5.021576       5.021576    8[6-(6,8),57-(8,8,8,8,8,8,8,8)]
   151       6.171379       6.171379       6.171379    8[6-(6,8),57-(8,8,8,8,8,8,8,8)]
   152        4.31583        4.31583        4.31583    8[6-(6,8),57-(8,8,8,8,8,8,8,8)]
   153       7.602531       7.602531       7.602531    8[6-(6,8),29-(7,7,8)]
   154       7.099492       7.099492       7.099492    8[6-(6,8),57-(8,8,8,8,8,8,8,8)]
   155       4.945645       4.945645       4.945645    8[6-(6,8),57-(8,8,8,8,8,8,8,8)]
   156       4.588366       4.588366       4.588366    8[6-(6,8),57-(8,8,8,8,8,8,8,8)]
   157       4.559892       4.559892       4.559892    8[6-(6,8),29-(7,7,8)]
   158       5.341568       5.341568       5.341568    8[6-(6,8),57-(8,8,8,8,8,8,8,8)]
   159       8.005234       8.005234       8.005234    8[6-(6,8),57-(8,8,8,8,8,8,8,8)]
   160       6.506964       6.506964       6.506964    8[6-(6,8),57-(8,8,8,8,8,8,8,8)]
   161        9.82214        9.82214        9.82214    8[6-(6,8),29-(7,7,8)]
   162       8.537424       8.537424       8.537424    8[6-(6,8),57-(8,8,8,8,8,8,8,8)]
   163       7.387621       7.387621       7.387621    8[6-(6,8),57-(8,8,8,8,8,8,8,8)]
   164        9.24317        9.24317        9.24317    8[6-(6,8),57-(8,8,8,8,8,8,8,8)]
   165       5.956469       5.956469       5.956469    8[6-(6,8),29-(7,7,8)]
   166       6.459508       6.459508       6.459508    8[6-(6,8),57-(8,8,8,8,8,8,8,8)]
   167      -1.833855      -1.833855      -1.833855    8[6-(6,8),57-(8,8,8,8,8,8,8,8)]
   168      -2.191134      -2.191134      -2.191134    8[6-(6,8),57-(8,8,8,8,8,8,8,8)]
   169      -2.219608      -2.219608      -2.219608    8[6-(6,8),29-(7,7,8)]
   170      -1.437932      -1.437932      -1.437932    8[6-(6,8),57-(8,8,8,8,8,8,8,8)]
   171       1.225734       1.225734       1.225734    8[6-(6,8),57-(8,8,8,8,8,8,8,8)]
   172      -0.272536      -0.272536      -0.272536    8[6-(6,8),57-(8,8,8,8,8,8,8,8)]
   173        3.04264        3.04264        3.04264    8[6-(6,8),29-(7,7,8)]
   174       1.757924       1.757924       1.757924    8[6-(6,8),57-(8,8,8,8,8,8,8,8)]
   175       0.608121       0.608121       0.608121    8[6-(6,8),57-(8,8,8,8,8,8,8,8)]
   176        2.46367        2.46367        2.46367    8[6-(6,8),57-(8,8,8,8,8,8,8,8)]
   177      -0.823031      -0.823031      -0.823031    8[6-(6,8),29-(7,7,8)]
   178      -0.319992      -0.319992      -0.319992    8[6-(6,8),57-(8,8,8,8,8,8,8,8)]
