# Supplementary material for: A collection of forcefield precursors for metal–organic frameworks
Source: RSC Adv. 2019 Nov 13;9(63):36492–507. doi: 10.1039/c9ra07327b (PMC9075174; doi:10.1039/c9ra07327b)
Supplement: RA-009-C9RA07327B-s2771 [file RA-009-C9RA07327B-s2771.txt]

WUTCAP_clean

13.303100    0.000000    0.000000
-6.651550    11.520823    0.000000
0.000000    0.000000    14.566000

     1            0.0            0.0            0.0    63[8-(6),8-(6),8-(6),8-(6),8-(6),8-(6)]
     2        6.65155        6.65155        6.65155    63[8-(6),8-(6),8-(6),8-(6),8-(6),8-(6)]
     3        6.65155        6.65155        6.65155    63[8-(6),8-(6),8-(6),8-(6),8-(6),8-(6)]
     4            0.0            0.0            0.0    63[8-(6),8-(6),8-(6),8-(6),8-(6),8-(6)]
     5        6.65155        6.65155        6.65155    29[7-(1,6,6),7-(1,6,6),8-(6),8-(6)]
     6       3.325775       3.325775       3.325775    29[7-(1,6,6),7-(1,6,6),8-(6),8-(6)]
     7      -3.325775      -3.325775      -3.325775    29[7-(1,6,6),7-(1,6,6),8-(6),8-(6)]
     8        6.65155        6.65155        6.65155    29[7-(1,6,6),7-(1,6,6),8-(6),8-(6)]
     9      -3.325775      -3.325775      -3.325775    29[7-(1,6,6),7-(1,6,6),8-(6),8-(6)]
    10       3.325775       3.325775       3.325775    29[7-(1,6,6),7-(1,6,6),8-(6),8-(6)]
    11       3.017808       3.017808       3.017808    1[6-(1,6,7)]
    12       3.350386       3.350386       3.350386    1[6-(1,6,7)]
    13       8.826607       8.826607       8.826607    1[7-(6,6,29)]
    14       1.833832       1.833832       1.833832    1[6-(1,6,7)]
    15       1.936931       1.936931       1.936931    1[6-(1,6,7)]
    16       1.432744       1.432744       1.432744    1[6-(1,6,7)]
    17       0.270718       0.270718       0.270718    1[6-(1,6,7)]
    18       2.483689       2.483689       2.483689    1[7-(6,6,29)]
    19       0.488224       0.488224       0.488224    1[6-(1,6,7)]
    20       1.523205       1.523205       1.523205    1[6-(1,6,7)]
    21      -4.450552      -4.450552      -4.450552    1[6-(1,6,7)]
    22      -3.621104      -3.621104      -3.621104    1[6-(1,6,7)]
    23       8.644354       8.644354       8.644354    1[7-(6,6,29)]
    24      -2.322056      -2.322056      -2.322056    1[6-(1,6,7)]
    25      -3.460136      -3.460136      -3.460136    1[6-(1,6,7)]
    26       9.669358       9.669358       9.669358    1[6-(1,6,7)]
    27      10.001936      10.001936      10.001936    1[6-(1,6,7)]
    28       2.175057       2.175057       2.175057    1[7-(6,6,29)]
    29       8.485382       8.485382       8.485382    1[6-(1,6,7)]
    30       8.588481       8.588481       8.588481    1[6-(1,6,7)]
    31       8.084294       8.084294       8.084294    1[6-(1,6,7)]
    32       6.922268       6.922268       6.922268    1[6-(1,6,7)]
    33      -4.167861      -4.167861      -4.167861    1[7-(6,6,29)]
    34       7.139774       7.139774       7.139774    1[6-(1,6,7)]
    35       8.174755       8.174755       8.174755    1[6-(1,6,7)]
    36       2.200998       2.200998       2.200998    1[6-(1,6,7)]
    37       3.030446       3.030446       3.030446    1[6-(1,6,7)]
    38       1.992804       1.992804       1.992804    1[7-(6,6,29)]
    39       4.329494       4.329494       4.329494    1[6-(1,6,7)]
    40       3.191414       3.191414       3.191414    1[6-(1,6,7)]
    41       3.633742       3.633742       3.633742    1[6-(1,6,7)]
    42       3.301164       3.301164       3.301164    1[6-(1,6,7)]
    43      -2.175057      -2.175057      -2.175057    1[7-(6,6,29)]
    44       4.817718       4.817718       4.817718    1[6-(1,6,7)]
    45       4.714619       4.714619       4.714619    1[6-(1,6,7)]
    46       5.218806       5.218806       5.218806    1[6-(1,6,7)]
    47       6.380832       6.380832       6.380832    1[6-(1,6,7)]
    48       4.167861       4.167861       4.167861    1[7-(6,6,29)]
    49       6.163326       6.163326       6.163326    1[6-(1,6,7)]
    50       5.128345       5.128345       5.128345    1[6-(1,6,7)]
    51      11.102102      11.102102      11.102102    1[6-(1,6,7)]
    52      10.272654      10.272654      10.272654    1[6-(1,6,7)]
    53      -1.992804      -1.992804      -1.992804    1[7-(6,6,29)]
    54       8.973606       8.973606       8.973606    1[6-(1,6,7)]
    55      10.111686      10.111686      10.111686    1[6-(1,6,7)]
    56      -3.017808      -3.017808      -3.017808    1[6-(1,6,7)]
    57      -3.350386      -3.350386      -3.350386    1[6-(1,6,7)]
    58       4.476493       4.476493       4.476493    1[7-(6,6,29)]
    59      -1.833832      -1.833832      -1.833832    1[6-(1,6,7)]
    60      -1.936931      -1.936931      -1.936931    1[6-(1,6,7)]
    61      -1.432744      -1.432744      -1.432744    1[6-(1,6,7)]
    62      -0.270718      -0.270718      -0.270718    1[6-(1,6,7)]
    63      10.819411      10.819411      10.819411    1[7-(6,6,29)]
    64      -0.488224      -0.488224      -0.488224    1[6-(1,6,7)]
    65      -1.523205      -1.523205      -1.523205    1[6-(1,6,7)]
    66       4.450552       4.450552       4.450552    1[6-(1,6,7)]
    67       3.621104       3.621104       3.621104    1[6-(1,6,7)]
    68       4.658746       4.658746       4.658746    1[7-(6,6,29)]
    69       2.322056       2.322056       2.322056    1[6-(1,6,7)]
    70       3.460136       3.460136       3.460136    1[6-(1,6,7)]
    71       1.856448       1.856448       1.856448    6[6-(1,1,7),8-(0),8-(63)]
    72       2.626697       2.626697       2.626697    6[1-(0),1-(0),6-(8,8),7-(1,6,29)]
    73       1.480635       1.480635       1.480635    6[1-(0),1-(0),6-(8,8),7-(1,6,29)]
    74       0.015964       0.015964       0.015964    6[6-(1,1,7),8-(29),8-(63)]
    75       0.578685       0.578685       0.578685    6[6-(1,1,7),8-(0),8-(63)]
    76       1.037642       1.037642       1.037642    6[1-(0),1-(0),6-(8,8),7-(1,6,29)]
    77       1.434074       1.434074       1.434074    6[1-(0),1-(0),6-(8,8),7-(1,6,29)]
    78       2.078609       2.078609       2.078609    6[6-(1,1,7),8-(29),8-(63)]
    79      -2.435132      -2.435132      -2.435132    6[6-(1,1,7),8-(0),8-(63)]
    80      -3.664339      -3.664339      -3.664339    6[1-(0),1-(0),6-(8,8),7-(1,6,29)]
    81      -2.914709      -2.914709      -2.914709    6[1-(0),1-(0),6-(8,8),7-(1,6,29)]
    82      -2.094573      -2.094573      -2.094573    6[6-(1,1,7),8-(29),8-(63)]
    83       8.507998       8.507998       8.507998    6[6-(1,1,7),8-(0),8-(63)]
    84       9.278247       9.278247       9.278247    6[1-(0),1-(0),6-(8,8),7-(1,6,29)]
    85       8.132185       8.132185       8.132185    6[1-(0),1-(0),6-(8,8),7-(1,6,29)]
    86       6.667514       6.667514       6.667514    6[6-(1,1,7),8-(29),8-(63)]
    87       7.230235       7.230235       7.230235    6[6-(1,1,7),8-(0),8-(63)]
    88       7.689192       7.689192       7.689192    6[1-(0),1-(0),6-(8,8),7-(1,6,29)]
    89       8.085624       8.085624       8.085624    6[1-(0),1-(0),6-(8,8),7-(1,6,29)]
    90       8.730159       8.730159       8.730159    6[6-(1,1,7),8-(29),8-(63)]
    91       4.216418       4.216418       4.216418    6[6-(1,1,7),8-(0),8-(63)]
    92       2.987211       2.987211       2.987211    6[1-(0),1-(0),6-(8,8),7-(1,6,29)]
    93       3.736841       3.736841       3.736841    6[1-(0),1-(0),6-(8,8),7-(1,6,29)]
    94       4.556977       4.556977       4.556977    6[6-(1,1,7),8-(29),8-(63)]
    95       4.795102       4.795102       4.795102    6[6-(1,1,7),8-(0),8-(63)]
    96       4.024853       4.024853       4.024853    6[1-(0),1-(0),6-(8,8),7-(1,6,29)]
    97       5.170915       5.170915       5.170915    6[1-(0),1-(0),6-(8,8),7-(1,6,29)]
    98       6.635586       6.635586       6.635586    6[6-(1,1,7),8-(29),8-(63)]
    99       6.072865       6.072865       6.072865    6[6-(1,1,7),8-(0),8-(63)]
   100       5.613908       5.613908       5.613908    6[1-(0),1-(0),6-(8,8),7-(1,6,29)]
   101       5.217476       5.217476       5.217476    6[1-(0),1-(0),6-(8,8),7-(1,6,29)]
   102       4.572941       4.572941       4.572941    6[6-(1,1,7),8-(29),8-(63)]
   103       9.086682       9.086682       9.086682    6[6-(1,1,7),8-(0),8-(63)]
   104      10.315889      10.315889      10.315889    6[1-(0),1-(0),6-(8,8),7-(1,6,29)]
   105       9.566259       9.566259       9.566259    6[1-(0),1-(0),6-(8,8),7-(1,6,29)]
   106       8.746123       8.746123       8.746123    6[6-(1,1,7),8-(29),8-(63)]
   107      -1.856448      -1.856448      -1.856448    6[6-(1,1,7),8-(0),8-(63)]
   108      -2.626697      -2.626697      -2.626697    6[1-(0),1-(0),6-(8,8),7-(1,6,29)]
   109      -1.480635      -1.480635      -1.480635    6[1-(0),1-(0),6-(8,8),7-(1,6,29)]
   110      -0.015964      -0.015964      -0.015964    6[6-(1,1,7),8-(29),8-(63)]
   111      -0.578685      -0.578685      -0.578685    6[6-(1,1,7),8-(0),8-(63)]
   112      -1.037642      -1.037642      -1.037642    6[1-(0),1-(0),6-(8,8),7-(1,6,29)]
   113      -1.434074      -1.434074      -1.434074    6[1-(0),1-(0),6-(8,8),7-(1,6,29)]
   114      -2.078609      -2.078609      -2.078609    6[6-(1,1,7),8-(29),8-(63)]
   115       2.435132       2.435132       2.435132    6[6-(1,1,7),8-(0),8-(63)]
   116       3.664339       3.664339       3.664339    6[1-(0),1-(0),6-(8,8),7-(1,6,29)]
   117       2.914709       2.914709       2.914709    6[1-(0),1-(0),6-(8,8),7-(1,6,29)]
   118       2.094573       2.094573       2.094573    6[6-(1,1,7),8-(29),8-(63)]
   119       1.769977       1.769977       1.769977    7[1-(0),6-(1,1,6),6-(1,1,6),29-(7,8,8)]
   120       2.024732       2.024732       2.024732    7[1-(0),6-(1,1,6),6-(1,1,6),29-(7,8,8)]
   121      -3.794709      -3.794709      -3.794709    7[1-(0),6-(1,1,6),6-(1,1,6),29-(7,8,8)]
   122       8.421527       8.421527       8.421527    7[1-(0),6-(1,1,6),6-(1,1,6),29-(7,8,8)]
   123       8.676282       8.676282       8.676282    7[1-(0),6-(1,1,6),6-(1,1,6),29-(7,8,8)]
   124       2.856841       2.856841       2.856841    7[1-(0),6-(1,1,6),6-(1,1,6),29-(7,8,8)]
   125       4.881573       4.881573       4.881573    7[1-(0),6-(1,1,6),6-(1,1,6),29-(7,8,8)]
   126       4.626818       4.626818       4.626818    7[1-(0),6-(1,1,6),6-(1,1,6),29-(7,8,8)]
   127      10.446259      10.446259      10.446259    7[1-(0),6-(1,1,6),6-(1,1,6),29-(7,8,8)]
   128      -1.769977      -1.769977      -1.769977    7[1-(0),6-(1,1,6),6-(1,1,6),29-(7,8,8)]
   129      -2.024732      -2.024732      -2.024732    7[1-(0),6-(1,1,6),6-(1,1,6),29-(7,8,8)]
   130       3.794709       3.794709       3.794709    7[1-(0),6-(1,1,6),6-(1,1,6),29-(7,8,8)]
   131       0.608617       0.608617       0.608617    8[6-(6,8),63-(8,8,8,8,8)]
   132       2.443779       2.443779       2.443779    8[6-(6,8)]
   133      -0.816145      -0.816145      -0.816145    8[6-(6,8),29-(7,7,8)]
   134      -0.351202      -0.351202      -0.351202    8[6-(6,8),63-(8,8,8,8,8)]
   135       1.152714       1.152714       1.152714    8[6-(6,8),63-(8,8,8,8,8)]
   136      -0.330582      -0.330582      -0.330582    8[6-(6,8)]
   137        2.98455        2.98455        2.98455    8[6-(6,8),29-(7,7,8)]
   138       1.691489       1.691489       1.691489    8[6-(6,8),63-(8,8,8,8,8)]
   139       -1.76133       -1.76133       -1.76133    8[6-(6,8),63-(8,8,8,8,8)]
   140      -2.113197      -2.113197      -2.113197    8[6-(6,8)]
   141      -2.168405      -2.168405      -2.168405    8[6-(6,8),29-(7,7,8)]
   142      -1.340287      -1.340287      -1.340287    8[6-(6,8),63-(8,8,8,8,8)]
   143       7.260167       7.260167       7.260167    8[6-(6,8),63-(8,8,8,8,8)]
   144       9.095329       9.095329       9.095329    8[6-(6,8)]
   145       5.835405       5.835405       5.835405    8[6-(6,8),29-(7,7,8)]
   146       6.300348       6.300348       6.300348    8[6-(6,8),63-(8,8,8,8,8)]
   147       7.804264       7.804264       7.804264    8[6-(6,8),63-(8,8,8,8,8)]
   148       6.320968       6.320968       6.320968    8[6-(6,8)]
   149         9.6361         9.6361         9.6361    8[6-(6,8),29-(7,7,8)]
   150       8.343039       8.343039       8.343039    8[6-(6,8),63-(8,8,8,8,8)]
   151        4.89022        4.89022        4.89022    8[6-(6,8),63-(8,8,8,8,8)]
   152       4.538353       4.538353       4.538353    8[6-(6,8)]
   153       4.483145       4.483145       4.483145    8[6-(6,8),29-(7,7,8)]
   154       5.311263       5.311263       5.311263    8[6-(6,8),63-(8,8,8,8,8)]
   155       6.042933       6.042933       6.042933    8[6-(6,8),63-(8,8,8,8,8)]
   156       4.207771       4.207771       4.207771    8[6-(6,8)]
   157       7.467695       7.467695       7.467695    8[6-(6,8),29-(7,7,8)]
   158       7.002752       7.002752       7.002752    8[6-(6,8),63-(8,8,8,8,8)]
   159       5.498836       5.498836       5.498836    8[6-(6,8),63-(8,8,8,8,8)]
   160       6.982132       6.982132       6.982132    8[6-(6,8)]
   161          3.667          3.667          3.667    8[6-(6,8),29-(7,7,8)]
   162       4.960061       4.960061       4.960061    8[6-(6,8),63-(8,8,8,8,8)]
   163        8.41288        8.41288        8.41288    8[6-(6,8),63-(8,8,8,8,8)]
   164       8.764747       8.764747       8.764747    8[6-(6,8)]
   165       8.819955       8.819955       8.819955    8[6-(6,8),29-(7,7,8)]
   166       7.991837       7.991837       7.991837    8[6-(6,8),63-(8,8,8,8,8)]
   167      -0.608617      -0.608617      -0.608617    8[6-(6,8),63-(8,8,8,8,8)]
   168      -2.443779      -2.443779      -2.443779    8[6-(6,8)]
   169       0.816145       0.816145       0.816145    8[6-(6,8),29-(7,7,8)]
   170       0.351202       0.351202       0.351202    8[6-(6,8),63-(8,8,8,8,8)]
   171      -1.152714      -1.152714      -1.152714    8[6-(6,8),63-(8,8,8,8,8)]
   172       0.330582       0.330582       0.330582    8[6-(6,8)]
   173       -2.98455       -2.98455       -2.98455    8[6-(6,8),29-(7,7,8)]
   174      -1.691489      -1.691489      -1.691489    8[6-(6,8),63-(8,8,8,8,8)]
   175        1.76133        1.76133        1.76133    8[6-(6,8),63-(8,8,8,8,8)]
   176       2.113197       2.113197       2.113197    8[6-(6,8)]
   177       2.168405       2.168405       2.168405    8[6-(6,8),29-(7,7,8)]
   178       1.340287       1.340287       1.340287    8[6-(6,8),63-(8,8,8,8,8)]
