# Supplementary material for: A collection of forcefield precursors for metal–organic frameworks
Source: RSC Adv. 2019 Nov 13;9(63):36492–507. doi: 10.1039/c9ra07327b (PMC9075174; doi:10.1039/c9ra07327b)
Supplement: RA-009-C9RA07327B-s2772 [file RA-009-C9RA07327B-s2772.txt]

WUWQEL_clean

10.820000    0.000000    0.000000
3.883899    10.735007    0.000000
3.748720    -0.765770    11.828581

     1      10.340601      10.340601      10.340601    48[8-(6),8-(6),8-(6),8-(6,48),8-(6,48,48),8-(6,48,48)]
     2       6.555024       6.555024       6.555024    48[8-(6),8-(6),8-(6,48),8-(6,48),8-(6,48,48),8-(6,48,48)]
     3       9.983121       9.983121       9.983121    48[8-(6),8-(6),8-(6),8-(6,48),8-(6,48,48),8-(6,48,48)]
     4       8.112018       8.112018       8.112018    48[8-(6),8-(6),8-(6),8-(6,48),8-(6,48,48),8-(6,48,48)]
     5      11.897595      11.897595      11.897595    48[8-(6),8-(6),8-(6,48),8-(6,48),8-(6,48,48),8-(6,48,48)]
     6       8.469498       8.469498       8.469498    48[8-(6),8-(6),8-(6),8-(6,48),8-(6,48,48),8-(6,48,48)]
     7      11.565775      11.565775      11.565775    1[6-(6,6)]
     8      13.733415      13.733415      13.733415    1[6-(6,6,8)]
     9       6.675914       6.675914       6.675914    1[6-(6,6)]
    10      10.950953      10.950953      10.950953    1[6-(1,6,6)]
    11      11.799919      11.799919      11.799919    1[6-(1,6,6)]
    12       4.512804       4.512804       4.512804    1[6-(6,6,8)]
    13       6.534657       6.534657       6.534657    1[6-(1,6,6)]
    14       5.845735       5.845735       5.845735    1[6-(1,6,6)]
    15       6.886844       6.886844       6.886844    1[6-(6,6)]
    16       4.719204       4.719204       4.719204    1[6-(6,6,8)]
    17      11.776705      11.776705      11.776705    1[6-(6,6)]
    18       7.501666       7.501666       7.501666    1[6-(1,6,6)]
    19         6.6527         6.6527         6.6527    1[6-(1,6,6)]
    20      13.939815      13.939815      13.939815    1[6-(6,6,8)]
    21      11.917962      11.917962      11.917962    1[6-(1,6,6)]
    22      12.606884      12.606884      12.606884    1[6-(1,6,6)]
    23      12.209129      12.209129      12.209129    6[1-(0),6-(1,6),6-(8,8)]
    24       1.884255       1.884255       1.884255    6[6-(1,1,6),8-(48),8-(48,48)]
    25      14.482275      14.482275      14.482275    6[1-(0),6-(1,1,6),6-(8,8),8-(48,48,48)]
    26       9.841001       9.841001       9.841001    6[6-(1,6,8),8-(0),8-(48)]
    27       7.733939       7.733939       7.733939    6[6-(1,6),8-(48),8-(48)]
    28       7.216689       7.216689       7.216689    6[1-(0),6-(1,6),6-(8,8)]
    29      12.050185      12.050185      12.050185    6[6-(1,6),8-(48),8-(48)]
    30       7.533647       7.533647       7.533647    6[6-(1,1,6),8-(48),8-(48,48)]
    31      11.513746      11.513746      11.513746    6[1-(0),1-(0),6-(1,6,8),6-(8,8)]
    32       5.256751       5.256751       5.256751    6[1-(0),6-(1,1,6),6-(8,8),8-(48,48,48)]
    33       6.275606       6.275606       6.275606    6[1-(0),1-(0),6-(1,6,8),6-(8,8)]
    34       4.579137       4.579137       4.579137    6[6-(1,6,8),8-(0),8-(48)]
    35        6.24349        6.24349        6.24349    6[1-(0),6-(1,6),6-(8,8)]
    36      16.568364      16.568364      16.568364    6[6-(1,1,6),8-(48),8-(48,48)]
    37       3.970344       3.970344       3.970344    6[1-(0),6-(1,1,6),6-(8,8),8-(48,48,48)]
    38       8.611618       8.611618       8.611618    6[6-(1,6,8),8-(0),8-(48)]
    39       10.71868       10.71868       10.71868    6[6-(1,6),8-(48),8-(48)]
    40       11.23593       11.23593       11.23593    6[1-(0),6-(1,6),6-(8,8)]
    41       6.402434       6.402434       6.402434    6[6-(1,6),8-(48),8-(48)]
    42      10.918972      10.918972      10.918972    6[6-(1,1,6),8-(48),8-(48,48)]
    43       6.938873       6.938873       6.938873    6[1-(0),1-(0),6-(1,6,8),6-(8,8)]
    44      13.195868      13.195868      13.195868    6[1-(0),6-(1,1,6),6-(8,8),8-(48,48,48)]
    45      12.177013      12.177013      12.177013    6[1-(0),1-(0),6-(1,6,8),6-(8,8)]
    46      13.873482      13.873482      13.873482    6[6-(1,6,8),8-(0),8-(48)]
    47       1.703671       1.703671       1.703671    8[6-(6,8),48-(8,8,8,8,8),48-(8,8,8,8,8)]
    48        7.52578        7.52578        7.52578    8[6-(6,8),48-(8,8,8,8,8),48-(8,8,8,8,8)]
    49      10.292725      10.292725      10.292725    8[6-(6,8),48-(8,8,8,8,8)]
    50       7.131869       7.131869       7.131869    8[6-(6,8),48-(8,8,8,8,8)]
    51      10.050248      10.050248      10.050248    8[6-(6,8)]
    52       5.988983       5.988983       5.988983    8[6-(6,8),48-(8,8,8,8,8)]
    53      11.081928      11.081928      11.081928    8[6-(6,8),48-(8,8,8,8,8)]
    54       3.023986       3.023986       3.023986    8[6-(6,8),48-(8,8,8,8,8)]
    55       4.836048       4.836048       4.836048    8[6-(6,8)]
    56      13.951245      13.951245      13.951245    8[6-(1,6,6),48-(8,8,8,8,8),48-(8,8,8,8,8),48-(8,8,8,8,8)]
    57       4.740908       4.740908       4.740908    8[6-(1,6,6),48-(8,8,8,8,8),48-(8,8,8,8,8),48-(8,8,8,8,8)]
    58       5.106216       5.106216       5.106216    8[6-(6,8),48-(8,8,8,8,8)]
    59      12.369458      12.369458      12.369458    8[6-(6,8),48-(8,8,8,8,8)]
    60       8.592474       8.592474       8.592474    8[6-(6,8),48-(8,8,8,8,8)]
    61      16.748948      16.748948      16.748948    8[6-(6,8),48-(8,8,8,8,8),48-(8,8,8,8,8)]
    62      10.926839      10.926839      10.926839    8[6-(6,8),48-(8,8,8,8,8),48-(8,8,8,8,8)]
    63       8.159894       8.159894       8.159894    8[6-(6,8),48-(8,8,8,8,8)]
    64       11.32075       11.32075       11.32075    8[6-(6,8),48-(8,8,8,8,8)]
    65       8.402371       8.402371       8.402371    8[6-(6,8)]
    66      12.463636      12.463636      12.463636    8[6-(6,8),48-(8,8,8,8,8)]
    67       7.370691       7.370691       7.370691    8[6-(6,8),48-(8,8,8,8,8)]
    68      15.428633      15.428633      15.428633    8[6-(6,8),48-(8,8,8,8,8)]
    69      13.616571      13.616571      13.616571    8[6-(6,8)]
    70       4.501374       4.501374       4.501374    8[6-(1,6,6),48-(8,8,8,8,8),48-(8,8,8,8,8),48-(8,8,8,8,8)]
    71       9.827812       9.827812       9.827812    8[6-(1,6,6),48-(8,8,8,8,8),48-(8,8,8,8,8),48-(8,8,8,8,8)]
    72      13.346403      13.346403      13.346403    8[6-(6,8),48-(8,8,8,8,8)]
    73       6.083161       6.083161       6.083161    8[6-(6,8),48-(8,8,8,8,8)]
    74       9.860145       9.860145       9.860145    8[6-(6,8),48-(8,8,8,8,8)]
