# Supplementary material for: A collection of forcefield precursors for metal–organic frameworks
Source: RSC Adv. 2019 Nov 13;9(63):36492–507. doi: 10.1039/c9ra07327b (PMC9075174; doi:10.1039/c9ra07327b)
Supplement: RA-009-C9RA07327B-s2773 [file RA-009-C9RA07327B-s2773.txt]

WUWQUB_charged

27.129800    0.000000    0.000000
-9.043168    25.578256    0.000000
-9.043168    -12.788919    22.151540

     1      -6.782339      -6.782339      -6.782339    30[7-(6,6),7-(6,6),7-(6,6),7-(6,6)]
     2      -2.260681      -2.260681      -2.260681    30[7-(6,6),7-(6,6),7-(6,6),7-(6,6)]
     3       2.260866       2.260866       2.260866    30[7-(6,6),7-(6,6),7-(6,6),7-(6,6)]
     4      15.825766      15.825766      15.825766    30[7-(6,6),7-(6,6),7-(6,6),7-(6,6)]
     5      11.304219      11.304219      11.304219    30[7-(6,6),7-(6,6),7-(6,6),7-(6,6)]
     6       6.782561       6.782561       6.782561    30[7-(6,6),7-(6,6),7-(6,6),7-(6,6)]
     7      11.304145      11.304145      11.304145    30[7-(6,6),7-(6,6),7-(6,6),7-(6,6)]
     8      15.825803      15.825803      15.825803    30[7-(6,6),7-(6,6),7-(6,6),7-(6,6)]
     9      -2.260755      -2.260755      -2.260755    30[7-(6,6),7-(6,6),7-(6,6),7-(6,6)]
    10       2.260903       2.260903       2.260903    30[7-(6,6),7-(6,6),7-(6,6),7-(6,6)]
    11       6.782598       6.782598       6.782598    30[7-(6,6),7-(6,6),7-(6,6),7-(6,6)]
    12      -6.782302      -6.782302      -6.782302    30[7-(6,6),7-(6,6),7-(6,6),7-(6,6)]
    13       0.996618       0.996618       0.996618    1[6-(6,7)]
    14       4.413141       4.413141       4.413141    1[6-(6,6)]
    15       -8.14966       -8.14966       -8.14966    1[6-(6,7)]
    16       2.257255       2.257255       2.257255    1[6-(1,7,7)]
    17       -6.31572       -6.31572       -6.31572    1[6-(6,6)]
    18        -5.0768        -5.0768        -5.0768    1[6-(6,6)]
    19      -3.644337      -3.644337      -3.644337    1[6-(6,6)]
    20       5.601418       5.601418       5.601418    1[6-(6,6)]
    21      -3.930122      -3.930122      -3.930122    1[6-(6,7)]
    22        6.26159        6.26159        6.26159    1[6-(6,6)]
    23      -5.881653      -5.881653      -5.881653    1[6-(6,7)]
    24      -2.191995      -2.191995      -2.191995    1[6-(1,7,7)]
    25       4.333573       4.333573       4.333573    1[6-(6,6)]
    26       4.820118       4.820118       4.820118    1[6-(6,6)]
    27        6.03192        6.03192        6.03192    1[6-(6,6)]
    28       6.762604       6.762604       6.762604    1[6-(6,6)]
    29       0.313002       0.313002       0.313002    1[6-(6,7)]
    30      -5.961208      -5.961208      -5.961208    1[6-(6,6)]
    31       0.285889       0.285889       0.285889    1[6-(6,7)]
    32      -1.530025      -1.530025      -1.530025    1[6-(1,7,7)]
    33      -6.279515      -6.279515      -6.279515    1[6-(6,6)]
    34      -8.571076      -8.571076      -8.571076    1[6-(6,6)]
    35      -9.536904      -9.536904      -9.536904    1[6-(6,6)]
    36      -8.249153      -8.249153      -8.249153    1[6-(6,6)]
    37      -6.422371      -6.422371      -6.422371    1[6-(6,7)]
    38      -4.713226      -4.713226      -4.713226    1[6-(6,6)]
    39      -4.340615      -4.340615      -4.340615    1[6-(6,7)]
    40      -7.578107      -7.578107      -7.578107    1[6-(1,7,7)]
    41       -0.78121       -0.78121       -0.78121    1[6-(6,6)]
    42      -0.215114      -0.215114      -0.215114    1[6-(6,6)]
    43      -1.893551      -1.893551      -1.893551    1[6-(6,6)]
    44      -4.114573      -4.114573      -4.114573    1[6-(6,6)]
    45      -8.046571      -8.046571      -8.046571    1[6-(6,7)]
    46      -4.630043      -4.630043      -4.630043    1[6-(6,6)]
    47        0.89352        0.89352        0.89352    1[6-(6,7)]
    48      -6.785957      -6.785957      -6.785957    1[6-(1,7,7)]
    49        2.72748        2.72748        2.72748    1[6-(6,6)]
    50         3.9664         3.9664         3.9664    1[6-(6,6)]
    51        5.39884        5.39884        5.39884    1[6-(6,6)]
    52      -3.441765      -3.441765      -3.441765    1[6-(6,6)]
    53       5.113115       5.113115       5.113115    1[6-(6,7)]
    54      -2.781589      -2.781589      -2.781589    1[6-(6,6)]
    55       3.161584       3.161584       3.161584    1[6-(6,7)]
    56       6.851216       6.851216       6.851216    1[6-(1,7,7)]
    57       4.333573       4.333573       4.333573    1[6-(6,6)]
    58      -4.223078      -4.223078      -4.223078    1[6-(6,6)]
    59      -3.011296      -3.011296      -3.011296    1[6-(6,6)]
    60      -2.280603      -2.280603      -2.280603    1[6-(6,6)]
    61      18.399507      18.399507      18.399507    1[6-(6,7)]
    62      12.125291      12.125291      12.125291    1[6-(6,6)]
    63       18.37236       18.37236       18.37236    1[6-(6,7)]
    64      16.556503      16.556503      16.556503    1[6-(1,7,7)]
    65      11.806937      11.806937      11.806937    1[6-(6,6)]
    66       9.515375       9.515375       9.515375    1[6-(6,6)]
    67        8.54957        8.54957        8.54957    1[6-(6,6)]
    68       9.837346       9.837346       9.837346    1[6-(6,6)]
    69      11.664045      11.664045      11.664045    1[6-(6,7)]
    70      13.373269      13.373269      13.373269    1[6-(6,6)]
    71        13.7458        13.7458        13.7458    1[6-(6,7)]
    72      10.508334      10.508334      10.508334    1[6-(1,7,7)]
    73      17.305273      17.305273      17.305273    1[6-(6,6)]
    74      17.871399      17.871399      17.871399    1[6-(6,6)]
    75      16.192981      16.192981      16.192981    1[6-(6,6)]
    76       13.97195       13.97195       13.97195    1[6-(6,6)]
    77      10.039953      10.039953      10.039953    1[6-(6,7)]
    78     -13.673259     -13.673259     -13.673259    1[6-(6,6)]
    79        9.93686        9.93686        9.93686    1[6-(6,7)]
    80      11.300596      11.300596      11.300596    1[6-(1,7,7)]
    81     -15.358917     -15.358917     -15.358917    1[6-(6,6)]
    82     -14.119974     -14.119974     -14.119974    1[6-(6,6)]
    83     -12.687516     -12.687516     -12.687516    1[6-(6,6)]
    84     -12.484958     -12.484958     -12.484958    1[6-(6,6)]
    85     -12.973308     -12.973308     -12.973308    1[6-(6,7)]
    86     -11.824831     -11.824831     -11.824831    1[6-(6,6)]
    87      12.204943      12.204943      12.204943    1[6-(6,7)]
    88     -11.235188     -11.235188     -11.235188    1[6-(1,7,7)]
    89      13.376918      13.376918      13.376918    1[6-(6,6)]
    90       13.86344       13.86344       13.86344    1[6-(6,6)]
    91      15.075248      15.075248      15.075248    1[6-(6,6)]
    92      -11.32384      -11.32384      -11.32384    1[6-(6,6)]
    93       9.356278       9.356278       9.356278    1[6-(6,7)]
    94       3.082049       3.082049       3.082049    1[6-(6,6)]
    95       9.329149       9.329149       9.329149    1[6-(6,7)]
    96       7.513255       7.513255       7.513255    1[6-(1,7,7)]
    97        2.76374        2.76374        2.76374    1[6-(6,6)]
    98       0.472173       0.472173       0.472173    1[6-(6,6)]
    99      -0.493657      -0.493657      -0.493657    1[6-(6,6)]
   100       0.794099       0.794099       0.794099    1[6-(6,6)]
   101       2.620838       2.620838       2.620838    1[6-(6,7)]
   102       4.330001       4.330001       4.330001    1[6-(6,6)]
   103       4.702608       4.702608       4.702608    1[6-(6,7)]
   104       1.465097       1.465097       1.465097    1[6-(1,7,7)]
   105       8.262018       8.262018       8.262018    1[6-(6,6)]
   106       8.828121       8.828121       8.828121    1[6-(6,6)]
   107       7.149686       7.149686       7.149686    1[6-(6,6)]
   108        4.92866        4.92866        4.92866    1[6-(6,6)]
   109       8.451872       8.451872       8.451872    1[6-(6,7)]
   110       7.303395       7.303395       7.303395    1[6-(6,6)]
   111      10.403421      10.403421      10.403421    1[6-(6,7)]
   112       6.713752       6.713752       6.713752    1[6-(1,7,7)]
   113       9.231446       9.231446       9.231446    1[6-(6,6)]
   114       8.744924       8.744924       8.744924    1[6-(6,6)]
   115       7.533116       7.533116       7.533116    1[6-(6,6)]
   116       6.802404       6.802404       6.802404    1[6-(6,6)]
   117      12.568411      12.568411      12.568411    1[6-(6,7)]
   118       9.151823       9.151823       9.151823    1[6-(6,6)]
   119      12.671504      12.671504      12.671504    1[6-(6,7)]
   120      11.307768      11.307768      11.307768    1[6-(1,7,7)]
   121      10.837481      10.837481      10.837481    1[6-(6,6)]
   122       9.598538       9.598538       9.598538    1[6-(6,6)]
   123        8.16608        8.16608        8.16608    1[6-(6,6)]
   124       7.963522       7.963522       7.963522    1[6-(6,6)]
   125      -7.142274      -7.142274      -7.142274    1[6-(6,7)]
   126      -8.851437      -8.851437      -8.851437    1[6-(6,6)]
   127      17.905756      17.905756      17.905756    1[6-(6,7)]
   128      -5.986533      -5.986533      -5.986533    1[6-(1,7,7)]
   129      14.346346      14.346346      14.346346    1[6-(6,6)]
   130      13.780243      13.780243      13.780243    1[6-(6,6)]
   131      15.458678      15.458678      15.458678    1[6-(6,6)]
   132      -9.450096      -9.450096      -9.450096    1[6-(6,6)]
   133      13.252086      13.252086      13.252086    1[6-(6,7)]
   134      -7.603485      -7.603485      -7.603485    1[6-(6,6)]
   135      13.279215      13.279215      13.279215    1[6-(6,7)]
   136      15.095109      15.095109      15.095109    1[6-(1,7,7)]
   137      -7.285176      -7.285176      -7.285176    1[6-(6,6)]
   138      -4.993609      -4.993609      -4.993609    1[6-(6,6)]
   139      -4.027779      -4.027779      -4.027779    1[6-(6,6)]
   140      -5.315535      -5.315535      -5.315535    1[6-(6,6)]
   141      -4.834438      -4.834438      -4.834438    1[6-(6,7)]
   142       1.439772       1.439772       1.439772    1[6-(6,6)]
   143      -4.807325      -4.807325      -4.807325    1[6-(6,7)]
   144      -2.991411      -2.991411      -2.991411    1[6-(1,7,7)]
   145       1.758079       1.758079       1.758079    1[6-(6,6)]
   146        4.04964        4.04964        4.04964    1[6-(6,6)]
   147       5.015468       5.015468       5.015468    1[6-(6,6)]
   148       3.727717       3.727717       3.727717    1[6-(6,6)]
   149       1.900935       1.900935       1.900935    1[6-(6,7)]
   150        0.19179        0.19179        0.19179    1[6-(6,6)]
   151      -0.180821      -0.180821      -0.180821    1[6-(6,7)]
   152       3.056671       3.056671       3.056671    1[6-(1,7,7)]
   153      -3.740226      -3.740226      -3.740226    1[6-(6,6)]
   154      -4.306322      -4.306322      -4.306322    1[6-(6,6)]
   155      -2.627885      -2.627885      -2.627885    1[6-(6,6)]
   156      -0.406863      -0.406863      -0.406863    1[6-(6,6)]
   157      -5.518054      -5.518054      -5.518054    1[6-(6,7)]
   158      -8.934577      -8.934577      -8.934577    1[6-(6,6)]
   159       3.628224       3.628224       3.628224    1[6-(6,7)]
   160      -6.778691      -6.778691      -6.778691    1[6-(1,7,7)]
   161       1.794284       1.794284       1.794284    1[6-(6,6)]
   162       0.555364       0.555364       0.555364    1[6-(6,6)]
   163      -0.877099      -0.877099      -0.877099    1[6-(6,6)]
   164     -10.122854     -10.122854     -10.122854    1[6-(6,6)]
   165      -0.591314      -0.591314      -0.591314    1[6-(6,7)]
   166     -10.783026     -10.783026     -10.783026    1[6-(6,6)]
   167       1.360217       1.360217       1.360217    1[6-(6,7)]
   168      -2.329441      -2.329441      -2.329441    1[6-(1,7,7)]
   169       0.188159       0.188159       0.188159    1[6-(6,6)]
   170      -9.341554      -9.341554      -9.341554    1[6-(6,6)]
   171     -10.553356     -10.553356     -10.553356    1[6-(6,6)]
   172      -11.28404      -11.28404      -11.28404    1[6-(6,6)]
   173      10.944319      10.944319      10.944319    1[6-(6,7)]
   174       9.235095       9.235095       9.235095    1[6-(6,6)]
   175       8.862564       8.862564       8.862564    1[6-(6,7)]
   176       12.10003       12.10003       12.10003    1[6-(1,7,7)]
   177       5.303091       5.303091       5.303091    1[6-(6,6)]
   178       4.736965       4.736965       4.736965    1[6-(6,6)]
   179       6.415383       6.415383       6.415383    1[6-(6,6)]
   180       8.636414       8.636414       8.636414    1[6-(6,6)]
   181       4.208857       4.208857       4.208857    1[6-(6,7)]
   182      10.483073      10.483073      10.483073    1[6-(6,6)]
   183       4.236004       4.236004       4.236004    1[6-(6,7)]
   184       6.051861       6.051861       6.051861    1[6-(1,7,7)]
   185      10.801427      10.801427      10.801427    1[6-(6,6)]
   186      13.092989      13.092989      13.092989    1[6-(6,6)]
   187      14.058794      14.058794      14.058794    1[6-(6,6)]
   188      12.771018      12.771018      12.771018    1[6-(6,6)]
   189      -9.634551      -9.634551      -9.634551    1[6-(6,7)]
   190      -1.739847      -1.739847      -1.739847    1[6-(6,6)]
   191       -7.68302       -7.68302       -7.68302    1[6-(6,7)]
   192     -11.372652     -11.372652     -11.372652    1[6-(1,7,7)]
   193       0.188159       0.188159       0.188159    1[6-(6,6)]
   194      -0.298358      -0.298358      -0.298358    1[6-(6,6)]
   195       -1.51014       -1.51014       -1.51014    1[6-(6,6)]
   196      -2.240833      -2.240833      -2.240833    1[6-(6,6)]
   197       3.525135       3.525135       3.525135    1[6-(6,7)]
   198       0.108607       0.108607       0.108607    1[6-(6,6)]
   199      -5.414956      -5.414956      -5.414956    1[6-(6,7)]
   200       2.264521       2.264521       2.264521    1[6-(1,7,7)]
   201      -7.248916      -7.248916      -7.248916    1[6-(6,6)]
   202      -8.487836      -8.487836      -8.487836    1[6-(6,6)]
   203      -9.920276      -9.920276      -9.920276    1[6-(6,6)]
   204      -1.079671      -1.079671      -1.079671    1[6-(6,6)]
   205       8.046846       8.046846       8.046846    1[6-(6,7)]
   206       4.630323       4.630323       4.630323    1[6-(6,6)]
   207      17.193124      17.193124      17.193124    1[6-(6,7)]
   208       6.786209       6.786209       6.786209    1[6-(1,7,7)]
   209      15.359184      15.359184      15.359184    1[6-(6,6)]
   210      14.120264      14.120264      14.120264    1[6-(6,6)]
   211      12.687801      12.687801      12.687801    1[6-(6,6)]
   212       3.442046       3.442046       3.442046    1[6-(6,6)]
   213      12.973586      12.973586      12.973586    1[6-(6,7)]
   214       2.781874       2.781874       2.781874    1[6-(6,6)]
   215      14.925117      14.925117      14.925117    1[6-(6,7)]
   216      11.235459      11.235459      11.235459    1[6-(1,7,7)]
   217      13.753059      13.753059      13.753059    1[6-(6,6)]
   218       4.223346       4.223346       4.223346    1[6-(6,6)]
   219       3.011544       3.011544       3.011544    1[6-(6,6)]
   220        2.28086        2.28086        2.28086    1[6-(6,6)]
   221       8.730462       8.730462       8.730462    1[6-(6,7)]
   222      15.004672      15.004672      15.004672    1[6-(6,6)]
   223       8.757575       8.757575       8.757575    1[6-(6,7)]
   224      10.573489      10.573489      10.573489    1[6-(1,7,7)]
   225      15.322979      15.322979      15.322979    1[6-(6,6)]
   226       17.61454       17.61454       17.61454    1[6-(6,6)]
   227      18.580368      18.580368      18.580368    1[6-(6,6)]
   228      17.292617      17.292617      17.292617    1[6-(6,6)]
   229      15.465835      15.465835      15.465835    1[6-(6,7)]
   230       13.75669       13.75669       13.75669    1[6-(6,6)]
   231      13.384079      13.384079      13.384079    1[6-(6,7)]
   232      16.621571      16.621571      16.621571    1[6-(1,7,7)]
   233       9.824674       9.824674       9.824674    1[6-(6,6)]
   234       9.258578       9.258578       9.258578    1[6-(6,6)]
   235      10.937015      10.937015      10.937015    1[6-(6,6)]
   236      13.158037      13.158037      13.158037    1[6-(6,6)]
   237      17.090035      17.090035      17.090035    1[6-(6,7)]
   238      13.673507      13.673507      13.673507    1[6-(6,6)]
   239       8.149944       8.149944       8.149944    1[6-(6,7)]
   240      15.829421      15.829421      15.829421    1[6-(1,7,7)]
   241       6.315984       6.315984       6.315984    1[6-(6,6)]
   242       5.077064       5.077064       5.077064    1[6-(6,6)]
   243       3.644624       3.644624       3.644624    1[6-(6,6)]
   244      12.485229      12.485229      12.485229    1[6-(6,6)]
   245       3.930349       3.930349       3.930349    1[6-(6,7)]
   246      11.825053      11.825053      11.825053    1[6-(6,6)]
   247        5.88188        5.88188        5.88188    1[6-(6,7)]
   248       2.192248       2.192248       2.192248    1[6-(1,7,7)]
   249      13.753059      13.753059      13.753059    1[6-(6,6)]
   250      13.266542      13.266542      13.266542    1[6-(6,6)]
   251       12.05476       12.05476       12.05476    1[6-(6,6)]
   252      11.324067      11.324067      11.324067    1[6-(6,6)]
   253      -9.356043      -9.356043      -9.356043    1[6-(6,7)]
   254      -3.081827      -3.081827      -3.081827    1[6-(6,6)]
   255      -9.328896      -9.328896      -9.328896    1[6-(6,7)]
   256      -7.513039      -7.513039      -7.513039    1[6-(1,7,7)]
   257      -2.763473      -2.763473      -2.763473    1[6-(6,6)]
   258      -0.471911      -0.471911      -0.471911    1[6-(6,6)]
   259       0.493894       0.493894       0.493894    1[6-(6,6)]
   260      -0.793882      -0.793882      -0.793882    1[6-(6,6)]
   261      -2.620581      -2.620581      -2.620581    1[6-(6,7)]
   262      -4.329805      -4.329805      -4.329805    1[6-(6,6)]
   263      -4.702336      -4.702336      -4.702336    1[6-(6,7)]
   264       -1.46487       -1.46487       -1.46487    1[6-(1,7,7)]
   265      -8.261809      -8.261809      -8.261809    1[6-(6,6)]
   266      -8.827935      -8.827935      -8.827935    1[6-(6,6)]
   267      -7.149517      -7.149517      -7.149517    1[6-(6,6)]
   268      -4.928486      -4.928486      -4.928486    1[6-(6,6)]
   269      -0.996489      -0.996489      -0.996489    1[6-(6,7)]
   270      22.716723      22.716723      22.716723    1[6-(6,6)]
   271      -0.893396      -0.893396      -0.893396    1[6-(6,7)]
   272      -2.257132      -2.257132      -2.257132    1[6-(1,7,7)]
   273      -2.727419      -2.727419      -2.727419    1[6-(6,6)]
   274      23.163438      23.163438      23.163438    1[6-(6,6)]
   275       21.73098       21.73098       21.73098    1[6-(6,6)]
   276      21.528422      21.528422      21.528422    1[6-(6,6)]
   277      22.016772      22.016772      22.016772    1[6-(6,7)]
   278      20.868295      20.868295      20.868295    1[6-(6,6)]
   279      -3.161479      -3.161479      -3.161479    1[6-(6,7)]
   280      20.278652      20.278652      20.278652    1[6-(1,7,7)]
   281      -4.333454      -4.333454      -4.333454    1[6-(6,6)]
   282      -4.819976      -4.819976      -4.819976    1[6-(6,6)]
   283      -6.031784      -6.031784      -6.031784    1[6-(6,6)]
   284      20.367304      20.367304      20.367304    1[6-(6,6)]
   285      -0.312814      -0.312814      -0.312814    1[6-(6,7)]
   286       5.961415       5.961415       5.961415    1[6-(6,6)]
   287      -0.285685      -0.285685      -0.285685    1[6-(6,7)]
   288       1.530209       1.530209       1.530209    1[6-(1,7,7)]
   289       6.279724       6.279724       6.279724    1[6-(6,6)]
   290       8.571291       8.571291       8.571291    1[6-(6,6)]
   291       9.537121       9.537121       9.537121    1[6-(6,6)]
   292       8.249365       8.249365       8.249365    1[6-(6,6)]
   293       6.422626       6.422626       6.422626    1[6-(6,7)]
   294       4.713463       4.713463       4.713463    1[6-(6,6)]
   295       4.340856       4.340856       4.340856    1[6-(6,7)]
   296       7.578367       7.578367       7.578367    1[6-(1,7,7)]
   297       0.781446       0.781446       0.781446    1[6-(6,6)]
   298       0.215343       0.215343       0.215343    1[6-(6,6)]
   299       1.893778       1.893778       1.893778    1[6-(6,6)]
   300       4.114804       4.114804       4.114804    1[6-(6,6)]
   301       0.591592       0.591592       0.591592    1[6-(6,7)]
   302       1.740069       1.740069       1.740069    1[6-(6,6)]
   303      -1.359957      -1.359957      -1.359957    1[6-(6,7)]
   304       2.329712       2.329712       2.329712    1[6-(1,7,7)]
   305      -0.187982      -0.187982      -0.187982    1[6-(6,6)]
   306        0.29854        0.29854        0.29854    1[6-(6,6)]
   307       1.510348       1.510348       1.510348    1[6-(6,6)]
   308        2.24106        2.24106        2.24106    1[6-(6,6)]
   309      -3.524947      -3.524947      -3.524947    1[6-(6,7)]
   310      -0.108359      -0.108359      -0.108359    1[6-(6,6)]
   311       -3.62804       -3.62804       -3.62804    1[6-(6,7)]
   312      -2.264304      -2.264304      -2.264304    1[6-(1,7,7)]
   313      -1.794017      -1.794017      -1.794017    1[6-(6,6)]
   314      -0.555074      -0.555074      -0.555074    1[6-(6,6)]
   315       0.877384       0.877384       0.877384    1[6-(6,6)]
   316       1.079942       1.079942       1.079942    1[6-(6,6)]
   317      16.185738      16.185738      16.185738    1[6-(6,7)]
   318      17.894901      17.894901      17.894901    1[6-(6,6)]
   319      -8.862292      -8.862292      -8.862292    1[6-(6,7)]
   320      15.029997      15.029997      15.029997    1[6-(1,7,7)]
   321      -5.302882      -5.302882      -5.302882    1[6-(6,6)]
   322      -4.736779      -4.736779      -4.736779    1[6-(6,6)]
   323      -6.415214      -6.415214      -6.415214    1[6-(6,6)]
   324       18.49356       18.49356       18.49356    1[6-(6,6)]
   325      -4.208622      -4.208622      -4.208622    1[6-(6,7)]
   326      16.646949      16.646949      16.646949    1[6-(6,6)]
   327      -4.235751      -4.235751      -4.235751    1[6-(6,7)]
   328      -6.051645      -6.051645      -6.051645    1[6-(1,7,7)]
   329      -10.80116      -10.80116      -10.80116    1[6-(6,6)]
   330      14.037073      14.037073      14.037073    1[6-(6,6)]
   331      13.071243      13.071243      13.071243    1[6-(6,6)]
   332      14.358999      14.358999      14.358999    1[6-(6,6)]
   333      13.877902      13.877902      13.877902    1[6-(6,7)]
   334       7.603692       7.603692       7.603692    1[6-(6,6)]
   335      13.850789      13.850789      13.850789    1[6-(6,7)]
   336      12.034875      12.034875      12.034875    1[6-(1,7,7)]
   337       7.285385       7.285385       7.285385    1[6-(6,6)]
   338       4.993824       4.993824       4.993824    1[6-(6,6)]
   339       4.027996       4.027996       4.027996    1[6-(6,6)]
   340       5.315747       5.315747       5.315747    1[6-(6,6)]
   341       7.142529       7.142529       7.142529    1[6-(6,7)]
   342       8.851674       8.851674       8.851674    1[6-(6,6)]
   343       9.224285       9.224285       9.224285    1[6-(6,7)]
   344       5.986793       5.986793       5.986793    1[6-(1,7,7)]
   345       12.78369       12.78369       12.78369    1[6-(6,6)]
   346      13.349786      13.349786      13.349786    1[6-(6,6)]
   347      11.671349      11.671349      11.671349    1[6-(6,6)]
   348       9.450327       9.450327       9.450327    1[6-(6,6)]
   349      14.561518      14.561518      14.561518    1[6-(6,7)]
   350      17.978041      17.978041      17.978041    1[6-(6,6)]
   351        5.41524        5.41524        5.41524    1[6-(6,7)]
   352      15.822155      15.822155      15.822155    1[6-(1,7,7)]
   353        7.24918        7.24918        7.24918    1[6-(6,6)]
   354         8.4881         8.4881         8.4881    1[6-(6,6)]
   355       9.920563       9.920563       9.920563    1[6-(6,6)]
   356      19.166318      19.166318      19.166318    1[6-(6,6)]
   357       9.634778       9.634778       9.634778    1[6-(6,7)]
   358       19.82649       19.82649       19.82649    1[6-(6,6)]
   359       7.683247       7.683247       7.683247    1[6-(6,7)]
   360      11.372905      11.372905      11.372905    1[6-(1,7,7)]
   361      17.898473      17.898473      17.898473    1[6-(6,6)]
   362      18.385018      18.385018      18.385018    1[6-(6,6)]
   363       19.59682       19.59682       19.59682    1[6-(6,6)]
   364      20.327504      20.327504      20.327504    1[6-(6,6)]
   365      -1.900855      -1.900855      -1.900855    1[6-(6,7)]
   366      -0.191631      -0.191631      -0.191631    1[6-(6,6)]
   367         0.1809         0.1809         0.1809    1[6-(6,7)]
   368      -3.056566      -3.056566      -3.056566    1[6-(1,7,7)]
   369       3.740373       3.740373       3.740373    1[6-(6,6)]
   370       4.306499       4.306499       4.306499    1[6-(6,6)]
   371       2.628081       2.628081       2.628081    1[6-(6,6)]
   372        0.40705        0.40705        0.40705    1[6-(6,6)]
   373       4.834607       4.834607       4.834607    1[6-(6,7)]
   374      -1.439609      -1.439609      -1.439609    1[6-(6,6)]
   375        4.80746        4.80746        4.80746    1[6-(6,7)]
   376       2.991603       2.991603       2.991603    1[6-(1,7,7)]
   377      -1.757963      -1.757963      -1.757963    1[6-(6,6)]
   378      -4.049525      -4.049525      -4.049525    1[6-(6,6)]
   379       -5.01533       -5.01533       -5.01533    1[6-(6,6)]
   380      -3.727554      -3.727554      -3.727554    1[6-(6,6)]
   381      18.678015      18.678015      18.678015    1[6-(6,7)]
   382      10.783311      10.783311      10.783311    1[6-(6,6)]
   383      16.726484      16.726484      16.726484    1[6-(6,7)]
   384      20.416116      20.416116      20.416116    1[6-(1,7,7)]
   385      17.898473      17.898473      17.898473    1[6-(6,6)]
   386       9.341822       9.341822       9.341822    1[6-(6,6)]
   387      10.553604      10.553604      10.553604    1[6-(6,6)]
   388      11.284297      11.284297      11.284297    1[6-(6,6)]
   389       5.518329       5.518329       5.518329    1[6-(6,7)]
   390       8.934857       8.934857       8.934857    1[6-(6,6)]
   391       14.45842       14.45842       14.45842    1[6-(6,7)]
   392       6.778943       6.778943       6.778943    1[6-(1,7,7)]
   393       16.29238       16.29238       16.29238    1[6-(6,6)]
   394        17.5313        17.5313        17.5313    1[6-(6,6)]
   395       18.96374       18.96374       18.96374    1[6-(6,6)]
   396      10.123135      10.123135      10.123135    1[6-(6,6)]
   397       1.291784       1.291784       1.291784    6[1-(0),6-(1,7),7-(6,6)]
   398      -5.592606      -5.592606      -5.592606    6[6-(1,6),6-(1,6),7-(7)]
   399       4.315285       4.315285       4.315285    6[1-(0),6-(1,6),6-(6,7)]
   400      -7.808909      -7.808909      -7.808909    6[1-(0),6-(1,7),7-(6,30)]
   401       2.096984       2.096984       2.096984    6[7-(6,30),7-(6,6),7-(7)]
   402       -5.72935       -5.72935       -5.72935    6[1-(0),6-(1,6),6-(6,7)]
   403      -4.995946      -4.995946      -4.995946    6[1-(0),6-(1,6),6-(1,6)]
   404      -4.145512      -4.145512      -4.145512    6[1-(0),6-(1,6),6-(1,6)]
   405       5.022102       5.022102       5.022102    6[1-(0),6-(1,6),6-(1,6)]
   406      -4.150047      -4.150047      -4.150047    6[1-(0),6-(1,7),7-(6,6)]
   407       5.256704       5.256704       5.256704    6[6-(1,6),6-(1,6),7-(7)]
   408       5.976008       5.976008       5.976008    6[1-(0),6-(1,6),6-(6,7)]
   409      -5.215341      -5.215341      -5.215341    6[1-(0),6-(1,7),7-(6,30)]
   410      -4.105899      -4.105899      -4.105899    6[7-(6,30),7-(6,6),7-(7)]
   411       4.824082       4.824082       4.824082    6[1-(0),6-(1,6),6-(6,7)]
   412       5.115104       5.115104       5.115104    6[1-(0),6-(1,6),6-(1,6)]
   413       5.833504       5.833504       5.833504    6[1-(0),6-(1,6),6-(1,6)]
   414       6.263233       6.263233       6.263233    6[1-(0),6-(1,6),6-(1,6)]
   415      -0.453863      -0.453863      -0.453863    6[1-(0),6-(1,7),7-(6,6)]
   416       -5.91526       -5.91526       -5.91526    6[6-(1,6),6-(1,6),7-(7)]
   417      -6.491683      -6.491683      -6.491683    6[1-(0),6-(1,6),6-(6,7)]
   418      -0.479899      -0.479899      -0.479899    6[1-(0),6-(1,7),7-(6,30)]
   419      -2.526936      -2.526936      -2.526936    6[7-(6,30),7-(6,6),7-(7)]
   420      -6.679592      -6.679592      -6.679592    6[1-(0),6-(1,6),6-(6,7)]
   421      -8.037346      -8.037346      -8.037346    6[1-(0),6-(1,6),6-(1,6)]
   422      -8.609247      -8.609247      -8.609247    6[1-(0),6-(1,6),6-(1,6)]
   423      -7.843107      -7.843107      -7.843107    6[1-(0),6-(1,6),6-(1,6)]
   424      -5.730746      -5.730746      -5.730746    6[1-(0),6-(1,7),7-(6,6)]
   425       -2.79171       -2.79171       -2.79171    6[6-(1,6),6-(1,6),7-(7)]
   426      -3.799315      -3.799315      -3.799315    6[1-(0),6-(1,6),6-(6,7)]
   427      -4.581892      -4.581892      -4.581892    6[1-(0),6-(1,7),7-(6,30)]
   428      -4.507021      -4.507021      -4.507021    6[7-(6,30),7-(6,6),7-(7)]
   429      -1.458011      -1.458011      -1.458011    6[1-(0),6-(1,6),6-(6,7)]
   430      -1.124684      -1.124684      -1.124684    6[1-(0),6-(1,6),6-(1,6)]
   431      -2.121618      -2.121618      -2.121618    6[1-(0),6-(1,6),6-(1,6)]
   432      -3.441932      -3.441932      -3.441932    6[1-(0),6-(1,6),6-(1,6)]
   433      -7.751397      -7.751397      -7.751397    6[1-(0),6-(1,7),7-(6,6)]
   434        3.45057        3.45057        3.45057    6[6-(1,6),6-(1,6),7-(7)]
   435      -4.727889      -4.727889      -4.727889    6[1-(0),6-(1,6),6-(6,7)]
   436       1.234264       1.234264       1.234264    6[1-(0),6-(1,7),7-(6,30)]
   437      -6.946187      -6.946187      -6.946187    6[7-(6,30),7-(6,6),7-(7)]
   438        3.31384        3.31384        3.31384    6[1-(0),6-(1,6),6-(6,7)]
   439       4.047245       4.047245       4.047245    6[1-(0),6-(1,6),6-(1,6)]
   440       4.897665       4.897665       4.897665    6[1-(0),6-(1,6),6-(1,6)]
   441      -4.021071      -4.021071      -4.021071    6[1-(0),6-(1,6),6-(1,6)]
   442       4.893181       4.893181       4.893181    6[1-(0),6-(1,7),7-(6,6)]
   443      -3.786467      -3.786467      -3.786467    6[6-(1,6),6-(1,6),7-(7)]
   444      -3.067174      -3.067174      -3.067174    6[1-(0),6-(1,6),6-(6,7)]
   445       3.827887       3.827887       3.827887    6[1-(0),6-(1,7),7-(6,30)]
   446       4.937305       4.937305       4.937305    6[7-(6,30),7-(6,6),7-(7)]
   447      -4.219094      -4.219094      -4.219094    6[1-(0),6-(1,6),6-(6,7)]
   448      -3.928089      -3.928089      -3.928089    6[1-(0),6-(1,6),6-(1,6)]
   449        -3.2097        -3.2097        -3.2097    6[1-(0),6-(1,6),6-(1,6)]
   450      -2.779967      -2.779967      -2.779967    6[1-(0),6-(1,6),6-(1,6)]
   451      17.632634      17.632634      17.632634    6[1-(0),6-(1,7),7-(6,6)]
   452      12.171215      12.171215      12.171215    6[6-(1,6),6-(1,6),7-(7)]
   453      11.594807      11.594807      11.594807    6[1-(0),6-(1,6),6-(6,7)]
   454       17.60658       17.60658       17.60658    6[1-(0),6-(1,7),7-(6,30)]
   455      15.559551      15.559551      15.559551    6[7-(6,30),7-(6,6),7-(7)]
   456       11.40687       11.40687       11.40687    6[1-(0),6-(1,6),6-(6,7)]
   457      10.049115      10.049115      10.049115    6[1-(0),6-(1,6),6-(1,6)]
   458       9.477228       9.477228       9.477228    6[1-(0),6-(1,6),6-(1,6)]
   459      10.243382      10.243382      10.243382    6[1-(0),6-(1,6),6-(1,6)]
   460      12.355678      12.355678      12.355678    6[1-(0),6-(1,7),7-(6,6)]
   461      15.294777      15.294777      15.294777    6[6-(1,6),6-(1,6),7-(7)]
   462      14.287183      14.287183      14.287183    6[1-(0),6-(1,6),6-(6,7)]
   463      13.504532      13.504532      13.504532    6[1-(0),6-(1,7),7-(6,30)]
   464      13.579427      13.579427      13.579427    6[7-(6,30),7-(6,6),7-(7)]
   465       16.62848       16.62848       16.62848    6[1-(0),6-(1,6),6-(6,7)]
   466      16.961825      16.961825      16.961825    6[1-(0),6-(1,6),6-(1,6)]
   467      15.964903      15.964903      15.964903    6[1-(0),6-(1,6),6-(1,6)]
   468      14.644583      14.644583      14.644583    6[1-(0),6-(1,6),6-(1,6)]
   469       10.33513       10.33513       10.33513    6[1-(0),6-(1,7),7-(6,6)]
   470     -14.635822     -14.635822     -14.635822    6[6-(1,6),6-(1,6),7-(7)]
   471     -13.771103     -13.771103     -13.771103    6[1-(0),6-(1,6),6-(6,7)]
   472      10.277616      10.277616      10.277616    6[1-(0),6-(1,7),7-(6,30)]
   473      11.140358      11.140358      11.140358    6[7-(6,30),7-(6,6),7-(7)]
   474      -14.77255      -14.77255      -14.77255    6[1-(0),6-(1,6),6-(6,7)]
   475     -14.039132     -14.039132     -14.039132    6[1-(0),6-(1,6),6-(1,6)]
   476     -13.188701     -13.188701     -13.188701    6[1-(0),6-(1,6),6-(1,6)]
   477     -13.064272     -13.064272     -13.064272    6[1-(0),6-(1,6),6-(1,6)]
   478     -13.193246     -13.193246     -13.193246    6[1-(0),6-(1,7),7-(6,6)]
   479      14.300069      14.300069      14.300069    6[6-(1,6),6-(1,6),7-(7)]
   480     -12.110424     -12.110424     -12.110424    6[1-(0),6-(1,6),6-(6,7)]
   481      12.871251      12.871251      12.871251    6[1-(0),6-(1,7),7-(6,30)]
   482     -13.149125     -13.149125     -13.149125    6[7-(6,30),7-(6,6),7-(7)]
   483      13.867429      13.867429      13.867429    6[1-(0),6-(1,6),6-(6,7)]
   484      14.158438      14.158438      14.158438    6[1-(0),6-(1,6),6-(1,6)]
   485      14.876841      14.876841      14.876841    6[1-(0),6-(1,6),6-(1,6)]
   486     -11.823213     -11.823213     -11.823213    6[1-(0),6-(1,6),6-(1,6)]
   487       8.589409       8.589409       8.589409    6[1-(0),6-(1,7),7-(6,6)]
   488       3.127996       3.127996       3.127996    6[6-(1,6),6-(1,6),7-(7)]
   489       2.551573       2.551573       2.551573    6[1-(0),6-(1,6),6-(6,7)]
   490       8.563365       8.563365       8.563365    6[1-(0),6-(1,7),7-(6,30)]
   491       6.516329       6.516329       6.516329    6[7-(6,30),7-(6,6),7-(7)]
   492       2.363663       2.363663       2.363663    6[1-(0),6-(1,6),6-(6,7)]
   493       1.005904       1.005904       1.005904    6[1-(0),6-(1,6),6-(1,6)]
   494       0.434003       0.434003       0.434003    6[1-(0),6-(1,6),6-(1,6)]
   495       1.200145       1.200145       1.200145    6[1-(0),6-(1,6),6-(1,6)]
   496       3.312467       3.312467       3.312467    6[1-(0),6-(1,7),7-(6,6)]
   497       6.251517       6.251517       6.251517    6[6-(1,6),6-(1,6),7-(7)]
   498       5.243913       5.243913       5.243913    6[1-(0),6-(1,6),6-(6,7)]
   499       4.461329       4.461329       4.461329    6[1-(0),6-(1,7),7-(6,30)]
   500       4.536198       4.536198       4.536198    6[7-(6,30),7-(6,6),7-(7)]
   501       7.585218       7.585218       7.585218    6[1-(0),6-(1,6),6-(6,7)]
   502        7.91855        7.91855        7.91855    6[1-(0),6-(1,6),6-(1,6)]
   503       6.921617       6.921617       6.921617    6[1-(0),6-(1,6),6-(1,6)]
   504         5.6013         5.6013         5.6013    6[1-(0),6-(1,6),6-(1,6)]
   505        8.67181        8.67181        8.67181    6[1-(0),6-(1,7),7-(6,6)]
   506       8.308295       8.308295       8.308295    6[6-(1,6),6-(1,6),7-(7)]
   507       7.588988       7.588988       7.588988    6[1-(0),6-(1,6),6-(6,7)]
   508       9.737113       9.737113       9.737113    6[1-(0),6-(1,7),7-(6,30)]
   509       8.627689       8.627689       8.627689    6[7-(6,30),7-(6,6),7-(7)]
   510       8.740935       8.740935       8.740935    6[1-(0),6-(1,6),6-(6,7)]
   511       8.449926       8.449926       8.449926    6[1-(0),6-(1,6),6-(1,6)]
   512       7.731523       7.731523       7.731523    6[1-(0),6-(1,6),6-(1,6)]
   513       7.301777       7.301777       7.301777    6[1-(0),6-(1,6),6-(1,6)]
   514      12.273234      12.273234      12.273234    6[1-(0),6-(1,7),7-(6,6)]
   515      10.114386      10.114386      10.114386    6[6-(1,6),6-(1,6),7-(7)]
   516       9.249667       9.249667       9.249667    6[1-(0),6-(1,6),6-(6,7)]
   517      12.330748      12.330748      12.330748    6[1-(0),6-(1,7),7-(6,30)]
   518      11.468006      11.468006      11.468006    6[7-(6,30),7-(6,6),7-(7)]
   519      10.251114      10.251114      10.251114    6[1-(0),6-(1,6),6-(6,7)]
   520       9.517696       9.517696       9.517696    6[1-(0),6-(1,6),6-(1,6)]
   521       8.667265       8.667265       8.667265    6[1-(0),6-(1,6),6-(1,6)]
   522       8.542836       8.542836       8.542836    6[1-(0),6-(1,6),6-(1,6)]
   523      -7.833903      -7.833903      -7.833903    6[1-(0),6-(1,7),7-(6,6)]
   524      16.356847      16.356847      16.356847    6[6-(1,6),6-(1,6),7-(7)]
   525      -9.765349      -9.765349      -9.765349    6[1-(0),6-(1,6),6-(6,7)]
   526      18.147035      18.147035      18.147035    6[1-(0),6-(1,7),7-(6,30)]
   527      -9.057634      -9.057634      -9.057634    6[7-(6,30),7-(6,6),7-(7)]
   528      15.023146      15.023146      15.023146    6[1-(0),6-(1,6),6-(6,7)]
   529      14.689814      14.689814      14.689814    6[1-(0),6-(1,6),6-(1,6)]
   530      15.686747      15.686747      15.686747    6[1-(0),6-(1,6),6-(1,6)]
   531     -10.122736     -10.122736     -10.122736    6[1-(0),6-(1,6),6-(1,6)]
   532      14.018955      14.018955      14.018955    6[1-(0),6-(1,7),7-(6,6)]
   533      -7.649432      -7.649432      -7.649432    6[6-(1,6),6-(1,6),7-(7)]
   534      -7.073009      -7.073009      -7.073009    6[1-(0),6-(1,6),6-(6,7)]
   535      14.044999      14.044999      14.044999    6[1-(0),6-(1,7),7-(6,30)]
   536      16.092035      16.092035      16.092035    6[7-(6,30),7-(6,6),7-(7)]
   537      -6.885099      -6.885099      -6.885099    6[1-(0),6-(1,6),6-(6,7)]
   538       -5.52734       -5.52734       -5.52734    6[1-(0),6-(1,6),6-(1,6)]
   539      -4.955439      -4.955439      -4.955439    6[1-(0),6-(1,6),6-(1,6)]
   540      -5.721581      -5.721581      -5.721581    6[1-(0),6-(1,6),6-(1,6)]
   541      -4.067573      -4.067573      -4.067573    6[1-(0),6-(1,7),7-(6,6)]
   542       1.393824       1.393824       1.393824    6[6-(1,6),6-(1,6),7-(7)]
   543       1.970247       1.970247       1.970247    6[1-(0),6-(1,6),6-(6,7)]
   544      -4.041537      -4.041537      -4.041537    6[1-(0),6-(1,7),7-(6,30)]
   545        -1.9945        -1.9945        -1.9945    6[7-(6,30),7-(6,6),7-(7)]
   546       2.158156       2.158156       2.158156    6[1-(0),6-(1,6),6-(6,7)]
   547        3.51591        3.51591        3.51591    6[1-(0),6-(1,6),6-(1,6)]
   548       4.087811       4.087811       4.087811    6[1-(0),6-(1,6),6-(1,6)]
   549       3.321671       3.321671       3.321671    6[1-(0),6-(1,6),6-(1,6)]
   550        1.20931        1.20931        1.20931    6[1-(0),6-(1,7),7-(6,6)]
   551      -1.729726      -1.729726      -1.729726    6[6-(1,6),6-(1,6),7-(7)]
   552      -0.722121      -0.722121      -0.722121    6[1-(0),6-(1,6),6-(6,7)]
   553       0.060456       0.060456       0.060456    6[1-(0),6-(1,7),7-(6,30)]
   554      -0.014415      -0.014415      -0.014415    6[7-(6,30),7-(6,6),7-(7)]
   555      -3.063425      -3.063425      -3.063425    6[1-(0),6-(1,6),6-(6,7)]
   556      -3.396752      -3.396752      -3.396752    6[1-(0),6-(1,6),6-(1,6)]
   557      -2.399818      -2.399818      -2.399818    6[1-(0),6-(1,6),6-(1,6)]
   558      -1.079504      -1.079504      -1.079504    6[1-(0),6-(1,6),6-(1,6)]
   559       -5.81322       -5.81322       -5.81322    6[1-(0),6-(1,7),7-(6,6)]
   560        1.07117        1.07117        1.07117    6[6-(1,6),6-(1,6),7-(7)]
   561      -8.836721      -8.836721      -8.836721    6[1-(0),6-(1,6),6-(6,7)]
   562       3.287473       3.287473       3.287473    6[1-(0),6-(1,7),7-(6,30)]
   563       -6.61842       -6.61842       -6.61842    6[7-(6,30),7-(6,6),7-(7)]
   564       1.207914       1.207914       1.207914    6[1-(0),6-(1,6),6-(6,7)]
   565        0.47451        0.47451        0.47451    6[1-(0),6-(1,6),6-(1,6)]
   566      -0.375924      -0.375924      -0.375924    6[1-(0),6-(1,6),6-(1,6)]
   567      -9.543538      -9.543538      -9.543538    6[1-(0),6-(1,6),6-(1,6)]
   568      -0.371389      -0.371389      -0.371389    6[1-(0),6-(1,7),7-(6,6)]
   569       -9.77814       -9.77814       -9.77814    6[6-(1,6),6-(1,6),7-(7)]
   570     -10.497444     -10.497444     -10.497444    6[1-(0),6-(1,6),6-(6,7)]
   571       0.693905       0.693905       0.693905    6[1-(0),6-(1,7),7-(6,30)]
   572      -0.415537      -0.415537      -0.415537    6[7-(6,30),7-(6,6),7-(7)]
   573      -9.345518      -9.345518      -9.345518    6[1-(0),6-(1,6),6-(6,7)]
   574       -9.63654       -9.63654       -9.63654    6[1-(0),6-(1,6),6-(1,6)]
   575      -10.35494      -10.35494      -10.35494    6[1-(0),6-(1,6),6-(1,6)]
   576     -10.784669     -10.784669     -10.784669    6[1-(0),6-(1,6),6-(1,6)]
   577      10.252686      10.252686      10.252686    6[1-(0),6-(1,7),7-(6,6)]
   578       7.313587       7.313587       7.313587    6[6-(1,6),6-(1,6),7-(7)]
   579       8.321181       8.321181       8.321181    6[1-(0),6-(1,6),6-(6,7)]
   580       9.103832       9.103832       9.103832    6[1-(0),6-(1,7),7-(6,30)]
   581       9.028937       9.028937       9.028937    6[7-(6,30),7-(6,6),7-(7)]
   582       5.979884       5.979884       5.979884    6[1-(0),6-(1,6),6-(6,7)]
   583       5.646539       5.646539       5.646539    6[1-(0),6-(1,6),6-(1,6)]
   584       6.643461       6.643461       6.643461    6[1-(0),6-(1,6),6-(1,6)]
   585       7.963781       7.963781       7.963781    6[1-(0),6-(1,6),6-(1,6)]
   586        4.97573        4.97573        4.97573    6[1-(0),6-(1,7),7-(6,6)]
   587      10.437149      10.437149      10.437149    6[6-(1,6),6-(1,6),7-(7)]
   588      11.013557      11.013557      11.013557    6[1-(0),6-(1,6),6-(6,7)]
   589       5.001784       5.001784       5.001784    6[1-(0),6-(1,7),7-(6,30)]
   590       7.048813       7.048813       7.048813    6[7-(6,30),7-(6,6),7-(7)]
   591      11.201494      11.201494      11.201494    6[1-(0),6-(1,6),6-(6,7)]
   592      12.559249      12.559249      12.559249    6[1-(0),6-(1,6),6-(1,6)]
   593      13.131136      13.131136      13.131136    6[1-(0),6-(1,6),6-(1,6)]
   594      12.364982      12.364982      12.364982    6[1-(0),6-(1,6),6-(1,6)]
   595      -9.414617      -9.414617      -9.414617    6[1-(0),6-(1,7),7-(6,6)]
   596      -0.734969      -0.734969      -0.734969    6[6-(1,6),6-(1,6),7-(7)]
   597      -1.454262      -1.454262      -1.454262    6[1-(0),6-(1,6),6-(6,7)]
   598      -8.349323      -8.349323      -8.349323    6[1-(0),6-(1,7),7-(6,30)]
   599      -9.458741      -9.458741      -9.458741    6[7-(6,30),7-(6,6),7-(7)]
   600      -0.302342      -0.302342      -0.302342    6[1-(0),6-(1,6),6-(6,7)]
   601      -0.593347      -0.593347      -0.593347    6[1-(0),6-(1,6),6-(1,6)]
   602      -1.311736      -1.311736      -1.311736    6[1-(0),6-(1,6),6-(1,6)]
   603      -1.741469      -1.741469      -1.741469    6[1-(0),6-(1,6),6-(1,6)]
   604       3.229961       3.229961       3.229961    6[1-(0),6-(1,7),7-(6,6)]
   605      -7.972006      -7.972006      -7.972006    6[6-(1,6),6-(1,6),7-(7)]
   606       0.206453       0.206453       0.206453    6[1-(0),6-(1,6),6-(6,7)]
   607        -5.7557        -5.7557        -5.7557    6[1-(0),6-(1,7),7-(6,30)]
   608       2.424751       2.424751       2.424751    6[7-(6,30),7-(6,6),7-(7)]
   609      -7.835276      -7.835276      -7.835276    6[1-(0),6-(1,6),6-(6,7)]
   610      -8.568681      -8.568681      -8.568681    6[1-(0),6-(1,6),6-(1,6)]
   611      -9.419101      -9.419101      -9.419101    6[1-(0),6-(1,6),6-(1,6)]
   612      -0.500365      -0.500365      -0.500365    6[1-(0),6-(1,6),6-(1,6)]
   613        7.75168        7.75168        7.75168    6[1-(0),6-(1,7),7-(6,6)]
   614       14.63607       14.63607       14.63607    6[6-(1,6),6-(1,6),7-(7)]
   615       4.728179       4.728179       4.728179    6[1-(0),6-(1,6),6-(6,7)]
   616      16.852373      16.852373      16.852373    6[1-(0),6-(1,7),7-(6,30)]
   617        6.94648        6.94648        6.94648    6[7-(6,30),7-(6,6),7-(7)]
   618      14.772814      14.772814      14.772814    6[1-(0),6-(1,6),6-(6,7)]
   619       14.03941       14.03941       14.03941    6[1-(0),6-(1,6),6-(1,6)]
   620      13.188976      13.188976      13.188976    6[1-(0),6-(1,6),6-(1,6)]
   621       4.021362       4.021362       4.021362    6[1-(0),6-(1,6),6-(1,6)]
   622      13.193511      13.193511      13.193511    6[1-(0),6-(1,7),7-(6,6)]
   623        3.78676        3.78676        3.78676    6[6-(1,6),6-(1,6),7-(7)]
   624       3.067456       3.067456       3.067456    6[1-(0),6-(1,6),6-(6,7)]
   625      14.258805      14.258805      14.258805    6[1-(0),6-(1,7),7-(6,30)]
   626      13.149363      13.149363      13.149363    6[7-(6,30),7-(6,6),7-(7)]
   627       4.219382       4.219382       4.219382    6[1-(0),6-(1,6),6-(6,7)]
   628        3.92836        3.92836        3.92836    6[1-(0),6-(1,6),6-(1,6)]
   629        3.20996        3.20996        3.20996    6[1-(0),6-(1,6),6-(1,6)]
   630       2.780231       2.780231       2.780231    6[1-(0),6-(1,6),6-(1,6)]
   631       9.497327       9.497327       9.497327    6[1-(0),6-(1,7),7-(6,6)]
   632      14.958724      14.958724      14.958724    6[6-(1,6),6-(1,6),7-(7)]
   633      15.535147      15.535147      15.535147    6[1-(0),6-(1,6),6-(6,7)]
   634       9.523363       9.523363       9.523363    6[1-(0),6-(1,7),7-(6,30)]
   635        11.5704        11.5704        11.5704    6[7-(6,30),7-(6,6),7-(7)]
   636      15.723056      15.723056      15.723056    6[1-(0),6-(1,6),6-(6,7)]
   637       17.08081       17.08081       17.08081    6[1-(0),6-(1,6),6-(1,6)]
   638      17.652711      17.652711      17.652711    6[1-(0),6-(1,6),6-(1,6)]
   639      16.886571      16.886571      16.886571    6[1-(0),6-(1,6),6-(1,6)]
   640       14.77421       14.77421       14.77421    6[1-(0),6-(1,7),7-(6,6)]
   641      11.835174      11.835174      11.835174    6[6-(1,6),6-(1,6),7-(7)]
   642      12.842779      12.842779      12.842779    6[1-(0),6-(1,6),6-(6,7)]
   643      13.625356      13.625356      13.625356    6[1-(0),6-(1,7),7-(6,30)]
   644      13.550485      13.550485      13.550485    6[7-(6,30),7-(6,6),7-(7)]
   645      10.501475      10.501475      10.501475    6[1-(0),6-(1,6),6-(6,7)]
   646      10.168148      10.168148      10.168148    6[1-(0),6-(1,6),6-(1,6)]
   647      11.165082      11.165082      11.165082    6[1-(0),6-(1,6),6-(1,6)]
   648      12.485396      12.485396      12.485396    6[1-(0),6-(1,6),6-(1,6)]
   649      16.794861      16.794861      16.794861    6[1-(0),6-(1,7),7-(6,6)]
   650       5.592894       5.592894       5.592894    6[6-(1,6),6-(1,6),7-(7)]
   651      13.771353      13.771353      13.771353    6[1-(0),6-(1,6),6-(6,7)]
   652         7.8092         7.8092         7.8092    6[1-(0),6-(1,7),7-(6,30)]
   653      15.989651      15.989651      15.989651    6[7-(6,30),7-(6,6),7-(7)]
   654       5.729624       5.729624       5.729624    6[1-(0),6-(1,6),6-(6,7)]
   655       4.996219       4.996219       4.996219    6[1-(0),6-(1,6),6-(1,6)]
   656       4.145799       4.145799       4.145799    6[1-(0),6-(1,6),6-(1,6)]
   657      13.064535      13.064535      13.064535    6[1-(0),6-(1,6),6-(1,6)]
   658       4.150283       4.150283       4.150283    6[1-(0),6-(1,7),7-(6,6)]
   659      12.829931      12.829931      12.829931    6[6-(1,6),6-(1,6),7-(7)]
   660      12.110638      12.110638      12.110638    6[1-(0),6-(1,6),6-(6,7)]
   661       5.215577       5.215577       5.215577    6[1-(0),6-(1,7),7-(6,30)]
   662       4.106159       4.106159       4.106159    6[7-(6,30),7-(6,6),7-(7)]
   663      13.262558      13.262558      13.262558    6[1-(0),6-(1,6),6-(6,7)]
   664      12.971553      12.971553      12.971553    6[1-(0),6-(1,6),6-(1,6)]
   665      12.253164      12.253164      12.253164    6[1-(0),6-(1,6),6-(1,6)]
   666      11.823431      11.823431      11.823431    6[1-(0),6-(1,6),6-(1,6)]
   667       -8.58917       -8.58917       -8.58917    6[1-(0),6-(1,7),7-(6,6)]
   668      -3.127751      -3.127751      -3.127751    6[6-(1,6),6-(1,6),7-(7)]
   669      -2.551343      -2.551343      -2.551343    6[1-(0),6-(1,6),6-(6,7)]
   670      -8.563116      -8.563116      -8.563116    6[1-(0),6-(1,7),7-(6,30)]
   671      -6.516087      -6.516087      -6.516087    6[7-(6,30),7-(6,6),7-(7)]
   672      -2.363406      -2.363406      -2.363406    6[1-(0),6-(1,6),6-(6,7)]
   673      -1.005651      -1.005651      -1.005651    6[1-(0),6-(1,6),6-(1,6)]
   674      -0.433764      -0.433764      -0.433764    6[1-(0),6-(1,6),6-(1,6)]
   675      -1.199918      -1.199918      -1.199918    6[1-(0),6-(1,6),6-(1,6)]
   676      -3.312214      -3.312214      -3.312214    6[1-(0),6-(1,7),7-(6,6)]
   677      -6.251313      -6.251313      -6.251313    6[6-(1,6),6-(1,6),7-(7)]
   678      -5.243719      -5.243719      -5.243719    6[1-(0),6-(1,6),6-(6,7)]
   679      -4.461068      -4.461068      -4.461068    6[1-(0),6-(1,7),7-(6,30)]
   680      -4.535963      -4.535963      -4.535963    6[7-(6,30),7-(6,6),7-(7)]
   681      -7.585016      -7.585016      -7.585016    6[1-(0),6-(1,6),6-(6,7)]
   682      -7.918361      -7.918361      -7.918361    6[1-(0),6-(1,6),6-(1,6)]
   683      -6.921439      -6.921439      -6.921439    6[1-(0),6-(1,6),6-(1,6)]
   684      -5.601119      -5.601119      -5.601119    6[1-(0),6-(1,6),6-(1,6)]
   685      -1.291666      -1.291666      -1.291666    6[1-(0),6-(1,7),7-(6,6)]
   686      23.679286      23.679286      23.679286    6[6-(1,6),6-(1,6),7-(7)]
   687      22.814567      22.814567      22.814567    6[1-(0),6-(1,6),6-(6,7)]
   688      -1.234152      -1.234152      -1.234152    6[1-(0),6-(1,7),7-(6,30)]
   689      -2.096894      -2.096894      -2.096894    6[7-(6,30),7-(6,6),7-(7)]
   690      23.816014      23.816014      23.816014    6[1-(0),6-(1,6),6-(6,7)]
   691      23.082596      23.082596      23.082596    6[1-(0),6-(1,6),6-(1,6)]
   692      22.232165      22.232165      22.232165    6[1-(0),6-(1,6),6-(1,6)]
   693      22.107736      22.107736      22.107736    6[1-(0),6-(1,6),6-(1,6)]
   694       22.23671       22.23671       22.23671    6[1-(0),6-(1,7),7-(6,6)]
   695      -5.256605      -5.256605      -5.256605    6[6-(1,6),6-(1,6),7-(7)]
   696      21.153888      21.153888      21.153888    6[1-(0),6-(1,6),6-(6,7)]
   697      -3.827787      -3.827787      -3.827787    6[1-(0),6-(1,7),7-(6,30)]
   698      22.192589      22.192589      22.192589    6[7-(6,30),7-(6,6),7-(7)]
   699      -4.823965      -4.823965      -4.823965    6[1-(0),6-(1,6),6-(6,7)]
   700      -5.114974      -5.114974      -5.114974    6[1-(0),6-(1,6),6-(1,6)]
   701      -5.833377      -5.833377      -5.833377    6[1-(0),6-(1,6),6-(1,6)]
   702      20.866677      20.866677      20.866677    6[1-(0),6-(1,6),6-(1,6)]
   703       0.454055       0.454055       0.454055    6[1-(0),6-(1,7),7-(6,6)]
   704       5.915468       5.915468       5.915468    6[6-(1,6),6-(1,6),7-(7)]
   705       6.491891       6.491891       6.491891    6[1-(0),6-(1,6),6-(6,7)]
   706       0.480099       0.480099       0.480099    6[1-(0),6-(1,7),7-(6,30)]
   707       2.527135       2.527135       2.527135    6[7-(6,30),7-(6,6),7-(7)]
   708       6.679801       6.679801       6.679801    6[1-(0),6-(1,6),6-(6,7)]
   709        8.03756        8.03756        8.03756    6[1-(0),6-(1,6),6-(1,6)]
   710       8.609461       8.609461       8.609461    6[1-(0),6-(1,6),6-(1,6)]
   711       7.843319       7.843319       7.843319    6[1-(0),6-(1,6),6-(1,6)]
   712       5.730997       5.730997       5.730997    6[1-(0),6-(1,7),7-(6,6)]
   713       2.791947       2.791947       2.791947    6[6-(1,6),6-(1,6),7-(7)]
   714       3.799551       3.799551       3.799551    6[1-(0),6-(1,6),6-(6,7)]
   715       4.582135       4.582135       4.582135    6[1-(0),6-(1,7),7-(6,30)]
   716       4.507266       4.507266       4.507266    6[7-(6,30),7-(6,6),7-(7)]
   717       1.458246       1.458246       1.458246    6[1-(0),6-(1,6),6-(6,7)]
   718       1.124914       1.124914       1.124914    6[1-(0),6-(1,6),6-(1,6)]
   719       2.121847       2.121847       2.121847    6[1-(0),6-(1,6),6-(1,6)]
   720       3.442164       3.442164       3.442164    6[1-(0),6-(1,6),6-(1,6)]
   721       0.371654       0.371654       0.371654    6[1-(0),6-(1,7),7-(6,6)]
   722       0.735169       0.735169       0.735169    6[6-(1,6),6-(1,6),7-(7)]
   723       1.454476       1.454476       1.454476    6[1-(0),6-(1,6),6-(6,7)]
   724      -0.693649      -0.693649      -0.693649    6[1-(0),6-(1,7),7-(6,30)]
   725       0.415775       0.415775       0.415775    6[7-(6,30),7-(6,6),7-(7)]
   726       0.302529       0.302529       0.302529    6[1-(0),6-(1,6),6-(6,7)]
   727       0.593538       0.593538       0.593538    6[1-(0),6-(1,6),6-(1,6)]
   728       1.311941       1.311941       1.311941    6[1-(0),6-(1,6),6-(1,6)]
   729       1.741687       1.741687       1.741687    6[1-(0),6-(1,6),6-(1,6)]
   730       -3.22977       -3.22977       -3.22977    6[1-(0),6-(1,7),7-(6,6)]
   731      -1.070922      -1.070922      -1.070922    6[6-(1,6),6-(1,6),7-(7)]
   732      -0.206203      -0.206203      -0.206203    6[1-(0),6-(1,6),6-(6,7)]
   733      -3.287284      -3.287284      -3.287284    6[1-(0),6-(1,7),7-(6,30)]
   734      -2.424542      -2.424542      -2.424542    6[7-(6,30),7-(6,6),7-(7)]
   735       -1.20765       -1.20765       -1.20765    6[1-(0),6-(1,6),6-(6,7)]
   736      -0.474232      -0.474232      -0.474232    6[1-(0),6-(1,6),6-(1,6)]
   737       0.376199       0.376199       0.376199    6[1-(0),6-(1,6),6-(1,6)]
   738       0.500628       0.500628       0.500628    6[1-(0),6-(1,6),6-(1,6)]
   739      16.877367      16.877367      16.877367    6[1-(0),6-(1,7),7-(6,6)]
   740      -7.313383      -7.313383      -7.313383    6[6-(1,6),6-(1,6),7-(7)]
   741      18.808813      18.808813      18.808813    6[1-(0),6-(1,6),6-(6,7)]
   742      -9.103571      -9.103571      -9.103571    6[1-(0),6-(1,7),7-(6,30)]
   743      18.101098      18.101098      18.101098    6[7-(6,30),7-(6,6),7-(7)]
   744      -5.979682      -5.979682      -5.979682    6[1-(0),6-(1,6),6-(6,7)]
   745       -5.64635       -5.64635       -5.64635    6[1-(0),6-(1,6),6-(1,6)]
   746      -6.643283      -6.643283      -6.643283    6[1-(0),6-(1,6),6-(1,6)]
   747        19.1662        19.1662        19.1662    6[1-(0),6-(1,6),6-(1,6)]
   748      -4.975491      -4.975491      -4.975491    6[1-(0),6-(1,7),7-(6,6)]
   749      16.692896      16.692896      16.692896    6[6-(1,6),6-(1,6),7-(7)]
   750      16.116473      16.116473      16.116473    6[1-(0),6-(1,6),6-(6,7)]
   751      -5.001535      -5.001535      -5.001535    6[1-(0),6-(1,7),7-(6,30)]
   752      -7.048571      -7.048571      -7.048571    6[7-(6,30),7-(6,6),7-(7)]
   753      15.928563      15.928563      15.928563    6[1-(0),6-(1,6),6-(6,7)]
   754      14.570804      14.570804      14.570804    6[1-(0),6-(1,6),6-(1,6)]
   755      13.998903      13.998903      13.998903    6[1-(0),6-(1,6),6-(1,6)]
   756      14.765045      14.765045      14.765045    6[1-(0),6-(1,6),6-(1,6)]
   757      13.111037      13.111037      13.111037    6[1-(0),6-(1,7),7-(6,6)]
   758        7.64964        7.64964        7.64964    6[6-(1,6),6-(1,6),7-(7)]
   759       7.073217       7.073217       7.073217    6[1-(0),6-(1,6),6-(6,7)]
   760      13.085001      13.085001      13.085001    6[1-(0),6-(1,7),7-(6,30)]
   761      11.037964      11.037964      11.037964    6[7-(6,30),7-(6,6),7-(7)]
   762       6.885308       6.885308       6.885308    6[1-(0),6-(1,6),6-(6,7)]
   763       5.527554       5.527554       5.527554    6[1-(0),6-(1,6),6-(1,6)]
   764       4.955653       4.955653       4.955653    6[1-(0),6-(1,6),6-(1,6)]
   765       5.721793       5.721793       5.721793    6[1-(0),6-(1,6),6-(1,6)]
   766       7.834154       7.834154       7.834154    6[1-(0),6-(1,7),7-(6,6)]
   767       10.77319       10.77319       10.77319    6[6-(1,6),6-(1,6),7-(7)]
   768       9.765585       9.765585       9.765585    6[1-(0),6-(1,6),6-(6,7)]
   769       8.983008       8.983008       8.983008    6[1-(0),6-(1,7),7-(6,30)]
   770       9.057879       9.057879       9.057879    6[7-(6,30),7-(6,6),7-(7)]
   771      12.106889      12.106889      12.106889    6[1-(0),6-(1,6),6-(6,7)]
   772      12.440216      12.440216      12.440216    6[1-(0),6-(1,6),6-(1,6)]
   773      11.443282      11.443282      11.443282    6[1-(0),6-(1,6),6-(1,6)]
   774      10.122968      10.122968      10.122968    6[1-(0),6-(1,6),6-(1,6)]
   775      14.856684      14.856684      14.856684    6[1-(0),6-(1,7),7-(6,6)]
   776       7.972294       7.972294       7.972294    6[6-(1,6),6-(1,6),7-(7)]
   777      17.880185      17.880185      17.880185    6[1-(0),6-(1,6),6-(6,7)]
   778       5.755991       5.755991       5.755991    6[1-(0),6-(1,7),7-(6,30)]
   779      15.661884      15.661884      15.661884    6[7-(6,30),7-(6,6),7-(7)]
   780        7.83555        7.83555        7.83555    6[1-(0),6-(1,6),6-(6,7)]
   781       8.568954       8.568954       8.568954    6[1-(0),6-(1,6),6-(1,6)]
   782       9.419388       9.419388       9.419388    6[1-(0),6-(1,6),6-(1,6)]
   783      18.587002      18.587002      18.587002    6[1-(0),6-(1,6),6-(1,6)]
   784       9.414853       9.414853       9.414853    6[1-(0),6-(1,7),7-(6,6)]
   785      18.821604      18.821604      18.821604    6[6-(1,6),6-(1,6),7-(7)]
   786      19.540908      19.540908      19.540908    6[1-(0),6-(1,6),6-(6,7)]
   787       8.349559       8.349559       8.349559    6[1-(0),6-(1,7),7-(6,30)]
   788       9.459001       9.459001       9.459001    6[7-(6,30),7-(6,6),7-(7)]
   789      18.388982      18.388982      18.388982    6[1-(0),6-(1,6),6-(6,7)]
   790      18.680004      18.680004      18.680004    6[1-(0),6-(1,6),6-(1,6)]
   791      19.398404      19.398404      19.398404    6[1-(0),6-(1,6),6-(1,6)]
   792      19.828133      19.828133      19.828133    6[1-(0),6-(1,6),6-(1,6)]
   793      -1.209222      -1.209222      -1.209222    6[1-(0),6-(1,7),7-(6,6)]
   794       1.729877       1.729877       1.729877    6[6-(1,6),6-(1,6),7-(7)]
   795       0.722283       0.722283       0.722283    6[1-(0),6-(1,6),6-(6,7)]
   796      -0.060368      -0.060368      -0.060368    6[1-(0),6-(1,7),7-(6,30)]
   797       0.014527       0.014527       0.014527    6[7-(6,30),7-(6,6),7-(7)]
   798        3.06358        3.06358        3.06358    6[1-(0),6-(1,6),6-(6,7)]
   799       3.396925       3.396925       3.396925    6[1-(0),6-(1,6),6-(1,6)]
   800       2.400003       2.400003       2.400003    6[1-(0),6-(1,6),6-(1,6)]
   801       1.079683       1.079683       1.079683    6[1-(0),6-(1,6),6-(1,6)]
   802       4.067734       4.067734       4.067734    6[1-(0),6-(1,7),7-(6,6)]
   803      -1.393685      -1.393685      -1.393685    6[6-(1,6),6-(1,6),7-(7)]
   804      -1.970093      -1.970093      -1.970093    6[1-(0),6-(1,6),6-(6,7)]
   805        4.04168        4.04168        4.04168    6[1-(0),6-(1,7),7-(6,30)]
   806       1.994651       1.994651       1.994651    6[7-(6,30),7-(6,6),7-(7)]
   807       -2.15803       -2.15803       -2.15803    6[1-(0),6-(1,6),6-(6,7)]
   808      -3.515785      -3.515785      -3.515785    6[1-(0),6-(1,6),6-(1,6)]
   809      -4.087672      -4.087672      -4.087672    6[1-(0),6-(1,6),6-(1,6)]
   810      -3.321518      -3.321518      -3.321518    6[1-(0),6-(1,6),6-(1,6)]
   811      18.458081      18.458081      18.458081    6[1-(0),6-(1,7),7-(6,6)]
   812       9.778433       9.778433       9.778433    6[6-(1,6),6-(1,6),7-(7)]
   813      10.497726      10.497726      10.497726    6[1-(0),6-(1,6),6-(6,7)]
   814      17.392787      17.392787      17.392787    6[1-(0),6-(1,7),7-(6,30)]
   815      18.502205      18.502205      18.502205    6[7-(6,30),7-(6,6),7-(7)]
   816       9.345806       9.345806       9.345806    6[1-(0),6-(1,6),6-(6,7)]
   817       9.636811       9.636811       9.636811    6[1-(0),6-(1,6),6-(1,6)]
   818        10.3552        10.3552        10.3552    6[1-(0),6-(1,6),6-(1,6)]
   819      10.784933      10.784933      10.784933    6[1-(0),6-(1,6),6-(1,6)]
   820       5.813503       5.813503       5.813503    6[1-(0),6-(1,7),7-(6,6)]
   821       17.01547       17.01547       17.01547    6[6-(1,6),6-(1,6),7-(7)]
   822       8.837011       8.837011       8.837011    6[1-(0),6-(1,6),6-(6,7)]
   823      14.799164      14.799164      14.799164    6[1-(0),6-(1,7),7-(6,30)]
   824       6.618713       6.618713       6.618713    6[7-(6,30),7-(6,6),7-(7)]
   825       16.87874       16.87874       16.87874    6[1-(0),6-(1,6),6-(6,7)]
   826      17.612145      17.612145      17.612145    6[1-(0),6-(1,6),6-(1,6)]
   827      18.462565      18.462565      18.462565    6[1-(0),6-(1,6),6-(1,6)]
   828       9.543829       9.543829       9.543829    6[1-(0),6-(1,6),6-(1,6)]
   829       2.181285       2.181285       2.181285    6[1-(0),1-(0),7-(6,6),7-(6,6)]
   830      -2.260718      -2.260718      -2.260718    6[1-(0),1-(0),7-(6,6),7-(6,6)]
   831      -2.260718      -2.260718      -2.260718    6[1-(0),1-(0),7-(6,6),7-(6,6)]
   832      -6.702721      -6.702721      -6.702721    6[1-(0),1-(0),7-(6,6),7-(6,6)]
   833       -6.86192       -6.86192       -6.86192    6[1-(0),1-(0),7-(6,6),7-(6,6)]
   834       6.782488       6.782488       6.782488    6[1-(0),1-(0),7-(6,6),7-(6,6)]
   835      15.825802      15.825802      15.825802    6[1-(0),1-(0),7-(6,6),7-(6,6)]
   836      11.383726      11.383726      11.383726    6[1-(0),1-(0),7-(6,6),7-(6,6)]
   837      11.224638      11.224638      11.224638    6[1-(0),1-(0),7-(6,6),7-(6,6)]
   838     -11.303924     -11.303924     -11.303924    6[1-(0),1-(0),7-(6,6),7-(6,6)]
   839       6.782562       6.782562       6.782562    6[1-(0),1-(0),7-(6,6),7-(6,6)]
   840       2.340484       2.340484       2.340484    6[1-(0),1-(0),7-(6,6),7-(6,6)]
   841       6.862179       6.862179       6.862179    6[1-(0),1-(0),7-(6,6),7-(6,6)]
   842      11.304182      11.304182      11.304182    6[1-(0),1-(0),7-(6,6),7-(6,6)]
   843      11.304182      11.304182      11.304182    6[1-(0),1-(0),7-(6,6),7-(6,6)]
   844      15.746185      15.746185      15.746185    6[1-(0),1-(0),7-(6,6),7-(6,6)]
   845      15.905384      15.905384      15.905384    6[1-(0),1-(0),7-(6,6),7-(6,6)]
   846       2.260976       2.260976       2.260976    6[1-(0),1-(0),7-(6,6),7-(6,6)]
   847      -6.782338      -6.782338      -6.782338    6[1-(0),1-(0),7-(6,6),7-(6,6)]
   848      -2.340262      -2.340262      -2.340262    6[1-(0),1-(0),7-(6,6),7-(6,6)]
   849      -2.181174      -2.181174      -2.181174    6[1-(0),1-(0),7-(6,6),7-(6,6)]
   850      20.347388      20.347388      20.347388    6[1-(0),1-(0),7-(6,6),7-(6,6)]
   851       2.260902       2.260902       2.260902    6[1-(0),1-(0),7-(6,6),7-(6,6)]
   852        6.70298        6.70298        6.70298    6[1-(0),1-(0),7-(6,6),7-(6,6)]
   853       2.704507       2.704507       2.704507    7[6-(7,7),7-(6)]
   854      -6.317691      -6.317691      -6.317691    7[6-(6,6),7-(6)]
   855      -7.305568      -7.305568      -7.305568    7[6-(1,6),6-(7,7),30-(7,7,7)]
   856       1.863678       1.863678       1.863678    7[6-(1,1,7),6-(1,6),6-(7,7)]
   857      -3.609775      -3.609775      -3.609775    7[6-(7,7),7-(6)]
   858       -4.19107       -4.19107       -4.19107    7[6-(6,6),7-(6)]
   859      -5.189466      -5.189466      -5.189466    7[6-(1,6),6-(7,7),30-(7,7,7)]
   860      -3.453345      -3.453345      -3.453345    7[6-(1,1,7),6-(1,6),6-(7,7)]
   861      -3.899885      -3.899885      -3.899885    7[6-(7,7),7-(6)]
   862      -4.521332      -4.521332      -4.521332    7[6-(6,6),7-(6)]
   863      -1.771093      -1.771093      -1.771093    7[6-(1,6),6-(7,7),30-(7,7,7)]
   864        -1.7655        -1.7655        -1.7655    7[6-(1,1,7),6-(1,6),6-(7,7)]
   865      -4.237718      -4.237718      -4.237718    7[6-(7,7),7-(6)]
   866      -3.055948      -3.055948      -3.055948    7[6-(6,6),7-(6)]
   867      -3.819913      -3.819913      -3.819913    7[6-(1,6),6-(7,7),30-(7,7,7)]
   868      -5.687705      -5.687705      -5.687705    7[6-(1,1,7),6-(1,6),6-(7,7)]
   869      -6.338667      -6.338667      -6.338667    7[6-(7,7),7-(6)]
   870       2.725487       2.725487       2.725487    7[6-(6,6),7-(6)]
   871       1.737611       1.737611       1.737611    7[6-(1,6),6-(7,7),30-(7,7,7)]
   872      -7.179508      -7.179508      -7.179508    7[6-(1,1,7),6-(1,6),6-(7,7)]
   873       5.433413       5.433413       5.433413    7[6-(7,7),7-(6)]
   874       4.852113       4.852113       4.852113    7[6-(6,6),7-(6)]
   875       3.853747       3.853747       3.853747    7[6-(1,6),6-(7,7),30-(7,7,7)]
   876       5.589867       5.589867       5.589867    7[6-(1,1,7),6-(1,6),6-(7,7)]
   877      14.186604      14.186604      14.186604    7[6-(7,7),7-(6)]
   878      13.565143      13.565143      13.565143    7[6-(6,6),7-(6)]
   879       16.31538       16.31538       16.31538    7[6-(1,6),6-(7,7),30-(7,7,7)]
   880      16.321002      16.321002      16.321002    7[6-(1,1,7),6-(1,6),6-(7,7)]
   881      13.848746      13.848746      13.848746    7[6-(7,7),7-(6)]
   882      15.030522      15.030522      15.030522    7[6-(6,6),7-(6)]
   883      14.266526      14.266526      14.266526    7[6-(1,6),6-(7,7),30-(7,7,7)]
   884      12.398735      12.398735      12.398735    7[6-(1,1,7),6-(1,6),6-(7,7)]
   885      11.747894      11.747894      11.747894    7[6-(7,7),7-(6)]
   886      11.768879      11.768879      11.768879    7[6-(6,6),7-(6)]
   887      10.780973      10.780973      10.780973    7[6-(1,6),6-(7,7),30-(7,7,7)]
   888      10.907036      10.907036      10.907036    7[6-(1,1,7),6-(1,6),6-(7,7)]
   889     -12.653015     -12.653015     -12.653015    7[6-(7,7),7-(6)]
   890      13.895476      13.895476      13.895476    7[6-(6,6),7-(6)]
   891      12.897108      12.897108      12.897108    7[6-(1,6),6-(7,7),30-(7,7,7)]
   892     -12.496555     -12.496555     -12.496555    7[6-(1,1,7),6-(1,6),6-(7,7)]
   893       5.143379       5.143379       5.143379    7[6-(7,7),7-(6)]
   894       4.521928       4.521928       4.521928    7[6-(6,6),7-(6)]
   895       7.272166       7.272166       7.272166    7[6-(1,6),6-(7,7),30-(7,7,7)]
   896       7.277772       7.277772       7.277772    7[6-(1,1,7),6-(1,6),6-(7,7)]
   897       4.805501       4.805501       4.805501    7[6-(7,7),7-(6)]
   898       5.987277       5.987277       5.987277    7[6-(6,6),7-(6)]
   899       5.223312       5.223312       5.223312    7[6-(1,6),6-(7,7),30-(7,7,7)]
   900       3.355507       3.355507       3.355507    7[6-(1,1,7),6-(1,6),6-(7,7)]
   901       8.131579       8.131579       8.131579    7[6-(7,7),7-(6)]
   902       8.712888       8.712888       8.712888    7[6-(6,6),7-(6)]
   903       9.711256       9.711256       9.711256    7[6-(1,6),6-(7,7),30-(7,7,7)]
   904       7.975119       7.975119       7.975119    7[6-(1,1,7),6-(1,6),6-(7,7)]
   905       10.86047       10.86047       10.86047    7[6-(7,7),7-(6)]
   906      10.839485      10.839485      10.839485    7[6-(6,6),7-(6)]
   907      11.827391      11.827391      11.827391    7[6-(1,6),6-(7,7),30-(7,7,7)]
   908      11.701328      11.701328      11.701328    7[6-(1,1,7),6-(1,6),6-(7,7)]
   909      -9.326937      -9.326937      -9.326937    7[6-(7,7),7-(6)]
   910      16.621087      16.621087      16.621087    7[6-(6,6),7-(6)]
   911      17.385052      17.385052      17.385052    7[6-(1,6),6-(7,7),30-(7,7,7)]
   912      -7.876943      -7.876943      -7.876943    7[6-(1,1,7),6-(1,6),6-(7,7)]
   913      17.464985      17.464985      17.464985    7[6-(7,7),7-(6)]
   914      18.086436      18.086436      18.086436    7[6-(6,6),7-(6)]
   915      15.336198      15.336198      15.336198    7[6-(1,6),6-(7,7),30-(7,7,7)]
   916      15.330592      15.330592      15.330592    7[6-(1,1,7),6-(1,6),6-(7,7)]
   917      -0.621551      -0.621551      -0.621551    7[6-(7,7),7-(6)]
   918      -0.000104      -0.000104      -0.000104    7[6-(6,6),7-(6)]
   919      -2.750343      -2.750343      -2.750343    7[6-(1,6),6-(7,7),30-(7,7,7)]
   920      -2.755936      -2.755936      -2.755936    7[6-(1,1,7),6-(1,6),6-(7,7)]
   921      -0.283718      -0.283718      -0.283718    7[6-(7,7),7-(6)]
   922      -1.465488      -1.465488      -1.465488    7[6-(6,6),7-(6)]
   923      -0.701523      -0.701523      -0.701523    7[6-(1,6),6-(7,7),30-(7,7,7)]
   924       1.166269       1.166269       1.166269    7[6-(1,1,7),6-(1,6),6-(7,7)]
   925      -7.225943      -7.225943      -7.225943    7[6-(7,7),7-(6)]
   926       1.796255       1.796255       1.796255    7[6-(6,6),7-(6)]
   927       2.784132       2.784132       2.784132    7[6-(1,6),6-(7,7),30-(7,7,7)]
   928      -6.385114      -6.385114      -6.385114    7[6-(1,1,7),6-(1,6),6-(7,7)]
   929      -0.911661      -0.911661      -0.911661    7[6-(7,7),7-(6)]
   930      -0.330366      -0.330366      -0.330366    7[6-(6,6),7-(6)]
   931        0.66803        0.66803        0.66803    7[6-(1,6),6-(7,7),30-(7,7,7)]
   932      -1.068091      -1.068091      -1.068091    7[6-(1,1,7),6-(1,6),6-(7,7)]
   933       8.759618       8.759618       8.759618    7[6-(7,7),7-(6)]
   934       7.577842       7.577842       7.577842    7[6-(6,6),7-(6)]
   935       8.341838       8.341838       8.341838    7[6-(1,6),6-(7,7),30-(7,7,7)]
   936      10.209629      10.209629      10.209629    7[6-(1,1,7),6-(1,6),6-(7,7)]
   937        8.42176        8.42176        8.42176    7[6-(7,7),7-(6)]
   938       9.043221       9.043221       9.043221    7[6-(6,6),7-(6)]
   939       6.292984       6.292984       6.292984    7[6-(1,6),6-(7,7),30-(7,7,7)]
   940       6.287362       6.287362       6.287362    7[6-(1,1,7),6-(1,6),6-(7,7)]
   941      -9.954849      -9.954849      -9.954849    7[6-(7,7),7-(6)]
   942      -9.373549      -9.373549      -9.373549    7[6-(6,6),7-(6)]
   943      -8.375183      -8.375183      -8.375183    7[6-(1,6),6-(7,7),30-(7,7,7)]
   944     -10.111303     -10.111303     -10.111303    7[6-(1,1,7),6-(1,6),6-(7,7)]
   945       1.817231       1.817231       1.817231    7[6-(7,7),7-(6)]
   946      -7.246923      -7.246923      -7.246923    7[6-(6,6),7-(6)]
   947      -6.259047      -6.259047      -6.259047    7[6-(1,6),6-(7,7),30-(7,7,7)]
   948       2.658072       2.658072       2.658072    7[6-(1,1,7),6-(1,6),6-(7,7)]
   949       6.338957       6.338957       6.338957    7[6-(7,7),7-(6)]
   950      15.361155      15.361155      15.361155    7[6-(6,6),7-(6)]
   951      16.349032      16.349032      16.349032    7[6-(1,6),6-(7,7),30-(7,7,7)]
   952       7.179786       7.179786       7.179786    7[6-(1,1,7),6-(1,6),6-(7,7)]
   953      12.653239      12.653239      12.653239    7[6-(7,7),7-(6)]
   954      13.234534      13.234534      13.234534    7[6-(6,6),7-(6)]
   955       14.23293       14.23293       14.23293    7[6-(1,6),6-(7,7),30-(7,7,7)]
   956      12.496809      12.496809      12.496809    7[6-(1,1,7),6-(1,6),6-(7,7)]
   957      12.943349      12.943349      12.943349    7[6-(7,7),7-(6)]
   958      13.564796      13.564796      13.564796    7[6-(6,6),7-(6)]
   959      10.814557      10.814557      10.814557    7[6-(1,6),6-(7,7),30-(7,7,7)]
   960      10.808964      10.808964      10.808964    7[6-(1,1,7),6-(1,6),6-(7,7)]
   961      13.281182      13.281182      13.281182    7[6-(7,7),7-(6)]
   962      12.099412      12.099412      12.099412    7[6-(6,6),7-(6)]
   963      12.863377      12.863377      12.863377    7[6-(1,6),6-(7,7),30-(7,7,7)]
   964      14.731169      14.731169      14.731169    7[6-(1,1,7),6-(1,6),6-(7,7)]
   965      15.382131      15.382131      15.382131    7[6-(7,7),7-(6)]
   966       6.317977       6.317977       6.317977    7[6-(6,6),7-(6)]
   967       7.305853       7.305853       7.305853    7[6-(1,6),6-(7,7),30-(7,7,7)]
   968      16.222972      16.222972      16.222972    7[6-(1,1,7),6-(1,6),6-(7,7)]
   969       3.610051       3.610051       3.610051    7[6-(7,7),7-(6)]
   970       4.191351       4.191351       4.191351    7[6-(6,6),7-(6)]
   971       5.189717       5.189717       5.189717    7[6-(1,6),6-(7,7),30-(7,7,7)]
   972       3.453597       3.453597       3.453597    7[6-(1,1,7),6-(1,6),6-(7,7)]
   973       -5.14314       -5.14314       -5.14314    7[6-(7,7),7-(6)]
   974      -4.521679      -4.521679      -4.521679    7[6-(6,6),7-(6)]
   975      -7.271916      -7.271916      -7.271916    7[6-(1,6),6-(7,7),30-(7,7,7)]
   976      -7.277538      -7.277538      -7.277538    7[6-(1,1,7),6-(1,6),6-(7,7)]
   977      -4.805282      -4.805282      -4.805282    7[6-(7,7),7-(6)]
   978      -5.987058      -5.987058      -5.987058    7[6-(6,6),7-(6)]
   979      -5.223062      -5.223062      -5.223062    7[6-(1,6),6-(7,7),30-(7,7,7)]
   980      -3.355271      -3.355271      -3.355271    7[6-(1,1,7),6-(1,6),6-(7,7)]
   981       -2.70443       -2.70443       -2.70443    7[6-(7,7),7-(6)]
   982      -2.725415      -2.725415      -2.725415    7[6-(6,6),7-(6)]
   983      -1.737509      -1.737509      -1.737509    7[6-(1,6),6-(7,7),30-(7,7,7)]
   984      -1.863572      -1.863572      -1.863572    7[6-(1,1,7),6-(1,6),6-(7,7)]
   985      21.696479      21.696479      21.696479    7[6-(7,7),7-(6)]
   986      -4.852012      -4.852012      -4.852012    7[6-(6,6),7-(6)]
   987      -3.853644      -3.853644      -3.853644    7[6-(1,6),6-(7,7),30-(7,7,7)]
   988      21.540019      21.540019      21.540019    7[6-(1,1,7),6-(1,6),6-(7,7)]
   989       3.900085       3.900085       3.900085    7[6-(7,7),7-(6)]
   990       4.521536       4.521536       4.521536    7[6-(6,6),7-(6)]
   991       1.771298       1.771298       1.771298    7[6-(1,6),6-(7,7),30-(7,7,7)]
   992       1.765692       1.765692       1.765692    7[6-(1,1,7),6-(1,6),6-(7,7)]
   993       4.237963       4.237963       4.237963    7[6-(7,7),7-(6)]
   994       3.056187       3.056187       3.056187    7[6-(6,6),7-(6)]
   995       3.820152       3.820152       3.820152    7[6-(1,6),6-(7,7),30-(7,7,7)]
   996       5.687957       5.687957       5.687957    7[6-(1,1,7),6-(1,6),6-(7,7)]
   997       0.911885       0.911885       0.911885    7[6-(7,7),7-(6)]
   998       0.330576       0.330576       0.330576    7[6-(6,6),7-(6)]
   999      -0.667792      -0.667792      -0.667792    7[6-(1,6),6-(7,7),30-(7,7,7)]
  1000       1.068345       1.068345       1.068345    7[6-(1,1,7),6-(1,6),6-(7,7)]
  1001      -1.817006      -1.817006      -1.817006    7[6-(7,7),7-(6)]
  1002      -1.796021      -1.796021      -1.796021    7[6-(6,6),7-(6)]
  1003      -2.783927      -2.783927      -2.783927    7[6-(1,6),6-(7,7),30-(7,7,7)]
  1004      -2.657864      -2.657864      -2.657864    7[6-(1,1,7),6-(1,6),6-(7,7)]
  1005      18.370401      18.370401      18.370401    7[6-(7,7),7-(6)]
  1006      -7.577623      -7.577623      -7.577623    7[6-(6,6),7-(6)]
  1007      -8.341588      -8.341588      -8.341588    7[6-(1,6),6-(7,7),30-(7,7,7)]
  1008      16.920407      16.920407      16.920407    7[6-(1,1,7),6-(1,6),6-(7,7)]
  1009      -8.421521      -8.421521      -8.421521    7[6-(7,7),7-(6)]
  1010      -9.042972      -9.042972      -9.042972    7[6-(6,6),7-(6)]
  1011      -6.292734      -6.292734      -6.292734    7[6-(1,6),6-(7,7),30-(7,7,7)]
  1012      -6.287128      -6.287128      -6.287128    7[6-(1,1,7),6-(1,6),6-(7,7)]
  1013       9.665015       9.665015       9.665015    7[6-(7,7),7-(6)]
  1014       9.043568       9.043568       9.043568    7[6-(6,6),7-(6)]
  1015      11.793807      11.793807      11.793807    7[6-(1,6),6-(7,7),30-(7,7,7)]
  1016        11.7994        11.7994        11.7994    7[6-(1,1,7),6-(1,6),6-(7,7)]
  1017       9.327182       9.327182       9.327182    7[6-(7,7),7-(6)]
  1018      10.508952      10.508952      10.508952    7[6-(6,6),7-(6)]
  1019       9.744987       9.744987       9.744987    7[6-(1,6),6-(7,7),30-(7,7,7)]
  1020       7.877195       7.877195       7.877195    7[6-(1,1,7),6-(1,6),6-(7,7)]
  1021      16.269407      16.269407      16.269407    7[6-(7,7),7-(6)]
  1022       7.247209       7.247209       7.247209    7[6-(6,6),7-(6)]
  1023       6.259332       6.259332       6.259332    7[6-(1,6),6-(7,7),30-(7,7,7)]
  1024      15.428578      15.428578      15.428578    7[6-(1,1,7),6-(1,6),6-(7,7)]
  1025       9.955125       9.955125       9.955125    7[6-(7,7),7-(6)]
  1026        9.37383        9.37383        9.37383    7[6-(6,6),7-(6)]
  1027       8.375434       8.375434       8.375434    7[6-(1,6),6-(7,7),30-(7,7,7)]
  1028      10.111555      10.111555      10.111555    7[6-(1,1,7),6-(1,6),6-(7,7)]
  1029       0.283846       0.283846       0.283846    7[6-(7,7),7-(6)]
  1030       1.465622       1.465622       1.465622    7[6-(6,6),7-(6)]
  1031       0.701626       0.701626       0.701626    7[6-(1,6),6-(7,7),30-(7,7,7)]
  1032      -1.166165      -1.166165      -1.166165    7[6-(1,1,7),6-(1,6),6-(7,7)]
  1033       0.621704       0.621704       0.621704    7[6-(7,7),7-(6)]
  1034       0.000243       0.000243       0.000243    7[6-(6,6),7-(6)]
  1035        2.75048        2.75048        2.75048    7[6-(1,6),6-(7,7),30-(7,7,7)]
  1036       2.756102       2.756102       2.756102    7[6-(1,1,7),6-(1,6),6-(7,7)]
  1037      18.998313      18.998313      18.998313    7[6-(7,7),7-(6)]
  1038      18.417013      18.417013      18.417013    7[6-(6,6),7-(6)]
  1039      17.418647      17.418647      17.418647    7[6-(1,6),6-(7,7),30-(7,7,7)]
  1040      19.154767      19.154767      19.154767    7[6-(1,1,7),6-(1,6),6-(7,7)]
  1041       7.226233       7.226233       7.226233    7[6-(7,7),7-(6)]
  1042      16.290387      16.290387      16.290387    7[6-(6,6),7-(6)]
  1043      15.302511      15.302511      15.302511    7[6-(1,6),6-(7,7),30-(7,7,7)]
  1044       6.385392       6.385392       6.385392    7[6-(1,1,7),6-(1,6),6-(7,7)]
  1045       2.260884       2.260884       2.260884    5[9-(0),9-(0),9-(0),9-(0)]
  1046     -13.603439     -13.603439     -13.603439    5[9-(0),9-(0),9-(0),9-(0)]
  1047       2.260922       2.260922       2.260922    5[9-(0),9-(0),9-(0),9-(0)]
  1048      -9.004407      -9.004407      -9.004407    5[9-(0),9-(0),9-(0),9-(0)]
  1049       -6.78232       -6.78232       -6.78232    5[9-(0),9-(0),9-(0),9-(0)]
  1050       4.482971       4.482971       4.482971    5[9-(0),9-(0),9-(0),9-(0)]
  1051      -6.782358      -6.782358      -6.782358    5[9-(0),9-(0),9-(0),9-(0)]
  1052       9.082003       9.082003       9.082003    5[9-(0),9-(0),9-(0),9-(0)]
  1053      11.304182      11.304182      11.304182    5[9-(0),9-(0),9-(0),9-(0)]
  1054      -4.560252      -4.560252      -4.560252    5[9-(0),9-(0),9-(0),9-(0)]
  1055      11.304182      11.304182      11.304182    5[9-(0),9-(0),9-(0),9-(0)]
  1056       0.038816       0.038816       0.038816    5[9-(0),9-(0),9-(0),9-(0)]
  1057        6.78258        6.78258        6.78258    5[9-(0),9-(0),9-(0),9-(0)]
  1058      22.646903      22.646903      22.646903    5[9-(0),9-(0),9-(0),9-(0)]
  1059       6.782542       6.782542       6.782542    5[9-(0),9-(0),9-(0),9-(0)]
  1060      18.047871      18.047871      18.047871    5[9-(0),9-(0),9-(0),9-(0)]
  1061      15.825784      15.825784      15.825784    5[9-(0),9-(0),9-(0),9-(0)]
  1062       4.560493       4.560493       4.560493    5[9-(0),9-(0),9-(0),9-(0)]
  1063      15.825822      15.825822      15.825822    5[9-(0),9-(0),9-(0),9-(0)]
  1064      -0.038539      -0.038539      -0.038539    5[9-(0),9-(0),9-(0),9-(0)]
  1065      -2.260718      -2.260718      -2.260718    5[9-(0),9-(0),9-(0),9-(0)]
  1066      13.603716      13.603716      13.603716    5[9-(0),9-(0),9-(0),9-(0)]
  1067      -2.260718      -2.260718      -2.260718    5[9-(0),9-(0),9-(0),9-(0)]
  1068       9.004648       9.004648       9.004648    5[9-(0),9-(0),9-(0),9-(0)]
  1069       3.379351       3.379351       3.379351    9[5-(9,9,9)]
  1070       2.048015       2.048015       2.048015    9[5-(9,9,9)]
  1071       1.142407       1.142407       1.142407    9[5-(9,9,9)]
  1072       2.473763       2.473763       2.473763    9[5-(9,9,9)]
  1073     -14.750844     -14.750844     -14.750844    9[5-(9,9,9)]
  1074     -13.453149     -13.453149     -13.453149    9[5-(9,9,9)]
  1075     -13.799136     -13.799136     -13.799136    9[5-(9,9,9)]
  1076     -12.535422     -12.535422     -12.535422    9[5-(9,9,9)]
  1077       2.094174       2.094174       2.094174    9[5-(9,9,9)]
  1078       3.391507       3.391507       3.391507    9[5-(9,9,9)]
  1079       2.427681       2.427681       2.427681    9[5-(9,9,9)]
  1080       1.130327       1.130327       1.130327    9[5-(9,9,9)]
  1081      -8.808721      -8.808721      -8.808721    9[5-(9,9,9)]
  1082     -10.072413     -10.072413     -10.072413    9[5-(9,9,9)]
  1083      -7.856992      -7.856992      -7.856992    9[5-(9,9,9)]
  1084      -9.154708      -9.154708      -9.154708    9[5-(9,9,9)]
  1085      -5.663843      -5.663843      -5.663843    9[5-(9,9,9)]
  1086      -6.995199      -6.995199      -6.995199    9[5-(9,9,9)]
  1087      -7.900787      -7.900787      -7.900787    9[5-(9,9,9)]
  1088      -6.569451      -6.569451      -6.569451    9[5-(9,9,9)]
  1089       3.335556       3.335556       3.335556    9[5-(9,9,9)]
  1090       4.633272       4.633272       4.633272    9[5-(9,9,9)]
  1091       4.287285       4.287285       4.287285    9[5-(9,9,9)]
  1092       5.550977       5.550977       5.550977    9[5-(9,9,9)]
  1093      -6.949117      -6.949117      -6.949117    9[5-(9,9,9)]
  1094      -5.651763      -5.651763      -5.651763    9[5-(9,9,9)]
  1095       -6.61561       -6.61561       -6.61561    9[5-(9,9,9)]
  1096      -7.912943      -7.912943      -7.912943    9[5-(9,9,9)]
  1097         9.2777         9.2777         9.2777    9[5-(9,9,9)]
  1098       8.013986       8.013986       8.013986    9[5-(9,9,9)]
  1099      10.229408      10.229408      10.229408    9[5-(9,9,9)]
  1100       8.931713       8.931713       8.931713    9[5-(9,9,9)]
  1101      12.422652      12.422652      12.422652    9[5-(9,9,9)]
  1102      11.091295      11.091295      11.091295    9[5-(9,9,9)]
  1103      10.185712      10.185712      10.185712    9[5-(9,9,9)]
  1104      11.517069      11.517069      11.517069    9[5-(9,9,9)]
  1105      -5.707661      -5.707661      -5.707661    9[5-(9,9,9)]
  1106      -4.409945      -4.409945      -4.409945    9[5-(9,9,9)]
  1107      -4.755958      -4.755958      -4.755958    9[5-(9,9,9)]
  1108      -3.492244      -3.492244      -3.492244    9[5-(9,9,9)]
  1109      11.137415      11.137415      11.137415    9[5-(9,9,9)]
  1110       12.43477       12.43477       12.43477    9[5-(9,9,9)]
  1111      11.470949      11.470949      11.470949    9[5-(9,9,9)]
  1112      10.173594      10.173594      10.173594    9[5-(9,9,9)]
  1113       0.234522       0.234522       0.234522    9[5-(9,9,9)]
  1114      -1.029192      -1.029192      -1.029192    9[5-(9,9,9)]
  1115       1.186225       1.186225       1.186225    9[5-(9,9,9)]
  1116      -0.111491      -0.111491      -0.111491    9[5-(9,9,9)]
  1117       5.664113       5.664113       5.664113    9[5-(9,9,9)]
  1118       6.995449       6.995449       6.995449    9[5-(9,9,9)]
  1119       7.901057       7.901057       7.901057    9[5-(9,9,9)]
  1120       6.569701       6.569701       6.569701    9[5-(9,9,9)]
  1121      23.794308      23.794308      23.794308    9[5-(9,9,9)]
  1122      22.496613      22.496613      22.496613    9[5-(9,9,9)]
  1123        22.8426        22.8426        22.8426    9[5-(9,9,9)]
  1124      21.578886      21.578886      21.578886    9[5-(9,9,9)]
  1125        6.94929        6.94929        6.94929    9[5-(9,9,9)]
  1126       5.651957       5.651957       5.651957    9[5-(9,9,9)]
  1127       6.615783       6.615783       6.615783    9[5-(9,9,9)]
  1128       7.913137       7.913137       7.913137    9[5-(9,9,9)]
  1129      17.852185      17.852185      17.852185    9[5-(9,9,9)]
  1130      19.115877      19.115877      19.115877    9[5-(9,9,9)]
  1131      16.900456      16.900456      16.900456    9[5-(9,9,9)]
  1132      18.198172      18.198172      18.198172    9[5-(9,9,9)]
  1133      14.707307      14.707307      14.707307    9[5-(9,9,9)]
  1134      16.038663      16.038663      16.038663    9[5-(9,9,9)]
  1135      16.944251      16.944251      16.944251    9[5-(9,9,9)]
  1136      15.612915      15.612915      15.612915    9[5-(9,9,9)]
  1137       5.707908       5.707908       5.707908    9[5-(9,9,9)]
  1138       4.410192       4.410192       4.410192    9[5-(9,9,9)]
  1139       4.756179       4.756179       4.756179    9[5-(9,9,9)]
  1140       3.492487       3.492487       3.492487    9[5-(9,9,9)]
  1141      15.992581      15.992581      15.992581    9[5-(9,9,9)]
  1142      14.695227      14.695227      14.695227    9[5-(9,9,9)]
  1143      15.659074      15.659074      15.659074    9[5-(9,9,9)]
  1144      16.956407      16.956407      16.956407    9[5-(9,9,9)]
  1145      -0.234236      -0.234236      -0.234236    9[5-(9,9,9)]
  1146       1.029478       1.029478       1.029478    9[5-(9,9,9)]
  1147      -1.185944      -1.185944      -1.185944    9[5-(9,9,9)]
  1148       0.111751       0.111751       0.111751    9[5-(9,9,9)]
  1149      -3.379188      -3.379188      -3.379188    9[5-(9,9,9)]
  1150      -2.047831      -2.047831      -2.047831    9[5-(9,9,9)]
  1151      -1.142248      -1.142248      -1.142248    9[5-(9,9,9)]
  1152      -2.473605      -2.473605      -2.473605    9[5-(9,9,9)]
  1153      14.751125      14.751125      14.751125    9[5-(9,9,9)]
  1154      13.453409      13.453409      13.453409    9[5-(9,9,9)]
  1155      13.799422      13.799422      13.799422    9[5-(9,9,9)]
  1156      12.535708      12.535708      12.535708    9[5-(9,9,9)]
  1157      -2.093951      -2.093951      -2.093951    9[5-(9,9,9)]
  1158      -3.391306      -3.391306      -3.391306    9[5-(9,9,9)]
  1159      -2.427485      -2.427485      -2.427485    9[5-(9,9,9)]
  1160       -1.13013       -1.13013       -1.13013    9[5-(9,9,9)]
  1161       8.808942       8.808942       8.808942    9[5-(9,9,9)]
  1162      10.072656      10.072656      10.072656    9[5-(9,9,9)]
  1163       7.857239       7.857239       7.857239    9[5-(9,9,9)]
  1164       9.154955       9.154955       9.154955    9[5-(9,9,9)]
