# Supplementary material for: A collection of forcefield precursors for metal–organic frameworks
Source: RSC Adv. 2019 Nov 13;9(63):36492–507. doi: 10.1039/c9ra07327b (PMC9075174; doi:10.1039/c9ra07327b)
Supplement: RA-009-C9RA07327B-s2774 [file RA-009-C9RA07327B-s2774.txt]

XACFEN_charged

11.630000    0.000000    0.000000
-5.815000    10.071875    0.000000
0.000000    0.000000    15.731000

     1           -0.0           -0.0           -0.0    48[8-(6),8-(6),8-(6),15-(6,6,6)]
     2          5.815          5.815          5.815    48[8-(6),8-(6),8-(6),15-(6,6,6)]
     3            0.0            0.0            0.0    48[8-(6),8-(6),8-(6),15-(6,6,6)]
     4            0.0            0.0            0.0    48[8-(6),8-(6),8-(6),15-(6,6,6)]
     5           -0.0           -0.0           -0.0    15[6-(1,1,6),6-(1,1,6),6-(1,1,6),48-(8,8,8)]
     6          5.815          5.815          5.815    15[6-(1,1,6),6-(1,1,6),6-(1,1,6),48-(8,8,8)]
     7            0.0            0.0            0.0    15[6-(1,1,6),6-(1,1,6),6-(1,1,6),48-(8,8,8)]
     8            0.0            0.0            0.0    15[6-(1,1,6),6-(1,1,6),6-(1,1,6),48-(8,8,8)]
     9       4.389162       4.389162       4.389162    1[6-(1,6,15)]
    10        4.54733        4.54733        4.54733    1[6-(1,6,15)]
    11       8.771928       8.771928       8.771928    1[6-(1,6,6)]
    12       3.181968       3.181968       3.181968    1[6-(1,6,6)]
    13      -1.151952      -1.151952      -1.151952    1[6-(1,6,15)]
    14      -2.113753      -2.113753      -2.113753    1[6-(1,6,15)]
    15      -1.370596      -1.370596      -1.370596    1[6-(1,6,6)]
    16      -1.848589      -1.848589      -1.848589    1[6-(1,6,6)]
    17       0.170379       0.170379       0.170379    1[6-(1,6,15)]
    18      -0.939704      -0.939704      -0.939704    1[6-(1,6,15)]
    19       1.801487       1.801487       1.801487    1[6-(1,6,6)]
    20       0.737342       0.737342       0.737342    1[6-(1,6,6)]
    21       1.403159       1.403159       1.403159    1[6-(1,6,15)]
    22        1.23685        1.23685        1.23685    1[6-(1,6,15)]
    23       3.040664       3.040664       3.040664    1[6-(1,6,6)]
    24       2.728398       2.728398       2.728398    1[6-(1,6,6)]
    25      -4.559542      -4.559542      -4.559542    1[6-(1,6,15)]
    26      -3.607626      -3.607626      -3.607626    1[6-(1,6,15)]
    27       6.871586       6.871586       6.871586    1[6-(1,6,6)]
    28       -3.91931       -3.91931       -3.91931    1[6-(1,6,6)]
    29      -0.251208      -0.251208      -0.251208    1[6-(1,6,15)]
    30       0.876902       0.876902       0.876902    1[6-(1,6,15)]
    31      -1.670068      -1.670068      -1.670068    1[6-(1,6,6)]
    32       -0.87981       -0.87981       -0.87981    1[6-(1,6,6)]
    33       1.425838       1.425838       1.425838    1[6-(1,6,15)]
    34        1.26767        1.26767        1.26767    1[6-(1,6,15)]
    35      -2.956928      -2.956928      -2.956928    1[6-(1,6,6)]
    36       2.633032       2.633032       2.633032    1[6-(1,6,6)]
    37       6.966952       6.966952       6.966952    1[6-(1,6,15)]
    38       7.928752       7.928752       7.928752    1[6-(1,6,15)]
    39       7.185595       7.185595       7.185595    1[6-(1,6,6)]
    40       7.663588       7.663588       7.663588    1[6-(1,6,6)]
    41       5.644621       5.644621       5.644621    1[6-(1,6,15)]
    42       6.754704       6.754704       6.754704    1[6-(1,6,15)]
    43       4.013513       4.013513       4.013513    1[6-(1,6,6)]
    44       5.077658       5.077658       5.077658    1[6-(1,6,6)]
    45       4.411841       4.411841       4.411841    1[6-(1,6,15)]
    46        4.57815        4.57815        4.57815    1[6-(1,6,15)]
    47       2.774337       2.774337       2.774337    1[6-(1,6,6)]
    48       3.086602       3.086602       3.086602    1[6-(1,6,6)]
    49      10.374541      10.374541      10.374541    1[6-(1,6,15)]
    50       9.422626       9.422626       9.422626    1[6-(1,6,15)]
    51      -1.056585      -1.056585      -1.056585    1[6-(1,6,6)]
    52        9.73431        9.73431        9.73431    1[6-(1,6,6)]
    53       6.066208       6.066208       6.066208    1[6-(1,6,15)]
    54       4.938098       4.938098       4.938098    1[6-(1,6,15)]
    55       7.485068       7.485068       7.485068    1[6-(1,6,6)]
    56       6.694809       6.694809       6.694809    1[6-(1,6,6)]
    57      -2.032924      -2.032924      -2.032924    1[7-(1,1,1)]
    58      -3.199995      -3.199995      -3.199995    1[7-(1,1,1)]
    59      -2.280643      -2.280643      -2.280643    1[7-(1,1,1)]
    60      -1.722985      -1.722985      -1.722985    1[7-(1,1,1)]
    61       3.152893       3.152893       3.152893    1[7-(1,1,1)]
    62       3.105791       3.105791       3.105791    1[7-(1,1,1)]
    63       1.970122       1.970122       1.970122    1[7-(1,1,1)]
    64       2.143991       2.143991       2.143991    1[7-(1,1,1)]
    65      -1.119969      -1.119969      -1.119969    1[7-(1,1,1)]
    66       0.094203       0.094203       0.094203    1[7-(1,1,1)]
    67       0.310521       0.310521       0.310521    1[7-(1,1,1)]
    68      -0.421006      -0.421006      -0.421006    1[7-(1,1,1)]
    69       7.847924       7.847924       7.847924    1[7-(1,1,1)]
    70       9.014994       9.014994       9.014994    1[7-(1,1,1)]
    71       8.095643       8.095643       8.095643    1[7-(1,1,1)]
    72       7.537985       7.537985       7.537985    1[7-(1,1,1)]
    73       2.662107       2.662107       2.662107    1[7-(1,1,1)]
    74       2.709209       2.709209       2.709209    1[7-(1,1,1)]
    75       3.844878       3.844878       3.844878    1[7-(1,1,1)]
    76       3.671009       3.671009       3.671009    1[7-(1,1,1)]
    77       6.934969       6.934969       6.934969    1[7-(1,1,1)]
    78       5.720797       5.720797       5.720797    1[7-(1,1,1)]
    79       5.504479       5.504479       5.504479    1[7-(1,1,1)]
    80       6.236006       6.236006       6.236006    1[7-(1,1,1)]
    81       4.411841       4.411841       4.411841    6[1-(0),1-(0),6-(1,1,6),15-(6,6,48)]
    82       3.133704       3.133704       3.133704    6[1-(0),1-(0),6-(1,1,15),6-(8,8)]
    83       2.006757       2.006757       2.006757    6[6-(1,1,6),8-(0),8-(48)]
    84      -1.384551      -1.384551      -1.384551    6[1-(0),1-(0),6-(1,1,6),15-(6,6,48)]
    85      -1.936976      -1.936976      -1.936976    6[1-(0),1-(0),6-(1,1,15),6-(8,8)]
    86      -3.319202      -3.319202      -3.319202    6[6-(1,1,6),8-(0),8-(48)]
    87       -0.04245       -0.04245       -0.04245    6[1-(0),1-(0),6-(1,1,6),15-(6,6,48)]
    88       0.894928       0.894928       0.894928    6[1-(0),1-(0),6-(1,1,15),6-(8,8)]
    89       0.760602       0.760602       0.760602    6[6-(1,1,6),8-(0),8-(48)]
    90       1.427001       1.427001       1.427001    6[1-(0),1-(0),6-(1,1,6),15-(6,6,48)]
    91       2.722002       2.722002       2.722002    6[1-(0),1-(0),6-(1,1,15),6-(8,8)]
    92       3.738463       3.738463       3.738463    6[6-(1,1,6),8-(0),8-(48)]
    93      -4.369391      -4.369391      -4.369391    6[1-(0),1-(0),6-(1,1,6),15-(6,6,48)]
    94      -4.028632      -4.028632      -4.028632    6[1-(0),1-(0),6-(1,1,15),6-(8,8)]
    95      -2.767359      -2.767359      -2.767359    6[6-(1,1,6),8-(0),8-(48)]
    96      -0.042449      -0.042449      -0.042449    6[1-(0),1-(0),6-(1,1,6),15-(6,6,48)]
    97      -0.785025      -0.785025      -0.785025    6[1-(0),1-(0),6-(1,1,15),6-(8,8)]
    98      -0.419262      -0.419262      -0.419262    6[6-(1,1,6),8-(0),8-(48)]
    99        1.40316        1.40316        1.40316    6[1-(0),1-(0),6-(1,1,6),15-(6,6,48)]
   100       2.681297       2.681297       2.681297    6[1-(0),1-(0),6-(1,1,15),6-(8,8)]
   101       3.808243       3.808243       3.808243    6[6-(1,1,6),8-(0),8-(48)]
   102       7.199552       7.199552       7.199552    6[1-(0),1-(0),6-(1,1,6),15-(6,6,48)]
   103       7.751977       7.751977       7.751977    6[1-(0),1-(0),6-(1,1,15),6-(8,8)]
   104       9.134202       9.134202       9.134202    6[6-(1,1,6),8-(0),8-(48)]
   105       5.857449       5.857449       5.857449    6[1-(0),1-(0),6-(1,1,6),15-(6,6,48)]
   106       4.920072       4.920072       4.920072    6[1-(0),1-(0),6-(1,1,15),6-(8,8)]
   107       5.054398       5.054398       5.054398    6[6-(1,1,6),8-(0),8-(48)]
   108       4.387999       4.387999       4.387999    6[1-(0),1-(0),6-(1,1,6),15-(6,6,48)]
   109       3.092998       3.092998       3.092998    6[1-(0),1-(0),6-(1,1,15),6-(8,8)]
   110       2.076537       2.076537       2.076537    6[6-(1,1,6),8-(0),8-(48)]
   111      10.184391      10.184391      10.184391    6[1-(0),1-(0),6-(1,1,6),15-(6,6,48)]
   112       9.843632       9.843632       9.843632    6[1-(0),1-(0),6-(1,1,15),6-(8,8)]
   113       8.582358       8.582358       8.582358    6[6-(1,1,6),8-(0),8-(48)]
   114       5.857449       5.857449       5.857449    6[1-(0),1-(0),6-(1,1,6),15-(6,6,48)]
   115       6.600025       6.600025       6.600025    6[1-(0),1-(0),6-(1,1,15),6-(8,8)]
   116       6.234262       6.234262       6.234262    6[6-(1,1,6),8-(0),8-(48)]
   117       1.642738       1.642738       1.642738    8[6-(6,8),48-(8,8,15)]
   118       1.244992       1.244992       1.244992    8[6-(6,8)]
   119       1.934069       1.934069       1.934069    8[6-(6,8),48-(8,8,15)]
   120      -3.930359      -3.930359      -3.930359    8[6-(6,8)]
   121      -0.002908      -0.002908      -0.002908    8[6-(6,8),48-(8,8,15)]
   122        1.59331        1.59331        1.59331    8[6-(6,8)]
   123       4.877622       4.877622       4.877622    8[6-(6,8),48-(8,8,15)]
   124       3.397704       3.397704       3.397704    8[6-(6,8)]
   125       -1.63983       -1.63983       -1.63983    8[6-(6,8),48-(8,8,15)]
   126      -2.838302      -2.838302      -2.838302    8[6-(6,8)]
   127      10.633309      10.633309      10.633309    8[6-(6,8),48-(8,8,15)]
   128       0.532654       0.532654       0.532654    8[6-(6,8)]
   129       4.172262       4.172262       4.172262    8[6-(6,8),48-(8,8,15)]
   130       4.570008       4.570008       4.570008    8[6-(6,8)]
   131       3.880931       3.880931       3.880931    8[6-(6,8),48-(8,8,15)]
   132       9.745358       9.745358       9.745358    8[6-(6,8)]
   133       5.817908       5.817908       5.817908    8[6-(6,8),48-(8,8,15)]
   134        4.22169        4.22169        4.22169    8[6-(6,8)]
   135       0.937378       0.937378       0.937378    8[6-(6,8),48-(8,8,15)]
   136       2.417296       2.417296       2.417296    8[6-(6,8)]
   137        7.45483        7.45483        7.45483    8[6-(6,8),48-(8,8,15)]
   138       8.653301       8.653301       8.653301    8[6-(6,8)]
   139      -4.818309      -4.818309      -4.818309    8[6-(6,8),48-(8,8,15)]
   140       5.282346       5.282346       5.282346    8[6-(6,8)]
   141      -2.305648      -2.305648      -2.305648    7[1-(0),1-(0),1-(0),1-(0)]
   142       2.587093       2.587093       2.587093    7[1-(0),1-(0),1-(0),1-(0)]
   143      -0.281446      -0.281446      -0.281446    7[1-(0),1-(0),1-(0),1-(0)]
   144       8.120648       8.120648       8.120648    7[1-(0),1-(0),1-(0),1-(0)]
   145       3.227907       3.227907       3.227907    7[1-(0),1-(0),1-(0),1-(0)]
   146       6.096446       6.096446       6.096446    7[1-(0),1-(0),1-(0),1-(0)]
