# Supplementary material for: A collection of forcefield precursors for metal–organic frameworks
Source: RSC Adv. 2019 Nov 13;9(63):36492–507. doi: 10.1039/c9ra07327b (PMC9075174; doi:10.1039/c9ra07327b)
Supplement: RA-009-C9RA07327B-s2775 [file RA-009-C9RA07327B-s2775.txt]

XACZEH_clean

14.285000    0.000000    0.000000
-4.761604    18.099953    0.000000
4.761667    9.049952    15.675014

     1       3.699605       3.699605       3.699605    29[7-(6,6),7-(6,6),7-(6,6),7-(6,6)]
     2       5.746222       5.746222       5.746222    29[7-(6,6),7-(6,6),8-(6),8-(6)]
     3       8.461244       8.461244       8.461244    29[7-(6,6),7-(6,6),7-(6,6),7-(6,6)]
     4      10.507876      10.507876      10.507876    29[7-(6,6),7-(6,6),8-(6),8-(6)]
     5      13.222945      13.222945      13.222945    29[7-(6,6),7-(6,6),7-(6,6),7-(6,6)]
     6      15.269531      15.269531      15.269531    29[7-(6,6),7-(6,6),8-(6),8-(6)]
     7      10.585458      10.585458      10.585458    29[7-(6,6),7-(6,6),7-(6,6),7-(6,6)]
     8       8.538841       8.538841       8.538841    29[7-(6,6),7-(6,6),8-(6),8-(6)]
     9       5.823819       5.823819       5.823819    29[7-(6,6),7-(6,6),7-(6,6),7-(6,6)]
    10       3.777187       3.777187       3.777187    29[7-(6,6),7-(6,6),8-(6),8-(6)]
    11       1.062118       1.062118       1.062118    29[7-(6,6),7-(6,6),7-(6,6),7-(6,6)]
    12      -0.984468      -0.984468      -0.984468    29[7-(6,6),7-(6,6),8-(6),8-(6)]
    13       2.156102       2.156102       2.156102    1[6-(7,7)]
    14       6.434476       6.434476       6.434476    1[6-(7,7)]
    15       3.998871       3.998871       3.998871    1[7-(1,6)]
    16       2.973204       2.973204       2.973204    1[7-(1,6)]
    17       4.131714       4.131714       4.131714    1[6-(7,7)]
    18       8.710072       8.710072       8.710072    1[6-(7,7)]
    19       7.848662       7.848662       7.848662    1[7-(1,6)]
    20       8.930041       8.930041       8.930041    1[7-(1,6)]
    21        6.91776        6.91776        6.91776    1[6-(7,7)]
    22      11.196116      11.196116      11.196116    1[6-(7,7)]
    23        8.76054        8.76054        8.76054    1[7-(1,6)]
    24       7.734878       7.734878       7.734878    1[7-(1,6)]
    25       8.893371       8.893371       8.893371    1[6-(7,7)]
    26      13.471711      13.471711      13.471711    1[6-(7,7)]
    27      12.610333      12.610333      12.610333    1[7-(1,6)]
    28      13.691707      13.691707      13.691707    1[7-(1,6)]
    29      11.679448      11.679448      11.679448    1[6-(7,7)]
    30       1.672791       1.672791       1.672791    1[6-(7,7)]
    31      13.522195      13.522195      13.522195    1[7-(1,6)]
    32      12.496535      12.496535      12.496535    1[7-(1,6)]
    33      -0.629927      -0.629927      -0.629927    1[6-(7,7)]
    34       3.948402       3.948402       3.948402    1[6-(7,7)]
    35       3.087033       3.087033       3.087033    1[7-(1,6)]
    36       4.168404       4.168404       4.168404    1[7-(1,6)]
    37      12.128961      12.128961      12.128961    1[6-(7,7)]
    38       7.850587       7.850587       7.850587    1[6-(7,7)]
    39      10.286192      10.286192      10.286192    1[7-(1,6)]
    40      11.311859      11.311859      11.311859    1[7-(1,6)]
    41      10.153349      10.153349      10.153349    1[6-(7,7)]
    42       5.574991       5.574991       5.574991    1[6-(7,7)]
    43       6.436401       6.436401       6.436401    1[7-(1,6)]
    44       5.355022       5.355022       5.355022    1[7-(1,6)]
    45       7.367303       7.367303       7.367303    1[6-(7,7)]
    46       3.088947       3.088947       3.088947    1[6-(7,7)]
    47       5.524523       5.524523       5.524523    1[7-(1,6)]
    48       6.550185       6.550185       6.550185    1[7-(1,6)]
    49       5.391692       5.391692       5.391692    1[6-(7,7)]
    50       0.813352       0.813352       0.813352    1[6-(7,7)]
    51        1.67473        1.67473        1.67473    1[7-(1,6)]
    52       0.593356       0.593356       0.593356    1[7-(1,6)]
    53       2.605615       2.605615       2.605615    1[6-(7,7)]
    54      12.612272      12.612272      12.612272    1[6-(7,7)]
    55       0.762868       0.762868       0.762868    1[7-(1,6)]
    56       1.788528       1.788528       1.788528    1[7-(1,6)]
    57       14.91499       14.91499       14.91499    1[6-(7,7)]
    58      10.336661      10.336661      10.336661    1[6-(7,7)]
    59       11.19803       11.19803       11.19803    1[7-(1,6)]
    60      10.116659      10.116659      10.116659    1[7-(1,6)]
    61       8.380093       8.380093       8.380093    6[6-(8,8),8-(0),8-(29)]
    62       7.751554       7.751554       7.751554    6[6-(8,8),8-(0),8-(29)]
    63       2.676079       2.676079       2.676079    6[1-(0),7-(6),7-(6,29)]
    64       4.237436       4.237436       4.237436    6[6-(6,7),7-(6,29),7-(6,29)]
    65       4.254577       4.254577       4.254577    6[6-(7,7),6-(7,7),7-(6,29)]
    66       3.477469       3.477469       3.477469    6[6-(6,7),7-(1,1),7-(6)]
    67       5.688797       5.688797       5.688797    6[1-(0),7-(6,29),7-(6,29)]
    68       5.014528       5.014528       5.014528    6[1-(0),7-(6),7-(6,29)]
    69       6.448749       6.448749       6.448749    6[6-(6,7),7-(6,29),7-(6,29)]
    70       7.527263       7.527263       7.527263    6[6-(7,7),6-(7,7),7-(6,29)]
    71       7.192988       7.192988       7.192988    6[6-(6,7),7-(1,1),7-(6)]
    72       8.234378       8.234378       8.234378    6[1-(0),7-(6,29),7-(6,29)]
    73      13.141744      13.141744      13.141744    6[6-(8,8),8-(0),8-(29)]
    74      12.513208      12.513208      12.513208    6[6-(8,8),8-(0),8-(29)]
    75       7.437736       7.437736       7.437736    6[1-(0),7-(6),7-(6,29)]
    76       8.999084       8.999084       8.999084    6[6-(6,7),7-(6,29),7-(6,29)]
    77       9.016231       9.016231       9.016231    6[6-(7,7),6-(7,7),7-(6,29)]
    78       8.239131       8.239131       8.239131    6[6-(6,7),7-(1,1),7-(6)]
    79       10.45044       10.45044       10.45044    6[1-(0),7-(6,29),7-(6,29)]
    80       9.776184       9.776184       9.776184    6[1-(0),7-(6),7-(6,29)]
    81      11.210396      11.210396      11.210396    6[6-(6,7),7-(6,29),7-(6,29)]
    82      12.288916      12.288916      12.288916    6[6-(7,7),6-(7,7),7-(6,29)]
    83      11.954649      11.954649      11.954649    6[6-(6,7),7-(1,1),7-(6)]
    84      12.996021      12.996021      12.996021    6[1-(0),7-(6,29),7-(6,29)]
    85       3.618398       3.618398       3.618398    6[6-(8,8),8-(0),8-(29)]
    86       2.989852       2.989852       2.989852    6[6-(8,8),8-(0),8-(29)]
    87      12.199418      12.199418      12.199418    6[1-(0),7-(6),7-(6,29)]
    88      13.760765      13.760765      13.760765    6[6-(6,7),7-(6,29),7-(6,29)]
    89      13.777903      13.777903      13.777903    6[6-(7,7),6-(7,7),7-(6,29)]
    90      13.000799      13.000799      13.000799    6[6-(6,7),7-(1,1),7-(6)]
    91      15.212115      15.212115      15.212115    6[1-(0),7-(6,29),7-(6,29)]
    92       0.252885       0.252885       0.252885    6[1-(0),7-(6),7-(6,29)]
    93       1.687094       1.687094       1.687094    6[6-(6,7),7-(6,29),7-(6,29)]
    94       2.765613       2.765613       2.765613    6[6-(7,7),6-(7,7),7-(6,29)]
    95       2.431347       2.431347       2.431347    6[6-(6,7),7-(1,1),7-(6)]
    96       3.472715       3.472715       3.472715    6[1-(0),7-(6,29),7-(6,29)]
    97        5.90497        5.90497        5.90497    6[6-(8,8),8-(0),8-(29)]
    98       6.533509       6.533509       6.533509    6[6-(8,8),8-(0),8-(29)]
    99      11.608984      11.608984      11.608984    6[1-(0),7-(6),7-(6,29)]
   100      10.047627      10.047627      10.047627    6[6-(6,7),7-(6,29),7-(6,29)]
   101      10.030486      10.030486      10.030486    6[6-(7,7),6-(7,7),7-(6,29)]
   102      10.807594      10.807594      10.807594    6[6-(6,7),7-(1,1),7-(6)]
   103       8.596266       8.596266       8.596266    6[1-(0),7-(6,29),7-(6,29)]
   104       9.270535       9.270535       9.270535    6[1-(0),7-(6),7-(6,29)]
   105       7.836314       7.836314       7.836314    6[6-(6,7),7-(6,29),7-(6,29)]
   106         6.7578         6.7578         6.7578    6[6-(7,7),6-(7,7),7-(6,29)]
   107       7.092075       7.092075       7.092075    6[6-(6,7),7-(1,1),7-(6)]
   108       6.050685       6.050685       6.050685    6[1-(0),7-(6,29),7-(6,29)]
   109       1.143319       1.143319       1.143319    6[6-(8,8),8-(0),8-(29)]
   110       1.771855       1.771855       1.771855    6[6-(8,8),8-(0),8-(29)]
   111       6.847327       6.847327       6.847327    6[1-(0),7-(6),7-(6,29)]
   112       5.285979       5.285979       5.285979    6[6-(6,7),7-(6,29),7-(6,29)]
   113       5.268832       5.268832       5.268832    6[6-(7,7),6-(7,7),7-(6,29)]
   114       6.045932       6.045932       6.045932    6[6-(6,7),7-(1,1),7-(6)]
   115       3.834623       3.834623       3.834623    6[1-(0),7-(6,29),7-(6,29)]
   116       4.508879       4.508879       4.508879    6[1-(0),7-(6),7-(6,29)]
   117       3.074667       3.074667       3.074667    6[6-(6,7),7-(6,29),7-(6,29)]
   118       1.996147       1.996147       1.996147    6[6-(7,7),6-(7,7),7-(6,29)]
   119       2.330414       2.330414       2.330414    6[6-(6,7),7-(1,1),7-(6)]
   120       1.289042       1.289042       1.289042    6[1-(0),7-(6,29),7-(6,29)]
   121      10.666665      10.666665      10.666665    6[6-(8,8),8-(0),8-(29)]
   122      11.295211      11.295211      11.295211    6[6-(8,8),8-(0),8-(29)]
   123       2.085645       2.085645       2.085645    6[1-(0),7-(6),7-(6,29)]
   124       0.524298       0.524298       0.524298    6[6-(6,7),7-(6,29),7-(6,29)]
   125        0.50716        0.50716        0.50716    6[6-(7,7),6-(7,7),7-(6,29)]
   126       1.284264       1.284264       1.284264    6[6-(6,7),7-(1,1),7-(6)]
   127      -0.927052      -0.927052      -0.927052    6[1-(0),7-(6,29),7-(6,29)]
   128      14.032178      14.032178      14.032178    6[1-(0),7-(6),7-(6,29)]
   129      12.597969      12.597969      12.597969    6[6-(6,7),7-(6,29),7-(6,29)]
   130       11.51945       11.51945       11.51945    6[6-(7,7),6-(7,7),7-(6,29)]
   131      11.853716      11.853716      11.853716    6[6-(6,7),7-(1,1),7-(6)]
   132      10.812348      10.812348      10.812348    6[1-(0),7-(6,29),7-(6,29)]
   133       2.656079       2.656079       2.656079    7[6-(1,7),6-(6,7)]
   134        3.44033        3.44033        3.44033    7[6-(1,7),6-(6,7),29-(7,7,7)]
   135        5.16882        5.16882        5.16882    7[6-(1,7),6-(6,6),29-(7,8,8)]
   136       5.134538       5.134538       5.134538    7[6-(1,7),6-(6,7),29-(7,7,7)]
   137       3.496038       3.496038       3.496038    7[1-(0),1-(0),6-(6,7)]
   138       5.903051       5.903051       5.903051    7[6-(1,7),6-(6,7)]
   139       5.177382       5.177382       5.177382    7[6-(1,7),6-(6,7),29-(7,7,7)]
   140       8.661494       8.661494       8.661494    7[6-(1,7),6-(6,6),29-(7,8,8)]
   141       6.914445       6.914445       6.914445    7[6-(1,7),6-(6,7),29-(7,7,7)]
   142        8.10151        8.10151        8.10151    7[1-(0),1-(0),6-(6,7)]
   143       7.417741       7.417741       7.417741    7[6-(1,7),6-(6,7)]
   144       8.201979       8.201979       8.201979    7[6-(1,7),6-(6,7),29-(7,7,7)]
   145       9.930471       9.930471       9.930471    7[6-(1,7),6-(6,6),29-(7,8,8)]
   146       9.896179       9.896179       9.896179    7[6-(1,7),6-(6,7),29-(7,7,7)]
   147       8.257706       8.257706       8.257706    7[1-(0),1-(0),6-(6,7)]
   148      10.664713      10.664713      10.664713    7[6-(1,7),6-(6,7)]
   149        9.93903        9.93903        9.93903    7[6-(1,7),6-(6,7),29-(7,7,7)]
   150      13.423144      13.423144      13.423144    7[6-(1,7),6-(6,6),29-(7,8,8)]
   151      11.676085      11.676085      11.676085    7[6-(1,7),6-(6,7),29-(7,7,7)]
   152      12.863177      12.863177      12.863177    7[1-(0),1-(0),6-(6,7)]
   153      12.179416      12.179416      12.179416    7[6-(1,7),6-(6,7)]
   154      12.963666      12.963666      12.963666    7[6-(1,7),6-(6,7),29-(7,7,7)]
   155      14.692139      14.692139      14.692139    7[6-(1,7),6-(6,6),29-(7,8,8)]
   156      14.657862      14.657862      14.657862    7[6-(1,7),6-(6,7),29-(7,7,7)]
   157      13.019366      13.019366      13.019366    7[1-(0),1-(0),6-(6,7)]
   158       1.141413       1.141413       1.141413    7[6-(1,7),6-(6,7)]
   159       0.415731       0.415731       0.415731    7[6-(1,7),6-(6,7),29-(7,7,7)]
   160       3.899839       3.899839       3.899839    7[6-(1,7),6-(6,6),29-(7,8,8)]
   161       2.152782       2.152782       2.152782    7[6-(1,7),6-(6,7),29-(7,7,7)]
   162       3.339875       3.339875       3.339875    7[1-(0),1-(0),6-(6,7)]
   163      11.628984      11.628984      11.628984    7[6-(1,7),6-(6,7)]
   164      10.844733      10.844733      10.844733    7[6-(1,7),6-(6,7),29-(7,7,7)]
   165       9.116243       9.116243       9.116243    7[6-(1,7),6-(6,6),29-(7,8,8)]
   166       9.150525       9.150525       9.150525    7[6-(1,7),6-(6,7),29-(7,7,7)]
   167      10.789025      10.789025      10.789025    7[1-(0),1-(0),6-(6,7)]
   168       8.382012       8.382012       8.382012    7[6-(1,7),6-(6,7)]
   169       9.107681       9.107681       9.107681    7[6-(1,7),6-(6,7),29-(7,7,7)]
   170       5.623569       5.623569       5.623569    7[6-(1,7),6-(6,6),29-(7,8,8)]
   171       7.370618       7.370618       7.370618    7[6-(1,7),6-(6,7),29-(7,7,7)]
   172       6.183553       6.183553       6.183553    7[1-(0),1-(0),6-(6,7)]
   173       6.867322       6.867322       6.867322    7[6-(1,7),6-(6,7)]
   174       6.083084       6.083084       6.083084    7[6-(1,7),6-(6,7),29-(7,7,7)]
   175       4.354592       4.354592       4.354592    7[6-(1,7),6-(6,6),29-(7,8,8)]
   176       4.388884       4.388884       4.388884    7[6-(1,7),6-(6,7),29-(7,7,7)]
   177       6.027357       6.027357       6.027357    7[1-(0),1-(0),6-(6,7)]
   178        3.62035        3.62035        3.62035    7[6-(1,7),6-(6,7)]
   179       4.346033       4.346033       4.346033    7[6-(1,7),6-(6,7),29-(7,7,7)]
   180       0.861919       0.861919       0.861919    7[6-(1,7),6-(6,6),29-(7,8,8)]
   181       2.608978       2.608978       2.608978    7[6-(1,7),6-(6,7),29-(7,7,7)]
   182       1.421886       1.421886       1.421886    7[1-(0),1-(0),6-(6,7)]
   183       2.105647       2.105647       2.105647    7[6-(1,7),6-(6,7)]
   184       1.321397       1.321397       1.321397    7[6-(1,7),6-(6,7),29-(7,7,7)]
   185      -0.407076      -0.407076      -0.407076    7[6-(1,7),6-(6,6),29-(7,8,8)]
   186      -0.372799      -0.372799      -0.372799    7[6-(1,7),6-(6,7),29-(7,7,7)]
   187       1.265697       1.265697       1.265697    7[1-(0),1-(0),6-(6,7)]
   188       13.14365       13.14365       13.14365    7[6-(1,7),6-(6,7)]
   189      13.869332      13.869332      13.869332    7[6-(1,7),6-(6,7),29-(7,7,7)]
   190      10.385224      10.385224      10.385224    7[6-(1,7),6-(6,6),29-(7,8,8)]
   191      12.132281      12.132281      12.132281    7[6-(1,7),6-(6,7),29-(7,7,7)]
   192      10.945188      10.945188      10.945188    7[1-(0),1-(0),6-(6,7)]
   193       7.584416       7.584416       7.584416    8[6-(6,8),29-(7,7,8)]
   194       6.494473       6.494473       6.494473    8[6-(6,8),29-(7,7,8)]
   195       9.561463       9.561463       9.561463    8[6-(6,8)]
   196       8.445808       8.445808       8.445808    8[6-(6,8)]
   197      12.346068      12.346068      12.346068    8[6-(6,8),29-(7,7,8)]
   198      11.256129      11.256129      11.256129    8[6-(6,8),29-(7,7,8)]
   199       0.038112       0.038112       0.038112    8[6-(6,8)]
   200       3.684128       3.684128       3.684128    8[6-(6,8)]
   201       2.822727       2.822727       2.822727    8[6-(6,8),29-(7,7,8)]
   202      16.017772      16.017772      16.017772    8[6-(6,8),29-(7,7,8)]
   203       4.799767       4.799767       4.799767    8[6-(6,8)]
   204      -1.077505      -1.077505      -1.077505    8[6-(6,8)]
   205       6.700647       6.700647       6.700647    8[6-(6,8),29-(7,7,8)]
   206        7.79059        7.79059        7.79059    8[6-(6,8),29-(7,7,8)]
   207         4.7236         4.7236         4.7236    8[6-(6,8)]
   208       5.839255       5.839255       5.839255    8[6-(6,8)]
   209       1.938995       1.938995       1.938995    8[6-(6,8),29-(7,7,8)]
   210       3.028934       3.028934       3.028934    8[6-(6,8),29-(7,7,8)]
   211      14.246951      14.246951      14.246951    8[6-(6,8)]
   212      10.600935      10.600935      10.600935    8[6-(6,8)]
   213      11.462336      11.462336      11.462336    8[6-(6,8),29-(7,7,8)]
   214      -1.732709      -1.732709      -1.732709    8[6-(6,8),29-(7,7,8)]
   215       9.485296       9.485296       9.485296    8[6-(6,8)]
   216      15.362568      15.362568      15.362568    8[6-(6,8)]
