# Supplementary material for: A collection of forcefield precursors for metal–organic frameworks
Source: RSC Adv. 2019 Nov 13;9(63):36492–507. doi: 10.1039/c9ra07327b (PMC9075174; doi:10.1039/c9ra07327b)
Supplement: RA-009-C9RA07327B-s2776 [file RA-009-C9RA07327B-s2776.txt]

XADDAJ_clean

12.680400    0.000000    0.000000
-1.075589    13.802154    0.000000
-3.548856    -7.154525    26.696004

     1      -3.487919      -3.487919      -3.487919    65[8-(6),8-(6),8-(6),8-(6),8-(6),8-(6)]
     2      -0.496327      -0.496327      -0.496327    65[8-(6),8-(6),8-(6),8-(6),8-(6),8-(6)]
     3       3.216622       3.216622       3.216622    65[8-(6),8-(6),8-(6),8-(6),8-(6)]
     4       2.001935       2.001935       2.001935    65[8-(6),8-(6),8-(6),8-(6),8-(6)]
     5      11.543874      11.543874      11.543874    65[8-(6),8-(6),8-(6),8-(6),8-(6),8-(6)]
     6       8.552282       8.552282       8.552282    65[8-(6),8-(6),8-(6),8-(6),8-(6),8-(6)]
     7       4.839333       4.839333       4.839333    65[8-(6),8-(6),8-(6),8-(6),8-(6)]
     8        6.05402        6.05402        6.05402    65[8-(6),8-(6),8-(6),8-(6),8-(6)]
     9       5.783644       5.783644       5.783644    1[6-(6,6)]
    10       6.248544       6.248544       6.248544    1[6-(6,6)]
    11       -2.94405       -2.94405       -2.94405    1[6-(6,6)]
    12       4.013113       4.013113       4.013113    1[6-(6,6)]
    13      -2.324311      -2.324311      -2.324311    1[6-(6,6)]
    14       6.600541       6.600541       6.600541    1[6-(6,6)]
    15       3.931118       3.931118       3.931118    1[6-(6,6)]
    16       4.534793       4.534793       4.534793    1[6-(6,6)]
    17       2.922191       2.922191       2.922191    1[6-(6,6)]
    18       1.527595       1.527595       1.527595    1[6-(6,6)]
    19       3.874997       3.874997       3.874997    1[6-(6,6)]
    20      -2.707654      -2.707654      -2.707654    1[6-(6,6)]
    21      -1.729837      -1.729837      -1.729837    1[6-(6,6)]
    22       -1.26147       -1.26147       -1.26147    1[6-(6,6)]
    23       0.885349       0.885349       0.885349    1[6-(6,6)]
    24       1.552123       1.552123       1.552123    1[6-(6,6)]
    25       7.044766       7.044766       7.044766    1[6-(6,6)]
    26      -2.282698      -2.282698      -2.282698    1[6-(6,6)]
    27       4.590075       4.590075       4.590075    1[6-(6,6)]
    28      -2.267561      -2.267561      -2.267561    1[6-(6,6)]
    29       8.979682       8.979682       8.979682    1[6-(6,6)]
    30       6.572921       6.572921       6.572921    1[6-(6,6)]
    31      -2.352539      -2.352539      -2.352539    1[6-(6,6)]
    32       9.191196       9.191196       9.191196    1[6-(6,6)]
    33       7.166986       7.166986       7.166986    1[6-(6,6)]
    34       6.524148       6.524148       6.524148    1[6-(6,6)]
    35       -2.71503       -2.71503       -2.71503    1[6-(6,6)]
    36       6.923666       6.923666       6.923666    1[6-(6,6)]
    37       2.272311       2.272311       2.272311    1[6-(6,6)]
    38       1.807411       1.807411       1.807411    1[6-(6,6)]
    39      11.000005      11.000005      11.000005    1[6-(6,6)]
    40       4.042842       4.042842       4.042842    1[6-(6,6)]
    41      10.380266      10.380266      10.380266    1[6-(6,6)]
    42       1.455414       1.455414       1.455414    1[6-(6,6)]
    43       4.124837       4.124837       4.124837    1[6-(6,6)]
    44       3.521162       3.521162       3.521162    1[6-(6,6)]
    45       5.133764       5.133764       5.133764    1[6-(6,6)]
    46        6.52836        6.52836        6.52836    1[6-(6,6)]
    47       4.180958       4.180958       4.180958    1[6-(6,6)]
    48      10.763609      10.763609      10.763609    1[6-(6,6)]
    49       9.785792       9.785792       9.785792    1[6-(6,6)]
    50       9.317425       9.317425       9.317425    1[6-(6,6)]
    51       7.170606       7.170606       7.170606    1[6-(6,6)]
    52       6.503832       6.503832       6.503832    1[6-(6,6)]
    53       1.011189       1.011189       1.011189    1[6-(6,6)]
    54      10.338653      10.338653      10.338653    1[6-(6,6)]
    55        3.46588        3.46588        3.46588    1[6-(6,6)]
    56      10.323516      10.323516      10.323516    1[6-(6,6)]
    57      -0.923727      -0.923727      -0.923727    1[6-(6,6)]
    58       1.483034       1.483034       1.483034    1[6-(6,6)]
    59      10.408494      10.408494      10.408494    1[6-(6,6)]
    60      -1.135241      -1.135241      -1.135241    1[6-(6,6)]
    61       0.888969       0.888969       0.888969    1[6-(6,6)]
    62       1.531807       1.531807       1.531807    1[6-(6,6)]
    63      10.770985      10.770985      10.770985    1[6-(6,6)]
    64       1.132289       1.132289       1.132289    1[6-(6,6)]
    65       5.617175       5.617175       5.617175    6[1-(0),6-(6,6),6-(6,6)]
    66       5.881602       5.881602       5.881602    6[1-(0),6-(6,6),6-(6,6)]
    67       8.963861       8.963861       8.963861    6[1-(0),6-(6,6),6-(6,6)]
    68       4.543947       4.543947       4.543947    6[1-(0),6-(6,6),6-(6,6)]
    69      -1.541415      -1.541415      -1.541415    6[1-(0),6-(1,6),6-(6,6)]
    70       4.204727       4.204727       4.204727    6[6-(6,6),8-(65),8-(65)]
    71      -0.383747      -0.383747      -0.383747    6[6-(1,6),6-(1,6),6-(8,8)]
    72       7.080738       7.080738       7.080738    6[1-(0),6-(6,6),6-(6,6)]
    73       -0.36092       -0.36092       -0.36092    6[6-(6,6),8-(65),8-(65)]
    74       4.057172       4.057172       4.057172    6[1-(0),6-(1,6),6-(6,6)]
    75       6.615239       6.615239       6.615239    6[6-(1,6),6-(1,6),6-(8,8)]
    76       4.418991       4.418991       4.418991    6[1-(0),6-(1,6),6-(6,6)]
    77      -0.566841      -0.566841      -0.566841    6[1-(0),6-(6,6),6-(6,6)]
    78       4.815332       4.815332       4.815332    6[6-(1,6),6-(1,6),6-(8,8)]
    79       4.644124       4.644124       4.644124    6[6-(1,6),6-(1,6),6-(6,6)]
    80      -3.323419      -3.323419      -3.323419    6[6-(1,6),6-(1,6),6-(6,6)]
    81       0.755321       0.755321       0.755321    6[1-(0),6-(1,6),6-(6,6)]
    82       0.281974       0.281974       0.281974    6[6-(1,6),6-(1,6),6-(8,8)]
    83       8.526418       8.526418       8.526418    6[6-(1,6),6-(1,6),6-(6,6)]
    84       6.176692       6.176692       6.176692    6[6-(1,6),6-(1,6),6-(8,8)]
    85       4.024337       4.024337       4.024337    6[1-(0),6-(1,6),6-(6,6)]
    86      -2.604958      -2.604958      -2.604958    6[1-(0),6-(1,6),6-(6,6)]
    87      -1.242727      -1.242727      -1.242727    6[1-(0),6-(6,6),6-(6,6)]
    88        3.84634        3.84634        3.84634    6[6-(1,6),6-(1,6),6-(8,8)]
    89       5.049186       5.049186       5.049186    6[6-(1,6),6-(1,6),6-(6,6)]
    90      -1.737051      -1.737051      -1.737051    6[1-(0),6-(1,6),6-(6,6)]
    91      -0.427573      -0.427573      -0.427573    6[6-(1,6),6-(1,6),6-(6,6)]
    92       0.340298       0.340298       0.340298    6[1-(0),6-(6,6),6-(6,6)]
    93       8.250745       8.250745       8.250745    6[6-(1,6),6-(1,6),6-(8,8)]
    94       0.773197       0.773197       0.773197    6[1-(0),6-(1,6),6-(6,6)]
    95       7.346282       7.346282       7.346282    6[1-(0),6-(6,6),6-(6,6)]
    96       -1.57237       -1.57237       -1.57237    6[6-(1,6),6-(1,6),6-(8,8)]
    97      -1.515617      -1.515617      -1.515617    6[1-(0),6-(1,6),6-(6,6)]
    98       4.452858       4.452858       4.452858    6[1-(0),6-(1,6),6-(6,6)]
    99       -0.39959       -0.39959       -0.39959    6[6-(1,6),6-(1,6),6-(6,6)]
   100      -0.531606      -0.531606      -0.531606    6[6-(6,6),8-(0),8-(65)]
   101      -2.333684      -2.333684      -2.333684    6[1-(0),6-(1,6),6-(6,6)]
   102      -3.201187      -3.201187      -3.201187    6[1-(0),6-(1,6),6-(6,6)]
   103       7.037928       7.037928       7.037928    6[6-(6,6),8-(65),8-(65)]
   104       8.814622       8.814622       8.814622    6[6-(6,6),8-(65),8-(65)]
   105       1.097479       1.097479       1.097479    6[6-(6,6),8-(65),8-(65)]
   106       8.910441       8.910441       8.910441    6[6-(6,6),8-(65),8-(65)]
   107       7.012554       7.012554       7.012554    6[1-(0),6-(6,6),6-(6,6)]
   108       8.668526       8.668526       8.668526    6[6-(1,6),6-(1,6),6-(8,8)]
   109       5.350227       5.350227       5.350227    6[6-(6,6),8-(65),8-(65)]
   110      -2.284498      -2.284498      -2.284498    6[6-(6,6),8-(65),8-(65)]
   111      -3.118755      -3.118755      -3.118755    6[1-(0),6-(1,6),6-(6,6)]
   112       8.269332       8.269332       8.269332    6[6-(1,6),6-(1,6),6-(8,8)]
   113       6.751923       6.751923       6.751923    6[6-(1,6),6-(1,6),6-(8,8)]
   114       8.565121       8.565121       8.565121    6[1-(0),6-(6,6),6-(6,6)]
   115       3.466551       3.466551       3.466551    6[6-(6,6),8-(0),8-(65)]
   116       8.904025       8.904025       8.904025    6[6-(6,6),8-(65),8-(65)]
   117       7.929342       7.929342       7.929342    6[6-(1,6),6-(1,6),6-(6,6)]
   118       7.363904       7.363904       7.363904    6[1-(0),6-(6,6),6-(6,6)]
   119       7.300872       7.300872       7.300872    6[1-(0),6-(1,6),6-(6,6)]
   120       -1.32546       -1.32546       -1.32546    6[6-(1,6),6-(1,6),6-(8,8)]
   121       9.341785       9.341785       9.341785    6[1-(0),6-(1,6),6-(6,6)]
   122       7.528439       7.528439       7.528439    6[1-(0),6-(1,6),6-(6,6)]
   123       8.196323       8.196323       8.196323    6[6-(1,6),6-(1,6),6-(6,6)]
   124       5.850317       5.850317       5.850317    6[6-(6,6),8-(65),8-(65)]
   125        2.43878        2.43878        2.43878    6[1-(0),6-(6,6),6-(6,6)]
   126       2.174353       2.174353       2.174353    6[1-(0),6-(6,6),6-(6,6)]
   127      -0.907906      -0.907906      -0.907906    6[1-(0),6-(6,6),6-(6,6)]
   128       3.512008       3.512008       3.512008    6[1-(0),6-(6,6),6-(6,6)]
   129        9.59737        9.59737        9.59737    6[1-(0),6-(1,6),6-(6,6)]
   130       3.851228       3.851228       3.851228    6[6-(6,6),8-(65),8-(65)]
   131       8.439702       8.439702       8.439702    6[6-(1,6),6-(1,6),6-(8,8)]
   132       0.975217       0.975217       0.975217    6[1-(0),6-(6,6),6-(6,6)]
   133       8.416875       8.416875       8.416875    6[6-(6,6),8-(65),8-(65)]
   134       3.998783       3.998783       3.998783    6[1-(0),6-(1,6),6-(6,6)]
   135       1.440716       1.440716       1.440716    6[6-(1,6),6-(1,6),6-(8,8)]
   136       3.636964       3.636964       3.636964    6[1-(0),6-(1,6),6-(6,6)]
   137       8.622796       8.622796       8.622796    6[1-(0),6-(6,6),6-(6,6)]
   138       3.240623       3.240623       3.240623    6[6-(1,6),6-(1,6),6-(8,8)]
   139       3.411831       3.411831       3.411831    6[6-(1,6),6-(1,6),6-(6,6)]
   140      11.379374      11.379374      11.379374    6[6-(1,6),6-(1,6),6-(6,6)]
   141       7.300634       7.300634       7.300634    6[1-(0),6-(1,6),6-(6,6)]
   142       7.773981       7.773981       7.773981    6[6-(1,6),6-(1,6),6-(8,8)]
   143      -0.470463      -0.470463      -0.470463    6[6-(1,6),6-(1,6),6-(6,6)]
   144       1.879263       1.879263       1.879263    6[6-(1,6),6-(1,6),6-(8,8)]
   145       4.031618       4.031618       4.031618    6[1-(0),6-(1,6),6-(6,6)]
   146      10.660913      10.660913      10.660913    6[1-(0),6-(1,6),6-(6,6)]
   147       9.298682       9.298682       9.298682    6[1-(0),6-(6,6),6-(6,6)]
   148       4.209615       4.209615       4.209615    6[6-(1,6),6-(1,6),6-(8,8)]
   149       3.006769       3.006769       3.006769    6[6-(1,6),6-(1,6),6-(6,6)]
   150       9.793006       9.793006       9.793006    6[1-(0),6-(1,6),6-(6,6)]
   151       8.483528       8.483528       8.483528    6[6-(1,6),6-(1,6),6-(6,6)]
   152       7.715657       7.715657       7.715657    6[1-(0),6-(6,6),6-(6,6)]
   153       -0.19479       -0.19479       -0.19479    6[6-(1,6),6-(1,6),6-(8,8)]
   154       7.282758       7.282758       7.282758    6[1-(0),6-(1,6),6-(6,6)]
   155       0.709673       0.709673       0.709673    6[1-(0),6-(6,6),6-(6,6)]
   156       9.628325       9.628325       9.628325    6[6-(1,6),6-(1,6),6-(8,8)]
   157       9.571572       9.571572       9.571572    6[1-(0),6-(1,6),6-(6,6)]
   158       3.603097       3.603097       3.603097    6[1-(0),6-(1,6),6-(6,6)]
   159       8.455545       8.455545       8.455545    6[6-(1,6),6-(1,6),6-(6,6)]
   160       8.587561       8.587561       8.587561    6[6-(6,6),8-(0),8-(65)]
   161      10.389639      10.389639      10.389639    6[1-(0),6-(1,6),6-(6,6)]
   162      11.257142      11.257142      11.257142    6[1-(0),6-(1,6),6-(6,6)]
   163       1.018027       1.018027       1.018027    6[6-(6,6),8-(65),8-(65)]
   164      -0.758667      -0.758667      -0.758667    6[6-(6,6),8-(65),8-(65)]
   165       6.958476       6.958476       6.958476    6[6-(6,6),8-(65),8-(65)]
   166      -0.854486      -0.854486      -0.854486    6[6-(6,6),8-(65),8-(65)]
   167       1.043401       1.043401       1.043401    6[1-(0),6-(6,6),6-(6,6)]
   168      -0.612571      -0.612571      -0.612571    6[6-(1,6),6-(1,6),6-(8,8)]
   169       2.705728       2.705728       2.705728    6[6-(6,6),8-(65),8-(65)]
   170      10.340453      10.340453      10.340453    6[6-(6,6),8-(65),8-(65)]
   171       -1.50569       -1.50569       -1.50569    6[1-(0),6-(1,6),6-(6,6)]
   172      -0.213377      -0.213377      -0.213377    6[6-(1,6),6-(1,6),6-(8,8)]
   173       1.304032       1.304032       1.304032    6[6-(1,6),6-(1,6),6-(8,8)]
   174      -0.509166      -0.509166      -0.509166    6[1-(0),6-(6,6),6-(6,6)]
   175       4.589404       4.589404       4.589404    6[6-(6,6),8-(0),8-(65)]
   176       -0.84807       -0.84807       -0.84807    6[6-(6,6),8-(65),8-(65)]
   177       0.126613       0.126613       0.126613    6[6-(1,6),6-(1,6),6-(6,6)]
   178       0.692051       0.692051       0.692051    6[1-(0),6-(6,6),6-(6,6)]
   179       0.755083       0.755083       0.755083    6[1-(0),6-(1,6),6-(6,6)]
   180       9.381415       9.381415       9.381415    6[6-(1,6),6-(1,6),6-(8,8)]
   181       -1.28583       -1.28583       -1.28583    6[1-(0),6-(1,6),6-(6,6)]
   182       0.527516       0.527516       0.527516    6[1-(0),6-(1,6),6-(6,6)]
   183      -0.140368      -0.140368      -0.140368    6[6-(1,6),6-(1,6),6-(6,6)]
   184       2.205638       2.205638       2.205638    6[6-(6,6),8-(65),8-(65)]
   185       3.475256       3.475256       3.475256    8[6-(6,8),65-(8,8,8,8)]
   186       4.431977       4.431977       4.431977    8[6-(6,8),65-(8,8,8,8)]
   187       0.542723       0.542723       0.542723    8[6-(6,8),65-(8,8,8,8,8)]
   188      -1.283663      -1.283663      -1.283663    8[6-(6,8),65-(8,8,8,8,8)]
   189       0.848715       0.848715       0.848715    8[6-(6,8),65-(8,8,8,8,8)]
   190      -2.802918      -2.802918      -2.802918    8[6-(6,8),65-(8,8,8,8,8)]
   191       4.664152       4.664152       4.664152    8[6-(6,8),65-(8,8,8,8)]
   192       5.188376       5.188376       5.188376    8[6-(6,8),65-(8,8,8,8)]
   193       8.243825       8.243825       8.243825    8[6-(6,8),65-(8,8,8,8,8)]
   194       7.524916       7.524916       7.524916    8[6-(6,8),65-(8,8,8,8,8)]
   195       8.287463       8.287463       8.287463    8[6-(6,8),65-(8,8,8,8,8)]
   196       7.244146       7.244146       7.244146    8[6-(6,8),65-(8,8,8,8,8)]
   197      10.003134      10.003134      10.003134    8[6-(6,8),65-(8,8,8,8,8)]
   198       -2.64349       -2.64349       -2.64349    8[6-(6,8),65-(8,8,8,8,8)]
   199       8.168858       8.168858       8.168858    8[6-(6,8),65-(8,8,8,8,8)]
   200       3.393569       3.393569       3.393569    8[6-(6,8),65-(8,8,8,8)]
   201       5.831475       5.831475       5.831475    8[6-(6,8),65-(8,8,8,8)]
   202       1.705851       1.705851       1.705851    8[6-(6,8),65-(8,8,8,8)]
   203       0.223469       0.223469       0.223469    8[6-(6,8),65-(8,8,8,8)]
   204       5.009668       5.009668       5.009668    8[6-(6,8),65-(8,8,8,8)]
   205       4.668618       4.668618       4.668618    8[6-(6,8),65-(8,8,8,8)]
   206      -0.432692      -0.432692      -0.432692    8[6-(6,8)]
   207       3.261657       3.261657       3.261657    8[6-(6,8)]
   208      -2.897454      -2.897454      -2.897454    8[6-(6,8),65-(8,8,8,8,8)]
   209       5.656288       5.656288       5.656288    8[6-(6,8),65-(8,8,8,8)]
   210       3.623978       3.623978       3.623978    8[6-(6,8),65-(8,8,8,8)]
   211       7.513232       7.513232       7.513232    8[6-(6,8),65-(8,8,8,8,8)]
   212       9.339618       9.339618       9.339618    8[6-(6,8),65-(8,8,8,8,8)]
   213        7.20724        7.20724        7.20724    8[6-(6,8),65-(8,8,8,8,8)]
   214      10.858873      10.858873      10.858873    8[6-(6,8),65-(8,8,8,8,8)]
   215       3.391803       3.391803       3.391803    8[6-(6,8),65-(8,8,8,8)]
   216       2.867579       2.867579       2.867579    8[6-(6,8),65-(8,8,8,8)]
   217       -0.18787       -0.18787       -0.18787    8[6-(6,8),65-(8,8,8,8,8)]
   218       0.531039       0.531039       0.531039    8[6-(6,8),65-(8,8,8,8,8)]
   219      -0.231508      -0.231508      -0.231508    8[6-(6,8),65-(8,8,8,8,8)]
   220       0.811809       0.811809       0.811809    8[6-(6,8),65-(8,8,8,8,8)]
   221      -1.947179      -1.947179      -1.947179    8[6-(6,8),65-(8,8,8,8,8)]
   222      10.699445      10.699445      10.699445    8[6-(6,8),65-(8,8,8,8,8)]
   223      -0.112903      -0.112903      -0.112903    8[6-(6,8),65-(8,8,8,8,8)]
   224       4.662386       4.662386       4.662386    8[6-(6,8),65-(8,8,8,8)]
   225        2.22448        2.22448        2.22448    8[6-(6,8),65-(8,8,8,8)]
   226       6.350104       6.350104       6.350104    8[6-(6,8),65-(8,8,8,8)]
   227       7.832486       7.832486       7.832486    8[6-(6,8),65-(8,8,8,8)]
   228       3.046287       3.046287       3.046287    8[6-(6,8),65-(8,8,8,8)]
   229       3.387337       3.387337       3.387337    8[6-(6,8),65-(8,8,8,8)]
   230       8.488647       8.488647       8.488647    8[6-(6,8)]
   231       4.794298       4.794298       4.794298    8[6-(6,8)]
   232      10.953409      10.953409      10.953409    8[6-(6,8),65-(8,8,8,8,8)]
