# Supplementary material for: A collection of forcefield precursors for metal–organic frameworks
Source: RSC Adv. 2019 Nov 13;9(63):36492–507. doi: 10.1039/c9ra07327b (PMC9075174; doi:10.1039/c9ra07327b)
Supplement: RA-009-C9RA07327B-s2777 [file RA-009-C9RA07327B-s2777.txt]

XADDOX_clean

10.896900    0.000000    0.000000
0.000000    21.024000    0.000000
0.000000    0.000000    28.741000

     1        9.24177        9.24177        9.24177    27[8-(1,27,27),8-(6),8-(6),8-(6),8-(6)]
     2       3.156178       3.156178       3.156178    27[8-(1,27,27),8-(6),8-(6),8-(6),8-(6)]
     3       6.194234       6.194234       6.194234    27[8-(1,27,27),8-(6),8-(6),8-(6)]
     4       10.65913       10.65913       10.65913    27[8-(1,27,27),8-(6),8-(6),8-(6)]
     5       9.250705       9.250705       9.250705    27[8-(1,27,27),8-(6),8-(6),8-(6)]
     6       7.674469       7.674469       7.674469    27[8-(1,27,27),8-(6),8-(6),8-(6)]
     7        9.24177        9.24177        9.24177    27[8-(1,27,27),8-(6),8-(6),8-(6),8-(6)]
     8       3.156178       3.156178       3.156178    27[8-(1,27,27),8-(6),8-(6),8-(6),8-(6)]
     9       6.194234       6.194234       6.194234    27[8-(1,27,27),8-(6),8-(6),8-(6)]
    10       10.65913       10.65913       10.65913    27[8-(1,27,27),8-(6),8-(6),8-(6)]
    11       9.250705       9.250705       9.250705    27[8-(1,27,27),8-(6),8-(6),8-(6)]
    12       7.674469       7.674469       7.674469    27[8-(1,27,27),8-(6),8-(6),8-(6)]
    13        1.65513        1.65513        1.65513    27[8-(1,27,27),8-(6),8-(6),8-(6),8-(6)]
    14       7.740722       7.740722       7.740722    27[8-(1,27,27),8-(6),8-(6),8-(6),8-(6)]
    15       4.702666       4.702666       4.702666    27[8-(1,27,27),8-(6),8-(6),8-(6)]
    16        0.23777        0.23777        0.23777    27[8-(1,27,27),8-(6),8-(6),8-(6)]
    17       1.646195       1.646195       1.646195    27[8-(1,27,27),8-(6),8-(6),8-(6)]
    18       3.222431       3.222431       3.222431    27[8-(1,27,27),8-(6),8-(6),8-(6)]
    19        1.65513        1.65513        1.65513    27[8-(1,27,27),8-(6),8-(6),8-(6),8-(6)]
    20       7.740722       7.740722       7.740722    27[8-(1,27,27),8-(6),8-(6),8-(6),8-(6)]
    21       4.702666       4.702666       4.702666    27[8-(1,27,27),8-(6),8-(6),8-(6)]
    22        0.23777        0.23777        0.23777    27[8-(1,27,27),8-(6),8-(6),8-(6)]
    23       1.646195       1.646195       1.646195    27[8-(1,27,27),8-(6),8-(6),8-(6)]
    24       3.222431       3.222431       3.222431    27[8-(1,27,27),8-(6),8-(6),8-(6)]
    25       9.906372       9.906372       9.906372    1[8-(27,27,27)]
    26       3.805197       3.805197       3.805197    1[8-(27,27,27)]
    27       6.491283       6.491283       6.491283    1[6-(6,6)]
    28       5.226153       5.226153       5.226153    1[6-(6,6)]
    29       6.037972       6.037972       6.037972    1[6-(6,6)]
    30        9.21006        9.21006        9.21006    1[6-(6,6)]
    31       9.984829       9.984829       9.984829    1[6-(6,6)]
    32       0.416262       0.416262       0.416262    1[6-(6,6)]
    33       1.938559       1.938559       1.938559    1[6-(6,6)]
    34       0.578625       0.578625       0.578625    1[6-(6,6)]
    35       1.991953       1.991953       1.991953    1[6-(6,6)]
    36       4.026405       4.026405       4.026405    1[6-(6,6)]
    37       5.946438       5.946438       5.946438    1[6-(6,6)]
    38       3.780135       3.780135       3.780135    1[6-(6,6)]
    39       0.273512       0.273512       0.273512    1[6-(6,6)]
    40       2.190277       2.190277       2.190277    1[6-(6,6)]
    41       4.206203       4.206203       4.206203    1[6-(6,6)]
    42       2.324309       2.324309       2.324309    1[6-(6,6)]
    43       0.529589       0.529589       0.529589    1[6-(6,6)]
    44       10.08726       10.08726       10.08726    1[6-(6,6)]
    45      -0.003269      -0.003269      -0.003269    1[6-(6,6)]
    46       3.317016       3.317016       3.317016    1[6-(6,6)]
    47       9.906372       9.906372       9.906372    1[8-(27,27,27)]
    48       3.805197       3.805197       3.805197    1[8-(27,27,27)]
    49       6.491283       6.491283       6.491283    1[6-(6,6)]
    50       5.226153       5.226153       5.226153    1[6-(6,6)]
    51       6.037972       6.037972       6.037972    1[6-(6,6)]
    52        9.21006        9.21006        9.21006    1[6-(6,6)]
    53       9.984829       9.984829       9.984829    1[6-(6,6)]
    54       0.416262       0.416262       0.416262    1[6-(6,6)]
    55       1.938559       1.938559       1.938559    1[6-(6,6)]
    56       0.578625       0.578625       0.578625    1[6-(6,6)]
    57       1.991953       1.991953       1.991953    1[6-(6,6)]
    58       4.026405       4.026405       4.026405    1[6-(6,6)]
    59       5.946438       5.946438       5.946438    1[6-(6,6)]
    60       3.780135       3.780135       3.780135    1[6-(6,6)]
    61       0.273512       0.273512       0.273512    1[6-(6,6)]
    62       2.190277       2.190277       2.190277    1[6-(6,6)]
    63       4.206203       4.206203       4.206203    1[6-(6,6)]
    64       2.324309       2.324309       2.324309    1[6-(6,6)]
    65       0.529589       0.529589       0.529589    1[6-(6,6)]
    66       10.08726       10.08726       10.08726    1[6-(6,6)]
    67      -0.003269      -0.003269      -0.003269    1[6-(6,6)]
    68       3.317016       3.317016       3.317016    1[6-(6,6)]
    69       0.990528       0.990528       0.990528    1[8-(27,27,27)]
    70       7.091703       7.091703       7.091703    1[8-(27,27,27)]
    71       4.405617       4.405617       4.405617    1[6-(6,6)]
    72       5.670747       5.670747       5.670747    1[6-(6,6)]
    73       4.858928       4.858928       4.858928    1[6-(6,6)]
    74        1.68684        1.68684        1.68684    1[6-(6,6)]
    75       0.912071       0.912071       0.912071    1[6-(6,6)]
    76      10.480638      10.480638      10.480638    1[6-(6,6)]
    77       8.958341       8.958341       8.958341    1[6-(6,6)]
    78      10.318275      10.318275      10.318275    1[6-(6,6)]
    79       8.904947       8.904947       8.904947    1[6-(6,6)]
    80       6.870495       6.870495       6.870495    1[6-(6,6)]
    81       4.950462       4.950462       4.950462    1[6-(6,6)]
    82       7.116765       7.116765       7.116765    1[6-(6,6)]
    83      10.623388      10.623388      10.623388    1[6-(6,6)]
    84       8.706623       8.706623       8.706623    1[6-(6,6)]
    85       6.690697       6.690697       6.690697    1[6-(6,6)]
    86       8.572591       8.572591       8.572591    1[6-(6,6)]
    87      10.367311      10.367311      10.367311    1[6-(6,6)]
    88        0.80964        0.80964        0.80964    1[6-(6,6)]
    89       0.003269       0.003269       0.003269    1[6-(6,6)]
    90       7.579884       7.579884       7.579884    1[6-(6,6)]
    91       0.990528       0.990528       0.990528    1[8-(27,27,27)]
    92       7.091703       7.091703       7.091703    1[8-(27,27,27)]
    93       4.405617       4.405617       4.405617    1[6-(6,6)]
    94       5.670747       5.670747       5.670747    1[6-(6,6)]
    95       4.858928       4.858928       4.858928    1[6-(6,6)]
    96        1.68684        1.68684        1.68684    1[6-(6,6)]
    97       0.912071       0.912071       0.912071    1[6-(6,6)]
    98      10.480638      10.480638      10.480638    1[6-(6,6)]
    99       8.958341       8.958341       8.958341    1[6-(6,6)]
   100      10.318275      10.318275      10.318275    1[6-(6,6)]
   101       8.904947       8.904947       8.904947    1[6-(6,6)]
   102       6.870495       6.870495       6.870495    1[6-(6,6)]
   103       4.950462       4.950462       4.950462    1[6-(6,6)]
   104       7.116765       7.116765       7.116765    1[6-(6,6)]
   105      10.623388      10.623388      10.623388    1[6-(6,6)]
   106       8.706623       8.706623       8.706623    1[6-(6,6)]
   107       6.690697       6.690697       6.690697    1[6-(6,6)]
   108       8.572591       8.572591       8.572591    1[6-(6,6)]
   109      10.367311      10.367311      10.367311    1[6-(6,6)]
   110        0.80964        0.80964        0.80964    1[6-(6,6)]
   111       0.003269       0.003269       0.003269    1[6-(6,6)]
   112       7.579884       7.579884       7.579884    1[6-(6,6)]
   113       8.814502       8.814502       8.814502    6[6-(6,6),8-(27),8-(27)]
   114       8.025567       8.025567       8.025567    6[6-(1,6),6-(1,6),6-(8,8)]
   115       6.799666       6.799666       6.799666    6[1-(0),6-(1,6),6-(6,6)]
   116         6.0456         6.0456         6.0456    6[1-(0),6-(1,6),6-(1,6)]
   117       6.525064       6.525064       6.525064    6[1-(0),6-(1,6),6-(6,6)]
   118       7.695391       7.695391       7.695391    6[6-(1,6),6-(1,6),6-(8,8)]
   119       8.424393       8.424393       8.424393    6[1-(0),6-(6,6),6-(6,6)]
   120       8.205366       8.205366       8.205366    6[6-(6,6),8-(27),8-(27)]
   121        9.73638        9.73638        9.73638    6[6-(6,6),8-(27),8-(27)]
   122      10.603773      10.603773      10.603773    6[6-(1,6),6-(1,6),6-(8,8)]
   123      10.556917      10.556917      10.556917    6[1-(0),6-(1,6),6-(6,6)]
   124       0.467477       0.467477       0.467477    6[1-(0),6-(1,6),6-(1,6)]
   125       1.383906       1.383906       1.383906    6[1-(0),6-(1,6),6-(6,6)]
   126       1.431853       1.431853       1.431853    6[6-(1,6),6-(1,6),6-(8,8)]
   127       0.567728       0.567728       0.567728    6[1-(0),6-(6,6),6-(6,6)]
   128       2.310143       2.310143       2.310143    6[6-(6,6),8-(27),8-(27)]
   129       1.355574       1.355574       1.355574    6[6-(6,6),8-(27),8-(27)]
   130       2.677368       2.677368       2.677368    6[6-(1,6),6-(1,6),6-(8,8)]
   131       2.761274       2.761274       2.761274    6[1-(0),6-(1,6),6-(6,6)]
   132        3.97192        3.97192        3.97192    6[1-(0),6-(1,6),6-(1,6)]
   133       5.128081       5.128081       5.128081    6[1-(0),6-(1,6),6-(6,6)]
   134       5.058341       5.058341       5.058341    6[6-(1,6),6-(1,6),6-(8,8)]
   135       3.822633       3.822633       3.822633    6[1-(0),6-(6,6),6-(6,6)]
   136       6.267897       6.267897       6.267897    6[6-(6,6),8-(27),8-(27)]
   137      10.765048      10.765048      10.765048    6[6-(6,6),8-(27),8-(27)]
   138       1.091869       1.091869       1.091869    6[6-(1,6),6-(1,6),6-(8,8)]
   139       1.072255       1.072255       1.072255    6[1-(0),6-(1,6),6-(6,6)]
   140       2.226237       2.226237       2.226237    6[1-(0),6-(1,6),6-(1,6)]
   141       3.422716       3.422716       3.422716    6[1-(0),6-(1,6),6-(6,6)]
   142       3.464125       3.464125       3.464125    6[6-(1,6),6-(1,6),6-(8,8)]
   143       2.301425       2.301425       2.301425    6[1-(0),6-(6,6),6-(6,6)]
   144       4.772842       4.772842       4.772842    6[6-(6,6),8-(27),8-(27)]
   145       2.849539       2.849539       2.849539    6[6-(6,6),8-(27),8-(27)]
   146        2.00503        2.00503        2.00503    6[6-(1,6),6-(1,6),6-(8,8)]
   147       0.815088       0.815088       0.815088    6[1-(0),6-(1,6),6-(6,6)]
   148       0.045767       0.045767       0.045767    6[1-(0),6-(1,6),6-(1,6)]
   149       0.499078       0.499078       0.499078    6[1-(0),6-(1,6),6-(6,6)]
   150       1.728248       1.728248       1.728248    6[6-(1,6),6-(1,6),6-(8,8)]
   151       2.482314       2.482314       2.482314    6[1-(0),6-(6,6),6-(6,6)]
   152       2.233865       2.233865       2.233865    6[6-(6,6),8-(27),8-(27)]
   153       8.814502       8.814502       8.814502    6[6-(6,6),8-(27),8-(27)]
   154       8.025567       8.025567       8.025567    6[6-(1,6),6-(1,6),6-(8,8)]
   155       6.799666       6.799666       6.799666    6[1-(0),6-(1,6),6-(6,6)]
   156         6.0456         6.0456         6.0456    6[1-(0),6-(1,6),6-(1,6)]
   157       6.525064       6.525064       6.525064    6[1-(0),6-(1,6),6-(6,6)]
   158       7.695391       7.695391       7.695391    6[6-(1,6),6-(1,6),6-(8,8)]
   159       8.424393       8.424393       8.424393    6[1-(0),6-(6,6),6-(6,6)]
   160       8.205366       8.205366       8.205366    6[6-(6,6),8-(27),8-(27)]
   161        9.73638        9.73638        9.73638    6[6-(6,6),8-(27),8-(27)]
   162      10.603773      10.603773      10.603773    6[6-(1,6),6-(1,6),6-(8,8)]
   163      10.556917      10.556917      10.556917    6[1-(0),6-(1,6),6-(6,6)]
   164       0.467477       0.467477       0.467477    6[1-(0),6-(1,6),6-(1,6)]
   165       1.383906       1.383906       1.383906    6[1-(0),6-(1,6),6-(6,6)]
   166       1.431853       1.431853       1.431853    6[6-(1,6),6-(1,6),6-(8,8)]
   167       0.567728       0.567728       0.567728    6[1-(0),6-(6,6),6-(6,6)]
   168       2.310143       2.310143       2.310143    6[6-(6,6),8-(27),8-(27)]
   169       1.355574       1.355574       1.355574    6[6-(6,6),8-(27),8-(27)]
   170       2.677368       2.677368       2.677368    6[6-(1,6),6-(1,6),6-(8,8)]
   171       2.761274       2.761274       2.761274    6[1-(0),6-(1,6),6-(6,6)]
   172        3.97192        3.97192        3.97192    6[1-(0),6-(1,6),6-(1,6)]
   173       5.128081       5.128081       5.128081    6[1-(0),6-(1,6),6-(6,6)]
   174       5.058341       5.058341       5.058341    6[6-(1,6),6-(1,6),6-(8,8)]
   175       3.822633       3.822633       3.822633    6[1-(0),6-(6,6),6-(6,6)]
   176       6.267897       6.267897       6.267897    6[6-(6,6),8-(27),8-(27)]
   177      10.765048      10.765048      10.765048    6[6-(6,6),8-(27),8-(27)]
   178       1.091869       1.091869       1.091869    6[6-(1,6),6-(1,6),6-(8,8)]
   179       1.072255       1.072255       1.072255    6[1-(0),6-(1,6),6-(6,6)]
   180       2.226237       2.226237       2.226237    6[1-(0),6-(1,6),6-(1,6)]
   181       3.422716       3.422716       3.422716    6[1-(0),6-(1,6),6-(6,6)]
   182       3.464125       3.464125       3.464125    6[6-(1,6),6-(1,6),6-(8,8)]
   183       2.301425       2.301425       2.301425    6[1-(0),6-(6,6),6-(6,6)]
   184       4.772842       4.772842       4.772842    6[6-(6,6),8-(27),8-(27)]
   185       2.849539       2.849539       2.849539    6[6-(6,6),8-(27),8-(27)]
   186        2.00503        2.00503        2.00503    6[6-(1,6),6-(1,6),6-(8,8)]
   187       0.815088       0.815088       0.815088    6[1-(0),6-(1,6),6-(6,6)]
   188       0.045767       0.045767       0.045767    6[1-(0),6-(1,6),6-(1,6)]
   189       0.499078       0.499078       0.499078    6[1-(0),6-(1,6),6-(6,6)]
   190       1.728248       1.728248       1.728248    6[6-(1,6),6-(1,6),6-(8,8)]
   191       2.482314       2.482314       2.482314    6[1-(0),6-(6,6),6-(6,6)]
   192       2.233865       2.233865       2.233865    6[6-(6,6),8-(27),8-(27)]
   193       2.082398       2.082398       2.082398    6[6-(6,6),8-(27),8-(27)]
   194       2.871333       2.871333       2.871333    6[6-(1,6),6-(1,6),6-(8,8)]
   195       4.097234       4.097234       4.097234    6[1-(0),6-(1,6),6-(6,6)]
   196         4.8513         4.8513         4.8513    6[1-(0),6-(1,6),6-(1,6)]
   197       4.371836       4.371836       4.371836    6[1-(0),6-(1,6),6-(6,6)]
   198       3.201509       3.201509       3.201509    6[6-(1,6),6-(1,6),6-(8,8)]
   199       2.472507       2.472507       2.472507    6[1-(0),6-(6,6),6-(6,6)]
   200       2.691534       2.691534       2.691534    6[6-(6,6),8-(27),8-(27)]
   201        1.16052        1.16052        1.16052    6[6-(6,6),8-(27),8-(27)]
   202       0.293127       0.293127       0.293127    6[6-(1,6),6-(1,6),6-(8,8)]
   203       0.339983       0.339983       0.339983    6[1-(0),6-(1,6),6-(6,6)]
   204      10.429423      10.429423      10.429423    6[1-(0),6-(1,6),6-(1,6)]
   205       9.512994       9.512994       9.512994    6[1-(0),6-(1,6),6-(6,6)]
   206       9.465047       9.465047       9.465047    6[6-(1,6),6-(1,6),6-(8,8)]
   207      10.329172      10.329172      10.329172    6[1-(0),6-(6,6),6-(6,6)]
   208       8.586757       8.586757       8.586757    6[6-(6,6),8-(27),8-(27)]
   209       9.541326       9.541326       9.541326    6[6-(6,6),8-(27),8-(27)]
   210       8.219532       8.219532       8.219532    6[6-(1,6),6-(1,6),6-(8,8)]
   211       8.135626       8.135626       8.135626    6[1-(0),6-(1,6),6-(6,6)]
   212        6.92498        6.92498        6.92498    6[1-(0),6-(1,6),6-(1,6)]
   213       5.768819       5.768819       5.768819    6[1-(0),6-(1,6),6-(6,6)]
   214       5.838559       5.838559       5.838559    6[6-(1,6),6-(1,6),6-(8,8)]
   215       7.074267       7.074267       7.074267    6[1-(0),6-(6,6),6-(6,6)]
   216       4.629003       4.629003       4.629003    6[6-(6,6),8-(27),8-(27)]
   217       0.131852       0.131852       0.131852    6[6-(6,6),8-(27),8-(27)]
   218       9.805031       9.805031       9.805031    6[6-(1,6),6-(1,6),6-(8,8)]
   219       9.824645       9.824645       9.824645    6[1-(0),6-(1,6),6-(6,6)]
   220       8.670663       8.670663       8.670663    6[1-(0),6-(1,6),6-(1,6)]
   221       7.474184       7.474184       7.474184    6[1-(0),6-(1,6),6-(6,6)]
   222       7.432775       7.432775       7.432775    6[6-(1,6),6-(1,6),6-(8,8)]
   223       8.595475       8.595475       8.595475    6[1-(0),6-(6,6),6-(6,6)]
   224       6.124058       6.124058       6.124058    6[6-(6,6),8-(27),8-(27)]
   225       8.047361       8.047361       8.047361    6[6-(6,6),8-(27),8-(27)]
   226        8.89187        8.89187        8.89187    6[6-(1,6),6-(1,6),6-(8,8)]
   227      10.081812      10.081812      10.081812    6[1-(0),6-(1,6),6-(6,6)]
   228      10.851133      10.851133      10.851133    6[1-(0),6-(1,6),6-(1,6)]
   229      10.397822      10.397822      10.397822    6[1-(0),6-(1,6),6-(6,6)]
   230       9.168652       9.168652       9.168652    6[6-(1,6),6-(1,6),6-(8,8)]
   231       8.414586       8.414586       8.414586    6[1-(0),6-(6,6),6-(6,6)]
   232       8.663035       8.663035       8.663035    6[6-(6,6),8-(27),8-(27)]
   233       2.082398       2.082398       2.082398    6[6-(6,6),8-(27),8-(27)]
   234       2.871333       2.871333       2.871333    6[6-(1,6),6-(1,6),6-(8,8)]
   235       4.097234       4.097234       4.097234    6[1-(0),6-(1,6),6-(6,6)]
   236         4.8513         4.8513         4.8513    6[1-(0),6-(1,6),6-(1,6)]
   237       4.371836       4.371836       4.371836    6[1-(0),6-(1,6),6-(6,6)]
   238       3.201509       3.201509       3.201509    6[6-(1,6),6-(1,6),6-(8,8)]
   239       2.472507       2.472507       2.472507    6[1-(0),6-(6,6),6-(6,6)]
   240       2.691534       2.691534       2.691534    6[6-(6,6),8-(27),8-(27)]
   241        1.16052        1.16052        1.16052    6[6-(6,6),8-(27),8-(27)]
   242       0.293127       0.293127       0.293127    6[6-(1,6),6-(1,6),6-(8,8)]
   243       0.339983       0.339983       0.339983    6[1-(0),6-(1,6),6-(6,6)]
   244      10.429423      10.429423      10.429423    6[1-(0),6-(1,6),6-(1,6)]
   245       9.512994       9.512994       9.512994    6[1-(0),6-(1,6),6-(6,6)]
   246       9.465047       9.465047       9.465047    6[6-(1,6),6-(1,6),6-(8,8)]
   247      10.329172      10.329172      10.329172    6[1-(0),6-(6,6),6-(6,6)]
   248       8.586757       8.586757       8.586757    6[6-(6,6),8-(27),8-(27)]
   249       9.541326       9.541326       9.541326    6[6-(6,6),8-(27),8-(27)]
   250       8.219532       8.219532       8.219532    6[6-(1,6),6-(1,6),6-(8,8)]
   251       8.135626       8.135626       8.135626    6[1-(0),6-(1,6),6-(6,6)]
   252        6.92498        6.92498        6.92498    6[1-(0),6-(1,6),6-(1,6)]
   253       5.768819       5.768819       5.768819    6[1-(0),6-(1,6),6-(6,6)]
   254       5.838559       5.838559       5.838559    6[6-(1,6),6-(1,6),6-(8,8)]
   255       7.074267       7.074267       7.074267    6[1-(0),6-(6,6),6-(6,6)]
   256       4.629003       4.629003       4.629003    6[6-(6,6),8-(27),8-(27)]
   257       0.131852       0.131852       0.131852    6[6-(6,6),8-(27),8-(27)]
   258       9.805031       9.805031       9.805031    6[6-(1,6),6-(1,6),6-(8,8)]
   259       9.824645       9.824645       9.824645    6[1-(0),6-(1,6),6-(6,6)]
   260       8.670663       8.670663       8.670663    6[1-(0),6-(1,6),6-(1,6)]
   261       7.474184       7.474184       7.474184    6[1-(0),6-(1,6),6-(6,6)]
   262       7.432775       7.432775       7.432775    6[6-(1,6),6-(1,6),6-(8,8)]
   263       8.595475       8.595475       8.595475    6[1-(0),6-(6,6),6-(6,6)]
   264       6.124058       6.124058       6.124058    6[6-(6,6),8-(27),8-(27)]
   265       8.047361       8.047361       8.047361    6[6-(6,6),8-(27),8-(27)]
   266        8.89187        8.89187        8.89187    6[6-(1,6),6-(1,6),6-(8,8)]
   267      10.081812      10.081812      10.081812    6[1-(0),6-(1,6),6-(6,6)]
   268      10.851133      10.851133      10.851133    6[1-(0),6-(1,6),6-(1,6)]
   269      10.397822      10.397822      10.397822    6[1-(0),6-(1,6),6-(6,6)]
   270       9.168652       9.168652       9.168652    6[6-(1,6),6-(1,6),6-(8,8)]
   271       8.414586       8.414586       8.414586    6[1-(0),6-(6,6),6-(6,6)]
   272       8.663035       8.663035       8.663035    6[6-(6,6),8-(27),8-(27)]
   273       9.375693       9.375693       9.375693    8[1-(0),27-(8,8,8),27-(8,8,8),27-(8,8,8,8)]
   274       3.393295       3.393295       3.393295    8[1-(0),27-(8,8,8),27-(8,8,8),27-(8,8,8,8)]
   275       9.909641       9.909641       9.909641    8[6-(6,8),27-(8,8,8)]
   276       8.362281       8.362281       8.362281    8[6-(6,8),27-(8,8,8,8)]
   277       9.354989       9.354989       9.354989    8[6-(6,8),27-(8,8,8)]
   278       7.430596       7.430596       7.430596    8[6-(6,8),27-(8,8,8)]
   279       9.055324       9.055324       9.055324    8[6-(6,8),27-(8,8,8,8)]
   280       9.784327       9.784327       9.784327    8[6-(6,8),27-(8,8,8)]
   281       2.373345       2.373345       2.373345    8[6-(6,8),27-(8,8,8)]
   282       2.943253       2.943253       2.943253    8[6-(6,8),27-(8,8,8,8)]
   283       1.361023       1.361023       1.361023    8[6-(6,8),27-(8,8,8)]
   284       0.334535       0.334535       0.334535    8[6-(6,8),27-(8,8,8,8)]
   285       7.267143       7.267143       7.267143    8[6-(6,8),27-(8,8,8,8)]
   286       6.227578       6.227578       6.227578    8[6-(6,8),27-(8,8,8)]
   287       9.716766       9.716766       9.716766    8[6-(6,8),27-(8,8,8,8)]
   288      10.784662      10.784662      10.784662    8[6-(6,8),27-(8,8,8)]
   289       5.808048       5.808048       5.808048    8[6-(6,8),27-(8,8,8,8)]
   290       4.712909       4.712909       4.712909    8[6-(6,8),27-(8,8,8)]
   291       2.365717       2.365717       2.365717    8[6-(6,8),27-(8,8,8,8)]
   292       3.933781       3.933781       3.933781    8[6-(6,8),27-(8,8,8)]
   293       1.343588       1.343588       1.343588    8[6-(6,8),27-(8,8,8)]
   294       3.441241       3.441241       3.441241    8[6-(6,8),27-(8,8,8)]
   295       9.375693       9.375693       9.375693    8[1-(0),27-(8,8,8),27-(8,8,8),27-(8,8,8,8)]
   296       3.393295       3.393295       3.393295    8[1-(0),27-(8,8,8),27-(8,8,8),27-(8,8,8,8)]
   297       9.909641       9.909641       9.909641    8[6-(6,8),27-(8,8,8)]
   298       8.362281       8.362281       8.362281    8[6-(6,8),27-(8,8,8,8)]
   299       9.354989       9.354989       9.354989    8[6-(6,8),27-(8,8,8)]
   300       7.430596       7.430596       7.430596    8[6-(6,8),27-(8,8,8)]
   301       9.055324       9.055324       9.055324    8[6-(6,8),27-(8,8,8,8)]
   302       9.784327       9.784327       9.784327    8[6-(6,8),27-(8,8,8)]
   303       2.373345       2.373345       2.373345    8[6-(6,8),27-(8,8,8)]
   304       2.943253       2.943253       2.943253    8[6-(6,8),27-(8,8,8,8)]
   305       1.361023       1.361023       1.361023    8[6-(6,8),27-(8,8,8)]
   306       0.334535       0.334535       0.334535    8[6-(6,8),27-(8,8,8,8)]
   307       7.267143       7.267143       7.267143    8[6-(6,8),27-(8,8,8,8)]
   308       6.227578       6.227578       6.227578    8[6-(6,8),27-(8,8,8)]
   309       9.716766       9.716766       9.716766    8[6-(6,8),27-(8,8,8,8)]
   310      10.784662      10.784662      10.784662    8[6-(6,8),27-(8,8,8)]
   311       5.808048       5.808048       5.808048    8[6-(6,8),27-(8,8,8,8)]
   312       4.712909       4.712909       4.712909    8[6-(6,8),27-(8,8,8)]
   313       2.365717       2.365717       2.365717    8[6-(6,8),27-(8,8,8,8)]
   314       3.933781       3.933781       3.933781    8[6-(6,8),27-(8,8,8)]
   315       1.343588       1.343588       1.343588    8[6-(6,8),27-(8,8,8)]
   316       3.441241       3.441241       3.441241    8[6-(6,8),27-(8,8,8)]
   317       1.521207       1.521207       1.521207    8[1-(0),27-(8,8,8),27-(8,8,8),27-(8,8,8,8)]
   318       7.503605       7.503605       7.503605    8[1-(0),27-(8,8,8),27-(8,8,8),27-(8,8,8,8)]
   319       0.987259       0.987259       0.987259    8[6-(6,8),27-(8,8,8)]
   320       2.534619       2.534619       2.534619    8[6-(6,8),27-(8,8,8,8)]
   321       1.541911       1.541911       1.541911    8[6-(6,8),27-(8,8,8)]
   322       3.466304       3.466304       3.466304    8[6-(6,8),27-(8,8,8)]
   323       1.841576       1.841576       1.841576    8[6-(6,8),27-(8,8,8,8)]
   324       1.112573       1.112573       1.112573    8[6-(6,8),27-(8,8,8)]
   325       8.523555       8.523555       8.523555    8[6-(6,8),27-(8,8,8)]
   326       7.953647       7.953647       7.953647    8[6-(6,8),27-(8,8,8,8)]
   327       9.535877       9.535877       9.535877    8[6-(6,8),27-(8,8,8)]
   328      10.562365      10.562365      10.562365    8[6-(6,8),27-(8,8,8,8)]
   329       3.629757       3.629757       3.629757    8[6-(6,8),27-(8,8,8,8)]
   330       4.669322       4.669322       4.669322    8[6-(6,8),27-(8,8,8)]
   331       1.180134       1.180134       1.180134    8[6-(6,8),27-(8,8,8,8)]
   332       0.112238       0.112238       0.112238    8[6-(6,8),27-(8,8,8)]
   333       5.088852       5.088852       5.088852    8[6-(6,8),27-(8,8,8,8)]
   334       6.183991       6.183991       6.183991    8[6-(6,8),27-(8,8,8)]
   335       8.531183       8.531183       8.531183    8[6-(6,8),27-(8,8,8,8)]
   336       6.963119       6.963119       6.963119    8[6-(6,8),27-(8,8,8)]
   337       9.553312       9.553312       9.553312    8[6-(6,8),27-(8,8,8)]
   338       7.455659       7.455659       7.455659    8[6-(6,8),27-(8,8,8)]
   339       1.521207       1.521207       1.521207    8[1-(0),27-(8,8,8),27-(8,8,8),27-(8,8,8,8)]
   340       7.503605       7.503605       7.503605    8[1-(0),27-(8,8,8),27-(8,8,8),27-(8,8,8,8)]
   341       0.987259       0.987259       0.987259    8[6-(6,8),27-(8,8,8)]
   342       2.534619       2.534619       2.534619    8[6-(6,8),27-(8,8,8,8)]
   343       1.541911       1.541911       1.541911    8[6-(6,8),27-(8,8,8)]
   344       3.466304       3.466304       3.466304    8[6-(6,8),27-(8,8,8)]
   345       1.841576       1.841576       1.841576    8[6-(6,8),27-(8,8,8,8)]
   346       1.112573       1.112573       1.112573    8[6-(6,8),27-(8,8,8)]
   347       8.523555       8.523555       8.523555    8[6-(6,8),27-(8,8,8)]
   348       7.953647       7.953647       7.953647    8[6-(6,8),27-(8,8,8,8)]
   349       9.535877       9.535877       9.535877    8[6-(6,8),27-(8,8,8)]
   350      10.562365      10.562365      10.562365    8[6-(6,8),27-(8,8,8,8)]
   351       3.629757       3.629757       3.629757    8[6-(6,8),27-(8,8,8,8)]
   352       4.669322       4.669322       4.669322    8[6-(6,8),27-(8,8,8)]
   353       1.180134       1.180134       1.180134    8[6-(6,8),27-(8,8,8,8)]
   354       0.112238       0.112238       0.112238    8[6-(6,8),27-(8,8,8)]
   355       5.088852       5.088852       5.088852    8[6-(6,8),27-(8,8,8,8)]
   356       6.183991       6.183991       6.183991    8[6-(6,8),27-(8,8,8)]
   357       8.531183       8.531183       8.531183    8[6-(6,8),27-(8,8,8,8)]
   358       6.963119       6.963119       6.963119    8[6-(6,8),27-(8,8,8)]
   359       9.553312       9.553312       9.553312    8[6-(6,8),27-(8,8,8)]
   360       7.455659       7.455659       7.455659    8[6-(6,8),27-(8,8,8)]
