# Supplementary material for: A collection of forcefield precursors for metal–organic frameworks
Source: RSC Adv. 2019 Nov 13;9(63):36492–507. doi: 10.1039/c9ra07327b (PMC9075174; doi:10.1039/c9ra07327b)
Supplement: RA-009-C9RA07327B-s2778 [file RA-009-C9RA07327B-s2778.txt]

XADDUD_clean

11.207200    0.000000    0.000000
5.603619    21.587985    0.000000
5.603619    -0.000020    21.587985

     1       7.530478       7.530478       7.530478    27[8-(6),8-(6),8-(6),8-(6,27)]
     2       9.185555       9.185555       9.185555    27[8-(6),8-(6),8-(6),8-(6,27)]
     3      13.134068      13.134068      13.134068    27[8-(6),8-(6),8-(6),8-(6,27)]
     4       14.78915       14.78915       14.78915    27[8-(6),8-(6),8-(6),8-(6,27)]
     5      15.935874      15.935874      15.935874    27[8-(6),8-(6),8-(6),8-(6,27)]
     6      17.590955      17.590955      17.590955    27[8-(6),8-(6),8-(6),8-(6,27)]
     7      10.332272      10.332272      10.332272    27[8-(6),8-(6),8-(6),8-(6,27)]
     8      11.987349      11.987349      11.987349    27[8-(6),8-(6),8-(6),8-(6,27)]
     9       14.88396       14.88396       14.88396    27[8-(6),8-(6),8-(6),8-(6,27)]
    10      13.228883      13.228883      13.228883    27[8-(6),8-(6),8-(6),8-(6,27)]
    11        9.28037        9.28037        9.28037    27[8-(6),8-(6),8-(6),8-(6,27)]
    12       7.625288       7.625288       7.625288    27[8-(6),8-(6),8-(6),8-(6,27)]
    13       6.478564       6.478564       6.478564    27[8-(6),8-(6),8-(6),8-(6,27)]
    14       4.823483       4.823483       4.823483    27[8-(6),8-(6),8-(6),8-(6,27)]
    15      12.082166      12.082166      12.082166    27[8-(6),8-(6),8-(6),8-(6,27)]
    16      10.427089      10.427089      10.427089    27[8-(6),8-(6),8-(6),8-(6,27)]
    17      11.959229      11.959229      11.959229    1[6-(6,6)]
    18      13.072106      13.072106      13.072106    1[6-(6,6)]
    19      12.391831      12.391831      12.391831    1[6-(6,6)]
    20       9.625892       9.625892       9.625892    1[6-(6,6)]
    21       9.564246       9.564246       9.564246    1[6-(6,6)]
    22      10.762294      10.762294      10.762294    1[6-(6,6)]
    23      11.806803      11.806803      11.806803    1[6-(6,6)]
    24      10.334178      10.334178      10.334178    1[6-(6,6)]
    25      11.959235      11.959235      11.959235    1[6-(6,6)]
    26      13.072107      13.072107      13.072107    1[6-(6,6)]
    27      12.391828      12.391828      12.391828    1[6-(6,6)]
    28       9.625893       9.625893       9.625893    1[6-(6,6)]
    29      15.167841      15.167841      15.167841    1[6-(6,6)]
    30      16.365892      16.365892      16.365892    1[6-(6,6)]
    31       6.203206       6.203206       6.203206    1[6-(6,6)]
    32      15.937779      15.937779      15.937779    1[6-(6,6)]
    33       3.553808       3.553808       3.553808    1[6-(6,6)]
    34       4.666684       4.666684       4.666684    1[6-(6,6)]
    35       3.986405       3.986405       3.986405    1[6-(6,6)]
    36       1.220466       1.220466       1.220466    1[6-(6,6)]
    37       6.762439       6.762439       6.762439    1[6-(6,6)]
    38       7.960487       7.960487       7.960487    1[6-(6,6)]
    39       9.004999       9.004999       9.004999    1[6-(6,6)]
    40       7.532378       7.532378       7.532378    1[6-(6,6)]
    41      14.761017      14.761017      14.761017    1[6-(6,6)]
    42       4.666692       4.666692       4.666692    1[6-(6,6)]
    43      15.193616      15.193616      15.193616    1[6-(6,6)]
    44      12.427681      12.427681      12.427681    1[6-(6,6)]
    45      12.366048      12.366048      12.366048    1[6-(6,6)]
    46      13.564099      13.564099      13.564099    1[6-(6,6)]
    47      14.608609      14.608609      14.608609    1[6-(6,6)]
    48      13.135978      13.135978      13.135978    1[6-(6,6)]
    49      10.455209      10.455209      10.455209    1[6-(6,6)]
    50       9.342332       9.342332       9.342332    1[6-(6,6)]
    51      10.022607      10.022607      10.022607    1[6-(6,6)]
    52      12.788546      12.788546      12.788546    1[6-(6,6)]
    53      12.850192      12.850192      12.850192    1[6-(6,6)]
    54      11.652144      11.652144      11.652144    1[6-(6,6)]
    55      10.607635      10.607635      10.607635    1[6-(6,6)]
    56       12.08026       12.08026       12.08026    1[6-(6,6)]
    57      10.455203      10.455203      10.455203    1[6-(6,6)]
    58       9.342331       9.342331       9.342331    1[6-(6,6)]
    59       10.02261       10.02261       10.02261    1[6-(6,6)]
    60      12.788545      12.788545      12.788545    1[6-(6,6)]
    61       7.246597       7.246597       7.246597    1[6-(6,6)]
    62       6.048546       6.048546       6.048546    1[6-(6,6)]
    63      16.211232      16.211232      16.211232    1[6-(6,6)]
    64       6.476659       6.476659       6.476659    1[6-(6,6)]
    65       18.86063       18.86063       18.86063    1[6-(6,6)]
    66      17.747754      17.747754      17.747754    1[6-(6,6)]
    67      18.428033      18.428033      18.428033    1[6-(6,6)]
    68      21.193972      21.193972      21.193972    1[6-(6,6)]
    69      15.651999      15.651999      15.651999    1[6-(6,6)]
    70      14.453951      14.453951      14.453951    1[6-(6,6)]
    71      13.409439      13.409439      13.409439    1[6-(6,6)]
    72       14.88206       14.88206       14.88206    1[6-(6,6)]
    73       7.653421       7.653421       7.653421    1[6-(6,6)]
    74      17.747746      17.747746      17.747746    1[6-(6,6)]
    75       7.220822       7.220822       7.220822    1[6-(6,6)]
    76       9.986757       9.986757       9.986757    1[6-(6,6)]
    77       10.04839       10.04839       10.04839    1[6-(6,6)]
    78       8.850339       8.850339       8.850339    1[6-(6,6)]
    79       7.805829       7.805829       7.805829    1[6-(6,6)]
    80        9.27846        9.27846        9.27846    1[6-(6,6)]
    81       9.930725       9.930725       9.930725    6[6-(6,6),8-(27),8-(27)]
    82      10.673764      10.673764      10.673764    6[6-(1,6),6-(1,6),6-(8,8)]
    83      11.707068      11.707068      11.707068    6[1-(0),6-(1,6),6-(6,6)]
    84      12.358207      12.358207      12.358207    6[1-(0),6-(1,6),6-(1,6)]
    85      11.964836      11.964836      11.964836    6[1-(0),6-(1,6),6-(6,6)]
    86      10.934895      10.934895      10.934895    6[6-(1,6),6-(1,6),6-(8,8)]
    87      10.305048      10.305048      10.305048    6[1-(0),6-(6,6),6-(6,6)]
    88       4.877386       4.877386       4.877386    6[6-(6,6),8-(27),8-(27)]
    89       9.169752       9.169752       9.169752    6[6-(6,6),8-(27),8-(27)]
    90       9.847787       9.847787       9.847787    6[6-(1,6),6-(1,6),6-(8,8)]
    91       9.966584       9.966584       9.966584    6[1-(0),6-(1,6),6-(6,6)]
    92      10.689447      10.689447      10.689447    6[1-(0),6-(1,6),6-(1,6)]
    93        11.3036        11.3036        11.3036    6[1-(0),6-(1,6),6-(6,6)]
    94      11.159027      11.159027      11.159027    6[6-(1,6),6-(1,6),6-(8,8)]
    95      10.431681      10.431681      10.431681    6[1-(0),6-(6,6),6-(6,6)]
    96      11.844906      11.844906      11.844906    6[6-(6,6),8-(0),8-(27,27)]
    97       4.327113       4.327113       4.327113    6[6-(6,6),8-(27),8-(27)]
    98      10.673768      10.673768      10.673768    6[6-(1,6),6-(1,6),6-(8,8)]
    99      11.707072      11.707072      11.707072    6[1-(0),6-(1,6),6-(6,6)]
   100      12.358208      12.358208      12.358208    6[1-(0),6-(1,6),6-(1,6)]
   101      11.964834      11.964834      11.964834    6[1-(0),6-(1,6),6-(6,6)]
   102      10.934893      10.934893      10.934893    6[6-(1,6),6-(1,6),6-(8,8)]
   103      10.305049      10.305049      10.305049    6[1-(0),6-(6,6),6-(6,6)]
   104      10.480999      10.480999      10.480999    6[6-(6,6),8-(27),8-(27)]
   105      14.773348      14.773348      14.773348    6[6-(6,6),8-(27),8-(27)]
   106      15.451384      15.451384      15.451384    6[6-(1,6),6-(1,6),6-(8,8)]
   107       15.57018       15.57018       15.57018    6[1-(0),6-(1,6),6-(6,6)]
   108      16.293046      16.293046      16.293046    6[1-(0),6-(1,6),6-(1,6)]
   109      16.907202      16.907202      16.907202    6[1-(0),6-(1,6),6-(6,6)]
   110      16.762629      16.762629      16.762629    6[6-(1,6),6-(1,6),6-(8,8)]
   111      16.035281      16.035281      16.035281    6[1-(0),6-(6,6),6-(6,6)]
   112      17.448511      17.448511      17.448511    6[6-(6,6),8-(0),8-(27,27)]
   113       7.128922       7.128922       7.128922    6[6-(6,6),8-(27),8-(27)]
   114        2.26834        2.26834        2.26834    6[6-(1,6),6-(1,6),6-(8,8)]
   115       3.301645       3.301645       3.301645    6[1-(0),6-(1,6),6-(6,6)]
   116       3.952784       3.952784       3.952784    6[1-(0),6-(1,6),6-(1,6)]
   117       3.559411       3.559411       3.559411    6[1-(0),6-(1,6),6-(6,6)]
   118       2.529468       2.529468       2.529468    6[6-(1,6),6-(1,6),6-(8,8)]
   119       1.899623       1.899623       1.899623    6[1-(0),6-(6,6),6-(6,6)]
   120       7.679195       7.679195       7.679195    6[6-(6,6),8-(27),8-(27)]
   121       6.367949       6.367949       6.367949    6[6-(6,6),8-(27),8-(27)]
   122       7.045984       7.045984       7.045984    6[6-(1,6),6-(1,6),6-(8,8)]
   123       7.164778       7.164778       7.164778    6[1-(0),6-(1,6),6-(6,6)]
   124       7.887642       7.887642       7.887642    6[1-(0),6-(1,6),6-(1,6)]
   125       8.501797       8.501797       8.501797    6[1-(0),6-(1,6),6-(6,6)]
   126       8.357226       8.357226       8.357226    6[6-(1,6),6-(1,6),6-(8,8)]
   127       7.629879       7.629879       7.629879    6[1-(0),6-(6,6),6-(6,6)]
   128       9.043107       9.043107       9.043107    6[6-(6,6),8-(0),8-(27,27)]
   129      12.732516      12.732516      12.732516    6[6-(6,6),8-(27),8-(27)]
   130      13.475553      13.475553      13.475553    6[6-(1,6),6-(1,6),6-(8,8)]
   131      14.508856      14.508856      14.508856    6[1-(0),6-(1,6),6-(6,6)]
   132      15.159994      15.159994      15.159994    6[1-(0),6-(1,6),6-(1,6)]
   133      14.766622      14.766622      14.766622    6[1-(0),6-(1,6),6-(6,6)]
   134      13.736681      13.736681      13.736681    6[6-(1,6),6-(1,6),6-(8,8)]
   135      13.106837      13.106837      13.106837    6[1-(0),6-(6,6),6-(6,6)]
   136       13.28279       13.28279       13.28279    6[6-(6,6),8-(27),8-(27)]
   137      11.971551      11.971551      11.971551    6[6-(6,6),8-(27),8-(27)]
   138      12.649588      12.649588      12.649588    6[6-(1,6),6-(1,6),6-(8,8)]
   139      12.768386      12.768386      12.768386    6[1-(0),6-(1,6),6-(6,6)]
   140      13.491251      13.491251      13.491251    6[1-(0),6-(1,6),6-(1,6)]
   141      14.105405      14.105405      14.105405    6[1-(0),6-(1,6),6-(6,6)]
   142       13.96083       13.96083       13.96083    6[6-(1,6),6-(1,6),6-(8,8)]
   143      13.233482      13.233482      13.233482    6[1-(0),6-(6,6),6-(6,6)]
   144       14.64671       14.64671       14.64671    6[6-(6,6),8-(0),8-(27,27)]
   145      12.483713      12.483713      12.483713    6[6-(6,6),8-(27),8-(27)]
   146      11.740674      11.740674      11.740674    6[6-(1,6),6-(1,6),6-(8,8)]
   147       10.70737       10.70737       10.70737    6[1-(0),6-(1,6),6-(6,6)]
   148      10.056231      10.056231      10.056231    6[1-(0),6-(1,6),6-(1,6)]
   149      10.449602      10.449602      10.449602    6[1-(0),6-(1,6),6-(6,6)]
   150      11.479543      11.479543      11.479543    6[6-(1,6),6-(1,6),6-(8,8)]
   151       12.10939       12.10939       12.10939    6[1-(0),6-(6,6),6-(6,6)]
   152      17.537052      17.537052      17.537052    6[6-(6,6),8-(27),8-(27)]
   153      13.244686      13.244686      13.244686    6[6-(6,6),8-(27),8-(27)]
   154      12.566651      12.566651      12.566651    6[6-(1,6),6-(1,6),6-(8,8)]
   155      12.447854      12.447854      12.447854    6[1-(0),6-(1,6),6-(6,6)]
   156      11.724991      11.724991      11.724991    6[1-(0),6-(1,6),6-(1,6)]
   157      11.110838      11.110838      11.110838    6[1-(0),6-(1,6),6-(6,6)]
   158      11.255411      11.255411      11.255411    6[6-(1,6),6-(1,6),6-(8,8)]
   159      11.982757      11.982757      11.982757    6[1-(0),6-(6,6),6-(6,6)]
   160      10.569532      10.569532      10.569532    6[6-(6,6),8-(0),8-(27,27)]
   161      18.087325      18.087325      18.087325    6[6-(6,6),8-(27),8-(27)]
   162       11.74067       11.74067       11.74067    6[6-(1,6),6-(1,6),6-(8,8)]
   163      10.707366      10.707366      10.707366    6[1-(0),6-(1,6),6-(6,6)]
   164       10.05623       10.05623       10.05623    6[1-(0),6-(1,6),6-(1,6)]
   165      10.449604      10.449604      10.449604    6[1-(0),6-(1,6),6-(6,6)]
   166      11.479545      11.479545      11.479545    6[6-(1,6),6-(1,6),6-(8,8)]
   167      12.109389      12.109389      12.109389    6[1-(0),6-(6,6),6-(6,6)]
   168      11.933439      11.933439      11.933439    6[6-(6,6),8-(27),8-(27)]
   169        7.64109        7.64109        7.64109    6[6-(6,6),8-(27),8-(27)]
   170       6.963054       6.963054       6.963054    6[6-(1,6),6-(1,6),6-(8,8)]
   171       6.844258       6.844258       6.844258    6[1-(0),6-(1,6),6-(6,6)]
   172       6.121392       6.121392       6.121392    6[1-(0),6-(1,6),6-(1,6)]
   173       5.507236       5.507236       5.507236    6[1-(0),6-(1,6),6-(6,6)]
   174       5.651809       5.651809       5.651809    6[6-(1,6),6-(1,6),6-(8,8)]
   175       6.379157       6.379157       6.379157    6[1-(0),6-(6,6),6-(6,6)]
   176       4.965927       4.965927       4.965927    6[6-(6,6),8-(0),8-(27,27)]
   177      15.285516      15.285516      15.285516    6[6-(6,6),8-(27),8-(27)]
   178      20.146098      20.146098      20.146098    6[6-(1,6),6-(1,6),6-(8,8)]
   179      19.112793      19.112793      19.112793    6[1-(0),6-(1,6),6-(6,6)]
   180      18.461654      18.461654      18.461654    6[1-(0),6-(1,6),6-(1,6)]
   181      18.855027      18.855027      18.855027    6[1-(0),6-(1,6),6-(6,6)]
   182       19.88497       19.88497       19.88497    6[6-(1,6),6-(1,6),6-(8,8)]
   183      20.514815      20.514815      20.514815    6[1-(0),6-(6,6),6-(6,6)]
   184      14.735243      14.735243      14.735243    6[6-(6,6),8-(27),8-(27)]
   185      16.046489      16.046489      16.046489    6[6-(6,6),8-(27),8-(27)]
   186      15.368454      15.368454      15.368454    6[6-(1,6),6-(1,6),6-(8,8)]
   187       15.24966       15.24966       15.24966    6[1-(0),6-(1,6),6-(6,6)]
   188      14.526796      14.526796      14.526796    6[1-(0),6-(1,6),6-(1,6)]
   189      13.912641      13.912641      13.912641    6[1-(0),6-(1,6),6-(6,6)]
   190      14.057212      14.057212      14.057212    6[6-(1,6),6-(1,6),6-(8,8)]
   191      14.784559      14.784559      14.784559    6[1-(0),6-(6,6),6-(6,6)]
   192      13.371331      13.371331      13.371331    6[6-(6,6),8-(0),8-(27,27)]
   193       9.681922       9.681922       9.681922    6[6-(6,6),8-(27),8-(27)]
   194       8.938885       8.938885       8.938885    6[6-(1,6),6-(1,6),6-(8,8)]
   195       7.905582       7.905582       7.905582    6[1-(0),6-(1,6),6-(6,6)]
   196       7.254444       7.254444       7.254444    6[1-(0),6-(1,6),6-(1,6)]
   197       7.647816       7.647816       7.647816    6[1-(0),6-(1,6),6-(6,6)]
   198       8.677757       8.677757       8.677757    6[6-(1,6),6-(1,6),6-(8,8)]
   199       9.307601       9.307601       9.307601    6[1-(0),6-(6,6),6-(6,6)]
   200       9.131648       9.131648       9.131648    6[6-(6,6),8-(27),8-(27)]
   201      10.442887      10.442887      10.442887    6[6-(6,6),8-(27),8-(27)]
   202        9.76485        9.76485        9.76485    6[6-(1,6),6-(1,6),6-(8,8)]
   203       9.646052       9.646052       9.646052    6[1-(0),6-(1,6),6-(6,6)]
   204       8.923187       8.923187       8.923187    6[1-(0),6-(1,6),6-(1,6)]
   205       8.309033       8.309033       8.309033    6[1-(0),6-(1,6),6-(6,6)]
   206       8.453608       8.453608       8.453608    6[6-(1,6),6-(1,6),6-(8,8)]
   207       9.180956       9.180956       9.180956    6[1-(0),6-(6,6),6-(6,6)]
   208       7.767728       7.767728       7.767728    6[6-(6,6),8-(0),8-(27,27)]
   209       9.293035       9.293035       9.293035    8[6-(6,8),27-(8,8,8)]
   210      10.001329      10.001329      10.001329    8[6-(6,8),27-(8,8,8)]
   211        3.93486        3.93486        3.93486    8[6-(6,8),27-(8,8,8)]
   212       5.469127       5.469127       5.469127    8[6-(6,8),27-(8,8,8)]
   213       8.333696       8.333696       8.333696    8[6-(6,8),27-(8,8,8)]
   214       9.502606       9.502606       9.502606    8[6-(6,8),27-(8,8,8)]
   215      11.480671      11.480671      11.480671    8[6-(6,8)]
   216      12.828898      12.828898      12.828898    8[6-(6,8),27-(8,8,8),27-(8,8,8)]
   217      14.896623      14.896623      14.896623    8[6-(6,8),27-(8,8,8)]
   218        4.39772        4.39772        4.39772    8[6-(6,8),27-(8,8,8)]
   219       9.538474       9.538474       9.538474    8[6-(6,8),27-(8,8,8)]
   220      11.072738      11.072738      11.072738    8[6-(6,8),27-(8,8,8)]
   221      13.937289      13.937289      13.937289    8[6-(6,8),27-(8,8,8)]
   222      15.106202      15.106202      15.106202    8[6-(6,8),27-(8,8,8)]
   223      17.084278      17.084278      17.084278    8[6-(6,8)]
   224       7.225304       7.225304       7.225304    8[6-(6,8),27-(8,8,8),27-(8,8,8)]
   225       6.491231       6.491231       6.491231    8[6-(6,8),27-(8,8,8)]
   226       7.199528       7.199528       7.199528    8[6-(6,8),27-(8,8,8)]
   227       6.736668       6.736668       6.736668    8[6-(6,8),27-(8,8,8)]
   228       8.270935       8.270935       8.270935    8[6-(6,8),27-(8,8,8)]
   229       5.531892       5.531892       5.531892    8[6-(6,8),27-(8,8,8)]
   230       6.700805       6.700805       6.700805    8[6-(6,8),27-(8,8,8)]
   231       8.678874       8.678874       8.678874    8[6-(6,8)]
   232      10.027098      10.027098      10.027098    8[6-(6,8),27-(8,8,8),27-(8,8,8)]
   233      12.094828      12.094828      12.094828    8[6-(6,8),27-(8,8,8)]
   234      12.803121      12.803121      12.803121    8[6-(6,8),27-(8,8,8)]
   235      12.340266      12.340266      12.340266    8[6-(6,8),27-(8,8,8)]
   236       13.87453       13.87453       13.87453    8[6-(6,8),27-(8,8,8)]
   237      11.135494      11.135494      11.135494    8[6-(6,8),27-(8,8,8)]
   238      12.304403      12.304403      12.304403    8[6-(6,8),27-(8,8,8)]
   239      14.282475      14.282475      14.282475    8[6-(6,8)]
   240      15.630703      15.630703      15.630703    8[6-(6,8),27-(8,8,8),27-(8,8,8)]
   241      13.121403      13.121403      13.121403    8[6-(6,8),27-(8,8,8)]
   242      12.413109      12.413109      12.413109    8[6-(6,8),27-(8,8,8)]
   243      18.479578      18.479578      18.479578    8[6-(6,8),27-(8,8,8)]
   244      16.945311      16.945311      16.945311    8[6-(6,8),27-(8,8,8)]
   245      14.080742      14.080742      14.080742    8[6-(6,8),27-(8,8,8)]
   246      12.911832      12.911832      12.911832    8[6-(6,8),27-(8,8,8)]
   247      10.933767      10.933767      10.933767    8[6-(6,8)]
   248        9.58554        9.58554        9.58554    8[6-(6,8),27-(8,8,8),27-(8,8,8)]
   249       7.517815       7.517815       7.517815    8[6-(6,8),27-(8,8,8)]
   250      18.016718      18.016718      18.016718    8[6-(6,8),27-(8,8,8)]
   251      12.875964      12.875964      12.875964    8[6-(6,8),27-(8,8,8)]
   252        11.3417        11.3417        11.3417    8[6-(6,8),27-(8,8,8)]
   253       8.477149       8.477149       8.477149    8[6-(6,8),27-(8,8,8)]
   254       7.308236       7.308236       7.308236    8[6-(6,8),27-(8,8,8)]
   255        5.33016        5.33016        5.33016    8[6-(6,8)]
   256      15.189134      15.189134      15.189134    8[6-(6,8),27-(8,8,8),27-(8,8,8)]
   257      15.923207      15.923207      15.923207    8[6-(6,8),27-(8,8,8)]
   258       15.21491       15.21491       15.21491    8[6-(6,8),27-(8,8,8)]
   259       15.67777       15.67777       15.67777    8[6-(6,8),27-(8,8,8)]
   260      14.143503      14.143503      14.143503    8[6-(6,8),27-(8,8,8)]
   261      16.882546      16.882546      16.882546    8[6-(6,8),27-(8,8,8)]
   262      15.713633      15.713633      15.713633    8[6-(6,8),27-(8,8,8)]
   263      13.735564      13.735564      13.735564    8[6-(6,8)]
   264       12.38734       12.38734       12.38734    8[6-(6,8),27-(8,8,8),27-(8,8,8)]
   265       10.31961       10.31961       10.31961    8[6-(6,8),27-(8,8,8)]
   266       9.611317       9.611317       9.611317    8[6-(6,8),27-(8,8,8)]
   267      10.074172      10.074172      10.074172    8[6-(6,8),27-(8,8,8)]
   268       8.539908       8.539908       8.539908    8[6-(6,8),27-(8,8,8)]
   269      11.278944      11.278944      11.278944    8[6-(6,8),27-(8,8,8)]
   270      10.110035      10.110035      10.110035    8[6-(6,8),27-(8,8,8)]
   271       8.131963       8.131963       8.131963    8[6-(6,8)]
   272       6.783735       6.783735       6.783735    8[6-(6,8),27-(8,8,8),27-(8,8,8)]
