# Supplementary material for: A collection of forcefield precursors for metal–organic frameworks
Source: RSC Adv. 2019 Nov 13;9(63):36492–507. doi: 10.1039/c9ra07327b (PMC9075174; doi:10.1039/c9ra07327b)
Supplement: RA-009-C9RA07327B-s2779 [file RA-009-C9RA07327B-s2779.txt]

XADFAL_clean

9.747000    0.000000    0.000000
-2.858368    9.318462    0.000000
-2.605304    -3.524275    14.104255

     1       2.849828       2.849828       2.849828    29[7-(6,6),7-(6,6),8-(6),8-(6)]
     2       6.309747       6.309747       6.309747    29[7-(6,6),7-(6,6),8-(6),8-(6)]
     3         1.4335         1.4335         1.4335    29[7-(6,6),7-(6,6),8-(6),8-(6)]
     4      -2.026419      -2.026419      -2.026419    29[7-(6,6),7-(6,6),8-(6),8-(6)]
     5       3.490038       3.490038       3.490038    1[6-(6,6)]
     6        1.09767        1.09767        1.09767    1[6-(6,7)]
     7       -0.56897       -0.56897       -0.56897    1[6-(6,7)]
     8      -0.471546      -0.471546      -0.471546    1[6-(6,6)]
     9       3.448592       3.448592       3.448592    1[6-(6,7)]
    10       1.794979       1.794979       1.794979    1[6-(6,7)]
    11        0.79329        0.79329        0.79329    1[6-(6,6)]
    12       3.185658       3.185658       3.185658    1[6-(6,7)]
    13       4.852298       4.852298       4.852298    1[6-(6,7)]
    14       4.754874       4.754874       4.754874    1[6-(6,6)]
    15       0.834736       0.834736       0.834736    1[6-(6,7)]
    16       2.488349       2.488349       2.488349    1[6-(6,7)]
    17      -2.064376      -2.064376      -2.064376    1[6-(7,7)]
    18        4.96942        4.96942        4.96942    1[6-(7,7)]
    19       6.347704       6.347704       6.347704    1[6-(7,7)]
    20      -0.686092      -0.686092      -0.686092    1[6-(7,7)]
    21       4.535547       4.535547       4.535547    6[6-(6,6),8-(0),8-(29)]
    22       5.903804       5.903804       5.903804    6[6-(1,6),6-(6,6),6-(8,8)]
    23       3.807973       3.807973       3.807973    6[1-(0),6-(6,6),6-(6,6)]
    24       8.997071       8.997071       8.997071    6[6-(1,6),6-(6,6),6-(8,8)]
    25       8.271543       8.271543       8.271543    6[6-(6,6),8-(0),8-(29)]
    26        1.93948        1.93948        1.93948    6[1-(0),6-(6,6),7-(6,29)]
    27      -0.447337      -0.447337      -0.447337    6[1-(0),6-(6,6),7-(6,29)]
    28       7.096445       7.096445       7.096445    6[6-(6,6),8-(0),8-(29)]
    29       7.741518       7.741518       7.741518    6[6-(1,6),6-(6,6),6-(8,8)]
    30      -0.806372      -0.806372      -0.806372    6[1-(0),6-(6,6),6-(6,6)]
    31       7.231369       7.231369       7.231369    6[6-(1,6),6-(6,6),6-(8,8)]
    32       5.901213       5.901213       5.901213    6[6-(6,6),8-(0),8-(29)]
    33        3.33033        3.33033        3.33033    6[1-(0),6-(6,6),7-(6,29)]
    34       0.949041       0.949041       0.949041    6[1-(0),6-(6,6),7-(6,29)]
    35      -0.252219      -0.252219      -0.252219    6[6-(6,6),8-(0),8-(29)]
    36      -1.620476      -1.620476      -1.620476    6[6-(1,6),6-(6,6),6-(8,8)]
    37       0.475355       0.475355       0.475355    6[1-(0),6-(6,6),6-(6,6)]
    38      -4.713743      -4.713743      -4.713743    6[6-(1,6),6-(6,6),6-(8,8)]
    39      -3.988215      -3.988215      -3.988215    6[6-(6,6),8-(0),8-(29)]
    40       2.343848       2.343848       2.343848    6[1-(0),6-(6,6),7-(6,29)]
    41       4.730665       4.730665       4.730665    6[1-(0),6-(6,6),7-(6,29)]
    42      -2.813117      -2.813117      -2.813117    6[6-(6,6),8-(0),8-(29)]
    43       -3.45819       -3.45819       -3.45819    6[6-(1,6),6-(6,6),6-(8,8)]
    44         5.0897         5.0897         5.0897    6[1-(0),6-(6,6),6-(6,6)]
    45      -2.948041      -2.948041      -2.948041    6[6-(1,6),6-(6,6),6-(8,8)]
    46      -1.617885      -1.617885      -1.617885    6[6-(6,6),8-(0),8-(29)]
    47       0.952998       0.952998       0.952998    6[1-(0),6-(6,6),7-(6,29)]
    48       3.334287       3.334287       3.334287    6[1-(0),6-(6,6),7-(6,29)]
    49       4.216879       4.216879       4.216879    6[1-(0),7-(6,29),7-(6,29)]
    50       2.039932       2.039932       2.039932    6[6-(1,7),6-(1,7),6-(6,6)]
    51       0.846204       0.846204       0.846204    6[6-(1,7),6-(1,7),6-(6,6)]
    52      -1.325701      -1.325701      -1.325701    6[1-(0),7-(6,29),7-(6,29)]
    53       0.066449       0.066449       0.066449    6[1-(0),7-(6,29),7-(6,29)]
    54       2.243396       2.243396       2.243396    6[6-(1,7),6-(1,7),6-(6,6)]
    55       3.437124       3.437124       3.437124    6[6-(1,7),6-(1,7),6-(6,6)]
    56       5.609029       5.609029       5.609029    6[1-(0),7-(6,29),7-(6,29)]
    57       3.013686       3.013686       3.013686    7[6-(1,6),6-(1,7),29-(7,8,8)]
    58      -1.525356      -1.525356      -1.525356    7[6-(1,6),6-(1,7),29-(7,8,8)]
    59       4.407609       4.407609       4.407609    7[6-(1,6),6-(1,7),29-(7,8,8)]
    60      -0.125684      -0.125684      -0.125684    7[6-(1,6),6-(1,7),29-(7,8,8)]
    61       1.269642       1.269642       1.269642    7[6-(1,6),6-(1,7),29-(7,8,8)]
    62       5.808684       5.808684       5.808684    7[6-(1,6),6-(1,7),29-(7,8,8)]
    63      -0.124281      -0.124281      -0.124281    7[6-(1,6),6-(1,7),29-(7,8,8)]
    64       4.409012       4.409012       4.409012    7[6-(1,6),6-(1,7),29-(7,8,8)]
    65       4.494737       4.494737       4.494737    8[6-(6,8),29-(7,7,8)]
    66       3.567679       3.567679       3.567679    8[6-(6,8)]
    67       8.340132       8.340132       8.340132    8[6-(6,8),29-(7,7,8)]
    68       7.660382       7.660382       7.660382    8[6-(6,8)]
    69       6.921955       6.921955       6.921955    8[6-(6,8),29-(7,7,8)]
    70         6.8426         6.8426         6.8426    8[6-(6,8)]
    71       5.832121       5.832121       5.832121    8[6-(6,8),29-(7,7,8)]
    72       4.989647       4.989647       4.989647    8[6-(6,8)]
    73      -0.211409      -0.211409      -0.211409    8[6-(6,8),29-(7,7,8)]
    74       0.715649       0.715649       0.715649    8[6-(6,8)]
    75      -4.056804      -4.056804      -4.056804    8[6-(6,8),29-(7,7,8)]
    76      -3.377054      -3.377054      -3.377054    8[6-(6,8)]
    77      -2.638627      -2.638627      -2.638627    8[6-(6,8),29-(7,7,8)]
    78      -2.559272      -2.559272      -2.559272    8[6-(6,8)]
    79      -1.548793      -1.548793      -1.548793    8[6-(6,8),29-(7,7,8)]
    80      -0.706319      -0.706319      -0.706319    8[6-(6,8)]
