# Supplementary material for: A collection of forcefield precursors for metal–organic frameworks
Source: RSC Adv. 2019 Nov 13;9(63):36492–507. doi: 10.1039/c9ra07327b (PMC9075174; doi:10.1039/c9ra07327b)
Supplement: RA-009-C9RA07327B-s2780 [file RA-009-C9RA07327B-s2780.txt]

XADFEP_clean

9.949800    0.000000    0.000000
-3.021263    9.480005    0.000000
-2.088050    -2.856985    13.933666

     1      -2.019134      -2.019134      -2.019134    28[7-(6,6),7-(6,6),8-(6),8-(6)]
     2       4.468952       4.468952       4.468952    28[7-(6,6),7-(6,6),8-(6),8-(6)]
     3      -3.090179      -3.090179      -3.090179    28[7-(6,6),7-(6,6),8-(6),8-(6)]
     4       3.392798       3.392798       3.392798    28[7-(6,6),7-(6,6),8-(6),8-(6)]
     5       0.948541       0.948541       0.948541    1[6-(6,7)]
     6       4.963264       4.963264       4.963264    1[6-(6,7)]
     7       5.119217       5.119217       5.119217    1[6-(6,6)]
     8       3.283458       3.283458       3.283458    1[6-(6,7)]
     9       2.623051       2.623051       2.623051    1[6-(6,7)]
    10       0.985803       0.985803       0.985803    1[6-(6,6)]
    11       3.891946       3.891946       3.891946    1[6-(6,7)]
    12      -0.122777      -0.122777      -0.122777    1[6-(6,7)]
    13       -0.27873       -0.27873       -0.27873    1[6-(6,6)]
    14       1.557029       1.557029       1.557029    1[6-(6,7)]
    15       2.217436       2.217436       2.217436    1[6-(6,7)]
    16       3.854684       3.854684       3.854684    1[6-(6,6)]
    17       -0.54696       -0.54696       -0.54696    1[6-(7,7)]
    18       6.472979       6.472979       6.472979    1[6-(7,7)]
    19       5.387447       5.387447       5.387447    1[6-(7,7)]
    20      -1.632492      -1.632492      -1.632492    1[6-(7,7)]
    21       1.058605       1.058605       1.058605    6[1-(0),6-(6,6),7-(6,28)]
    22       4.843389       4.843389       4.843389    6[1-(0),6-(6,6),7-(6,28)]
    23      -3.275262      -3.275262      -3.275262    6[6-(1,6),6-(6,6),6-(8,8)]
    24      -2.808685      -2.808685      -2.808685    6[6-(1,6),6-(6,6),6-(8,8)]
    25       5.425997       5.425997       5.425997    6[1-(0),6-(6,6),6-(6,6)]
    26      -2.542568      -2.542568      -2.542568    6[6-(6,6),8-(0),8-(28)]
    27      -1.419656      -1.419656      -1.419656    6[6-(6,6),8-(0),8-(28)]
    28       2.441826       2.441826       2.441826    6[1-(0),6-(6,6),7-(6,28)]
    29       3.464117       3.464117       3.464117    6[1-(0),6-(6,6),7-(6,28)]
    30      -1.761861      -1.761861      -1.761861    6[6-(1,6),6-(6,6),6-(8,8)]
    31      -4.479923      -4.479923      -4.479923    6[6-(1,6),6-(6,6),6-(8,8)]
    32       0.588226       0.588226       0.588226    6[1-(0),6-(6,6),6-(6,6)]
    33      -0.408808      -0.408808      -0.408808    6[6-(6,6),8-(0),8-(28)]
    34      -3.910322      -3.910322      -3.910322    6[6-(6,6),8-(0),8-(28)]
    35       3.781882       3.781882       3.781882    6[1-(0),6-(6,6),7-(6,28)]
    36      -0.002902      -0.002902      -0.002902    6[1-(0),6-(6,6),7-(6,28)]
    37       8.115749       8.115749       8.115749    6[6-(1,6),6-(6,6),6-(8,8)]
    38       7.649172       7.649172       7.649172    6[6-(1,6),6-(6,6),6-(8,8)]
    39       -0.58551       -0.58551       -0.58551    6[1-(0),6-(6,6),6-(6,6)]
    40       7.383055       7.383055       7.383055    6[6-(6,6),8-(0),8-(28)]
    41       6.260143       6.260143       6.260143    6[6-(6,6),8-(0),8-(28)]
    42       2.398661       2.398661       2.398661    6[1-(0),6-(6,6),7-(6,28)]
    43        1.37637        1.37637        1.37637    6[1-(0),6-(6,6),7-(6,28)]
    44       6.602348       6.602348       6.602348    6[6-(1,6),6-(6,6),6-(8,8)]
    45        9.32041        9.32041        9.32041    6[6-(1,6),6-(6,6),6-(8,8)]
    46       4.252261       4.252261       4.252261    6[1-(0),6-(6,6),6-(6,6)]
    47       5.249295       5.249295       5.249295    6[6-(6,6),8-(0),8-(28)]
    48       8.750809       8.750809       8.750809    6[6-(6,6),8-(0),8-(28)]
    49       2.345587       2.345587       2.345587    6[6-(1,7),6-(1,7),6-(6,6)]
    50       0.204065       0.204065       0.204065    6[1-(0),7-(6,28),7-(6,28)]
    51       3.536331       3.536331       3.536331    6[6-(1,7),6-(1,7),6-(6,6)]
    52       5.721955       5.721955       5.721955    6[1-(0),7-(6,28),7-(6,28)]
    53         2.4949         2.4949         2.4949    6[6-(1,7),6-(1,7),6-(6,6)]
    54       4.636422       4.636422       4.636422    6[1-(0),7-(6,28),7-(6,28)]
    55       1.304156       1.304156       1.304156    6[6-(1,7),6-(1,7),6-(6,6)]
    56      -0.881468      -0.881468      -0.881468    6[1-(0),7-(6,28),7-(6,28)]
    57      -0.019781      -0.019781      -0.019781    7[6-(1,6),6-(1,7),28-(7,8,8)]
    58       5.928444       5.928444       5.928444    7[6-(1,6),6-(1,7),28-(7,8,8)]
    59       1.377392       1.377392       1.377392    7[6-(1,6),6-(1,7),28-(7,8,8)]
    60       4.532259       4.532259       4.532259    7[6-(1,6),6-(1,7),28-(7,8,8)]
    61       4.860268       4.860268       4.860268    7[6-(1,6),6-(1,7),28-(7,8,8)]
    62      -1.087957      -1.087957      -1.087957    7[6-(1,6),6-(1,7),28-(7,8,8)]
    63       3.463095       3.463095       3.463095    7[6-(1,6),6-(1,7),28-(7,8,8)]
    64       0.308228       0.308228       0.308228    7[6-(1,6),6-(1,7),28-(7,8,8)]
    65      -2.650522      -2.650522      -2.650522    8[6-(6,8),28-(7,7,8)]
    66      -1.900917      -1.900917      -1.900917    8[6-(6,8)]
    67      -1.341106      -1.341106      -1.341106    8[6-(6,8),28-(7,7,8)]
    68      -0.452724      -0.452724      -0.452724    8[6-(6,8)]
    69      -0.215246      -0.215246      -0.215246    8[6-(6,8),28-(7,7,8)]
    70       0.456778       0.456778       0.456778    8[6-(6,8)]
    71      -3.672378      -3.672378      -3.672378    8[6-(6,8),28-(7,7,8)]
    72      -3.756554      -3.756554      -3.756554    8[6-(6,8)]
    73       7.491009       7.491009       7.491009    8[6-(6,8),28-(7,7,8)]
    74       6.741404       6.741404       6.741404    8[6-(6,8)]
    75       6.181593       6.181593       6.181593    8[6-(6,8),28-(7,7,8)]
    76       5.293211       5.293211       5.293211    8[6-(6,8)]
    77       5.055733       5.055733       5.055733    8[6-(6,8),28-(7,7,8)]
    78       4.383709       4.383709       4.383709    8[6-(6,8)]
    79       8.512865       8.512865       8.512865    8[6-(6,8),28-(7,7,8)]
    80       8.597041       8.597041       8.597041    8[6-(6,8)]
