# Supplementary material for: A collection of forcefield precursors for metal–organic frameworks
Source: RSC Adv. 2019 Nov 13;9(63):36492–507. doi: 10.1039/c9ra07327b (PMC9075174; doi:10.1039/c9ra07327b)
Supplement: RA-009-C9RA07327B-s2781 [file RA-009-C9RA07327B-s2781.txt]

XAFFAN_clean

17.178000    0.000000    0.000000
8.588992    21.406478    0.000000
8.588992    8.668237    19.572914

     1       9.589782       9.589782       9.589782    30[8-(6),8-(6),8-(6),8-(6)]
     2      26.767689      26.767689      26.767689    30[8-(6),8-(6),8-(6),8-(6)]
     3       7.588295       7.588295       7.588295    30[8-(6),8-(6),8-(6),8-(6)]
     4      24.766202      24.766202      24.766202    30[8-(6),8-(6),8-(6),8-(6)]
     5      22.126974      22.126974      22.126974    1[6-(6,6)]
     6      20.905617      20.905617      20.905617    1[6-(6,6)]
     7      23.758882      23.758882      23.758882    1[6-(6,6)]
     8      24.914962      24.914962      24.914962    1[6-(6,6)]
     9      21.891633      21.891633      21.891633    1[6-(6,6)]
    10      13.201289      13.201289      13.201289    1[6-(6,6)]
    11      13.537974      13.537974      13.537974    1[6-(6,6)]
    12      12.316619      12.316619      12.316619    1[6-(6,6)]
    13      15.169886      15.169886      15.169886    1[6-(6,6)]
    14      16.325965      16.325965      16.325965    1[6-(6,6)]
    15      13.302638      13.302638      13.302638    1[6-(6,6)]
    16      13.201289      13.201289      13.201289    1[6-(6,6)]
    17       20.81801       20.81801       20.81801    1[6-(6,6)]
    18      22.039365      22.039365      22.039365    1[6-(6,6)]
    19      19.186098      19.186098      19.186098    1[6-(6,6)]
    20      18.030019      18.030019      18.030019    1[6-(6,6)]
    21      21.053346      21.053346      21.053346    1[6-(6,6)]
    22      21.154695      21.154695      21.154695    1[6-(6,6)]
    23       12.22901       12.22901       12.22901    1[6-(6,6)]
    24      13.450367      13.450367      13.450367    1[6-(6,6)]
    25      10.597102      10.597102      10.597102    1[6-(6,6)]
    26       9.441022       9.441022       9.441022    1[6-(6,6)]
    27      12.464351      12.464351      12.464351    1[6-(6,6)]
    28      21.154695      21.154695      21.154695    1[6-(6,6)]
    29       12.22901       12.22901       12.22901    1[6-(6,6)]
    30      13.450367      13.450367      13.450367    1[6-(6,6)]
    31      10.597102      10.597102      10.597102    1[6-(6,6)]
    32       9.441022       9.441022       9.441022    1[6-(6,6)]
    33      12.464351      12.464351      12.464351    1[6-(6,6)]
    34      21.154695      21.154695      21.154695    1[6-(6,6)]
    35       20.81801       20.81801       20.81801    1[6-(6,6)]
    36      22.039365      22.039365      22.039365    1[6-(6,6)]
    37      19.186098      19.186098      19.186098    1[6-(6,6)]
    38      18.030019      18.030019      18.030019    1[6-(6,6)]
    39      21.053346      21.053346      21.053346    1[6-(6,6)]
    40      21.154695      21.154695      21.154695    1[6-(6,6)]
    41      13.537974      13.537974      13.537974    1[6-(6,6)]
    42      12.316619      12.316619      12.316619    1[6-(6,6)]
    43      15.169886      15.169886      15.169886    1[6-(6,6)]
    44      16.325965      16.325965      16.325965    1[6-(6,6)]
    45      13.302638      13.302638      13.302638    1[6-(6,6)]
    46      13.201289      13.201289      13.201289    1[6-(6,6)]
    47      22.126974      22.126974      22.126974    1[6-(6,6)]
    48      20.905617      20.905617      20.905617    1[6-(6,6)]
    49      23.758882      23.758882      23.758882    1[6-(6,6)]
    50      24.914962      24.914962      24.914962    1[6-(6,6)]
    51      21.891633      21.891633      21.891633    1[6-(6,6)]
    52      13.201289      13.201289      13.201289    1[6-(6,6)]
    53      24.428825      24.428825      24.428825    6[6-(6,6),8-(30),8-(30)]
    54      22.453355      22.453355      22.453355    6[1-(0),6-(1,6),6-(6,6)]
    55      21.725695      21.725695      21.725695    6[1-(0),6-(1,6),6-(6,7)]
    56      23.414807      23.414807      23.414807    6[1-(0),6-(1,6),6-(6,7)]
    57      24.121166      24.121166      24.121166    6[1-(0),6-(1,6),6-(6,6)]
    58      22.216641      22.216641      22.216641    6[6-(1,6),6-(1,6),7-(6,6)]
    59      21.707828      21.707828      21.707828    6[1-(0),6-(1,6),6-(6,7)]
    60      13.082761      13.082761      13.082761    6[1-(0),6-(1,6),6-(6,6)]
    61      23.663889      23.663889      23.663889    6[6-(1,6),6-(1,6),6-(8,8)]
    62      15.839826      15.839826      15.839826    6[6-(6,6),8-(30),8-(30)]
    63      13.864356      13.864356      13.864356    6[1-(0),6-(1,6),6-(6,6)]
    64      13.136697      13.136697      13.136697    6[1-(0),6-(1,6),6-(6,7)]
    65       14.82581       14.82581       14.82581    6[1-(0),6-(1,6),6-(6,7)]
    66      15.532169      15.532169      15.532169    6[1-(0),6-(1,6),6-(6,6)]
    67      13.627644      13.627644      13.627644    6[6-(1,6),6-(1,6),7-(6,6)]
    68      13.118833      13.118833      13.118833    6[1-(0),6-(1,6),6-(6,7)]
    69       13.08276       13.08276       13.08276    6[1-(0),6-(1,6),6-(6,6)]
    70       15.07489       15.07489       15.07489    6[6-(1,6),6-(1,6),6-(8,8)]
    71      18.516158      18.516158      18.516158    6[6-(6,6),8-(30),8-(30)]
    72      20.491628      20.491628      20.491628    6[1-(0),6-(1,6),6-(6,6)]
    73      21.219287      21.219287      21.219287    6[1-(0),6-(1,6),6-(6,7)]
    74      19.530174      19.530174      19.530174    6[1-(0),6-(1,6),6-(6,7)]
    75      18.823815      18.823815      18.823815    6[1-(0),6-(1,6),6-(6,6)]
    76       20.72834       20.72834       20.72834    6[6-(1,6),6-(1,6),7-(6,6)]
    77      21.237151      21.237151      21.237151    6[1-(0),6-(1,6),6-(6,7)]
    78      21.273224      21.273224      21.273224    6[1-(0),6-(1,6),6-(6,6)]
    79      19.281094      19.281094      19.281094    6[6-(1,6),6-(1,6),6-(8,8)]
    80       9.927159       9.927159       9.927159    6[6-(6,6),8-(30),8-(30)]
    81      11.902629      11.902629      11.902629    6[1-(0),6-(1,6),6-(6,6)]
    82      12.630289      12.630289      12.630289    6[1-(0),6-(1,6),6-(6,7)]
    83      10.941177      10.941177      10.941177    6[1-(0),6-(1,6),6-(6,7)]
    84      10.234818      10.234818      10.234818    6[1-(0),6-(1,6),6-(6,6)]
    85      12.139343      12.139343      12.139343    6[6-(1,6),6-(1,6),7-(6,6)]
    86      12.648156      12.648156      12.648156    6[1-(0),6-(1,6),6-(6,7)]
    87      21.273223      21.273223      21.273223    6[1-(0),6-(1,6),6-(6,6)]
    88      10.692095      10.692095      10.692095    6[6-(1,6),6-(1,6),6-(8,8)]
    89       9.927159       9.927159       9.927159    6[6-(6,6),8-(30),8-(30)]
    90      11.902629      11.902629      11.902629    6[1-(0),6-(1,6),6-(6,6)]
    91      12.630289      12.630289      12.630289    6[1-(0),6-(1,6),6-(6,7)]
    92      10.941177      10.941177      10.941177    6[1-(0),6-(1,6),6-(6,7)]
    93      10.234818      10.234818      10.234818    6[1-(0),6-(1,6),6-(6,6)]
    94      12.139343      12.139343      12.139343    6[6-(1,6),6-(1,6),7-(6,6)]
    95      12.648156      12.648156      12.648156    6[1-(0),6-(1,6),6-(6,7)]
    96      21.273223      21.273223      21.273223    6[1-(0),6-(1,6),6-(6,6)]
    97      10.692095      10.692095      10.692095    6[6-(1,6),6-(1,6),6-(8,8)]
    98      18.516158      18.516158      18.516158    6[6-(6,6),8-(30),8-(30)]
    99      20.491628      20.491628      20.491628    6[1-(0),6-(1,6),6-(6,6)]
   100      21.219287      21.219287      21.219287    6[1-(0),6-(1,6),6-(6,7)]
   101      19.530174      19.530174      19.530174    6[1-(0),6-(1,6),6-(6,7)]
   102      18.823815      18.823815      18.823815    6[1-(0),6-(1,6),6-(6,6)]
   103       20.72834       20.72834       20.72834    6[6-(1,6),6-(1,6),7-(6,6)]
   104      21.237151      21.237151      21.237151    6[1-(0),6-(1,6),6-(6,7)]
   105      21.273224      21.273224      21.273224    6[1-(0),6-(1,6),6-(6,6)]
   106      19.281094      19.281094      19.281094    6[6-(1,6),6-(1,6),6-(8,8)]
   107      15.839826      15.839826      15.839826    6[6-(6,6),8-(30),8-(30)]
   108      13.864356      13.864356      13.864356    6[1-(0),6-(1,6),6-(6,6)]
   109      13.136697      13.136697      13.136697    6[1-(0),6-(1,6),6-(6,7)]
   110       14.82581       14.82581       14.82581    6[1-(0),6-(1,6),6-(6,7)]
   111      15.532169      15.532169      15.532169    6[1-(0),6-(1,6),6-(6,6)]
   112      13.627644      13.627644      13.627644    6[6-(1,6),6-(1,6),7-(6,6)]
   113      13.118833      13.118833      13.118833    6[1-(0),6-(1,6),6-(6,7)]
   114       13.08276       13.08276       13.08276    6[1-(0),6-(1,6),6-(6,6)]
   115       15.07489       15.07489       15.07489    6[6-(1,6),6-(1,6),6-(8,8)]
   116      24.428825      24.428825      24.428825    6[6-(6,6),8-(30),8-(30)]
   117      22.453355      22.453355      22.453355    6[1-(0),6-(1,6),6-(6,6)]
   118      21.725695      21.725695      21.725695    6[1-(0),6-(1,6),6-(6,7)]
   119      23.414807      23.414807      23.414807    6[1-(0),6-(1,6),6-(6,7)]
   120      24.121166      24.121166      24.121166    6[1-(0),6-(1,6),6-(6,6)]
   121      22.216641      22.216641      22.216641    6[6-(1,6),6-(1,6),7-(6,6)]
   122      21.707828      21.707828      21.707828    6[1-(0),6-(1,6),6-(6,7)]
   123      13.082761      13.082761      13.082761    6[1-(0),6-(1,6),6-(6,6)]
   124      23.663889      23.663889      23.663889    6[6-(1,6),6-(1,6),6-(8,8)]
   125       21.47249       21.47249       21.47249    6[6-(1,6),6-(1,6),7-(6,6)]
   126      21.472488      21.472488      21.472488    6[6-(1,6),6-(1,6),6-(6,6)]
   127      12.883494      12.883494      12.883494    6[6-(1,6),6-(1,6),7-(6,6)]
   128      12.883496      12.883496      12.883496    6[6-(1,6),6-(1,6),6-(6,6)]
   129      12.883494      12.883494      12.883494    6[6-(1,6),6-(1,6),7-(6,6)]
   130      12.883496      12.883496      12.883496    6[6-(1,6),6-(1,6),6-(6,6)]
   131       21.47249       21.47249       21.47249    6[6-(1,6),6-(1,6),7-(6,6)]
   132      21.472488      21.472488      21.472488    6[6-(1,6),6-(1,6),6-(6,6)]
   133       21.47249       21.47249       21.47249    7[6-(6,6),6-(6,6),6-(6,6)]
   134      12.883494      12.883494      12.883494    7[6-(6,6),6-(6,6),6-(6,6)]
   135      12.883494      12.883494      12.883494    7[6-(6,6),6-(6,6),6-(6,6)]
   136       21.47249       21.47249       21.47249    7[6-(6,6),6-(6,6),6-(6,6)]
   137       25.48802       25.48802       25.48802    8[6-(6,8),30-(8,8,8)]
   138      23.958492      23.958492      23.958492    8[6-(6,8),30-(8,8,8)]
   139      16.899022      16.899022      16.899022    8[6-(6,8),30-(8,8,8)]
   140      15.369492      15.369492      15.369492    8[6-(6,8),30-(8,8,8)]
   141      17.456962      17.456962      17.456962    8[6-(6,8),30-(8,8,8)]
   142      18.986492      18.986492      18.986492    8[6-(6,8),30-(8,8,8)]
   143       8.867964       8.867964       8.867964    8[6-(6,8),30-(8,8,8)]
   144      10.397492      10.397492      10.397492    8[6-(6,8),30-(8,8,8)]
   145       8.867964       8.867964       8.867964    8[6-(6,8),30-(8,8,8)]
   146      10.397492      10.397492      10.397492    8[6-(6,8),30-(8,8,8)]
   147      17.456962      17.456962      17.456962    8[6-(6,8),30-(8,8,8)]
   148      18.986492      18.986492      18.986492    8[6-(6,8),30-(8,8,8)]
   149      16.899022      16.899022      16.899022    8[6-(6,8),30-(8,8,8)]
   150      15.369492      15.369492      15.369492    8[6-(6,8),30-(8,8,8)]
   151       25.48802       25.48802       25.48802    8[6-(6,8),30-(8,8,8)]
   152      23.958492      23.958492      23.958492    8[6-(6,8),30-(8,8,8)]
