# Supplementary material for: A collection of forcefield precursors for metal–organic frameworks
Source: RSC Adv. 2019 Nov 13;9(63):36492–507. doi: 10.1039/c9ra07327b (PMC9075174; doi:10.1039/c9ra07327b)
Supplement: RA-009-C9RA07327B-s2782 [file RA-009-C9RA07327B-s2782.txt]

XAFFER_clean

17.953000    0.000000    0.000000
-8.976501    17.669949    0.000000
0.000000    0.000000    23.023000

     1      -3.525431      -3.525431      -3.525431    30[8-(6),8-(6),8-(6),8-(6)]
     2       12.50193       12.50193       12.50193    30[8-(6),8-(6),8-(6),8-(6)]
     3        3.52543        3.52543        3.52543    30[8-(6),8-(6),8-(6),8-(6)]
     4       5.451069       5.451069       5.451069    30[8-(6),8-(6),8-(6),8-(6)]
     5      -0.768389      -0.768389      -0.768389    1[6-(6,6)]
     6      15.690922      15.690922      15.690922    1[6-(6,6)]
     7       14.45396       14.45396       14.45396    1[6-(6,6)]
     8       0.502684       0.502684       0.502684    1[6-(6,6)]
     9       0.421895       0.421895       0.421895    1[6-(6,6)]
    10       0.407533       0.407533       0.407533    1[6-(6,6)]
    11       9.744888       9.744888       9.744888    1[6-(6,6)]
    12      -6.714423      -6.714423      -6.714423    1[6-(6,6)]
    13      -5.477461      -5.477461      -5.477461    1[6-(6,6)]
    14       8.473815       8.473815       8.473815    1[6-(6,6)]
    15       8.554604       8.554604       8.554604    1[6-(6,6)]
    16       8.568966       8.568966       8.568966    1[6-(6,6)]
    17       0.768388       0.768388       0.768388    1[6-(6,6)]
    18       2.262078       2.262078       2.262078    1[6-(6,6)]
    19       3.499039       3.499039       3.499039    1[6-(6,6)]
    20      -0.502684      -0.502684      -0.502684    1[6-(6,6)]
    21      -0.421896      -0.421896      -0.421896    1[6-(6,6)]
    22      -0.407533      -0.407533      -0.407533    1[6-(6,6)]
    23       8.208111       8.208111       8.208111    1[6-(6,6)]
    24       6.714421       6.714421       6.714421    1[6-(6,6)]
    25        5.47746        5.47746        5.47746    1[6-(6,6)]
    26       9.479183       9.479183       9.479183    1[6-(6,6)]
    27       9.398395       9.398395       9.398395    1[6-(6,6)]
    28       9.384032       9.384032       9.384032    1[6-(6,6)]
    29       9.744888       9.744888       9.744888    1[6-(6,6)]
    30      -6.714423      -6.714423      -6.714423    1[6-(6,6)]
    31      -5.477461      -5.477461      -5.477461    1[6-(6,6)]
    32       8.473815       8.473815       8.473815    1[6-(6,6)]
    33       8.554604       8.554604       8.554604    1[6-(6,6)]
    34       8.568966       8.568966       8.568966    1[6-(6,6)]
    35      -0.768389      -0.768389      -0.768389    1[6-(6,6)]
    36      15.690922      15.690922      15.690922    1[6-(6,6)]
    37       14.45396       14.45396       14.45396    1[6-(6,6)]
    38       0.502684       0.502684       0.502684    1[6-(6,6)]
    39       0.421895       0.421895       0.421895    1[6-(6,6)]
    40       0.407533       0.407533       0.407533    1[6-(6,6)]
    41       8.208111       8.208111       8.208111    1[6-(6,6)]
    42       6.714421       6.714421       6.714421    1[6-(6,6)]
    43        5.47746        5.47746        5.47746    1[6-(6,6)]
    44       9.479183       9.479183       9.479183    1[6-(6,6)]
    45       9.398395       9.398395       9.398395    1[6-(6,6)]
    46       9.384032       9.384032       9.384032    1[6-(6,6)]
    47       0.768388       0.768388       0.768388    1[6-(6,6)]
    48       2.262078       2.262078       2.262078    1[6-(6,6)]
    49       3.499039       3.499039       3.499039    1[6-(6,6)]
    50      -0.502684      -0.502684      -0.502684    1[6-(6,6)]
    51      -0.421896      -0.421896      -0.421896    1[6-(6,6)]
    52      -0.407533      -0.407533      -0.407533    1[6-(6,6)]
    53      -3.070861      -3.070861      -3.070861    6[6-(6,6),8-(30),8-(30)]
    54      -2.277698      -2.277698      -2.277698    6[6-(1,6),6-(1,6),6-(8,8)]
    55      -1.073051      -1.073051      -1.073051    6[1-(0),6-(1,6),6-(6,6)]
    56      -0.762823      -0.762823      -0.762823    6[6-(1,6),6-(1,6),7-(6,6)]
    57      -1.946105      -1.946105      -1.946105    6[1-(0),6-(1,6),6-(6,7)]
    58      -2.703902      -2.703902      -2.703902    6[1-(0),6-(1,6),6-(6,6)]
    59      -0.312383      -0.312383      -0.312383    6[1-(0),6-(1,6),6-(6,7)]
    60        0.24829        0.24829        0.24829    6[1-(0),6-(1,6),6-(6,7)]
    61       0.242724       0.242724       0.242724    6[1-(0),6-(1,6),6-(6,6)]
    62       12.04736       12.04736       12.04736    6[6-(6,6),8-(30),8-(30)]
    63      11.254197      11.254197      11.254197    6[6-(1,6),6-(1,6),6-(8,8)]
    64       10.04955       10.04955       10.04955    6[1-(0),6-(1,6),6-(6,6)]
    65       9.739322       9.739322       9.739322    6[6-(1,6),6-(1,6),7-(6,6)]
    66      10.922604      10.922604      10.922604    6[1-(0),6-(1,6),6-(6,7)]
    67      11.680401      11.680401      11.680401    6[1-(0),6-(1,6),6-(6,6)]
    68       9.288882       9.288882       9.288882    6[1-(0),6-(1,6),6-(6,7)]
    69       8.728209       8.728209       8.728209    6[1-(0),6-(1,6),6-(6,7)]
    70       8.733775       8.733775       8.733775    6[1-(0),6-(1,6),6-(6,6)]
    71        3.07086        3.07086        3.07086    6[6-(6,6),8-(30),8-(30)]
    72       2.277697       2.277697       2.277697    6[6-(1,6),6-(1,6),6-(8,8)]
    73        1.07305        1.07305        1.07305    6[1-(0),6-(1,6),6-(6,6)]
    74       0.762823       0.762823       0.762823    6[6-(1,6),6-(1,6),7-(6,6)]
    75       1.946105       1.946105       1.946105    6[1-(0),6-(1,6),6-(6,7)]
    76       2.703901       2.703901       2.703901    6[1-(0),6-(1,6),6-(6,6)]
    77       0.312382       0.312382       0.312382    6[1-(0),6-(1,6),6-(6,7)]
    78       -0.24829       -0.24829       -0.24829    6[1-(0),6-(1,6),6-(6,7)]
    79      -0.242725      -0.242725      -0.242725    6[1-(0),6-(1,6),6-(6,6)]
    80       5.905639       5.905639       5.905639    6[6-(6,6),8-(30),8-(30)]
    81       6.698802       6.698802       6.698802    6[6-(1,6),6-(1,6),6-(8,8)]
    82       7.903449       7.903449       7.903449    6[1-(0),6-(1,6),6-(6,6)]
    83       8.213676       8.213676       8.213676    6[6-(1,6),6-(1,6),7-(6,6)]
    84       7.030394       7.030394       7.030394    6[1-(0),6-(1,6),6-(6,7)]
    85       6.272598       6.272598       6.272598    6[1-(0),6-(1,6),6-(6,6)]
    86       8.664117       8.664117       8.664117    6[1-(0),6-(1,6),6-(6,7)]
    87       9.224789       9.224789       9.224789    6[1-(0),6-(1,6),6-(6,7)]
    88       9.219224       9.219224       9.219224    6[1-(0),6-(1,6),6-(6,6)]
    89       12.04736       12.04736       12.04736    6[6-(6,6),8-(30),8-(30)]
    90      11.254197      11.254197      11.254197    6[6-(1,6),6-(1,6),6-(8,8)]
    91       10.04955       10.04955       10.04955    6[1-(0),6-(1,6),6-(6,6)]
    92       9.739322       9.739322       9.739322    6[6-(1,6),6-(1,6),7-(6,6)]
    93      10.922604      10.922604      10.922604    6[1-(0),6-(1,6),6-(6,7)]
    94      11.680401      11.680401      11.680401    6[1-(0),6-(1,6),6-(6,6)]
    95       9.288882       9.288882       9.288882    6[1-(0),6-(1,6),6-(6,7)]
    96       8.728209       8.728209       8.728209    6[1-(0),6-(1,6),6-(6,7)]
    97       8.733775       8.733775       8.733775    6[1-(0),6-(1,6),6-(6,6)]
    98      -3.070861      -3.070861      -3.070861    6[6-(6,6),8-(30),8-(30)]
    99      -2.277698      -2.277698      -2.277698    6[6-(1,6),6-(1,6),6-(8,8)]
   100      -1.073051      -1.073051      -1.073051    6[1-(0),6-(1,6),6-(6,6)]
   101      -0.762823      -0.762823      -0.762823    6[6-(1,6),6-(1,6),7-(6,6)]
   102      -1.946105      -1.946105      -1.946105    6[1-(0),6-(1,6),6-(6,7)]
   103      -2.703902      -2.703902      -2.703902    6[1-(0),6-(1,6),6-(6,6)]
   104      -0.312383      -0.312383      -0.312383    6[1-(0),6-(1,6),6-(6,7)]
   105        0.24829        0.24829        0.24829    6[1-(0),6-(1,6),6-(6,7)]
   106       0.242724       0.242724       0.242724    6[1-(0),6-(1,6),6-(6,6)]
   107       5.905639       5.905639       5.905639    6[6-(6,6),8-(30),8-(30)]
   108       6.698802       6.698802       6.698802    6[6-(1,6),6-(1,6),6-(8,8)]
   109       7.903449       7.903449       7.903449    6[1-(0),6-(1,6),6-(6,6)]
   110       8.213676       8.213676       8.213676    6[6-(1,6),6-(1,6),7-(6,6)]
   111       7.030394       7.030394       7.030394    6[1-(0),6-(1,6),6-(6,7)]
   112       6.272598       6.272598       6.272598    6[1-(0),6-(1,6),6-(6,6)]
   113       8.664117       8.664117       8.664117    6[1-(0),6-(1,6),6-(6,7)]
   114       9.224789       9.224789       9.224789    6[1-(0),6-(1,6),6-(6,7)]
   115       9.219224       9.219224       9.219224    6[1-(0),6-(1,6),6-(6,6)]
   116        3.07086        3.07086        3.07086    6[6-(6,6),8-(30),8-(30)]
   117       2.277697       2.277697       2.277697    6[6-(1,6),6-(1,6),6-(8,8)]
   118        1.07305        1.07305        1.07305    6[1-(0),6-(1,6),6-(6,6)]
   119       0.762823       0.762823       0.762823    6[6-(1,6),6-(1,6),7-(6,6)]
   120       1.946105       1.946105       1.946105    6[1-(0),6-(1,6),6-(6,7)]
   121       2.703901       2.703901       2.703901    6[1-(0),6-(1,6),6-(6,6)]
   122       0.312382       0.312382       0.312382    6[1-(0),6-(1,6),6-(6,7)]
   123       -0.24829       -0.24829       -0.24829    6[1-(0),6-(1,6),6-(6,7)]
   124      -0.242725      -0.242725      -0.242725    6[1-(0),6-(1,6),6-(6,6)]
   125           -0.0           -0.0           -0.0    6[6-(1,6),6-(1,6),7-(6,6)]
   126           -0.0           -0.0           -0.0    6[6-(1,6),6-(1,6),6-(6,6)]
   127       8.976499       8.976499       8.976499    6[6-(1,6),6-(1,6),7-(6,6)]
   128       8.976499       8.976499       8.976499    6[6-(1,6),6-(1,6),6-(6,6)]
   129       8.976499       8.976499       8.976499    6[6-(1,6),6-(1,6),7-(6,6)]
   130       8.976499       8.976499       8.976499    6[6-(1,6),6-(1,6),6-(6,6)]
   131           -0.0           -0.0           -0.0    6[6-(1,6),6-(1,6),7-(6,6)]
   132           -0.0           -0.0           -0.0    6[6-(1,6),6-(1,6),6-(6,6)]
   133           -0.0           -0.0           -0.0    7[6-(6,6),6-(6,6),6-(6,6)]
   134       8.976499       8.976499       8.976499    7[6-(6,6),6-(6,6),6-(6,6)]
   135       8.976499       8.976499       8.976499    7[6-(6,6),6-(6,6),6-(6,6)]
   136           -0.0           -0.0           -0.0    7[6-(6,6),6-(6,6),6-(6,6)]
   137      -2.649325      -2.649325      -2.649325    8[6-(6,8),30-(8,8,8)]
   138      13.827221      13.827221      13.827221    8[6-(6,8),30-(8,8,8)]
   139      11.625824      11.625824      11.625824    8[6-(6,8),30-(8,8,8)]
   140      -4.850722      -4.850722      -4.850722    8[6-(6,8),30-(8,8,8)]
   141       2.649324       2.649324       2.649324    8[6-(6,8),30-(8,8,8)]
   142       4.125779       4.125779       4.125779    8[6-(6,8),30-(8,8,8)]
   143       6.327175       6.327175       6.327175    8[6-(6,8),30-(8,8,8)]
   144        4.85072        4.85072        4.85072    8[6-(6,8),30-(8,8,8)]
   145      11.625824      11.625824      11.625824    8[6-(6,8),30-(8,8,8)]
   146      -4.850722      -4.850722      -4.850722    8[6-(6,8),30-(8,8,8)]
   147      -2.649325      -2.649325      -2.649325    8[6-(6,8),30-(8,8,8)]
   148      13.827221      13.827221      13.827221    8[6-(6,8),30-(8,8,8)]
   149       6.327175       6.327175       6.327175    8[6-(6,8),30-(8,8,8)]
   150        4.85072        4.85072        4.85072    8[6-(6,8),30-(8,8,8)]
   151       2.649324       2.649324       2.649324    8[6-(6,8),30-(8,8,8)]
   152       4.125779       4.125779       4.125779    8[6-(6,8),30-(8,8,8)]
