# Supplementary material for: A collection of forcefield precursors for metal–organic frameworks
Source: RSC Adv. 2019 Nov 13;9(63):36492–507. doi: 10.1039/c9ra07327b (PMC9075174; doi:10.1039/c9ra07327b)
Supplement: RA-009-C9RA07327B-s2783 [file RA-009-C9RA07327B-s2783.txt]

XAFFIV_clean

17.141000    0.000000    0.000000
8.570513    21.450608    0.000000
8.570475    8.671016    19.619957

     1      33.321064      33.321064      33.321064    27[8-(6),8-(6),8-(6),8-(6)]
     2      16.180069      16.180069      16.180069    27[8-(6),8-(6),8-(6),8-(6)]
     3      18.101919      18.101919      18.101919    27[8-(6),8-(6),8-(6),8-(6)]
     4       0.960924       0.960924       0.960924    27[8-(6),8-(6),8-(6),8-(6)]
     5      22.074188      22.074188      22.074188    1[6-(6,6)]
     6      23.742003      23.742003      23.742003    1[6-(6,6)]
     7      20.841747      20.841747      20.841747    1[6-(6,6)]
     8      24.890453      24.890453      24.890453    1[6-(6,6)]
     9      20.982303      20.982303      20.982303    1[6-(6,6)]
    10      12.507779      12.507779      12.507779    1[6-(6,6)]
    11      13.503679      13.503679      13.503679    1[6-(6,6)]
    12      15.171502      15.171502      15.171502    1[6-(6,6)]
    13      12.271244      12.271244      12.271244    1[6-(6,6)]
    14      16.319946      16.319946      16.319946    1[6-(6,6)]
    15        12.4118        12.4118        12.4118    1[6-(6,6)]
    16      12.507791      12.507791      12.507791    1[6-(6,6)]
    17      20.778319      20.778319      20.778319    1[6-(6,6)]
    18      19.110501      19.110501      19.110501    1[6-(6,6)]
    19      22.010759      22.010759      22.010759    1[6-(6,6)]
    20      17.962052      17.962052      17.962052    1[6-(6,6)]
    21        21.8702        21.8702        21.8702    1[6-(6,6)]
    22       21.77421       21.77421       21.77421    1[6-(6,6)]
    23      12.207829      12.207829      12.207829    1[6-(6,6)]
    24      10.540008      10.540008      10.540008    1[6-(6,6)]
    25      13.440264      13.440264      13.440264    1[6-(6,6)]
    26       9.391563       9.391563       9.391563    1[6-(6,6)]
    27       13.29971       13.29971       13.29971    1[6-(6,6)]
    28      21.774197      21.774197      21.774197    1[6-(6,6)]
    29        12.2078        12.2078        12.2078    1[6-(6,6)]
    30      10.539985      10.539985      10.539985    1[6-(6,6)]
    31      13.440241      13.440241      13.440241    1[6-(6,6)]
    32       9.391535       9.391535       9.391535    1[6-(6,6)]
    33      13.299685      13.299685      13.299685    1[6-(6,6)]
    34      21.774209      21.774209      21.774209    1[6-(6,6)]
    35      20.778309      20.778309      20.778309    1[6-(6,6)]
    36      19.110486      19.110486      19.110486    1[6-(6,6)]
    37      22.010744      22.010744      22.010744    1[6-(6,6)]
    38      17.962042      17.962042      17.962042    1[6-(6,6)]
    39      21.870188      21.870188      21.870188    1[6-(6,6)]
    40      21.774197      21.774197      21.774197    1[6-(6,6)]
    41      13.503669      13.503669      13.503669    1[6-(6,6)]
    42      15.171487      15.171487      15.171487    1[6-(6,6)]
    43      12.271229      12.271229      12.271229    1[6-(6,6)]
    44      16.319936      16.319936      16.319936    1[6-(6,6)]
    45      12.411788      12.411788      12.411788    1[6-(6,6)]
    46      12.507778      12.507778      12.507778    1[6-(6,6)]
    47      22.074159      22.074159      22.074159    1[6-(6,6)]
    48       23.74198       23.74198       23.74198    1[6-(6,6)]
    49      20.841724      20.841724      20.841724    1[6-(6,6)]
    50      24.890425      24.890425      24.890425    1[6-(6,6)]
    51      20.982278      20.982278      20.982278    1[6-(6,6)]
    52      12.507791      12.507791      12.507791    1[6-(6,6)]
    53      24.365941      24.365941      24.365941    6[6-(6,6),8-(27),8-(27)]
    54      22.394724      22.394724      22.394724    6[1-(0),6-(1,6),6-(6,6)]
    55      23.392327      23.392327      23.392327    6[1-(0),6-(1,6),6-(6,7)]
    56      23.603165      23.603165      23.603165    6[6-(1,6),6-(1,6),6-(8,8)]
    57       21.65903       21.65903       21.65903    6[1-(0),6-(1,6),6-(6,7)]
    58      24.088082      24.088082      24.088082    6[1-(0),6-(1,6),6-(6,6)]
    59      22.149604      22.149604      22.149604    6[6-(1,6),6-(1,6),7-(6,6)]
    60      21.175995      21.175995      21.175995    6[1-(0),6-(1,6),6-(6,7)]
    61      12.639763      12.639763      12.639763    6[1-(0),6-(1,6),6-(6,6)]
    62      15.795429      15.795429      15.795429    6[6-(6,6),8-(27),8-(27)]
    63      13.824216      13.824216      13.824216    6[1-(0),6-(1,6),6-(6,6)]
    64      14.821825      14.821825      14.821825    6[1-(0),6-(1,6),6-(6,7)]
    65      15.032656      15.032656      15.032656    6[6-(1,6),6-(1,6),6-(8,8)]
    66      13.088526      13.088526      13.088526    6[1-(0),6-(1,6),6-(6,7)]
    67      15.517576      15.517576      15.517576    6[1-(0),6-(1,6),6-(6,6)]
    68      13.579103      13.579103      13.579103    6[6-(1,6),6-(1,6),7-(6,6)]
    69      12.605495      12.605495      12.605495    6[1-(0),6-(1,6),6-(6,7)]
    70      12.639778      12.639778      12.639778    6[1-(0),6-(1,6),6-(6,6)]
    71      18.486565      18.486565      18.486565    6[6-(6,6),8-(27),8-(27)]
    72      20.457782      20.457782      20.457782    6[1-(0),6-(1,6),6-(6,6)]
    73      19.460177      19.460177      19.460177    6[1-(0),6-(1,6),6-(6,7)]
    74      19.249341      19.249341      19.249341    6[6-(1,6),6-(1,6),6-(8,8)]
    75      21.193476      21.193476      21.193476    6[1-(0),6-(1,6),6-(6,7)]
    76      18.764423      18.764423      18.764423    6[1-(0),6-(1,6),6-(6,6)]
    77      20.702901      20.702901      20.702901    6[6-(1,6),6-(1,6),7-(6,6)]
    78      21.676508      21.676508      21.676508    6[1-(0),6-(1,6),6-(6,7)]
    79      21.642226      21.642226      21.642226    6[1-(0),6-(1,6),6-(6,6)]
    80       9.916079       9.916079       9.916079    6[6-(6,6),8-(27),8-(27)]
    81      11.887292      11.887292      11.887292    6[1-(0),6-(1,6),6-(6,6)]
    82      10.889684      10.889684      10.889684    6[1-(0),6-(1,6),6-(6,7)]
    83      10.678852      10.678852      10.678852    6[6-(1,6),6-(1,6),6-(8,8)]
    84      12.622982      12.622982      12.622982    6[1-(0),6-(1,6),6-(6,7)]
    85      10.193933      10.193933      10.193933    6[1-(0),6-(1,6),6-(6,6)]
    86      12.132406      12.132406      12.132406    6[6-(1,6),6-(1,6),7-(6,6)]
    87      13.106016      13.106016      13.106016    6[1-(0),6-(1,6),6-(6,7)]
    88      21.642209      21.642209      21.642209    6[1-(0),6-(1,6),6-(6,6)]
    89       9.916047       9.916047       9.916047    6[6-(6,6),8-(27),8-(27)]
    90      11.887264      11.887264      11.887264    6[1-(0),6-(1,6),6-(6,6)]
    91      10.889661      10.889661      10.889661    6[1-(0),6-(1,6),6-(6,7)]
    92      10.678823      10.678823      10.678823    6[6-(1,6),6-(1,6),6-(8,8)]
    93      12.622958      12.622958      12.622958    6[1-(0),6-(1,6),6-(6,7)]
    94      10.193906      10.193906      10.193906    6[1-(0),6-(1,6),6-(6,6)]
    95      12.132384      12.132384      12.132384    6[6-(1,6),6-(1,6),7-(6,6)]
    96      13.105993      13.105993      13.105993    6[1-(0),6-(1,6),6-(6,7)]
    97      21.642225      21.642225      21.642225    6[1-(0),6-(1,6),6-(6,6)]
    98      18.486559      18.486559      18.486559    6[6-(6,6),8-(27),8-(27)]
    99      20.457772      20.457772      20.457772    6[1-(0),6-(1,6),6-(6,6)]
   100      19.460163      19.460163      19.460163    6[1-(0),6-(1,6),6-(6,7)]
   101      19.249332      19.249332      19.249332    6[6-(1,6),6-(1,6),6-(8,8)]
   102      21.193462      21.193462      21.193462    6[1-(0),6-(1,6),6-(6,7)]
   103      18.764412      18.764412      18.764412    6[1-(0),6-(1,6),6-(6,6)]
   104      20.702885      20.702885      20.702885    6[6-(1,6),6-(1,6),7-(6,6)]
   105      21.676493      21.676493      21.676493    6[1-(0),6-(1,6),6-(6,7)]
   106       21.64221       21.64221       21.64221    6[1-(0),6-(1,6),6-(6,6)]
   107      15.795423      15.795423      15.795423    6[6-(6,6),8-(27),8-(27)]
   108      13.824206      13.824206      13.824206    6[1-(0),6-(1,6),6-(6,6)]
   109      14.821811      14.821811      14.821811    6[1-(0),6-(1,6),6-(6,7)]
   110      15.032647      15.032647      15.032647    6[6-(1,6),6-(1,6),6-(8,8)]
   111      13.088512      13.088512      13.088512    6[1-(0),6-(1,6),6-(6,7)]
   112      15.517565      15.517565      15.517565    6[1-(0),6-(1,6),6-(6,6)]
   113      13.579087      13.579087      13.579087    6[6-(1,6),6-(1,6),7-(6,6)]
   114       12.60548       12.60548       12.60548    6[1-(0),6-(1,6),6-(6,7)]
   115      12.639762      12.639762      12.639762    6[1-(0),6-(1,6),6-(6,6)]
   116      24.365909      24.365909      24.365909    6[6-(6,6),8-(27),8-(27)]
   117      22.394696      22.394696      22.394696    6[1-(0),6-(1,6),6-(6,6)]
   118      23.392304      23.392304      23.392304    6[1-(0),6-(1,6),6-(6,7)]
   119      23.603136      23.603136      23.603136    6[6-(1,6),6-(1,6),6-(8,8)]
   120      21.659006      21.659006      21.659006    6[1-(0),6-(1,6),6-(6,7)]
   121      24.088055      24.088055      24.088055    6[1-(0),6-(1,6),6-(6,6)]
   122      22.149582      22.149582      22.149582    6[6-(1,6),6-(1,6),7-(6,6)]
   123      21.175972      21.175972      21.175972    6[1-(0),6-(1,6),6-(6,7)]
   124      12.639779      12.639779      12.639779    6[1-(0),6-(1,6),6-(6,6)]
   125      21.426252      21.426252      21.426252    6[6-(1,6),6-(1,6),7-(6,6)]
   126      21.426251      21.426251      21.426251    6[6-(1,6),6-(1,6),6-(6,6)]
   127      12.855755      12.855755      12.855755    6[6-(1,6),6-(1,6),7-(6,6)]
   128      12.855756      12.855756      12.855756    6[6-(1,6),6-(1,6),6-(6,6)]
   129      12.855736      12.855736      12.855736    6[6-(1,6),6-(1,6),7-(6,6)]
   130      12.855737      12.855737      12.855737    6[6-(1,6),6-(1,6),6-(6,6)]
   131      21.426233      21.426233      21.426233    6[6-(1,6),6-(1,6),7-(6,6)]
   132      21.426232      21.426232      21.426232    6[6-(1,6),6-(1,6),6-(6,6)]
   133      21.426252      21.426252      21.426252    7[6-(6,6),6-(6,6),6-(6,6)]
   134      12.855755      12.855755      12.855755    7[6-(6,6),6-(6,6),6-(6,6)]
   135      12.855736      12.855736      12.855736    7[6-(6,6),6-(6,6),6-(6,6)]
   136      21.426233      21.426233      21.426233    7[6-(6,6),6-(6,6),6-(6,6)]
   137       23.88788       23.88788       23.88788    8[6-(6,8),27-(8,8,8)]
   138      25.439482      25.439482      25.439482    8[6-(6,8),27-(8,8,8)]
   139      15.317365      15.317365      15.317365    8[6-(6,8),27-(8,8,8)]
   140      16.868969      16.868969      16.868969    8[6-(6,8),27-(8,8,8)]
   141      18.964627      18.964627      18.964627    8[6-(6,8),27-(8,8,8)]
   142      17.413023      17.413023      17.413023    8[6-(6,8),27-(8,8,8)]
   143      10.394142      10.394142      10.394142    8[6-(6,8),27-(8,8,8)]
   144       8.842539       8.842539       8.842539    8[6-(6,8),27-(8,8,8)]
   145      10.394108      10.394108      10.394108    8[6-(6,8),27-(8,8,8)]
   146       8.842506       8.842506       8.842506    8[6-(6,8),27-(8,8,8)]
   147      18.964623      18.964623      18.964623    8[6-(6,8),27-(8,8,8)]
   148      17.413019      17.413019      17.413019    8[6-(6,8),27-(8,8,8)]
   149      15.317361      15.317361      15.317361    8[6-(6,8),27-(8,8,8)]
   150      16.868965      16.868965      16.868965    8[6-(6,8),27-(8,8,8)]
   151      23.887846      23.887846      23.887846    8[6-(6,8),27-(8,8,8)]
   152      25.439449      25.439449      25.439449    8[6-(6,8),27-(8,8,8)]
