# Supplementary material for: A collection of forcefield precursors for metal–organic frameworks
Source: RSC Adv. 2019 Nov 13;9(63):36492–507. doi: 10.1039/c9ra07327b (PMC9075174; doi:10.1039/c9ra07327b)
Supplement: RA-009-C9RA07327B-s2784 [file RA-009-C9RA07327B-s2784.txt]

XAFFOB_clean

17.217000    0.000000    0.000000
8.608537    21.261564    0.000000
8.608500    8.534040    19.473698

     1      24.942476      24.942476      24.942476    29[8-(6),8-(6),8-(6),8-(6)]
     2       24.94246       24.94246       24.94246    29[8-(6),8-(6),8-(6),8-(6)]
     3       9.491577       9.491577       9.491577    29[8-(6),8-(6),8-(6),8-(6)]
     4       9.491561       9.491561       9.491561    29[8-(6),8-(6),8-(6),8-(6)]
     5      20.858427      20.858427      20.858427    1[6-(6,6)]
     6       22.04984       22.04984       22.04984    1[6-(6,6)]
     7      19.233135      19.233135      19.233135    1[6-(6,6)]
     8      18.084765      18.084765      18.084765    1[6-(6,6)]
     9      22.027455      22.027455      22.027455    1[6-(6,6)]
    10      13.379353      13.379353      13.379353    1[6-(6,6)]
    11      12.249919      12.249919      12.249919    1[6-(6,6)]
    12      13.441339      13.441339      13.441339    1[6-(6,6)]
    13      27.841641      27.841641      27.841641    1[6-(6,6)]
    14      26.693264      26.693264      26.693264    1[6-(6,6)]
    15       13.41896       13.41896       13.41896    1[6-(6,6)]
    16      13.379364      13.379364      13.379364    1[6-(6,6)]
    17      22.184127      22.184127      22.184127    1[6-(6,6)]
    18      20.992712      20.992712      20.992712    1[6-(6,6)]
    19       6.592411       6.592411       6.592411    1[6-(6,6)]
    20       7.740783       7.740783       7.740783    1[6-(6,6)]
    21      21.015089      21.015089      21.015089    1[6-(6,6)]
    22      21.054686      21.054686      21.054686    1[6-(6,6)]
    23      13.575637      13.575637      13.575637    1[6-(6,6)]
    24       12.38422       12.38422       12.38422    1[6-(6,6)]
    25      15.200923      15.200923      15.200923    1[6-(6,6)]
    26      16.349299      16.349299      16.349299    1[6-(6,6)]
    27      12.406607      12.406607      12.406607    1[6-(6,6)]
    28       3.837671       3.837671       3.837671    1[6-(6,6)]
    29       13.57561       13.57561       13.57561    1[6-(6,6)]
    30      12.384197      12.384197      12.384197    1[6-(6,6)]
    31      15.200902      15.200902      15.200902    1[6-(6,6)]
    32      16.349272      16.349272      16.349272    1[6-(6,6)]
    33      12.406582      12.406582      12.406582    1[6-(6,6)]
    34       3.837684       3.837684       3.837684    1[6-(6,6)]
    35      22.184118      22.184118      22.184118    1[6-(6,6)]
    36      20.992698      20.992698      20.992698    1[6-(6,6)]
    37       6.592396       6.592396       6.592396    1[6-(6,6)]
    38       7.740773       7.740773       7.740773    1[6-(6,6)]
    39      21.015077      21.015077      21.015077    1[6-(6,6)]
    40      21.054673      21.054673      21.054673    1[6-(6,6)]
    41       12.24991       12.24991       12.24991    1[6-(6,6)]
    42      13.441325      13.441325      13.441325    1[6-(6,6)]
    43      27.841626      27.841626      27.841626    1[6-(6,6)]
    44      26.693254      26.693254      26.693254    1[6-(6,6)]
    45      13.418948      13.418948      13.418948    1[6-(6,6)]
    46      13.379351      13.379351      13.379351    1[6-(6,6)]
    47        20.8584        20.8584        20.8584    1[6-(6,6)]
    48      22.049817      22.049817      22.049817    1[6-(6,6)]
    49      19.233114      19.233114      19.233114    1[6-(6,6)]
    50      18.084738      18.084738      18.084738    1[6-(6,6)]
    51       22.02743       22.02743       22.02743    1[6-(6,6)]
    52      13.379366      13.379366      13.379366    1[6-(6,6)]
    53       20.53268       20.53268       20.53268    6[1-(0),6-(1,6),6-(6,6)]
    54      21.242191      21.242191      21.242191    6[1-(0),6-(1,6),6-(6,7)]
    55      20.768893      20.768893      20.768893    6[6-(1,6),6-(1,6),7-(6,6)]
    56      19.568868      19.568868      19.568868    6[1-(0),6-(1,6),6-(6,7)]
    57      18.868827      18.868827      18.868827    6[1-(0),6-(1,6),6-(6,6)]
    58      19.320948      19.320948      19.320948    6[6-(1,6),6-(1,6),6-(8,8)]
    59      18.543775      18.543775      18.543775    6[6-(6,6),8-(29),8-(29)]
    60      21.813962      21.813962      21.813962    6[1-(0),6-(1,6),6-(6,7)]
    61      30.410409      30.410409      30.410409    6[1-(0),6-(1,6),6-(6,6)]
    62      11.924175      11.924175      11.924175    6[1-(0),6-(1,6),6-(6,6)]
    63       12.63369       12.63369       12.63369    6[1-(0),6-(1,6),6-(6,7)]
    64      12.160397      12.160397      12.160397    6[6-(1,6),6-(1,6),7-(6,6)]
    65      10.960372      10.960372      10.960372    6[1-(0),6-(1,6),6-(6,7)]
    66      10.260326      10.260326      10.260326    6[1-(0),6-(1,6),6-(6,6)]
    67      10.712442      10.712442      10.712442    6[6-(1,6),6-(1,6),6-(8,8)]
    68       9.935265       9.935265       9.935265    6[6-(6,6),8-(29),8-(29)]
    69      13.205471      13.205471      13.205471    6[1-(0),6-(1,6),6-(6,7)]
    70      13.193421      13.193421      13.193421    6[1-(0),6-(1,6),6-(6,6)]
    71      22.509872      22.509872      22.509872    6[1-(0),6-(1,6),6-(6,6)]
    72      21.800361      21.800361      21.800361    6[1-(0),6-(1,6),6-(6,7)]
    73      22.273656      22.273656      22.273656    6[6-(1,6),6-(1,6),7-(6,6)]
    74      23.473679      23.473679      23.473679    6[1-(0),6-(1,6),6-(6,7)]
    75      24.173722      24.173722      24.173722    6[1-(0),6-(1,6),6-(6,6)]
    76      23.721604      23.721604      23.721604    6[6-(1,6),6-(1,6),6-(8,8)]
    77      24.498778      24.498778      24.498778    6[6-(6,6),8-(29),8-(29)]
    78      21.228581      21.228581      21.228581    6[1-(0),6-(1,6),6-(6,7)]
    79      21.240631      21.240631      21.240631    6[1-(0),6-(1,6),6-(6,6)]
    80      13.901383      13.901383      13.901383    6[1-(0),6-(1,6),6-(6,6)]
    81       13.19187       13.19187       13.19187    6[1-(0),6-(1,6),6-(6,7)]
    82      13.665166      13.665166      13.665166    6[6-(1,6),6-(1,6),7-(6,6)]
    83      14.865192      14.865192      14.865192    6[1-(0),6-(1,6),6-(6,7)]
    84      15.565236      15.565236      15.565236    6[1-(0),6-(1,6),6-(6,6)]
    85      15.113117      15.113117      15.113117    6[6-(1,6),6-(1,6),6-(8,8)]
    86      15.890293      15.890293      15.890293    6[6-(6,6),8-(29),8-(29)]
    87      12.620097      12.620097      12.620097    6[1-(0),6-(1,6),6-(6,7)]
    88       4.023613       4.023613       4.023613    6[1-(0),6-(1,6),6-(6,6)]
    89      13.901357      13.901357      13.901357    6[1-(0),6-(1,6),6-(6,6)]
    90      13.191846      13.191846      13.191846    6[1-(0),6-(1,6),6-(6,7)]
    91      13.665144      13.665144      13.665144    6[6-(1,6),6-(1,6),7-(6,6)]
    92      14.865169      14.865169      14.865169    6[1-(0),6-(1,6),6-(6,7)]
    93       15.56521       15.56521       15.56521    6[1-(0),6-(1,6),6-(6,6)]
    94      15.113089      15.113089      15.113089    6[6-(1,6),6-(1,6),6-(8,8)]
    95      15.890262      15.890262      15.890262    6[6-(6,6),8-(29),8-(29)]
    96      12.620075      12.620075      12.620075    6[1-(0),6-(1,6),6-(6,7)]
    97       4.023628       4.023628       4.023628    6[1-(0),6-(1,6),6-(6,6)]
    98      22.509862      22.509862      22.509862    6[1-(0),6-(1,6),6-(6,6)]
    99      21.800347      21.800347      21.800347    6[1-(0),6-(1,6),6-(6,7)]
   100       22.27364       22.27364       22.27364    6[6-(1,6),6-(1,6),7-(6,6)]
   101      23.473665      23.473665      23.473665    6[1-(0),6-(1,6),6-(6,7)]
   102      24.173711      24.173711      24.173711    6[1-(0),6-(1,6),6-(6,6)]
   103      23.721595      23.721595      23.721595    6[6-(1,6),6-(1,6),6-(8,8)]
   104      24.498772      24.498772      24.498772    6[6-(6,6),8-(29),8-(29)]
   105      21.228566      21.228566      21.228566    6[1-(0),6-(1,6),6-(6,7)]
   106      21.240616      21.240616      21.240616    6[1-(0),6-(1,6),6-(6,6)]
   107      11.924165      11.924165      11.924165    6[1-(0),6-(1,6),6-(6,6)]
   108      12.633676      12.633676      12.633676    6[1-(0),6-(1,6),6-(6,7)]
   109      12.160381      12.160381      12.160381    6[6-(1,6),6-(1,6),7-(6,6)]
   110      10.960358      10.960358      10.960358    6[1-(0),6-(1,6),6-(6,7)]
   111      10.260315      10.260315      10.260315    6[1-(0),6-(1,6),6-(6,6)]
   112      10.712433      10.712433      10.712433    6[6-(1,6),6-(1,6),6-(8,8)]
   113       9.935259       9.935259       9.935259    6[6-(6,6),8-(29),8-(29)]
   114      13.205456      13.205456      13.205456    6[1-(0),6-(1,6),6-(6,7)]
   115      13.193406      13.193406      13.193406    6[1-(0),6-(1,6),6-(6,6)]
   116      20.532654      20.532654      20.532654    6[1-(0),6-(1,6),6-(6,6)]
   117      21.242167      21.242167      21.242167    6[1-(0),6-(1,6),6-(6,7)]
   118      20.768871      20.768871      20.768871    6[6-(1,6),6-(1,6),7-(6,6)]
   119      19.568845      19.568845      19.568845    6[1-(0),6-(1,6),6-(6,7)]
   120      18.868801      18.868801      18.868801    6[1-(0),6-(1,6),6-(6,6)]
   121       19.32092       19.32092       19.32092    6[6-(1,6),6-(1,6),6-(8,8)]
   122      18.543744      18.543744      18.543744    6[6-(6,6),8-(29),8-(29)]
   123       21.81394       21.81394       21.81394    6[1-(0),6-(1,6),6-(6,7)]
   124      30.410424      30.410424      30.410424    6[1-(0),6-(1,6),6-(6,6)]
   125      21.521272      21.521272      21.521272    6[6-(1,6),6-(1,6),7-(6,6)]
   126      21.521269      21.521269      21.521269    6[6-(1,6),6-(1,6),6-(6,6)]
   127      12.912783      12.912783      12.912783    6[6-(1,6),6-(1,6),7-(6,6)]
   128      12.912786      12.912786      12.912786    6[6-(1,6),6-(1,6),6-(6,6)]
   129      12.912765      12.912765      12.912765    6[6-(1,6),6-(1,6),7-(6,6)]
   130      12.912768      12.912768      12.912768    6[6-(1,6),6-(1,6),6-(6,6)]
   131      21.521254      21.521254      21.521254    6[6-(1,6),6-(1,6),7-(6,6)]
   132      21.521251      21.521251      21.521251    6[6-(1,6),6-(1,6),6-(6,6)]
   133      21.521274      21.521274      21.521274    7[6-(6,6),6-(6,6),6-(6,6)]
   134      12.912782      12.912782      12.912782    7[6-(6,6),6-(6,6),6-(6,6)]
   135      12.912763      12.912763      12.912763    7[6-(6,6),6-(6,6),6-(6,6)]
   136      21.521255      21.521255      21.521255    7[6-(6,6),6-(6,6),6-(6,6)]
   137      17.501286      17.501286      17.501286    8[6-(6,8),29-(8,8,8)]
   138      19.002438      19.002438      19.002438    8[6-(6,8),29-(8,8,8)]
   139      26.109775      26.109775      26.109775    8[6-(6,8),29-(8,8,8)]
   140      10.393924      10.393924      10.393924    8[6-(6,8),29-(8,8,8)]
   141       8.324266       8.324266       8.324266    8[6-(6,8),29-(8,8,8)]
   142      24.040118      24.040118      24.040118    8[6-(6,8),29-(8,8,8)]
   143      16.932784      16.932784      16.932784    8[6-(6,8),29-(8,8,8)]
   144      15.431632      15.431632      15.431632    8[6-(6,8),29-(8,8,8)]
   145      16.932751      16.932751      16.932751    8[6-(6,8),29-(8,8,8)]
   146      15.431599      15.431599      15.431599    8[6-(6,8),29-(8,8,8)]
   147       8.324262       8.324262       8.324262    8[6-(6,8),29-(8,8,8)]
   148      24.040113      24.040113      24.040113    8[6-(6,8),29-(8,8,8)]
   149      26.109771      26.109771      26.109771    8[6-(6,8),29-(8,8,8)]
   150      10.393919      10.393919      10.393919    8[6-(6,8),29-(8,8,8)]
   151      17.501253      17.501253      17.501253    8[6-(6,8),29-(8,8,8)]
   152      19.002405      19.002405      19.002405    8[6-(6,8),29-(8,8,8)]
