# Supplementary material for: A collection of forcefield precursors for metal–organic frameworks
Source: RSC Adv. 2019 Nov 13;9(63):36492–507. doi: 10.1039/c9ra07327b (PMC9075174; doi:10.1039/c9ra07327b)
Supplement: RA-009-C9RA07327B-s2785 [file RA-009-C9RA07327B-s2785.txt]

XAFFUH_clean

24.087000    0.000000    0.000000
0.000000    36.329500    0.000000
0.000000    0.000000    36.329500

     1        12.0435        12.0435        12.0435    29[8-(6),8-(6),8-(6),8-(6)]
     2        12.0435        12.0435        12.0435    29[8-(6),8-(6),8-(6),8-(6)]
     3        12.0435        12.0435        12.0435    29[8-(6),8-(6),8-(6),8-(6)]
     4        12.0435        12.0435        12.0435    29[8-(6),8-(6),8-(6),8-(6)]
     5            0.0            0.0            0.0    29[8-(6),8-(6),8-(6),8-(6)]
     6            0.0            0.0            0.0    29[8-(6),8-(6),8-(6),8-(6)]
     7            0.0            0.0            0.0    29[8-(6),8-(6),8-(6),8-(6)]
     8            0.0            0.0            0.0    29[8-(6),8-(6),8-(6),8-(6)]
     9            0.0            0.0            0.0    29[8-(6),8-(6),8-(6),8-(6)]
    10            0.0            0.0            0.0    29[8-(6),8-(6),8-(6),8-(6)]
    11            0.0            0.0            0.0    29[8-(6),8-(6),8-(6),8-(6)]
    12            0.0            0.0            0.0    29[8-(6),8-(6),8-(6),8-(6)]
    13        12.0435        12.0435        12.0435    29[8-(6),8-(6),8-(6),8-(6)]
    14        12.0435        12.0435        12.0435    29[8-(6),8-(6),8-(6),8-(6)]
    15        12.0435        12.0435        12.0435    29[8-(6),8-(6),8-(6),8-(6)]
    16        12.0435        12.0435        12.0435    29[8-(6),8-(6),8-(6),8-(6)]
    17       7.953527       7.953527       7.953527    1[6-(6,6)]
    18       8.943503       8.943503       8.943503    1[6-(6,6)]
    19       4.769226       4.769226       4.769226    1[6-(6,6)]
    20       3.080727       3.080727       3.080727    1[6-(6,6)]
    21       8.982042       8.982042       8.982042    1[6-(6,6)]
    22       4.102016       4.102016       4.102016    1[6-(6,6)]
    23       3.097588       3.097588       3.097588    1[6-(6,6)]
    24       7.250187       7.250187       7.250187    1[6-(6,6)]
    25       4.167051       4.167051       4.167051    1[6-(6,6)]
    26       7.941484       7.941484       7.941484    1[6-(6,6)]
    27       4.793313       4.793313       4.793313    1[6-(6,6)]
    28       7.267048       7.267048       7.267048    1[6-(6,6)]
    29       7.953527       7.953527       7.953527    1[6-(6,6)]
    30       8.943503       8.943503       8.943503    1[6-(6,6)]
    31       4.769226       4.769226       4.769226    1[6-(6,6)]
    32       3.080727       3.080727       3.080727    1[6-(6,6)]
    33       8.982042       8.982042       8.982042    1[6-(6,6)]
    34       4.102016       4.102016       4.102016    1[6-(6,6)]
    35       3.097588       3.097588       3.097588    1[6-(6,6)]
    36       7.250187       7.250187       7.250187    1[6-(6,6)]
    37       4.167051       4.167051       4.167051    1[6-(6,6)]
    38       7.941484       7.941484       7.941484    1[6-(6,6)]
    39       4.793313       4.793313       4.793313    1[6-(6,6)]
    40       7.267048       7.267048       7.267048    1[6-(6,6)]
    41       7.953527       7.953527       7.953527    1[6-(6,6)]
    42       8.943503       8.943503       8.943503    1[6-(6,6)]
    43       4.769226       4.769226       4.769226    1[6-(6,6)]
    44       3.080727       3.080727       3.080727    1[6-(6,6)]
    45       8.982042       8.982042       8.982042    1[6-(6,6)]
    46       4.102016       4.102016       4.102016    1[6-(6,6)]
    47       3.097588       3.097588       3.097588    1[6-(6,6)]
    48       7.250187       7.250187       7.250187    1[6-(6,6)]
    49       4.167051       4.167051       4.167051    1[6-(6,6)]
    50       7.941484       7.941484       7.941484    1[6-(6,6)]
    51       4.793313       4.793313       4.793313    1[6-(6,6)]
    52       7.267048       7.267048       7.267048    1[6-(6,6)]
    53       7.953527       7.953527       7.953527    1[6-(6,6)]
    54       8.943503       8.943503       8.943503    1[6-(6,6)]
    55       4.769226       4.769226       4.769226    1[6-(6,6)]
    56       3.080727       3.080727       3.080727    1[6-(6,6)]
    57       8.982042       8.982042       8.982042    1[6-(6,6)]
    58       4.102016       4.102016       4.102016    1[6-(6,6)]
    59       3.097588       3.097588       3.097588    1[6-(6,6)]
    60       7.250187       7.250187       7.250187    1[6-(6,6)]
    61       4.167051       4.167051       4.167051    1[6-(6,6)]
    62       7.941484       7.941484       7.941484    1[6-(6,6)]
    63       4.793313       4.793313       4.793313    1[6-(6,6)]
    64       7.267048       7.267048       7.267048    1[6-(6,6)]
    65       4.089973       4.089973       4.089973    1[6-(6,6)]
    66       3.099997       3.099997       3.099997    1[6-(6,6)]
    67       7.274274       7.274274       7.274274    1[6-(6,6)]
    68       8.962773       8.962773       8.962773    1[6-(6,6)]
    69       3.061458       3.061458       3.061458    1[6-(6,6)]
    70       7.941484       7.941484       7.941484    1[6-(6,6)]
    71       8.945912       8.945912       8.945912    1[6-(6,6)]
    72       4.793313       4.793313       4.793313    1[6-(6,6)]
    73       7.876449       7.876449       7.876449    1[6-(6,6)]
    74       4.102016       4.102016       4.102016    1[6-(6,6)]
    75       7.250187       7.250187       7.250187    1[6-(6,6)]
    76       4.776452       4.776452       4.776452    1[6-(6,6)]
    77       4.089973       4.089973       4.089973    1[6-(6,6)]
    78       3.099997       3.099997       3.099997    1[6-(6,6)]
    79       7.274274       7.274274       7.274274    1[6-(6,6)]
    80       8.962773       8.962773       8.962773    1[6-(6,6)]
    81       3.061458       3.061458       3.061458    1[6-(6,6)]
    82       7.941484       7.941484       7.941484    1[6-(6,6)]
    83       8.945912       8.945912       8.945912    1[6-(6,6)]
    84       4.793313       4.793313       4.793313    1[6-(6,6)]
    85       7.876449       7.876449       7.876449    1[6-(6,6)]
    86       4.102016       4.102016       4.102016    1[6-(6,6)]
    87       7.250187       7.250187       7.250187    1[6-(6,6)]
    88       4.776452       4.776452       4.776452    1[6-(6,6)]
    89       4.089973       4.089973       4.089973    1[6-(6,6)]
    90       3.099997       3.099997       3.099997    1[6-(6,6)]
    91       7.274274       7.274274       7.274274    1[6-(6,6)]
    92       8.962773       8.962773       8.962773    1[6-(6,6)]
    93       3.061458       3.061458       3.061458    1[6-(6,6)]
    94       7.941484       7.941484       7.941484    1[6-(6,6)]
    95       8.945912       8.945912       8.945912    1[6-(6,6)]
    96       4.793313       4.793313       4.793313    1[6-(6,6)]
    97       7.876449       7.876449       7.876449    1[6-(6,6)]
    98       4.102016       4.102016       4.102016    1[6-(6,6)]
    99       7.250187       7.250187       7.250187    1[6-(6,6)]
   100       4.776452       4.776452       4.776452    1[6-(6,6)]
   101       4.089973       4.089973       4.089973    1[6-(6,6)]
   102       3.099997       3.099997       3.099997    1[6-(6,6)]
   103       7.274274       7.274274       7.274274    1[6-(6,6)]
   104       8.962773       8.962773       8.962773    1[6-(6,6)]
   105       3.061458       3.061458       3.061458    1[6-(6,6)]
   106       7.941484       7.941484       7.941484    1[6-(6,6)]
   107       8.945912       8.945912       8.945912    1[6-(6,6)]
   108       4.793313       4.793313       4.793313    1[6-(6,6)]
   109       7.876449       7.876449       7.876449    1[6-(6,6)]
   110       4.102016       4.102016       4.102016    1[6-(6,6)]
   111       7.250187       7.250187       7.250187    1[6-(6,6)]
   112       4.776452       4.776452       4.776452    1[6-(6,6)]
   113      16.133473      16.133473      16.133473    1[6-(6,6)]
   114      15.143497      15.143497      15.143497    1[6-(6,6)]
   115      19.317774      19.317774      19.317774    1[6-(6,6)]
   116      21.006273      21.006273      21.006273    1[6-(6,6)]
   117      15.104958      15.104958      15.104958    1[6-(6,6)]
   118      19.984984      19.984984      19.984984    1[6-(6,6)]
   119      20.989412      20.989412      20.989412    1[6-(6,6)]
   120      16.836813      16.836813      16.836813    1[6-(6,6)]
   121      19.919949      19.919949      19.919949    1[6-(6,6)]
   122      16.145516      16.145516      16.145516    1[6-(6,6)]
   123      19.293687      19.293687      19.293687    1[6-(6,6)]
   124      16.819952      16.819952      16.819952    1[6-(6,6)]
   125      16.133473      16.133473      16.133473    1[6-(6,6)]
   126      15.143497      15.143497      15.143497    1[6-(6,6)]
   127      19.317774      19.317774      19.317774    1[6-(6,6)]
   128      21.006273      21.006273      21.006273    1[6-(6,6)]
   129      15.104958      15.104958      15.104958    1[6-(6,6)]
   130      19.984984      19.984984      19.984984    1[6-(6,6)]
   131      20.989412      20.989412      20.989412    1[6-(6,6)]
   132      16.836813      16.836813      16.836813    1[6-(6,6)]
   133      19.919949      19.919949      19.919949    1[6-(6,6)]
   134      16.145516      16.145516      16.145516    1[6-(6,6)]
   135      19.293687      19.293687      19.293687    1[6-(6,6)]
   136      16.819952      16.819952      16.819952    1[6-(6,6)]
   137      16.133473      16.133473      16.133473    1[6-(6,6)]
   138      15.143497      15.143497      15.143497    1[6-(6,6)]
   139      19.317774      19.317774      19.317774    1[6-(6,6)]
   140      21.006273      21.006273      21.006273    1[6-(6,6)]
   141      15.104958      15.104958      15.104958    1[6-(6,6)]
   142      19.984984      19.984984      19.984984    1[6-(6,6)]
   143      20.989412      20.989412      20.989412    1[6-(6,6)]
   144      16.836813      16.836813      16.836813    1[6-(6,6)]
   145      19.919949      19.919949      19.919949    1[6-(6,6)]
   146      16.145516      16.145516      16.145516    1[6-(6,6)]
   147      19.293687      19.293687      19.293687    1[6-(6,6)]
   148      16.819952      16.819952      16.819952    1[6-(6,6)]
   149      16.133473      16.133473      16.133473    1[6-(6,6)]
   150      15.143497      15.143497      15.143497    1[6-(6,6)]
   151      19.317774      19.317774      19.317774    1[6-(6,6)]
   152      21.006273      21.006273      21.006273    1[6-(6,6)]
   153      15.104958      15.104958      15.104958    1[6-(6,6)]
   154      19.984984      19.984984      19.984984    1[6-(6,6)]
   155      20.989412      20.989412      20.989412    1[6-(6,6)]
   156      16.836813      16.836813      16.836813    1[6-(6,6)]
   157      19.919949      19.919949      19.919949    1[6-(6,6)]
   158      16.145516      16.145516      16.145516    1[6-(6,6)]
   159      19.293687      19.293687      19.293687    1[6-(6,6)]
   160      16.819952      16.819952      16.819952    1[6-(6,6)]
   161      19.997027      19.997027      19.997027    1[6-(6,6)]
   162      20.987003      20.987003      20.987003    1[6-(6,6)]
   163      16.812726      16.812726      16.812726    1[6-(6,6)]
   164      15.124227      15.124227      15.124227    1[6-(6,6)]
   165      21.025542      21.025542      21.025542    1[6-(6,6)]
   166      16.145516      16.145516      16.145516    1[6-(6,6)]
   167      15.141088      15.141088      15.141088    1[6-(6,6)]
   168      19.293687      19.293687      19.293687    1[6-(6,6)]
   169      16.210551      16.210551      16.210551    1[6-(6,6)]
   170      19.984984      19.984984      19.984984    1[6-(6,6)]
   171      16.836813      16.836813      16.836813    1[6-(6,6)]
   172      19.310548      19.310548      19.310548    1[6-(6,6)]
   173      19.997027      19.997027      19.997027    1[6-(6,6)]
   174      20.987003      20.987003      20.987003    1[6-(6,6)]
   175      16.812726      16.812726      16.812726    1[6-(6,6)]
   176      15.124227      15.124227      15.124227    1[6-(6,6)]
   177      21.025542      21.025542      21.025542    1[6-(6,6)]
   178      16.145516      16.145516      16.145516    1[6-(6,6)]
   179      15.141088      15.141088      15.141088    1[6-(6,6)]
   180      19.293687      19.293687      19.293687    1[6-(6,6)]
   181      16.210551      16.210551      16.210551    1[6-(6,6)]
   182      19.984984      19.984984      19.984984    1[6-(6,6)]
   183      16.836813      16.836813      16.836813    1[6-(6,6)]
   184      19.310548      19.310548      19.310548    1[6-(6,6)]
   185      19.997027      19.997027      19.997027    1[6-(6,6)]
   186      20.987003      20.987003      20.987003    1[6-(6,6)]
   187      16.812726      16.812726      16.812726    1[6-(6,6)]
   188      15.124227      15.124227      15.124227    1[6-(6,6)]
   189      21.025542      21.025542      21.025542    1[6-(6,6)]
   190      16.145516      16.145516      16.145516    1[6-(6,6)]
   191      15.141088      15.141088      15.141088    1[6-(6,6)]
   192      19.293687      19.293687      19.293687    1[6-(6,6)]
   193      16.210551      16.210551      16.210551    1[6-(6,6)]
   194      19.984984      19.984984      19.984984    1[6-(6,6)]
   195      16.836813      16.836813      16.836813    1[6-(6,6)]
   196      19.310548      19.310548      19.310548    1[6-(6,6)]
   197      19.997027      19.997027      19.997027    1[6-(6,6)]
   198      20.987003      20.987003      20.987003    1[6-(6,6)]
   199      16.812726      16.812726      16.812726    1[6-(6,6)]
   200      15.124227      15.124227      15.124227    1[6-(6,6)]
   201      21.025542      21.025542      21.025542    1[6-(6,6)]
   202      16.145516      16.145516      16.145516    1[6-(6,6)]
   203      15.141088      15.141088      15.141088    1[6-(6,6)]
   204      19.293687      19.293687      19.293687    1[6-(6,6)]
   205      16.210551      16.210551      16.210551    1[6-(6,6)]
   206      19.984984      19.984984      19.984984    1[6-(6,6)]
   207      16.836813      16.836813      16.836813    1[6-(6,6)]
   208      19.310548      19.310548      19.310548    1[6-(6,6)]
   209       7.153598       7.153598       7.153598    6[1-(0),6-(1,6),6-(6,6)]
   210        9.15017        9.15017        9.15017    6[6-(1,6),6-(1,6),6-(8,8)]
   211       7.093381       7.093381       7.093381    6[6-(1,6),6-(1,6),7-(6,6)]
   212       8.617606       8.617606       8.617606    6[1-(0),6-(1,6),6-(6,6)]
   213       4.961681       4.961681       4.961681    6[6-(1,6),6-(1,6),7-(6,6)]
   214       2.908746       2.908746       2.908746    6[6-(1,6),6-(1,6),6-(8,8)]
   215       4.437789       4.437789       4.437789    6[1-(0),6-(1,6),6-(6,7)]
   216       3.423244       3.423244       3.423244    6[1-(0),6-(1,6),6-(6,6)]
   217       8.633263       8.633263       8.633263    6[1-(0),6-(1,6),6-(6,6)]
   218       4.893997       4.893997       4.893997    6[1-(0),6-(1,6),6-(6,6)]
   219       3.429989       3.429989       3.429989    6[1-(0),6-(1,6),6-(6,6)]
   220       7.595835       7.595835       7.595835    6[1-(0),6-(1,6),6-(6,7)]
   221       4.926273       4.926273       4.926273    6[1-(0),6-(1,6),6-(6,7)]
   222       7.149744       7.149744       7.149744    6[1-(0),6-(1,6),6-(6,7)]
   223       4.451518       4.451518       4.451518    6[1-(0),6-(1,6),6-(6,7)]
   224       7.613901       7.613901       7.613901    6[1-(0),6-(1,6),6-(6,7)]
   225       10.23288       10.23288       10.23288    6[6-(6,6),8-(29),8-(29)]
   226        1.81905        1.81905        1.81905    6[6-(6,6),8-(29),8-(29)]
   227       7.153598       7.153598       7.153598    6[1-(0),6-(1,6),6-(6,6)]
   228        9.15017        9.15017        9.15017    6[6-(1,6),6-(1,6),6-(8,8)]
   229       7.093381       7.093381       7.093381    6[6-(1,6),6-(1,6),7-(6,6)]
   230       8.617606       8.617606       8.617606    6[1-(0),6-(1,6),6-(6,6)]
   231       4.961681       4.961681       4.961681    6[6-(1,6),6-(1,6),7-(6,6)]
   232       2.908746       2.908746       2.908746    6[6-(1,6),6-(1,6),6-(8,8)]
   233       4.437789       4.437789       4.437789    6[1-(0),6-(1,6),6-(6,7)]
   234       3.423244       3.423244       3.423244    6[1-(0),6-(1,6),6-(6,6)]
   235       8.633263       8.633263       8.633263    6[1-(0),6-(1,6),6-(6,6)]
   236       4.893997       4.893997       4.893997    6[1-(0),6-(1,6),6-(6,6)]
   237       3.429989       3.429989       3.429989    6[1-(0),6-(1,6),6-(6,6)]
   238       7.595835       7.595835       7.595835    6[1-(0),6-(1,6),6-(6,7)]
   239       4.926273       4.926273       4.926273    6[1-(0),6-(1,6),6-(6,7)]
   240       7.149744       7.149744       7.149744    6[1-(0),6-(1,6),6-(6,7)]
   241       4.451518       4.451518       4.451518    6[1-(0),6-(1,6),6-(6,7)]
   242       7.613901       7.613901       7.613901    6[1-(0),6-(1,6),6-(6,7)]
   243       10.23288       10.23288       10.23288    6[6-(6,6),8-(29),8-(29)]
   244        1.81905        1.81905        1.81905    6[6-(6,6),8-(29),8-(29)]
   245       7.153598       7.153598       7.153598    6[1-(0),6-(1,6),6-(6,6)]
   246        9.15017        9.15017        9.15017    6[6-(1,6),6-(1,6),6-(8,8)]
   247       7.093381       7.093381       7.093381    6[6-(1,6),6-(1,6),7-(6,6)]
   248       8.617606       8.617606       8.617606    6[1-(0),6-(1,6),6-(6,6)]
   249       4.961681       4.961681       4.961681    6[6-(1,6),6-(1,6),7-(6,6)]
   250       2.908746       2.908746       2.908746    6[6-(1,6),6-(1,6),6-(8,8)]
   251       4.437789       4.437789       4.437789    6[1-(0),6-(1,6),6-(6,7)]
   252       3.423244       3.423244       3.423244    6[1-(0),6-(1,6),6-(6,6)]
   253       8.633263       8.633263       8.633263    6[1-(0),6-(1,6),6-(6,6)]
   254       4.893997       4.893997       4.893997    6[1-(0),6-(1,6),6-(6,6)]
   255       3.429989       3.429989       3.429989    6[1-(0),6-(1,6),6-(6,6)]
   256       7.595835       7.595835       7.595835    6[1-(0),6-(1,6),6-(6,7)]
   257       4.926273       4.926273       4.926273    6[1-(0),6-(1,6),6-(6,7)]
   258       7.149744       7.149744       7.149744    6[1-(0),6-(1,6),6-(6,7)]
   259       4.451518       4.451518       4.451518    6[1-(0),6-(1,6),6-(6,7)]
   260       7.613901       7.613901       7.613901    6[1-(0),6-(1,6),6-(6,7)]
   261       10.23288       10.23288       10.23288    6[6-(6,6),8-(29),8-(29)]
   262        1.81905        1.81905        1.81905    6[6-(6,6),8-(29),8-(29)]
   263       7.153598       7.153598       7.153598    6[1-(0),6-(1,6),6-(6,6)]
   264        9.15017        9.15017        9.15017    6[6-(1,6),6-(1,6),6-(8,8)]
   265       7.093381       7.093381       7.093381    6[6-(1,6),6-(1,6),7-(6,6)]
   266       8.617606       8.617606       8.617606    6[1-(0),6-(1,6),6-(6,6)]
   267       4.961681       4.961681       4.961681    6[6-(1,6),6-(1,6),7-(6,6)]
   268       2.908746       2.908746       2.908746    6[6-(1,6),6-(1,6),6-(8,8)]
   269       4.437789       4.437789       4.437789    6[1-(0),6-(1,6),6-(6,7)]
   270       3.423244       3.423244       3.423244    6[1-(0),6-(1,6),6-(6,6)]
   271       8.633263       8.633263       8.633263    6[1-(0),6-(1,6),6-(6,6)]
   272       4.893997       4.893997       4.893997    6[1-(0),6-(1,6),6-(6,6)]
   273       3.429989       3.429989       3.429989    6[1-(0),6-(1,6),6-(6,6)]
   274       7.595835       7.595835       7.595835    6[1-(0),6-(1,6),6-(6,7)]
   275       4.926273       4.926273       4.926273    6[1-(0),6-(1,6),6-(6,7)]
   276       7.149744       7.149744       7.149744    6[1-(0),6-(1,6),6-(6,7)]
   277       4.451518       4.451518       4.451518    6[1-(0),6-(1,6),6-(6,7)]
   278       7.613901       7.613901       7.613901    6[1-(0),6-(1,6),6-(6,7)]
   279       10.23288       10.23288       10.23288    6[6-(6,6),8-(29),8-(29)]
   280        1.81905        1.81905        1.81905    6[6-(6,6),8-(29),8-(29)]
   281       4.889902       4.889902       4.889902    6[1-(0),6-(1,6),6-(6,6)]
   282        2.89333        2.89333        2.89333    6[6-(1,6),6-(1,6),6-(8,8)]
   283       4.950119       4.950119       4.950119    6[6-(1,6),6-(1,6),7-(6,6)]
   284       3.425894       3.425894       3.425894    6[1-(0),6-(1,6),6-(6,6)]
   285       7.081819       7.081819       7.081819    6[6-(1,6),6-(1,6),7-(6,6)]
   286       9.134754       9.134754       9.134754    6[6-(1,6),6-(1,6),6-(8,8)]
   287       7.605711       7.605711       7.605711    6[1-(0),6-(1,6),6-(6,7)]
   288       8.620256       8.620256       8.620256    6[1-(0),6-(1,6),6-(6,6)]
   289       3.410237       3.410237       3.410237    6[1-(0),6-(1,6),6-(6,6)]
   290       7.149503       7.149503       7.149503    6[1-(0),6-(1,6),6-(6,6)]
   291       8.613511       8.613511       8.613511    6[1-(0),6-(1,6),6-(6,6)]
   292       4.447665       4.447665       4.447665    6[1-(0),6-(1,6),6-(6,7)]
   293       7.117227       7.117227       7.117227    6[1-(0),6-(1,6),6-(6,7)]
   294       4.893756       4.893756       4.893756    6[1-(0),6-(1,6),6-(6,7)]
   295       7.591982       7.591982       7.591982    6[1-(0),6-(1,6),6-(6,7)]
   296       4.429599       4.429599       4.429599    6[1-(0),6-(1,6),6-(6,7)]
   297        1.81062        1.81062        1.81062    6[6-(6,6),8-(29),8-(29)]
   298       10.22445       10.22445       10.22445    6[6-(6,6),8-(29),8-(29)]
   299       4.889902       4.889902       4.889902    6[1-(0),6-(1,6),6-(6,6)]
   300        2.89333        2.89333        2.89333    6[6-(1,6),6-(1,6),6-(8,8)]
   301       4.950119       4.950119       4.950119    6[6-(1,6),6-(1,6),7-(6,6)]
   302       3.425894       3.425894       3.425894    6[1-(0),6-(1,6),6-(6,6)]
   303       7.081819       7.081819       7.081819    6[6-(1,6),6-(1,6),7-(6,6)]
   304       9.134754       9.134754       9.134754    6[6-(1,6),6-(1,6),6-(8,8)]
   305       7.605711       7.605711       7.605711    6[1-(0),6-(1,6),6-(6,7)]
   306       8.620256       8.620256       8.620256    6[1-(0),6-(1,6),6-(6,6)]
   307       3.410237       3.410237       3.410237    6[1-(0),6-(1,6),6-(6,6)]
   308       7.149503       7.149503       7.149503    6[1-(0),6-(1,6),6-(6,6)]
   309       8.613511       8.613511       8.613511    6[1-(0),6-(1,6),6-(6,6)]
   310       4.447665       4.447665       4.447665    6[1-(0),6-(1,6),6-(6,7)]
   311       7.117227       7.117227       7.117227    6[1-(0),6-(1,6),6-(6,7)]
   312       4.893756       4.893756       4.893756    6[1-(0),6-(1,6),6-(6,7)]
   313       7.591982       7.591982       7.591982    6[1-(0),6-(1,6),6-(6,7)]
   314       4.429599       4.429599       4.429599    6[1-(0),6-(1,6),6-(6,7)]
   315        1.81062        1.81062        1.81062    6[6-(6,6),8-(29),8-(29)]
   316       10.22445       10.22445       10.22445    6[6-(6,6),8-(29),8-(29)]
   317       4.889902       4.889902       4.889902    6[1-(0),6-(1,6),6-(6,6)]
   318        2.89333        2.89333        2.89333    6[6-(1,6),6-(1,6),6-(8,8)]
   319       4.950119       4.950119       4.950119    6[6-(1,6),6-(1,6),7-(6,6)]
   320       3.425894       3.425894       3.425894    6[1-(0),6-(1,6),6-(6,6)]
   321       7.081819       7.081819       7.081819    6[6-(1,6),6-(1,6),7-(6,6)]
   322       9.134754       9.134754       9.134754    6[6-(1,6),6-(1,6),6-(8,8)]
   323       7.605711       7.605711       7.605711    6[1-(0),6-(1,6),6-(6,7)]
   324       8.620256       8.620256       8.620256    6[1-(0),6-(1,6),6-(6,6)]
   325       3.410237       3.410237       3.410237    6[1-(0),6-(1,6),6-(6,6)]
   326       7.149503       7.149503       7.149503    6[1-(0),6-(1,6),6-(6,6)]
   327       8.613511       8.613511       8.613511    6[1-(0),6-(1,6),6-(6,6)]
   328       4.447665       4.447665       4.447665    6[1-(0),6-(1,6),6-(6,7)]
   329       7.117227       7.117227       7.117227    6[1-(0),6-(1,6),6-(6,7)]
   330       4.893756       4.893756       4.893756    6[1-(0),6-(1,6),6-(6,7)]
   331       7.591982       7.591982       7.591982    6[1-(0),6-(1,6),6-(6,7)]
   332       4.429599       4.429599       4.429599    6[1-(0),6-(1,6),6-(6,7)]
   333        1.81062        1.81062        1.81062    6[6-(6,6),8-(29),8-(29)]
   334       10.22445       10.22445       10.22445    6[6-(6,6),8-(29),8-(29)]
   335       4.889902       4.889902       4.889902    6[1-(0),6-(1,6),6-(6,6)]
   336        2.89333        2.89333        2.89333    6[6-(1,6),6-(1,6),6-(8,8)]
   337       4.950119       4.950119       4.950119    6[6-(1,6),6-(1,6),7-(6,6)]
   338       3.425894       3.425894       3.425894    6[1-(0),6-(1,6),6-(6,6)]
   339       7.081819       7.081819       7.081819    6[6-(1,6),6-(1,6),7-(6,6)]
   340       9.134754       9.134754       9.134754    6[6-(1,6),6-(1,6),6-(8,8)]
   341       7.605711       7.605711       7.605711    6[1-(0),6-(1,6),6-(6,7)]
   342       8.620256       8.620256       8.620256    6[1-(0),6-(1,6),6-(6,6)]
   343       3.410237       3.410237       3.410237    6[1-(0),6-(1,6),6-(6,6)]
   344       7.149503       7.149503       7.149503    6[1-(0),6-(1,6),6-(6,6)]
   345       8.613511       8.613511       8.613511    6[1-(0),6-(1,6),6-(6,6)]
   346       4.447665       4.447665       4.447665    6[1-(0),6-(1,6),6-(6,7)]
   347       7.117227       7.117227       7.117227    6[1-(0),6-(1,6),6-(6,7)]
   348       4.893756       4.893756       4.893756    6[1-(0),6-(1,6),6-(6,7)]
   349       7.591982       7.591982       7.591982    6[1-(0),6-(1,6),6-(6,7)]
   350       4.429599       4.429599       4.429599    6[1-(0),6-(1,6),6-(6,7)]
   351        1.81062        1.81062        1.81062    6[6-(6,6),8-(29),8-(29)]
   352       10.22445       10.22445       10.22445    6[6-(6,6),8-(29),8-(29)]
   353      16.933402      16.933402      16.933402    6[1-(0),6-(1,6),6-(6,6)]
   354       14.93683       14.93683       14.93683    6[6-(1,6),6-(1,6),6-(8,8)]
   355      16.993619      16.993619      16.993619    6[6-(1,6),6-(1,6),7-(6,6)]
   356      15.469394      15.469394      15.469394    6[1-(0),6-(1,6),6-(6,6)]
   357      19.125319      19.125319      19.125319    6[6-(1,6),6-(1,6),7-(6,6)]
   358      21.178254      21.178254      21.178254    6[6-(1,6),6-(1,6),6-(8,8)]
   359      19.649211      19.649211      19.649211    6[1-(0),6-(1,6),6-(6,7)]
   360      20.663756      20.663756      20.663756    6[1-(0),6-(1,6),6-(6,6)]
   361      15.453737      15.453737      15.453737    6[1-(0),6-(1,6),6-(6,6)]
   362      19.193003      19.193003      19.193003    6[1-(0),6-(1,6),6-(6,6)]
   363      20.657011      20.657011      20.657011    6[1-(0),6-(1,6),6-(6,6)]
   364      16.491165      16.491165      16.491165    6[1-(0),6-(1,6),6-(6,7)]
   365      19.160727      19.160727      19.160727    6[1-(0),6-(1,6),6-(6,7)]
   366      16.937256      16.937256      16.937256    6[1-(0),6-(1,6),6-(6,7)]
   367      19.635482      19.635482      19.635482    6[1-(0),6-(1,6),6-(6,7)]
   368      16.473099      16.473099      16.473099    6[1-(0),6-(1,6),6-(6,7)]
   369       13.85412       13.85412       13.85412    6[6-(6,6),8-(29),8-(29)]
   370       22.26795       22.26795       22.26795    6[6-(6,6),8-(29),8-(29)]
   371      16.933402      16.933402      16.933402    6[1-(0),6-(1,6),6-(6,6)]
   372       14.93683       14.93683       14.93683    6[6-(1,6),6-(1,6),6-(8,8)]
   373      16.993619      16.993619      16.993619    6[6-(1,6),6-(1,6),7-(6,6)]
   374      15.469394      15.469394      15.469394    6[1-(0),6-(1,6),6-(6,6)]
   375      19.125319      19.125319      19.125319    6[6-(1,6),6-(1,6),7-(6,6)]
   376      21.178254      21.178254      21.178254    6[6-(1,6),6-(1,6),6-(8,8)]
   377      19.649211      19.649211      19.649211    6[1-(0),6-(1,6),6-(6,7)]
   378      20.663756      20.663756      20.663756    6[1-(0),6-(1,6),6-(6,6)]
   379      15.453737      15.453737      15.453737    6[1-(0),6-(1,6),6-(6,6)]
   380      19.193003      19.193003      19.193003    6[1-(0),6-(1,6),6-(6,6)]
   381      20.657011      20.657011      20.657011    6[1-(0),6-(1,6),6-(6,6)]
   382      16.491165      16.491165      16.491165    6[1-(0),6-(1,6),6-(6,7)]
   383      19.160727      19.160727      19.160727    6[1-(0),6-(1,6),6-(6,7)]
   384      16.937256      16.937256      16.937256    6[1-(0),6-(1,6),6-(6,7)]
   385      19.635482      19.635482      19.635482    6[1-(0),6-(1,6),6-(6,7)]
   386      16.473099      16.473099      16.473099    6[1-(0),6-(1,6),6-(6,7)]
   387       13.85412       13.85412       13.85412    6[6-(6,6),8-(29),8-(29)]
   388       22.26795       22.26795       22.26795    6[6-(6,6),8-(29),8-(29)]
   389      16.933402      16.933402      16.933402    6[1-(0),6-(1,6),6-(6,6)]
   390       14.93683       14.93683       14.93683    6[6-(1,6),6-(1,6),6-(8,8)]
   391      16.993619      16.993619      16.993619    6[6-(1,6),6-(1,6),7-(6,6)]
   392      15.469394      15.469394      15.469394    6[1-(0),6-(1,6),6-(6,6)]
   393      19.125319      19.125319      19.125319    6[6-(1,6),6-(1,6),7-(6,6)]
   394      21.178254      21.178254      21.178254    6[6-(1,6),6-(1,6),6-(8,8)]
   395      19.649211      19.649211      19.649211    6[1-(0),6-(1,6),6-(6,7)]
   396      20.663756      20.663756      20.663756    6[1-(0),6-(1,6),6-(6,6)]
   397      15.453737      15.453737      15.453737    6[1-(0),6-(1,6),6-(6,6)]
   398      19.193003      19.193003      19.193003    6[1-(0),6-(1,6),6-(6,6)]
   399      20.657011      20.657011      20.657011    6[1-(0),6-(1,6),6-(6,6)]
   400      16.491165      16.491165      16.491165    6[1-(0),6-(1,6),6-(6,7)]
   401      19.160727      19.160727      19.160727    6[1-(0),6-(1,6),6-(6,7)]
   402      16.937256      16.937256      16.937256    6[1-(0),6-(1,6),6-(6,7)]
   403      19.635482      19.635482      19.635482    6[1-(0),6-(1,6),6-(6,7)]
   404      16.473099      16.473099      16.473099    6[1-(0),6-(1,6),6-(6,7)]
   405       13.85412       13.85412       13.85412    6[6-(6,6),8-(29),8-(29)]
   406       22.26795       22.26795       22.26795    6[6-(6,6),8-(29),8-(29)]
   407      16.933402      16.933402      16.933402    6[1-(0),6-(1,6),6-(6,6)]
   408       14.93683       14.93683       14.93683    6[6-(1,6),6-(1,6),6-(8,8)]
   409      16.993619      16.993619      16.993619    6[6-(1,6),6-(1,6),7-(6,6)]
   410      15.469394      15.469394      15.469394    6[1-(0),6-(1,6),6-(6,6)]
   411      19.125319      19.125319      19.125319    6[6-(1,6),6-(1,6),7-(6,6)]
   412      21.178254      21.178254      21.178254    6[6-(1,6),6-(1,6),6-(8,8)]
   413      19.649211      19.649211      19.649211    6[1-(0),6-(1,6),6-(6,7)]
   414      20.663756      20.663756      20.663756    6[1-(0),6-(1,6),6-(6,6)]
   415      15.453737      15.453737      15.453737    6[1-(0),6-(1,6),6-(6,6)]
   416      19.193003      19.193003      19.193003    6[1-(0),6-(1,6),6-(6,6)]
   417      20.657011      20.657011      20.657011    6[1-(0),6-(1,6),6-(6,6)]
   418      16.491165      16.491165      16.491165    6[1-(0),6-(1,6),6-(6,7)]
   419      19.160727      19.160727      19.160727    6[1-(0),6-(1,6),6-(6,7)]
   420      16.937256      16.937256      16.937256    6[1-(0),6-(1,6),6-(6,7)]
   421      19.635482      19.635482      19.635482    6[1-(0),6-(1,6),6-(6,7)]
   422      16.473099      16.473099      16.473099    6[1-(0),6-(1,6),6-(6,7)]
   423       13.85412       13.85412       13.85412    6[6-(6,6),8-(29),8-(29)]
   424       22.26795       22.26795       22.26795    6[6-(6,6),8-(29),8-(29)]
   425      19.197098      19.197098      19.197098    6[1-(0),6-(1,6),6-(6,6)]
   426       21.19367       21.19367       21.19367    6[6-(1,6),6-(1,6),6-(8,8)]
   427      19.136881      19.136881      19.136881    6[6-(1,6),6-(1,6),7-(6,6)]
   428      20.661106      20.661106      20.661106    6[1-(0),6-(1,6),6-(6,6)]
   429      17.005181      17.005181      17.005181    6[6-(1,6),6-(1,6),7-(6,6)]
   430      14.952246      14.952246      14.952246    6[6-(1,6),6-(1,6),6-(8,8)]
   431      16.481289      16.481289      16.481289    6[1-(0),6-(1,6),6-(6,7)]
   432      15.466744      15.466744      15.466744    6[1-(0),6-(1,6),6-(6,6)]
   433      20.676763      20.676763      20.676763    6[1-(0),6-(1,6),6-(6,6)]
   434      16.937497      16.937497      16.937497    6[1-(0),6-(1,6),6-(6,6)]
   435      15.473489      15.473489      15.473489    6[1-(0),6-(1,6),6-(6,6)]
   436      19.639335      19.639335      19.639335    6[1-(0),6-(1,6),6-(6,7)]
   437      16.969773      16.969773      16.969773    6[1-(0),6-(1,6),6-(6,7)]
   438      19.193244      19.193244      19.193244    6[1-(0),6-(1,6),6-(6,7)]
   439      16.495018      16.495018      16.495018    6[1-(0),6-(1,6),6-(6,7)]
   440      19.657401      19.657401      19.657401    6[1-(0),6-(1,6),6-(6,7)]
   441       22.27638       22.27638       22.27638    6[6-(6,6),8-(29),8-(29)]
   442       13.86255       13.86255       13.86255    6[6-(6,6),8-(29),8-(29)]
   443      19.197098      19.197098      19.197098    6[1-(0),6-(1,6),6-(6,6)]
   444       21.19367       21.19367       21.19367    6[6-(1,6),6-(1,6),6-(8,8)]
   445      19.136881      19.136881      19.136881    6[6-(1,6),6-(1,6),7-(6,6)]
   446      20.661106      20.661106      20.661106    6[1-(0),6-(1,6),6-(6,6)]
   447      17.005181      17.005181      17.005181    6[6-(1,6),6-(1,6),7-(6,6)]
   448      14.952246      14.952246      14.952246    6[6-(1,6),6-(1,6),6-(8,8)]
   449      16.481289      16.481289      16.481289    6[1-(0),6-(1,6),6-(6,7)]
   450      15.466744      15.466744      15.466744    6[1-(0),6-(1,6),6-(6,6)]
   451      20.676763      20.676763      20.676763    6[1-(0),6-(1,6),6-(6,6)]
   452      16.937497      16.937497      16.937497    6[1-(0),6-(1,6),6-(6,6)]
   453      15.473489      15.473489      15.473489    6[1-(0),6-(1,6),6-(6,6)]
   454      19.639335      19.639335      19.639335    6[1-(0),6-(1,6),6-(6,7)]
   455      16.969773      16.969773      16.969773    6[1-(0),6-(1,6),6-(6,7)]
   456      19.193244      19.193244      19.193244    6[1-(0),6-(1,6),6-(6,7)]
   457      16.495018      16.495018      16.495018    6[1-(0),6-(1,6),6-(6,7)]
   458      19.657401      19.657401      19.657401    6[1-(0),6-(1,6),6-(6,7)]
   459       22.27638       22.27638       22.27638    6[6-(6,6),8-(29),8-(29)]
   460       13.86255       13.86255       13.86255    6[6-(6,6),8-(29),8-(29)]
   461      19.197098      19.197098      19.197098    6[1-(0),6-(1,6),6-(6,6)]
   462       21.19367       21.19367       21.19367    6[6-(1,6),6-(1,6),6-(8,8)]
   463      19.136881      19.136881      19.136881    6[6-(1,6),6-(1,6),7-(6,6)]
   464      20.661106      20.661106      20.661106    6[1-(0),6-(1,6),6-(6,6)]
   465      17.005181      17.005181      17.005181    6[6-(1,6),6-(1,6),7-(6,6)]
   466      14.952246      14.952246      14.952246    6[6-(1,6),6-(1,6),6-(8,8)]
   467      16.481289      16.481289      16.481289    6[1-(0),6-(1,6),6-(6,7)]
   468      15.466744      15.466744      15.466744    6[1-(0),6-(1,6),6-(6,6)]
   469      20.676763      20.676763      20.676763    6[1-(0),6-(1,6),6-(6,6)]
   470      16.937497      16.937497      16.937497    6[1-(0),6-(1,6),6-(6,6)]
   471      15.473489      15.473489      15.473489    6[1-(0),6-(1,6),6-(6,6)]
   472      19.639335      19.639335      19.639335    6[1-(0),6-(1,6),6-(6,7)]
   473      16.969773      16.969773      16.969773    6[1-(0),6-(1,6),6-(6,7)]
   474      19.193244      19.193244      19.193244    6[1-(0),6-(1,6),6-(6,7)]
   475      16.495018      16.495018      16.495018    6[1-(0),6-(1,6),6-(6,7)]
   476      19.657401      19.657401      19.657401    6[1-(0),6-(1,6),6-(6,7)]
   477       22.27638       22.27638       22.27638    6[6-(6,6),8-(29),8-(29)]
   478       13.86255       13.86255       13.86255    6[6-(6,6),8-(29),8-(29)]
   479      19.197098      19.197098      19.197098    6[1-(0),6-(1,6),6-(6,6)]
   480       21.19367       21.19367       21.19367    6[6-(1,6),6-(1,6),6-(8,8)]
   481      19.136881      19.136881      19.136881    6[6-(1,6),6-(1,6),7-(6,6)]
   482      20.661106      20.661106      20.661106    6[1-(0),6-(1,6),6-(6,6)]
   483      17.005181      17.005181      17.005181    6[6-(1,6),6-(1,6),7-(6,6)]
   484      14.952246      14.952246      14.952246    6[6-(1,6),6-(1,6),6-(8,8)]
   485      16.481289      16.481289      16.481289    6[1-(0),6-(1,6),6-(6,7)]
   486      15.466744      15.466744      15.466744    6[1-(0),6-(1,6),6-(6,6)]
   487      20.676763      20.676763      20.676763    6[1-(0),6-(1,6),6-(6,6)]
   488      16.937497      16.937497      16.937497    6[1-(0),6-(1,6),6-(6,6)]
   489      15.473489      15.473489      15.473489    6[1-(0),6-(1,6),6-(6,6)]
   490      19.639335      19.639335      19.639335    6[1-(0),6-(1,6),6-(6,7)]
   491      16.969773      16.969773      16.969773    6[1-(0),6-(1,6),6-(6,7)]
   492      19.193244      19.193244      19.193244    6[1-(0),6-(1,6),6-(6,7)]
   493      16.495018      16.495018      16.495018    6[1-(0),6-(1,6),6-(6,7)]
   494      19.657401      19.657401      19.657401    6[1-(0),6-(1,6),6-(6,7)]
   495       22.27638       22.27638       22.27638    6[6-(6,6),8-(29),8-(29)]
   496       13.86255       13.86255       13.86255    6[6-(6,6),8-(29),8-(29)]
   497        6.02175        6.02175        6.02175    6[6-(1,6),6-(1,6),7-(6,6)]
   498        6.02175        6.02175        6.02175    6[6-(1,6),6-(1,6),6-(6,6)]
   499        6.02175        6.02175        6.02175    6[6-(1,6),6-(1,6),6-(6,6)]
   500        6.02175        6.02175        6.02175    6[6-(1,6),6-(1,6),7-(6,6)]
   501        6.02175        6.02175        6.02175    6[6-(1,6),6-(1,6),7-(6,6)]
   502        6.02175        6.02175        6.02175    6[6-(1,6),6-(1,6),6-(6,6)]
   503        6.02175        6.02175        6.02175    6[6-(1,6),6-(1,6),6-(6,6)]
   504        6.02175        6.02175        6.02175    6[6-(1,6),6-(1,6),7-(6,6)]
   505        6.02175        6.02175        6.02175    6[6-(1,6),6-(1,6),7-(6,6)]
   506        6.02175        6.02175        6.02175    6[6-(1,6),6-(1,6),6-(6,6)]
   507        6.02175        6.02175        6.02175    6[6-(1,6),6-(1,6),6-(6,6)]
   508        6.02175        6.02175        6.02175    6[6-(1,6),6-(1,6),7-(6,6)]
   509        6.02175        6.02175        6.02175    6[6-(1,6),6-(1,6),7-(6,6)]
   510        6.02175        6.02175        6.02175    6[6-(1,6),6-(1,6),6-(6,6)]
   511        6.02175        6.02175        6.02175    6[6-(1,6),6-(1,6),6-(6,6)]
   512        6.02175        6.02175        6.02175    6[6-(1,6),6-(1,6),7-(6,6)]
   513       18.06525       18.06525       18.06525    6[6-(1,6),6-(1,6),7-(6,6)]
   514       18.06525       18.06525       18.06525    6[6-(1,6),6-(1,6),6-(6,6)]
   515       18.06525       18.06525       18.06525    6[6-(1,6),6-(1,6),6-(6,6)]
   516       18.06525       18.06525       18.06525    6[6-(1,6),6-(1,6),7-(6,6)]
   517       18.06525       18.06525       18.06525    6[6-(1,6),6-(1,6),7-(6,6)]
   518       18.06525       18.06525       18.06525    6[6-(1,6),6-(1,6),6-(6,6)]
   519       18.06525       18.06525       18.06525    6[6-(1,6),6-(1,6),6-(6,6)]
   520       18.06525       18.06525       18.06525    6[6-(1,6),6-(1,6),7-(6,6)]
   521       18.06525       18.06525       18.06525    6[6-(1,6),6-(1,6),7-(6,6)]
   522       18.06525       18.06525       18.06525    6[6-(1,6),6-(1,6),6-(6,6)]
   523       18.06525       18.06525       18.06525    6[6-(1,6),6-(1,6),6-(6,6)]
   524       18.06525       18.06525       18.06525    6[6-(1,6),6-(1,6),7-(6,6)]
   525       18.06525       18.06525       18.06525    6[6-(1,6),6-(1,6),7-(6,6)]
   526       18.06525       18.06525       18.06525    6[6-(1,6),6-(1,6),6-(6,6)]
   527       18.06525       18.06525       18.06525    6[6-(1,6),6-(1,6),6-(6,6)]
   528       18.06525       18.06525       18.06525    6[6-(1,6),6-(1,6),7-(6,6)]
   529        6.02175        6.02175        6.02175    7[6-(6,6),6-(6,6),6-(6,6)]
   530        6.02175        6.02175        6.02175    7[6-(6,6),6-(6,6),6-(6,6)]
   531        6.02175        6.02175        6.02175    7[6-(6,6),6-(6,6),6-(6,6)]
   532        6.02175        6.02175        6.02175    7[6-(6,6),6-(6,6),6-(6,6)]
   533        6.02175        6.02175        6.02175    7[6-(6,6),6-(6,6),6-(6,6)]
   534        6.02175        6.02175        6.02175    7[6-(6,6),6-(6,6),6-(6,6)]
   535        6.02175        6.02175        6.02175    7[6-(6,6),6-(6,6),6-(6,6)]
   536        6.02175        6.02175        6.02175    7[6-(6,6),6-(6,6),6-(6,6)]
   537       18.06525       18.06525       18.06525    7[6-(6,6),6-(6,6),6-(6,6)]
   538       18.06525       18.06525       18.06525    7[6-(6,6),6-(6,6),6-(6,6)]
   539       18.06525       18.06525       18.06525    7[6-(6,6),6-(6,6),6-(6,6)]
   540       18.06525       18.06525       18.06525    7[6-(6,6),6-(6,6),6-(6,6)]
   541       18.06525       18.06525       18.06525    7[6-(6,6),6-(6,6),6-(6,6)]
   542       18.06525       18.06525       18.06525    7[6-(6,6),6-(6,6),6-(6,6)]
   543       18.06525       18.06525       18.06525    7[6-(6,6),6-(6,6),6-(6,6)]
   544       18.06525       18.06525       18.06525    7[6-(6,6),6-(6,6),6-(6,6)]
   545       10.65633       10.65633       10.65633    8[6-(6,8),29-(8,8,8)]
   546       1.394396       1.394396       1.394396    8[6-(6,8),29-(8,8,8)]
   547      10.646936      10.646936      10.646936    8[6-(6,8),29-(8,8,8)]
   548       1.389579       1.389579       1.389579    8[6-(6,8),29-(8,8,8)]
   549       10.65633       10.65633       10.65633    8[6-(6,8),29-(8,8,8)]
   550       1.394396       1.394396       1.394396    8[6-(6,8),29-(8,8,8)]
   551      10.646936      10.646936      10.646936    8[6-(6,8),29-(8,8,8)]
   552       1.389579       1.389579       1.389579    8[6-(6,8),29-(8,8,8)]
   553       10.65633       10.65633       10.65633    8[6-(6,8),29-(8,8,8)]
   554       1.394396       1.394396       1.394396    8[6-(6,8),29-(8,8,8)]
   555      10.646936      10.646936      10.646936    8[6-(6,8),29-(8,8,8)]
   556       1.389579       1.389579       1.389579    8[6-(6,8),29-(8,8,8)]
   557       10.65633       10.65633       10.65633    8[6-(6,8),29-(8,8,8)]
   558       1.394396       1.394396       1.394396    8[6-(6,8),29-(8,8,8)]
   559      10.646936      10.646936      10.646936    8[6-(6,8),29-(8,8,8)]
   560       1.389579       1.389579       1.389579    8[6-(6,8),29-(8,8,8)]
   561        1.38717        1.38717        1.38717    8[6-(6,8),29-(8,8,8)]
   562      10.649104      10.649104      10.649104    8[6-(6,8),29-(8,8,8)]
   563       1.396564       1.396564       1.396564    8[6-(6,8),29-(8,8,8)]
   564      10.653921      10.653921      10.653921    8[6-(6,8),29-(8,8,8)]
   565        1.38717        1.38717        1.38717    8[6-(6,8),29-(8,8,8)]
   566      10.649104      10.649104      10.649104    8[6-(6,8),29-(8,8,8)]
   567       1.396564       1.396564       1.396564    8[6-(6,8),29-(8,8,8)]
   568      10.653921      10.653921      10.653921    8[6-(6,8),29-(8,8,8)]
   569        1.38717        1.38717        1.38717    8[6-(6,8),29-(8,8,8)]
   570      10.649104      10.649104      10.649104    8[6-(6,8),29-(8,8,8)]
   571       1.396564       1.396564       1.396564    8[6-(6,8),29-(8,8,8)]
   572      10.653921      10.653921      10.653921    8[6-(6,8),29-(8,8,8)]
   573        1.38717        1.38717        1.38717    8[6-(6,8),29-(8,8,8)]
   574      10.649104      10.649104      10.649104    8[6-(6,8),29-(8,8,8)]
   575       1.396564       1.396564       1.396564    8[6-(6,8),29-(8,8,8)]
   576      10.653921      10.653921      10.653921    8[6-(6,8),29-(8,8,8)]
   577       13.43067       13.43067       13.43067    8[6-(6,8),29-(8,8,8)]
   578      22.692604      22.692604      22.692604    8[6-(6,8),29-(8,8,8)]
   579      13.440064      13.440064      13.440064    8[6-(6,8),29-(8,8,8)]
   580      22.697421      22.697421      22.697421    8[6-(6,8),29-(8,8,8)]
   581       13.43067       13.43067       13.43067    8[6-(6,8),29-(8,8,8)]
   582      22.692604      22.692604      22.692604    8[6-(6,8),29-(8,8,8)]
   583      13.440064      13.440064      13.440064    8[6-(6,8),29-(8,8,8)]
   584      22.697421      22.697421      22.697421    8[6-(6,8),29-(8,8,8)]
   585       13.43067       13.43067       13.43067    8[6-(6,8),29-(8,8,8)]
   586      22.692604      22.692604      22.692604    8[6-(6,8),29-(8,8,8)]
   587      13.440064      13.440064      13.440064    8[6-(6,8),29-(8,8,8)]
   588      22.697421      22.697421      22.697421    8[6-(6,8),29-(8,8,8)]
   589       13.43067       13.43067       13.43067    8[6-(6,8),29-(8,8,8)]
   590      22.692604      22.692604      22.692604    8[6-(6,8),29-(8,8,8)]
   591      13.440064      13.440064      13.440064    8[6-(6,8),29-(8,8,8)]
   592      22.697421      22.697421      22.697421    8[6-(6,8),29-(8,8,8)]
   593       22.69983       22.69983       22.69983    8[6-(6,8),29-(8,8,8)]
   594      13.437896      13.437896      13.437896    8[6-(6,8),29-(8,8,8)]
   595      22.690436      22.690436      22.690436    8[6-(6,8),29-(8,8,8)]
   596      13.433079      13.433079      13.433079    8[6-(6,8),29-(8,8,8)]
   597       22.69983       22.69983       22.69983    8[6-(6,8),29-(8,8,8)]
   598      13.437896      13.437896      13.437896    8[6-(6,8),29-(8,8,8)]
   599      22.690436      22.690436      22.690436    8[6-(6,8),29-(8,8,8)]
   600      13.433079      13.433079      13.433079    8[6-(6,8),29-(8,8,8)]
   601       22.69983       22.69983       22.69983    8[6-(6,8),29-(8,8,8)]
   602      13.437896      13.437896      13.437896    8[6-(6,8),29-(8,8,8)]
   603      22.690436      22.690436      22.690436    8[6-(6,8),29-(8,8,8)]
   604      13.433079      13.433079      13.433079    8[6-(6,8),29-(8,8,8)]
   605       22.69983       22.69983       22.69983    8[6-(6,8),29-(8,8,8)]
   606      13.437896      13.437896      13.437896    8[6-(6,8),29-(8,8,8)]
   607      22.690436      22.690436      22.690436    8[6-(6,8),29-(8,8,8)]
   608      13.433079      13.433079      13.433079    8[6-(6,8),29-(8,8,8)]
