# Supplementary material for: A collection of forcefield precursors for metal–organic frameworks
Source: RSC Adv. 2019 Nov 13;9(63):36492–507. doi: 10.1039/c9ra07327b (PMC9075174; doi:10.1039/c9ra07327b)
Supplement: RA-009-C9RA07327B-s2786 [file RA-009-C9RA07327B-s2786.txt]

XAFXOT_clean

4.558800    0.000000    0.000000
1.399113    11.819278    0.000000
1.429019    0.965098    15.706123

     1        5.73305        5.73305        5.73305    57[8-(6),8-(6),8-(6),8-(6),8-(6),8-(6),8-(6)]
     2       1.653882       1.653882       1.653882    57[8-(6),8-(6),8-(6),8-(6),8-(6),8-(6),8-(6)]
     3       2.970134       2.970134       2.970134    1[6-(1,6,7)]
     4       3.198957       3.198957       3.198957    1[6-(1,6,7)]
     5       5.332437       5.332437       5.332437    1[6-(1,6,7)]
     6       1.998086       1.998086       1.998086    1[6-(1,6,7)]
     7       3.743448       3.743448       3.743448    1[6-(1,6,7)]
     8       4.922421       4.922421       4.922421    1[6-(1,6,7)]
     9       2.574458       2.574458       2.574458    1[6-(1,6,7)]
    10       2.862918       2.862918       2.862918    1[6-(1,6,7)]
    11       2.649683       2.649683       2.649683    1[6-(1,6,7)]
    12       7.027246       7.027246       7.027246    1[6-(1,6,7)]
    13       5.151078       5.151078       5.151078    1[6-(1,6,7)]
    14       2.644753       2.644753       2.644753    1[6-(1,6,7)]
    15       4.416798       4.416798       4.416798    1[6-(1,6,7)]
    16       4.187975       4.187975       4.187975    1[6-(1,6,7)]
    17       2.054495       2.054495       2.054495    1[6-(1,6,7)]
    18       5.388846       5.388846       5.388846    1[6-(1,6,7)]
    19       3.643484       3.643484       3.643484    1[6-(1,6,7)]
    20       2.464511       2.464511       2.464511    1[6-(1,6,7)]
    21       4.812474       4.812474       4.812474    1[6-(1,6,7)]
    22       4.524014       4.524014       4.524014    1[6-(1,6,7)]
    23       4.737249       4.737249       4.737249    1[6-(1,6,7)]
    24       0.359686       0.359686       0.359686    1[6-(1,6,7)]
    25       2.235854       2.235854       2.235854    1[6-(1,6,7)]
    26       4.742179       4.742179       4.742179    1[6-(1,6,7)]
    27       3.242743       3.242743       3.242743    6[6-(1,1,7),8-(57),8-(57)]
    28       2.511265       2.511265       2.511265    6[1-(0),1-(0),6-(8,8),7-(6,6)]
    29       5.738118       5.738118       5.738118    6[1-(0),1-(0),6-(7,8),7-(6,6)]
    30        4.77277        4.77277        4.77277    6[6-(1,1,7),7-(6,6),8-(0)]
    31       5.571148       5.571148       5.571148    6[6-(1,1,7),7-(6,6),8-(57)]
    32       4.564882       4.564882       4.564882    6[1-(0),1-(0),6-(7,8),7-(6,6)]
    33       3.290179       3.290179       3.290179    6[1-(0),1-(0),6-(8,8),7-(6,6)]
    34       3.983159       3.983159       3.983159    6[6-(1,1,7),8-(57),8-(57)]
    35       3.786921       3.786921       3.786921    6[6-(1,1,7),8-(57),8-(57)]
    36       3.133012       3.133012       3.133012    6[1-(0),1-(0),6-(8,8),7-(6,6)]
    37       2.975756       2.975756       2.975756    6[6-(1,1,7),7-(6,6),8-(0)]
    38       3.329161       3.329161       3.329161    6[1-(0),1-(0),6-(7,8),7-(6,6)]
    39       4.144189       4.144189       4.144189    6[6-(1,1,7),8-(57),8-(57)]
    40       4.875667       4.875667       4.875667    6[1-(0),1-(0),6-(8,8),7-(6,6)]
    41       1.648814       1.648814       1.648814    6[1-(0),1-(0),6-(7,8),7-(6,6)]
    42       2.614162       2.614162       2.614162    6[6-(1,1,7),7-(6,6),8-(0)]
    43       1.815784       1.815784       1.815784    6[6-(1,1,7),7-(6,6),8-(57)]
    44        2.82205        2.82205        2.82205    6[1-(0),1-(0),6-(7,8),7-(6,6)]
    45       4.096753       4.096753       4.096753    6[1-(0),1-(0),6-(8,8),7-(6,6)]
    46       3.403773       3.403773       3.403773    6[6-(1,1,7),8-(57),8-(57)]
    47       3.600011       3.600011       3.600011    6[6-(1,1,7),8-(57),8-(57)]
    48        4.25392        4.25392        4.25392    6[1-(0),1-(0),6-(8,8),7-(6,6)]
    49       4.411176       4.411176       4.411176    6[6-(1,1,7),7-(6,6),8-(0)]
    50       4.057771       4.057771       4.057771    6[1-(0),1-(0),6-(7,8),7-(6,6)]
    51       1.573053       1.573053       1.573053    7[6-(1,1,6),6-(1,1,6),6-(6,8)]
    52       4.195167       4.195167       4.195167    7[6-(1,1,6),6-(1,1,6),6-(6,8)]
    53       4.089866       4.089866       4.089866    7[6-(1,1,6),6-(1,1,6),6-(6,8)]
    54       5.813879       5.813879       5.813879    7[6-(1,1,6),6-(1,1,6),6-(6,8)]
    55       3.191765       3.191765       3.191765    7[6-(1,1,6),6-(1,1,6),6-(6,8)]
    56       3.297066       3.297066       3.297066    7[6-(1,1,6),6-(1,1,6),6-(6,8)]
    57       3.941244       3.941244       3.941244    8[6-(6,8),57-(8,8,8,8,8,8)]
    58        6.61612        6.61612        6.61612    8[6-(6,8),57-(8,8,8,8,8,8)]
    59       1.322026       1.322026       1.322026    8[6-(6,7),57-(8,8,8,8,8,8)]
    60       4.513879       4.513879       4.513879    8[6-(6,7)]
    61       5.167799       5.167799       5.167799    8[6-(6,8),57-(8,8,8,8,8,8)]
    62       3.318841       3.318841       3.318841    8[6-(6,8),57-(8,8,8,8,8,8)]
    63       3.117099       3.117099       3.117099    8[6-(6,8),57-(8,8,8,8,8,8)]
    64        4.94219        4.94219        4.94219    8[6-(6,8),57-(8,8,8,8,8,8)]
    65       2.379258       2.379258       2.379258    8[6-(6,7)]
    66       3.445688       3.445688       3.445688    8[6-(6,8),57-(8,8,8,8,8,8)]
    67       0.770812       0.770812       0.770812    8[6-(6,8),57-(8,8,8,8,8,8)]
    68       6.064906       6.064906       6.064906    8[6-(6,7),57-(8,8,8,8,8,8)]
    69       2.873053       2.873053       2.873053    8[6-(6,7)]
    70       2.219133       2.219133       2.219133    8[6-(6,8),57-(8,8,8,8,8,8)]
    71       4.068091       4.068091       4.068091    8[6-(6,8),57-(8,8,8,8,8,8)]
    72       4.269833       4.269833       4.269833    8[6-(6,8),57-(8,8,8,8,8,8)]
    73       2.444742       2.444742       2.444742    8[6-(6,8),57-(8,8,8,8,8,8)]
    74       5.007674       5.007674       5.007674    8[6-(6,7)]
