# Supplementary material for: A collection of forcefield precursors for metal–organic frameworks
Source: RSC Adv. 2019 Nov 13;9(63):36492–507. doi: 10.1039/c9ra07327b (PMC9075174; doi:10.1039/c9ra07327b)
Supplement: RA-009-C9RA07327B-s2787 [file RA-009-C9RA07327B-s2787.txt]

XAGCUE_clean

20.483000    0.000000    0.000000
0.000000    20.483000    0.000000
0.000000    0.000000    20.483000

     1      12.468412      12.468412      12.468412    30[8-(30,30,30),8-(6),8-(6),8-(6,30),8-(6,30),8-(6,6)]
     2        9.01293        9.01293        9.01293    30[8-(30,30,30),8-(6),8-(6),8-(6),8-(6)]
     3       9.923604       9.923604       9.923604    30[8-(30,30,30),8-(30,30,30),8-(6,30),8-(6,30)]
     4      18.256088      18.256088      18.256088    30[8-(30,30,30),8-(6),8-(6),8-(6,30),8-(6,30),8-(6,6)]
     5        1.22857        1.22857        1.22857    30[8-(30,30,30),8-(6),8-(6),8-(6),8-(6)]
     6       0.317896       0.317896       0.317896    30[8-(30,30,30),8-(30,30,30),8-(6,30),8-(6,30)]
     7       8.014588       8.014588       8.014588    30[8-(30,30,30),8-(6),8-(6),8-(6,30),8-(6,30),8-(6,6)]
     8       11.47007       11.47007       11.47007    30[8-(30,30,30),8-(6),8-(6),8-(6),8-(6)]
     9      10.559396      10.559396      10.559396    30[8-(30,30,30),8-(30,30,30),8-(6,30),8-(6,30)]
    10       2.226912       2.226912       2.226912    30[8-(30,30,30),8-(6),8-(6),8-(6,30),8-(6,30),8-(6,6)]
    11       19.25443       19.25443       19.25443    30[8-(30,30,30),8-(6),8-(6),8-(6),8-(6)]
    12      20.165104      20.165104      20.165104    30[8-(30,30,30),8-(30,30,30),8-(6,30),8-(6,30)]
    13      16.945381      16.945381      16.945381    30[8-(30,30,30),8-(6),8-(6),8-(6,30),8-(6,30),8-(6,6)]
    14      20.263422      20.263422      20.263422    30[8-(30,30,30),8-(6),8-(6),8-(6),8-(6)]
    15      18.516018      18.516018      18.516018    30[8-(30,30,30),8-(30,30,30),8-(6,30),8-(6,30)]
    16       6.703881       6.703881       6.703881    30[8-(30,30,30),8-(6),8-(6),8-(6,30),8-(6,30),8-(6,6)]
    17      10.021922      10.021922      10.021922    30[8-(30,30,30),8-(6),8-(6),8-(6),8-(6)]
    18       8.274518       8.274518       8.274518    30[8-(30,30,30),8-(30,30,30),8-(6,30),8-(6,30)]
    19      13.779119      13.779119      13.779119    30[8-(30,30,30),8-(6),8-(6),8-(6,30),8-(6,30),8-(6,6)]
    20      10.461078      10.461078      10.461078    30[8-(30,30,30),8-(6),8-(6),8-(6),8-(6)]
    21      12.208482      12.208482      12.208482    30[8-(30,30,30),8-(30,30,30),8-(6,30),8-(6,30)]
    22       3.537619       3.537619       3.537619    30[8-(30,30,30),8-(6),8-(6),8-(6,30),8-(6,30),8-(6,6)]
    23       0.219578       0.219578       0.219578    30[8-(30,30,30),8-(6),8-(6),8-(6),8-(6)]
    24       1.966982       1.966982       1.966982    30[8-(30,30,30),8-(30,30,30),8-(6,30),8-(6,30)]
    25      17.403381      17.403381      17.403381    30[8-(30,30,30),8-(6),8-(6),8-(6,30),8-(6,30),8-(6,6)]
    26      15.441724      15.441724      15.441724    30[8-(30,30,30),8-(6),8-(6),8-(6),8-(6)]
    27      18.131961      18.131961      18.131961    30[8-(30,30,30),8-(30,30,30),8-(6,30),8-(6,30)]
    28       3.079619       3.079619       3.079619    30[8-(30,30,30),8-(6),8-(6),8-(6,30),8-(6,30),8-(6,6)]
    29       5.041276       5.041276       5.041276    30[8-(30,30,30),8-(6),8-(6),8-(6),8-(6)]
    30       2.351039       2.351039       2.351039    30[8-(30,30,30),8-(30,30,30),8-(6,30),8-(6,30)]
    31       7.161881       7.161881       7.161881    30[8-(30,30,30),8-(6),8-(6),8-(6,30),8-(6,30),8-(6,6)]
    32       5.200224       5.200224       5.200224    30[8-(30,30,30),8-(6),8-(6),8-(6),8-(6)]
    33       7.890461       7.890461       7.890461    30[8-(30,30,30),8-(30,30,30),8-(6,30),8-(6,30)]
    34      13.321119      13.321119      13.321119    30[8-(30,30,30),8-(6),8-(6),8-(6,30),8-(6,30),8-(6,6)]
    35      15.282776      15.282776      15.282776    30[8-(30,30,30),8-(6),8-(6),8-(6),8-(6)]
    36      12.592539      12.592539      12.592539    30[8-(30,30,30),8-(30,30,30),8-(6,30),8-(6,30)]
    37       8.014588       8.014588       8.014588    30[8-(30,30,30),8-(6),8-(6),8-(6,30),8-(6,30),8-(6,6)]
    38       11.47007       11.47007       11.47007    30[8-(30,30,30),8-(6),8-(6),8-(6),8-(6)]
    39      10.559396      10.559396      10.559396    30[8-(30,30,30),8-(30,30,30),8-(6,30),8-(6,30)]
    40       2.226912       2.226912       2.226912    30[8-(30,30,30),8-(6),8-(6),8-(6,30),8-(6,30),8-(6,6)]
    41       19.25443       19.25443       19.25443    30[8-(30,30,30),8-(6),8-(6),8-(6),8-(6)]
    42      20.165104      20.165104      20.165104    30[8-(30,30,30),8-(30,30,30),8-(6,30),8-(6,30)]
    43      12.468412      12.468412      12.468412    30[8-(30,30,30),8-(6),8-(6),8-(6,30),8-(6,30),8-(6,6)]
    44        9.01293        9.01293        9.01293    30[8-(30,30,30),8-(6),8-(6),8-(6),8-(6)]
    45       9.923604       9.923604       9.923604    30[8-(30,30,30),8-(30,30,30),8-(6,30),8-(6,30)]
    46      18.256088      18.256088      18.256088    30[8-(30,30,30),8-(6),8-(6),8-(6,30),8-(6,30),8-(6,6)]
    47        1.22857        1.22857        1.22857    30[8-(30,30,30),8-(6),8-(6),8-(6),8-(6)]
    48       0.317896       0.317896       0.317896    30[8-(30,30,30),8-(30,30,30),8-(6,30),8-(6,30)]
    49       3.537619       3.537619       3.537619    30[8-(30,30,30),8-(6),8-(6),8-(6,30),8-(6,30),8-(6,6)]
    50       0.219578       0.219578       0.219578    30[8-(30,30,30),8-(6),8-(6),8-(6),8-(6)]
    51       1.966982       1.966982       1.966982    30[8-(30,30,30),8-(30,30,30),8-(6,30),8-(6,30)]
    52      13.779119      13.779119      13.779119    30[8-(30,30,30),8-(6),8-(6),8-(6,30),8-(6,30),8-(6,6)]
    53      10.461078      10.461078      10.461078    30[8-(30,30,30),8-(6),8-(6),8-(6),8-(6)]
    54      12.208482      12.208482      12.208482    30[8-(30,30,30),8-(30,30,30),8-(6,30),8-(6,30)]
    55       6.703881       6.703881       6.703881    30[8-(30,30,30),8-(6),8-(6),8-(6,30),8-(6,30),8-(6,6)]
    56      10.021922      10.021922      10.021922    30[8-(30,30,30),8-(6),8-(6),8-(6),8-(6)]
    57       8.274518       8.274518       8.274518    30[8-(30,30,30),8-(30,30,30),8-(6,30),8-(6,30)]
    58      16.945381      16.945381      16.945381    30[8-(30,30,30),8-(6),8-(6),8-(6,30),8-(6,30),8-(6,6)]
    59      20.263422      20.263422      20.263422    30[8-(30,30,30),8-(6),8-(6),8-(6),8-(6)]
    60      18.516018      18.516018      18.516018    30[8-(30,30,30),8-(30,30,30),8-(6,30),8-(6,30)]
    61       3.079619       3.079619       3.079619    30[8-(30,30,30),8-(6),8-(6),8-(6,30),8-(6,30),8-(6,6)]
    62       5.041276       5.041276       5.041276    30[8-(30,30,30),8-(6),8-(6),8-(6),8-(6)]
    63       2.351039       2.351039       2.351039    30[8-(30,30,30),8-(30,30,30),8-(6,30),8-(6,30)]
    64      17.403381      17.403381      17.403381    30[8-(30,30,30),8-(6),8-(6),8-(6,30),8-(6,30),8-(6,6)]
    65      15.441724      15.441724      15.441724    30[8-(30,30,30),8-(6),8-(6),8-(6),8-(6)]
    66      18.131961      18.131961      18.131961    30[8-(30,30,30),8-(30,30,30),8-(6,30),8-(6,30)]
    67      13.321119      13.321119      13.321119    30[8-(30,30,30),8-(6),8-(6),8-(6,30),8-(6,30),8-(6,6)]
    68      15.282776      15.282776      15.282776    30[8-(30,30,30),8-(6),8-(6),8-(6),8-(6)]
    69      12.592539      12.592539      12.592539    30[8-(30,30,30),8-(30,30,30),8-(6,30),8-(6,30)]
    70       7.161881       7.161881       7.161881    30[8-(30,30,30),8-(6),8-(6),8-(6,30),8-(6,30),8-(6,6)]
    71       5.200224       5.200224       5.200224    30[8-(30,30,30),8-(6),8-(6),8-(6),8-(6)]
    72       7.890461       7.890461       7.890461    30[8-(30,30,30),8-(30,30,30),8-(6,30),8-(6,30)]
    73      12.744523      12.744523      12.744523    1[6-(6,6,8)]
    74      13.508538      13.508538      13.508538    1[6-(6,6,6)]
    75      14.213154      14.213154      14.213154    1[6-(6,6,6)]
    76      15.730944      15.730944      15.730944    1[6-(6,6,8)]
    77      17.979977      17.979977      17.979977    1[6-(6,6,8)]
    78      17.215962      17.215962      17.215962    1[6-(6,6,6)]
    79      16.511346      16.511346      16.511346    1[6-(6,6,6)]
    80      14.993556      14.993556      14.993556    1[6-(6,6,8)]
    81       7.738477       7.738477       7.738477    1[6-(6,6,8)]
    82       6.974462       6.974462       6.974462    1[6-(6,6,6)]
    83       6.269846       6.269846       6.269846    1[6-(6,6,6)]
    84       4.752056       4.752056       4.752056    1[6-(6,6,8)]
    85       2.503023       2.503023       2.503023    1[6-(6,6,8)]
    86       3.267039       3.267039       3.267039    1[6-(6,6,6)]
    87       3.971654       3.971654       3.971654    1[6-(6,6,6)]
    88       5.489444       5.489444       5.489444    1[6-(6,6,8)]
    89      18.176614      18.176614      18.176614    1[6-(6,6,8)]
    90        0.09627        0.09627        0.09627    1[6-(6,6,6)]
    91       0.200733       0.200733       0.200733    1[6-(6,6,6)]
    92      18.305657      18.305657      18.305657    1[6-(6,6,8)]
    93       7.935114       7.935114       7.935114    1[6-(6,6,8)]
    94       10.33777       10.33777       10.33777    1[6-(6,6,6)]
    95      10.442233      10.442233      10.442233    1[6-(6,6,6)]
    96       8.064157       8.064157       8.064157    1[6-(6,6,8)]
    97      12.547886      12.547886      12.547886    1[6-(6,6,8)]
    98       10.14523       10.14523       10.14523    1[6-(6,6,6)]
    99      10.040767      10.040767      10.040767    1[6-(6,6,6)]
   100      12.418843      12.418843      12.418843    1[6-(6,6,8)]
   101       2.306386       2.306386       2.306386    1[6-(6,6,8)]
   102       20.38673       20.38673       20.38673    1[6-(6,6,6)]
   103      20.282267      20.282267      20.282267    1[6-(6,6,6)]
   104       2.177343       2.177343       2.177343    1[6-(6,6,8)]
   105      14.250023      14.250023      14.250023    1[6-(6,6,8)]
   106      14.143512      14.143512      14.143512    1[6-(6,6,6)]
   107      16.322903      16.322903      16.322903    1[6-(6,6,6)]
   108      16.286033      16.286033      16.286033    1[6-(6,6,8)]
   109       6.232977       6.232977       6.232977    1[6-(6,6,8)]
   110       6.339489       6.339489       6.339489    1[6-(6,6,6)]
   111       4.160097       4.160097       4.160097    1[6-(6,6,6)]
   112       4.196967       4.196967       4.196967    1[6-(6,6,8)]
   113       4.008523       4.008523       4.008523    1[6-(6,6,8)]
   114       3.902011       3.902011       3.902011    1[6-(6,6,6)]
   115       6.081403       6.081403       6.081403    1[6-(6,6,6)]
   116       6.044533       6.044533       6.044533    1[6-(6,6,8)]
   117      16.474477      16.474477      16.474477    1[6-(6,6,8)]
   118      16.580989      16.580989      16.580989    1[6-(6,6,6)]
   119      14.401597      14.401597      14.401597    1[6-(6,6,6)]
   120      14.438467      14.438467      14.438467    1[6-(6,6,8)]
   121       7.738477       7.738477       7.738477    1[6-(6,6,8)]
   122       6.974462       6.974462       6.974462    1[6-(6,6,6)]
   123       6.269846       6.269846       6.269846    1[6-(6,6,6)]
   124       4.752056       4.752056       4.752056    1[6-(6,6,8)]
   125       2.503023       2.503023       2.503023    1[6-(6,6,8)]
   126       3.267039       3.267039       3.267039    1[6-(6,6,6)]
   127       3.971654       3.971654       3.971654    1[6-(6,6,6)]
   128       5.489444       5.489444       5.489444    1[6-(6,6,8)]
   129      12.744523      12.744523      12.744523    1[6-(6,6,8)]
   130      13.508538      13.508538      13.508538    1[6-(6,6,6)]
   131      14.213154      14.213154      14.213154    1[6-(6,6,6)]
   132      15.730944      15.730944      15.730944    1[6-(6,6,8)]
   133      17.979977      17.979977      17.979977    1[6-(6,6,8)]
   134      17.215962      17.215962      17.215962    1[6-(6,6,6)]
   135      16.511346      16.511346      16.511346    1[6-(6,6,6)]
   136      14.993556      14.993556      14.993556    1[6-(6,6,8)]
   137       2.306386       2.306386       2.306386    1[6-(6,6,8)]
   138       20.38673       20.38673       20.38673    1[6-(6,6,6)]
   139      20.282267      20.282267      20.282267    1[6-(6,6,6)]
   140       2.177343       2.177343       2.177343    1[6-(6,6,8)]
   141      12.547886      12.547886      12.547886    1[6-(6,6,8)]
   142       10.14523       10.14523       10.14523    1[6-(6,6,6)]
   143      10.040767      10.040767      10.040767    1[6-(6,6,6)]
   144      12.418843      12.418843      12.418843    1[6-(6,6,8)]
   145       7.935114       7.935114       7.935114    1[6-(6,6,8)]
   146       10.33777       10.33777       10.33777    1[6-(6,6,6)]
   147      10.442233      10.442233      10.442233    1[6-(6,6,6)]
   148       8.064157       8.064157       8.064157    1[6-(6,6,8)]
   149      18.176614      18.176614      18.176614    1[6-(6,6,8)]
   150        0.09627        0.09627        0.09627    1[6-(6,6,6)]
   151       0.200733       0.200733       0.200733    1[6-(6,6,6)]
   152      18.305657      18.305657      18.305657    1[6-(6,6,8)]
   153       6.232977       6.232977       6.232977    1[6-(6,6,8)]
   154       6.339489       6.339489       6.339489    1[6-(6,6,6)]
   155       4.160097       4.160097       4.160097    1[6-(6,6,6)]
   156       4.196967       4.196967       4.196967    1[6-(6,6,8)]
   157      14.250023      14.250023      14.250023    1[6-(6,6,8)]
   158      14.143512      14.143512      14.143512    1[6-(6,6,6)]
   159      16.322903      16.322903      16.322903    1[6-(6,6,6)]
   160      16.286033      16.286033      16.286033    1[6-(6,6,8)]
   161      16.474477      16.474477      16.474477    1[6-(6,6,8)]
   162      16.580989      16.580989      16.580989    1[6-(6,6,6)]
   163      14.401597      14.401597      14.401597    1[6-(6,6,6)]
   164      14.438467      14.438467      14.438467    1[6-(6,6,8)]
   165       4.008523       4.008523       4.008523    1[6-(6,6,8)]
   166       3.902011       3.902011       3.902011    1[6-(6,6,6)]
   167       6.081403       6.081403       6.081403    1[6-(6,6,6)]
   168       6.044533       6.044533       6.044533    1[6-(6,6,8)]
   169       13.01285       13.01285       13.01285    6[1-(0),6-(1,6,6),6-(8,8),8-(6,30)]
   170       11.75929       11.75929       11.75929    6[6-(1,6,8),8-(30),8-(30,30)]
   171      13.969406      13.969406      13.969406    6[1-(0),6-(1,6,6),6-(1,6,8),6-(8,8)]
   172      14.794871      14.794871      14.794871    6[6-(1,6,6),8-(30),8-(30)]
   173      14.755953      14.755953      14.755953    6[1-(0),6-(1,6,6),6-(1,6,8),6-(8,8)]
   174       16.09759       16.09759       16.09759    6[6-(1,6,6),8-(30),8-(30)]
   175      14.874755      14.874755      14.874755    6[1-(0),6-(1,6,6),6-(8,8),8-(6,30)]
   176      14.645345      14.645345      14.645345    6[6-(1,6,8),8-(30),8-(30,30)]
   177       17.71165       17.71165       17.71165    6[1-(0),6-(1,6,6),6-(8,8),8-(6,30)]
   178       18.96521       18.96521       18.96521    6[6-(1,6,8),8-(30),8-(30,30)]
   179      16.755094      16.755094      16.755094    6[1-(0),6-(1,6,6),6-(1,6,8),6-(8,8)]
   180      15.929629      15.929629      15.929629    6[6-(1,6,6),8-(30),8-(30)]
   181      15.968547      15.968547      15.968547    6[1-(0),6-(1,6,6),6-(1,6,8),6-(8,8)]
   182       14.62691       14.62691       14.62691    6[6-(1,6,6),8-(30),8-(30)]
   183      15.849745      15.849745      15.849745    6[1-(0),6-(1,6,6),6-(8,8),8-(6,30)]
   184      16.079155      16.079155      16.079155    6[6-(1,6,8),8-(30),8-(30,30)]
   185        7.47015        7.47015        7.47015    6[1-(0),6-(1,6,6),6-(8,8),8-(6,30)]
   186        8.72371        8.72371        8.72371    6[6-(1,6,8),8-(30),8-(30,30)]
   187       6.513594       6.513594       6.513594    6[1-(0),6-(1,6,6),6-(1,6,8),6-(8,8)]
   188       5.688129       5.688129       5.688129    6[6-(1,6,6),8-(30),8-(30)]
   189       5.727047       5.727047       5.727047    6[1-(0),6-(1,6,6),6-(1,6,8),6-(8,8)]
   190        4.38541        4.38541        4.38541    6[6-(1,6,6),8-(30),8-(30)]
   191       5.608245       5.608245       5.608245    6[1-(0),6-(1,6,6),6-(8,8),8-(6,30)]
   192       5.837655       5.837655       5.837655    6[6-(1,6,8),8-(30),8-(30,30)]
   193        2.77135        2.77135        2.77135    6[1-(0),6-(1,6,6),6-(8,8),8-(6,30)]
   194        1.51779        1.51779        1.51779    6[6-(1,6,8),8-(30),8-(30,30)]
   195       3.727906       3.727906       3.727906    6[1-(0),6-(1,6,6),6-(1,6,8),6-(8,8)]
   196       4.553371       4.553371       4.553371    6[6-(1,6,6),8-(30),8-(30)]
   197       4.514453       4.514453       4.514453    6[1-(0),6-(1,6,6),6-(1,6,8),6-(8,8)]
   198        5.85609        5.85609        5.85609    6[6-(1,6,6),8-(30),8-(30)]
   199       4.633255       4.633255       4.633255    6[1-(0),6-(1,6,6),6-(8,8),8-(6,30)]
   200       4.403845       4.403845       4.403845    6[6-(1,6,8),8-(30),8-(30,30)]
   201      18.756283      18.756283      18.756283    6[1-(0),6-(1,6,6),6-(8,8),8-(6,30)]
   202      19.311372      19.311372      19.311372    6[6-(1,6,8),8-(30),8-(30,30)]
   203       19.78453       19.78453       19.78453    6[1-(0),6-(1,6,6),6-(1,6,8),6-(8,8)]
   204      19.094253      19.094253      19.094253    6[6-(1,6,6),8-(30),8-(30)]
   205      20.089726      20.089726      20.089726    6[1-(0),6-(1,6,6),6-(1,6,8),6-(8,8)]
   206       0.307245       0.307245       0.307245    6[6-(1,6,6),8-(30),8-(30)]
   207      18.737848      18.737848      18.737848    6[1-(0),6-(1,6,6),6-(8,8),8-(6,30)]
   208      18.860746      18.860746      18.860746    6[6-(1,6,8),8-(30),8-(30,30)]
   209       8.514783       8.514783       8.514783    6[1-(0),6-(1,6,6),6-(8,8),8-(6,30)]
   210       9.069872       9.069872       9.069872    6[6-(1,6,8),8-(30),8-(30,30)]
   211        9.54303        9.54303        9.54303    6[1-(0),6-(1,6,6),6-(1,6,8),6-(8,8)]
   212       8.852753       8.852753       8.852753    6[6-(1,6,6),8-(30),8-(30)]
   213       9.848226       9.848226       9.848226    6[1-(0),6-(1,6,6),6-(1,6,8),6-(8,8)]
   214      10.548745      10.548745      10.548745    6[6-(1,6,6),8-(30),8-(30)]
   215       8.496348       8.496348       8.496348    6[1-(0),6-(1,6,6),6-(8,8),8-(6,30)]
   216       8.619246       8.619246       8.619246    6[6-(1,6,8),8-(30),8-(30,30)]
   217      11.968217      11.968217      11.968217    6[1-(0),6-(1,6,6),6-(8,8),8-(6,30)]
   218      11.413128      11.413128      11.413128    6[6-(1,6,8),8-(30),8-(30,30)]
   219       10.93997       10.93997       10.93997    6[1-(0),6-(1,6,6),6-(1,6,8),6-(8,8)]
   220      11.630247      11.630247      11.630247    6[6-(1,6,6),8-(30),8-(30)]
   221      10.634774      10.634774      10.634774    6[1-(0),6-(1,6,6),6-(1,6,8),6-(8,8)]
   222       9.934255       9.934255       9.934255    6[6-(1,6,6),8-(30),8-(30)]
   223      11.986652      11.986652      11.986652    6[1-(0),6-(1,6,6),6-(8,8),8-(6,30)]
   224      11.863754      11.863754      11.863754    6[6-(1,6,8),8-(30),8-(30,30)]
   225       1.726717       1.726717       1.726717    6[1-(0),6-(1,6,6),6-(8,8),8-(6,30)]
   226       1.171628       1.171628       1.171628    6[6-(1,6,8),8-(30),8-(30,30)]
   227        0.69847        0.69847        0.69847    6[1-(0),6-(1,6,6),6-(1,6,8),6-(8,8)]
   228       1.388747       1.388747       1.388747    6[6-(1,6,6),8-(30),8-(30)]
   229       0.393274       0.393274       0.393274    6[1-(0),6-(1,6,6),6-(1,6,8),6-(8,8)]
   230      20.175755      20.175755      20.175755    6[6-(1,6,6),8-(30),8-(30)]
   231       1.745152       1.745152       1.745152    6[1-(0),6-(1,6,6),6-(8,8),8-(6,30)]
   232       1.622254       1.622254       1.622254    6[6-(1,6,8),8-(30),8-(30,30)]
   233      14.993556      14.993556      14.993556    6[1-(0),6-(1,6,6),6-(8,8),8-(6,30)]
   234      15.667447      15.667447      15.667447    6[6-(1,6,8),8-(30),8-(30,30)]
   235      14.489674      14.489674      14.489674    6[1-(0),6-(1,6,6),6-(1,6,8),6-(8,8)]
   236      13.414317      13.414317      13.414317    6[6-(1,6,6),8-(30),8-(30)]
   237      15.763717      15.763717      15.763717    6[1-(0),6-(1,6,6),6-(1,6,8),6-(8,8)]
   238      15.487196      15.487196      15.487196    6[6-(1,6,6),8-(30),8-(30)]
   239      16.480622      16.480622      16.480622    6[1-(0),6-(1,6,6),6-(8,8),8-(6,30)]
   240      17.982026      17.982026      17.982026    6[6-(1,6,8),8-(30),8-(30,30)]
   241       5.489444       5.489444       5.489444    6[1-(0),6-(1,6,6),6-(8,8),8-(6,30)]
   242       4.815553       4.815553       4.815553    6[6-(1,6,8),8-(30),8-(30,30)]
   243       5.993326       5.993326       5.993326    6[1-(0),6-(1,6,6),6-(1,6,8),6-(8,8)]
   244       7.068683       7.068683       7.068683    6[6-(1,6,6),8-(30),8-(30)]
   245       4.719283       4.719283       4.719283    6[1-(0),6-(1,6,6),6-(1,6,8),6-(8,8)]
   246       4.995804       4.995804       4.995804    6[6-(1,6,6),8-(30),8-(30)]
   247       4.002378       4.002378       4.002378    6[1-(0),6-(1,6,6),6-(8,8),8-(6,30)]
   248       2.500974       2.500974       2.500974    6[6-(1,6,8),8-(30),8-(30,30)]
   249       4.752056       4.752056       4.752056    6[1-(0),6-(1,6,6),6-(8,8),8-(6,30)]
   250       5.425947       5.425947       5.425947    6[6-(1,6,8),8-(30),8-(30,30)]
   251       4.248174       4.248174       4.248174    6[1-(0),6-(1,6,6),6-(1,6,8),6-(8,8)]
   252       3.172817       3.172817       3.172817    6[6-(1,6,6),8-(30),8-(30)]
   253       5.522217       5.522217       5.522217    6[1-(0),6-(1,6,6),6-(1,6,8),6-(8,8)]
   254       5.245696       5.245696       5.245696    6[6-(1,6,6),8-(30),8-(30)]
   255       6.239122       6.239122       6.239122    6[1-(0),6-(1,6,6),6-(8,8),8-(6,30)]
   256       7.740526       7.740526       7.740526    6[6-(1,6,8),8-(30),8-(30,30)]
   257      15.730944      15.730944      15.730944    6[1-(0),6-(1,6,6),6-(8,8),8-(6,30)]
   258      15.057053      15.057053      15.057053    6[6-(1,6,8),8-(30),8-(30,30)]
   259      16.234826      16.234826      16.234826    6[1-(0),6-(1,6,6),6-(1,6,8),6-(8,8)]
   260      17.310183      17.310183      17.310183    6[6-(1,6,6),8-(30),8-(30)]
   261      14.960783      14.960783      14.960783    6[1-(0),6-(1,6,6),6-(1,6,8),6-(8,8)]
   262      15.237304      15.237304      15.237304    6[6-(1,6,6),8-(30),8-(30)]
   263      14.243878      14.243878      14.243878    6[1-(0),6-(1,6,6),6-(8,8),8-(6,30)]
   264      12.742474      12.742474      12.742474    6[6-(1,6,8),8-(30),8-(30,30)]
   265        7.47015        7.47015        7.47015    6[1-(0),6-(1,6,6),6-(8,8),8-(6,30)]
   266        8.72371        8.72371        8.72371    6[6-(1,6,8),8-(30),8-(30,30)]
   267       6.513594       6.513594       6.513594    6[1-(0),6-(1,6,6),6-(1,6,8),6-(8,8)]
   268       5.688129       5.688129       5.688129    6[6-(1,6,6),8-(30),8-(30)]
   269       5.727047       5.727047       5.727047    6[1-(0),6-(1,6,6),6-(1,6,8),6-(8,8)]
   270        4.38541        4.38541        4.38541    6[6-(1,6,6),8-(30),8-(30)]
   271       5.608245       5.608245       5.608245    6[1-(0),6-(1,6,6),6-(8,8),8-(6,30)]
   272       5.837655       5.837655       5.837655    6[6-(1,6,8),8-(30),8-(30,30)]
   273        2.77135        2.77135        2.77135    6[1-(0),6-(1,6,6),6-(8,8),8-(6,30)]
   274        1.51779        1.51779        1.51779    6[6-(1,6,8),8-(30),8-(30,30)]
   275       3.727906       3.727906       3.727906    6[1-(0),6-(1,6,6),6-(1,6,8),6-(8,8)]
   276       4.553371       4.553371       4.553371    6[6-(1,6,6),8-(30),8-(30)]
   277       4.514453       4.514453       4.514453    6[1-(0),6-(1,6,6),6-(1,6,8),6-(8,8)]
   278        5.85609        5.85609        5.85609    6[6-(1,6,6),8-(30),8-(30)]
   279       4.633255       4.633255       4.633255    6[1-(0),6-(1,6,6),6-(8,8),8-(6,30)]
   280       4.403845       4.403845       4.403845    6[6-(1,6,8),8-(30),8-(30,30)]
   281       13.01285       13.01285       13.01285    6[1-(0),6-(1,6,6),6-(8,8),8-(6,30)]
   282       11.75929       11.75929       11.75929    6[6-(1,6,8),8-(30),8-(30,30)]
   283      13.969406      13.969406      13.969406    6[1-(0),6-(1,6,6),6-(1,6,8),6-(8,8)]
   284      14.794871      14.794871      14.794871    6[6-(1,6,6),8-(30),8-(30)]
   285      14.755953      14.755953      14.755953    6[1-(0),6-(1,6,6),6-(1,6,8),6-(8,8)]
   286       16.09759       16.09759       16.09759    6[6-(1,6,6),8-(30),8-(30)]
   287      14.874755      14.874755      14.874755    6[1-(0),6-(1,6,6),6-(8,8),8-(6,30)]
   288      14.645345      14.645345      14.645345    6[6-(1,6,8),8-(30),8-(30,30)]
   289       17.71165       17.71165       17.71165    6[1-(0),6-(1,6,6),6-(8,8),8-(6,30)]
   290       18.96521       18.96521       18.96521    6[6-(1,6,8),8-(30),8-(30,30)]
   291      16.755094      16.755094      16.755094    6[1-(0),6-(1,6,6),6-(1,6,8),6-(8,8)]
   292      15.929629      15.929629      15.929629    6[6-(1,6,6),8-(30),8-(30)]
   293      15.968547      15.968547      15.968547    6[1-(0),6-(1,6,6),6-(1,6,8),6-(8,8)]
   294       14.62691       14.62691       14.62691    6[6-(1,6,6),8-(30),8-(30)]
   295      15.849745      15.849745      15.849745    6[1-(0),6-(1,6,6),6-(8,8),8-(6,30)]
   296      16.079155      16.079155      16.079155    6[6-(1,6,8),8-(30),8-(30,30)]
   297       1.726717       1.726717       1.726717    6[1-(0),6-(1,6,6),6-(8,8),8-(6,30)]
   298       1.171628       1.171628       1.171628    6[6-(1,6,8),8-(30),8-(30,30)]
   299        0.69847        0.69847        0.69847    6[1-(0),6-(1,6,6),6-(1,6,8),6-(8,8)]
   300       1.388747       1.388747       1.388747    6[6-(1,6,6),8-(30),8-(30)]
   301       0.393274       0.393274       0.393274    6[1-(0),6-(1,6,6),6-(1,6,8),6-(8,8)]
   302      20.175755      20.175755      20.175755    6[6-(1,6,6),8-(30),8-(30)]
   303       1.745152       1.745152       1.745152    6[1-(0),6-(1,6,6),6-(8,8),8-(6,30)]
   304       1.622254       1.622254       1.622254    6[6-(1,6,8),8-(30),8-(30,30)]
   305      11.968217      11.968217      11.968217    6[1-(0),6-(1,6,6),6-(8,8),8-(6,30)]
   306      11.413128      11.413128      11.413128    6[6-(1,6,8),8-(30),8-(30,30)]
   307       10.93997       10.93997       10.93997    6[1-(0),6-(1,6,6),6-(1,6,8),6-(8,8)]
   308      11.630247      11.630247      11.630247    6[6-(1,6,6),8-(30),8-(30)]
   309      10.634774      10.634774      10.634774    6[1-(0),6-(1,6,6),6-(1,6,8),6-(8,8)]
   310       9.934255       9.934255       9.934255    6[6-(1,6,6),8-(30),8-(30)]
   311      11.986652      11.986652      11.986652    6[1-(0),6-(1,6,6),6-(8,8),8-(6,30)]
   312      11.863754      11.863754      11.863754    6[6-(1,6,8),8-(30),8-(30,30)]
   313       8.514783       8.514783       8.514783    6[1-(0),6-(1,6,6),6-(8,8),8-(6,30)]
   314       9.069872       9.069872       9.069872    6[6-(1,6,8),8-(30),8-(30,30)]
   315        9.54303        9.54303        9.54303    6[1-(0),6-(1,6,6),6-(1,6,8),6-(8,8)]
   316       8.852753       8.852753       8.852753    6[6-(1,6,6),8-(30),8-(30)]
   317       9.848226       9.848226       9.848226    6[1-(0),6-(1,6,6),6-(1,6,8),6-(8,8)]
   318      10.548745      10.548745      10.548745    6[6-(1,6,6),8-(30),8-(30)]
   319       8.496348       8.496348       8.496348    6[1-(0),6-(1,6,6),6-(8,8),8-(6,30)]
   320       8.619246       8.619246       8.619246    6[6-(1,6,8),8-(30),8-(30,30)]
   321      18.756283      18.756283      18.756283    6[1-(0),6-(1,6,6),6-(8,8),8-(6,30)]
   322      19.311372      19.311372      19.311372    6[6-(1,6,8),8-(30),8-(30,30)]
   323       19.78453       19.78453       19.78453    6[1-(0),6-(1,6,6),6-(1,6,8),6-(8,8)]
   324      19.094253      19.094253      19.094253    6[6-(1,6,6),8-(30),8-(30)]
   325      20.089726      20.089726      20.089726    6[1-(0),6-(1,6,6),6-(1,6,8),6-(8,8)]
   326       0.307245       0.307245       0.307245    6[6-(1,6,6),8-(30),8-(30)]
   327      18.737848      18.737848      18.737848    6[1-(0),6-(1,6,6),6-(8,8),8-(6,30)]
   328      18.860746      18.860746      18.860746    6[6-(1,6,8),8-(30),8-(30,30)]
   329       5.489444       5.489444       5.489444    6[1-(0),6-(1,6,6),6-(8,8),8-(6,30)]
   330       4.815553       4.815553       4.815553    6[6-(1,6,8),8-(30),8-(30,30)]
   331       5.993326       5.993326       5.993326    6[1-(0),6-(1,6,6),6-(1,6,8),6-(8,8)]
   332       7.068683       7.068683       7.068683    6[6-(1,6,6),8-(30),8-(30)]
   333       4.719283       4.719283       4.719283    6[1-(0),6-(1,6,6),6-(1,6,8),6-(8,8)]
   334       4.995804       4.995804       4.995804    6[6-(1,6,6),8-(30),8-(30)]
   335       4.002378       4.002378       4.002378    6[1-(0),6-(1,6,6),6-(8,8),8-(6,30)]
   336       2.500974       2.500974       2.500974    6[6-(1,6,8),8-(30),8-(30,30)]
   337      14.993556      14.993556      14.993556    6[1-(0),6-(1,6,6),6-(8,8),8-(6,30)]
   338      15.667447      15.667447      15.667447    6[6-(1,6,8),8-(30),8-(30,30)]
   339      14.489674      14.489674      14.489674    6[1-(0),6-(1,6,6),6-(1,6,8),6-(8,8)]
   340      13.414317      13.414317      13.414317    6[6-(1,6,6),8-(30),8-(30)]
   341      15.763717      15.763717      15.763717    6[1-(0),6-(1,6,6),6-(1,6,8),6-(8,8)]
   342      15.487196      15.487196      15.487196    6[6-(1,6,6),8-(30),8-(30)]
   343      16.480622      16.480622      16.480622    6[1-(0),6-(1,6,6),6-(8,8),8-(6,30)]
   344      17.982026      17.982026      17.982026    6[6-(1,6,8),8-(30),8-(30,30)]
   345      15.730944      15.730944      15.730944    6[1-(0),6-(1,6,6),6-(8,8),8-(6,30)]
   346      15.057053      15.057053      15.057053    6[6-(1,6,8),8-(30),8-(30,30)]
   347      16.234826      16.234826      16.234826    6[1-(0),6-(1,6,6),6-(1,6,8),6-(8,8)]
   348      17.310183      17.310183      17.310183    6[6-(1,6,6),8-(30),8-(30)]
   349      14.960783      14.960783      14.960783    6[1-(0),6-(1,6,6),6-(1,6,8),6-(8,8)]
   350      15.237304      15.237304      15.237304    6[6-(1,6,6),8-(30),8-(30)]
   351      14.243878      14.243878      14.243878    6[1-(0),6-(1,6,6),6-(8,8),8-(6,30)]
   352      12.742474      12.742474      12.742474    6[6-(1,6,8),8-(30),8-(30,30)]
   353       4.752056       4.752056       4.752056    6[1-(0),6-(1,6,6),6-(8,8),8-(6,30)]
   354       5.425947       5.425947       5.425947    6[6-(1,6,8),8-(30),8-(30,30)]
   355       4.248174       4.248174       4.248174    6[1-(0),6-(1,6,6),6-(1,6,8),6-(8,8)]
   356       3.172817       3.172817       3.172817    6[6-(1,6,6),8-(30),8-(30)]
   357       5.522217       5.522217       5.522217    6[1-(0),6-(1,6,6),6-(1,6,8),6-(8,8)]
   358       5.245696       5.245696       5.245696    6[6-(1,6,6),8-(30),8-(30)]
   359       6.239122       6.239122       6.239122    6[1-(0),6-(1,6,6),6-(8,8),8-(6,30)]
   360       7.740526       7.740526       7.740526    6[6-(1,6,8),8-(30),8-(30,30)]
   361      13.758431      13.758431      13.758431    8[6-(1,6,6),6-(1,6,6),30-(8,8,8,8,8)]
   362      11.396741      11.396741      11.396741    8[6-(6,8),30-(8,8,8),30-(8,8,8,8,8)]
   363      11.124317      11.124317      11.124317    8[6-(6,8),30-(8,8,8,8)]
   364      14.374969      14.374969      14.374969    8[6-(6,8),30-(8,8,8,8)]
   365      15.716606      15.716606      15.716606    8[6-(6,8),30-(8,8,8,8,8)]
   366      15.986982      15.986982      15.986982    8[6-(6,8),30-(8,8,8,8,8)]
   367      17.185237      17.185237      17.185237    8[6-(6,8),30-(8,8,8,8)]
   368      15.544549      15.544549      15.544549    8[6-(6,8),30-(8,8,8,8)]
   369      13.586374      13.586374      13.586374    8[6-(6,8),30-(8,8,8),30-(8,8,8,8,8)]
   370      11.136607      11.136607      11.136607    8[30-(8,8,8),30-(8,8,8),30-(8,8,8,8),30-(8,8,8,8,8)]
   371      16.966069      16.966069      16.966069    8[6-(1,6,6),6-(1,6,6),30-(8,8,8,8,8)]
   372      19.327759      19.327759      19.327759    8[6-(6,8),30-(8,8,8),30-(8,8,8,8,8)]
   373      19.600183      19.600183      19.600183    8[6-(6,8),30-(8,8,8,8)]
   374      16.349531      16.349531      16.349531    8[6-(6,8),30-(8,8,8,8)]
   375      15.007894      15.007894      15.007894    8[6-(6,8),30-(8,8,8,8,8)]
   376      14.737519      14.737519      14.737519    8[6-(6,8),30-(8,8,8,8,8)]
   377      13.539263      13.539263      13.539263    8[6-(6,8),30-(8,8,8,8)]
   378      15.179951      15.179951      15.179951    8[6-(6,8),30-(8,8,8,8)]
   379      17.138126      17.138126      17.138126    8[6-(6,8),30-(8,8,8),30-(8,8,8,8,8)]
   380      19.587893      19.587893      19.587893    8[30-(8,8,8),30-(8,8,8),30-(8,8,8,8),30-(8,8,8,8,8)]
   381       6.724569       6.724569       6.724569    8[6-(1,6,6),6-(1,6,6),30-(8,8,8,8,8)]
   382       9.086259       9.086259       9.086259    8[6-(6,8),30-(8,8,8),30-(8,8,8,8,8)]
   383       9.358683       9.358683       9.358683    8[6-(6,8),30-(8,8,8,8)]
   384       6.108031       6.108031       6.108031    8[6-(6,8),30-(8,8,8,8)]
   385       4.766394       4.766394       4.766394    8[6-(6,8),30-(8,8,8,8,8)]
   386       4.496019       4.496019       4.496019    8[6-(6,8),30-(8,8,8,8,8)]
   387       3.297763       3.297763       3.297763    8[6-(6,8),30-(8,8,8,8)]
   388       4.938451       4.938451       4.938451    8[6-(6,8),30-(8,8,8,8)]
   389       6.896626       6.896626       6.896626    8[6-(6,8),30-(8,8,8),30-(8,8,8,8,8)]
   390       9.346393       9.346393       9.346393    8[30-(8,8,8),30-(8,8,8),30-(8,8,8,8),30-(8,8,8,8,8)]
   391       3.516931       3.516931       3.516931    8[6-(1,6,6),6-(1,6,6),30-(8,8,8,8,8)]
   392       1.155241       1.155241       1.155241    8[6-(6,8),30-(8,8,8),30-(8,8,8,8,8)]
   393       0.882817       0.882817       0.882817    8[6-(6,8),30-(8,8,8,8)]
   394       4.133469       4.133469       4.133469    8[6-(6,8),30-(8,8,8,8)]
   395       5.475106       5.475106       5.475106    8[6-(6,8),30-(8,8,8,8,8)]
   396       5.745482       5.745482       5.745482    8[6-(6,8),30-(8,8,8,8,8)]
   397       6.943737       6.943737       6.943737    8[6-(6,8),30-(8,8,8,8)]
   398       5.303049       5.303049       5.303049    8[6-(6,8),30-(8,8,8,8)]
   399       3.344874       3.344874       3.344874    8[6-(6,8),30-(8,8,8),30-(8,8,8,8,8)]
   400       0.895107       0.895107       0.895107    8[30-(8,8,8),30-(8,8,8),30-(8,8,8,8),30-(8,8,8,8,8)]
   401      17.955398      17.955398      17.955398    8[6-(1,6,6),6-(1,6,6),30-(8,8,8,8,8)]
   402       18.71122       18.71122       18.71122    8[6-(6,8),30-(8,8,8),30-(8,8,8,8,8)]
   403      20.200335      20.200335      20.200335    8[6-(6,8),30-(8,8,8,8)]
   404      19.331855      19.331855      19.331855    8[6-(6,8),30-(8,8,8,8)]
   405      18.391686      18.391686      18.391686    8[6-(6,8),30-(8,8,8,8,8)]
   406       1.345733       1.345733       1.345733    8[6-(6,8),30-(8,8,8,8,8)]
   407      20.339619      20.339619      20.339619    8[6-(6,8),30-(8,8,8,8)]
   408      19.417884      19.417884      19.417884    8[6-(6,8),30-(8,8,8,8)]
   409      18.471569      18.471569      18.471569    8[6-(6,8),30-(8,8,8),30-(8,8,8,8,8)]
   410      17.234396      17.234396      17.234396    8[30-(8,8,8),30-(8,8,8),30-(8,8,8,8),30-(8,8,8,8,8)]
   411       7.713898       7.713898       7.713898    8[6-(1,6,6),6-(1,6,6),30-(8,8,8,8,8)]
   412        8.46972        8.46972        8.46972    8[6-(6,8),30-(8,8,8),30-(8,8,8,8,8)]
   413       9.958835       9.958835       9.958835    8[6-(6,8),30-(8,8,8,8)]
   414       9.090355       9.090355       9.090355    8[6-(6,8),30-(8,8,8,8)]
   415       8.150186       8.150186       8.150186    8[6-(6,8),30-(8,8,8,8,8)]
   416      11.587233      11.587233      11.587233    8[6-(6,8),30-(8,8,8,8,8)]
   417      10.098119      10.098119      10.098119    8[6-(6,8),30-(8,8,8,8)]
   418       9.176384       9.176384       9.176384    8[6-(6,8),30-(8,8,8,8)]
   419       8.230069       8.230069       8.230069    8[6-(6,8),30-(8,8,8),30-(8,8,8,8,8)]
   420       6.992896       6.992896       6.992896    8[30-(8,8,8),30-(8,8,8),30-(8,8,8,8),30-(8,8,8,8,8)]
   421      12.769102      12.769102      12.769102    8[6-(1,6,6),6-(1,6,6),30-(8,8,8,8,8)]
   422       12.01328       12.01328       12.01328    8[6-(6,8),30-(8,8,8),30-(8,8,8,8,8)]
   423      10.524165      10.524165      10.524165    8[6-(6,8),30-(8,8,8,8)]
   424      11.392645      11.392645      11.392645    8[6-(6,8),30-(8,8,8,8)]
   425      12.332814      12.332814      12.332814    8[6-(6,8),30-(8,8,8,8,8)]
   426       8.895767       8.895767       8.895767    8[6-(6,8),30-(8,8,8,8,8)]
   427      10.384881      10.384881      10.384881    8[6-(6,8),30-(8,8,8,8)]
   428      11.306616      11.306616      11.306616    8[6-(6,8),30-(8,8,8,8)]
   429      12.252931      12.252931      12.252931    8[6-(6,8),30-(8,8,8),30-(8,8,8,8,8)]
   430      13.490104      13.490104      13.490104    8[30-(8,8,8),30-(8,8,8),30-(8,8,8,8),30-(8,8,8,8,8)]
   431       2.527602       2.527602       2.527602    8[6-(1,6,6),6-(1,6,6),30-(8,8,8,8,8)]
   432       1.771779       1.771779       1.771779    8[6-(6,8),30-(8,8,8),30-(8,8,8,8,8)]
   433       0.282665       0.282665       0.282665    8[6-(6,8),30-(8,8,8,8)]
   434       1.151145       1.151145       1.151145    8[6-(6,8),30-(8,8,8,8)]
   435       2.091314       2.091314       2.091314    8[6-(6,8),30-(8,8,8,8,8)]
   436      19.137267      19.137267      19.137267    8[6-(6,8),30-(8,8,8,8,8)]
   437       0.143381       0.143381       0.143381    8[6-(6,8),30-(8,8,8,8)]
   438       1.065116       1.065116       1.065116    8[6-(6,8),30-(8,8,8,8)]
   439       2.011431       2.011431       2.011431    8[6-(6,8),30-(8,8,8),30-(8,8,8,8,8)]
   440       3.248604       3.248604       3.248604    8[30-(8,8,8),30-(8,8,8),30-(8,8,8,8),30-(8,8,8,8,8)]
   441      15.978788      15.978788      15.978788    8[6-(1,6,6),6-(1,6,6),30-(8,8,8,8,8)]
   442      16.681355      16.681355      16.681355    8[6-(6,8),30-(8,8,8),30-(8,8,8,8,8)]
   443      15.091874      15.091874      15.091874    8[6-(6,8),30-(8,8,8,8)]
   444      12.185337      12.185337      12.185337    8[6-(6,8),30-(8,8,8,8)]
   445      13.688789      13.688789      13.688789    8[6-(6,8),30-(8,8,8,8,8)]
   446      14.796919      14.796919      14.796919    8[6-(6,8),30-(8,8,8,8,8)]
   447      15.923484      15.923484      15.923484    8[6-(6,8),30-(8,8,8,8)]
   448      18.690738      18.690738      18.690738    8[6-(6,8),30-(8,8,8,8)]
   449      18.487956      18.487956      18.487956    8[6-(6,8),30-(8,8,8),30-(8,8,8,8,8)]
   450      18.875085      18.875085      18.875085    8[30-(8,8,8),30-(8,8,8),30-(8,8,8,8),30-(8,8,8,8,8)]
   451       4.504212       4.504212       4.504212    8[6-(1,6,6),6-(1,6,6),30-(8,8,8,8,8)]
   452       3.801645       3.801645       3.801645    8[6-(6,8),30-(8,8,8),30-(8,8,8,8,8)]
   453       5.391126       5.391126       5.391126    8[6-(6,8),30-(8,8,8,8)]
   454       8.297663       8.297663       8.297663    8[6-(6,8),30-(8,8,8,8)]
   455       6.794211       6.794211       6.794211    8[6-(6,8),30-(8,8,8,8,8)]
   456       5.686081       5.686081       5.686081    8[6-(6,8),30-(8,8,8,8,8)]
   457       4.559516       4.559516       4.559516    8[6-(6,8),30-(8,8,8,8)]
   458       1.792263       1.792263       1.792263    8[6-(6,8),30-(8,8,8,8)]
   459       1.995044       1.995044       1.995044    8[6-(6,8),30-(8,8,8),30-(8,8,8,8,8)]
   460       1.607916       1.607916       1.607916    8[30-(8,8,8),30-(8,8,8),30-(8,8,8,8),30-(8,8,8,8,8)]
   461       5.737288       5.737288       5.737288    8[6-(1,6,6),6-(1,6,6),30-(8,8,8,8,8)]
   462       6.439855       6.439855       6.439855    8[6-(6,8),30-(8,8,8),30-(8,8,8,8,8)]
   463       4.850374       4.850374       4.850374    8[6-(6,8),30-(8,8,8,8)]
   464       1.943837       1.943837       1.943837    8[6-(6,8),30-(8,8,8,8)]
   465       3.447289       3.447289       3.447289    8[6-(6,8),30-(8,8,8,8,8)]
   466       4.555419       4.555419       4.555419    8[6-(6,8),30-(8,8,8,8,8)]
   467       5.681984       5.681984       5.681984    8[6-(6,8),30-(8,8,8,8)]
   468       8.449238       8.449238       8.449238    8[6-(6,8),30-(8,8,8,8)]
   469       8.246456       8.246456       8.246456    8[6-(6,8),30-(8,8,8),30-(8,8,8,8,8)]
   470       8.633584       8.633584       8.633584    8[30-(8,8,8),30-(8,8,8),30-(8,8,8,8),30-(8,8,8,8,8)]
   471      14.745712      14.745712      14.745712    8[6-(1,6,6),6-(1,6,6),30-(8,8,8,8,8)]
   472      14.043145      14.043145      14.043145    8[6-(6,8),30-(8,8,8),30-(8,8,8,8,8)]
   473      15.632626      15.632626      15.632626    8[6-(6,8),30-(8,8,8,8)]
   474      18.539163      18.539163      18.539163    8[6-(6,8),30-(8,8,8,8)]
   475      17.035711      17.035711      17.035711    8[6-(6,8),30-(8,8,8,8,8)]
   476      15.927581      15.927581      15.927581    8[6-(6,8),30-(8,8,8,8,8)]
   477      14.801016      14.801016      14.801016    8[6-(6,8),30-(8,8,8,8)]
   478      12.033762      12.033762      12.033762    8[6-(6,8),30-(8,8,8,8)]
   479      12.236544      12.236544      12.236544    8[6-(6,8),30-(8,8,8),30-(8,8,8,8,8)]
   480      11.849416      11.849416      11.849416    8[30-(8,8,8),30-(8,8,8),30-(8,8,8,8),30-(8,8,8,8,8)]
   481       6.724569       6.724569       6.724569    8[6-(1,6,6),6-(1,6,6),30-(8,8,8,8,8)]
   482       9.086259       9.086259       9.086259    8[6-(6,8),30-(8,8,8),30-(8,8,8,8,8)]
   483       9.358683       9.358683       9.358683    8[6-(6,8),30-(8,8,8,8)]
   484       6.108031       6.108031       6.108031    8[6-(6,8),30-(8,8,8,8)]
   485       4.766394       4.766394       4.766394    8[6-(6,8),30-(8,8,8,8,8)]
   486       4.496019       4.496019       4.496019    8[6-(6,8),30-(8,8,8,8,8)]
   487       3.297763       3.297763       3.297763    8[6-(6,8),30-(8,8,8,8)]
   488       4.938451       4.938451       4.938451    8[6-(6,8),30-(8,8,8,8)]
   489       6.896626       6.896626       6.896626    8[6-(6,8),30-(8,8,8),30-(8,8,8,8,8)]
   490       9.346393       9.346393       9.346393    8[30-(8,8,8),30-(8,8,8),30-(8,8,8,8),30-(8,8,8,8,8)]
   491       3.516931       3.516931       3.516931    8[6-(1,6,6),6-(1,6,6),30-(8,8,8,8,8)]
   492       1.155241       1.155241       1.155241    8[6-(6,8),30-(8,8,8),30-(8,8,8,8,8)]
   493       0.882817       0.882817       0.882817    8[6-(6,8),30-(8,8,8,8)]
   494       4.133469       4.133469       4.133469    8[6-(6,8),30-(8,8,8,8)]
   495       5.475106       5.475106       5.475106    8[6-(6,8),30-(8,8,8,8,8)]
   496       5.745482       5.745482       5.745482    8[6-(6,8),30-(8,8,8,8,8)]
   497       6.943737       6.943737       6.943737    8[6-(6,8),30-(8,8,8,8)]
   498       5.303049       5.303049       5.303049    8[6-(6,8),30-(8,8,8,8)]
   499       3.344874       3.344874       3.344874    8[6-(6,8),30-(8,8,8),30-(8,8,8,8,8)]
   500       0.895107       0.895107       0.895107    8[30-(8,8,8),30-(8,8,8),30-(8,8,8,8),30-(8,8,8,8,8)]
   501      13.758431      13.758431      13.758431    8[6-(1,6,6),6-(1,6,6),30-(8,8,8,8,8)]
   502      11.396741      11.396741      11.396741    8[6-(6,8),30-(8,8,8),30-(8,8,8,8,8)]
   503      11.124317      11.124317      11.124317    8[6-(6,8),30-(8,8,8,8)]
   504      14.374969      14.374969      14.374969    8[6-(6,8),30-(8,8,8,8)]
   505      15.716606      15.716606      15.716606    8[6-(6,8),30-(8,8,8,8,8)]
   506      15.986982      15.986982      15.986982    8[6-(6,8),30-(8,8,8,8,8)]
   507      17.185237      17.185237      17.185237    8[6-(6,8),30-(8,8,8,8)]
   508      15.544549      15.544549      15.544549    8[6-(6,8),30-(8,8,8,8)]
   509      13.586374      13.586374      13.586374    8[6-(6,8),30-(8,8,8),30-(8,8,8,8,8)]
   510      11.136607      11.136607      11.136607    8[30-(8,8,8),30-(8,8,8),30-(8,8,8,8),30-(8,8,8,8,8)]
   511      16.966069      16.966069      16.966069    8[6-(1,6,6),6-(1,6,6),30-(8,8,8,8,8)]
   512      19.327759      19.327759      19.327759    8[6-(6,8),30-(8,8,8),30-(8,8,8,8,8)]
   513      19.600183      19.600183      19.600183    8[6-(6,8),30-(8,8,8,8)]
   514      16.349531      16.349531      16.349531    8[6-(6,8),30-(8,8,8,8)]
   515      15.007894      15.007894      15.007894    8[6-(6,8),30-(8,8,8,8,8)]
   516      14.737519      14.737519      14.737519    8[6-(6,8),30-(8,8,8,8,8)]
   517      13.539263      13.539263      13.539263    8[6-(6,8),30-(8,8,8,8)]
   518      15.179951      15.179951      15.179951    8[6-(6,8),30-(8,8,8,8)]
   519      17.138126      17.138126      17.138126    8[6-(6,8),30-(8,8,8),30-(8,8,8,8,8)]
   520      19.587893      19.587893      19.587893    8[30-(8,8,8),30-(8,8,8),30-(8,8,8,8),30-(8,8,8,8,8)]
   521       2.527602       2.527602       2.527602    8[6-(1,6,6),6-(1,6,6),30-(8,8,8,8,8)]
   522       1.771779       1.771779       1.771779    8[6-(6,8),30-(8,8,8),30-(8,8,8,8,8)]
   523       0.282665       0.282665       0.282665    8[6-(6,8),30-(8,8,8,8)]
   524       1.151145       1.151145       1.151145    8[6-(6,8),30-(8,8,8,8)]
   525       2.091314       2.091314       2.091314    8[6-(6,8),30-(8,8,8,8,8)]
   526      19.137267      19.137267      19.137267    8[6-(6,8),30-(8,8,8,8,8)]
   527       0.143381       0.143381       0.143381    8[6-(6,8),30-(8,8,8,8)]
   528       1.065116       1.065116       1.065116    8[6-(6,8),30-(8,8,8,8)]
   529       2.011431       2.011431       2.011431    8[6-(6,8),30-(8,8,8),30-(8,8,8,8,8)]
   530       3.248604       3.248604       3.248604    8[30-(8,8,8),30-(8,8,8),30-(8,8,8,8),30-(8,8,8,8,8)]
   531      12.769102      12.769102      12.769102    8[6-(1,6,6),6-(1,6,6),30-(8,8,8,8,8)]
   532       12.01328       12.01328       12.01328    8[6-(6,8),30-(8,8,8),30-(8,8,8,8,8)]
   533      10.524165      10.524165      10.524165    8[6-(6,8),30-(8,8,8,8)]
   534      11.392645      11.392645      11.392645    8[6-(6,8),30-(8,8,8,8)]
   535      12.332814      12.332814      12.332814    8[6-(6,8),30-(8,8,8,8,8)]
   536       8.895767       8.895767       8.895767    8[6-(6,8),30-(8,8,8,8,8)]
   537      10.384881      10.384881      10.384881    8[6-(6,8),30-(8,8,8,8)]
   538      11.306616      11.306616      11.306616    8[6-(6,8),30-(8,8,8,8)]
   539      12.252931      12.252931      12.252931    8[6-(6,8),30-(8,8,8),30-(8,8,8,8,8)]
   540      13.490104      13.490104      13.490104    8[30-(8,8,8),30-(8,8,8),30-(8,8,8,8),30-(8,8,8,8,8)]
   541       7.713898       7.713898       7.713898    8[6-(1,6,6),6-(1,6,6),30-(8,8,8,8,8)]
   542        8.46972        8.46972        8.46972    8[6-(6,8),30-(8,8,8),30-(8,8,8,8,8)]
   543       9.958835       9.958835       9.958835    8[6-(6,8),30-(8,8,8,8)]
   544       9.090355       9.090355       9.090355    8[6-(6,8),30-(8,8,8,8)]
   545       8.150186       8.150186       8.150186    8[6-(6,8),30-(8,8,8,8,8)]
   546      11.587233      11.587233      11.587233    8[6-(6,8),30-(8,8,8,8,8)]
   547      10.098119      10.098119      10.098119    8[6-(6,8),30-(8,8,8,8)]
   548       9.176384       9.176384       9.176384    8[6-(6,8),30-(8,8,8,8)]
   549       8.230069       8.230069       8.230069    8[6-(6,8),30-(8,8,8),30-(8,8,8,8,8)]
   550       6.992896       6.992896       6.992896    8[30-(8,8,8),30-(8,8,8),30-(8,8,8,8),30-(8,8,8,8,8)]
   551      17.955398      17.955398      17.955398    8[6-(1,6,6),6-(1,6,6),30-(8,8,8,8,8)]
   552       18.71122       18.71122       18.71122    8[6-(6,8),30-(8,8,8),30-(8,8,8,8,8)]
   553      20.200335      20.200335      20.200335    8[6-(6,8),30-(8,8,8,8)]
   554      19.331855      19.331855      19.331855    8[6-(6,8),30-(8,8,8,8)]
   555      18.391686      18.391686      18.391686    8[6-(6,8),30-(8,8,8,8,8)]
   556       1.345733       1.345733       1.345733    8[6-(6,8),30-(8,8,8,8,8)]
   557      20.339619      20.339619      20.339619    8[6-(6,8),30-(8,8,8,8)]
   558      19.417884      19.417884      19.417884    8[6-(6,8),30-(8,8,8,8)]
   559      18.471569      18.471569      18.471569    8[6-(6,8),30-(8,8,8),30-(8,8,8,8,8)]
   560      17.234396      17.234396      17.234396    8[30-(8,8,8),30-(8,8,8),30-(8,8,8,8),30-(8,8,8,8,8)]
   561       4.504212       4.504212       4.504212    8[6-(1,6,6),6-(1,6,6),30-(8,8,8,8,8)]
   562       3.801645       3.801645       3.801645    8[6-(6,8),30-(8,8,8),30-(8,8,8,8,8)]
   563       5.391126       5.391126       5.391126    8[6-(6,8),30-(8,8,8,8)]
   564       8.297663       8.297663       8.297663    8[6-(6,8),30-(8,8,8,8)]
   565       6.794211       6.794211       6.794211    8[6-(6,8),30-(8,8,8,8,8)]
   566       5.686081       5.686081       5.686081    8[6-(6,8),30-(8,8,8,8,8)]
   567       4.559516       4.559516       4.559516    8[6-(6,8),30-(8,8,8,8)]
   568       1.792263       1.792263       1.792263    8[6-(6,8),30-(8,8,8,8)]
   569       1.995044       1.995044       1.995044    8[6-(6,8),30-(8,8,8),30-(8,8,8,8,8)]
   570       1.607916       1.607916       1.607916    8[30-(8,8,8),30-(8,8,8),30-(8,8,8,8),30-(8,8,8,8,8)]
   571      15.978788      15.978788      15.978788    8[6-(1,6,6),6-(1,6,6),30-(8,8,8,8,8)]
   572      16.681355      16.681355      16.681355    8[6-(6,8),30-(8,8,8),30-(8,8,8,8,8)]
   573      15.091874      15.091874      15.091874    8[6-(6,8),30-(8,8,8,8)]
   574      12.185337      12.185337      12.185337    8[6-(6,8),30-(8,8,8,8)]
   575      13.688789      13.688789      13.688789    8[6-(6,8),30-(8,8,8,8,8)]
   576      14.796919      14.796919      14.796919    8[6-(6,8),30-(8,8,8,8,8)]
   577      15.923484      15.923484      15.923484    8[6-(6,8),30-(8,8,8,8)]
   578      18.690738      18.690738      18.690738    8[6-(6,8),30-(8,8,8,8)]
   579      18.487956      18.487956      18.487956    8[6-(6,8),30-(8,8,8),30-(8,8,8,8,8)]
   580      18.875085      18.875085      18.875085    8[30-(8,8,8),30-(8,8,8),30-(8,8,8,8),30-(8,8,8,8,8)]
   581      14.745712      14.745712      14.745712    8[6-(1,6,6),6-(1,6,6),30-(8,8,8,8,8)]
   582      14.043145      14.043145      14.043145    8[6-(6,8),30-(8,8,8),30-(8,8,8,8,8)]
   583      15.632626      15.632626      15.632626    8[6-(6,8),30-(8,8,8,8)]
   584      18.539163      18.539163      18.539163    8[6-(6,8),30-(8,8,8,8)]
   585      17.035711      17.035711      17.035711    8[6-(6,8),30-(8,8,8,8,8)]
   586      15.927581      15.927581      15.927581    8[6-(6,8),30-(8,8,8,8,8)]
   587      14.801016      14.801016      14.801016    8[6-(6,8),30-(8,8,8,8)]
   588      12.033762      12.033762      12.033762    8[6-(6,8),30-(8,8,8,8)]
   589      12.236544      12.236544      12.236544    8[6-(6,8),30-(8,8,8),30-(8,8,8,8,8)]
   590      11.849416      11.849416      11.849416    8[30-(8,8,8),30-(8,8,8),30-(8,8,8,8),30-(8,8,8,8,8)]
   591       5.737288       5.737288       5.737288    8[6-(1,6,6),6-(1,6,6),30-(8,8,8,8,8)]
   592       6.439855       6.439855       6.439855    8[6-(6,8),30-(8,8,8),30-(8,8,8,8,8)]
   593       4.850374       4.850374       4.850374    8[6-(6,8),30-(8,8,8,8)]
   594       1.943837       1.943837       1.943837    8[6-(6,8),30-(8,8,8,8)]
   595       3.447289       3.447289       3.447289    8[6-(6,8),30-(8,8,8,8,8)]
   596       4.555419       4.555419       4.555419    8[6-(6,8),30-(8,8,8,8,8)]
   597       5.681984       5.681984       5.681984    8[6-(6,8),30-(8,8,8,8)]
   598       8.449238       8.449238       8.449238    8[6-(6,8),30-(8,8,8,8)]
   599       8.246456       8.246456       8.246456    8[6-(6,8),30-(8,8,8),30-(8,8,8,8,8)]
   600       8.633584       8.633584       8.633584    8[30-(8,8,8),30-(8,8,8),30-(8,8,8,8),30-(8,8,8,8,8)]
