# Supplementary material for: A collection of forcefield precursors for metal–organic frameworks
Source: RSC Adv. 2019 Nov 13;9(63):36492–507. doi: 10.1039/c9ra07327b (PMC9075174; doi:10.1039/c9ra07327b)
Supplement: RA-009-C9RA07327B-s2788 [file RA-009-C9RA07327B-s2788.txt]

XAHPED_clean

21.416900    0.000000    0.000000
-0.000037    21.416900    0.000000
-10.708382    -10.708401    28.838421

     1       9.647923       9.647923       9.647923    29[8-(6),8-(6),8-(6),8-(6)]
     2      11.769055      11.769055      11.769055    29[8-(6),8-(6),8-(6),8-(6)]
     3      11.474526      11.474526      11.474526    29[8-(6),8-(6),8-(6),8-(6)]
     4       9.942365       9.942365       9.942365    29[8-(6),8-(6),8-(6),8-(6)]
     5      -1.060528      -1.060528      -1.060528    29[8-(6),8-(6),8-(6),8-(6)]
     6       1.060599       1.060599       1.060599    29[8-(6),8-(6),8-(6),8-(6)]
     7      11.474545      11.474545      11.474545    29[8-(6),8-(6),8-(6),8-(6)]
     8       9.942376       9.942376       9.942376    29[8-(6),8-(6),8-(6),8-(6)]
     9      -8.528169      -8.528169      -8.528169    1[6-(6,6)]
    10      -2.972626      -2.972626      -2.972626    1[6-(6,6)]
    11       -1.82254       -1.82254       -1.82254    1[6-(6,6)]
    12      -5.349903      -5.349903      -5.349903    1[6-(6,6)]
    13      -7.309547      -7.309547      -7.309547    1[6-(6,6)]
    14      -9.481223      -9.481223      -9.481223    1[6-(6,6)]
    15       -3.36884       -3.36884       -3.36884    1[6-(6,6)]
    16      -1.057958      -1.057958      -1.057958    1[6-(6,6)]
    17      -9.189953      -9.189953      -9.189953    1[6-(1,6,8)]
    18       1.319256       1.319256       1.319256    1[6-(1,6,8)]
    19       2.291582       2.291582       2.291582    1[6-(1,1,6)]
    20       0.914477       0.914477       0.914477    1[6-(1,1,6)]
    21       0.997999       0.997999       0.997999    1[6-(1,1,6)]
    22       8.528263       8.528263       8.528263    1[6-(6,6)]
    23       2.972721       2.972721       2.972721    1[6-(6,6)]
    24       1.822629       1.822629       1.822629    1[6-(6,6)]
    25       5.349988       5.349988       5.349988    1[6-(6,6)]
    26       7.309634       7.309634       7.309634    1[6-(6,6)]
    27       9.481311       9.481311       9.481311    1[6-(6,6)]
    28       3.368921       3.368921       3.368921    1[6-(6,6)]
    29       1.058041       1.058041       1.058041    1[6-(6,6)]
    30       9.190051       9.190051       9.190051    1[6-(1,6,8)]
    31       20.09761       20.09761       20.09761    1[6-(1,6,8)]
    32      19.125288      19.125288      19.125288    1[6-(1,1,6)]
    33      20.502394      20.502394      20.502394    1[6-(1,1,6)]
    34      20.418869      20.418869      20.418869    1[6-(1,1,6)]
    35      14.473549      14.473549      14.473549    1[6-(6,6)]
    36      15.330235      15.330235      15.330235    1[6-(6,6)]
    37      14.338631      14.338631      14.338631    1[6-(6,6)]
    38      12.781614      12.781614      12.781614    1[6-(6,6)]
    39      12.278315      12.278315      12.278315    1[6-(6,6)]
    40      13.876012      13.876012      13.876012    1[6-(6,6)]
    41      12.179801      12.179801      12.179801    1[6-(6,6)]
    42      13.514079      13.514079      13.514079    1[6-(6,6)]
    43      -4.818794      -4.818794      -4.818794    1[6-(1,6,8)]
    44      15.370919      15.370919      15.370919    1[6-(1,6,8)]
    45      -3.974963      -3.974963      -3.974963    1[6-(1,1,6)]
    46      -4.720273      -4.720273      -4.720273    1[6-(1,1,6)]
    47      -3.508078      -3.508078      -3.508078    1[6-(1,1,6)]
    48       6.943359       6.943359       6.943359    1[6-(6,6)]
    49       6.086711       6.086711       6.086711    1[6-(6,6)]
    50       7.078308       7.078308       7.078308    1[6-(6,6)]
    51       8.635284       8.635284       8.635284    1[6-(6,6)]
    52       9.138585       9.138585       9.138585    1[6-(6,6)]
    53       7.540889       7.540889       7.540889    1[6-(6,6)]
    54        9.23713        9.23713        9.23713    1[6-(6,6)]
    55       7.902854       7.902854       7.902854    1[6-(6,6)]
    56       4.818806       4.818806       4.818806    1[6-(1,6,8)]
    57       6.045996       6.045996       6.045996    1[6-(1,6,8)]
    58       3.974983       3.974983       3.974983    1[6-(1,1,6)]
    59       4.720293       4.720293       4.720293    1[6-(1,1,6)]
    60       3.508095       3.508095       3.508095    1[6-(1,1,6)]
    61       2.180274       2.180274       2.180274    1[6-(6,6)]
    62       7.735819       7.735819       7.735819    1[6-(6,6)]
    63       8.885908       8.885908       8.885908    1[6-(6,6)]
    64       5.358544       5.358544       5.358544    1[6-(6,6)]
    65       3.398896       3.398896       3.398896    1[6-(6,6)]
    66       1.227224       1.227224       1.227224    1[6-(6,6)]
    67       7.339608       7.339608       7.339608    1[6-(6,6)]
    68       9.650493       9.650493       9.650493    1[6-(6,6)]
    69       1.518457       1.518457       1.518457    1[6-(1,6,8)]
    70       1.319313       1.319313       1.319313    1[6-(1,6,8)]
    71       2.291604       2.291604       2.291604    1[6-(1,1,6)]
    72       0.914496       0.914496       0.914496    1[6-(1,1,6)]
    73       0.998025       0.998025       0.998025    1[6-(1,1,6)]
    74       -2.18022       -2.18022       -2.18022    1[6-(6,6)]
    75      13.681134      13.681134      13.681134    1[6-(6,6)]
    76      12.531052      12.531052      12.531052    1[6-(6,6)]
    77       -5.35848       -5.35848       -5.35848    1[6-(6,6)]
    78      -3.398834      -3.398834      -3.398834    1[6-(6,6)]
    79      -1.227164      -1.227164      -1.227164    1[6-(6,6)]
    80       -7.33954       -7.33954       -7.33954    1[6-(6,6)]
    81      11.766473      11.766473      11.766473    1[6-(6,6)]
    82      -1.518443      -1.518443      -1.518443    1[6-(1,6,8)]
    83      -1.319266      -1.319266      -1.319266    1[6-(1,6,8)]
    84      -2.291599      -2.291599      -2.291599    1[6-(1,1,6)]
    85      -0.914491      -0.914491      -0.914491    1[6-(1,1,6)]
    86      -0.998017      -0.998017      -0.998017    1[6-(1,1,6)]
    87      14.473539      14.473539      14.473539    1[6-(6,6)]
    88      15.330206      15.330206      15.330206    1[6-(6,6)]
    89      14.338604      14.338604      14.338604    1[6-(6,6)]
    90      12.781604      12.781604      12.781604    1[6-(6,6)]
    91      12.278309      12.278309      12.278309    1[6-(6,6)]
    92      13.876013      13.876013      13.876013    1[6-(6,6)]
    93      12.179787      12.179787      12.179787    1[6-(6,6)]
    94      13.514055      13.514055      13.514055    1[6-(6,6)]
    95      16.598095      16.598095      16.598095    1[6-(1,6,8)]
    96       4.662524       4.662524       4.662524    1[6-(1,6,8)]
    97       6.733534       6.733534       6.733534    1[6-(1,1,6)]
    98       5.988228       5.988228       5.988228    1[6-(1,1,6)]
    99       7.200426       7.200426       7.200426    1[6-(1,1,6)]
   100       6.943328       6.943328       6.943328    1[6-(6,6)]
   101       6.086661       6.086661       6.086661    1[6-(6,6)]
   102       7.078269       7.078269       7.078269    1[6-(6,6)]
   103       8.635273       8.635273       8.635273    1[6-(6,6)]
   104       9.138566       9.138566       9.138566    1[6-(6,6)]
   105       7.540861       7.540861       7.540861    1[6-(6,6)]
   106       9.237094       9.237094       9.237094    1[6-(6,6)]
   107       7.902824       7.902824       7.902824    1[6-(6,6)]
   108       4.818769       4.818769       4.818769    1[6-(1,6,8)]
   109      -4.662427      -4.662427      -4.662427    1[6-(1,6,8)]
   110      -6.733442      -6.733442      -6.733442    1[6-(1,1,6)]
   111      -5.988137      -5.988137      -5.988137    1[6-(1,1,6)]
   112      -7.200331      -7.200331      -7.200331    1[6-(1,1,6)]
   113      -5.496393      -5.496393      -5.496393    6[6-(6,6),6-(6,6),6-(6,8)]
   114      -6.876283      -6.876283      -6.876283    6[6-(1,6),6-(6,6),8-(6)]
   115      -7.594392      -7.594392      -7.594392    6[1-(0),6-(6,6),6-(6,8)]
   116      -6.932611      -6.932611      -6.932611    6[6-(1,6),6-(1,6),6-(6,6)]
   117       -5.55272       -5.55272       -5.55272    6[6-(1,6),6-(6,6),6-(6,6)]
   118      -4.834611      -4.834611      -4.834611    6[6-(1,6),6-(6,6),6-(6,6)]
   119       -3.45879       -3.45879       -3.45879    6[1-(0),6-(1,6),6-(6,6)]
   120      -2.754175      -2.754175      -2.754175    6[1-(0),6-(1,6),6-(6,6)]
   121      -3.505908      -3.505908      -3.505908    6[6-(1,6),6-(1,6),6-(1,6)]
   122      -4.872306      -4.872306      -4.872306    6[1-(0),6-(6,6),6-(6,6)]
   123      -7.746453      -7.746453      -7.746453    6[1-(0),6-(1,6),6-(6,6)]
   124       -8.98435       -8.98435       -8.98435    6[1-(0),6-(1,6),6-(8,8)]
   125      11.775051      11.775051      11.775051    6[6-(1,6),8-(29),8-(29)]
   126      -2.831277      -2.831277      -2.831277    6[1-(0),6-(1,6),6-(6,6)]
   127      -1.612656      -1.612656      -1.612656    6[1-(0),6-(1,6),6-(8,8)]
   128      -1.042967      -1.042967      -1.042967    6[6-(1,6),8-(29),8-(29)]
   129       1.792568       1.792568       1.792568    6[1-(0),1-(0),6-(1,1,1),8-(6)]
   130       1.471314       1.471314       1.471314    6[1-(0),1-(0),1-(0),6-(1,1,8)]
   131        5.49649        5.49649        5.49649    6[6-(6,6),6-(6,6),6-(6,8)]
   132       6.876381       6.876381       6.876381    6[6-(1,6),6-(6,6),8-(6)]
   133       7.594487       7.594487       7.594487    6[1-(0),6-(6,6),6-(6,8)]
   134       6.932701       6.932701       6.932701    6[6-(1,6),6-(1,6),6-(6,6)]
   135       5.552811       5.552811       5.552811    6[6-(1,6),6-(6,6),6-(6,6)]
   136       4.834705       4.834705       4.834705    6[6-(1,6),6-(6,6),6-(6,6)]
   137       3.458883       3.458883       3.458883    6[1-(0),6-(1,6),6-(6,6)]
   138       2.754264       2.754264       2.754264    6[1-(0),6-(1,6),6-(6,6)]
   139       3.505995       3.505995       3.505995    6[6-(1,6),6-(1,6),6-(1,6)]
   140       4.872393       4.872393       4.872393    6[1-(0),6-(6,6),6-(6,6)]
   141       7.746541       7.746541       7.746541    6[1-(0),6-(1,6),6-(6,6)]
   142       8.984437       8.984437       8.984437    6[1-(0),6-(1,6),6-(8,8)]
   143       9.641933       9.641933       9.641933    6[6-(1,6),8-(29),8-(29)]
   144       2.831359       2.831359       2.831359    6[1-(0),6-(1,6),6-(6,6)]
   145       1.612737       1.612737       1.612737    6[1-(0),6-(1,6),6-(8,8)]
   146       1.043044       1.043044       1.043044    6[6-(1,6),8-(29),8-(29)]
   147      19.624298      19.624298      19.624298    6[1-(0),1-(0),6-(1,1,1),8-(6)]
   148      19.945554      19.945554      19.945554    6[1-(0),1-(0),1-(0),6-(1,1,8)]
   149      15.440957      15.440957      15.440957    6[6-(6,6),6-(6,6),6-(6,8)]
   150      15.329587      15.329587      15.329587    6[6-(1,6),6-(6,6),8-(6)]
   151      14.549152      14.549152      14.549152    6[1-(0),6-(6,6),6-(6,8)]
   152      13.880302      13.880302      13.880302    6[6-(1,6),6-(1,6),6-(6,6)]
   153      13.991672      13.991672      13.991672    6[6-(1,6),6-(6,6),6-(6,6)]
   154      14.772106      14.772106      14.772106    6[6-(1,6),6-(6,6),6-(6,6)]
   155      14.839786      14.839786      14.839786    6[1-(0),6-(1,6),6-(6,6)]
   156      14.244395      14.244395      14.244395    6[1-(0),6-(1,6),6-(6,6)]
   157      13.477668      13.477668      13.477668    6[6-(1,6),6-(1,6),6-(1,6)]
   158      13.327747      13.327747      13.327747    6[1-(0),6-(6,6),6-(6,6)]
   159      13.015056      13.015056      13.015056    6[1-(0),6-(1,6),6-(6,6)]
   160      13.169255      13.169255      13.169255    6[1-(0),6-(1,6),6-(8,8)]
   161      12.166941      12.166941      12.166941    6[6-(1,6),8-(29),8-(29)]
   162      12.785901      12.785901      12.785901    6[1-(0),6-(1,6),6-(6,6)]
   163       12.89727       12.89727       12.89727    6[1-(0),6-(1,6),6-(8,8)]
   164      12.147678      12.147678      12.147678    6[6-(1,6),8-(29),8-(29)]
   165      -5.197871      -5.197871      -5.197871    6[1-(0),1-(0),6-(1,1,1),8-(6)]
   166       -4.27266       -4.27266       -4.27266    6[1-(0),1-(0),1-(0),6-(1,1,8)]
   167       5.975954       5.975954       5.975954    6[6-(6,6),6-(6,6),6-(6,8)]
   168       6.087324       6.087324       6.087324    6[6-(1,6),6-(6,6),8-(6)]
   169       6.867756       6.867756       6.867756    6[1-(0),6-(6,6),6-(6,8)]
   170       7.536603       7.536603       7.536603    6[6-(1,6),6-(1,6),6-(6,6)]
   171       7.425232       7.425232       7.425232    6[6-(1,6),6-(6,6),6-(6,6)]
   172       6.644801       6.644801       6.644801    6[6-(1,6),6-(6,6),6-(6,6)]
   173       6.577158       6.577158       6.577158    6[1-(0),6-(1,6),6-(6,6)]
   174       7.172545       7.172545       7.172545    6[1-(0),6-(1,6),6-(6,6)]
   175       7.939269       7.939269       7.939269    6[6-(1,6),6-(1,6),6-(1,6)]
   176       8.089153       8.089153       8.089153    6[1-(0),6-(6,6),6-(6,6)]
   177       8.401845       8.401845       8.401845    6[1-(0),6-(1,6),6-(6,6)]
   178       8.247645       8.247645       8.247645    6[1-(0),6-(1,6),6-(8,8)]
   179       9.249956       9.249956       9.249956    6[6-(1,6),8-(29),8-(29)]
   180       8.631032       8.631032       8.631032    6[1-(0),6-(1,6),6-(6,6)]
   181       8.519661       8.519661       8.519661    6[1-(0),6-(1,6),6-(8,8)]
   182        9.26925        9.26925        9.26925    6[6-(1,6),8-(29),8-(29)]
   183       5.197886       5.197886       5.197886    6[1-(0),1-(0),6-(1,1,1),8-(6)]
   184       4.272678       4.272678       4.272678    6[1-(0),1-(0),1-(0),6-(1,1,8)]
   185       5.212051       5.212051       5.212051    6[6-(6,6),6-(6,6),6-(6,8)]
   186       3.832159       3.832159       3.832159    6[6-(1,6),6-(6,6),8-(6)]
   187       3.114051       3.114051       3.114051    6[1-(0),6-(6,6),6-(6,8)]
   188       3.775834       3.775834       3.775834    6[6-(1,6),6-(1,6),6-(6,6)]
   189       5.155725       5.155725       5.155725    6[6-(1,6),6-(6,6),6-(6,6)]
   190       5.873833       5.873833       5.873833    6[6-(1,6),6-(6,6),6-(6,6)]
   191       7.249656       7.249656       7.249656    6[1-(0),6-(1,6),6-(6,6)]
   192       7.954272       7.954272       7.954272    6[1-(0),6-(1,6),6-(6,6)]
   193       7.202539       7.202539       7.202539    6[6-(1,6),6-(1,6),6-(1,6)]
   194       5.836141       5.836141       5.836141    6[1-(0),6-(6,6),6-(6,6)]
   195       2.961992       2.961992       2.961992    6[1-(0),6-(1,6),6-(6,6)]
   196       1.724096       1.724096       1.724096    6[1-(0),6-(1,6),6-(8,8)]
   197       1.066597       1.066597       1.066597    6[6-(1,6),8-(29),8-(29)]
   198       7.877172       7.877172       7.877172    6[1-(0),6-(1,6),6-(6,6)]
   199       9.095795       9.095795       9.095795    6[1-(0),6-(1,6),6-(8,8)]
   200       9.665485       9.665485       9.665485    6[6-(1,6),8-(29),8-(29)]
   201       1.792591       1.792591       1.792591    6[1-(0),1-(0),6-(1,1,1),8-(6)]
   202       1.471337       1.471337       1.471337    6[1-(0),1-(0),1-(0),6-(1,1,8)]
   203      -5.211999      -5.211999      -5.211999    6[6-(6,6),6-(6,6),6-(6,8)]
   204      -3.832108      -3.832108      -3.832108    6[6-(1,6),6-(6,6),8-(6)]
   205      -3.113997      -3.113997      -3.113997    6[1-(0),6-(6,6),6-(6,8)]
   206      -3.775776      -3.775776      -3.775776    6[6-(1,6),6-(1,6),6-(6,6)]
   207      -5.155667      -5.155667      -5.155667    6[6-(1,6),6-(6,6),6-(6,6)]
   208      -5.873779      -5.873779      -5.873779    6[6-(1,6),6-(6,6),6-(6,6)]
   209        14.1673        14.1673        14.1673    6[1-(0),6-(1,6),6-(6,6)]
   210      13.462687      13.462687      13.462687    6[1-(0),6-(1,6),6-(6,6)]
   211      14.214423      14.214423      14.214423    6[6-(1,6),6-(1,6),6-(1,6)]
   212      -5.836079      -5.836079      -5.836079    6[1-(0),6-(6,6),6-(6,6)]
   213      -2.961931      -2.961931      -2.961931    6[1-(0),6-(1,6),6-(6,6)]
   214      -1.724034      -1.724034      -1.724034    6[1-(0),6-(1,6),6-(8,8)]
   215      -1.066532      -1.066532      -1.066532    6[6-(1,6),8-(29),8-(29)]
   216      13.539794      13.539794      13.539794    6[1-(0),6-(1,6),6-(6,6)]
   217      12.321173      12.321173      12.321173    6[1-(0),6-(1,6),6-(8,8)]
   218      11.751486      11.751486      11.751486    6[6-(1,6),8-(29),8-(29)]
   219       -1.79258       -1.79258       -1.79258    6[1-(0),1-(0),6-(1,1,1),8-(6)]
   220       -1.47133       -1.47133       -1.47133    6[1-(0),1-(0),1-(0),6-(1,1,8)]
   221      15.440934      15.440934      15.440934    6[6-(6,6),6-(6,6),6-(6,8)]
   222      15.329569      15.329569      15.329569    6[6-(1,6),6-(6,6),8-(6)]
   223       14.54914       14.54914       14.54914    6[1-(0),6-(6,6),6-(6,8)]
   224       13.88029       13.88029       13.88029    6[6-(1,6),6-(1,6),6-(6,6)]
   225      13.991656      13.991656      13.991656    6[6-(1,6),6-(6,6),6-(6,6)]
   226      14.772085      14.772085      14.772085    6[6-(1,6),6-(6,6),6-(6,6)]
   227       14.83976       14.83976       14.83976    6[1-(0),6-(1,6),6-(6,6)]
   228      14.244371      14.244371      14.244371    6[1-(0),6-(1,6),6-(6,6)]
   229      13.477649      13.477649      13.477649    6[6-(1,6),6-(1,6),6-(1,6)]
   230      13.327733      13.327733      13.327733    6[1-(0),6-(6,6),6-(6,6)]
   231      13.015051      13.015051      13.015051    6[1-(0),6-(1,6),6-(6,6)]
   232      13.169255      13.169255      13.169255    6[1-(0),6-(1,6),6-(8,8)]
   233      12.166947      12.166947      12.166947    6[6-(1,6),8-(29),8-(29)]
   234      12.785884      12.785884      12.785884    6[1-(0),6-(1,6),6-(6,6)]
   235       12.89725       12.89725       12.89725    6[1-(0),6-(1,6),6-(8,8)]
   236       12.14766       12.14766       12.14766    6[6-(1,6),8-(29),8-(29)]
   237       5.510632       5.510632       5.510632    6[1-(0),1-(0),6-(1,1,1),8-(6)]
   238       6.435841       6.435841       6.435841    6[1-(0),1-(0),1-(0),6-(1,1,8)]
   239       5.975931       5.975931       5.975931    6[6-(6,6),6-(6,6),6-(6,8)]
   240       6.087296       6.087296       6.087296    6[6-(1,6),6-(6,6),8-(6)]
   241       6.867728       6.867728       6.867728    6[1-(0),6-(6,6),6-(6,8)]
   242       7.536581       7.536581       7.536581    6[6-(1,6),6-(1,6),6-(6,6)]
   243       7.425215       7.425215       7.425215    6[6-(1,6),6-(6,6),6-(6,6)]
   244       6.644783       6.644783       6.644783    6[6-(1,6),6-(6,6),6-(6,6)]
   245       6.577108       6.577108       6.577108    6[1-(0),6-(1,6),6-(6,6)]
   246       7.172501       7.172501       7.172501    6[1-(0),6-(1,6),6-(6,6)]
   247       7.939227       7.939227       7.939227    6[6-(1,6),6-(1,6),6-(1,6)]
   248       8.089142       8.089142       8.089142    6[1-(0),6-(6,6),6-(6,6)]
   249       8.401824       8.401824       8.401824    6[1-(0),6-(1,6),6-(6,6)]
   250        8.24762        8.24762        8.24762    6[1-(0),6-(1,6),6-(8,8)]
   251       9.249969       9.249969       9.249969    6[6-(1,6),8-(29),8-(29)]
   252       8.630996       8.630996       8.630996    6[1-(0),6-(1,6),6-(6,6)]
   253        8.51963        8.51963        8.51963    6[1-(0),6-(1,6),6-(8,8)]
   254       9.269225       9.269225       9.269225    6[6-(1,6),8-(29),8-(29)]
   255      -5.510535      -5.510535      -5.510535    6[1-(0),1-(0),6-(1,1,1),8-(6)]
   256      -6.435748      -6.435748      -6.435748    6[1-(0),1-(0),1-(0),6-(1,1,8)]
   257       10.65002       10.65002       10.65002    8[6-(6,8),29-(8,8,8)]
   258      12.348383      12.348383      12.348383    8[6-(6,8),29-(8,8,8)]
   259       0.152309       0.152309       0.152309    8[6-(6,8),29-(8,8,8)]
   260      -1.768357      -1.768357      -1.768357    8[6-(6,8),29-(8,8,8)]
   261       3.234139       3.234139       3.234139    8[6-(1,1,6),6-(6,6)]
   262      10.766962      10.766962      10.766962    8[6-(6,8),29-(8,8,8)]
   263         9.0686         9.0686         9.0686    8[6-(6,8),29-(8,8,8)]
   264      -0.152233      -0.152233      -0.152233    8[6-(6,8),29-(8,8,8)]
   265       1.768432       1.768432       1.768432    8[6-(6,8),29-(8,8,8)]
   266      18.182726      18.182726      18.182726    8[6-(1,1,6),6-(6,6)]
   267      12.558439      12.558439      12.558439    8[6-(6,8),29-(8,8,8)]
   268      11.119013      11.119013      11.119013    8[6-(6,8),29-(8,8,8)]
   269      12.390547      12.390547      12.390547    8[6-(6,8),29-(8,8,8)]
   270      11.235316      11.235316      11.235316    8[6-(6,8),29-(8,8,8)]
   271      -5.415893      -5.415893      -5.415893    8[6-(1,1,6),6-(6,6)]
   272       8.858456       8.858456       8.858456    8[6-(6,8),29-(8,8,8)]
   273      10.297883      10.297883      10.297883    8[6-(6,8),29-(8,8,8)]
   274        9.02638        9.02638        9.02638    8[6-(6,8),29-(8,8,8)]
   275       10.18161       10.18161       10.18161    8[6-(6,8),29-(8,8,8)]
   276       5.415907       5.415907       5.415907    8[6-(1,1,6),6-(6,6)]
   277      -0.058432      -0.058432      -0.058432    8[6-(6,8),29-(8,8,8)]
   278       1.639926       1.639926       1.639926    8[6-(6,8),29-(8,8,8)]
   279      10.860763      10.860763      10.860763    8[6-(6,8),29-(8,8,8)]
   280       8.940094       8.940094       8.940094    8[6-(6,8),29-(8,8,8)]
   281       3.234162       3.234162       3.234162    8[6-(1,1,6),6-(6,6)]
   282       0.058498       0.058498       0.058498    8[6-(6,8),29-(8,8,8)]
   283       -1.63986       -1.63986       -1.63986    8[6-(6,8),29-(8,8,8)]
   284      10.556209      10.556209      10.556209    8[6-(6,8),29-(8,8,8)]
   285      12.476879      12.476879      12.476879    8[6-(6,8),29-(8,8,8)]
   286      -3.234152      -3.234152      -3.234152    8[6-(1,1,6),6-(6,6)]
   287       12.55845       12.55845       12.55845    8[6-(6,8),29-(8,8,8)]
   288      11.119017      11.119017      11.119017    8[6-(6,8),29-(8,8,8)]
   289      12.390526      12.390526      12.390526    8[6-(6,8),29-(8,8,8)]
   290      11.235302      11.235302      11.235302    8[6-(6,8),29-(8,8,8)]
   291       5.292606       5.292606       5.292606    8[6-(1,1,6),6-(6,6)]
   292       8.858467       8.858467       8.858467    8[6-(6,8),29-(8,8,8)]
   293      10.297899      10.297899      10.297899    8[6-(6,8),29-(8,8,8)]
   294        9.02636        9.02636        9.02636    8[6-(6,8),29-(8,8,8)]
   295      10.181584      10.181584      10.181584    8[6-(6,8),29-(8,8,8)]
   296      -5.292509      -5.292509      -5.292509    8[6-(1,1,6),6-(6,6)]
