# Supplementary material for: A collection of forcefield precursors for metal–organic frameworks
Source: RSC Adv. 2019 Nov 13;9(63):36492–507. doi: 10.1039/c9ra07327b (PMC9075174; doi:10.1039/c9ra07327b)
Supplement: RA-009-C9RA07327B-s2789 [file RA-009-C9RA07327B-s2789.txt]

XAHPIH_clean

21.049000    0.000000    0.000000
-0.000037    21.049000    0.000000
-10.524326    -10.524344    28.939100

     1      11.576832      11.576832      11.576832    29[8-(6),8-(6),8-(6),8-(6),29-(8,8,8,8)]
     2       9.472355       9.472355       9.472355    29[8-(6),8-(6),8-(6),8-(6),29-(8,8,8,8)]
     3       0.751256       0.751256       0.751256    29[8-(6),8-(6),8-(6),8-(6),29-(8,8,8,8)]
     4      -0.751225      -0.751225      -0.751225    29[8-(6),8-(6),8-(6),8-(6),29-(8,8,8,8)]
     5       1.052344       1.052344       1.052344    29[8-(6),8-(6),8-(6),8-(6),29-(8,8,8,8)]
     6      -1.052138      -1.052138      -1.052138    29[8-(6),8-(6),8-(6),8-(6),29-(8,8,8,8)]
     7       0.751281       0.751281       0.751281    29[8-(6),8-(6),8-(6),8-(6),29-(8,8,8,8)]
     8      -0.751193      -0.751193      -0.751193    29[8-(6),8-(6),8-(6),8-(6),29-(8,8,8,8)]
     9       8.457547       8.457547       8.457547    1[6-(6,6)]
    10       9.217428       9.217428       9.217428    1[6-(6,6)]
    11        3.25005        3.25005        3.25005    1[6-(6,6)]
    12        5.22023        5.22023        5.22023    1[6-(6,6)]
    13       2.911133       2.911133       2.911133    1[6-(6,6)]
    14       1.791338       1.791338       1.791338    1[6-(6,6)]
    15       1.039901       1.039901       1.039901    1[6-(6,6)]
    16       7.057805       7.057805       7.057805    1[6-(6,6)]
    17      12.591584      12.591584      12.591584    1[6-(6,6)]
    18      11.831725      11.831725      11.831725    1[6-(6,6)]
    19      -3.249876      -3.249876      -3.249876    1[6-(6,6)]
    20      -5.220067      -5.220067      -5.220067    1[6-(6,6)]
    21      -2.911004      -2.911004      -2.911004    1[6-(6,6)]
    22      -1.791189      -1.791189      -1.791189    1[6-(6,6)]
    23       -1.03973       -1.03973       -1.03973    1[6-(6,6)]
    24      13.991351      13.991351      13.991351    1[6-(6,6)]
    25       3.651986       3.651986       3.651986    1[6-(6,6)]
    26       3.104724       3.104724       3.104724    1[6-(6,6)]
    27       1.448168       1.448168       1.448168    1[6-(6,6)]
    28       2.136468       2.136468       2.136468    1[6-(6,6)]
    29       4.647593       4.647593       4.647593    1[6-(6,6)]
    30       3.742494       3.742494       3.742494    1[6-(6,6)]
    31       2.887951       2.887951       2.887951    1[6-(6,6)]
    32       1.521837       1.521837       1.521837    1[6-(6,6)]
    33       17.39699       17.39699       17.39699    1[6-(6,6)]
    34      17.944274      17.944274      17.944274    1[6-(6,6)]
    35      -1.448149      -1.448149      -1.448149    1[6-(6,6)]
    36      18.912539      18.912539      18.912539    1[6-(6,6)]
    37      16.401381      16.401381      16.401381    1[6-(6,6)]
    38        17.3065        17.3065        17.3065    1[6-(6,6)]
    39      18.161101      18.161101      18.161101    1[6-(6,6)]
    40      19.527164      19.527164      19.527164    1[6-(6,6)]
    41      -2.066875      -2.066875      -2.066875    1[6-(6,6)]
    42      -1.307018      -1.307018      -1.307018    1[6-(6,6)]
    43      -7.274423      -7.274423      -7.274423    1[6-(6,6)]
    44      -5.304229      -5.304229      -5.304229    1[6-(6,6)]
    45      -7.613284      -7.613284      -7.613284    1[6-(6,6)]
    46      -8.733102      -8.733102      -8.733102    1[6-(6,6)]
    47      11.564437      11.564437      11.564437    1[6-(6,6)]
    48       -3.46665       -3.46665       -3.46665    1[6-(6,6)]
    49       2.067173       2.067173       2.067173    1[6-(6,6)]
    50       1.307294       1.307294       1.307294    1[6-(6,6)]
    51       7.274641       7.274641       7.274641    1[6-(6,6)]
    52       5.304496       5.304496       5.304496    1[6-(6,6)]
    53       7.613583       7.613583       7.613583    1[6-(6,6)]
    54       8.733382       8.733382       8.733382    1[6-(6,6)]
    55       9.484822       9.484822       9.484822    1[6-(6,6)]
    56       3.466923       3.466923       3.466923    1[6-(6,6)]
    57       3.652077       3.652077       3.652077    1[6-(6,6)]
    58        3.10479        3.10479        3.10479    1[6-(6,6)]
    59       1.448197       1.448197       1.448197    1[6-(6,6)]
    60       2.136501       2.136501       2.136501    1[6-(6,6)]
    61       4.647668       4.647668       4.647668    1[6-(6,6)]
    62       3.742553       3.742553       3.742553    1[6-(6,6)]
    63       2.887954       2.887954       2.887954    1[6-(6,6)]
    64       1.521908       1.521908       1.521908    1[6-(6,6)]
    65      -3.651934      -3.651934      -3.651934    1[6-(6,6)]
    66      -3.104669      -3.104669      -3.104669    1[6-(6,6)]
    67      -1.448134      -1.448134      -1.448134    1[6-(6,6)]
    68      -2.136427      -2.136427      -2.136427    1[6-(6,6)]
    69       -4.64756       -4.64756       -4.64756    1[6-(6,6)]
    70      -3.742465      -3.742465      -3.742465    1[6-(6,6)]
    71      -2.887888      -2.887888      -2.887888    1[6-(6,6)]
    72       -1.52179       -1.52179       -1.52179    1[6-(6,6)]
    73       1.067275       1.067275       1.067275    6[6-(1,6),8-(29),8-(29)]
    74        6.86625        6.86625        6.86625    6[6-(1,6),6-(1,6),6-(6,6)]
    75       7.527182       7.527182       7.527182    6[1-(0),6-(6,6),6-(6,8)]
    76       6.809405       6.809405       6.809405    6[6-(1,6),6-(6,6),8-(0)]
    77       5.434906       5.434906       5.434906    6[6-(6,6),6-(6,6),6-(6,8)]
    78       4.776079       4.776079       4.776079    6[6-(1,6),6-(6,6),6-(6,6)]
    79       5.491751       5.491751       5.491751    6[6-(1,6),6-(6,6),6-(6,6)]
    80       9.383726       9.383726       9.383726    6[6-(1,6),8-(29),8-(29)]
    81       8.712255       8.712255       8.712255    6[1-(0),6-(1,6),6-(8,8)]
    82       2.732242       2.732242       2.732242    6[1-(0),6-(1,6),6-(6,6)]
    83       4.759252       4.759252       4.759252    6[1-(0),6-(6,6),6-(6,6)]
    84       3.424746       3.424746       3.424746    6[6-(1,6),6-(1,6),6-(1,6)]
    85        3.39316        3.39316        3.39316    6[1-(0),6-(1,6),6-(6,6)]
    86       2.715389       2.715389       2.715389    6[1-(0),6-(1,6),6-(6,6)]
    87       1.587178       1.587178       1.587178    6[1-(0),6-(1,6),6-(8,8)]
    88       7.535614       7.535614       7.535614    6[1-(0),6-(1,6),6-(6,6)]
    89      -1.067089      -1.067089      -1.067089    6[6-(1,6),8-(29),8-(29)]
    90      14.182893      14.182893      14.182893    6[6-(1,6),6-(1,6),6-(6,6)]
    91       13.52195       13.52195       13.52195    6[1-(0),6-(6,6),6-(6,8)]
    92      14.239718      14.239718      14.239718    6[6-(1,6),6-(6,6),8-(0)]
    93      -5.434782      -5.434782      -5.434782    6[6-(6,6),6-(6,6),6-(6,8)]
    94      -4.775943      -4.775943      -4.775943    6[6-(1,6),6-(6,6),6-(6,6)]
    95      -5.491606      -5.491606      -5.491606    6[6-(1,6),6-(6,6),6-(6,6)]
    96      11.665442      11.665442      11.665442    6[6-(1,6),8-(29),8-(29)]
    97      12.336902      12.336902      12.336902    6[1-(0),6-(1,6),6-(8,8)]
    98      -2.732071      -2.732071      -2.732071    6[1-(0),6-(1,6),6-(6,6)]
    99      -4.759096      -4.759096      -4.759096    6[1-(0),6-(6,6),6-(6,6)]
   100      -3.424588      -3.424588      -3.424588    6[6-(1,6),6-(1,6),6-(1,6)]
   101      -3.393023      -3.393023      -3.393023    6[1-(0),6-(1,6),6-(6,6)]
   102      -2.715241      -2.715241      -2.715241    6[1-(0),6-(1,6),6-(6,6)]
   103      -1.587003      -1.587003      -1.587003    6[1-(0),6-(1,6),6-(8,8)]
   104      13.513538      13.513538      13.513538    6[1-(0),6-(1,6),6-(6,6)]
   105       1.448207       1.448207       1.448207    6[6-(1,6),8-(29),8-(29)]
   106       3.121554       3.121554       3.121554    6[6-(1,6),6-(1,6),6-(6,6)]
   107       3.746705       3.746705       3.746705    6[1-(0),6-(6,6),6-(6,8)]
   108       4.512883       4.512883       4.512883    6[6-(1,6),6-(6,6),8-(0)]
   109       4.653909       4.653909       4.653909    6[6-(6,6),6-(6,6),6-(6,8)]
   110       4.028758       4.028758       4.028758    6[6-(1,6),6-(6,6),6-(6,6)]
   111       3.262581       3.262581       3.262581    6[6-(1,6),6-(6,6),6-(6,6)]
   112       1.429231       1.429231       1.429231    6[6-(1,6),8-(29),8-(29)]
   113       2.395374       2.395374       2.395374    6[1-(0),6-(1,6),6-(8,8)]
   114       2.100684       2.100684       2.100684    6[1-(0),6-(1,6),6-(6,6)]
   115       2.679528       2.679528       2.679528    6[1-(0),6-(6,6),6-(6,6)]
   116       2.850023       2.850023       2.850023    6[6-(1,6),6-(1,6),6-(1,6)]
   117       4.165575       4.165575       4.165575    6[1-(0),6-(1,6),6-(6,6)]
   118       3.609886       3.609886       3.609886    6[1-(0),6-(1,6),6-(6,6)]
   119       2.231225       2.231225       2.231225    6[1-(0),6-(1,6),6-(8,8)]
   120       2.260656       2.260656       2.260656    6[1-(0),6-(1,6),6-(6,6)]
   121       -1.44814       -1.44814       -1.44814    6[6-(1,6),8-(29),8-(29)]
   122      17.927434      17.927434      17.927434    6[6-(1,6),6-(1,6),6-(6,6)]
   123      17.302272      17.302272      17.302272    6[1-(0),6-(6,6),6-(6,8)]
   124      16.536084      16.536084      16.536084    6[6-(1,6),6-(6,6),8-(0)]
   125      16.395059      16.395059      16.395059    6[6-(6,6),6-(6,6),6-(6,8)]
   126      17.020221      17.020221      17.020221    6[6-(1,6),6-(6,6),6-(6,6)]
   127      17.786409      17.786409      17.786409    6[6-(1,6),6-(6,6),6-(6,6)]
   128      -1.429219      -1.429219      -1.429219    6[6-(1,6),8-(29),8-(29)]
   129      18.653628      18.653628      18.653628    6[1-(0),6-(1,6),6-(8,8)]
   130      18.948331      18.948331      18.948331    6[1-(0),6-(1,6),6-(6,6)]
   131      18.369473      18.369473      18.369473    6[1-(0),6-(6,6),6-(6,6)]
   132      18.198979      18.198979      18.198979    6[6-(1,6),6-(1,6),6-(1,6)]
   133      16.883406      16.883406      16.883406    6[1-(0),6-(1,6),6-(6,6)]
   134      17.439107      17.439107      17.439107    6[1-(0),6-(1,6),6-(6,6)]
   135      18.817831      18.817831      18.817831    6[1-(0),6-(1,6),6-(8,8)]
   136      18.788341      18.788341      18.788341    6[1-(0),6-(1,6),6-(6,6)]
   137       11.59179       11.59179       11.59179    6[6-(1,6),8-(29),8-(29)]
   138      -3.658186      -3.658186      -3.658186    6[6-(1,6),6-(1,6),6-(6,6)]
   139      -2.997241      -2.997241      -2.997241    6[1-(0),6-(6,6),6-(6,8)]
   140      -3.715006      -3.715006      -3.715006    6[6-(1,6),6-(6,6),8-(0)]
   141      -5.089506      -5.089506      -5.089506    6[6-(6,6),6-(6,6),6-(6,8)]
   142      -5.748346      -5.748346      -5.748346    6[6-(1,6),6-(6,6),6-(6,6)]
   143      -5.032686      -5.032686      -5.032686    6[6-(1,6),6-(6,6),6-(6,6)]
   144      -1.140741      -1.140741      -1.140741    6[6-(1,6),8-(29),8-(29)]
   145      -1.812197      -1.812197      -1.812197    6[1-(0),6-(1,6),6-(8,8)]
   146      -7.792225      -7.792225      -7.792225    6[1-(0),6-(1,6),6-(6,6)]
   147      -5.765198      -5.765198      -5.765198    6[1-(0),6-(6,6),6-(6,6)]
   148      -7.099706      -7.099706      -7.099706    6[6-(1,6),6-(1,6),6-(1,6)]
   149      -7.131266      -7.131266      -7.131266    6[1-(0),6-(1,6),6-(6,6)]
   150      -7.809051      -7.809051      -7.809051    6[1-(0),6-(1,6),6-(6,6)]
   151      12.111708      12.111708      12.111708    6[1-(0),6-(1,6),6-(8,8)]
   152      -2.988834      -2.988834      -2.988834    6[1-(0),6-(1,6),6-(6,6)]
   153       9.457417       9.457417       9.457417    6[6-(1,6),8-(29),8-(29)]
   154       3.658472       3.658472       3.658472    6[6-(1,6),6-(1,6),6-(6,6)]
   155       2.997538       2.997538       2.997538    6[1-(0),6-(6,6),6-(6,8)]
   156       3.715313       3.715313       3.715313    6[6-(1,6),6-(6,6),8-(0)]
   157       5.089811       5.089811       5.089811    6[6-(6,6),6-(6,6),6-(6,8)]
   158        5.74864        5.74864        5.74864    6[6-(1,6),6-(6,6),6-(6,6)]
   159       5.032971       5.032971       5.032971    6[6-(1,6),6-(6,6),6-(6,6)]
   160       1.140966       1.140966       1.140966    6[6-(1,6),8-(29),8-(29)]
   161        1.81247        1.81247        1.81247    6[1-(0),6-(1,6),6-(8,8)]
   162       7.792484       7.792484       7.792484    6[1-(0),6-(1,6),6-(6,6)]
   163       5.765472       5.765472       5.765472    6[1-(0),6-(6,6),6-(6,6)]
   164       7.099977       7.099977       7.099977    6[6-(1,6),6-(1,6),6-(1,6)]
   165       7.131559       7.131559       7.131559    6[1-(0),6-(1,6),6-(6,6)]
   166       7.809332       7.809332       7.809332    6[1-(0),6-(1,6),6-(6,6)]
   167       8.937547       8.937547       8.937547    6[1-(0),6-(1,6),6-(8,8)]
   168       2.989111       2.989111       2.989111    6[1-(0),6-(1,6),6-(6,6)]
   169       1.448195       1.448195       1.448195    6[6-(1,6),8-(29),8-(29)]
   170       3.121638       3.121638       3.121638    6[6-(1,6),6-(1,6),6-(6,6)]
   171       3.746798       3.746798       3.746798    6[1-(0),6-(6,6),6-(6,8)]
   172       4.512988       4.512988       4.512988    6[6-(1,6),6-(6,6),8-(0)]
   173       4.654018       4.654018       4.654018    6[6-(6,6),6-(6,6),6-(6,8)]
   174       4.028821       4.028821       4.028821    6[6-(1,6),6-(6,6),6-(6,6)]
   175       3.262631       3.262631       3.262631    6[6-(1,6),6-(6,6),6-(6,6)]
   176       1.429282       1.429282       1.429282    6[6-(1,6),8-(29),8-(29)]
   177       2.395438       2.395438       2.395438    6[1-(0),6-(1,6),6-(8,8)]
   178       2.100719       2.100719       2.100719    6[1-(0),6-(1,6),6-(6,6)]
   179        2.67957        2.67957        2.67957    6[1-(0),6-(6,6),6-(6,6)]
   180       2.850068       2.850068       2.850068    6[6-(1,6),6-(1,6),6-(1,6)]
   181       4.165641       4.165641       4.165641    6[1-(0),6-(1,6),6-(6,6)]
   182       3.609943       3.609943       3.609943    6[1-(0),6-(1,6),6-(6,6)]
   183       2.231222       2.231222       2.231222    6[1-(0),6-(1,6),6-(8,8)]
   184       2.260728       2.260728       2.260728    6[1-(0),6-(1,6),6-(6,6)]
   185      -1.448144      -1.448144      -1.448144    6[6-(1,6),8-(29),8-(29)]
   186      -3.121508      -3.121508      -3.121508    6[6-(1,6),6-(1,6),6-(6,6)]
   187      -3.746656      -3.746656      -3.746656    6[1-(0),6-(6,6),6-(6,8)]
   188      -4.512836      -4.512836      -4.512836    6[6-(1,6),6-(6,6),8-(0)]
   189      -4.653868      -4.653868      -4.653868    6[6-(6,6),6-(6,6),6-(6,8)]
   190      -4.028719      -4.028719      -4.028719    6[6-(1,6),6-(6,6),6-(6,6)]
   191      -3.262539      -3.262539      -3.262539    6[6-(1,6),6-(6,6),6-(6,6)]
   192      -1.429176      -1.429176      -1.429176    6[6-(1,6),8-(29),8-(29)]
   193      -2.395321      -2.395321      -2.395321    6[1-(0),6-(1,6),6-(8,8)]
   194      -2.100652      -2.100652      -2.100652    6[1-(0),6-(1,6),6-(6,6)]
   195      -2.679489      -2.679489      -2.679489    6[1-(0),6-(6,6),6-(6,6)]
   196      -2.849989      -2.849989      -2.849989    6[6-(1,6),6-(1,6),6-(1,6)]
   197      -4.165541      -4.165541      -4.165541    6[1-(0),6-(1,6),6-(6,6)]
   198      -3.609854      -3.609854      -3.609854    6[1-(0),6-(1,6),6-(6,6)]
   199       -2.23116       -2.23116       -2.23116    6[1-(0),6-(1,6),6-(8,8)]
   200      -2.260607      -2.260607      -2.260607    6[1-(0),6-(1,6),6-(6,6)]
   201      10.589835      10.589835      10.589835    8[6-(6,8),29-(8,8,8,29)]
   202       1.721903       1.721903       1.721903    8[6-(6,8),29-(8,8,8,29)]
   203      -0.098838      -0.098838      -0.098838    8[6-(6,8),29-(8,8,8,29)]
   204       8.884868       8.884868       8.884868    8[6-(6,8),29-(8,8,8,29)]
   205       7.501911       7.501911       7.501911    8[6-(6,6)]
   206      10.459338      10.459338      10.459338    8[6-(6,8),29-(8,8,8,29)]
   207      -1.721711      -1.721711      -1.721711    8[6-(6,8),29-(8,8,8,29)]
   208       0.099028       0.099028       0.099028    8[6-(6,8),29-(8,8,8,29)]
   209      12.164304      12.164304      12.164304    8[6-(6,8),29-(8,8,8,29)]
   210      13.547201      13.547201      13.547201    8[6-(6,6)]
   211       1.854426       1.854426       1.854426    8[6-(6,8),29-(8,8,8,29)]
   212       0.488377       0.488377       0.488377    8[6-(6,8),29-(8,8,8,29)]
   213       1.635543       1.635543       1.635543    8[6-(6,8),29-(8,8,8,29)]
   214       0.410461       0.410461       0.410461    8[6-(6,8),29-(8,8,8,29)]
   215      -5.392607      -5.392607      -5.392607    8[6-(6,6)]
   216      -1.854408      -1.854408      -1.854408    8[6-(6,8),29-(8,8,8,29)]
   217      -0.488303      -0.488303      -0.488303    8[6-(6,8),29-(8,8,8,29)]
   218      -1.635471      -1.635471      -1.635471    8[6-(6,8),29-(8,8,8,29)]
   219      -0.410445      -0.410445      -0.410445    8[6-(6,8),29-(8,8,8,29)]
   220       5.392911       5.392911       5.392911    8[6-(6,6)]
   221       0.065365       0.065365       0.065365    8[6-(6,8),29-(8,8,8,29)]
   222      12.246409      12.246409      12.246409    8[6-(6,8),29-(8,8,8,29)]
   223      10.425674      10.425674      10.425674    8[6-(6,8),29-(8,8,8,29)]
   224      -1.639606      -1.639606      -1.639606    8[6-(6,8),29-(8,8,8,29)]
   225       7.501839       7.501839       7.501839    8[6-(6,6)]
   226      -0.065108      -0.065108      -0.065108    8[6-(6,8),29-(8,8,8,29)]
   227       8.802791       8.802791       8.802791    8[6-(6,8),29-(8,8,8,29)]
   228      10.623529      10.623529      10.623529    8[6-(6,8),29-(8,8,8,29)]
   229       1.639827       1.639827       1.639827    8[6-(6,8),29-(8,8,8,29)]
   230      13.547131      13.547131      13.547131    8[6-(6,6)]
   231       1.854467       1.854467       1.854467    8[6-(6,8),29-(8,8,8,29)]
   232       0.488356       0.488356       0.488356    8[6-(6,8),29-(8,8,8,29)]
   233       1.635531       1.635531       1.635531    8[6-(6,8),29-(8,8,8,29)]
   234        0.41051        0.41051        0.41051    8[6-(6,8),29-(8,8,8,29)]
   235       5.131832       5.131832       5.131832    8[6-(6,6)]
   236      -1.854366      -1.854366      -1.854366    8[6-(6,8),29-(8,8,8,29)]
   237      -0.488311      -0.488311      -0.488311    8[6-(6,8),29-(8,8,8,29)]
   238      -1.635484      -1.635484      -1.635484    8[6-(6,8),29-(8,8,8,29)]
   239      -0.410407      -0.410407      -0.410407    8[6-(6,8),29-(8,8,8,29)]
   240      -5.131671      -5.131671      -5.131671    8[6-(6,6)]
