# Supplementary material for: A collection of forcefield precursors for metal–organic frameworks
Source: RSC Adv. 2019 Nov 13;9(63):36492–507. doi: 10.1039/c9ra07327b (PMC9075174; doi:10.1039/c9ra07327b)
Supplement: RA-009-C9RA07327B-s2790 [file RA-009-C9RA07327B-s2790.txt]

XAHPON_clean

23.849000    0.000000    0.000000
-0.000083    23.849000    0.000000
-11.924572    -11.924613    36.554978

     1      12.820379      12.820379      12.820379    29[8-(6),8-(6),8-(6),8-(6)]
     2      11.028372      11.028372      11.028372    29[8-(6),8-(6),8-(6),8-(6)]
     3       0.952942       0.952942       0.952942    29[8-(6),8-(6),8-(6),8-(6)]
     4      -0.953077      -0.953077      -0.953077    29[8-(6),8-(6),8-(6),8-(6)]
     5       0.895881       0.895881       0.895881    29[8-(6),8-(6),8-(6),8-(6)]
     6      -0.896139      -0.896139      -0.896139    29[8-(6),8-(6),8-(6),8-(6)]
     7       0.952972       0.952972       0.952972    29[8-(6),8-(6),8-(6),8-(6)]
     8      -0.953034      -0.953034      -0.953034    29[8-(6),8-(6),8-(6),8-(6)]
     9      -1.946176      -1.946176      -1.946176    1[6-(6,6)]
    10      -0.777584      -0.777584      -0.777584    1[6-(6,6)]
    11      -3.446298      -3.446298      -3.446298    1[6-(6,6)]
    12       -4.61489       -4.61489       -4.61489    1[6-(6,6)]
    13       14.10182       14.10182       14.10182    1[6-(6,6)]
    14      12.906976      12.906976      12.906976    1[6-(6,6)]
    15      15.265633      15.265633      15.265633    1[6-(6,6)]
    16      16.460476      16.460476      16.460476    1[6-(6,6)]
    17      14.593116      14.593116      14.593116    1[6-(6,6)]
    18      -2.473233      -2.473233      -2.473233    1[6-(6,6)]
    19       -3.65375       -3.65375       -3.65375    1[6-(6,6)]
    20       -5.97189       -5.97189       -5.97189    1[6-(6,6)]
    21      16.095617      16.095617      16.095617    1[8-(6)]
    22       1.946032       1.946032       1.946032    1[6-(6,6)]
    23       0.777345       0.777345       0.777345    1[6-(6,6)]
    24       3.446058       3.446058       3.446058    1[6-(6,6)]
    25       4.614662       4.614662       4.614662    1[6-(6,6)]
    26       9.747042       9.747042       9.747042    1[6-(6,6)]
    27      10.941793      10.941793      10.941793    1[6-(6,6)]
    28       8.583139       8.583139       8.583139    1[6-(6,6)]
    29       7.388306       7.388306       7.388306    1[6-(6,6)]
    30       9.255678       9.255678       9.255678    1[6-(6,6)]
    31       2.473019       2.473019       2.473019    1[6-(6,6)]
    32       3.653546       3.653546       3.653546    1[6-(6,6)]
    33       5.971667       5.971667       5.971667    1[6-(6,6)]
    34       7.753275       7.753275       7.753275    1[8-(6)]
    35      19.291434      19.291434      19.291434    1[6-(6,6)]
    36      20.209619      20.209619      20.209619    1[6-(6,6)]
    37      -0.620108      -0.620108      -0.620108    1[6-(6,6)]
    38      -1.538293      -1.538293      -1.538293    1[6-(6,6)]
    39      18.988528      18.988528      18.988528    1[6-(6,6)]
    40      20.118961      20.118961      20.118961    1[6-(6,6)]
    41      -0.496105      -0.496105      -0.496105    1[6-(6,6)]
    42      22.222462      22.222462      22.222462    1[6-(6,6)]
    43      19.279495      19.279495      19.279495    1[6-(6,6)]
    44       19.37014       19.37014       19.37014    1[6-(6,6)]
    45      18.416182      18.416182      18.416182    1[6-(6,6)]
    46      20.712822      20.712822      20.712822    1[6-(6,6)]
    47       5.573415       5.573415       5.573415    1[8-(6)]
    48       4.557452       4.557452       4.557452    1[6-(6,6)]
    49       3.639339       3.639339       3.639339    1[6-(6,6)]
    50       0.619981       0.619981       0.619981    1[6-(6,6)]
    51       1.538178       1.538178       1.538178    1[6-(6,6)]
    52       4.860365       4.860365       4.860365    1[6-(6,6)]
    53       3.729921       3.729921       3.729921    1[6-(6,6)]
    54        0.49599        0.49599        0.49599    1[6-(6,6)]
    55       1.626434       1.626434       1.626434    1[6-(6,6)]
    56       4.569413       4.569413       4.569413    1[6-(6,6)]
    57       4.478759       4.478759       4.478759    1[6-(6,6)]
    58       5.432729       5.432729       5.432729    1[6-(6,6)]
    59       3.136068       3.136068       3.136068    1[6-(6,6)]
    60      -5.573636      -5.573636      -5.573636    1[8-(6)]
    61       9.978349       9.978349       9.978349    1[6-(6,6)]
    62      11.146959      11.146959      11.146959    1[6-(6,6)]
    63       8.478184       8.478184       8.478184    1[6-(6,6)]
    64       7.309574       7.309574       7.309574    1[6-(6,6)]
    65       2.177337       2.177337       2.177337    1[6-(6,6)]
    66       0.982511       0.982511       0.982511    1[6-(6,6)]
    67       3.341104       3.341104       3.341104    1[6-(6,6)]
    68       4.536013       4.536013       4.536013    1[6-(6,6)]
    69        2.66862        2.66862        2.66862    1[6-(6,6)]
    70        9.45128        9.45128        9.45128    1[6-(6,6)]
    71       8.270746       8.270746       8.270746    1[6-(6,6)]
    72       5.952641       5.952641       5.952641    1[6-(6,6)]
    73      16.095665      16.095665      16.095665    1[8-(6)]
    74      -9.978545      -9.978545      -9.978545    1[6-(6,6)]
    75      12.701856      12.701856      12.701856    1[6-(6,6)]
    76      -8.478451      -8.478451      -8.478451    1[6-(6,6)]
    77      -7.309852      -7.309852      -7.309852    1[6-(6,6)]
    78      -2.177539      -2.177539      -2.177539    1[6-(6,6)]
    79      -0.982703      -0.982703      -0.982703    1[6-(6,6)]
    80      -3.341382      -3.341382      -3.341382    1[6-(6,6)]
    81      -4.536218      -4.536218      -4.536218    1[6-(6,6)]
    82      -2.668838      -2.668838      -2.668838    1[6-(6,6)]
    83      -9.451489      -9.451489      -9.451489    1[6-(6,6)]
    84      -8.270966      -8.270966      -8.270966    1[6-(6,6)]
    85      -5.952841      -5.952841      -5.952841    1[6-(6,6)]
    86       7.753246       7.753246       7.753246    1[8-(6)]
    87       19.29138       19.29138       19.29138    1[6-(6,6)]
    88      -3.639432      -3.639432      -3.639432    1[6-(6,6)]
    89      -0.620139      -0.620139      -0.620139    1[6-(6,6)]
    90      -1.538327      -1.538327      -1.538327    1[6-(6,6)]
    91      18.988522      18.988522      18.988522    1[6-(6,6)]
    92      -3.730026      -3.730026      -3.730026    1[6-(6,6)]
    93      -0.496112      -0.496112      -0.496112    1[6-(6,6)]
    94      -1.626564      -1.626564      -1.626564    1[6-(6,6)]
    95       -4.56953       -4.56953       -4.56953    1[6-(6,6)]
    96      -4.478923      -4.478923      -4.478923    1[6-(6,6)]
    97      -5.432884      -5.432884      -5.432884    1[6-(6,6)]
    98      -3.136207      -3.136207      -3.136207    1[6-(6,6)]
    99      17.497937      17.497937      17.497937    1[8-(6)]
   100       4.557454       4.557454       4.557454    1[6-(6,6)]
   101       3.639277       3.639277       3.639277    1[6-(6,6)]
   102       0.619985       0.619985       0.619985    1[6-(6,6)]
   103       1.538162       1.538162       1.538162    1[6-(6,6)]
   104       4.860389       4.860389       4.860389    1[6-(6,6)]
   105       3.729948       3.729948       3.729948    1[6-(6,6)]
   106        0.49603        0.49603        0.49603    1[6-(6,6)]
   107       1.626472       1.626472       1.626472    1[6-(6,6)]
   108       4.569426       4.569426       4.569426    1[6-(6,6)]
   109       4.478744       4.478744       4.478744    1[6-(6,6)]
   110       5.432695       5.432695       5.432695    1[6-(6,6)]
   111       3.136038       3.136038       3.136038    1[6-(6,6)]
   112       6.350944       6.350944       6.350944    1[8-(6)]
   113      13.333861      13.333861      13.333861    6[6-(6,6),8-(29),8-(29)]
   114      -3.393815      -3.393815      -3.393815    6[6-(1,6),6-(1,6),6-(6,6)]
   115      -2.249063      -2.249063      -2.249063    6[1-(0),6-(1,6),6-(6,6)]
   116      -1.552677      -1.552677      -1.552677    6[1-(0),6-(1,6),6-(6,6)]
   117      -2.001044      -2.001044      -2.001044    6[6-(1,6),6-(1,6),6-(8,8)]
   118      -3.143412      -3.143412      -3.143412    6[1-(0),6-(1,6),6-(6,6)]
   119      -3.839797      -3.839797      -3.839797    6[1-(0),6-(1,6),6-(6,6)]
   120      15.396817      15.396817      15.396817    6[6-(1,6),6-(1,6),6-(6,6)]
   121      14.335536      14.335536      14.335536    6[1-(0),6-(1,6),6-(6,6)]
   122      13.622446      13.622446      13.622446    6[1-(0),6-(1,6),6-(6,6)]
   123      13.970636      13.970636      13.970636    6[6-(1,6),6-(1,6),6-(8,8)]
   124      15.029531      15.029531      15.029531    6[1-(0),6-(1,6),6-(6,6)]
   125      15.742622      15.742622      15.742622    6[1-(0),6-(1,6),6-(6,6)]
   126      16.231537      16.231537      16.231537    6[6-(1,6),6-(6,6),6-(6,6)]
   127      -6.231836      -6.231836      -6.231836    6[6-(1,6),6-(6,6),6-(6,6)]
   128      -5.549749      -5.549749      -5.549749    6[6-(1,6),6-(6,6),6-(6,6)]
   129      17.595711      17.595711      17.595711    6[6-(6,6),6-(6,6),6-(6,8)]
   130      16.210084      16.210084      16.210084    6[6-(1,6),6-(6,6),8-(1)]
   131      15.527997      15.527997      15.527997    6[1-(0),6-(6,6),6-(6,8)]
   132      -4.125974      -4.125974      -4.125974    6[6-(1,6),6-(1,6),6-(6,6)]
   133      -3.408114      -3.408114      -3.408114    6[1-(0),6-(1,6),6-(6,6)]
   134        -1.2665        -1.2665        -1.2665    6[6-(6,6),8-(29),8-(29)]
   135      -4.125963      -4.125963      -4.125963    6[1-(0),6-(1,6),6-(6,6)]
   136      -5.511601      -5.511601      -5.511601    6[1-(0),6-(6,6),6-(6,6)]
   137      10.514901      10.514901      10.514901    6[6-(6,6),8-(29),8-(29)]
   138       3.393588       3.393588       3.393588    6[6-(1,6),6-(1,6),6-(6,6)]
   139       2.248833       2.248833       2.248833    6[1-(0),6-(1,6),6-(6,6)]
   140        1.55244        1.55244        1.55244    6[1-(0),6-(1,6),6-(6,6)]
   141       2.000804       2.000804       2.000804    6[6-(1,6),6-(1,6),6-(8,8)]
   142       3.143175       3.143175       3.143175    6[1-(0),6-(1,6),6-(6,6)]
   143       3.839567       3.839567       3.839567    6[1-(0),6-(1,6),6-(6,6)]
   144       8.451965       8.451965       8.451965    6[6-(1,6),6-(1,6),6-(6,6)]
   145       9.513241       9.513241       9.513241    6[1-(0),6-(1,6),6-(6,6)]
   146      10.226325      10.226325      10.226325    6[1-(0),6-(1,6),6-(6,6)]
   147       9.878133       9.878133       9.878133    6[6-(1,6),6-(1,6),6-(8,8)]
   148       8.819242       8.819242       8.819242    6[1-(0),6-(1,6),6-(6,6)]
   149       8.106158       8.106158       8.106158    6[1-(0),6-(1,6),6-(6,6)]
   150        7.61725        7.61725        7.61725    6[6-(1,6),6-(6,6),6-(6,6)]
   151       6.231623       6.231623       6.231623    6[6-(1,6),6-(6,6),6-(6,6)]
   152       5.549542       5.549542       5.549542    6[6-(1,6),6-(6,6),6-(6,6)]
   153       6.253089       6.253089       6.253089    6[6-(6,6),6-(6,6),6-(6,8)]
   154       7.638716       7.638716       7.638716    6[6-(1,6),6-(6,6),8-(1)]
   155       8.320797       8.320797       8.320797    6[1-(0),6-(6,6),6-(6,8)]
   156       4.125754       4.125754       4.125754    6[6-(1,6),6-(1,6),6-(6,6)]
   157         3.4079         3.4079         3.4079    6[1-(0),6-(1,6),6-(6,6)]
   158       1.266254       1.266254       1.266254    6[6-(6,6),8-(29),8-(29)]
   159       4.125756       4.125756       4.125756    6[1-(0),6-(1,6),6-(6,6)]
   160       5.511382       5.511382       5.511382    6[1-(0),6-(6,6),6-(6,6)]
   161      -1.190122      -1.190122      -1.190122    6[6-(6,6),8-(29),8-(29)]
   162      20.712829      20.712829      20.712829    6[6-(1,6),6-(1,6),6-(6,6)]
   163      20.085603      20.085603      20.085603    6[1-(0),6-(1,6),6-(6,6)]
   164      20.634129      20.634129      20.634129    6[1-(0),6-(1,6),6-(6,6)]
   165      -2.041503      -2.041503      -2.041503    6[6-(1,6),6-(1,6),6-(8,8)]
   166      -1.414277      -1.414277      -1.414277    6[1-(0),6-(1,6),6-(6,6)]
   167      21.888582      21.888582      21.888582    6[1-(0),6-(1,6),6-(6,6)]
   168       20.49579       20.49579       20.49579    6[6-(1,6),6-(1,6),6-(6,6)]
   169      19.868556      19.868556      19.868556    6[1-(0),6-(1,6),6-(6,6)]
   170      20.543477      20.543477      20.543477    6[1-(0),6-(1,6),6-(6,6)]
   171      21.845632      21.845632      21.845632    6[6-(1,6),6-(1,6),6-(8,8)]
   172      -1.376133      -1.376133      -1.376133    6[1-(0),6-(1,6),6-(6,6)]
   173      21.797946      21.797946      21.797946    6[1-(0),6-(1,6),6-(6,6)]
   174      19.768402      19.768402      19.768402    6[6-(1,6),6-(6,6),6-(6,6)]
   175      19.658701      19.658701      19.658701    6[6-(1,6),6-(6,6),6-(6,6)]
   176      18.986165      18.986165      18.986165    6[6-(1,6),6-(6,6),6-(6,6)]
   177      18.420944      18.420944      18.420944    6[6-(6,6),6-(6,6),6-(6,8)]
   178      18.530645      18.530645      18.530645    6[6-(1,6),6-(6,6),8-(1)]
   179      19.205566      19.205566      19.205566    6[1-(0),6-(6,6),6-(6,8)]
   180      20.114221      20.114221      20.114221    6[6-(1,6),6-(1,6),6-(6,6)]
   181      19.444069      19.444069      19.444069    6[1-(0),6-(1,6),6-(6,6)]
   182      -1.373732      -1.373732      -1.373732    6[6-(6,6),8-(29),8-(29)]
   183      18.883618      18.883618      18.883618    6[1-(0),6-(1,6),6-(6,6)]
   184      20.235846      20.235846      20.235846    6[1-(0),6-(6,6),6-(6,6)]
   185       1.189998       1.189998       1.189998    6[6-(6,6),8-(29),8-(29)]
   186       3.136057       3.136057       3.136057    6[6-(1,6),6-(1,6),6-(6,6)]
   187        3.76328        3.76328        3.76328    6[1-(0),6-(1,6),6-(6,6)]
   188       3.214831       3.214831       3.214831    6[1-(0),6-(1,6),6-(6,6)]
   189        2.04146        2.04146        2.04146    6[6-(1,6),6-(1,6),6-(8,8)]
   190       1.414153       1.414153       1.414153    6[1-(0),6-(1,6),6-(6,6)]
   191       1.960301       1.960301       1.960301    6[1-(0),6-(1,6),6-(6,6)]
   192       3.353105       3.353105       3.353105    6[6-(1,6),6-(1,6),6-(6,6)]
   193       3.980335       3.980335       3.980335    6[1-(0),6-(1,6),6-(6,6)]
   194       3.305408       3.305408       3.305408    6[1-(0),6-(1,6),6-(6,6)]
   195        2.00325        2.00325        2.00325    6[6-(1,6),6-(1,6),6-(8,8)]
   196        1.37602        1.37602        1.37602    6[1-(0),6-(1,6),6-(6,6)]
   197       2.050947       2.050947       2.050947    6[1-(0),6-(1,6),6-(6,6)]
   198       4.080499       4.080499       4.080499    6[6-(1,6),6-(6,6),6-(6,6)]
   199         4.1902         4.1902         4.1902    6[6-(1,6),6-(6,6),6-(6,6)]
   200       4.862742       4.862742       4.862742    6[6-(1,6),6-(6,6),6-(6,6)]
   201       5.427969       5.427969       5.427969    6[6-(6,6),6-(6,6),6-(6,8)]
   202       5.318269       5.318269       5.318269    6[6-(1,6),6-(6,6),8-(1)]
   203       4.643342       4.643342       4.643342    6[1-(0),6-(6,6),6-(6,8)]
   204       3.734673       3.734673       3.734673    6[6-(1,6),6-(1,6),6-(6,6)]
   205        4.40483        4.40483        4.40483    6[1-(0),6-(1,6),6-(6,6)]
   206       1.373682       1.373682       1.373682    6[6-(6,6),8-(29),8-(29)]
   207       4.965288       4.965288       4.965288    6[1-(0),6-(1,6),6-(6,6)]
   208       3.613048       3.613048       3.613048    6[1-(0),6-(6,6),6-(6,6)]
   209       1.409337       1.409337       1.409337    6[6-(6,6),8-(29),8-(29)]
   210        8.53072        8.53072        8.53072    6[6-(1,6),6-(1,6),6-(6,6)]
   211       9.675471       9.675471       9.675471    6[1-(0),6-(1,6),6-(6,6)]
   212      10.371867      10.371867      10.371867    6[1-(0),6-(1,6),6-(6,6)]
   213       9.923429       9.923429       9.923429    6[6-(1,6),6-(1,6),6-(8,8)]
   214       8.781062       8.781062       8.781062    6[1-(0),6-(1,6),6-(6,6)]
   215       8.084749       8.084749       8.084749    6[1-(0),6-(1,6),6-(6,6)]
   216       3.472342       3.472342       3.472342    6[6-(1,6),6-(1,6),6-(6,6)]
   217       2.411061       2.411061       2.411061    6[1-(0),6-(1,6),6-(6,6)]
   218       1.697981       1.697981       1.697981    6[1-(0),6-(1,6),6-(6,6)]
   219       2.046182       2.046182       2.046182    6[6-(1,6),6-(1,6),6-(8,8)]
   220       3.104995       3.104995       3.104995    6[1-(0),6-(1,6),6-(6,6)]
   221       3.818158       3.818158       3.818158    6[1-(0),6-(1,6),6-(6,6)]
   222       4.307051       4.307051       4.307051    6[6-(1,6),6-(6,6),6-(6,6)]
   223       5.692678       5.692678       5.692678    6[6-(1,6),6-(6,6),6-(6,6)]
   224       6.374754       6.374754       6.374754    6[6-(1,6),6-(6,6),6-(6,6)]
   225       5.671203       5.671203       5.671203    6[6-(6,6),6-(6,6),6-(6,8)]
   226       4.285576       4.285576       4.285576    6[6-(1,6),6-(6,6),8-(1)]
   227         3.6035         3.6035         3.6035    6[1-(0),6-(6,6),6-(6,8)]
   228        7.79855        7.79855        7.79855    6[6-(1,6),6-(1,6),6-(6,6)]
   229       8.516399       8.516399       8.516399    6[1-(0),6-(1,6),6-(6,6)]
   230      10.657983      10.657983      10.657983    6[6-(6,6),8-(29),8-(29)]
   231       7.798539       7.798539       7.798539    6[1-(0),6-(1,6),6-(6,6)]
   232       6.412923       6.412923       6.412923    6[1-(0),6-(6,6),6-(6,6)]
   233      -1.409606      -1.409606      -1.409606    6[6-(6,6),8-(29),8-(29)]
   234      -8.530916      -8.530916      -8.530916    6[6-(1,6),6-(1,6),6-(6,6)]
   235      -9.675665      -9.675665      -9.675665    6[1-(0),6-(1,6),6-(6,6)]
   236      13.476946      13.476946      13.476946    6[1-(0),6-(1,6),6-(6,6)]
   237      13.925305      13.925305      13.925305    6[6-(1,6),6-(1,6),6-(8,8)]
   238      -8.781332      -8.781332      -8.781332    6[1-(0),6-(1,6),6-(6,6)]
   239      -8.084942      -8.084942      -8.084942    6[1-(0),6-(1,6),6-(6,6)]
   240      -3.472547      -3.472547      -3.472547    6[6-(1,6),6-(1,6),6-(6,6)]
   241      -2.411262      -2.411262      -2.411262    6[1-(0),6-(1,6),6-(6,6)]
   242      -1.698176      -1.698176      -1.698176    6[1-(0),6-(1,6),6-(6,6)]
   243      -2.046375      -2.046375      -2.046375    6[6-(1,6),6-(1,6),6-(8,8)]
   244      -3.105275      -3.105275      -3.105275    6[1-(0),6-(1,6),6-(6,6)]
   245      -3.818361      -3.818361      -3.818361    6[1-(0),6-(1,6),6-(6,6)]
   246      -4.307262      -4.307262      -4.307262    6[6-(1,6),6-(6,6),6-(6,6)]
   247      -5.692889      -5.692889      -5.692889    6[6-(1,6),6-(6,6),6-(6,6)]
   248      -6.374971      -6.374971      -6.374971    6[6-(1,6),6-(6,6),6-(6,6)]
   249      -5.671427      -5.671427      -5.671427    6[6-(6,6),6-(6,6),6-(6,8)]
   250        -4.2858        -4.2858        -4.2858    6[6-(1,6),6-(6,6),8-(1)]
   251      -3.603718      -3.603718      -3.603718    6[1-(0),6-(6,6),6-(6,8)]
   252      -7.798753      -7.798753      -7.798753    6[6-(1,6),6-(1,6),6-(6,6)]
   253      -8.516609      -8.516609      -8.516609    6[1-(0),6-(1,6),6-(6,6)]
   254      13.190757      13.190757      13.190757    6[6-(6,6),8-(29),8-(29)]
   255      -7.798755      -7.798755      -7.798755    6[1-(0),6-(1,6),6-(6,6)]
   256      -6.413127      -6.413127      -6.413127    6[1-(0),6-(6,6),6-(6,6)]
   257      -1.190106      -1.190106      -1.190106    6[6-(6,6),8-(29),8-(29)]
   258      -3.136215      -3.136215      -3.136215    6[6-(1,6),6-(1,6),6-(6,6)]
   259      -3.763446      -3.763446      -3.763446    6[1-(0),6-(1,6),6-(6,6)]
   260      -3.214918      -3.214918      -3.214918    6[1-(0),6-(1,6),6-(6,6)]
   261      -2.041544      -2.041544      -2.041544    6[6-(1,6),6-(1,6),6-(8,8)]
   262      -1.414313      -1.414313      -1.414313    6[1-(0),6-(1,6),6-(6,6)]
   263      -1.960456      -1.960456      -1.960456    6[1-(0),6-(1,6),6-(6,6)]
   264      -3.353227      -3.353227      -3.353227    6[6-(1,6),6-(1,6),6-(6,6)]
   265       -3.98045       -3.98045       -3.98045    6[1-(0),6-(1,6),6-(6,6)]
   266      -3.305518      -3.305518      -3.305518    6[1-(0),6-(1,6),6-(6,6)]
   267      -2.003363      -2.003363      -2.003363    6[6-(1,6),6-(1,6),6-(8,8)]
   268       -1.37614       -1.37614       -1.37614    6[1-(0),6-(1,6),6-(6,6)]
   269      -2.051072      -2.051072      -2.051072    6[1-(0),6-(1,6),6-(6,6)]
   270      -4.080628      -4.080628      -4.080628    6[6-(1,6),6-(6,6),6-(6,6)]
   271      -4.190338      -4.190338      -4.190338    6[6-(1,6),6-(6,6),6-(6,6)]
   272      -4.862885      -4.862885      -4.862885    6[6-(1,6),6-(6,6),6-(6,6)]
   273      -5.428107      -5.428107      -5.428107    6[6-(6,6),6-(6,6),6-(6,8)]
   274      -5.318397      -5.318397      -5.318397    6[6-(1,6),6-(6,6),8-(1)]
   275      -4.643465      -4.643465      -4.643465    6[1-(0),6-(6,6),6-(6,8)]
   276      -3.734826      -3.734826      -3.734826    6[6-(1,6),6-(1,6),6-(6,6)]
   277      -4.404988      -4.404988      -4.404988    6[1-(0),6-(1,6),6-(6,6)]
   278      -1.373771      -1.373771      -1.373771    6[6-(6,6),8-(29),8-(29)]
   279       -4.96544       -4.96544       -4.96544    6[1-(0),6-(1,6),6-(6,6)]
   280      -3.613191      -3.613191      -3.613191    6[1-(0),6-(6,6),6-(6,6)]
   281       1.190034       1.190034       1.190034    6[6-(6,6),8-(29),8-(29)]
   282       3.136049       3.136049       3.136049    6[6-(1,6),6-(1,6),6-(6,6)]
   283       3.763283       3.763283       3.763283    6[1-(0),6-(1,6),6-(6,6)]
   284       3.214762       3.214762       3.214762    6[1-(0),6-(1,6),6-(6,6)]
   285       2.041391       2.041391       2.041391    6[6-(1,6),6-(1,6),6-(8,8)]
   286       1.414157       1.414157       1.414157    6[1-(0),6-(1,6),6-(6,6)]
   287       1.960293       1.960293       1.960293    6[1-(0),6-(1,6),6-(6,6)]
   288       3.353136       3.353136       3.353136    6[6-(1,6),6-(1,6),6-(6,6)]
   289       3.980363       3.980363       3.980363    6[1-(0),6-(1,6),6-(6,6)]
   290       3.305437       3.305437       3.305437    6[1-(0),6-(1,6),6-(6,6)]
   291       2.003284       2.003284       2.003284    6[6-(1,6),6-(1,6),6-(8,8)]
   292       1.376056       1.376056       1.376056    6[1-(0),6-(1,6),6-(6,6)]
   293       2.050983       2.050983       2.050983    6[1-(0),6-(1,6),6-(6,6)]
   294        4.08053        4.08053        4.08053    6[6-(1,6),6-(6,6),6-(6,6)]
   295       4.190158       4.190158       4.190158    6[6-(1,6),6-(6,6),6-(6,6)]
   296       4.862699       4.862699       4.862699    6[6-(1,6),6-(6,6),6-(6,6)]
   297       5.427997       5.427997       5.427997    6[6-(6,6),6-(6,6),6-(6,8)]
   298       5.318287       5.318287       5.318287    6[6-(1,6),6-(6,6),8-(1)]
   299       4.643361       4.643361       4.643361    6[1-(0),6-(6,6),6-(6,8)]
   300       3.734652       3.734652       3.734652    6[6-(1,6),6-(1,6),6-(6,6)]
   301       4.404809       4.404809       4.404809    6[1-(0),6-(1,6),6-(6,6)]
   302       1.373625       1.373625       1.373625    6[6-(6,6),8-(29),8-(29)]
   303       4.965255       4.965255       4.965255    6[1-(0),6-(1,6),6-(6,6)]
   304       3.613018       3.613018       3.613018    6[1-(0),6-(6,6),6-(6,6)]
   305      13.658203      13.658203      13.658203    8[6-(6,8),29-(8,8,8)]
   306      -0.162292      -0.162292      -0.162292    8[6-(6,8),29-(8,8,8)]
   307      -1.764951      -1.764951      -1.764951    8[6-(6,8),29-(8,8,8)]
   308      12.205804      12.205804      12.205804    8[6-(6,8),29-(8,8,8)]
   309      15.559011      15.559011      15.559011    8[1-(0),6-(6,6)]
   310      10.190558      10.190558      10.190558    8[6-(6,8),29-(8,8,8)]
   311       0.162043       0.162043       0.162043    8[6-(6,8),29-(8,8,8)]
   312       1.764701       1.764701       1.764701    8[6-(6,8),29-(8,8,8)]
   313      11.642955      11.642955      11.642955    8[6-(6,8),29-(8,8,8)]
   314       8.289795       8.289795       8.289795    8[1-(0),6-(6,6)]
   315      -0.090683      -0.090683      -0.090683    8[6-(6,8),29-(8,8,8)]
   316      -1.647993      -1.647993      -1.647993    8[6-(6,8),29-(8,8,8)]
   317      -0.107353      -0.107353      -0.107353    8[6-(6,8),29-(8,8,8)]
   318      -1.822126      -1.822126      -1.822126    8[6-(6,8),29-(8,8,8)]
   319       6.017003       6.017003       6.017003    8[1-(0),6-(6,6)]
   320       0.090557       0.090557       0.090557    8[6-(6,8),29-(8,8,8)]
   321        1.64794        1.64794        1.64794    8[6-(6,8),29-(8,8,8)]
   322         0.1073         0.1073         0.1073    8[6-(6,8),29-(8,8,8)]
   323       1.821999       1.821999       1.821999    8[6-(6,8),29-(8,8,8)]
   324      -6.017227      -6.017227      -6.017227    8[1-(0),6-(6,6)]
   325       1.733689       1.733689       1.733689    8[6-(6,8),29-(8,8,8)]
   326      11.762192      11.762192      11.762192    8[6-(6,8),29-(8,8,8)]
   327      10.159545      10.159545      10.159545    8[6-(6,8),29-(8,8,8)]
   328       0.281279       0.281279       0.281279    8[6-(6,8),29-(8,8,8)]
   329      15.559066      15.559066      15.559066    8[1-(0),6-(6,6)]
   330      -1.733955      -1.733955      -1.733955    8[6-(6,8),29-(8,8,8)]
   331       12.08655       12.08655       12.08655    8[6-(6,8),29-(8,8,8)]
   332      13.689198      13.689198      13.689198    8[6-(6,8),29-(8,8,8)]
   333      -0.281545      -0.281545      -0.281545    8[6-(6,8),29-(8,8,8)]
   334       8.289848       8.289848       8.289848    8[1-(0),6-(6,6)]
   335      -0.090667      -0.090667      -0.090667    8[6-(6,8),29-(8,8,8)]
   336      -1.648037      -1.648037      -1.648037    8[6-(6,8),29-(8,8,8)]
   337      -0.107386      -0.107386      -0.107386    8[6-(6,8),29-(8,8,8)]
   338      -1.822099      -1.822099      -1.822099    8[6-(6,8),29-(8,8,8)]
   339      -5.907468      -5.907468      -5.907468    8[1-(0),6-(6,6)]
   340       0.090597       0.090597       0.090597    8[6-(6,8),29-(8,8,8)]
   341       1.647893       1.647893       1.647893    8[6-(6,8),29-(8,8,8)]
   342       0.107243       0.107243       0.107243    8[6-(6,8),29-(8,8,8)]
   343        1.82203        1.82203        1.82203    8[6-(6,8),29-(8,8,8)]
   344       5.907352       5.907352       5.907352    8[1-(0),6-(6,6)]
