# Supplementary material for: A collection of forcefield precursors for metal–organic frameworks
Source: RSC Adv. 2019 Nov 13;9(63):36492–507. doi: 10.1039/c9ra07327b (PMC9075174; doi:10.1039/c9ra07327b)
Supplement: RA-009-C9RA07327B-s2791 [file RA-009-C9RA07327B-s2791.txt]

XAHQAA_clean

30.781600    0.000000    0.000000
-0.000107    30.781600    0.000000
-15.390940    -15.390994    40.801385

     1       0.873996       0.873996       0.873996    29[8-(6),8-(6),8-(6),8-(6),29-(8,8,8,8)]
     2      -0.874405      -0.874405      -0.874405    29[8-(6),8-(6),8-(6),8-(6),29-(8,8,8,8)]
     3      -0.834232      -0.834232      -0.834232    29[8-(6),8-(6),8-(6),8-(6),29-(8,8,8,8)]
     4       0.834124       0.834124       0.834124    29[8-(6),8-(6),8-(6),8-(6),29-(8,8,8,8)]
     5      16.264801      16.264801      16.264801    29[8-(6),8-(6),8-(6),8-(6),29-(8,8,8,8)]
     6      14.516412      14.516412      14.516412    29[8-(6),8-(6),8-(6),8-(6),29-(8,8,8,8)]
     7      -0.834281      -0.834281      -0.834281    29[8-(6),8-(6),8-(6),8-(6),29-(8,8,8,8)]
     8       0.834088       0.834088       0.834088    29[8-(6),8-(6),8-(6),8-(6),29-(8,8,8,8)]
     9       4.971103       4.971103       4.971103    1[6-(6,6)]
    10       3.758212       3.758212       3.758212    1[6-(6,6)]
    11       0.827901       0.827901       0.827901    1[6-(6,6)]
    12       2.043763       2.043763       2.043763    1[6-(6,6)]
    13      10.677915      10.677915      10.677915    1[6-(6,6)]
    14      11.616766      11.616766      11.616766    1[6-(6,6)]
    15       14.93512       14.93512       14.93512    1[6-(6,6)]
    16      13.996269      13.996269      13.996269    1[6-(6,6)]
    17       4.998778       4.998778       4.998778    1[6-(6,6)]
    18       7.996925       7.996925       7.996925    1[6-(6,6)]
    19      11.558346      11.558346      11.558346    1[6-(6,6)]
    20      10.545619      10.545619      10.545619    1[6-(6,6)]
    21       6.205436       6.205436       6.205436    1[6-(6,6)]
    22        3.95837        3.95837        3.95837    1[6-(6,6)]
    23       9.886924       9.886924       9.886924    1[6-(6,6)]
    24       12.23863       12.23863       12.23863    1[6-(6,6)]
    25      -4.971447      -4.971447      -4.971447    1[6-(6,6)]
    26      -3.758649      -3.758649      -3.758649    1[6-(6,6)]
    27      -0.828231      -0.828231      -0.828231    1[6-(6,6)]
    28      -2.044108      -2.044108      -2.044108    1[6-(6,6)]
    29     -10.678344     -10.678344     -10.678344    1[6-(6,6)]
    30     -11.617179     -11.617179     -11.617179    1[6-(6,6)]
    31      15.846171      15.846171      15.846171    1[6-(6,6)]
    32      16.785006      16.785006      16.785006    1[6-(6,6)]
    33      -4.999154      -4.999154      -4.999154    1[6-(6,6)]
    34      -7.997273      -7.997273      -7.997273    1[6-(6,6)]
    35     -11.558704     -11.558704     -11.558704    1[6-(6,6)]
    36     -10.545994     -10.545994     -10.545994    1[6-(6,6)]
    37      -6.205787      -6.205787      -6.205787    1[6-(6,6)]
    38      -3.958729      -3.958729      -3.958729    1[6-(6,6)]
    39      -9.887259      -9.887259      -9.887259    1[6-(6,6)]
    40     -12.238971     -12.238971     -12.238971    1[6-(6,6)]
    41       2.046919       2.046919       2.046919    1[6-(6,6)]
    42       0.815658       0.815658       0.815658    1[6-(6,6)]
    43       3.564444       3.564444       3.564444    1[6-(6,6)]
    44       4.795705       4.795705       4.795705    1[6-(6,6)]
    45       2.160734       2.160734       2.160734    1[6-(6,6)]
    46       0.957185       0.957185       0.957185    1[6-(6,6)]
    47       3.210408       3.210408       3.210408    1[6-(6,6)]
    48       4.410879       4.410879       4.410879    1[6-(6,6)]
    49       5.611412       5.611412       5.611412    1[6-(6,6)]
    50       4.075328       4.075328       4.075328    1[6-(6,6)]
    51       5.552852       5.552852       5.552852    1[6-(6,6)]
    52       6.620961       6.620961       6.620961    1[6-(6,6)]
    53       3.573687       3.573687       3.573687    1[6-(6,6)]
    54       5.057348       5.057348       5.057348    1[6-(6,6)]
    55       3.345817       3.345817       3.345817    1[6-(6,6)]
    56       4.866433       4.866433       4.866433    1[6-(6,6)]
    57      -2.047069      -2.047069      -2.047069    1[6-(6,6)]
    58      -0.815793      -0.815793      -0.815793    1[6-(6,6)]
    59      -3.564581      -3.564581      -3.564581    1[6-(6,6)]
    60      -4.795856      -4.795856      -4.795856    1[6-(6,6)]
    61       -2.16097       -2.16097       -2.16097    1[6-(6,6)]
    62      -0.957405      -0.957405      -0.957405    1[6-(6,6)]
    63       -3.21063       -3.21063       -3.21063    1[6-(6,6)]
    64      -4.411118      -4.411118      -4.411118    1[6-(6,6)]
    65      -5.611594      -5.611594      -5.611594    1[6-(6,6)]
    66      -4.075588      -4.075588      -4.075588    1[6-(6,6)]
    67      -5.553123      -5.553123      -5.553123    1[6-(6,6)]
    68      -6.621249      -6.621249      -6.621249    1[6-(6,6)]
    69      -3.573844      -3.573844      -3.573844    1[6-(6,6)]
    70      -5.057514      -5.057514      -5.057514    1[6-(6,6)]
    71      -3.346065      -3.346065      -3.346065    1[6-(6,6)]
    72      -4.866687      -4.866687      -4.866687    1[6-(6,6)]
    73      20.361864      20.361864      20.361864    1[6-(6,6)]
    74      19.149057      19.149057      19.149057    1[6-(6,6)]
    75      16.218659      16.218659      16.218659    1[6-(6,6)]
    76      17.434544      17.434544      17.434544    1[6-(6,6)]
    77      -4.712838      -4.712838      -4.712838    1[6-(6,6)]
    78      -3.774011      -3.774011      -3.774011    1[6-(6,6)]
    79      -0.455746      -0.455746      -0.455746    1[6-(6,6)]
    80      -1.394572      -1.394572      -1.394572    1[6-(6,6)]
    81      20.389596      20.389596      20.389596    1[6-(6,6)]
    82      -7.393896      -7.393896      -7.393896    1[6-(6,6)]
    83      -3.832455      -3.832455      -3.832455    1[6-(6,6)]
    84      -4.845157      -4.845157      -4.845157    1[6-(6,6)]
    85      21.596215      21.596215      21.596215    1[6-(6,6)]
    86      19.349167      19.349167      19.349167    1[6-(6,6)]
    87      -5.503915      -5.503915      -5.503915    1[6-(6,6)]
    88      -3.152192      -3.152192      -3.152192    1[6-(6,6)]
    89      10.419393      10.419393      10.419393    1[6-(6,6)]
    90      11.632185      11.632185      11.632185    1[6-(6,6)]
    91      14.562584      14.562584      14.562584    1[6-(6,6)]
    92      13.346714      13.346714      13.346714    1[6-(6,6)]
    93       4.712473       4.712473       4.712473    1[6-(6,6)]
    94        3.77363        3.77363        3.77363    1[6-(6,6)]
    95       0.455367       0.455367       0.455367    1[6-(6,6)]
    96        1.39421        1.39421        1.39421    1[6-(6,6)]
    97      10.391693      10.391693      10.391693    1[6-(6,6)]
    98       7.393556       7.393556       7.393556    1[6-(6,6)]
    99       3.832125       3.832125       3.832125    1[6-(6,6)]
   100       4.844844       4.844844       4.844844    1[6-(6,6)]
   101       9.185049       9.185049       9.185049    1[6-(6,6)]
   102      11.432105      11.432105      11.432105    1[6-(6,6)]
   103       5.503562       5.503562       5.503562    1[6-(6,6)]
   104       3.151846       3.151846       3.151846    1[6-(6,6)]
   105       2.046884       2.046884       2.046884    1[6-(6,6)]
   106       0.815617       0.815617       0.815617    1[6-(6,6)]
   107       3.564424       3.564424       3.564424    1[6-(6,6)]
   108       4.795692       4.795692       4.795692    1[6-(6,6)]
   109       2.160746       2.160746       2.160746    1[6-(6,6)]
   110       0.957174       0.957174       0.957174    1[6-(6,6)]
   111       3.210483       3.210483       3.210483    1[6-(6,6)]
   112       4.410977       4.410977       4.410977    1[6-(6,6)]
   113       5.611409       5.611409       5.611409    1[6-(6,6)]
   114       4.075383       4.075383       4.075383    1[6-(6,6)]
   115       5.552892       5.552892       5.552892    1[6-(6,6)]
   116       6.621026       6.621026       6.621026    1[6-(6,6)]
   117       3.573651       3.573651       3.573651    1[6-(6,6)]
   118       5.057336       5.057336       5.057336    1[6-(6,6)]
   119       3.345846       3.345846       3.345846    1[6-(6,6)]
   120       4.866452       4.866452       4.866452    1[6-(6,6)]
   121      28.734566      28.734566      28.734566    1[6-(6,6)]
   122      -0.815782      -0.815782      -0.815782    1[6-(6,6)]
   123      27.217012      27.217012      27.217012    1[6-(6,6)]
   124      25.985759      25.985759      25.985759    1[6-(6,6)]
   125      -2.160917      -2.160917      -2.160917    1[6-(6,6)]
   126      -0.957361      -0.957361      -0.957361    1[6-(6,6)]
   127      27.571038      27.571038      27.571038    1[6-(6,6)]
   128      26.370561      26.370561      26.370561    1[6-(6,6)]
   129      25.170073      25.170073      25.170073    1[6-(6,6)]
   130      26.706071      26.706071      26.706071    1[6-(6,6)]
   131      25.228571      25.228571      25.228571    1[6-(6,6)]
   132      24.160455      24.160455      24.160455    1[6-(6,6)]
   133      27.207806      27.207806      27.207806    1[6-(6,6)]
   134       25.72413       25.72413       25.72413    1[6-(6,6)]
   135      27.435595      27.435595      27.435595    1[6-(6,6)]
   136      25.914995      25.914995      25.914995    1[6-(6,6)]
   137       3.629019       3.629019       3.629019    6[6-(1,6),6-(1,6),6-(1,6)]
   138           4.14           4.14           4.14    6[1-(0),6-(1,6),6-(6,6)]
   139       3.413454       3.413454       3.413454    6[1-(0),6-(1,6),6-(6,6)]
   140       2.172956       2.172956       2.172956    6[6-(1,6),6-(1,6),6-(8,8)]
   141       1.659004       1.659004       1.659004    6[1-(0),6-(1,6),6-(6,6)]
   142       2.385443       2.385443       2.385443    6[1-(0),6-(1,6),6-(6,6)]
   143       1.338783       1.338783       1.338783    6[6-(6,6),8-(29),8-(29)]
   144      12.241721      12.241721      12.241721    6[6-(1,6),6-(1,6),6-(1,6)]
   145      11.530566      11.530566      11.530566    6[1-(0),6-(1,6),6-(6,6)]
   146      12.093876      12.093876      12.093876    6[1-(0),6-(1,6),6-(6,6)]
   147      13.368236      13.368236      13.368236    6[6-(1,6),6-(1,6),6-(8,8)]
   148      14.082469      14.082469      14.082469    6[1-(0),6-(1,6),6-(6,6)]
   149      13.519159      13.519159      13.519159    6[1-(0),6-(1,6),6-(6,6)]
   150      14.063907      14.063907      14.063907    6[6-(6,6),8-(29),8-(29)]
   151       8.027681       8.027681       8.027681    6[6-(6,6),6-(6,6),6-(6,8)]
   152       6.657899       6.657899       6.657899    6[6-(1,6),6-(6,6),8-(0)]
   153       5.912992       5.912992       5.912992    6[1-(0),6-(6,6),6-(6,8)]
   154       6.544022       6.544022       6.544022    6[6-(1,6),6-(1,6),6-(6,6)]
   155       7.913803       7.913803       7.913803    6[6-(1,6),6-(6,6),6-(6,6)]
   156       8.655633       8.655633       8.655633    6[6-(1,6),6-(6,6),6-(6,6)]
   157       8.523286       8.523286       8.523286    6[1-(0),6-(6,6),6-(6,6)]
   158       9.902303       9.902303       9.902303    6[6-(1,6),6-(1,6),6-(1,6)]
   159      10.644133      10.644133      10.644133    6[1-(0),6-(1,6),6-(6,6)]
   160      10.022337      10.022337      10.022337    6[1-(0),6-(1,6),6-(6,6)]
   161       5.771411       5.771411       5.771411    6[1-(0),6-(1,6),6-(6,6)]
   162       4.389317       4.389317       4.389317    6[1-(0),6-(1,6),6-(6,6)]
   163      10.400973      10.400973      10.400973    6[1-(0),6-(1,6),6-(6,6)]
   164      11.730738      11.730738      11.730738    6[1-(0),6-(1,6),6-(6,6)]
   165      -3.629365      -3.629365      -3.629365    6[6-(1,6),6-(1,6),6-(1,6)]
   166      -4.140341      -4.140341      -4.140341    6[1-(0),6-(1,6),6-(6,6)]
   167      -3.413893      -3.413893      -3.413893    6[1-(0),6-(1,6),6-(6,6)]
   168      -2.173391      -2.173391      -2.173391    6[6-(1,6),6-(1,6),6-(8,8)]
   169      -1.659337      -1.659337      -1.659337    6[1-(0),6-(1,6),6-(6,6)]
   170      -2.385784      -2.385784      -2.385784    6[1-(0),6-(1,6),6-(6,6)]
   171      -1.339208      -1.339208      -1.339208    6[6-(6,6),8-(29),8-(29)]
   172     -12.242047     -12.242047     -12.242047    6[6-(1,6),6-(1,6),6-(1,6)]
   173     -11.530993     -11.530993     -11.530993    6[1-(0),6-(1,6),6-(6,6)]
   174     -12.094293     -12.094293     -12.094293    6[1-(0),6-(1,6),6-(6,6)]
   175      17.412952      17.412952      17.412952    6[6-(1,6),6-(1,6),6-(8,8)]
   176      16.698819      16.698819      16.698819    6[1-(0),6-(1,6),6-(6,6)]
   177       17.26212       17.26212       17.26212    6[1-(0),6-(1,6),6-(6,6)]
   178       16.71729       16.71729       16.71729    6[6-(6,6),8-(29),8-(29)]
   179      -8.028063      -8.028063      -8.028063    6[6-(6,6),6-(6,6),6-(6,8)]
   180      -6.658283      -6.658283      -6.658283    6[6-(1,6),6-(6,6),8-(0)]
   181      -5.913366      -5.913366      -5.913366    6[1-(0),6-(6,6),6-(6,8)]
   182      -6.544386      -6.544386      -6.544386    6[6-(1,6),6-(1,6),6-(6,6)]
   183      -7.914166      -7.914166      -7.914166    6[6-(1,6),6-(6,6),6-(6,6)]
   184      -8.656004      -8.656004      -8.656004    6[6-(1,6),6-(6,6),6-(6,6)]
   185      -8.523639      -8.523639      -8.523639    6[1-(0),6-(6,6),6-(6,6)]
   186      -9.902653      -9.902653      -9.902653    6[6-(1,6),6-(1,6),6-(1,6)]
   187     -10.644491     -10.644491     -10.644491    6[1-(0),6-(1,6),6-(6,6)]
   188     -10.022706     -10.022706     -10.022706    6[1-(0),6-(1,6),6-(6,6)]
   189      -5.771767      -5.771767      -5.771767    6[1-(0),6-(1,6),6-(6,6)]
   190      -4.389672      -4.389672      -4.389672    6[1-(0),6-(1,6),6-(6,6)]
   191     -10.401312     -10.401312     -10.401312    6[1-(0),6-(1,6),6-(6,6)]
   192     -11.731075     -11.731075     -11.731075    6[1-(0),6-(1,6),6-(6,6)]
   193       3.542899       3.542899       3.542899    6[6-(1,6),6-(1,6),6-(1,6)]
   194       2.351655       2.351655       2.351655    6[1-(0),6-(1,6),6-(6,6)]
   195       1.612898       1.612898       1.612898    6[1-(0),6-(1,6),6-(6,6)]
   196       2.068464       2.068464       2.068464    6[6-(1,6),6-(1,6),6-(8,8)]
   197       3.259708       3.259708       3.259708    6[1-(0),6-(1,6),6-(6,6)]
   198       3.998464       3.998464       3.998464    6[1-(0),6-(1,6),6-(6,6)]
   199       1.231206       1.231206       1.231206    6[6-(6,6),8-(29),8-(29)]
   200       3.404314       3.404314       3.404314    6[6-(1,6),6-(1,6),6-(1,6)]
   201       2.370053       2.370053       2.370053    6[1-(0),6-(1,6),6-(6,6)]
   202       1.649771       1.649771       1.649771    6[1-(0),6-(1,6),6-(6,6)]
   203       1.963749       1.963749       1.963749    6[6-(1,6),6-(1,6),6-(8,8)]
   204       2.998011       2.998011       2.998011    6[1-(0),6-(1,6),6-(6,6)]
   205       3.718293       3.718293       3.718293    6[1-(0),6-(1,6),6-(6,6)]
   206       1.283484       1.283484       1.283484    6[6-(6,6),8-(29),8-(29)]
   207       6.624027       6.624027       6.624027    6[6-(6,6),6-(6,6),6-(6,8)]
   208       6.482533       6.482533       6.482533    6[6-(1,6),6-(6,6),8-(0)]
   209       5.706838       5.706838       5.706838    6[1-(0),6-(6,6),6-(6,8)]
   210       5.069667       5.069667       5.069667    6[6-(1,6),6-(1,6),6-(6,6)]
   211       5.211161       5.211161       5.211161    6[6-(1,6),6-(6,6),6-(6,6)]
   212       5.986855       5.986855       5.986855    6[6-(1,6),6-(6,6),6-(6,6)]
   213       4.577067       4.577067       4.577067    6[1-(0),6-(6,6),6-(6,6)]
   214       4.684809       4.684809       4.684809    6[6-(1,6),6-(1,6),6-(1,6)]
   215       5.454347       5.454347       5.454347    6[1-(0),6-(1,6),6-(6,6)]
   216       6.106909       6.106909       6.106909    6[1-(0),6-(1,6),6-(6,6)]
   217       4.217018       4.217018       4.217018    6[1-(0),6-(1,6),6-(6,6)]
   218       4.404782       4.404782       4.404782    6[1-(0),6-(1,6),6-(6,6)]
   219       3.946057       3.946057       3.946057    6[1-(0),6-(1,6),6-(6,6)]
   220        4.23541        4.23541        4.23541    6[1-(0),6-(1,6),6-(6,6)]
   221      -3.543051      -3.543051      -3.543051    6[6-(1,6),6-(1,6),6-(1,6)]
   222      -2.351802      -2.351802      -2.351802    6[1-(0),6-(1,6),6-(6,6)]
   223      -1.613037      -1.613037      -1.613037    6[1-(0),6-(1,6),6-(6,6)]
   224      -2.068598      -2.068598      -2.068598    6[6-(1,6),6-(1,6),6-(8,8)]
   225      -3.259847      -3.259847      -3.259847    6[1-(0),6-(1,6),6-(6,6)]
   226      -3.998612      -3.998612      -3.998612    6[1-(0),6-(1,6),6-(6,6)]
   227      -1.231331      -1.231331      -1.231331    6[6-(6,6),8-(29),8-(29)]
   228      -3.404554      -3.404554      -3.404554    6[6-(1,6),6-(1,6),6-(1,6)]
   229      -2.370287      -2.370287      -2.370287    6[1-(0),6-(1,6),6-(6,6)]
   230      -1.649994      -1.649994      -1.649994    6[1-(0),6-(1,6),6-(6,6)]
   231      -1.963969      -1.963969      -1.963969    6[6-(1,6),6-(1,6),6-(8,8)]
   232      -2.998236      -2.998236      -2.998236    6[1-(0),6-(1,6),6-(6,6)]
   233      -3.718528      -3.718528      -3.718528    6[1-(0),6-(1,6),6-(6,6)]
   234      -1.283693      -1.283693      -1.283693    6[6-(6,6),8-(29),8-(29)]
   235      -6.624322      -6.624322      -6.624322    6[6-(6,6),6-(6,6),6-(6,8)]
   236      -6.482723      -6.482723      -6.482723    6[6-(1,6),6-(6,6),8-(0)]
   237       -5.70702       -5.70702       -5.70702    6[1-(0),6-(6,6),6-(6,8)]
   238      -5.069838      -5.069838      -5.069838    6[6-(1,6),6-(1,6),6-(6,6)]
   239      -5.211437      -5.211437      -5.211437    6[6-(1,6),6-(6,6),6-(6,6)]
   240       -5.98714       -5.98714       -5.98714    6[6-(1,6),6-(6,6),6-(6,6)]
   241      -4.577333      -4.577333      -4.577333    6[1-(0),6-(6,6),6-(6,6)]
   242      -4.685072      -4.685072      -4.685072    6[6-(1,6),6-(1,6),6-(1,6)]
   243      -5.454619      -5.454619      -5.454619    6[1-(0),6-(1,6),6-(6,6)]
   244      -6.107192      -6.107192      -6.107192    6[1-(0),6-(1,6),6-(6,6)]
   245       -4.21718       -4.21718       -4.21718    6[1-(0),6-(1,6),6-(6,6)]
   246      -4.404943      -4.404943      -4.404943    6[1-(0),6-(1,6),6-(6,6)]
   247       -3.94631       -3.94631       -3.94631    6[1-(0),6-(1,6),6-(6,6)]
   248       -4.23566       -4.23566       -4.23566    6[1-(0),6-(1,6),6-(6,6)]
   249      19.019792      19.019792      19.019792    6[6-(1,6),6-(1,6),6-(1,6)]
   250       19.53076       19.53076       19.53076    6[1-(0),6-(1,6),6-(6,6)]
   251      18.804307      18.804307      18.804307    6[1-(0),6-(1,6),6-(6,6)]
   252      17.563809      17.563809      17.563809    6[6-(1,6),6-(1,6),6-(8,8)]
   253      17.049762      17.049762      17.049762    6[1-(0),6-(1,6),6-(6,6)]
   254      17.776215      17.776215      17.776215    6[1-(0),6-(1,6),6-(6,6)]
   255      16.729619      16.729619      16.729619    6[6-(6,6),8-(29),8-(29)]
   256      -3.149127      -3.149127      -3.149127    6[6-(1,6),6-(1,6),6-(1,6)]
   257      -3.860188      -3.860188      -3.860188    6[1-(0),6-(1,6),6-(6,6)]
   258      -3.296892      -3.296892      -3.296892    6[1-(0),6-(1,6),6-(6,6)]
   259      -2.022535      -2.022535      -2.022535    6[6-(1,6),6-(1,6),6-(8,8)]
   260      -1.308396      -1.308396      -1.308396    6[1-(0),6-(1,6),6-(6,6)]
   261      -1.871691      -1.871691      -1.871691    6[1-(0),6-(1,6),6-(6,6)]
   262      -1.326879      -1.326879      -1.326879    6[6-(6,6),8-(29),8-(29)]
   263      -7.363089      -7.363089      -7.363089    6[6-(6,6),6-(6,6),6-(6,8)]
   264      22.048731      22.048731      22.048731    6[6-(1,6),6-(6,6),8-(0)]
   265      21.303809      21.303809      21.303809    6[1-(0),6-(6,6),6-(6,8)]
   266      21.934824      21.934824      21.934824    6[6-(1,6),6-(1,6),6-(6,6)]
   267      -7.476995      -7.476995      -7.476995    6[6-(1,6),6-(6,6),6-(6,6)]
   268      -6.735151      -6.735151      -6.735151    6[6-(1,6),6-(6,6),6-(6,6)]
   269      -6.867526      -6.867526      -6.867526    6[1-(0),6-(6,6),6-(6,6)]
   270      -5.488512      -5.488512      -5.488512    6[6-(1,6),6-(1,6),6-(1,6)]
   271      -4.746668      -4.746668      -4.746668    6[1-(0),6-(1,6),6-(6,6)]
   272      -5.368449      -5.368449      -5.368449    6[1-(0),6-(1,6),6-(6,6)]
   273      21.162199      21.162199      21.162199    6[1-(0),6-(1,6),6-(6,6)]
   274      19.780105      19.780105      19.780105    6[1-(0),6-(1,6),6-(6,6)]
   275      -4.989858      -4.989858      -4.989858    6[1-(0),6-(1,6),6-(6,6)]
   276      -3.660093      -3.660093      -3.660093    6[1-(0),6-(1,6),6-(6,6)]
   277      11.761466      11.761466      11.761466    6[6-(1,6),6-(1,6),6-(1,6)]
   278      11.250493      11.250493      11.250493    6[1-(0),6-(1,6),6-(6,6)]
   279      11.976937      11.976937      11.976937    6[1-(0),6-(1,6),6-(6,6)]
   280      13.217432      13.217432      13.217432    6[6-(1,6),6-(1,6),6-(8,8)]
   281      13.731483      13.731483      13.731483    6[1-(0),6-(1,6),6-(6,6)]
   282      13.005039      13.005039      13.005039    6[1-(0),6-(1,6),6-(6,6)]
   283      14.051612      14.051612      14.051612    6[6-(6,6),8-(29),8-(29)]
   284       3.148765       3.148765       3.148765    6[6-(1,6),6-(1,6),6-(1,6)]
   285       3.859821       3.859821       3.859821    6[1-(0),6-(1,6),6-(6,6)]
   286       3.296515       3.296515       3.296515    6[1-(0),6-(1,6),6-(6,6)]
   287       2.022153       2.022153       2.022153    6[6-(1,6),6-(1,6),6-(8,8)]
   288        1.30802        1.30802        1.30802    6[1-(0),6-(1,6),6-(6,6)]
   289       1.871325       1.871325       1.871325    6[1-(0),6-(1,6),6-(6,6)]
   290       1.326486       1.326486       1.326486    6[6-(6,6),8-(29),8-(29)]
   291       7.362783       7.362783       7.362783    6[6-(6,6),6-(6,6),6-(6,8)]
   292       8.732565       8.732565       8.732565    6[6-(1,6),6-(6,6),8-(0)]
   293       9.477479       9.477479       9.477479    6[1-(0),6-(6,6),6-(6,8)]
   294       8.846453       8.846453       8.846453    6[6-(1,6),6-(1,6),6-(6,6)]
   295        7.47667        7.47667        7.47667    6[6-(1,6),6-(6,6),6-(6,6)]
   296       6.734835       6.734835       6.734835    6[6-(1,6),6-(6,6),6-(6,6)]
   297       6.867192       6.867192       6.867192    6[1-(0),6-(6,6),6-(6,6)]
   298       5.488174       5.488174       5.488174    6[6-(1,6),6-(1,6),6-(1,6)]
   299       4.746339       4.746339       4.746339    6[1-(0),6-(1,6),6-(6,6)]
   300       5.368131       5.368131       5.368131    6[1-(0),6-(1,6),6-(6,6)]
   301       9.619069       9.619069       9.619069    6[1-(0),6-(1,6),6-(6,6)]
   302      11.001162      11.001162      11.001162    6[1-(0),6-(1,6),6-(6,6)]
   303        4.98951        4.98951        4.98951    6[1-(0),6-(1,6),6-(6,6)]
   304       3.659742       3.659742       3.659742    6[1-(0),6-(1,6),6-(6,6)]
   305       3.542875       3.542875       3.542875    6[6-(1,6),6-(1,6),6-(1,6)]
   306       2.351623       2.351623       2.351623    6[1-(0),6-(1,6),6-(6,6)]
   307       1.612863       1.612863       1.612863    6[1-(0),6-(1,6),6-(6,6)]
   308       2.068433       2.068433       2.068433    6[6-(1,6),6-(1,6),6-(8,8)]
   309       3.259685       3.259685       3.259685    6[1-(0),6-(1,6),6-(6,6)]
   310       3.998445       3.998445       3.998445    6[1-(0),6-(1,6),6-(6,6)]
   311       1.231172       1.231172       1.231172    6[6-(6,6),8-(29),8-(29)]
   312       3.404318       3.404318       3.404318    6[6-(1,6),6-(1,6),6-(1,6)]
   313       2.370056       2.370056       2.370056    6[1-(0),6-(1,6),6-(6,6)]
   314        1.64976        1.64976        1.64976    6[1-(0),6-(1,6),6-(6,6)]
   315       1.963832       1.963832       1.963832    6[6-(1,6),6-(1,6),6-(8,8)]
   316       2.998095       2.998095       2.998095    6[1-(0),6-(1,6),6-(6,6)]
   317       3.718391       3.718391       3.718391    6[1-(0),6-(1,6),6-(6,6)]
   318       1.283552       1.283552       1.283552    6[6-(6,6),8-(29),8-(29)]
   319       6.624116       6.624116       6.624116    6[6-(6,6),6-(6,6),6-(6,8)]
   320       6.482526       6.482526       6.482526    6[6-(1,6),6-(6,6),8-(0)]
   321       5.706829       5.706829       5.706829    6[1-(0),6-(6,6),6-(6,8)]
   322       5.069642       5.069642       5.069642    6[6-(1,6),6-(1,6),6-(6,6)]
   323       5.211232       5.211232       5.211232    6[6-(1,6),6-(6,6),6-(6,6)]
   324        5.98693        5.98693        5.98693    6[6-(1,6),6-(6,6),6-(6,6)]
   325       4.577124       4.577124       4.577124    6[1-(0),6-(6,6),6-(6,6)]
   326       4.684853       4.684853       4.684853    6[6-(1,6),6-(1,6),6-(1,6)]
   327       5.454395       5.454395       5.454395    6[1-(0),6-(1,6),6-(6,6)]
   328       6.106972       6.106972       6.106972    6[1-(0),6-(1,6),6-(6,6)]
   329        4.21699        4.21699        4.21699    6[1-(0),6-(1,6),6-(6,6)]
   330       4.404762       4.404762       4.404762    6[1-(0),6-(1,6),6-(6,6)]
   331       3.946088       3.946088       3.946088    6[1-(0),6-(1,6),6-(6,6)]
   332       4.235429       4.235429       4.235429    6[1-(0),6-(1,6),6-(6,6)]
   333      27.238576      27.238576      27.238576    6[6-(1,6),6-(1,6),6-(1,6)]
   334      28.429824      28.429824      28.429824    6[1-(0),6-(1,6),6-(6,6)]
   335      -1.613025      -1.613025      -1.613025    6[1-(0),6-(1,6),6-(6,6)]
   336      -2.068599      -2.068599      -2.068599    6[6-(1,6),6-(1,6),6-(8,8)]
   337      27.521754      27.521754      27.521754    6[1-(0),6-(1,6),6-(6,6)]
   338      26.783002      26.783002      26.783002    6[1-(0),6-(1,6),6-(6,6)]
   339      -1.231347      -1.231347      -1.231347    6[6-(6,6),8-(29),8-(29)]
   340      27.377113      27.377113      27.377113    6[6-(1,6),6-(1,6),6-(1,6)]
   341       -2.37023       -2.37023       -2.37023    6[1-(0),6-(1,6),6-(6,6)]
   342      -1.649944      -1.649944      -1.649944    6[1-(0),6-(1,6),6-(6,6)]
   343      -1.963914      -1.963914      -1.963914    6[6-(1,6),6-(1,6),6-(8,8)]
   344       -2.99817       -2.99817       -2.99817    6[1-(0),6-(1,6),6-(6,6)]
   345      27.063143      27.063143      27.063143    6[1-(0),6-(1,6),6-(6,6)]
   346      -1.283643      -1.283643      -1.283643    6[6-(6,6),8-(29),8-(29)]
   347      24.157371      24.157371      24.157371    6[6-(6,6),6-(6,6),6-(6,8)]
   348      24.298963      24.298963      24.298963    6[6-(1,6),6-(6,6),8-(0)]
   349      25.074652      25.074652      25.074652    6[1-(0),6-(6,6),6-(6,8)]
   350      25.711829      25.711829      25.711829    6[6-(1,6),6-(1,6),6-(6,6)]
   351      25.570237      25.570237      25.570237    6[6-(1,6),6-(6,6),6-(6,6)]
   352      24.794548      24.794548      24.794548    6[6-(1,6),6-(6,6),6-(6,6)]
   353      26.204335      26.204335      26.204335    6[1-(0),6-(6,6),6-(6,6)]
   354      26.096603      26.096603      26.096603    6[6-(1,6),6-(1,6),6-(1,6)]
   355       25.32707       25.32707       25.32707    6[1-(0),6-(1,6),6-(6,6)]
   356      24.674503      24.674503      24.674503    6[1-(0),6-(1,6),6-(6,6)]
   357      26.564472      26.564472      26.564472    6[1-(0),6-(1,6),6-(6,6)]
   358      26.376699      26.376699      26.376699    6[1-(0),6-(1,6),6-(6,6)]
   359      26.835358      26.835358      26.835358    6[1-(0),6-(1,6),6-(6,6)]
   360      26.546014      26.546014      26.546014    6[1-(0),6-(1,6),6-(6,6)]
   361       1.815903       1.815903       1.815903    8[6-(6,8),29-(8,8,8,29)]
   362       0.258349       0.258349       0.258349    8[6-(6,8),29-(8,8,8,29)]
   363      15.258234      15.258234      15.258234    8[6-(6,8),29-(8,8,8,29)]
   364      13.592955      13.592955      13.592955    8[6-(6,8),29-(8,8,8,29)]
   365       21.41781       21.41781       21.41781    8[6-(6,6)]
   366      -1.816325      -1.816325      -1.816325    8[6-(6,8),29-(8,8,8,29)]
   367       -0.25877       -0.25877       -0.25877    8[6-(6,8),29-(8,8,8,29)]
   368      15.522967      15.522967      15.522967    8[6-(6,8),29-(8,8,8,29)]
   369      17.188248      17.188248      17.188248    8[6-(6,8),29-(8,8,8,29)]
   370       9.363678       9.363678       9.363678    8[6-(6,6)]
   371       0.098447       0.098447       0.098447    8[6-(6,8),29-(8,8,8,29)]
   372       1.628287       1.628287       1.628287    8[6-(6,8),29-(8,8,8,29)]
   373       1.659025       1.659025       1.659025    8[6-(6,8),29-(8,8,8,29)]
   374        0.30463        0.30463        0.30463    8[6-(6,8),29-(8,8,8,29)]
   375       7.141252       7.141252       7.141252    8[6-(6,6)]
   376      -0.098568      -0.098568      -0.098568    8[6-(6,8),29-(8,8,8,29)]
   377      -1.628408      -1.628408      -1.628408    8[6-(6,8),29-(8,8,8,29)]
   378      -1.659231      -1.659231      -1.659231    8[6-(6,8),29-(8,8,8,29)]
   379      -0.304833      -0.304833      -0.304833    8[6-(6,8),29-(8,8,8,29)]
   380      -7.141452      -7.141452      -7.141452    8[6-(6,6)]
   381      17.206729      17.206729      17.206729    8[6-(6,8),29-(8,8,8,29)]
   382      15.649184      15.649184      15.649184    8[6-(6,8),29-(8,8,8,29)]
   383      -0.132553      -0.132553      -0.132553    8[6-(6,8),29-(8,8,8,29)]
   384      -1.797843      -1.797843      -1.797843    8[6-(6,8),29-(8,8,8,29)]
   385      21.417715      21.417715      21.417715    8[6-(6,6)]
   386      13.574499      13.574499      13.574499    8[6-(6,8),29-(8,8,8,29)]
   387      15.132042      15.132042      15.132042    8[6-(6,8),29-(8,8,8,29)]
   388       0.132158       0.132158       0.132158    8[6-(6,8),29-(8,8,8,29)]
   389       1.797445       1.797445       1.797445    8[6-(6,8),29-(8,8,8,29)]
   390       9.363591       9.363591       9.363591    8[6-(6,6)]
   391       0.098405       0.098405       0.098405    8[6-(6,8),29-(8,8,8,29)]
   392       1.628256       1.628256       1.628256    8[6-(6,8),29-(8,8,8,29)]
   393       1.659081       1.659081       1.659081    8[6-(6,8),29-(8,8,8,29)]
   394       0.304695       0.304695       0.304695    8[6-(6,8),29-(8,8,8,29)]
   395       -8.24968       -8.24968       -8.24968    8[6-(6,6)]
   396      -0.098584      -0.098584      -0.098584    8[6-(6,8),29-(8,8,8,29)]
   397      -1.628436      -1.628436      -1.628436    8[6-(6,8),29-(8,8,8,29)]
   398      -1.659176      -1.659176      -1.659176    8[6-(6,8),29-(8,8,8,29)]
   399      -0.304793      -0.304793      -0.304793    8[6-(6,8),29-(8,8,8,29)]
   400       8.249299       8.249299       8.249299    8[6-(6,6)]
