# Supplementary material for: A collection of forcefield precursors for metal–organic frameworks
Source: RSC Adv. 2019 Nov 13;9(63):36492–507. doi: 10.1039/c9ra07327b (PMC9075174; doi:10.1039/c9ra07327b)
Supplement: RA-009-C9RA07327B-s2792 [file RA-009-C9RA07327B-s2792.txt]

XAKQIL_clean

9.622100    0.000000    0.000000
-4.811050    8.332983    0.000000
0.000000    0.000000    48.441400

     1            0.0            0.0            0.0    27[7-(6,7),7-(6,7),8-(6),8-(6)]
     2      -0.515456      -0.515456      -0.515456    27[7-(6,7),7-(6,7),8-(6),8-(6)]
     3       0.515456       0.515456       0.515456    27[7-(6,7),7-(6,7),8-(6),8-(6)]
     4        4.81105        4.81105        4.81105    27[7-(6,7),7-(6,7),8-(6),8-(6)]
     5       5.326506       5.326506       5.326506    27[7-(6,7),7-(6,7),8-(6),8-(6)]
     6       4.295594       4.295594       4.295594    27[7-(6,7),7-(6,7),8-(6),8-(6)]
     7       2.150539       2.150539       2.150539    1[7-(6,7)]
     8       5.104043       5.104043       5.104043    1[6-(1,6,6)]
     9       0.838085       0.838085       0.838085    1[6-(1,1,6)]
    10       2.257826       2.257826       2.257826    1[6-(1,1,6)]
    11       1.699263       1.699263       1.699263    1[6-(1,1,6)]
    12       4.470909       4.470909       4.470909    1[6-(1,1,6)]
    13       5.283014       5.283014       5.283014    1[6-(1,1,6)]
    14       5.440816       5.440816       5.440816    1[6-(1,1,6)]
    15      -2.715357      -2.715357      -2.715357    1[6-(6,6)]
    16       0.830387       0.830387       0.830387    1[6-(6,6)]
    17       4.087949       4.087949       4.087949    1[6-(6,6)]
    18        5.33786        5.33786        5.33786    1[6-(6,6)]
    19      -1.260495      -1.260495      -1.260495    1[7-(6,7)]
    20       3.642446       3.642446       3.642446    1[6-(1,6,6)]
    21      -3.206565      -3.206565      -3.206565    1[6-(1,1,6)]
    22       5.452363       5.452363       5.452363    1[6-(1,1,6)]
    23       4.963079       4.963079       4.963079    1[6-(1,1,6)]
    24       7.134306       7.134306       7.134306    1[6-(1,1,6)]
    25       5.577931       5.577931       5.577931    1[6-(1,1,6)]
    26       6.505021       6.505021       6.505021    1[6-(1,1,6)]
    27        3.00402        3.00402        3.00402    1[6-(6,6)]
    28       5.173803       5.173803       5.173803    1[6-(6,6)]
    29       4.802871       4.802871       4.802871    1[6-(6,6)]
    30       2.639342       2.639342       2.639342    1[6-(6,6)]
    31      -0.890044      -0.890044      -0.890044    1[7-(6,7)]
    32       5.686661       5.686661       5.686661    1[6-(1,6,6)]
    33        2.36848        2.36848        2.36848    1[6-(1,1,6)]
    34       6.722961       6.722961       6.722961    1[6-(1,1,6)]
    35       7.770808       7.770808       7.770808    1[6-(1,1,6)]
    36       2.827935       2.827935       2.827935    1[6-(1,1,6)]
    37       3.572205       3.572205       3.572205    1[6-(1,1,6)]
    38       2.487313       2.487313       2.487313    1[6-(1,1,6)]
    39      -0.288663      -0.288663      -0.288663    1[6-(6,6)]
    40        8.42896        8.42896        8.42896    1[6-(6,6)]
    41        5.54233        5.54233        5.54233    1[6-(6,6)]
    42       6.455948       6.455948       6.455948    1[6-(6,6)]
    43       2.660511       2.660511       2.660511    1[7-(6,7)]
    44      -0.292993      -0.292993      -0.292993    1[6-(1,6,6)]
    45       3.972965       3.972965       3.972965    1[6-(1,1,6)]
    46       2.553224       2.553224       2.553224    1[6-(1,1,6)]
    47       3.111787       3.111787       3.111787    1[6-(1,1,6)]
    48       0.340141       0.340141       0.340141    1[6-(1,1,6)]
    49      -0.471964      -0.471964      -0.471964    1[6-(1,1,6)]
    50      -0.629766      -0.629766      -0.629766    1[6-(1,1,6)]
    51       7.526407       7.526407       7.526407    1[6-(6,6)]
    52       3.980663       3.980663       3.980663    1[6-(6,6)]
    53       0.723101       0.723101       0.723101    1[6-(6,6)]
    54       -0.52681       -0.52681       -0.52681    1[6-(6,6)]
    55       6.071545       6.071545       6.071545    1[7-(6,7)]
    56       1.168604       1.168604       1.168604    1[6-(1,6,6)]
    57       8.017615       8.017615       8.017615    1[6-(1,1,6)]
    58      -0.641313      -0.641313      -0.641313    1[6-(1,1,6)]
    59      -0.152029      -0.152029      -0.152029    1[6-(1,1,6)]
    60      -2.323256      -2.323256      -2.323256    1[6-(1,1,6)]
    61      -0.766881      -0.766881      -0.766881    1[6-(1,1,6)]
    62      -1.693971      -1.693971      -1.693971    1[6-(1,1,6)]
    63        1.80703        1.80703        1.80703    1[6-(6,6)]
    64      -0.362753      -0.362753      -0.362753    1[6-(6,6)]
    65       0.008179       0.008179       0.008179    1[6-(6,6)]
    66       2.171708       2.171708       2.171708    1[6-(6,6)]
    67       5.701094       5.701094       5.701094    1[7-(6,7)]
    68      -0.875611      -0.875611      -0.875611    1[6-(1,6,6)]
    69        2.44257        2.44257        2.44257    1[6-(1,1,6)]
    70      -1.911911      -1.911911      -1.911911    1[6-(1,1,6)]
    71      -2.959758      -2.959758      -2.959758    1[6-(1,1,6)]
    72       1.983115       1.983115       1.983115    1[6-(1,1,6)]
    73       1.238845       1.238845       1.238845    1[6-(1,1,6)]
    74       2.323737       2.323737       2.323737    1[6-(1,1,6)]
    75       5.099713       5.099713       5.099713    1[6-(6,6)]
    76       -3.61791       -3.61791       -3.61791    1[6-(6,6)]
    77       -0.73128       -0.73128       -0.73128    1[6-(6,6)]
    78      -1.644898      -1.644898      -1.644898    1[6-(6,6)]
    79       6.961589       6.961589       6.961589    1[7-(6,7)]
    80       0.292993       0.292993       0.292993    1[6-(1,6,6)]
    81       5.649135       5.649135       5.649135    1[6-(1,1,6)]
    82      -2.553224      -2.553224      -2.553224    1[6-(1,1,6)]
    83      -3.111787      -3.111787      -3.111787    1[6-(1,1,6)]
    84      -0.340141      -0.340141      -0.340141    1[6-(1,1,6)]
    85       0.471964       0.471964       0.471964    1[6-(1,1,6)]
    86       0.629766       0.629766       0.629766    1[6-(1,1,6)]
    87       2.095693       2.095693       2.095693    1[6-(6,6)]
    88      -3.980663      -3.980663      -3.980663    1[6-(6,6)]
    89      -0.723101      -0.723101      -0.723101    1[6-(6,6)]
    90        0.52681        0.52681        0.52681    1[6-(6,6)]
    91       3.550555       3.550555       3.550555    1[7-(6,7)]
    92      -1.168604      -1.168604      -1.168604    1[6-(1,6,6)]
    93       1.604485       1.604485       1.604485    1[6-(1,1,6)]
    94       0.641313       0.641313       0.641313    1[6-(1,1,6)]
    95       0.152029       0.152029       0.152029    1[6-(1,1,6)]
    96       2.323256       2.323256       2.323256    1[6-(1,1,6)]
    97       0.766881       0.766881       0.766881    1[6-(1,1,6)]
    98       1.693971       1.693971       1.693971    1[6-(1,1,6)]
    99        7.81507        7.81507        7.81507    1[6-(6,6)]
   100       0.362753       0.362753       0.362753    1[6-(6,6)]
   101      -0.008179      -0.008179      -0.008179    1[6-(6,6)]
   102      -2.171708      -2.171708      -2.171708    1[6-(6,6)]
   103       3.921006       3.921006       3.921006    1[7-(6,7)]
   104       0.875611       0.875611       0.875611    1[6-(1,6,6)]
   105        7.17953        7.17953        7.17953    1[6-(1,1,6)]
   106       1.911911       1.911911       1.911911    1[6-(1,1,6)]
   107       2.959758       2.959758       2.959758    1[6-(1,1,6)]
   108      -1.983115      -1.983115      -1.983115    1[6-(1,1,6)]
   109      -1.238845      -1.238845      -1.238845    1[6-(1,1,6)]
   110      -2.323737      -2.323737      -2.323737    1[6-(1,1,6)]
   111       4.522387       4.522387       4.522387    1[6-(6,6)]
   112        3.61791        3.61791        3.61791    1[6-(6,6)]
   113        0.73128        0.73128        0.73128    1[6-(6,6)]
   114       1.644898       1.644898       1.644898    1[6-(6,6)]
   115      -2.150539      -2.150539      -2.150539    1[7-(6,7)]
   116       4.518057       4.518057       4.518057    1[6-(1,6,6)]
   117      -0.838085      -0.838085      -0.838085    1[6-(1,1,6)]
   118       7.364274       7.364274       7.364274    1[6-(1,1,6)]
   119       7.922837       7.922837       7.922837    1[6-(1,1,6)]
   120       5.151191       5.151191       5.151191    1[6-(1,1,6)]
   121       4.339086       4.339086       4.339086    1[6-(1,1,6)]
   122       4.181284       4.181284       4.181284    1[6-(1,1,6)]
   123       2.715357       2.715357       2.715357    1[6-(6,6)]
   124       8.791713       8.791713       8.791713    1[6-(6,6)]
   125       5.534151       5.534151       5.534151    1[6-(6,6)]
   126        4.28424        4.28424        4.28424    1[6-(6,6)]
   127       1.260495       1.260495       1.260495    1[7-(6,7)]
   128       5.979654       5.979654       5.979654    1[6-(1,6,6)]
   129       3.206565       3.206565       3.206565    1[6-(1,1,6)]
   130       4.169737       4.169737       4.169737    1[6-(1,1,6)]
   131       4.659021       4.659021       4.659021    1[6-(1,1,6)]
   132       2.487794       2.487794       2.487794    1[6-(1,1,6)]
   133       4.044169       4.044169       4.044169    1[6-(1,1,6)]
   134       3.117079       3.117079       3.117079    1[6-(1,1,6)]
   135       -3.00402       -3.00402       -3.00402    1[6-(6,6)]
   136       4.448297       4.448297       4.448297    1[6-(6,6)]
   137       4.819229       4.819229       4.819229    1[6-(6,6)]
   138       6.982758       6.982758       6.982758    1[6-(6,6)]
   139       0.890044       0.890044       0.890044    1[7-(6,7)]
   140       3.935439       3.935439       3.935439    1[6-(1,6,6)]
   141       -2.36848       -2.36848       -2.36848    1[6-(1,1,6)]
   142       2.899139       2.899139       2.899139    1[6-(1,1,6)]
   143       1.851292       1.851292       1.851292    1[6-(1,1,6)]
   144       6.794165       6.794165       6.794165    1[6-(1,1,6)]
   145       6.049895       6.049895       6.049895    1[6-(1,1,6)]
   146       7.134787       7.134787       7.134787    1[6-(1,1,6)]
   147       0.288663       0.288663       0.288663    1[6-(6,6)]
   148        1.19314        1.19314        1.19314    1[6-(6,6)]
   149        4.07977        4.07977        4.07977    1[6-(6,6)]
   150       3.166152       3.166152       3.166152    1[6-(6,6)]
   151       2.338651       2.338651       2.338651    6[6-(1,1,1),6-(6,6),7-(7,27)]
   152       3.659285       3.659285       3.659285    6[6-(1,1,6),6-(6,7),6-(6,7)]
   153       3.701622       3.701622       3.701622    6[6-(1,1,1),6-(6,6),7-(1,7)]
   154       1.729572       1.729572       1.729572    6[1-(0),1-(0),1-(0),6-(6,7)]
   155       4.825483       4.825483       4.825483    6[1-(0),1-(0),1-(0),6-(6,7)]
   156      -0.961729      -0.961729      -0.961729    6[6-(1,6),6-(1,6),6-(8,8)]
   157      -2.314115      -2.314115      -2.314115    6[1-(0),6-(1,6),6-(6,6)]
   158       1.736308       1.736308       1.736308    6[1-(0),6-(1,6),6-(6,8)]
   159       2.353085       2.353085       2.353085    6[6-(1,6),6-(1,6),8-(6)]
   160          3.692          3.692          3.692    6[1-(0),6-(1,6),6-(6,8)]
   161       4.438675       4.438675       4.438675    6[1-(0),6-(1,6),6-(6,6)]
   162      -0.132785      -0.132785      -0.132785    6[6-(6,6),8-(0),8-(27)]
   163        6.21299        6.21299        6.21299    6[6-(1,1,1),6-(6,6),7-(7,27)]
   164       5.596694       5.596694       5.596694    6[6-(1,1,6),6-(6,7),6-(6,7)]
   165       6.481928       6.481928       6.481928    6[6-(1,1,1),6-(6,6),7-(1,7)]
   166        5.71649        5.71649        5.71649    6[1-(0),1-(0),1-(0),6-(6,7)]
   167       6.419384       6.419384       6.419384    6[1-(0),1-(0),1-(0),6-(6,7)]
   168       2.607108       2.607108       2.607108    6[6-(1,6),6-(1,6),6-(8,8)]
   169       3.369178       3.369178       3.369178    6[1-(0),6-(1,6),6-(6,6)]
   170       4.666718       4.666718       4.666718    6[1-(0),6-(1,6),6-(6,8)]
   171       5.192566       5.192566       5.192566    6[6-(1,6),6-(1,6),8-(6)]
   172       4.440118       4.440118       4.440118    6[1-(0),6-(1,6),6-(6,8)]
   173       3.148832       3.148832       3.148832    6[1-(0),6-(1,6),6-(6,6)]
   174       1.239326       1.239326       1.239326    6[6-(6,6),8-(0),8-(27)]
   175       5.881509       5.881509       5.881509    6[6-(1,1,1),6-(6,6),7-(7,27)]
   176       5.177171       5.177171       5.177171    6[6-(1,1,6),6-(6,7),6-(6,7)]
   177         4.2496         4.2496         4.2496    6[6-(1,1,1),6-(6,6),7-(1,7)]
   178       6.987088       6.987088       6.987088    6[1-(0),1-(0),1-(0),6-(6,7)]
   179       3.188283       3.188283       3.188283    6[1-(0),1-(0),1-(0),6-(6,7)]
   180      -1.645379      -1.645379      -1.645379    6[6-(1,6),6-(1,6),6-(8,8)]
   181      -1.055063      -1.055063      -1.055063    6[1-(0),6-(1,6),6-(6,6)]
   182       8.030124       8.030124       8.030124    6[1-(0),6-(1,6),6-(6,8)]
   183       6.887499       6.887499       6.887499    6[6-(1,6),6-(1,6),8-(6)]
   184       6.301032       6.301032       6.301032    6[1-(0),6-(1,6),6-(6,8)]
   185       6.845643       6.845643       6.845643    6[1-(0),6-(1,6),6-(6,6)]
   186      -1.106541      -1.106541      -1.106541    6[6-(6,6),8-(0),8-(27)]
   187       2.472399       2.472399       2.472399    6[6-(1,1,1),6-(6,6),7-(7,27)]
   188       1.151765       1.151765       1.151765    6[6-(1,1,6),6-(6,7),6-(6,7)]
   189       1.109428       1.109428       1.109428    6[6-(1,1,1),6-(6,6),7-(1,7)]
   190       3.081478       3.081478       3.081478    6[1-(0),1-(0),1-(0),6-(6,7)]
   191      -0.014433      -0.014433      -0.014433    6[1-(0),1-(0),1-(0),6-(6,7)]
   192       5.772779       5.772779       5.772779    6[6-(1,6),6-(1,6),6-(8,8)]
   193       7.125165       7.125165       7.125165    6[1-(0),6-(1,6),6-(6,6)]
   194       3.074742       3.074742       3.074742    6[1-(0),6-(1,6),6-(6,8)]
   195       2.457965       2.457965       2.457965    6[6-(1,6),6-(1,6),8-(6)]
   196        1.11905        1.11905        1.11905    6[1-(0),6-(1,6),6-(6,8)]
   197       0.372375       0.372375       0.372375    6[1-(0),6-(1,6),6-(6,6)]
   198       4.943835       4.943835       4.943835    6[6-(6,6),8-(0),8-(27)]
   199       -1.40194       -1.40194       -1.40194    6[6-(1,1,1),6-(6,6),7-(7,27)]
   200      -0.785644      -0.785644      -0.785644    6[6-(1,1,6),6-(6,7),6-(6,7)]
   201      -1.670878      -1.670878      -1.670878    6[6-(1,1,1),6-(6,6),7-(1,7)]
   202       -0.90544       -0.90544       -0.90544    6[1-(0),1-(0),1-(0),6-(6,7)]
   203      -1.608334      -1.608334      -1.608334    6[1-(0),1-(0),1-(0),6-(6,7)]
   204       2.203942       2.203942       2.203942    6[6-(1,6),6-(1,6),6-(8,8)]
   205       1.441872       1.441872       1.441872    6[1-(0),6-(1,6),6-(6,6)]
   206       0.144332       0.144332       0.144332    6[1-(0),6-(1,6),6-(6,8)]
   207      -0.381516      -0.381516      -0.381516    6[6-(1,6),6-(1,6),8-(6)]
   208       0.370932       0.370932       0.370932    6[1-(0),6-(1,6),6-(6,8)]
   209       1.662218       1.662218       1.662218    6[1-(0),6-(1,6),6-(6,6)]
   210       3.571724       3.571724       3.571724    6[6-(6,6),8-(0),8-(27)]
   211      -1.070459      -1.070459      -1.070459    6[6-(1,1,1),6-(6,6),7-(7,27)]
   212      -0.366121      -0.366121      -0.366121    6[6-(1,1,6),6-(6,7),6-(6,7)]
   213        0.56145        0.56145        0.56145    6[6-(1,1,1),6-(6,6),7-(1,7)]
   214      -2.176038      -2.176038      -2.176038    6[1-(0),1-(0),1-(0),6-(6,7)]
   215       1.622767       1.622767       1.622767    6[1-(0),1-(0),1-(0),6-(6,7)]
   216       6.456429       6.456429       6.456429    6[6-(1,6),6-(1,6),6-(8,8)]
   217       5.866113       5.866113       5.866113    6[1-(0),6-(1,6),6-(6,6)]
   218      -3.219074      -3.219074      -3.219074    6[1-(0),6-(1,6),6-(6,8)]
   219      -2.076449      -2.076449      -2.076449    6[6-(1,6),6-(1,6),8-(6)]
   220      -1.489982      -1.489982      -1.489982    6[1-(0),6-(1,6),6-(6,8)]
   221      -2.034593      -2.034593      -2.034593    6[1-(0),6-(1,6),6-(6,6)]
   222       5.917592       5.917592       5.917592    6[6-(6,6),8-(0),8-(27)]
   223      -2.472399      -2.472399      -2.472399    6[6-(1,1,1),6-(6,6),7-(7,27)]
   224      -1.151765      -1.151765      -1.151765    6[6-(1,1,6),6-(6,7),6-(6,7)]
   225      -1.109428      -1.109428      -1.109428    6[6-(1,1,1),6-(6,6),7-(1,7)]
   226      -3.081478      -3.081478      -3.081478    6[1-(0),1-(0),1-(0),6-(6,7)]
   227       0.014433       0.014433       0.014433    6[1-(0),1-(0),1-(0),6-(6,7)]
   228       3.849321       3.849321       3.849321    6[6-(1,6),6-(1,6),6-(8,8)]
   229       2.496935       2.496935       2.496935    6[1-(0),6-(1,6),6-(6,6)]
   230      -3.074742      -3.074742      -3.074742    6[1-(0),6-(1,6),6-(6,8)]
   231      -2.457965      -2.457965      -2.457965    6[6-(1,6),6-(1,6),8-(6)]
   232       -1.11905       -1.11905       -1.11905    6[1-(0),6-(1,6),6-(6,8)]
   233      -0.372375      -0.372375      -0.372375    6[1-(0),6-(1,6),6-(6,6)]
   234       4.678265       4.678265       4.678265    6[6-(6,6),8-(0),8-(27)]
   235        1.40194        1.40194        1.40194    6[6-(1,1,1),6-(6,6),7-(7,27)]
   236       0.785644       0.785644       0.785644    6[6-(1,1,6),6-(6,7),6-(6,7)]
   237       1.670878       1.670878       1.670878    6[6-(1,1,1),6-(6,6),7-(1,7)]
   238        0.90544        0.90544        0.90544    6[1-(0),1-(0),1-(0),6-(6,7)]
   239       1.608334       1.608334       1.608334    6[1-(0),1-(0),1-(0),6-(6,7)]
   240       7.418158       7.418158       7.418158    6[6-(1,6),6-(1,6),6-(8,8)]
   241       8.180228       8.180228       8.180228    6[1-(0),6-(1,6),6-(6,6)]
   242      -0.144332      -0.144332      -0.144332    6[1-(0),6-(1,6),6-(6,8)]
   243       0.381516       0.381516       0.381516    6[6-(1,6),6-(1,6),8-(6)]
   244      -0.370932      -0.370932      -0.370932    6[1-(0),6-(1,6),6-(6,8)]
   245      -1.662218      -1.662218      -1.662218    6[1-(0),6-(1,6),6-(6,6)]
   246       6.050376       6.050376       6.050376    6[6-(6,6),8-(0),8-(27)]
   247       1.070459       1.070459       1.070459    6[6-(1,1,1),6-(6,6),7-(7,27)]
   248       0.366121       0.366121       0.366121    6[6-(1,1,6),6-(6,7),6-(6,7)]
   249       -0.56145       -0.56145       -0.56145    6[6-(1,1,1),6-(6,6),7-(1,7)]
   250       2.176038       2.176038       2.176038    6[1-(0),1-(0),1-(0),6-(6,7)]
   251      -1.622767      -1.622767      -1.622767    6[1-(0),1-(0),1-(0),6-(6,7)]
   252       3.165671       3.165671       3.165671    6[6-(1,6),6-(1,6),6-(8,8)]
   253       3.755987       3.755987       3.755987    6[1-(0),6-(1,6),6-(6,6)]
   254       3.219074       3.219074       3.219074    6[1-(0),6-(1,6),6-(6,8)]
   255       2.076449       2.076449       2.076449    6[6-(1,6),6-(1,6),8-(6)]
   256       1.489982       1.489982       1.489982    6[1-(0),6-(1,6),6-(6,8)]
   257       2.034593       2.034593       2.034593    6[1-(0),6-(1,6),6-(6,6)]
   258       3.704509       3.704509       3.704509    6[6-(6,6),8-(0),8-(27)]
   259       7.283449       7.283449       7.283449    6[6-(1,1,1),6-(6,6),7-(7,27)]
   260       5.962815       5.962815       5.962815    6[6-(1,1,6),6-(6,7),6-(6,7)]
   261       5.920478       5.920478       5.920478    6[6-(1,1,1),6-(6,6),7-(1,7)]
   262       7.892528       7.892528       7.892528    6[1-(0),1-(0),1-(0),6-(6,7)]
   263       4.796617       4.796617       4.796617    6[1-(0),1-(0),1-(0),6-(6,7)]
   264       0.961729       0.961729       0.961729    6[6-(1,6),6-(1,6),6-(8,8)]
   265       2.314115       2.314115       2.314115    6[1-(0),6-(1,6),6-(6,6)]
   266       7.885792       7.885792       7.885792    6[1-(0),6-(1,6),6-(6,8)]
   267       7.269015       7.269015       7.269015    6[6-(1,6),6-(1,6),8-(6)]
   268         5.9301         5.9301         5.9301    6[1-(0),6-(1,6),6-(6,8)]
   269       5.183425       5.183425       5.183425    6[1-(0),6-(1,6),6-(6,6)]
   270       0.132785       0.132785       0.132785    6[6-(6,6),8-(0),8-(27)]
   271        3.40911        3.40911        3.40911    6[6-(1,1,1),6-(6,6),7-(7,27)]
   272       4.025406       4.025406       4.025406    6[6-(1,1,6),6-(6,7),6-(6,7)]
   273       3.140172       3.140172       3.140172    6[6-(1,1,1),6-(6,6),7-(1,7)]
   274        3.90561        3.90561        3.90561    6[1-(0),1-(0),1-(0),6-(6,7)]
   275       3.202716       3.202716       3.202716    6[1-(0),1-(0),1-(0),6-(6,7)]
   276      -2.607108      -2.607108      -2.607108    6[6-(1,6),6-(1,6),6-(8,8)]
   277      -3.369178      -3.369178      -3.369178    6[1-(0),6-(1,6),6-(6,6)]
   278       4.955381       4.955381       4.955381    6[1-(0),6-(1,6),6-(6,8)]
   279       4.429534       4.429534       4.429534    6[6-(1,6),6-(1,6),8-(6)]
   280       5.181982       5.181982       5.181982    6[1-(0),6-(1,6),6-(6,8)]
   281       6.473268       6.473268       6.473268    6[1-(0),6-(1,6),6-(6,6)]
   282      -1.239326      -1.239326      -1.239326    6[6-(6,6),8-(0),8-(27)]
   283       3.740591       3.740591       3.740591    6[6-(1,1,1),6-(6,6),7-(7,27)]
   284       4.444929       4.444929       4.444929    6[6-(1,1,6),6-(6,7),6-(6,7)]
   285         5.3725         5.3725         5.3725    6[6-(1,1,1),6-(6,6),7-(1,7)]
   286       2.635012       2.635012       2.635012    6[1-(0),1-(0),1-(0),6-(6,7)]
   287       6.433817       6.433817       6.433817    6[1-(0),1-(0),1-(0),6-(6,7)]
   288       1.645379       1.645379       1.645379    6[6-(1,6),6-(1,6),6-(8,8)]
   289       1.055063       1.055063       1.055063    6[1-(0),6-(1,6),6-(6,6)]
   290       1.591976       1.591976       1.591976    6[1-(0),6-(1,6),6-(6,8)]
   291       2.734601       2.734601       2.734601    6[6-(1,6),6-(1,6),8-(6)]
   292       3.321068       3.321068       3.321068    6[1-(0),6-(1,6),6-(6,8)]
   293       2.776457       2.776457       2.776457    6[1-(0),6-(1,6),6-(6,6)]
   294       1.106541       1.106541       1.106541    6[6-(6,6),8-(0),8-(27)]
   295        4.81105        4.81105        4.81105    6[1-(0),1-(0),6-(6,6),6-(6,6)]
   296       4.281835       4.281835       4.281835    6[1-(0),1-(0),6-(6,6),6-(6,6)]
   297       5.340266       5.340266       5.340266    6[1-(0),1-(0),6-(6,6),6-(6,6)]
   298           -0.0           -0.0           -0.0    6[1-(0),1-(0),6-(6,6),6-(6,6)]
   299       0.529215       0.529215       0.529215    6[1-(0),1-(0),6-(6,6),6-(6,6)]
   300      -0.529215      -0.529215      -0.529215    6[1-(0),1-(0),6-(6,6),6-(6,6)]
   301       1.609296       1.609296       1.609296    7[6-(6,6),7-(1,6),27-(7,8,8)]
   302       2.471436       2.471436       2.471436    7[1-(0),6-(6,6),7-(6,27)]
   303       -2.20731       -2.20731       -2.20731    7[6-(6,6),7-(1,6),27-(7,8,8)]
   304      -2.061054      -2.061054      -2.061054    7[1-(0),6-(6,6),7-(6,27)]
   305       0.598014       0.598014       0.598014    7[6-(6,6),7-(1,6),27-(7,8,8)]
   306      -0.410383      -0.410383      -0.410383    7[1-(0),6-(6,6),7-(6,27)]
   307       3.201754       3.201754       3.201754    7[6-(6,6),7-(1,6),27-(7,8,8)]
   308       2.339614       2.339614       2.339614    7[1-(0),6-(6,6),7-(6,27)]
   309        7.01836        7.01836        7.01836    7[6-(6,6),7-(1,6),27-(7,8,8)]
   310       6.872104       6.872104       6.872104    7[1-(0),6-(6,6),7-(6,27)]
   311       4.213036       4.213036       4.213036    7[6-(6,6),7-(1,6),27-(7,8,8)]
   312       5.221433       5.221433       5.221433    7[1-(0),6-(6,6),7-(6,27)]
   313       6.420346       6.420346       6.420346    7[6-(6,6),7-(1,6),27-(7,8,8)]
   314       7.282486       7.282486       7.282486    7[1-(0),6-(6,6),7-(6,27)]
   315        2.60374        2.60374        2.60374    7[6-(6,6),7-(1,6),27-(7,8,8)]
   316       2.749996       2.749996       2.749996    7[1-(0),6-(6,6),7-(6,27)]
   317       5.409064       5.409064       5.409064    7[6-(6,6),7-(1,6),27-(7,8,8)]
   318       4.400667       4.400667       4.400667    7[1-(0),6-(6,6),7-(6,27)]
   319      -1.609296      -1.609296      -1.609296    7[6-(6,6),7-(1,6),27-(7,8,8)]
   320      -2.471436      -2.471436      -2.471436    7[1-(0),6-(6,6),7-(6,27)]
   321        2.20731        2.20731        2.20731    7[6-(6,6),7-(1,6),27-(7,8,8)]
   322       2.061054       2.061054       2.061054    7[1-(0),6-(6,6),7-(6,27)]
   323      -0.598014      -0.598014      -0.598014    7[6-(6,6),7-(1,6),27-(7,8,8)]
   324       0.410383       0.410383       0.410383    7[1-(0),6-(6,6),7-(6,27)]
   325      -0.781748      -0.781748      -0.781748    8[6-(6,8),27-(7,7,8)]
   326       1.078637       1.078637       1.078637    8[6-(6,8)]
   327        0.84713        0.84713        0.84713    8[6-(6,8),27-(7,7,8)]
   328       0.565779       0.565779       0.565779    8[6-(6,8)]
   329      -0.065382      -0.065382      -0.065382    8[6-(6,8),27-(7,7,8)]
   330      -1.644417      -1.644417      -1.644417    8[6-(6,8)]
   331       5.592798       5.592798       5.592798    8[6-(6,8),27-(7,7,8)]
   332       3.732413       3.732413       3.732413    8[6-(6,8)]
   333        3.96392        3.96392        3.96392    8[6-(6,8),27-(7,7,8)]
   334       4.245271       4.245271       4.245271    8[6-(6,8)]
   335       4.876432       4.876432       4.876432    8[6-(6,8),27-(7,7,8)]
   336       6.455467       6.455467       6.455467    8[6-(6,8)]
   337       4.029302       4.029302       4.029302    8[6-(6,8),27-(7,7,8)]
   338       5.889687       5.889687       5.889687    8[6-(6,8)]
   339        5.65818        5.65818        5.65818    8[6-(6,8),27-(7,7,8)]
   340       5.376829       5.376829       5.376829    8[6-(6,8)]
   341       4.745668       4.745668       4.745668    8[6-(6,8),27-(7,7,8)]
   342       3.166633       3.166633       3.166633    8[6-(6,8)]
   343       0.781748       0.781748       0.781748    8[6-(6,8),27-(7,7,8)]
   344      -1.078637      -1.078637      -1.078637    8[6-(6,8)]
   345       -0.84713       -0.84713       -0.84713    8[6-(6,8),27-(7,7,8)]
   346      -0.565779      -0.565779      -0.565779    8[6-(6,8)]
   347       0.065382       0.065382       0.065382    8[6-(6,8),27-(7,7,8)]
   348       1.644417       1.644417       1.644417    8[6-(6,8)]
   349       1.709847       1.709847       1.709847    8[6-(6,6),6-(6,6)]
   350      -3.101203      -3.101203      -3.101203    8[6-(6,6),6-(6,6)]
   351       6.202406       6.202406       6.202406    8[6-(6,6),6-(6,6)]
   352       3.101203       3.101203       3.101203    8[6-(6,6),6-(6,6)]
   353      -1.709847      -1.709847      -1.709847    8[6-(6,6),6-(6,6)]
   354       3.419694       3.419694       3.419694    8[6-(6,6),6-(6,6)]
