# Supplementary material for: A collection of forcefield precursors for metal–organic frameworks
Source: RSC Adv. 2019 Nov 13;9(63):36492–507. doi: 10.1039/c9ra07327b (PMC9075174; doi:10.1039/c9ra07327b)
Supplement: RA-009-C9RA07327B-s2793 [file RA-009-C9RA07327B-s2793.txt]

XAKQOR_clean

12.882900    0.000000    0.000000
-5.614740    12.995429    0.000000
-2.732012    -6.386517    17.342488

     1       4.502413       4.502413       4.502413    29[7-(6,7),8-(6),8-(6),8-(6),8-(6)]
     2       1.359507       1.359507       1.359507    29[7-(6,7),8-(6),8-(6),8-(6),8-(6)]
     3       0.033735       0.033735       0.033735    29[7-(6,7),8-(6),8-(6),8-(6),8-(6)]
     4       3.176641       3.176641       3.176641    29[7-(6,7),8-(6),8-(6),8-(6),8-(6)]
     5       5.972491       5.972491       5.972491    1[7-(6,7)]
     6       6.098716       6.098716       6.098716    1[7-(6,7)]
     7       4.834619       4.834619       4.834619    1[6-(1,6,6)]
     8       6.290103       6.290103       6.290103    1[6-(1,6,6)]
     9       6.019713       6.019713       6.019713    1[6-(1,1,6)]
    10       6.854533       6.854533       6.854533    1[6-(1,1,6)]
    11       5.563423       5.563423       5.563423    1[6-(1,1,6)]
    12       2.332045       2.332045       2.332045    1[6-(1,1,6)]
    13        3.45699        3.45699        3.45699    1[6-(1,1,6)]
    14        6.40665        6.40665        6.40665    1[6-(1,1,6)]
    15       2.060684       2.060684       2.060684    1[6-(1,1,6)]
    16       2.517147       2.517147       2.517147    1[6-(1,1,6)]
    17       2.704563       2.704563       2.704563    1[6-(1,1,6)]
    18       8.164712       8.164712       8.164712    1[6-(1,1,6)]
    19       7.952819       7.952819       7.952819    1[6-(1,1,6)]
    20        7.65434        7.65434        7.65434    1[6-(1,1,6)]
    21      -0.640505      -0.640505      -0.640505    1[6-(6,6)]
    22       3.585518       3.585518       3.585518    1[6-(6,6)]
    23      -1.476127      -1.476127      -1.476127    1[6-(6,6)]
    24       4.953128       4.953128       4.953128    1[6-(6,6)]
    25       1.444301       1.444301       1.444301    1[6-(6,6)]
    26      -4.916695      -4.916695      -4.916695    1[6-(6,6)]
    27       2.286288       2.286288       2.286288    1[6-(6,6)]
    28        6.57362        6.57362        6.57362    1[6-(6,6)]
    29       -4.33509       -4.33509       -4.33509    1[6-(6,6)]
    30       0.315895       0.315895       0.315895    1[6-(6,6)]
    31      -2.173082      -2.173082      -2.173082    1[6-(6,6)]
    32       0.197685       0.197685       0.197685    1[6-(6,6)]
    33       3.710908       3.710908       3.710908    1[6-(6,6)]
    34       7.480594       7.480594       7.480594    1[6-(6,6)]
    35       4.277849       4.277849       4.277849    1[6-(6,6)]
    36       7.573559       7.573559       7.573559    1[6-(6,6)]
    37      -1.436343      -1.436343      -1.436343    1[7-(6,7)]
    38      -1.562568      -1.562568      -1.562568    1[7-(6,7)]
    39      -0.298471      -0.298471      -0.298471    1[6-(1,6,6)]
    40      -1.753955      -1.753955      -1.753955    1[6-(1,6,6)]
    41      -1.483565      -1.483565      -1.483565    1[6-(1,1,6)]
    42      -2.318385      -2.318385      -2.318385    1[6-(1,1,6)]
    43      -1.027275      -1.027275      -1.027275    1[6-(1,1,6)]
    44       2.204103       2.204103       2.204103    1[6-(1,1,6)]
    45       1.079158       1.079158       1.079158    1[6-(1,1,6)]
    46      -1.870502      -1.870502      -1.870502    1[6-(1,1,6)]
    47       2.475464       2.475464       2.475464    1[6-(1,1,6)]
    48       2.019001       2.019001       2.019001    1[6-(1,1,6)]
    49       1.831585       1.831585       1.831585    1[6-(1,1,6)]
    50      -3.628564      -3.628564      -3.628564    1[6-(1,1,6)]
    51      -3.416671      -3.416671      -3.416671    1[6-(1,1,6)]
    52      -3.118192      -3.118192      -3.118192    1[6-(1,1,6)]
    53       5.176653       5.176653       5.176653    1[6-(6,6)]
    54        0.95063        0.95063        0.95063    1[6-(6,6)]
    55       6.012275       6.012275       6.012275    1[6-(6,6)]
    56       -0.41698       -0.41698       -0.41698    1[6-(6,6)]
    57       3.091847       3.091847       3.091847    1[6-(6,6)]
    58       9.452843       9.452843       9.452843    1[6-(6,6)]
    59        2.24986        2.24986        2.24986    1[6-(6,6)]
    60      -2.037472      -2.037472      -2.037472    1[6-(6,6)]
    61       8.871238       8.871238       8.871238    1[6-(6,6)]
    62       4.220253       4.220253       4.220253    1[6-(6,6)]
    63        6.70923        6.70923        6.70923    1[6-(6,6)]
    64       4.338463       4.338463       4.338463    1[6-(6,6)]
    65        0.82524        0.82524        0.82524    1[6-(6,6)]
    66      -2.944446      -2.944446      -2.944446    1[6-(6,6)]
    67       0.258299       0.258299       0.258299    1[6-(6,6)]
    68      -3.037411      -3.037411      -3.037411    1[6-(6,6)]
    69       5.097542       5.097542       5.097542    6[6-(1,1,1),6-(6,6),7-(7,29)]
    70       4.821935       4.821935       4.821935    6[6-(1,1,6),6-(6,7),6-(6,7)]
    71       3.950614       3.950614       3.950614    6[6-(1,1,1),6-(6,6),7-(1,7)]
    72       4.082824       4.082824       4.082824    6[6-(1,1,1),6-(6,6),7-(7,29)]
    73       5.218986       5.218986       5.218986    6[6-(1,1,6),6-(6,7),6-(6,7)]
    74       6.199988       6.199988       6.199988    6[6-(1,1,1),6-(6,6),7-(1,7)]
    75       5.339713       5.339713       5.339713    6[1-(0),1-(0),6-(6,6),6-(6,6)]
    76       5.957404       5.957404       5.957404    6[1-(0),1-(0),1-(0),6-(6,7)]
    77       3.296225       3.296225       3.296225    6[1-(0),1-(0),1-(0),6-(6,7)]
    78       2.725423       2.725423       2.725423    6[1-(0),1-(0),1-(0),6-(6,7)]
    79       7.613986       7.613986       7.613986    6[1-(0),1-(0),1-(0),6-(6,7)]
    80       0.890944       0.890944       0.890944    6[6-(1,6),6-(1,6),6-(8,8)]
    81       4.943419       4.943419       4.943419    6[6-(1,6),6-(1,6),6-(8,8)]
    82      -0.219188      -0.219188      -0.219188    6[1-(0),6-(1,6),6-(6,6)]
    83       4.479629       4.479629       4.479629    6[1-(0),6-(1,6),6-(6,6)]
    84      -0.717486      -0.717486      -0.717486    6[1-(0),6-(1,6),6-(6,8)]
    85       5.285369       5.285369       5.285369    6[1-(0),6-(1,6),6-(6,8)]
    86       -0.10181       -0.10181       -0.10181    6[6-(1,6),6-(1,6),8-(6)]
    87       6.581484       6.581484       6.581484    6[6-(1,6),6-(1,6),8-(6)]
    88       1.022421       1.022421       1.022421    6[1-(0),6-(1,6),6-(6,8)]
    89      -5.813792      -5.813792      -5.813792    6[1-(0),6-(1,6),6-(6,8)]
    90       1.514802       1.514802       1.514802    6[1-(0),6-(1,6),6-(6,6)]
    91        6.24337        6.24337        6.24337    6[1-(0),6-(1,6),6-(6,6)]
    92       1.169842       1.169842       1.169842    6[6-(1,6),6-(1,6),6-(8,8)]
    93      -5.312523      -5.312523      -5.312523    6[6-(1,6),6-(1,6),6-(8,8)]
    94      -3.845492      -3.845492      -3.845492    6[1-(0),6-(1,6),6-(6,6)]
    95       0.282548       0.282548       0.282548    6[1-(0),6-(1,6),6-(6,6)]
    96      -2.564426      -2.564426      -2.564426    6[1-(0),6-(1,6),6-(6,8)]
    97       0.216813       0.216813       0.216813    6[1-(0),6-(1,6),6-(6,8)]
    98       3.765919       3.765919       3.765919    6[6-(1,6),6-(1,6),8-(6)]
    99      -5.438489      -5.438489      -5.438489    6[6-(1,6),6-(1,6),8-(6)]
   100       3.209001       3.209001       3.209001    6[1-(0),6-(1,6),6-(6,8)]
   101      -5.393617      -5.393617      -5.393617    6[1-(0),6-(1,6),6-(6,8)]
   102       1.923863       1.923863       1.923863    6[1-(0),6-(1,6),6-(6,6)]
   103      -5.334487      -5.334487      -5.334487    6[1-(0),6-(1,6),6-(6,6)]
   104       1.376686       1.376686       1.376686    6[6-(6,6),8-(29),8-(29)]
   105       4.034197       4.034197       4.034197    6[6-(6,6),8-(29),8-(29)]
   106      -5.326355      -5.326355      -5.326355    6[6-(6,6),8-(29),8-(29)]
   107      -0.248805      -0.248805      -0.248805    6[6-(6,6),8-(29),8-(29)]
   108      -0.561394      -0.561394      -0.561394    6[6-(1,1,1),6-(6,6),7-(7,29)]
   109      -0.285787      -0.285787      -0.285787    6[6-(1,1,6),6-(6,7),6-(6,7)]
   110       0.585534       0.585534       0.585534    6[6-(1,1,1),6-(6,6),7-(1,7)]
   111       0.453324       0.453324       0.453324    6[6-(1,1,1),6-(6,6),7-(7,29)]
   112      -0.682838      -0.682838      -0.682838    6[6-(1,1,6),6-(6,7),6-(6,7)]
   113       -1.66384       -1.66384       -1.66384    6[6-(1,1,1),6-(6,6),7-(1,7)]
   114      -0.803565      -0.803565      -0.803565    6[1-(0),1-(0),6-(6,6),6-(6,6)]
   115      -1.421256      -1.421256      -1.421256    6[1-(0),1-(0),1-(0),6-(6,7)]
   116       1.239923       1.239923       1.239923    6[1-(0),1-(0),1-(0),6-(6,7)]
   117       1.810725       1.810725       1.810725    6[1-(0),1-(0),1-(0),6-(6,7)]
   118      -3.077838      -3.077838      -3.077838    6[1-(0),1-(0),1-(0),6-(6,7)]
   119       3.645204       3.645204       3.645204    6[6-(1,6),6-(1,6),6-(8,8)]
   120      -0.407271      -0.407271      -0.407271    6[6-(1,6),6-(1,6),6-(8,8)]
   121       4.755336       4.755336       4.755336    6[1-(0),6-(1,6),6-(6,6)]
   122       0.056519       0.056519       0.056519    6[1-(0),6-(1,6),6-(6,6)]
   123       5.253634       5.253634       5.253634    6[1-(0),6-(1,6),6-(6,8)]
   124      -0.749221      -0.749221      -0.749221    6[1-(0),6-(1,6),6-(6,8)]
   125       4.637958       4.637958       4.637958    6[6-(1,6),6-(1,6),8-(6)]
   126      -2.045336      -2.045336      -2.045336    6[6-(1,6),6-(1,6),8-(6)]
   127       3.513727       3.513727       3.513727    6[1-(0),6-(1,6),6-(6,8)]
   128       -2.53296       -2.53296       -2.53296    6[1-(0),6-(1,6),6-(6,8)]
   129       3.021346       3.021346       3.021346    6[1-(0),6-(1,6),6-(6,6)]
   130      -1.707222      -1.707222      -1.707222    6[1-(0),6-(1,6),6-(6,6)]
   131       8.981046       8.981046       8.981046    6[6-(1,6),6-(1,6),6-(8,8)]
   132       9.848671       9.848671       9.848671    6[6-(1,6),6-(1,6),6-(8,8)]
   133        8.38164        8.38164        8.38164    6[1-(0),6-(1,6),6-(6,6)]
   134         4.2536         4.2536         4.2536    6[1-(0),6-(1,6),6-(6,6)]
   135       7.100574       7.100574       7.100574    6[1-(0),6-(1,6),6-(6,8)]
   136       4.319335       4.319335       4.319335    6[1-(0),6-(1,6),6-(6,8)]
   137       6.384969       6.384969       6.384969    6[6-(1,6),6-(1,6),8-(6)]
   138       9.974637       9.974637       9.974637    6[6-(1,6),6-(1,6),8-(6)]
   139       1.327147       1.327147       1.327147    6[1-(0),6-(1,6),6-(6,8)]
   140       9.929765       9.929765       9.929765    6[1-(0),6-(1,6),6-(6,8)]
   141       2.612285       2.612285       2.612285    6[1-(0),6-(1,6),6-(6,6)]
   142       9.870635       9.870635       9.870635    6[1-(0),6-(1,6),6-(6,6)]
   143       3.159462       3.159462       3.159462    6[6-(6,6),8-(29),8-(29)]
   144       0.501951       0.501951       0.501951    6[6-(6,6),8-(29),8-(29)]
   145       9.862503       9.862503       9.862503    6[6-(6,6),8-(29),8-(29)]
   146      10.399693      10.399693      10.399693    6[6-(6,6),8-(29),8-(29)]
   147       4.438028       4.438028       4.438028    7[6-(6,6),7-(1,6),29-(8,8,8,8)]
   148       3.752606       3.752606       3.752606    7[1-(0),6-(6,6),7-(6,29)]
   149       4.352212       4.352212       4.352212    7[6-(6,6),7-(1,6),29-(8,8,8,8)]
   150       5.656847       5.656847       5.656847    7[1-(0),6-(6,6),7-(6,29)]
   151        0.09812        0.09812        0.09812    7[6-(6,6),7-(1,6),29-(8,8,8,8)]
   152       0.783542       0.783542       0.783542    7[1-(0),6-(6,6),7-(6,29)]
   153       0.183936       0.183936       0.183936    7[6-(6,6),7-(1,6),29-(8,8,8,8)]
   154      -1.120699      -1.120699      -1.120699    7[1-(0),6-(6,6),7-(6,29)]
   155       0.787074       0.787074       0.787074    8[6-(6,8),29-(7,8,8,8)]
   156       2.894363       2.894363       2.894363    8[6-(6,8),29-(7,8,8,8)]
   157       4.450442       4.450442       4.450442    8[6-(6,8),29-(7,8,8,8)]
   158       2.365943       2.365943       2.365943    8[6-(6,8),29-(7,8,8,8)]
   159      -6.450623      -6.450623      -6.450623    8[6-(6,8),29-(7,8,8,8)]
   160       7.506131       7.506131       7.506131    8[6-(6,8),29-(7,8,8,8)]
   161       1.966917       1.966917       1.966917    8[6-(6,8),29-(7,8,8,8)]
   162       0.301185       0.301185       0.301185    8[6-(6,8),29-(7,8,8,8)]
   163       5.054186       5.054186       5.054186    8[6-(6,6),6-(6,6)]
   164      -5.451348      -5.451348      -5.451348    8[6-(6,6),6-(6,6)]
   165       3.749074       3.749074       3.749074    8[6-(6,8),29-(7,8,8,8)]
   166       1.641785       1.641785       1.641785    8[6-(6,8),29-(7,8,8,8)]
   167       0.085706       0.085706       0.085706    8[6-(6,8),29-(7,8,8,8)]
   168       2.170205       2.170205       2.170205    8[6-(6,8),29-(7,8,8,8)]
   169      10.986771      10.986771      10.986771    8[6-(6,8),29-(7,8,8,8)]
   170      -2.969983      -2.969983      -2.969983    8[6-(6,8),29-(7,8,8,8)]
   171       2.569231       2.569231       2.569231    8[6-(6,8),29-(7,8,8,8)]
   172       4.234963       4.234963       4.234963    8[6-(6,8),29-(7,8,8,8)]
   173      -0.518038      -0.518038      -0.518038    8[6-(6,6),6-(6,6)]
   174       9.987496       9.987496       9.987496    8[6-(6,6),6-(6,6)]
