# Supplementary material for: A collection of forcefield precursors for metal–organic frameworks
Source: RSC Adv. 2019 Nov 13;9(63):36492–507. doi: 10.1039/c9ra07327b (PMC9075174; doi:10.1039/c9ra07327b)
Supplement: RA-009-C9RA07327B-s2794 [file RA-009-C9RA07327B-s2794.txt]

XAKRAE_clean

9.649100    0.000000    0.000000
-4.824550    8.356366    0.000000
0.000000    0.000000    48.258000

     1           -0.0           -0.0           -0.0    30[7-(6,7),7-(6,7),8-(6),8-(6)]
     2      -0.465231      -0.465231      -0.465231    30[7-(6,7),7-(6,7),8-(6),8-(6)]
     3       0.465231       0.465231       0.465231    30[7-(6,7),7-(6,7),8-(6),8-(6)]
     4        4.82455        4.82455        4.82455    30[7-(6,7),7-(6,7),8-(6),8-(6)]
     5       5.289781       5.289781       5.289781    30[7-(6,7),7-(6,7),8-(6),8-(6)]
     6       4.359319       4.359319       4.359319    30[7-(6,7),7-(6,7),8-(6),8-(6)]
     7       2.263196       2.263196       2.263196    1[7-(6,7)]
     8       5.112576       5.112576       5.112576    1[6-(1,6,6)]
     9       0.876621       0.876621       0.876621    1[6-(1,1,6)]
    10       2.303723       2.303723       2.303723    1[6-(1,1,6)]
    11       1.675084       1.675084       1.675084    1[6-(1,1,6)]
    12       4.515296       4.515296       4.515296    1[6-(1,1,6)]
    13       5.107751       5.107751       5.107751    1[6-(1,1,6)]
    14       5.567531       5.567531       5.567531    1[6-(1,1,6)]
    15      -2.683415      -2.683415      -2.683415    1[6-(6,6)]
    16       0.899296       0.899296       0.899296    1[6-(6,6)]
    17       4.136569       4.136569       4.136569    1[6-(6,6)]
    18       5.377926       5.377926       5.377926    1[6-(6,6)]
    19      -1.271751      -1.271751      -1.271751    1[7-(6,7)]
    20       3.780035       3.780035       3.780035    1[6-(1,6,6)]
    21       -3.10701       -3.10701       -3.10701    1[6-(1,1,6)]
    22       5.518803       5.518803       5.518803    1[6-(1,1,6)]
    23       5.107269       5.107269       5.107269    1[6-(1,1,6)]
    24        7.39893        7.39893        7.39893    1[6-(1,1,6)]
    25       5.859416       5.859416       5.859416    1[6-(1,1,6)]
    26       6.378538       6.378538       6.378538    1[6-(1,1,6)]
    27       3.059247       3.059247       3.059247    1[6-(6,6)]
    28       5.265031       5.265031       5.265031    1[6-(6,6)]
    29       4.870866       4.870866       4.870866    1[6-(6,6)]
    30       2.705125       2.705125       2.705125    1[6-(6,6)]
    31      -0.991445      -0.991445      -0.991445    1[7-(6,7)]
    32       5.581039       5.581039       5.581039    1[6-(1,6,6)]
    33       2.230389       2.230389       2.230389    1[6-(1,1,6)]
    34       6.651125       6.651125       6.651125    1[6-(1,1,6)]
    35       7.691298       7.691298       7.691298    1[6-(1,1,6)]
    36       2.559424       2.559424       2.559424    1[6-(1,1,6)]
    37       3.506483       3.506483       3.506483    1[6-(1,1,6)]
    38       2.527582       2.527582       2.527582    1[6-(1,1,6)]
    39      -0.375832      -0.375832      -0.375832    1[6-(6,6)]
    40       8.309322       8.309322       8.309322    1[6-(6,6)]
    41       5.466215       5.466215       5.466215    1[6-(6,6)]
    42       6.390599       6.390599       6.390599    1[6-(6,6)]
    43       2.561354       2.561354       2.561354    1[7-(6,7)]
    44      -0.288026      -0.288026      -0.288026    1[6-(1,6,6)]
    45       3.947929       3.947929       3.947929    1[6-(1,1,6)]
    46       2.520827       2.520827       2.520827    1[6-(1,1,6)]
    47       3.149466       3.149466       3.149466    1[6-(1,1,6)]
    48       0.309254       0.309254       0.309254    1[6-(1,1,6)]
    49      -0.283201      -0.283201      -0.283201    1[6-(1,1,6)]
    50      -0.742981      -0.742981      -0.742981    1[6-(1,1,6)]
    51       7.507965       7.507965       7.507965    1[6-(6,6)]
    52       3.925254       3.925254       3.925254    1[6-(6,6)]
    53       0.687981       0.687981       0.687981    1[6-(6,6)]
    54      -0.553376      -0.553376      -0.553376    1[6-(6,6)]
    55       6.096301       6.096301       6.096301    1[7-(6,7)]
    56       1.044515       1.044515       1.044515    1[6-(1,6,6)]
    57        7.93156        7.93156        7.93156    1[6-(1,1,6)]
    58      -0.694253      -0.694253      -0.694253    1[6-(1,1,6)]
    59      -0.282719      -0.282719      -0.282719    1[6-(1,1,6)]
    60       -2.57438       -2.57438       -2.57438    1[6-(1,1,6)]
    61      -1.034866      -1.034866      -1.034866    1[6-(1,1,6)]
    62      -1.553988      -1.553988      -1.553988    1[6-(1,1,6)]
    63       1.765303       1.765303       1.765303    1[6-(6,6)]
    64      -0.440481      -0.440481      -0.440481    1[6-(6,6)]
    65      -0.046316      -0.046316      -0.046316    1[6-(6,6)]
    66       2.119425       2.119425       2.119425    1[6-(6,6)]
    67       5.815995       5.815995       5.815995    1[7-(6,7)]
    68      -0.756489      -0.756489      -0.756489    1[6-(1,6,6)]
    69       2.594161       2.594161       2.594161    1[6-(1,1,6)]
    70      -1.826575      -1.826575      -1.826575    1[6-(1,1,6)]
    71      -2.866748      -2.866748      -2.866748    1[6-(1,1,6)]
    72       2.265126       2.265126       2.265126    1[6-(1,1,6)]
    73       1.318067       1.318067       1.318067    1[6-(1,1,6)]
    74       2.296968       2.296968       2.296968    1[6-(1,1,6)]
    75       5.200382       5.200382       5.200382    1[6-(6,6)]
    76      -3.484772      -3.484772      -3.484772    1[6-(6,6)]
    77      -0.641665      -0.641665      -0.641665    1[6-(6,6)]
    78      -1.566049      -1.566049      -1.566049    1[6-(6,6)]
    79       7.087746       7.087746       7.087746    1[7-(6,7)]
    80       0.288026       0.288026       0.288026    1[6-(1,6,6)]
    81       5.701171       5.701171       5.701171    1[6-(1,1,6)]
    82      -2.520827      -2.520827      -2.520827    1[6-(1,1,6)]
    83      -3.149466      -3.149466      -3.149466    1[6-(1,1,6)]
    84      -0.309254      -0.309254      -0.309254    1[6-(1,1,6)]
    85       0.283201       0.283201       0.283201    1[6-(1,1,6)]
    86       0.742981       0.742981       0.742981    1[6-(1,1,6)]
    87       2.141135       2.141135       2.141135    1[6-(6,6)]
    88      -3.925254      -3.925254      -3.925254    1[6-(6,6)]
    89      -0.687981      -0.687981      -0.687981    1[6-(6,6)]
    90       0.553376       0.553376       0.553376    1[6-(6,6)]
    91       3.552799       3.552799       3.552799    1[7-(6,7)]
    92      -1.044515      -1.044515      -1.044515    1[6-(1,6,6)]
    93        1.71754        1.71754        1.71754    1[6-(1,1,6)]
    94       0.694253       0.694253       0.694253    1[6-(1,1,6)]
    95       0.282719       0.282719       0.282719    1[6-(1,1,6)]
    96        2.57438        2.57438        2.57438    1[6-(1,1,6)]
    97       1.034866       1.034866       1.034866    1[6-(1,1,6)]
    98       1.553988       1.553988       1.553988    1[6-(1,1,6)]
    99       7.883797       7.883797       7.883797    1[6-(6,6)]
   100       0.440481       0.440481       0.440481    1[6-(6,6)]
   101       0.046316       0.046316       0.046316    1[6-(6,6)]
   102      -2.119425      -2.119425      -2.119425    1[6-(6,6)]
   103       3.833105       3.833105       3.833105    1[7-(6,7)]
   104       0.756489       0.756489       0.756489    1[6-(1,6,6)]
   105       7.054939       7.054939       7.054939    1[6-(1,1,6)]
   106       1.826575       1.826575       1.826575    1[6-(1,1,6)]
   107       2.866748       2.866748       2.866748    1[6-(1,1,6)]
   108      -2.265126      -2.265126      -2.265126    1[6-(1,1,6)]
   109      -1.318067      -1.318067      -1.318067    1[6-(1,1,6)]
   110      -2.296968      -2.296968      -2.296968    1[6-(1,1,6)]
   111       4.448718       4.448718       4.448718    1[6-(6,6)]
   112       3.484772       3.484772       3.484772    1[6-(6,6)]
   113       0.641665       0.641665       0.641665    1[6-(6,6)]
   114       1.566049       1.566049       1.566049    1[6-(6,6)]
   115      -2.263196      -2.263196      -2.263196    1[7-(6,7)]
   116       4.536524       4.536524       4.536524    1[6-(1,6,6)]
   117      -0.876621      -0.876621      -0.876621    1[6-(1,1,6)]
   118       7.345377       7.345377       7.345377    1[6-(1,1,6)]
   119       7.974016       7.974016       7.974016    1[6-(1,1,6)]
   120       5.133804       5.133804       5.133804    1[6-(1,1,6)]
   121       4.541349       4.541349       4.541349    1[6-(1,1,6)]
   122       4.081569       4.081569       4.081569    1[6-(1,1,6)]
   123       2.683415       2.683415       2.683415    1[6-(6,6)]
   124       8.749804       8.749804       8.749804    1[6-(6,6)]
   125       5.512531       5.512531       5.512531    1[6-(6,6)]
   126       4.271174       4.271174       4.271174    1[6-(6,6)]
   127       1.271751       1.271751       1.271751    1[7-(6,7)]
   128       5.869065       5.869065       5.869065    1[6-(1,6,6)]
   129        3.10701        3.10701        3.10701    1[6-(1,1,6)]
   130       4.130297       4.130297       4.130297    1[6-(1,1,6)]
   131       4.541831       4.541831       4.541831    1[6-(1,1,6)]
   132        2.25017        2.25017        2.25017    1[6-(1,1,6)]
   133       3.789684       3.789684       3.789684    1[6-(1,1,6)]
   134       3.270562       3.270562       3.270562    1[6-(1,1,6)]
   135      -3.059247      -3.059247      -3.059247    1[6-(6,6)]
   136       4.384069       4.384069       4.384069    1[6-(6,6)]
   137       4.778234       4.778234       4.778234    1[6-(6,6)]
   138       6.943975       6.943975       6.943975    1[6-(6,6)]
   139       0.991445       0.991445       0.991445    1[7-(6,7)]
   140       4.068061       4.068061       4.068061    1[6-(1,6,6)]
   141      -2.230389      -2.230389      -2.230389    1[6-(1,1,6)]
   142       2.997975       2.997975       2.997975    1[6-(1,1,6)]
   143       1.957802       1.957802       1.957802    1[6-(1,1,6)]
   144       7.089676       7.089676       7.089676    1[6-(1,1,6)]
   145       6.142617       6.142617       6.142617    1[6-(1,1,6)]
   146       7.121518       7.121518       7.121518    1[6-(1,1,6)]
   147       0.375832       0.375832       0.375832    1[6-(6,6)]
   148       1.339778       1.339778       1.339778    1[6-(6,6)]
   149       4.182885       4.182885       4.182885    1[6-(6,6)]
   150       3.258501       3.258501       3.258501    1[6-(6,6)]
   151        2.35438        2.35438        2.35438    6[6-(1,1,1),6-(6,6),7-(7,30)]
   152       3.657009       3.657009       3.657009    6[6-(1,1,6),6-(6,7),6-(6,7)]
   153       3.712009       3.712009       3.712009    6[6-(1,1,1),6-(6,6),7-(1,7)]
   154       1.749382       1.749382       1.749382    6[1-(0),1-(0),1-(0),6-(6,7)]
   155       4.826962       4.826962       4.826962    6[1-(0),1-(0),1-(0),6-(6,7)]
   156      -0.925831      -0.925831      -0.925831    6[6-(1,6),6-(1,6),6-(8,8)]
   157      -2.273328      -2.273328      -2.273328    6[1-(0),6-(1,6),6-(6,6)]
   158       1.799075       1.799075       1.799075    6[1-(0),6-(1,6),6-(6,8)]
   159        2.41131        2.41131        2.41131    6[6-(1,6),6-(1,6),8-(6)]
   160       3.739026       3.739026       3.739026    6[1-(0),6-(1,6),6-(6,8)]
   161       4.479112       4.479112       4.479112    6[1-(0),6-(1,6),6-(6,6)]
   162      -0.100351      -0.100351      -0.100351    6[6-(6,6),8-(0),8-(30)]
   163       6.324985       6.324985       6.324985    6[6-(1,1,1),6-(6,6),7-(7,30)]
   164       5.733013       5.733013       5.733013    6[6-(1,1,6),6-(6,7),6-(6,7)]
   165       6.610116       6.610116       6.610116    6[6-(1,1,1),6-(6,6),7-(1,7)]
   166       5.829986       5.829986       5.829986    6[1-(0),1-(0),1-(0),6-(6,7)]
   167       6.557046       6.557046       6.557046    6[1-(0),1-(0),1-(0),6-(6,7)]
   168       2.676178       2.676178       2.676178    6[6-(1,6),6-(1,6),6-(8,8)]
   169       3.430255       3.430255       3.430255    6[1-(0),6-(1,6),6-(6,6)]
   170       4.746392       4.746392       4.746392    6[1-(0),6-(1,6),6-(6,8)]
   171       5.260207       5.260207       5.260207    6[6-(1,6),6-(1,6),8-(6)]
   172       4.512402       4.512402       4.512402    6[1-(0),6-(1,6),6-(6,8)]
   173       3.217492       3.217492       3.217492    6[1-(0),6-(1,6),6-(6,6)]
   174       1.300216       1.300216       1.300216    6[6-(6,6),8-(0),8-(30)]
   175       5.794285       5.794285       5.794285    6[6-(1,1,1),6-(6,6),7-(7,30)]
   176       5.083628       5.083628       5.083628    6[6-(1,1,6),6-(6,7),6-(6,7)]
   177       4.151525       4.151525       4.151525    6[6-(1,1,1),6-(6,6),7-(1,7)]
   178       6.894282       6.894282       6.894282    6[1-(0),1-(0),1-(0),6-(6,7)]
   179       3.089642       3.089642       3.089642    6[1-(0),1-(0),1-(0),6-(6,7)]
   180      -1.750347      -1.750347      -1.750347    6[6-(1,6),6-(1,6),6-(8,8)]
   181      -1.156927      -1.156927      -1.156927    6[1-(0),6-(1,6),6-(6,6)]
   182       7.928183       7.928183       7.928183    6[1-(0),6-(1,6),6-(6,8)]
   183       6.802133       6.802133       6.802133    6[6-(1,6),6-(1,6),8-(6)]
   184       6.222222       6.222222       6.222222    6[1-(0),6-(1,6),6-(6,8)]
   185       6.777045       6.777045       6.777045    6[1-(0),6-(1,6),6-(6,6)]
   186      -1.199866      -1.199866      -1.199866    6[6-(6,6),8-(0),8-(30)]
   187        2.47017        2.47017        2.47017    6[6-(1,1,1),6-(6,6),7-(7,30)]
   188       1.167541       1.167541       1.167541    6[6-(1,1,6),6-(6,7),6-(6,7)]
   189       1.112541       1.112541       1.112541    6[6-(1,1,1),6-(6,6),7-(1,7)]
   190       3.075168       3.075168       3.075168    6[1-(0),1-(0),1-(0),6-(6,7)]
   191      -0.002412      -0.002412      -0.002412    6[1-(0),1-(0),1-(0),6-(6,7)]
   192       5.750381       5.750381       5.750381    6[6-(1,6),6-(1,6),6-(8,8)]
   193       7.097878       7.097878       7.097878    6[1-(0),6-(1,6),6-(6,6)]
   194       3.025475       3.025475       3.025475    6[1-(0),6-(1,6),6-(6,8)]
   195        2.41324        2.41324        2.41324    6[6-(1,6),6-(1,6),8-(6)]
   196       1.085524       1.085524       1.085524    6[1-(0),6-(1,6),6-(6,8)]
   197       0.345438       0.345438       0.345438    6[1-(0),6-(1,6),6-(6,6)]
   198       4.924901       4.924901       4.924901    6[6-(6,6),8-(0),8-(30)]
   199      -1.500435      -1.500435      -1.500435    6[6-(1,1,1),6-(6,6),7-(7,30)]
   200      -0.908463      -0.908463      -0.908463    6[6-(1,1,6),6-(6,7),6-(6,7)]
   201      -1.785566      -1.785566      -1.785566    6[6-(1,1,1),6-(6,6),7-(1,7)]
   202      -1.005436      -1.005436      -1.005436    6[1-(0),1-(0),1-(0),6-(6,7)]
   203      -1.732496      -1.732496      -1.732496    6[1-(0),1-(0),1-(0),6-(6,7)]
   204       2.148372       2.148372       2.148372    6[6-(1,6),6-(1,6),6-(8,8)]
   205       1.394295       1.394295       1.394295    6[1-(0),6-(1,6),6-(6,6)]
   206       0.078158       0.078158       0.078158    6[1-(0),6-(1,6),6-(6,8)]
   207      -0.435657      -0.435657      -0.435657    6[6-(1,6),6-(1,6),8-(6)]
   208       0.312148       0.312148       0.312148    6[1-(0),6-(1,6),6-(6,8)]
   209       1.607058       1.607058       1.607058    6[1-(0),6-(1,6),6-(6,6)]
   210       3.524334       3.524334       3.524334    6[6-(6,6),8-(0),8-(30)]
   211      -0.969735      -0.969735      -0.969735    6[6-(1,1,1),6-(6,6),7-(7,30)]
   212      -0.259078      -0.259078      -0.259078    6[6-(1,1,6),6-(6,7),6-(6,7)]
   213       0.673025       0.673025       0.673025    6[6-(1,1,1),6-(6,6),7-(1,7)]
   214      -2.069732      -2.069732      -2.069732    6[1-(0),1-(0),1-(0),6-(6,7)]
   215       1.734908       1.734908       1.734908    6[1-(0),1-(0),1-(0),6-(6,7)]
   216       6.574897       6.574897       6.574897    6[6-(1,6),6-(1,6),6-(8,8)]
   217       5.981477       5.981477       5.981477    6[1-(0),6-(1,6),6-(6,6)]
   218      -3.103633      -3.103633      -3.103633    6[1-(0),6-(1,6),6-(6,8)]
   219      -1.977583      -1.977583      -1.977583    6[6-(1,6),6-(1,6),8-(6)]
   220      -1.397672      -1.397672      -1.397672    6[1-(0),6-(1,6),6-(6,8)]
   221      -1.952495      -1.952495      -1.952495    6[1-(0),6-(1,6),6-(6,6)]
   222       6.024416       6.024416       6.024416    6[6-(6,6),8-(0),8-(30)]
   223       -2.47017       -2.47017       -2.47017    6[6-(1,1,1),6-(6,6),7-(7,30)]
   224      -1.167541      -1.167541      -1.167541    6[6-(1,1,6),6-(6,7),6-(6,7)]
   225      -1.112541      -1.112541      -1.112541    6[6-(1,1,1),6-(6,6),7-(1,7)]
   226      -3.075168      -3.075168      -3.075168    6[1-(0),1-(0),1-(0),6-(6,7)]
   227       0.002412       0.002412       0.002412    6[1-(0),1-(0),1-(0),6-(6,7)]
   228       3.898719       3.898719       3.898719    6[6-(1,6),6-(1,6),6-(8,8)]
   229       2.551222       2.551222       2.551222    6[1-(0),6-(1,6),6-(6,6)]
   230      -3.025475      -3.025475      -3.025475    6[1-(0),6-(1,6),6-(6,8)]
   231       -2.41324       -2.41324       -2.41324    6[6-(1,6),6-(1,6),8-(6)]
   232      -1.085524      -1.085524      -1.085524    6[1-(0),6-(1,6),6-(6,8)]
   233      -0.345438      -0.345438      -0.345438    6[1-(0),6-(1,6),6-(6,6)]
   234       4.724199       4.724199       4.724199    6[6-(6,6),8-(0),8-(30)]
   235       1.500435       1.500435       1.500435    6[6-(1,1,1),6-(6,6),7-(7,30)]
   236       0.908463       0.908463       0.908463    6[6-(1,1,6),6-(6,7),6-(6,7)]
   237       1.785566       1.785566       1.785566    6[6-(1,1,1),6-(6,6),7-(1,7)]
   238       1.005436       1.005436       1.005436    6[1-(0),1-(0),1-(0),6-(6,7)]
   239       1.732496       1.732496       1.732496    6[1-(0),1-(0),1-(0),6-(6,7)]
   240       7.500728       7.500728       7.500728    6[6-(1,6),6-(1,6),6-(8,8)]
   241       8.254805       8.254805       8.254805    6[1-(0),6-(1,6),6-(6,6)]
   242      -0.078158      -0.078158      -0.078158    6[1-(0),6-(1,6),6-(6,8)]
   243       0.435657       0.435657       0.435657    6[6-(1,6),6-(1,6),8-(6)]
   244      -0.312148      -0.312148      -0.312148    6[1-(0),6-(1,6),6-(6,8)]
   245      -1.607058      -1.607058      -1.607058    6[1-(0),6-(1,6),6-(6,6)]
   246       6.124766       6.124766       6.124766    6[6-(6,6),8-(0),8-(30)]
   247       0.969735       0.969735       0.969735    6[6-(1,1,1),6-(6,6),7-(7,30)]
   248       0.259078       0.259078       0.259078    6[6-(1,1,6),6-(6,7),6-(6,7)]
   249      -0.673025      -0.673025      -0.673025    6[6-(1,1,1),6-(6,6),7-(1,7)]
   250       2.069732       2.069732       2.069732    6[1-(0),1-(0),1-(0),6-(6,7)]
   251      -1.734908      -1.734908      -1.734908    6[1-(0),1-(0),1-(0),6-(6,7)]
   252       3.074203       3.074203       3.074203    6[6-(1,6),6-(1,6),6-(8,8)]
   253       3.667623       3.667623       3.667623    6[1-(0),6-(1,6),6-(6,6)]
   254       3.103633       3.103633       3.103633    6[1-(0),6-(1,6),6-(6,8)]
   255       1.977583       1.977583       1.977583    6[6-(1,6),6-(1,6),8-(6)]
   256       1.397672       1.397672       1.397672    6[1-(0),6-(1,6),6-(6,8)]
   257       1.952495       1.952495       1.952495    6[1-(0),6-(1,6),6-(6,6)]
   258       3.624684       3.624684       3.624684    6[6-(6,6),8-(0),8-(30)]
   259        7.29472        7.29472        7.29472    6[6-(1,1,1),6-(6,6),7-(7,30)]
   260       5.992091       5.992091       5.992091    6[6-(1,1,6),6-(6,7),6-(6,7)]
   261       5.937091       5.937091       5.937091    6[6-(1,1,1),6-(6,6),7-(1,7)]
   262       7.899718       7.899718       7.899718    6[1-(0),1-(0),1-(0),6-(6,7)]
   263       4.822138       4.822138       4.822138    6[1-(0),1-(0),1-(0),6-(6,7)]
   264       0.925831       0.925831       0.925831    6[6-(1,6),6-(1,6),6-(8,8)]
   265       2.273328       2.273328       2.273328    6[1-(0),6-(1,6),6-(6,6)]
   266       7.850025       7.850025       7.850025    6[1-(0),6-(1,6),6-(6,8)]
   267        7.23779        7.23779        7.23779    6[6-(1,6),6-(1,6),8-(6)]
   268       5.910074       5.910074       5.910074    6[1-(0),6-(1,6),6-(6,8)]
   269       5.169988       5.169988       5.169988    6[1-(0),6-(1,6),6-(6,6)]
   270       0.100351       0.100351       0.100351    6[6-(6,6),8-(0),8-(30)]
   271       3.324115       3.324115       3.324115    6[6-(1,1,1),6-(6,6),7-(7,30)]
   272       3.916087       3.916087       3.916087    6[6-(1,1,6),6-(6,7),6-(6,7)]
   273       3.038984       3.038984       3.038984    6[6-(1,1,1),6-(6,6),7-(1,7)]
   274       3.819114       3.819114       3.819114    6[1-(0),1-(0),1-(0),6-(6,7)]
   275       3.092054       3.092054       3.092054    6[1-(0),1-(0),1-(0),6-(6,7)]
   276      -2.676178      -2.676178      -2.676178    6[6-(1,6),6-(1,6),6-(8,8)]
   277      -3.430255      -3.430255      -3.430255    6[1-(0),6-(1,6),6-(6,6)]
   278       4.902708       4.902708       4.902708    6[1-(0),6-(1,6),6-(6,8)]
   279       4.388893       4.388893       4.388893    6[6-(1,6),6-(1,6),8-(6)]
   280       5.136698       5.136698       5.136698    6[1-(0),6-(1,6),6-(6,8)]
   281       6.431608       6.431608       6.431608    6[1-(0),6-(1,6),6-(6,6)]
   282      -1.300216      -1.300216      -1.300216    6[6-(6,6),8-(0),8-(30)]
   283       3.854815       3.854815       3.854815    6[6-(1,1,1),6-(6,6),7-(7,30)]
   284       4.565472       4.565472       4.565472    6[6-(1,1,6),6-(6,7),6-(6,7)]
   285       5.497575       5.497575       5.497575    6[6-(1,1,1),6-(6,6),7-(1,7)]
   286       2.754818       2.754818       2.754818    6[1-(0),1-(0),1-(0),6-(6,7)]
   287       6.559458       6.559458       6.559458    6[1-(0),1-(0),1-(0),6-(6,7)]
   288       1.750347       1.750347       1.750347    6[6-(1,6),6-(1,6),6-(8,8)]
   289       1.156927       1.156927       1.156927    6[1-(0),6-(1,6),6-(6,6)]
   290       1.720917       1.720917       1.720917    6[1-(0),6-(1,6),6-(6,8)]
   291       2.846967       2.846967       2.846967    6[6-(1,6),6-(1,6),8-(6)]
   292       3.426878       3.426878       3.426878    6[1-(0),6-(1,6),6-(6,8)]
   293       2.872055       2.872055       2.872055    6[1-(0),6-(1,6),6-(6,6)]
   294       1.199866       1.199866       1.199866    6[6-(6,6),8-(0),8-(30)]
   295        4.82455        4.82455        4.82455    6[1-(0),1-(0),6-(6,6),6-(6,6)]
   296       4.418323       4.418323       4.418323    6[1-(0),1-(0),6-(6,6),6-(6,6)]
   297       5.230777       5.230777       5.230777    6[1-(0),1-(0),6-(6,6),6-(6,6)]
   298            0.0            0.0            0.0    6[1-(0),1-(0),6-(6,6),6-(6,6)]
   299       0.406227       0.406227       0.406227    6[1-(0),1-(0),6-(6,6),6-(6,6)]
   300      -0.406227      -0.406227      -0.406227    6[1-(0),1-(0),6-(6,6),6-(6,6)]
   301       1.619601       1.619601       1.619601    7[6-(6,6),7-(1,6),30-(7,8,8)]
   302       2.481749       2.481749       2.481749    7[1-(0),6-(6,6),7-(6,30)]
   303       -2.11653       -2.11653       -2.11653    7[6-(6,6),7-(1,6),30-(7,8,8)]
   304      -1.965039      -1.965039      -1.965039    7[1-(0),6-(6,6),7-(6,30)]
   305       0.496929       0.496929       0.496929    7[6-(6,6),7-(1,6),30-(7,8,8)]
   306      -0.516709      -0.516709      -0.516709    7[1-(0),6-(6,6),7-(6,30)]
   307       3.204949       3.204949       3.204949    7[6-(6,6),7-(1,6),30-(7,8,8)]
   308       2.342801       2.342801       2.342801    7[1-(0),6-(6,6),7-(6,30)]
   309        6.94108        6.94108        6.94108    7[6-(6,6),7-(1,6),30-(7,8,8)]
   310       6.789589       6.789589       6.789589    7[1-(0),6-(6,6),7-(6,30)]
   311       4.327621       4.327621       4.327621    7[6-(6,6),7-(1,6),30-(7,8,8)]
   312       5.341259       5.341259       5.341259    7[1-(0),6-(6,6),7-(6,30)]
   313       6.444151       6.444151       6.444151    7[6-(6,6),7-(1,6),30-(7,8,8)]
   314       7.306299       7.306299       7.306299    7[1-(0),6-(6,6),7-(6,30)]
   315        2.70802        2.70802        2.70802    7[6-(6,6),7-(1,6),30-(7,8,8)]
   316       2.859511       2.859511       2.859511    7[1-(0),6-(6,6),7-(6,30)]
   317       5.321479       5.321479       5.321479    7[6-(6,6),7-(1,6),30-(7,8,8)]
   318       4.307841       4.307841       4.307841    7[1-(0),6-(6,6),7-(6,30)]
   319      -1.619601      -1.619601      -1.619601    7[6-(6,6),7-(1,6),30-(7,8,8)]
   320      -2.481749      -2.481749      -2.481749    7[1-(0),6-(6,6),7-(6,30)]
   321        2.11653        2.11653        2.11653    7[6-(6,6),7-(1,6),30-(7,8,8)]
   322       1.965039       1.965039       1.965039    7[1-(0),6-(6,6),7-(6,30)]
   323      -0.496929      -0.496929      -0.496929    7[6-(6,6),7-(1,6),30-(7,8,8)]
   324       0.516709       0.516709       0.516709    7[1-(0),6-(6,6),7-(6,30)]
   325      -0.757937      -0.757937      -0.757937    8[6-(6,8),30-(7,7,8)]
   326       1.103857       1.103857       1.103857    8[6-(6,8)]
   327       0.921972       0.921972       0.921972    8[6-(6,8),30-(7,7,8)]
   328       0.640218       0.640218       0.640218    8[6-(6,8)]
   329      -0.164035      -0.164035      -0.164035    8[6-(6,8),30-(7,7,8)]
   330      -1.744075      -1.744075      -1.744075    8[6-(6,8)]
   331       5.582487       5.582487       5.582487    8[6-(6,8),30-(7,7,8)]
   332       3.720693       3.720693       3.720693    8[6-(6,8)]
   333       3.902578       3.902578       3.902578    8[6-(6,8),30-(7,7,8)]
   334       4.184332       4.184332       4.184332    8[6-(6,8)]
   335       4.988585       4.988585       4.988585    8[6-(6,8),30-(7,7,8)]
   336       6.568625       6.568625       6.568625    8[6-(6,8)]
   337       4.066613       4.066613       4.066613    8[6-(6,8),30-(7,7,8)]
   338       5.928407       5.928407       5.928407    8[6-(6,8)]
   339       5.746522       5.746522       5.746522    8[6-(6,8),30-(7,7,8)]
   340       5.464768       5.464768       5.464768    8[6-(6,8)]
   341       4.660515       4.660515       4.660515    8[6-(6,8),30-(7,7,8)]
   342       3.080475       3.080475       3.080475    8[6-(6,8)]
   343       0.757937       0.757937       0.757937    8[6-(6,8),30-(7,7,8)]
   344      -1.103857      -1.103857      -1.103857    8[6-(6,8)]
   345      -0.921972      -0.921972      -0.921972    8[6-(6,8),30-(7,7,8)]
   346      -0.640218      -0.640218      -0.640218    8[6-(6,8)]
   347       0.164035       0.164035       0.164035    8[6-(6,8),30-(7,7,8)]
   348       1.744075       1.744075       1.744075    8[6-(6,8)]
   349       1.761926       1.761926       1.761926    8[6-(6,6),6-(6,6)]
   350      -3.062624      -3.062624      -3.062624    8[6-(6,6),6-(6,6)]
   351       6.125249       6.125249       6.125249    8[6-(6,6),6-(6,6)]
   352       3.062624       3.062624       3.062624    8[6-(6,6),6-(6,6)]
   353      -1.761926      -1.761926      -1.761926    8[6-(6,6),6-(6,6)]
   354       3.523851       3.523851       3.523851    8[6-(6,6),6-(6,6)]
