# Supplementary material for: A collection of forcefield precursors for metal–organic frameworks
Source: RSC Adv. 2019 Nov 13;9(63):36492–507. doi: 10.1039/c9ra07327b (PMC9075174; doi:10.1039/c9ra07327b)
Supplement: RA-009-C9RA07327B-s2795 [file RA-009-C9RA07327B-s2795.txt]

XAKYUE_clean

17.617100    0.000000    0.000000
8.808555    28.731655    0.000000
8.808555    -0.000001    28.731655

     1      25.831254      25.831254      25.831254    25[7-(6,6),7-(6,7),7-(6,7),8-(6),8-(6),8-(6)]
     2       11.72489       11.72489       11.72489    25[7-(6,7),7-(6,7),8-(6),8-(6),8-(6)]
     3      22.070884      22.070884      22.070884    25[7-(6,6),7-(6,7),7-(6,7),8-(6),8-(6),8-(6)]
     4      17.022704      17.022704      17.022704    25[7-(6,6),7-(6,7),7-(6,7),8-(6),8-(6),8-(6)]
     5      20.533439      20.533439      20.533439    25[7-(6,7),7-(6,7),8-(6),8-(6),8-(6)]
     6      13.262334      13.262334      13.262334    25[7-(6,6),7-(6,7),7-(6,7),8-(6),8-(6),8-(6)]
     7      21.426978      21.426978      21.426978    25[7-(6,6),7-(6,7),7-(6,7),8-(6),8-(6),8-(6)]
     8       7.320613       7.320613       7.320613    25[7-(6,7),7-(6,7),8-(6),8-(6),8-(6)]
     9      17.666607      17.666607      17.666607    25[7-(6,6),7-(6,7),7-(6,7),8-(6),8-(6),8-(6)]
    10       12.61843       12.61843       12.61843    25[7-(6,6),7-(6,7),7-(6,7),8-(6),8-(6),8-(6)]
    11      16.129166      16.129166      16.129166    25[7-(6,7),7-(6,7),8-(6),8-(6),8-(6)]
    12      26.475161      26.475161      26.475161    25[7-(6,6),7-(6,7),7-(6,7),8-(6),8-(6),8-(6)]
    13       9.402956       9.402956       9.402956    25[7-(6,6),7-(6,7),7-(6,7),8-(6),8-(6),8-(6)]
    14       23.50932       23.50932       23.50932    25[7-(6,7),7-(6,7),8-(6),8-(6),8-(6)]
    15      13.163326      13.163326      13.163326    25[7-(6,6),7-(6,7),7-(6,7),8-(6),8-(6),8-(6)]
    16      18.211506      18.211506      18.211506    25[7-(6,6),7-(6,7),7-(6,7),8-(6),8-(6),8-(6)]
    17      14.700771      14.700771      14.700771    25[7-(6,7),7-(6,7),8-(6),8-(6),8-(6)]
    18      21.971876      21.971876      21.971876    25[7-(6,6),7-(6,7),7-(6,7),8-(6),8-(6),8-(6)]
    19      13.807232      13.807232      13.807232    25[7-(6,6),7-(6,7),7-(6,7),8-(6),8-(6),8-(6)]
    20      27.913597      27.913597      27.913597    25[7-(6,7),7-(6,7),8-(6),8-(6),8-(6)]
    21      17.567603      17.567603      17.567603    25[7-(6,6),7-(6,7),7-(6,7),8-(6),8-(6),8-(6)]
    22       22.61578       22.61578       22.61578    25[7-(6,6),7-(6,7),7-(6,7),8-(6),8-(6),8-(6)]
    23      19.105044      19.105044      19.105044    25[7-(6,7),7-(6,7),8-(6),8-(6),8-(6)]
    24       8.759049       8.759049       8.759049    25[7-(6,6),7-(6,7),7-(6,7),8-(6),8-(6),8-(6)]
    25      10.343005      10.343005      10.343005    1[6-(6,6)]
    26      27.012305      27.012305      27.012305    1[6-(6,6)]
    27      25.312255      25.312255      25.312255    1[6-(6,6)]
    28      24.438446      24.438446      24.438446    1[6-(6,6)]
    29      11.000122      11.000122      11.000122    1[6-(1,6,6)]
    30      18.691753      18.691753      18.691753    1[6-(1,6,6)]
    31      21.283228      21.283228      21.283228    1[6-(1,1,6)]
    32      20.571497      20.571497      20.571497    1[6-(1,1,6)]
    33      20.104644      20.104644      20.104644    1[6-(1,1,6)]
    34      11.294327      11.294327      11.294327    1[6-(6,7)]
    35      12.920385      12.920385      12.920385    1[6-(6,6)]
    36       9.960712       9.960712       9.960712    1[6-(6,6)]
    37       8.438595       8.438595       8.438595    1[6-(6,7)]
    38      12.058909      12.058909      12.058909    1[6-(1,6,6)]
    39      13.015517      13.015517      13.015517    1[6-(1,6,6)]
    40      16.094987      16.094987      16.094987    1[6-(6,6)]
    41      17.291188      17.291188      17.291188    1[6-(6,6)]
    42      16.429712      16.429712      16.429712    1[6-(6,6)]
    43      14.430171      14.430171      14.430171    1[6-(6,6)]
    44       2.073534       2.073534       2.073534    1[6-(1,6,6)]
    45      18.642416      18.642416      18.642416    1[6-(1,6,6)]
    46      17.220716      17.220716      17.220716    1[6-(1,1,6)]
    47      17.676999      17.676999      17.676999    1[6-(1,1,6)]
    48      18.321785      18.321785      18.321785    1[6-(1,1,6)]
    49      23.633343      23.633343      23.633343    1[6-(6,6)]
    50      31.108284      31.108284      31.108284    1[6-(6,6)]
    51      29.406472      29.406472      29.406472    1[6-(6,6)]
    52      28.918478      28.918478      28.918478    1[6-(6,6)]
    53      25.201267      25.201267      25.201267    1[6-(1,6,6)]
    54      24.922917      24.922917      24.922917    1[6-(1,6,6)]
    55      22.997368      22.997368      22.997368    1[6-(1,1,6)]
    56       15.34978       15.34978       15.34978    1[6-(1,1,6)]
    57      14.292754      14.292754      14.292754    1[6-(1,1,6)]
    58      15.897674      15.897674      15.897674    1[6-(6,7)]
    59      14.530587      14.530587      14.530587    1[6-(6,6)]
    60      14.777227      14.777227      14.777227    1[6-(6,6)]
    61      16.116127      16.116127      16.116127    1[6-(6,7)]
    62      14.153582      14.153582      14.153582    1[6-(1,6,6)]
    63      13.108888      13.108888      13.108888    1[6-(1,6,6)]
    64      19.151554      19.151554      19.151554    1[6-(6,6)]
    65      18.203754      18.203754      18.203754    1[6-(6,6)]
    66      16.503704      16.503704      16.503704    1[6-(6,6)]
    67      15.629896      15.629896      15.629896    1[6-(6,6)]
    68      19.808672      19.808672      19.808672    1[6-(1,6,6)]
    69      18.691748      18.691748      18.691748    1[6-(1,6,6)]
    70      21.283224      21.283224      21.283224    1[6-(1,1,6)]
    71      20.571493      20.571493      20.571493    1[6-(1,1,6)]
    72       20.10464       20.10464       20.10464    1[6-(1,1,6)]
    73      20.102878      20.102878      20.102878    1[6-(6,7)]
    74      21.728937      21.728937      21.728937    1[6-(6,6)]
    75      18.769265      18.769265      18.769265    1[6-(6,6)]
    76      17.247147      17.247147      17.247147    1[6-(6,7)]
    77      20.867461      20.867461      20.867461    1[6-(1,6,6)]
    78       21.82407       21.82407       21.82407    1[6-(1,6,6)]
    79      24.903538      24.903538      24.903538    1[6-(6,6)]
    80      26.099739      26.099739      26.099739    1[6-(6,6)]
    81      25.238263      25.238263      25.238263    1[6-(6,6)]
    82      23.238722      23.238722      23.238722    1[6-(6,6)]
    83      19.690637      19.690637      19.690637    1[6-(1,6,6)]
    84      18.642419      18.642419      18.642419    1[6-(1,6,6)]
    85      17.220719      17.220719      17.220719    1[6-(1,1,6)]
    86      17.677002      17.677002      17.677002    1[6-(1,1,6)]
    87      18.321788      18.321788      18.321788    1[6-(1,1,6)]
    88      14.824796      14.824796      14.824796    1[6-(6,6)]
    89      13.491182      13.491182      13.491182    1[6-(6,6)]
    90       29.40647       29.40647       29.40647    1[6-(6,6)]
    91      11.301376      11.301376      11.301376    1[6-(6,6)]
    92      16.392716      16.392716      16.392716    1[6-(1,6,6)]
    93      16.114366      16.114366      16.114366    1[6-(1,6,6)]
    94      14.188817      14.188817      14.188817    1[6-(1,1,6)]
    95      15.349783      15.349783      15.349783    1[6-(1,1,6)]
    96      14.292758      14.292758      14.292758    1[6-(1,1,6)]
    97      24.706228      24.706228      24.706228    1[6-(6,7)]
    98      23.339141      23.339141      23.339141    1[6-(6,6)]
    99       23.58578       23.58578       23.58578    1[6-(6,6)]
   100       24.92468       24.92468       24.92468    1[6-(6,7)]
   101      22.962134      22.962134      22.962134    1[6-(1,6,6)]
   102       21.91744       21.91744       21.91744    1[6-(1,6,6)]
   103      23.555829      23.555829      23.555829    1[6-(6,6)]
   104      22.608029      22.608029      22.608029    1[6-(6,6)]
   105      20.907979      20.907979      20.907979    1[6-(6,6)]
   106      20.034171      20.034171      20.034171    1[6-(6,6)]
   107       6.595845       6.595845       6.595845    1[6-(1,6,6)]
   108       5.478921       5.478921       5.478921    1[6-(1,6,6)]
   109       8.070396       8.070396       8.070396    1[6-(1,1,6)]
   110       7.358665       7.358665       7.358665    1[6-(1,1,6)]
   111       6.891813       6.891813       6.891813    1[6-(1,1,6)]
   112       6.890051       6.890051       6.890051    1[6-(6,7)]
   113        8.51611        8.51611        8.51611    1[6-(6,6)]
   114      23.173538      23.173538      23.173538    1[6-(6,6)]
   115       21.65142       21.65142       21.65142    1[6-(6,7)]
   116      25.271734      25.271734      25.271734    1[6-(1,6,6)]
   117       8.611243       8.611243       8.611243    1[6-(1,6,6)]
   118       11.69071       11.69071       11.69071    1[6-(6,6)]
   119      12.886912      12.886912      12.886912    1[6-(6,6)]
   120      12.025436      12.025436      12.025436    1[6-(6,6)]
   121      10.025895      10.025895      10.025895    1[6-(6,6)]
   122      15.286365      15.286365      15.286365    1[6-(1,6,6)]
   123      14.238147      14.238147      14.238147    1[6-(1,6,6)]
   124      30.433548      30.433548      30.433548    1[6-(1,1,6)]
   125       13.27273       13.27273       13.27273    1[6-(1,1,6)]
   126      13.917517      13.917517      13.917517    1[6-(1,1,6)]
   127      19.229068      19.229068      19.229068    1[6-(6,6)]
   128      17.895454      17.895454      17.895454    1[6-(6,6)]
   129      16.193642      16.193642      16.193642    1[6-(6,6)]
   130      15.705648      15.705648      15.705648    1[6-(6,6)]
   131       20.79699       20.79699       20.79699    1[6-(1,6,6)]
   132       20.51864       20.51864       20.51864    1[6-(1,6,6)]
   133      18.593091      18.593091      18.593091    1[6-(1,1,6)]
   134      28.562612      28.562612      28.562612    1[6-(1,1,6)]
   135      27.505586      27.505586      27.505586    1[6-(1,1,6)]
   136      11.493401      11.493401      11.493401    1[6-(6,7)]
   137      10.126313      10.126313      10.126313    1[6-(6,6)]
   138      10.372954      10.372954      10.372954    1[6-(6,6)]
   139      11.711853      11.711853      11.711853    1[6-(6,7)]
   140       9.749308       9.749308       9.749308    1[6-(1,6,6)]
   141       8.704614       8.704614       8.704614    1[6-(1,6,6)]
   142       14.74728       14.74728       14.74728    1[6-(6,6)]
   143       13.79948       13.79948       13.79948    1[6-(6,6)]
   144      12.099429      12.099429      12.099429    1[6-(6,6)]
   145      11.225622      11.225622      11.225622    1[6-(6,6)]
   146        15.4044        15.4044        15.4044    1[6-(1,6,6)]
   147        5.47892        5.47892        5.47892    1[6-(1,6,6)]
   148       8.070396       8.070396       8.070396    1[6-(1,1,6)]
   149       7.358665       7.358665       7.358665    1[6-(1,1,6)]
   150       6.891811       6.891811       6.891811    1[6-(1,1,6)]
   151      15.698604      15.698604      15.698604    1[6-(6,7)]
   152      17.324662      17.324662      17.324662    1[6-(6,6)]
   153      14.364989      14.364989      14.364989    1[6-(6,6)]
   154      12.842872      12.842872      12.842872    1[6-(6,7)]
   155      16.463185      16.463185      16.463185    1[6-(1,6,6)]
   156      17.419794      17.419794      17.419794    1[6-(1,6,6)]
   157      20.499265      20.499265      20.499265    1[6-(6,6)]
   158      21.695465      21.695465      21.695465    1[6-(6,6)]
   159      20.833989      20.833989      20.833989    1[6-(6,6)]
   160      18.834448      18.834448      18.834448    1[6-(6,6)]
   161      15.286365      15.286365      15.286365    1[6-(1,6,6)]
   162      14.238148      14.238148      14.238148    1[6-(1,6,6)]
   163      30.433548      30.433548      30.433548    1[6-(1,1,6)]
   164      30.889831      30.889831      30.889831    1[6-(1,1,6)]
   165      13.917516      13.917516      13.917516    1[6-(1,1,6)]
   166      28.037621      28.037621      28.037621    1[6-(6,6)]
   167      17.895451      17.895451      17.895451    1[6-(6,6)]
   168       16.19364       16.19364       16.19364    1[6-(6,6)]
   169      15.705647      15.705647      15.705647    1[6-(6,6)]
   170      29.605544      29.605544      29.605544    1[6-(1,6,6)]
   171      11.710093      11.710093      11.710093    1[6-(1,6,6)]
   172      27.401644      27.401644      27.401644    1[6-(1,1,6)]
   173      28.562611      28.562611      28.562611    1[6-(1,1,6)]
   174      27.505585      27.505585      27.505585    1[6-(1,1,6)]
   175      20.301951      20.301951      20.301951    1[6-(6,7)]
   176      18.934865      18.934865      18.934865    1[6-(6,6)]
   177      19.181503      19.181503      19.181503    1[6-(6,6)]
   178      20.520403      20.520403      20.520403    1[6-(6,7)]
   179      18.557859      18.557859      18.557859    1[6-(1,6,6)]
   180      17.513164      17.513164      17.513164    1[6-(1,6,6)]
   181      24.891205      24.891205      24.891205    1[6-(6,6)]
   182       8.221905       8.221905       8.221905    1[6-(6,6)]
   183       9.921955       9.921955       9.921955    1[6-(6,6)]
   184      10.795764      10.795764      10.795764    1[6-(6,6)]
   185      24.234088      24.234088      24.234088    1[6-(1,6,6)]
   186      16.542457      16.542457      16.542457    1[6-(1,6,6)]
   187      13.950982      13.950982      13.950982    1[6-(1,1,6)]
   188      14.662713      14.662713      14.662713    1[6-(1,1,6)]
   189      15.129566      15.129566      15.129566    1[6-(1,1,6)]
   190      23.939883      23.939883      23.939883    1[6-(6,7)]
   191      22.313825      22.313825      22.313825    1[6-(6,6)]
   192      25.273498      25.273498      25.273498    1[6-(6,6)]
   193      26.795615      26.795615      26.795615    1[6-(6,7)]
   194      23.175301      23.175301      23.175301    1[6-(1,6,6)]
   195      22.218693      22.218693      22.218693    1[6-(1,6,6)]
   196      19.139223      19.139223      19.139223    1[6-(6,6)]
   197      17.943022      17.943022      17.943022    1[6-(6,6)]
   198      18.804498      18.804498      18.804498    1[6-(6,6)]
   199      20.804039      20.804039      20.804039    1[6-(6,6)]
   200      33.160676      33.160676      33.160676    1[6-(1,6,6)]
   201      16.591794      16.591794      16.591794    1[6-(1,6,6)]
   202      18.013494      18.013494      18.013494    1[6-(1,1,6)]
   203      17.557211      17.557211      17.557211    1[6-(1,1,6)]
   204      16.912425      16.912425      16.912425    1[6-(1,1,6)]
   205      11.600867      11.600867      11.600867    1[6-(6,6)]
   206       4.125926       4.125926       4.125926    1[6-(6,6)]
   207       5.827738       5.827738       5.827738    1[6-(6,6)]
   208       6.315732       6.315732       6.315732    1[6-(6,6)]
   209      10.032943      10.032943      10.032943    1[6-(1,6,6)]
   210      10.311293      10.311293      10.311293    1[6-(1,6,6)]
   211      12.236842      12.236842      12.236842    1[6-(1,1,6)]
   212       19.88443       19.88443       19.88443    1[6-(1,1,6)]
   213      20.941456      20.941456      20.941456    1[6-(1,1,6)]
   214      19.336536      19.336536      19.336536    1[6-(6,7)]
   215      20.703623      20.703623      20.703623    1[6-(6,6)]
   216      20.456983      20.456983      20.456983    1[6-(6,6)]
   217      19.118083      19.118083      19.118083    1[6-(6,7)]
   218      21.080628      21.080628      21.080628    1[6-(1,6,6)]
   219      22.125322      22.125322      22.125322    1[6-(1,6,6)]
   220      16.082656      16.082656      16.082656    1[6-(6,6)]
   221      17.030456      17.030456      17.030456    1[6-(6,6)]
   222      18.730506      18.730506      18.730506    1[6-(6,6)]
   223      19.604314      19.604314      19.604314    1[6-(6,6)]
   224      15.425538      15.425538      15.425538    1[6-(1,6,6)]
   225      16.542462      16.542462      16.542462    1[6-(1,6,6)]
   226      13.950986      13.950986      13.950986    1[6-(1,1,6)]
   227      14.662717      14.662717      14.662717    1[6-(1,1,6)]
   228       15.12957       15.12957       15.12957    1[6-(1,1,6)]
   229      15.131332      15.131332      15.131332    1[6-(6,7)]
   230      13.505273      13.505273      13.505273    1[6-(6,6)]
   231      16.464945      16.464945      16.464945    1[6-(6,6)]
   232      17.987063      17.987063      17.987063    1[6-(6,7)]
   233      14.366749      14.366749      14.366749    1[6-(1,6,6)]
   234       13.41014       13.41014       13.41014    1[6-(1,6,6)]
   235      10.330672      10.330672      10.330672    1[6-(6,6)]
   236       9.134471       9.134471       9.134471    1[6-(6,6)]
   237       9.995947       9.995947       9.995947    1[6-(6,6)]
   238      11.995488      11.995488      11.995488    1[6-(6,6)]
   239      15.543573      15.543573      15.543573    1[6-(1,6,6)]
   240      16.591791      16.591791      16.591791    1[6-(1,6,6)]
   241      18.013491      18.013491      18.013491    1[6-(1,1,6)]
   242      17.557208      17.557208      17.557208    1[6-(1,1,6)]
   243      16.912422      16.912422      16.912422    1[6-(1,1,6)]
   244      20.409414      20.409414      20.409414    1[6-(6,6)]
   245      21.743028      21.743028      21.743028    1[6-(6,6)]
   246        5.82774        5.82774        5.82774    1[6-(6,6)]
   247      23.932834      23.932834      23.932834    1[6-(6,6)]
   248      18.841494      18.841494      18.841494    1[6-(1,6,6)]
   249      19.119844      19.119844      19.119844    1[6-(1,6,6)]
   250      21.045393      21.045393      21.045393    1[6-(1,1,6)]
   251      19.884427      19.884427      19.884427    1[6-(1,1,6)]
   252      20.941452      20.941452      20.941452    1[6-(1,1,6)]
   253      10.527982      10.527982      10.527982    1[6-(6,7)]
   254      11.895069      11.895069      11.895069    1[6-(6,6)]
   255       11.64843       11.64843       11.64843    1[6-(6,6)]
   256       10.30953       10.30953       10.30953    1[6-(6,7)]
   257      12.272076      12.272076      12.272076    1[6-(1,6,6)]
   258       13.31677       13.31677       13.31677    1[6-(1,6,6)]
   259      11.678381      11.678381      11.678381    1[6-(6,6)]
   260      12.626181      12.626181      12.626181    1[6-(6,6)]
   261      14.326231      14.326231      14.326231    1[6-(6,6)]
   262      15.200039      15.200039      15.200039    1[6-(6,6)]
   263      28.638365      28.638365      28.638365    1[6-(1,6,6)]
   264      29.755289      29.755289      29.755289    1[6-(1,6,6)]
   265      27.163814      27.163814      27.163814    1[6-(1,1,6)]
   266      27.875545      27.875545      27.875545    1[6-(1,1,6)]
   267      28.342397      28.342397      28.342397    1[6-(1,1,6)]
   268      28.344159      28.344159      28.344159    1[6-(6,7)]
   269        26.7181        26.7181        26.7181    1[6-(6,6)]
   270      12.060672      12.060672      12.060672    1[6-(6,6)]
   271       13.58279       13.58279       13.58279    1[6-(6,7)]
   272       9.962476       9.962476       9.962476    1[6-(1,6,6)]
   273      26.622967      26.622967      26.622967    1[6-(1,6,6)]
   274        23.5435        23.5435        23.5435    1[6-(6,6)]
   275      22.347298      22.347298      22.347298    1[6-(6,6)]
   276      23.208774      23.208774      23.208774    1[6-(6,6)]
   277      25.208315      25.208315      25.208315    1[6-(6,6)]
   278      19.947845      19.947845      19.947845    1[6-(1,6,6)]
   279      20.996063      20.996063      20.996063    1[6-(1,6,6)]
   280       4.800662       4.800662       4.800662    1[6-(1,1,6)]
   281       21.96148       21.96148       21.96148    1[6-(1,1,6)]
   282      21.316693      21.316693      21.316693    1[6-(1,1,6)]
   283      16.005142      16.005142      16.005142    1[6-(6,6)]
   284      17.338756      17.338756      17.338756    1[6-(6,6)]
   285      19.040568      19.040568      19.040568    1[6-(6,6)]
   286      19.528562      19.528562      19.528562    1[6-(6,6)]
   287       14.43722       14.43722       14.43722    1[6-(1,6,6)]
   288       14.71557       14.71557       14.71557    1[6-(1,6,6)]
   289      16.641119      16.641119      16.641119    1[6-(1,1,6)]
   290       6.671598       6.671598       6.671598    1[6-(1,1,6)]
   291       7.728624       7.728624       7.728624    1[6-(1,1,6)]
   292      23.740809      23.740809      23.740809    1[6-(6,7)]
   293      25.107897      25.107897      25.107897    1[6-(6,6)]
   294      24.861256      24.861256      24.861256    1[6-(6,6)]
   295      23.522357      23.522357      23.522357    1[6-(6,7)]
   296      25.484902      25.484902      25.484902    1[6-(1,6,6)]
   297      26.529596      26.529596      26.529596    1[6-(1,6,6)]
   298       20.48693       20.48693       20.48693    1[6-(6,6)]
   299       21.43473       21.43473       21.43473    1[6-(6,6)]
   300      23.134781      23.134781      23.134781    1[6-(6,6)]
   301      24.008588      24.008588      24.008588    1[6-(6,6)]
   302       19.82981       19.82981       19.82981    1[6-(1,6,6)]
   303       29.75529       29.75529       29.75529    1[6-(1,6,6)]
   304      27.163814      27.163814      27.163814    1[6-(1,1,6)]
   305      27.875545      27.875545      27.875545    1[6-(1,1,6)]
   306      28.342399      28.342399      28.342399    1[6-(1,1,6)]
   307      19.535606      19.535606      19.535606    1[6-(6,7)]
   308      17.909548      17.909548      17.909548    1[6-(6,6)]
   309      20.869221      20.869221      20.869221    1[6-(6,6)]
   310      22.391338      22.391338      22.391338    1[6-(6,7)]
   311      18.771025      18.771025      18.771025    1[6-(1,6,6)]
   312      17.814416      17.814416      17.814416    1[6-(1,6,6)]
   313      14.734945      14.734945      14.734945    1[6-(6,6)]
   314      13.538745      13.538745      13.538745    1[6-(6,6)]
   315      14.400221      14.400221      14.400221    1[6-(6,6)]
   316      16.399762      16.399762      16.399762    1[6-(6,6)]
   317      19.947845      19.947845      19.947845    1[6-(1,6,6)]
   318      20.996062      20.996062      20.996062    1[6-(1,6,6)]
   319       4.800662       4.800662       4.800662    1[6-(1,1,6)]
   320       4.344379       4.344379       4.344379    1[6-(1,1,6)]
   321      21.316694      21.316694      21.316694    1[6-(1,1,6)]
   322       7.196589       7.196589       7.196589    1[6-(6,6)]
   323      17.338759      17.338759      17.338759    1[6-(6,6)]
   324       19.04057       19.04057       19.04057    1[6-(6,6)]
   325      19.528563      19.528563      19.528563    1[6-(6,6)]
   326       5.628666       5.628666       5.628666    1[6-(1,6,6)]
   327       5.907017       5.907017       5.907017    1[6-(1,6,6)]
   328       7.832566       7.832566       7.832566    1[6-(1,1,6)]
   329       6.671599       6.671599       6.671599    1[6-(1,1,6)]
   330       7.728625       7.728625       7.728625    1[6-(1,1,6)]
   331      14.932259      14.932259      14.932259    1[6-(6,7)]
   332      16.299345      16.299345      16.299345    1[6-(6,6)]
   333      16.052707      16.052707      16.052707    1[6-(6,6)]
   334      14.713807      14.713807      14.713807    1[6-(6,7)]
   335      16.676351      16.676351      16.676351    1[6-(1,6,6)]
   336      17.721046      17.721046      17.721046    1[6-(1,6,6)]
   337      25.722733      25.722733      25.722733    6[6-(1,6),6-(6,6),8-(25)]
   338      26.774474      26.774474      26.774474    6[6-(1,6),6-(6,8),6-(7,8)]
   339      27.246612      27.246612      27.246612    6[1-(0),6-(1,6),6-(6,6)]
   340      26.693436      26.693436      26.693436    6[1-(0),6-(1,6),6-(1,6)]
   341      25.671644      25.671644      25.671644    6[1-(0),6-(1,6),6-(1,6)]
   342      25.160747      25.160747      25.160747    6[1-(0),6-(1,6),6-(6,8)]
   343       9.833871       9.833871       9.833871    6[6-(6,6),7-(7,25),8-(25)]
   344       9.914909       9.914909       9.914909    6[6-(1,1,6),7-(7,25),8-(25)]
   345      10.554409      10.554409      10.554409    6[1-(0),1-(0),6-(1,1,1),6-(7,8)]
   346      20.434084      20.434084      20.434084    6[1-(0),1-(0),1-(0),6-(1,1,6)]
   347      11.017739      11.017739      11.017739    6[1-(0),6-(1,6),7-(6,25)]
   348      12.002534      12.002534      12.002534    6[1-(0),6-(1,7),6-(6,6)]
   349       11.61672       11.61672       11.61672    6[6-(1,1,6),6-(1,6),6-(1,6)]
   350      10.269012      10.269012      10.269012    6[1-(0),6-(1,7),6-(6,6)]
   351       9.359969       9.359969       9.359969    6[1-(0),6-(1,6),7-(6,25)]
   352      12.562758      12.562758      12.562758    6[1-(0),1-(0),6-(1,1,6),6-(6,6)]
   353      14.083115      14.083115      14.083115    6[6-(1,6),6-(6,6),8-(25)]
   354      14.518257      14.518257      14.518257    6[6-(1,6),6-(6,8),6-(7,8)]
   355      15.753216      15.753216      15.753216    6[1-(0),6-(1,6),6-(6,6)]
   356      16.459661      16.459661      16.459661    6[1-(0),6-(1,6),6-(1,6)]
   357       15.95405       15.95405       15.95405    6[1-(0),6-(1,6),6-(1,6)]
   358      14.770181      14.770181      14.770181    6[1-(0),6-(1,6),6-(6,8)]
   359      13.815335      13.815335      13.815335    6[6-(6,6),7-(7,25),8-(25)]
   360       2.179236       2.179236       2.179236    6[6-(1,1,6),7-(7,25),8-(25)]
   361      19.047609      19.047609      19.047609    6[1-(0),1-(0),6-(1,1,1),6-(7,8)]
   362       17.97649       17.97649       17.97649    6[1-(0),1-(0),1-(0),6-(1,1,6)]
   363      30.452928      30.452928      30.452928    6[6-(1,6),6-(6,6),8-(25)]
   364      31.552235      31.552235      31.552235    6[6-(1,6),6-(6,8),6-(7,8)]
   365      31.744261      31.744261      31.744261    6[1-(0),6-(1,6),6-(6,6)]
   366      30.946206      30.946206      30.946206    6[1-(0),6-(1,6),6-(1,6)]
   367      29.936747      29.936747      29.936747    6[1-(0),6-(1,6),6-(1,6)]
   368      29.640779      29.640779      29.640779    6[1-(0),6-(1,6),6-(6,8)]
   369      23.580493      23.580493      23.580493    6[6-(6,6),7-(7,25),8-(25)]
   370      23.846512      23.846512      23.846512    6[6-(1,1,6),7-(7,25),8-(25)]
   371      24.487774      24.487774      24.487774    6[1-(0),1-(0),6-(1,1,1),6-(7,8)]
   372      14.805412      14.805412      14.805412    6[1-(0),1-(0),1-(0),6-(1,1,6)]
   373      15.654558      15.654558      15.654558    6[1-(0),6-(1,6),7-(6,25)]
   374      14.826555      14.826555      14.826555    6[1-(0),6-(1,7),6-(6,6)]
   375        14.4196        14.4196        14.4196    6[6-(1,1,6),6-(1,6),6-(1,6)]
   376      14.948113      14.948113      14.948113    6[1-(0),6-(1,7),6-(6,6)]
   377      15.786687      15.786687      15.786687    6[1-(0),6-(1,6),7-(6,25)]
   378      13.561647      13.561647      13.561647    6[1-(0),1-(0),6-(1,1,6),6-(6,6)]
   379      16.914183      16.914183      16.914183    6[6-(1,6),6-(6,6),8-(25)]
   380      17.965923      17.965923      17.965923    6[6-(1,6),6-(6,8),6-(7,8)]
   381      18.438061      18.438061      18.438061    6[1-(0),6-(1,6),6-(6,6)]
   382      17.884884      17.884884      17.884884    6[1-(0),6-(1,6),6-(1,6)]
   383      16.863093      16.863093      16.863093    6[1-(0),6-(1,6),6-(1,6)]
   384      16.352197      16.352197      16.352197    6[1-(0),6-(1,6),6-(6,8)]
   385       18.64242       18.64242       18.64242    6[6-(6,6),7-(7,25),8-(25)]
   386      18.723459      18.723459      18.723459    6[6-(1,1,6),7-(7,25),8-(25)]
   387       19.36296       19.36296       19.36296    6[1-(0),1-(0),6-(1,1,1),6-(7,8)]
   388       20.43408       20.43408       20.43408    6[1-(0),1-(0),1-(0),6-(1,1,6)]
   389       19.82629       19.82629       19.82629    6[1-(0),6-(1,6),7-(6,25)]
   390      20.811086      20.811086      20.811086    6[1-(0),6-(1,7),6-(6,6)]
   391      20.425272      20.425272      20.425272    6[6-(1,1,6),6-(1,6),6-(1,6)]
   392      19.077564      19.077564      19.077564    6[1-(0),6-(1,7),6-(6,6)]
   393      18.168521      18.168521      18.168521    6[1-(0),6-(1,6),7-(6,25)]
   394       21.37131       21.37131       21.37131    6[1-(0),1-(0),6-(1,1,6),6-(6,6)]
   395      22.891665      22.891665      22.891665    6[6-(1,6),6-(6,6),8-(25)]
   396      23.326807      23.326807      23.326807    6[6-(1,6),6-(6,8),6-(7,8)]
   397      24.561766      24.561766      24.561766    6[1-(0),6-(1,6),6-(6,6)]
   398      25.268212      25.268212      25.268212    6[1-(0),6-(1,6),6-(1,6)]
   399      24.762601      24.762601      24.762601    6[1-(0),6-(1,6),6-(1,6)]
   400      23.578732      23.578732      23.578732    6[1-(0),6-(1,6),6-(6,8)]
   401      22.623885      22.623885      22.623885    6[6-(6,6),7-(7,25),8-(25)]
   402       19.79634       19.79634       19.79634    6[6-(1,1,6),7-(7,25),8-(25)]
   403      19.047613      19.047613      19.047613    6[1-(0),1-(0),6-(1,1,1),6-(7,8)]
   404      17.976493      17.976493      17.976493    6[1-(0),1-(0),1-(0),6-(1,1,6)]
   405      12.835825      12.835825      12.835825    6[6-(1,6),6-(6,6),8-(25)]
   406      13.935132      13.935132      13.935132    6[6-(1,6),6-(6,8),6-(7,8)]
   407      14.127159      14.127159      14.127159    6[1-(0),6-(1,6),6-(6,6)]
   408      13.329104      13.329104      13.329104    6[1-(0),6-(1,6),6-(1,6)]
   409      12.319645      12.319645      12.319645    6[1-(0),6-(1,6),6-(1,6)]
   410      12.023677      12.023677      12.023677    6[1-(0),6-(1,6),6-(6,8)]
   411      14.771944      14.771944      14.771944    6[6-(6,6),7-(7,25),8-(25)]
   412      15.037961      15.037961      15.037961    6[6-(1,1,6),7-(7,25),8-(25)]
   413      15.679224      15.679224      15.679224    6[1-(0),1-(0),6-(1,1,1),6-(7,8)]
   414      14.805415      14.805415      14.805415    6[1-(0),1-(0),1-(0),6-(1,1,6)]
   415      24.463112      24.463112      24.463112    6[1-(0),6-(1,6),7-(6,25)]
   416      23.635108      23.635108      23.635108    6[1-(0),6-(1,7),6-(6,6)]
   417      23.228153      23.228153      23.228153    6[6-(1,1,6),6-(1,6),6-(1,6)]
   418      23.756666      23.756666      23.756666    6[1-(0),6-(1,7),6-(6,6)]
   419       24.59524       24.59524       24.59524    6[1-(0),6-(1,6),7-(6,25)]
   420        22.3702        22.3702        22.3702    6[1-(0),1-(0),6-(1,1,6),6-(6,6)]
   421      21.318457      21.318457      21.318457    6[6-(1,6),6-(6,6),8-(25)]
   422      22.370198      22.370198      22.370198    6[6-(1,6),6-(6,8),6-(7,8)]
   423      22.842336      22.842336      22.842336    6[1-(0),6-(1,6),6-(6,6)]
   424       22.28916       22.28916       22.28916    6[1-(0),6-(1,6),6-(1,6)]
   425      21.267368      21.267368      21.267368    6[1-(0),6-(1,6),6-(1,6)]
   426      20.756472      20.756472      20.756472    6[1-(0),6-(1,6),6-(6,8)]
   427      23.046694      23.046694      23.046694    6[6-(6,6),7-(7,25),8-(25)]
   428       5.510632       5.510632       5.510632    6[6-(1,1,6),7-(7,25),8-(25)]
   429       6.150132       6.150132       6.150132    6[1-(0),1-(0),6-(1,1,1),6-(7,8)]
   430       7.221252       7.221252       7.221252    6[1-(0),1-(0),1-(0),6-(1,1,6)]
   431      24.230563      24.230563      24.230563    6[1-(0),6-(1,6),7-(6,25)]
   432       7.598259       7.598259       7.598259    6[1-(0),6-(1,7),6-(6,6)]
   433      24.829545      24.829545      24.829545    6[6-(1,1,6),6-(1,6),6-(1,6)]
   434      23.481837      23.481837      23.481837    6[1-(0),6-(1,7),6-(6,6)]
   435      22.572794      22.572794      22.572794    6[1-(0),6-(1,6),7-(6,25)]
   436       8.158483       8.158483       8.158483    6[1-(0),1-(0),6-(1,1,6),6-(6,6)]
   437       9.678838       9.678838       9.678838    6[6-(1,6),6-(6,6),8-(25)]
   438       10.11398       10.11398       10.11398    6[6-(1,6),6-(6,8),6-(7,8)]
   439      11.348939      11.348939      11.348939    6[1-(0),6-(1,6),6-(6,6)]
   440      12.055385      12.055385      12.055385    6[1-(0),6-(1,6),6-(1,6)]
   441      11.549774      11.549774      11.549774    6[1-(0),6-(1,6),6-(1,6)]
   442      10.365905      10.365905      10.365905    6[1-(0),6-(1,6),6-(6,8)]
   443       9.411058       9.411058       9.411058    6[6-(6,6),7-(7,25),8-(25)]
   444      15.392068      15.392068      15.392068    6[6-(1,1,6),7-(7,25),8-(25)]
   445      14.643341      14.643341      14.643341    6[1-(0),1-(0),6-(1,1,1),6-(7,8)]
   446      13.572221      13.572221      13.572221    6[1-(0),1-(0),1-(0),6-(1,1,6)]
   447      17.240097      17.240097      17.240097    6[6-(1,6),6-(6,6),8-(25)]
   448      18.339405      18.339405      18.339405    6[6-(1,6),6-(6,8),6-(7,8)]
   449      18.531431      18.531431      18.531431    6[1-(0),6-(1,6),6-(6,6)]
   450      17.733377      17.733377      17.733377    6[1-(0),6-(1,6),6-(1,6)]
   451      16.723916      16.723916      16.723916    6[1-(0),6-(1,6),6-(1,6)]
   452      16.427949      16.427949      16.427949    6[1-(0),6-(1,6),6-(6,8)]
   453      19.176217      19.176217      19.176217    6[6-(6,6),7-(7,25),8-(25)]
   454      19.442235      19.442235      19.442235    6[6-(1,1,6),7-(7,25),8-(25)]
   455      20.083497      20.083497      20.083497    6[1-(0),1-(0),6-(1,1,1),6-(7,8)]
   456      28.018244      28.018244      28.018244    6[1-(0),1-(0),1-(0),6-(1,1,6)]
   457      11.250285      11.250285      11.250285    6[1-(0),6-(1,6),7-(6,25)]
   458      10.422281      10.422281      10.422281    6[1-(0),6-(1,7),6-(6,6)]
   459      10.015326      10.015326      10.015326    6[6-(1,1,6),6-(1,6),6-(1,6)]
   460      10.543839      10.543839      10.543839    6[1-(0),6-(1,7),6-(6,6)]
   461      11.382414      11.382414      11.382414    6[1-(0),6-(1,6),7-(6,25)]
   462       9.157373       9.157373       9.157373    6[1-(0),1-(0),6-(1,1,6),6-(6,6)]
   463      12.509909      12.509909      12.509909    6[6-(1,6),6-(6,6),8-(25)]
   464      13.561649      13.561649      13.561649    6[6-(1,6),6-(6,8),6-(7,8)]
   465      14.033788      14.033788      14.033788    6[1-(0),6-(1,6),6-(6,6)]
   466       13.48061       13.48061       13.48061    6[1-(0),6-(1,6),6-(1,6)]
   467      12.458818      12.458818      12.458818    6[1-(0),6-(1,6),6-(1,6)]
   468      11.947923      11.947923      11.947923    6[1-(0),6-(1,6),6-(6,8)]
   469      14.238146      14.238146      14.238146    6[6-(6,6),7-(7,25),8-(25)]
   470      14.319186      14.319186      14.319186    6[6-(1,1,6),7-(7,25),8-(25)]
   471       6.150132       6.150132       6.150132    6[1-(0),1-(0),6-(1,1,1),6-(7,8)]
   472       7.221251       7.221251       7.221251    6[1-(0),1-(0),1-(0),6-(1,1,6)]
   473      15.422015      15.422015      15.422015    6[1-(0),6-(1,6),7-(6,25)]
   474      16.406811      16.406811      16.406811    6[1-(0),6-(1,7),6-(6,6)]
   475      16.020997      16.020997      16.020997    6[6-(1,1,6),6-(1,6),6-(1,6)]
   476      14.673288      14.673288      14.673288    6[1-(0),6-(1,7),6-(6,6)]
   477      13.764246      13.764246      13.764246    6[1-(0),6-(1,6),7-(6,25)]
   478      16.967035      16.967035      16.967035    6[1-(0),1-(0),6-(1,1,6),6-(6,6)]
   479      18.487391      18.487391      18.487391    6[6-(1,6),6-(6,6),8-(25)]
   480      18.922534      18.922534      18.922534    6[6-(1,6),6-(6,8),6-(7,8)]
   481      20.157493      20.157493      20.157493    6[1-(0),6-(1,6),6-(6,6)]
   482      20.863938      20.863938      20.863938    6[1-(0),6-(1,6),6-(1,6)]
   483      20.358327      20.358327      20.358327    6[1-(0),6-(1,6),6-(1,6)]
   484      19.174458      19.174458      19.174458    6[1-(0),6-(1,6),6-(6,8)]
   485      18.219612      18.219612      18.219612    6[6-(6,6),7-(7,25),8-(25)]
   486      15.392068      15.392068      15.392068    6[6-(1,1,6),7-(7,25),8-(25)]
   487      14.643341      14.643341      14.643341    6[1-(0),1-(0),6-(1,1,1),6-(7,8)]
   488      13.572221      13.572221      13.572221    6[1-(0),1-(0),1-(0),6-(1,1,6)]
   489      17.240096      17.240096      17.240096    6[6-(1,6),6-(6,6),8-(25)]
   490      18.339403      18.339403      18.339403    6[6-(1,6),6-(6,8),6-(7,8)]
   491      18.531429      18.531429      18.531429    6[1-(0),6-(1,6),6-(6,6)]
   492      17.733374      17.733374      17.733374    6[1-(0),6-(1,6),6-(1,6)]
   493      16.723915      16.723915      16.723915    6[1-(0),6-(1,6),6-(1,6)]
   494      16.427948      16.427948      16.427948    6[1-(0),6-(1,6),6-(6,8)]
   495       27.98477       27.98477       27.98477    6[6-(6,6),7-(7,25),8-(25)]
   496      28.250788      28.250788      28.250788    6[6-(1,1,6),7-(7,25),8-(25)]
   497      28.892051      28.892051      28.892051    6[1-(0),1-(0),6-(1,1,1),6-(7,8)]
   498      28.018243      28.018243      28.018243    6[1-(0),1-(0),1-(0),6-(1,1,6)]
   499      20.058835      20.058835      20.058835    6[1-(0),6-(1,6),7-(6,25)]
   500      19.230832      19.230832      19.230832    6[1-(0),6-(1,7),6-(6,6)]
   501      18.823877      18.823877      18.823877    6[6-(1,1,6),6-(1,6),6-(1,6)]
   502      19.352389      19.352389      19.352389    6[1-(0),6-(1,7),6-(6,6)]
   503      20.190963      20.190963      20.190963    6[1-(0),6-(1,6),7-(6,25)]
   504      17.965924      17.965924      17.965924    6[1-(0),1-(0),6-(1,1,6),6-(6,6)]
   505       9.511477       9.511477       9.511477    6[6-(1,6),6-(6,6),8-(25)]
   506       8.459736       8.459736       8.459736    6[6-(1,6),6-(6,8),6-(7,8)]
   507       7.987598       7.987598       7.987598    6[1-(0),6-(1,6),6-(6,6)]
   508       8.540774       8.540774       8.540774    6[1-(0),6-(1,6),6-(1,6)]
   509       9.562566       9.562566       9.562566    6[1-(0),6-(1,6),6-(1,6)]
   510      10.073463      10.073463      10.073463    6[1-(0),6-(1,6),6-(6,8)]
   511      25.400339      25.400339      25.400339    6[6-(6,6),7-(7,25),8-(25)]
   512      25.319301      25.319301      25.319301    6[6-(1,1,6),7-(7,25),8-(25)]
   513      15.871246      15.871246      15.871246    6[1-(0),1-(0),6-(1,1,1),6-(7,8)]
   514      14.800126      14.800126      14.800126    6[1-(0),1-(0),1-(0),6-(1,1,6)]
   515      24.216471      24.216471      24.216471    6[1-(0),6-(1,6),7-(6,25)]
   516      23.231676      23.231676      23.231676    6[1-(0),6-(1,7),6-(6,6)]
   517       23.61749       23.61749       23.61749    6[6-(1,1,6),6-(1,6),6-(1,6)]
   518      24.965198      24.965198      24.965198    6[1-(0),6-(1,7),6-(6,6)]
   519      25.874241      25.874241      25.874241    6[1-(0),6-(1,6),7-(6,25)]
   520      22.671452      22.671452      22.671452    6[1-(0),1-(0),6-(1,1,6),6-(6,6)]
   521      21.151095      21.151095      21.151095    6[6-(1,6),6-(6,6),8-(25)]
   522      20.715953      20.715953      20.715953    6[6-(1,6),6-(6,8),6-(7,8)]
   523      19.480994      19.480994      19.480994    6[1-(0),6-(1,6),6-(6,6)]
   524      18.774549      18.774549      18.774549    6[1-(0),6-(1,6),6-(1,6)]
   525       19.28016       19.28016       19.28016    6[1-(0),6-(1,6),6-(1,6)]
   526      20.464029      20.464029      20.464029    6[1-(0),6-(1,6),6-(6,8)]
   527      21.418875      21.418875      21.418875    6[6-(6,6),7-(7,25),8-(25)]
   528      33.054974      33.054974      33.054974    6[6-(1,1,6),7-(7,25),8-(25)]
   529      16.186601      16.186601      16.186601    6[1-(0),1-(0),6-(1,1,1),6-(7,8)]
   530       17.25772       17.25772       17.25772    6[1-(0),1-(0),1-(0),6-(1,1,6)]
   531       4.781282       4.781282       4.781282    6[6-(1,6),6-(6,6),8-(25)]
   532       3.681975       3.681975       3.681975    6[6-(1,6),6-(6,8),6-(7,8)]
   533       3.489949       3.489949       3.489949    6[1-(0),6-(1,6),6-(6,6)]
   534       4.288004       4.288004       4.288004    6[1-(0),6-(1,6),6-(1,6)]
   535       5.297463       5.297463       5.297463    6[1-(0),6-(1,6),6-(1,6)]
   536       5.593431       5.593431       5.593431    6[1-(0),6-(1,6),6-(6,8)]
   537      11.653717      11.653717      11.653717    6[6-(6,6),7-(7,25),8-(25)]
   538      11.387698      11.387698      11.387698    6[6-(1,1,6),7-(7,25),8-(25)]
   539      10.746436      10.746436      10.746436    6[1-(0),1-(0),6-(1,1,1),6-(7,8)]
   540      20.428798      20.428798      20.428798    6[1-(0),1-(0),1-(0),6-(1,1,6)]
   541      19.579652      19.579652      19.579652    6[1-(0),6-(1,6),7-(6,25)]
   542      20.407655      20.407655      20.407655    6[1-(0),6-(1,7),6-(6,6)]
   543       20.81461       20.81461       20.81461    6[6-(1,1,6),6-(1,6),6-(1,6)]
   544      20.286097      20.286097      20.286097    6[1-(0),6-(1,7),6-(6,6)]
   545      19.447523      19.447523      19.447523    6[1-(0),6-(1,6),7-(6,25)]
   546      21.672563      21.672563      21.672563    6[1-(0),1-(0),6-(1,1,6),6-(6,6)]
   547      18.320027      18.320027      18.320027    6[6-(1,6),6-(6,6),8-(25)]
   548      17.268287      17.268287      17.268287    6[6-(1,6),6-(6,8),6-(7,8)]
   549      16.796149      16.796149      16.796149    6[1-(0),6-(1,6),6-(6,6)]
   550      17.349326      17.349326      17.349326    6[1-(0),6-(1,6),6-(1,6)]
   551      18.371117      18.371117      18.371117    6[1-(0),6-(1,6),6-(1,6)]
   552      18.882013      18.882013      18.882013    6[1-(0),6-(1,6),6-(6,8)]
   553       16.59179       16.59179       16.59179    6[6-(6,6),7-(7,25),8-(25)]
   554      16.510751      16.510751      16.510751    6[6-(1,1,6),7-(7,25),8-(25)]
   555       15.87125       15.87125       15.87125    6[1-(0),1-(0),6-(1,1,1),6-(7,8)]
   556       14.80013       14.80013       14.80013    6[1-(0),1-(0),1-(0),6-(1,1,6)]
   557       15.40792       15.40792       15.40792    6[1-(0),6-(1,6),7-(6,25)]
   558      14.423124      14.423124      14.423124    6[1-(0),6-(1,7),6-(6,6)]
   559      14.808938      14.808938      14.808938    6[6-(1,1,6),6-(1,6),6-(1,6)]
   560      16.156646      16.156646      16.156646    6[1-(0),6-(1,7),6-(6,6)]
   561      17.065689      17.065689      17.065689    6[1-(0),6-(1,6),7-(6,25)]
   562        13.8629        13.8629        13.8629    6[1-(0),1-(0),6-(1,1,6),6-(6,6)]
   563      12.342545      12.342545      12.342545    6[6-(1,6),6-(6,6),8-(25)]
   564      11.907403      11.907403      11.907403    6[6-(1,6),6-(6,8),6-(7,8)]
   565      10.672444      10.672444      10.672444    6[1-(0),6-(1,6),6-(6,6)]
   566       9.965998       9.965998       9.965998    6[1-(0),6-(1,6),6-(1,6)]
   567      10.471609      10.471609      10.471609    6[1-(0),6-(1,6),6-(1,6)]
   568      11.655478      11.655478      11.655478    6[1-(0),6-(1,6),6-(6,8)]
   569      12.610325      12.610325      12.610325    6[6-(6,6),7-(7,25),8-(25)]
   570       15.43787       15.43787       15.43787    6[6-(1,1,6),7-(7,25),8-(25)]
   571      16.186597      16.186597      16.186597    6[1-(0),1-(0),6-(1,1,1),6-(7,8)]
   572      17.257717      17.257717      17.257717    6[1-(0),1-(0),1-(0),6-(1,1,6)]
   573      22.398385      22.398385      22.398385    6[6-(1,6),6-(6,6),8-(25)]
   574      21.299078      21.299078      21.299078    6[6-(1,6),6-(6,8),6-(7,8)]
   575      21.107051      21.107051      21.107051    6[1-(0),6-(1,6),6-(6,6)]
   576      21.905106      21.905106      21.905106    6[1-(0),6-(1,6),6-(1,6)]
   577      22.914565      22.914565      22.914565    6[1-(0),6-(1,6),6-(1,6)]
   578      23.210533      23.210533      23.210533    6[1-(0),6-(1,6),6-(6,8)]
   579      20.462266      20.462266      20.462266    6[6-(6,6),7-(7,25),8-(25)]
   580      20.196249      20.196249      20.196249    6[6-(1,1,6),7-(7,25),8-(25)]
   581      19.554986      19.554986      19.554986    6[1-(0),1-(0),6-(1,1,1),6-(7,8)]
   582      20.428795      20.428795      20.428795    6[1-(0),1-(0),1-(0),6-(1,1,6)]
   583      10.771098      10.771098      10.771098    6[1-(0),6-(1,6),7-(6,25)]
   584      11.599102      11.599102      11.599102    6[1-(0),6-(1,7),6-(6,6)]
   585      12.006057      12.006057      12.006057    6[6-(1,1,6),6-(1,6),6-(1,6)]
   586      11.477544      11.477544      11.477544    6[1-(0),6-(1,7),6-(6,6)]
   587       10.63897       10.63897       10.63897    6[1-(0),6-(1,6),7-(6,25)]
   588       12.86401       12.86401       12.86401    6[1-(0),1-(0),6-(1,1,6),6-(6,6)]
   589      13.915753      13.915753      13.915753    6[6-(1,6),6-(6,6),8-(25)]
   590      12.864012      12.864012      12.864012    6[6-(1,6),6-(6,8),6-(7,8)]
   591      12.391874      12.391874      12.391874    6[1-(0),6-(1,6),6-(6,6)]
   592       12.94505       12.94505       12.94505    6[1-(0),6-(1,6),6-(1,6)]
   593      13.966842      13.966842      13.966842    6[1-(0),6-(1,6),6-(1,6)]
   594      14.477738      14.477738      14.477738    6[1-(0),6-(1,6),6-(6,8)]
   595      12.187516      12.187516      12.187516    6[6-(6,6),7-(7,25),8-(25)]
   596      12.106478      12.106478      12.106478    6[6-(1,1,6),7-(7,25),8-(25)]
   597      29.084078      29.084078      29.084078    6[1-(0),1-(0),6-(1,1,1),6-(7,8)]
   598      28.012958      28.012958      28.012958    6[1-(0),1-(0),1-(0),6-(1,1,6)]
   599      11.003647      11.003647      11.003647    6[1-(0),6-(1,6),7-(6,25)]
   600      27.635951      27.635951      27.635951    6[1-(0),6-(1,7),6-(6,6)]
   601      10.404665      10.404665      10.404665    6[6-(1,1,6),6-(1,6),6-(1,6)]
   602      11.752373      11.752373      11.752373    6[1-(0),6-(1,7),6-(6,6)]
   603      12.661416      12.661416      12.661416    6[1-(0),6-(1,6),7-(6,25)]
   604      27.075727      27.075727      27.075727    6[1-(0),1-(0),6-(1,1,6),6-(6,6)]
   605      25.555372      25.555372      25.555372    6[6-(1,6),6-(6,6),8-(25)]
   606       25.12023       25.12023       25.12023    6[6-(1,6),6-(6,8),6-(7,8)]
   607      23.885271      23.885271      23.885271    6[1-(0),6-(1,6),6-(6,6)]
   608      23.178825      23.178825      23.178825    6[1-(0),6-(1,6),6-(1,6)]
   609      23.684436      23.684436      23.684436    6[1-(0),6-(1,6),6-(1,6)]
   610      24.868305      24.868305      24.868305    6[1-(0),6-(1,6),6-(6,8)]
   611      25.823152      25.823152      25.823152    6[6-(6,6),7-(7,25),8-(25)]
   612      19.842142      19.842142      19.842142    6[6-(1,1,6),7-(7,25),8-(25)]
   613      20.590869      20.590869      20.590869    6[1-(0),1-(0),6-(1,1,1),6-(7,8)]
   614      21.661989      21.661989      21.661989    6[1-(0),1-(0),1-(0),6-(1,1,6)]
   615      17.994113      17.994113      17.994113    6[6-(1,6),6-(6,6),8-(25)]
   616      16.894805      16.894805      16.894805    6[6-(1,6),6-(6,8),6-(7,8)]
   617      16.702779      16.702779      16.702779    6[1-(0),6-(1,6),6-(6,6)]
   618      17.500833      17.500833      17.500833    6[1-(0),6-(1,6),6-(1,6)]
   619      18.510294      18.510294      18.510294    6[1-(0),6-(1,6),6-(1,6)]
   620      18.806261      18.806261      18.806261    6[1-(0),6-(1,6),6-(6,8)]
   621      16.057993      16.057993      16.057993    6[6-(6,6),7-(7,25),8-(25)]
   622      15.791975      15.791975      15.791975    6[6-(1,1,6),7-(7,25),8-(25)]
   623      15.150713      15.150713      15.150713    6[1-(0),1-(0),6-(1,1,1),6-(7,8)]
   624       7.215966       7.215966       7.215966    6[1-(0),1-(0),1-(0),6-(1,1,6)]
   625      23.983925      23.983925      23.983925    6[1-(0),6-(1,6),7-(6,25)]
   626      24.811929      24.811929      24.811929    6[1-(0),6-(1,7),6-(6,6)]
   627      25.218884      25.218884      25.218884    6[6-(1,1,6),6-(1,6),6-(1,6)]
   628      24.690371      24.690371      24.690371    6[1-(0),6-(1,7),6-(6,6)]
   629      23.851796      23.851796      23.851796    6[1-(0),6-(1,6),7-(6,25)]
   630      26.076837      26.076837      26.076837    6[1-(0),1-(0),6-(1,1,6),6-(6,6)]
   631      22.724301      22.724301      22.724301    6[6-(1,6),6-(6,6),8-(25)]
   632      21.672561      21.672561      21.672561    6[6-(1,6),6-(6,8),6-(7,8)]
   633      21.200422      21.200422      21.200422    6[1-(0),6-(1,6),6-(6,6)]
   634        21.7536        21.7536        21.7536    6[1-(0),6-(1,6),6-(1,6)]
   635      22.775392      22.775392      22.775392    6[1-(0),6-(1,6),6-(1,6)]
   636      23.286287      23.286287      23.286287    6[1-(0),6-(1,6),6-(6,8)]
   637      20.996064      20.996064      20.996064    6[6-(6,6),7-(7,25),8-(25)]
   638      20.915024      20.915024      20.915024    6[6-(1,1,6),7-(7,25),8-(25)]
   639      20.275523      20.275523      20.275523    6[1-(0),1-(0),6-(1,1,1),6-(7,8)]
   640      28.012959      28.012959      28.012959    6[1-(0),1-(0),1-(0),6-(1,1,6)]
   641      19.812195      19.812195      19.812195    6[1-(0),6-(1,6),7-(6,25)]
   642      18.827399      18.827399      18.827399    6[1-(0),6-(1,7),6-(6,6)]
   643      19.213213      19.213213      19.213213    6[6-(1,1,6),6-(1,6),6-(1,6)]
   644      20.560922      20.560922      20.560922    6[1-(0),6-(1,7),6-(6,6)]
   645      21.469964      21.469964      21.469964    6[1-(0),6-(1,6),7-(6,25)]
   646      18.267175      18.267175      18.267175    6[1-(0),1-(0),6-(1,1,6),6-(6,6)]
   647      16.746819      16.746819      16.746819    6[6-(1,6),6-(6,6),8-(25)]
   648      16.311676      16.311676      16.311676    6[6-(1,6),6-(6,8),6-(7,8)]
   649      15.076717      15.076717      15.076717    6[1-(0),6-(1,6),6-(6,6)]
   650      14.370272      14.370272      14.370272    6[1-(0),6-(1,6),6-(1,6)]
   651      14.875883      14.875883      14.875883    6[1-(0),6-(1,6),6-(1,6)]
   652      16.059752      16.059752      16.059752    6[1-(0),6-(1,6),6-(6,8)]
   653      17.014598      17.014598      17.014598    6[6-(6,6),7-(7,25),8-(25)]
   654      19.842142      19.842142      19.842142    6[6-(1,1,6),7-(7,25),8-(25)]
   655      20.590869      20.590869      20.590869    6[1-(0),1-(0),6-(1,1,1),6-(7,8)]
   656      21.661989      21.661989      21.661989    6[1-(0),1-(0),1-(0),6-(1,1,6)]
   657      17.994114      17.994114      17.994114    6[6-(1,6),6-(6,6),8-(25)]
   658      16.894807      16.894807      16.894807    6[6-(1,6),6-(6,8),6-(7,8)]
   659      16.702781      16.702781      16.702781    6[1-(0),6-(1,6),6-(6,6)]
   660      17.500836      17.500836      17.500836    6[1-(0),6-(1,6),6-(1,6)]
   661      18.510295      18.510295      18.510295    6[1-(0),6-(1,6),6-(1,6)]
   662      18.806262      18.806262      18.806262    6[1-(0),6-(1,6),6-(6,8)]
   663        7.24944        7.24944        7.24944    6[6-(6,6),7-(7,25),8-(25)]
   664       6.983422       6.983422       6.983422    6[6-(1,1,6),7-(7,25),8-(25)]
   665       6.342159       6.342159       6.342159    6[1-(0),1-(0),6-(1,1,1),6-(7,8)]
   666       7.215967       7.215967       7.215967    6[1-(0),1-(0),1-(0),6-(1,1,6)]
   667      15.175375      15.175375      15.175375    6[1-(0),6-(1,6),7-(6,25)]
   668      16.003378      16.003378      16.003378    6[1-(0),6-(1,7),6-(6,6)]
   669      16.410333      16.410333      16.410333    6[6-(1,1,6),6-(1,6),6-(1,6)]
   670      15.881821      15.881821      15.881821    6[1-(0),6-(1,7),6-(6,6)]
   671      15.043247      15.043247      15.043247    6[1-(0),6-(1,6),7-(6,25)]
   672      17.268286      17.268286      17.268286    6[1-(0),1-(0),6-(1,1,6),6-(6,6)]
   673        9.48329        9.48329        9.48329    7[6-(6,8),7-(6,25),25-(7,7,8,8,8)]
   674      10.202068      10.202068      10.202068    7[6-(6,8),7-(6,25),25-(7,8,8,8)]
   675       9.735214       9.735214       9.735214    7[6-(1,6),6-(1,6),25-(7,7,8,8,8)]
   676       3.875762       3.875762       3.875762    7[6-(6,8),7-(6,25),25-(7,8,8,8)]
   677       3.280305       3.280305       3.280305    7[6-(6,8),7-(6,25),25-(7,7,8,8,8)]
   678      23.321522      23.321522      23.321522    7[6-(6,8),7-(6,25),25-(7,7,8,8,8)]
   679      24.117815      24.117815      24.117815    7[6-(6,8),7-(6,25),25-(7,7,8,8,8)]
   680      16.110841      16.110841      16.110841    7[6-(1,6),6-(1,6),25-(7,7,8,8,8)]
   681       18.29184       18.29184       18.29184    7[6-(6,8),7-(6,25),25-(7,7,8,8,8)]
   682      19.010618      19.010618      19.010618    7[6-(6,8),7-(6,25),25-(7,8,8,8)]
   683      18.543765      18.543765      18.543765    7[6-(1,6),6-(1,6),25-(7,7,8,8,8)]
   684      21.492867      21.492867      21.492867    7[6-(6,8),7-(6,25),25-(7,8,8,8)]
   685      20.897408      20.897408      20.897408    7[6-(6,8),7-(6,25),25-(7,7,8,8,8)]
   686      14.512972      14.512972      14.512972    7[6-(6,8),7-(6,25),25-(7,7,8,8,8)]
   687      15.309265      15.309265      15.309265    7[6-(6,8),7-(6,25),25-(7,7,8,8,8)]
   688      24.919395      24.919395      24.919395    7[6-(1,6),6-(1,6),25-(7,7,8,8,8)]
   689      22.696114      22.696114      22.696114    7[6-(6,8),7-(6,25),25-(7,7,8,8,8)]
   690       5.797791       5.797791       5.797791    7[6-(6,8),7-(6,25),25-(7,8,8,8)]
   691      22.948038      22.948038      22.948038    7[6-(1,6),6-(1,6),25-(7,7,8,8,8)]
   692      17.088595      17.088595      17.088595    7[6-(6,8),7-(6,25),25-(7,8,8,8)]
   693      16.493137      16.493137      16.493137    7[6-(6,8),7-(6,25),25-(7,7,8,8,8)]
   694      18.917245      18.917245      18.917245    7[6-(6,8),7-(6,25),25-(7,7,8,8,8)]
   695      19.713538      19.713538      19.713538    7[6-(6,8),7-(6,25),25-(7,7,8,8,8)]
   696      11.706568      11.706568      11.706568    7[6-(1,6),6-(1,6),25-(7,7,8,8,8)]
   697      13.887566      13.887566      13.887566    7[6-(6,8),7-(6,25),25-(7,7,8,8,8)]
   698      14.606344      14.606344      14.606344    7[6-(6,8),7-(6,25),25-(7,8,8,8)]
   699      14.139491      14.139491      14.139491    7[6-(1,6),6-(1,6),25-(7,7,8,8,8)]
   700      17.088594      17.088594      17.088594    7[6-(6,8),7-(6,25),25-(7,8,8,8)]
   701      16.493136      16.493136      16.493136    7[6-(6,8),7-(6,25),25-(7,7,8,8,8)]
   702      27.725799      27.725799      27.725799    7[6-(6,8),7-(6,25),25-(7,7,8,8,8)]
   703      28.522092      28.522092      28.522092    7[6-(6,8),7-(6,25),25-(7,7,8,8,8)]
   704      20.515118      20.515118      20.515118    7[6-(1,6),6-(1,6),25-(7,7,8,8,8)]
   705       25.75092       25.75092       25.75092    7[6-(6,8),7-(6,25),25-(7,7,8,8,8)]
   706      25.032142      25.032142      25.032142    7[6-(6,8),7-(6,25),25-(7,8,8,8)]
   707      25.498996      25.498996      25.498996    7[6-(1,6),6-(1,6),25-(7,7,8,8,8)]
   708      31.358448      31.358448      31.358448    7[6-(6,8),7-(6,25),25-(7,8,8,8)]
   709      31.953905      31.953905      31.953905    7[6-(6,8),7-(6,25),25-(7,7,8,8,8)]
   710      11.912688      11.912688      11.912688    7[6-(6,8),7-(6,25),25-(7,7,8,8,8)]
   711      11.116395      11.116395      11.116395    7[6-(6,8),7-(6,25),25-(7,7,8,8,8)]
   712      19.123369      19.123369      19.123369    7[6-(1,6),6-(1,6),25-(7,7,8,8,8)]
   713       16.94237       16.94237       16.94237    7[6-(6,8),7-(6,25),25-(7,7,8,8,8)]
   714      16.223592      16.223592      16.223592    7[6-(6,8),7-(6,25),25-(7,8,8,8)]
   715      16.690445      16.690445      16.690445    7[6-(1,6),6-(1,6),25-(7,7,8,8,8)]
   716      13.741343      13.741343      13.741343    7[6-(6,8),7-(6,25),25-(7,8,8,8)]
   717      14.336802      14.336802      14.336802    7[6-(6,8),7-(6,25),25-(7,7,8,8,8)]
   718      20.721238      20.721238      20.721238    7[6-(6,8),7-(6,25),25-(7,7,8,8,8)]
   719      19.924945      19.924945      19.924945    7[6-(6,8),7-(6,25),25-(7,7,8,8,8)]
   720      10.314815      10.314815      10.314815    7[6-(1,6),6-(1,6),25-(7,7,8,8,8)]
   721      12.538096      12.538096      12.538096    7[6-(6,8),7-(6,25),25-(7,7,8,8,8)]
   722      11.819319      11.819319      11.819319    7[6-(6,8),7-(6,25),25-(7,8,8,8)]
   723      12.286172      12.286172      12.286172    7[6-(1,6),6-(1,6),25-(7,7,8,8,8)]
   724      18.145615      18.145615      18.145615    7[6-(6,8),7-(6,25),25-(7,8,8,8)]
   725      18.741073      18.741073      18.741073    7[6-(6,8),7-(6,25),25-(7,7,8,8,8)]
   726      16.316965      16.316965      16.316965    7[6-(6,8),7-(6,25),25-(7,7,8,8,8)]
   727      15.520672      15.520672      15.520672    7[6-(6,8),7-(6,25),25-(7,7,8,8,8)]
   728      23.527642      23.527642      23.527642    7[6-(1,6),6-(1,6),25-(7,7,8,8,8)]
   729      21.346644      21.346644      21.346644    7[6-(6,8),7-(6,25),25-(7,7,8,8,8)]
   730      20.627866      20.627866      20.627866    7[6-(6,8),7-(6,25),25-(7,8,8,8)]
   731      21.094719      21.094719      21.094719    7[6-(1,6),6-(1,6),25-(7,7,8,8,8)]
   732      18.145616      18.145616      18.145616    7[6-(6,8),7-(6,25),25-(7,8,8,8)]
   733      18.741074      18.741074      18.741074    7[6-(6,8),7-(6,25),25-(7,7,8,8,8)]
   734       7.508411       7.508411       7.508411    7[6-(6,8),7-(6,25),25-(7,7,8,8,8)]
   735       6.712118       6.712118       6.712118    7[6-(6,8),7-(6,25),25-(7,7,8,8,8)]
   736      14.719092      14.719092      14.719092    7[6-(1,6),6-(1,6),25-(7,7,8,8,8)]
   737      25.201266      25.201266      25.201266    8[6-(6,6),25-(7,7,7,8,8)]
   738      10.684777      10.684777      10.684777    8[6-(6,7),25-(7,7,8,8)]
   739       9.046385       9.046385       9.046385    8[6-(6,7),25-(7,7,7,8,8)]
   740      12.980284      12.980284      12.980284    8[6-(6,6),25-(7,7,8,8)]
   741       5.533531       5.533531       5.533531    8[6-(6,7),25-(7,7,7,8,8)]
   742       1.777566       1.777566       1.777566    8[6-(6,7),25-(7,7,8,8)]
   743       30.13582       30.13582       30.13582    8[6-(6,6),25-(7,7,7,8,8)]
   744      24.558242      24.558242      24.558242    8[6-(6,7),25-(7,7,7,8,8)]
   745      22.992082      22.992082      22.992082    8[6-(6,7),25-(7,7,7,8,8)]
   746      16.392717      16.392717      16.392717    8[6-(6,6),25-(7,7,7,8,8)]
   747      19.493326      19.493326      19.493326    8[6-(6,7),25-(7,7,8,8)]
   748      17.854936      17.854936      17.854936    8[6-(6,7),25-(7,7,7,8,8)]
   749      21.788834      21.788834      21.788834    8[6-(6,6),25-(7,7,8,8)]
   750      23.150636      23.150636      23.150636    8[6-(6,7),25-(7,7,7,8,8)]
   751       19.39467       19.39467       19.39467    8[6-(6,7),25-(7,7,8,8)]
   752      12.518717      12.518717      12.518717    8[6-(6,6),25-(7,7,7,8,8)]
   753      15.749693      15.749693      15.749693    8[6-(6,7),25-(7,7,7,8,8)]
   754      14.183532      14.183532      14.183532    8[6-(6,7),25-(7,7,7,8,8)]
   755      20.796991      20.796991      20.796991    8[6-(6,6),25-(7,7,7,8,8)]
   756        23.8976        23.8976        23.8976    8[6-(6,7),25-(7,7,8,8)]
   757      22.259209      22.259209      22.259209    8[6-(6,7),25-(7,7,7,8,8)]
   758       8.576008       8.576008       8.576008    8[6-(6,6),25-(7,7,8,8)]
   759      18.746364      18.746364      18.746364    8[6-(6,7),25-(7,7,7,8,8)]
   760      14.990398      14.990398      14.990398    8[6-(6,7),25-(7,7,8,8)]
   761      16.922989      16.922989      16.922989    8[6-(6,6),25-(7,7,7,8,8)]
   762      20.153966      20.153966      20.153966    8[6-(6,7),25-(7,7,7,8,8)]
   763      18.587805      18.587805      18.587805    8[6-(6,7),25-(7,7,7,8,8)]
   764      11.988443      11.988443      11.988443    8[6-(6,6),25-(7,7,7,8,8)]
   765      15.089052      15.089052      15.089052    8[6-(6,7),25-(7,7,8,8)]
   766      13.450663      13.450663      13.450663    8[6-(6,7),25-(7,7,7,8,8)]
   767      17.384561      17.384561      17.384561    8[6-(6,6),25-(7,7,8,8)]
   768      18.746364      18.746364      18.746364    8[6-(6,7),25-(7,7,7,8,8)]
   769      14.990397      14.990397      14.990397    8[6-(6,7),25-(7,7,8,8)]
   770      16.922988      16.922988      16.922988    8[6-(6,6),25-(7,7,7,8,8)]
   771      11.345419      11.345419      11.345419    8[6-(6,7),25-(7,7,7,8,8)]
   772      27.396359      27.396359      27.396359    8[6-(6,7),25-(7,7,7,8,8)]
   773      10.032944      10.032944      10.032944    8[6-(6,6),25-(7,7,7,8,8)]
   774      24.549433      24.549433      24.549433    8[6-(6,7),25-(7,7,8,8)]
   775      26.187825      26.187825      26.187825    8[6-(6,7),25-(7,7,7,8,8)]
   776      22.253926      22.253926      22.253926    8[6-(6,6),25-(7,7,8,8)]
   777      29.700679      29.700679      29.700679    8[6-(6,7),25-(7,7,7,8,8)]
   778      33.456644      33.456644      33.456644    8[6-(6,7),25-(7,7,8,8)]
   779        5.09839        5.09839        5.09839    8[6-(6,6),25-(7,7,7,8,8)]
   780      10.675968      10.675968      10.675968    8[6-(6,7),25-(7,7,7,8,8)]
   781      12.242128      12.242128      12.242128    8[6-(6,7),25-(7,7,7,8,8)]
   782      18.841493      18.841493      18.841493    8[6-(6,6),25-(7,7,7,8,8)]
   783      15.740884      15.740884      15.740884    8[6-(6,7),25-(7,7,8,8)]
   784      17.379274      17.379274      17.379274    8[6-(6,7),25-(7,7,7,8,8)]
   785      13.445376      13.445376      13.445376    8[6-(6,6),25-(7,7,8,8)]
   786      12.083574      12.083574      12.083574    8[6-(6,7),25-(7,7,7,8,8)]
   787       15.83954       15.83954       15.83954    8[6-(6,7),25-(7,7,8,8)]
   788      22.715493      22.715493      22.715493    8[6-(6,6),25-(7,7,7,8,8)]
   789      19.484517      19.484517      19.484517    8[6-(6,7),25-(7,7,7,8,8)]
   790      21.050678      21.050678      21.050678    8[6-(6,7),25-(7,7,7,8,8)]
   791      14.437219      14.437219      14.437219    8[6-(6,6),25-(7,7,7,8,8)]
   792       11.33661       11.33661       11.33661    8[6-(6,7),25-(7,7,8,8)]
   793      12.975001      12.975001      12.975001    8[6-(6,7),25-(7,7,7,8,8)]
   794      26.658202      26.658202      26.658202    8[6-(6,6),25-(7,7,8,8)]
   795      16.487846      16.487846      16.487846    8[6-(6,7),25-(7,7,7,8,8)]
   796      20.243812      20.243812      20.243812    8[6-(6,7),25-(7,7,8,8)]
   797      18.311221      18.311221      18.311221    8[6-(6,6),25-(7,7,7,8,8)]
   798      15.080244      15.080244      15.080244    8[6-(6,7),25-(7,7,7,8,8)]
   799      16.646405      16.646405      16.646405    8[6-(6,7),25-(7,7,7,8,8)]
   800      23.245767      23.245767      23.245767    8[6-(6,6),25-(7,7,7,8,8)]
   801      20.145158      20.145158      20.145158    8[6-(6,7),25-(7,7,8,8)]
   802      21.783547      21.783547      21.783547    8[6-(6,7),25-(7,7,7,8,8)]
   803      17.849649      17.849649      17.849649    8[6-(6,6),25-(7,7,8,8)]
   804      16.487846      16.487846      16.487846    8[6-(6,7),25-(7,7,7,8,8)]
   805      20.243813      20.243813      20.243813    8[6-(6,7),25-(7,7,8,8)]
   806      18.311222      18.311222      18.311222    8[6-(6,6),25-(7,7,7,8,8)]
   807      23.888791      23.888791      23.888791    8[6-(6,7),25-(7,7,7,8,8)]
   808       7.837851       7.837851       7.837851    8[6-(6,7),25-(7,7,7,8,8)]
