# Supplementary material for: A collection of forcefield precursors for metal–organic frameworks
Source: RSC Adv. 2019 Nov 13;9(63):36492–507. doi: 10.1039/c9ra07327b (PMC9075174; doi:10.1039/c9ra07327b)
Supplement: RA-009-C9RA07327B-s2796 [file RA-009-C9RA07327B-s2796.txt]

XAKZOZ_clean

17.770300    0.000000    0.000000
8.885153    28.434102    0.000000
8.885153    -0.000005    28.434102

     1      22.220519      22.220519      22.220519    25[7-(6,6),7-(6,7),7-(6,7),8-(6),8-(6),8-(6)]
     2      26.028872      26.028872      26.028872    25[7-(6,6),7-(6,7),7-(6,7),8-(6),8-(6),8-(6)]
     3      23.703095      23.703095      23.703095    25[7-(6,7),7-(6,7),8-(6),8-(6),8-(6)]
     4      13.335369      13.335369      13.335369    25[7-(6,6),7-(6,7),7-(6,7),8-(6),8-(6),8-(6)]
     5      17.143722      17.143722      17.143722    25[7-(6,6),7-(6,7),7-(6,7),8-(6),8-(6),8-(6)]
     6      14.817946      14.817946      14.817946    25[7-(6,7),7-(6,7),8-(6),8-(6),8-(6)]
     7      17.777854      17.777854      17.777854    25[7-(6,6),7-(6,7),7-(6,7),8-(6),8-(6),8-(6)]
     8      21.586296      21.586296      21.586296    25[7-(6,6),7-(6,7),7-(6,7),8-(6),8-(6),8-(6)]
     9      28.145671      28.145671      28.145671    25[7-(6,7),7-(6,7),8-(6),8-(6),8-(6)]
    10      26.663184      26.663184      26.663184    25[7-(6,6),7-(6,7),7-(6,7),8-(6),8-(6),8-(6)]
    11      12.701148      12.701148      12.701148    25[7-(6,6),7-(6,7),7-(6,7),8-(6),8-(6),8-(6)]
    12      19.260519      19.260519      19.260519    25[7-(6,7),7-(6,7),8-(6),8-(6),8-(6)]
    13      13.320176      13.320176      13.320176    25[7-(6,6),7-(6,7),7-(6,7),8-(6),8-(6),8-(6)]
    14       9.511734       9.511734       9.511734    25[7-(6,6),7-(6,7),7-(6,7),8-(6),8-(6),8-(6)]
    15      11.837511      11.837511      11.837511    25[7-(6,7),7-(6,7),8-(6),8-(6),8-(6)]
    16      22.205237      22.205237      22.205237    25[7-(6,6),7-(6,7),7-(6,7),8-(6),8-(6),8-(6)]
    17      18.396884      18.396884      18.396884    25[7-(6,6),7-(6,7),7-(6,7),8-(6),8-(6),8-(6)]
    18       20.72266       20.72266       20.72266    25[7-(6,7),7-(6,7),8-(6),8-(6),8-(6)]
    19      17.762752      17.762752      17.762752    25[7-(6,6),7-(6,7),7-(6,7),8-(6),8-(6),8-(6)]
    20       13.95431       13.95431       13.95431    25[7-(6,6),7-(6,7),7-(6,7),8-(6),8-(6),8-(6)]
    21       7.394935       7.394935       7.394935    25[7-(6,7),7-(6,7),8-(6),8-(6),8-(6)]
    22       8.877422       8.877422       8.877422    25[7-(6,6),7-(6,7),7-(6,7),8-(6),8-(6),8-(6)]
    23      22.839458      22.839458      22.839458    25[7-(6,6),7-(6,7),7-(6,7),8-(6),8-(6),8-(6)]
    24      16.280087      16.280087      16.280087    25[7-(6,7),7-(6,7),8-(6),8-(6),8-(6)]
    25      29.107757      29.107757      29.107757    1[6-(6,6)]
    26      29.468493      29.468493      29.468493    1[6-(6,6)]
    27      31.238415      31.238415      31.238415    1[6-(6,6)]
    28      23.831752      23.831752      23.831752    1[6-(6,6)]
    29      16.565474      16.565474      16.565474    1[6-(1,1,6)]
    30       25.28714       25.28714       25.28714    1[6-(1,1,6)]
    31      15.291344      15.291344      15.291344    1[6-(1,1,6)]
    32      20.654422      20.654422      20.654422    1[6-(6,7)]
    33      19.261231      19.261231      19.261231    1[6-(6,6)]
    34      18.941366      18.941366      18.941366    1[6-(6,6)]
    35      20.416301      20.416301      20.416301    1[6-(6,7)]
    36      17.653019      17.653019      17.653019    1[6-(1,6,6)]
    37      18.527318      18.527318      18.527318    1[6-(1,6,6)]
    38      24.615423      24.615423      24.615423    1[6-(6,6)]
    39      25.475505      25.475505      25.475505    1[6-(6,6)]
    40      27.240096      27.240096      27.240096    1[6-(6,6)]
    41      10.438278      10.438278      10.438278    1[6-(6,6)]
    42       11.08867       11.08867       11.08867    1[6-(1,1,6)]
    43      18.577077      18.577077      18.577077    1[6-(1,1,6)]
    44      19.742809      19.742809      19.742809    1[6-(1,1,6)]
    45      12.917235      12.917235      12.917235    1[6-(6,7)]
    46        14.3975        14.3975        14.3975    1[6-(6,6)]
    47      17.358033      17.358033      17.358033    1[6-(6,6)]
    48      15.808463      15.808463      15.808463    1[6-(6,7)]
    49      16.558369      16.558369      16.558369    1[6-(1,6,6)]
    50      17.407789      17.407789      17.407789    1[6-(1,6,6)]
    51      21.104011      21.104011      21.104011    1[6-(6,6)]
    52        19.1244        19.1244        19.1244    1[6-(6,6)]
    53      18.157696      18.157696      18.157696    1[6-(6,6)]
    54      19.371407      19.371407      19.371407    1[6-(6,6)]
    55      17.095034      17.095034      17.095034    1[6-(1,1,6)]
    56      33.502352      33.502352      33.502352    1[6-(1,1,6)]
    57      16.473073      16.473073      16.473073    1[6-(1,1,6)]
    58      11.337455      11.337455      11.337455    1[6-(6,6)]
    59      29.468492      29.468492      29.468492    1[6-(6,6)]
    60      13.468114      13.468114      13.468114    1[6-(6,6)]
    61      14.946603      14.946603      14.946603    1[6-(6,6)]
    62      16.565476      16.565476      16.565476    1[6-(1,1,6)]
    63       16.40199       16.40199       16.40199    1[6-(1,1,6)]
    64      15.291346      15.291346      15.291346    1[6-(1,1,6)]
    65      11.769273      11.769273      11.769273    1[6-(6,7)]
    66      10.376081      10.376081      10.376081    1[6-(6,6)]
    67      10.056215      10.056215      10.056215    1[6-(6,6)]
    68       11.53115       11.53115       11.53115    1[6-(6,7)]
    69       8.767869       8.767869       8.767869    1[6-(1,6,6)]
    70       9.642167       9.642167       9.642167    1[6-(1,6,6)]
    71      15.730272      15.730272      15.730272    1[6-(6,6)]
    72      16.590355      16.590355      16.590355    1[6-(6,6)]
    73      18.354945      18.354945      18.354945    1[6-(6,6)]
    74      19.323427      19.323427      19.323427    1[6-(6,6)]
    75       19.97382       19.97382       19.97382    1[6-(1,1,6)]
    76      18.577075      18.577075      18.577075    1[6-(1,1,6)]
    77      19.742807      19.742807      19.742807    1[6-(1,1,6)]
    78      21.802384      21.802384      21.802384    1[6-(6,7)]
    79       23.28265       23.28265       23.28265    1[6-(6,6)]
    80       8.472881       8.472881       8.472881    1[6-(6,6)]
    81       6.923311       6.923311       6.923311    1[6-(6,7)]
    82      25.443518      25.443518      25.443518    1[6-(1,6,6)]
    83       8.522638       8.522638       8.522638    1[6-(1,6,6)]
    84      12.218861      12.218861      12.218861    1[6-(6,6)]
    85       10.23925       10.23925       10.23925    1[6-(6,6)]
    86       9.272545       9.272545       9.272545    1[6-(6,6)]
    87      10.486257      10.486257      10.486257    1[6-(6,6)]
    88      17.095032      17.095032      17.095032    1[6-(1,1,6)]
    89       15.73205       15.73205       15.73205    1[6-(1,1,6)]
    90      16.473072      16.473072      16.473072    1[6-(1,1,6)]
    91      15.780028      15.780028      15.780028    1[6-(6,6)]
    92      16.140766      16.140766      16.140766    1[6-(6,6)]
    93      17.910688      17.910688      17.910688    1[6-(6,6)]
    94      19.389177      19.389177      19.389177    1[6-(6,6)]
    95       21.00805       21.00805       21.00805    1[6-(1,1,6)]
    96      20.844564      20.844564      20.844564    1[6-(1,1,6)]
    97       19.73392       19.73392       19.73392    1[6-(1,1,6)]
    98      16.211847      16.211847      16.211847    1[6-(6,7)]
    99      14.818656      14.818656      14.818656    1[6-(6,6)]
   100       14.49879       14.49879       14.49879    1[6-(6,6)]
   101      15.973724      15.973724      15.973724    1[6-(6,7)]
   102      13.210443      13.210443      13.210443    1[6-(1,6,6)]
   103      14.084742      14.084742      14.084742    1[6-(1,6,6)]
   104      20.172847      20.172847      20.172847    1[6-(6,6)]
   105       21.03293       21.03293       21.03293    1[6-(6,6)]
   106      22.797521      22.797521      22.797521    1[6-(6,6)]
   107      23.766002      23.766002      23.766002    1[6-(6,6)]
   108       6.646094       6.646094       6.646094    1[6-(1,1,6)]
   109       5.249348       5.249348       5.249348    1[6-(1,1,6)]
   110        6.41508        6.41508        6.41508    1[6-(1,1,6)]
   111       8.474659       8.474659       8.474659    1[6-(6,7)]
   112       9.954924       9.954924       9.954924    1[6-(6,6)]
   113      12.915457      12.915457      12.915457    1[6-(6,6)]
   114      11.365887      11.365887      11.365887    1[6-(6,7)]
   115      12.115793      12.115793      12.115793    1[6-(1,6,6)]
   116      12.965213      12.965213      12.965213    1[6-(1,6,6)]
   117      25.546587      25.546587      25.546587    1[6-(6,6)]
   118      23.566976      23.566976      23.566976    1[6-(6,6)]
   119      22.600272      22.600272      22.600272    1[6-(6,6)]
   120      23.813983      23.813983      23.813983    1[6-(6,6)]
   121      21.537605      21.537605      21.537605    1[6-(1,1,6)]
   122      20.174623      20.174623      20.174623    1[6-(1,1,6)]
   123      20.915645      20.915645      20.915645    1[6-(1,1,6)]
   124      15.780028      15.780028      15.780028    1[6-(6,6)]
   125      16.140764      16.140764      16.140764    1[6-(6,6)]
   126      17.910686      17.910686      17.910686    1[6-(6,6)]
   127      28.274328      28.274328      28.274328    1[6-(6,6)]
   128      29.893203      29.893203      29.893203    1[6-(1,1,6)]
   129      11.959416      11.959416      11.959416    1[6-(1,1,6)]
   130      28.619072      28.619072      28.619072    1[6-(1,1,6)]
   131      25.096999      25.096999      25.096999    1[6-(6,7)]
   132      23.703807      23.703807      23.703807    1[6-(6,6)]
   133      23.383942      23.383942      23.383942    1[6-(6,6)]
   134      24.858877      24.858877      24.858877    1[6-(6,7)]
   135      22.095595      22.095595      22.095595    1[6-(1,6,6)]
   136      22.969893      22.969893      22.969893    1[6-(1,6,6)]
   137      11.287698      11.287698      11.287698    1[6-(6,6)]
   138       12.14778       12.14778       12.14778    1[6-(6,6)]
   139      13.912371      13.912371      13.912371    1[6-(6,6)]
   140      14.880853      14.880853      14.880853    1[6-(6,6)]
   141      15.531247      15.531247      15.531247    1[6-(1,1,6)]
   142       5.249348       5.249348       5.249348    1[6-(1,1,6)]
   143        6.41508        6.41508        6.41508    1[6-(1,1,6)]
   144       17.35981       17.35981       17.35981    1[6-(6,7)]
   145      18.840076      18.840076      18.840076    1[6-(6,6)]
   146      21.800607      21.800607      21.800607    1[6-(6,6)]
   147      20.251037      20.251037      20.251037    1[6-(6,7)]
   148      21.000944      21.000944      21.000944    1[6-(1,6,6)]
   149      21.850365      21.850365      21.850365    1[6-(1,6,6)]
   150      16.661436      16.661436      16.661436    1[6-(6,6)]
   151      14.681824      14.681824      14.681824    1[6-(6,6)]
   152      13.715119      13.715119      13.715119    1[6-(6,6)]
   153      14.928831      14.928831      14.928831    1[6-(6,6)]
   154      21.537605      21.537605      21.537605    1[6-(1,1,6)]
   155      20.174623      20.174623      20.174623    1[6-(1,1,6)]
   156      20.915645      20.915645      20.915645    1[6-(1,1,6)]
   157       6.432849       6.432849       6.432849    1[6-(6,6)]
   158       6.072113       6.072113       6.072113    1[6-(6,6)]
   159       4.302191       4.302191       4.302191    1[6-(6,6)]
   160      11.708854      11.708854      11.708854    1[6-(6,6)]
   161      10.089979      10.089979      10.089979    1[6-(1,1,6)]
   162      10.253466      10.253466      10.253466    1[6-(1,1,6)]
   163      11.364109      11.364109      11.364109    1[6-(1,1,6)]
   164      14.886184      14.886184      14.886184    1[6-(6,7)]
   165      16.279375      16.279375      16.279375    1[6-(6,6)]
   166       16.59924       16.59924       16.59924    1[6-(6,6)]
   167      15.124305      15.124305      15.124305    1[6-(6,7)]
   168      17.887587      17.887587      17.887587    1[6-(1,6,6)]
   169      17.013288      17.013288      17.013288    1[6-(1,6,6)]
   170      10.925183      10.925183      10.925183    1[6-(6,6)]
   171      10.065101      10.065101      10.065101    1[6-(6,6)]
   172        8.30051        8.30051        8.30051    1[6-(6,6)]
   173      25.102328      25.102328      25.102328    1[6-(6,6)]
   174      24.451936      24.451936      24.451936    1[6-(1,1,6)]
   175      16.963529      16.963529      16.963529    1[6-(1,1,6)]
   176      15.797797      15.797797      15.797797    1[6-(1,1,6)]
   177      22.623371      22.623371      22.623371    1[6-(6,7)]
   178      21.143106      21.143106      21.143106    1[6-(6,6)]
   179      18.182573      18.182573      18.182573    1[6-(6,6)]
   180      19.732143      19.732143      19.732143    1[6-(6,7)]
   181      18.982237      18.982237      18.982237    1[6-(1,6,6)]
   182      18.132817      18.132817      18.132817    1[6-(1,6,6)]
   183      14.436595      14.436595      14.436595    1[6-(6,6)]
   184      16.416206      16.416206      16.416206    1[6-(6,6)]
   185       17.38291       17.38291       17.38291    1[6-(6,6)]
   186      16.169199      16.169199      16.169199    1[6-(6,6)]
   187      18.445572      18.445572      18.445572    1[6-(1,1,6)]
   188       2.038254       2.038254       2.038254    1[6-(1,1,6)]
   189      19.067533      19.067533      19.067533    1[6-(1,1,6)]
   190      24.203151      24.203151      24.203151    1[6-(6,6)]
   191       6.072114       6.072114       6.072114    1[6-(6,6)]
   192      22.072492      22.072492      22.072492    1[6-(6,6)]
   193      20.594003      20.594003      20.594003    1[6-(6,6)]
   194       18.97513       18.97513       18.97513    1[6-(1,1,6)]
   195      19.138616      19.138616      19.138616    1[6-(1,1,6)]
   196       20.24926       20.24926       20.24926    1[6-(1,1,6)]
   197      23.771333      23.771333      23.771333    1[6-(6,7)]
   198      25.164525      25.164525      25.164525    1[6-(6,6)]
   199      25.484391      25.484391      25.484391    1[6-(6,6)]
   200      24.009456      24.009456      24.009456    1[6-(6,7)]
   201      26.772737      26.772737      26.772737    1[6-(1,6,6)]
   202      25.898439      25.898439      25.898439    1[6-(1,6,6)]
   203      19.810334      19.810334      19.810334    1[6-(6,6)]
   204      18.950251      18.950251      18.950251    1[6-(6,6)]
   205      17.185661      17.185661      17.185661    1[6-(6,6)]
   206      16.217179      16.217179      16.217179    1[6-(6,6)]
   207      15.566786      15.566786      15.566786    1[6-(1,1,6)]
   208      16.963531      16.963531      16.963531    1[6-(1,1,6)]
   209      15.797799      15.797799      15.797799    1[6-(1,1,6)]
   210      13.738222      13.738222      13.738222    1[6-(6,7)]
   211      12.257956      12.257956      12.257956    1[6-(6,6)]
   212      27.067725      27.067725      27.067725    1[6-(6,6)]
   213      28.617295      28.617295      28.617295    1[6-(6,7)]
   214      10.097088      10.097088      10.097088    1[6-(1,6,6)]
   215      27.017968      27.017968      27.017968    1[6-(1,6,6)]
   216      23.321745      23.321745      23.321745    1[6-(6,6)]
   217      25.301356      25.301356      25.301356    1[6-(6,6)]
   218      26.268061      26.268061      26.268061    1[6-(6,6)]
   219      25.054349      25.054349      25.054349    1[6-(6,6)]
   220      18.445574      18.445574      18.445574    1[6-(1,1,6)]
   221      19.808556      19.808556      19.808556    1[6-(1,1,6)]
   222      19.067534      19.067534      19.067534    1[6-(1,1,6)]
   223      19.760578      19.760578      19.760578    1[6-(6,6)]
   224       19.39984       19.39984       19.39984    1[6-(6,6)]
   225      17.629918      17.629918      17.629918    1[6-(6,6)]
   226      16.151429      16.151429      16.151429    1[6-(6,6)]
   227       5.647403       5.647403       5.647403    1[6-(1,1,6)]
   228      14.696042      14.696042      14.696042    1[6-(1,1,6)]
   229       6.921533       6.921533       6.921533    1[6-(1,1,6)]
   230      19.328759      19.328759      19.328759    1[6-(6,7)]
   231       20.72195       20.72195       20.72195    1[6-(6,6)]
   232      21.041816      21.041816      21.041816    1[6-(6,6)]
   233      19.566882      19.566882      19.566882    1[6-(6,7)]
   234      22.330163      22.330163      22.330163    1[6-(1,6,6)]
   235      21.455864      21.455864      21.455864    1[6-(1,6,6)]
   236      15.367759      15.367759      15.367759    1[6-(6,6)]
   237      14.507676      14.507676      14.507676    1[6-(6,6)]
   238      12.743085      12.743085      12.743085    1[6-(6,6)]
   239      11.774604      11.774604      11.774604    1[6-(6,6)]
   240      28.894512      28.894512      28.894512    1[6-(1,1,6)]
   241      30.291258      30.291258      30.291258    1[6-(1,1,6)]
   242      29.125526      29.125526      29.125526    1[6-(1,1,6)]
   243      27.065947      27.065947      27.065947    1[6-(6,7)]
   244      25.585682      25.585682      25.585682    1[6-(6,6)]
   245      22.625149      22.625149      22.625149    1[6-(6,6)]
   246      24.174719      24.174719      24.174719    1[6-(6,7)]
   247      23.424813      23.424813      23.424813    1[6-(1,6,6)]
   248      22.575393      22.575393      22.575393    1[6-(1,6,6)]
   249       9.994019       9.994019       9.994019    1[6-(6,6)]
   250       11.97363       11.97363       11.97363    1[6-(6,6)]
   251      12.940334      12.940334      12.940334    1[6-(6,6)]
   252      11.726623      11.726623      11.726623    1[6-(6,6)]
   253      14.003001      14.003001      14.003001    1[6-(1,1,6)]
   254      15.365983      15.365983      15.365983    1[6-(1,1,6)]
   255      14.624961      14.624961      14.624961    1[6-(1,1,6)]
   256      19.760578      19.760578      19.760578    1[6-(6,6)]
   257      19.399842      19.399842      19.399842    1[6-(6,6)]
   258       17.62992       17.62992       17.62992    1[6-(6,6)]
   259       7.266278       7.266278       7.266278    1[6-(6,6)]
   260       5.647403       5.647403       5.647403    1[6-(1,1,6)]
   261       23.58119       23.58119       23.58119    1[6-(1,1,6)]
   262       6.921534       6.921534       6.921534    1[6-(1,1,6)]
   263      10.443607      10.443607      10.443607    1[6-(6,7)]
   264      11.836799      11.836799      11.836799    1[6-(6,6)]
   265      12.156664      12.156664      12.156664    1[6-(6,6)]
   266      10.681729      10.681729      10.681729    1[6-(6,7)]
   267      13.445011      13.445011      13.445011    1[6-(1,6,6)]
   268      12.570713      12.570713      12.570713    1[6-(1,6,6)]
   269      24.252908      24.252908      24.252908    1[6-(6,6)]
   270      23.392826      23.392826      23.392826    1[6-(6,6)]
   271      21.628235      21.628235      21.628235    1[6-(6,6)]
   272      20.659753      20.659753      20.659753    1[6-(6,6)]
   273      20.009359      20.009359      20.009359    1[6-(1,1,6)]
   274      30.291258      30.291258      30.291258    1[6-(1,1,6)]
   275      29.125526      29.125526      29.125526    1[6-(1,1,6)]
   276      18.180796      18.180796      18.180796    1[6-(6,7)]
   277       16.70053       16.70053       16.70053    1[6-(6,6)]
   278      13.739999      13.739999      13.739999    1[6-(6,6)]
   279      15.289569      15.289569      15.289569    1[6-(6,7)]
   280      14.539662      14.539662      14.539662    1[6-(1,6,6)]
   281      13.690241      13.690241      13.690241    1[6-(1,6,6)]
   282       18.87917       18.87917       18.87917    1[6-(6,6)]
   283      20.858782      20.858782      20.858782    1[6-(6,6)]
   284      21.825487      21.825487      21.825487    1[6-(6,6)]
   285      20.611775      20.611775      20.611775    1[6-(6,6)]
   286      14.003001      14.003001      14.003001    1[6-(1,1,6)]
   287      15.365983      15.365983      15.365983    1[6-(1,1,6)]
   288      14.624961      14.624961      14.624961    1[6-(1,1,6)]
   289      30.652529      30.652529      30.652529    6[6-(1,6),6-(6,6),8-(25)]
   290      29.839893      29.839893      29.839893    6[1-(0),6-(1,6),6-(6,8)]
   291      30.053136      30.053136      30.053136    6[1-(0),6-(1,6),6-(1,6)]
   292      31.106915      31.106915      31.106915    6[1-(0),6-(1,6),6-(1,6)]
   293       31.96682       31.96682       31.96682    6[1-(0),6-(1,6),6-(6,6)]
   294      22.863448      22.863448      22.863448    6[6-(1,6),6-(6,8),6-(7,8)]
   295       23.76227       23.76227       23.76227    6[6-(6,6),7-(7,25),8-(25)]
   296      24.066676      24.066676      24.066676    6[6-(1,1,1),7-(7,25),8-(25)]
   297      24.807875      24.807875      24.807875    6[1-(0),1-(0),1-(0),6-(7,8)]
   298       20.31039       20.31039       20.31039    6[1-(0),6-(1,6),7-(6,25)]
   299      19.460259      19.460259      19.460259    6[1-(0),6-(1,7),6-(6,6)]
   300      18.937812      18.937812      18.937812    6[6-(1,1,6),6-(1,6),6-(1,6)]
   301      19.289664      19.289664      19.289664    6[1-(0),6-(1,7),6-(6,6)]
   302      20.167517      20.167517      20.167517    6[1-(0),6-(1,6),7-(6,25)]
   303      18.004871      18.004871      18.004871    6[1-(0),1-(0),6-(1,1,6),6-(6,6)]
   304      25.927404      25.927404      25.927404    6[6-(1,6),6-(6,6),8-(25)]
   305      25.363375      25.363375      25.363375    6[1-(0),6-(1,6),6-(6,8)]
   306       25.86272       25.86272       25.86272    6[1-(0),6-(1,6),6-(1,6)]
   307      26.909569      26.909569      26.909569    6[1-(0),6-(1,6),6-(1,6)]
   308      27.479818      27.479818      27.479818    6[1-(0),6-(1,6),6-(6,6)]
   309      27.008904      27.008904      27.008904    6[6-(1,6),6-(6,8),6-(7,8)]
   310       9.890064       9.890064       9.890064    6[6-(6,6),7-(7,25),8-(25)]
   311       9.891663       9.891663       9.891663    6[6-(1,1,1),7-(7,25),8-(25)]
   312      19.316855      19.316855      19.316855    6[1-(0),1-(0),1-(0),6-(7,8)]
   313      13.842534      13.842534      13.842534    6[1-(0),6-(1,6),7-(6,25)]
   314      14.710258      14.710258      14.710258    6[1-(0),6-(1,7),6-(6,6)]
   315       16.04303       16.04303       16.04303    6[6-(1,1,6),6-(1,6),6-(1,6)]
   316      16.442862      16.442862      16.442862    6[1-(0),6-(1,7),6-(6,6)]
   317      15.516674      15.516674      15.516674    6[1-(0),6-(1,6),7-(6,25)]
   318       17.05416       17.05416       17.05416    6[1-(0),1-(0),6-(1,1,6),6-(6,6)]
   319       21.43987       21.43987       21.43987    6[6-(1,6),6-(6,6),8-(25)]
   320      20.743274      20.743274      20.743274    6[1-(0),6-(1,6),6-(6,8)]
   321      19.572212      19.572212      19.572212    6[1-(0),6-(1,6),6-(1,6)]
   322      19.003562      19.003562      19.003562    6[1-(0),6-(1,6),6-(1,6)]
   323      19.716151      19.716151      19.716151    6[1-(0),6-(1,6),6-(6,6)]
   324      20.912092      20.912092      20.912092    6[6-(1,6),6-(6,8),6-(7,8)]
   325      21.617395      21.617395      21.617395    6[6-(6,6),7-(7,25),8-(25)]
   326      33.265119      33.265119      33.265119    6[6-(1,1,1),7-(7,25),8-(25)]
   327      16.263206      16.263206      16.263206    6[1-(0),1-(0),1-(0),6-(7,8)]
   328      12.882227      12.882227      12.882227    6[6-(1,6),6-(6,6),8-(25)]
   329      12.069592      12.069592      12.069592    6[1-(0),6-(1,6),6-(6,8)]
   330      12.282835      12.282835      12.282835    6[1-(0),6-(1,6),6-(1,6)]
   331      13.336614      13.336614      13.336614    6[1-(0),6-(1,6),6-(1,6)]
   332      14.196519      14.196519      14.196519    6[1-(0),6-(1,6),6-(6,6)]
   333      13.978299      13.978299      13.978299    6[6-(1,6),6-(6,8),6-(7,8)]
   334      14.877121      14.877121      14.877121    6[6-(6,6),7-(7,25),8-(25)]
   335      15.181526      15.181526      15.181526    6[6-(1,1,1),7-(7,25),8-(25)]
   336      15.922725      15.922725      15.922725    6[1-(0),1-(0),1-(0),6-(7,8)]
   337       11.42524       11.42524       11.42524    6[1-(0),6-(1,6),7-(6,25)]
   338      10.575109      10.575109      10.575109    6[1-(0),6-(1,7),6-(6,6)]
   339      10.052662      10.052662      10.052662    6[6-(1,1,6),6-(1,6),6-(1,6)]
   340      10.404513      10.404513      10.404513    6[1-(0),6-(1,7),6-(6,6)]
   341      11.282366      11.282366      11.282366    6[1-(0),6-(1,6),7-(6,25)]
   342       9.119721       9.119721       9.119721    6[1-(0),1-(0),6-(1,1,6),6-(6,6)]
   343      17.042254      17.042254      17.042254    6[6-(1,6),6-(6,6),8-(25)]
   344      16.478224      16.478224      16.478224    6[1-(0),6-(1,6),6-(6,8)]
   345       16.97757       16.97757       16.97757    6[1-(0),6-(1,6),6-(1,6)]
   346      18.024418      18.024418      18.024418    6[1-(0),6-(1,6),6-(1,6)]
   347      18.594667      18.594667      18.594667    6[1-(0),6-(1,6),6-(6,6)]
   348      18.123754      18.123754      18.123754    6[6-(1,6),6-(6,8),6-(7,8)]
   349      18.775213      18.775213      18.775213    6[6-(6,6),7-(7,25),8-(25)]
   350      18.776813      18.776813      18.776813    6[6-(1,1,1),7-(7,25),8-(25)]
   351      19.316852      19.316852      19.316852    6[1-(0),1-(0),1-(0),6-(7,8)]
   352      22.727683      22.727683      22.727683    6[1-(0),6-(1,6),7-(6,25)]
   353      23.595407      23.595407      23.595407    6[1-(0),6-(1,7),6-(6,6)]
   354      24.928179      24.928179      24.928179    6[6-(1,1,6),6-(1,6),6-(1,6)]
   355       7.557711       7.557711       7.557711    6[1-(0),6-(1,7),6-(6,6)]
   356      24.401823      24.401823      24.401823    6[1-(0),6-(1,6),7-(6,25)]
   357        8.16901        8.16901        8.16901    6[1-(0),1-(0),6-(1,1,6),6-(6,6)]
   358       12.55472       12.55472       12.55472    6[6-(1,6),6-(6,6),8-(25)]
   359      11.858124      11.858124      11.858124    6[1-(0),6-(1,6),6-(6,8)]
   360      10.687061      10.687061      10.687061    6[1-(0),6-(1,6),6-(1,6)]
   361      10.118412      10.118412      10.118412    6[1-(0),6-(1,6),6-(1,6)]
   362      10.831001      10.831001      10.831001    6[1-(0),6-(1,6),6-(6,6)]
   363      12.026942      12.026942      12.026942    6[6-(1,6),6-(6,8),6-(7,8)]
   364      12.732245      12.732245      12.732245    6[6-(6,6),7-(7,25),8-(25)]
   365      15.494817      15.494817      15.494817    6[6-(1,1,1),7-(7,25),8-(25)]
   366      16.263204      16.263204      16.263204    6[1-(0),1-(0),1-(0),6-(7,8)]
   367      17.324801      17.324801      17.324801    6[6-(1,6),6-(6,6),8-(25)]
   368      16.512165      16.512165      16.512165    6[1-(0),6-(1,6),6-(6,8)]
   369      16.725408      16.725408      16.725408    6[1-(0),6-(1,6),6-(1,6)]
   370      17.779187      17.779187      17.779187    6[1-(0),6-(1,6),6-(1,6)]
   371      18.639092      18.639092      18.639092    6[1-(0),6-(1,6),6-(6,6)]
   372      18.420873      18.420873      18.420873    6[6-(1,6),6-(6,8),6-(7,8)]
   373      19.319695      19.319695      19.319695    6[6-(6,6),7-(7,25),8-(25)]
   374        19.6241        19.6241        19.6241    6[6-(1,1,1),7-(7,25),8-(25)]
   375      20.365299      20.365299      20.365299    6[1-(0),1-(0),1-(0),6-(7,8)]
   376      15.867814      15.867814      15.867814    6[1-(0),6-(1,6),7-(6,25)]
   377      15.017683      15.017683      15.017683    6[1-(0),6-(1,7),6-(6,6)]
   378      14.495236      14.495236      14.495236    6[6-(1,1,6),6-(1,6),6-(1,6)]
   379      14.847088      14.847088      14.847088    6[1-(0),6-(1,7),6-(6,6)]
   380       15.72494       15.72494       15.72494    6[1-(0),6-(1,6),7-(6,25)]
   381      13.562295      13.562295      13.562295    6[1-(0),1-(0),6-(1,1,6),6-(6,6)]
   382      21.484828      21.484828      21.484828    6[6-(1,6),6-(6,6),8-(25)]
   383      20.920799      20.920799      20.920799    6[1-(0),6-(1,6),6-(6,8)]
   384      21.420145      21.420145      21.420145    6[1-(0),6-(1,6),6-(1,6)]
   385      22.466993      22.466993      22.466993    6[1-(0),6-(1,6),6-(1,6)]
   386      23.037242      23.037242      23.037242    6[1-(0),6-(1,6),6-(6,6)]
   387      22.566329      22.566329      22.566329    6[6-(1,6),6-(6,8),6-(7,8)]
   388      23.217788      23.217788      23.217788    6[6-(6,6),7-(7,25),8-(25)]
   389      23.219387      23.219387      23.219387    6[6-(1,1,1),7-(7,25),8-(25)]
   390       5.989126       5.989126       5.989126    6[1-(0),1-(0),1-(0),6-(7,8)]
   391       9.399958       9.399958       9.399958    6[1-(0),6-(1,6),7-(6,25)]
   392      10.267682      10.267682      10.267682    6[1-(0),6-(1,7),6-(6,6)]
   393      11.600454      11.600454      11.600454    6[6-(1,1,6),6-(1,6),6-(1,6)]
   394      12.000286      12.000286      12.000286    6[1-(0),6-(1,7),6-(6,6)]
   395      11.074098      11.074098      11.074098    6[1-(0),6-(1,6),7-(6,25)]
   396      12.611584      12.611584      12.611584    6[1-(0),1-(0),6-(1,1,6),6-(6,6)]
   397      25.882446      25.882446      25.882446    6[6-(1,6),6-(6,6),8-(25)]
   398       25.18585       25.18585       25.18585    6[1-(0),6-(1,6),6-(6,8)]
   399      24.014787      24.014787      24.014787    6[1-(0),6-(1,6),6-(1,6)]
   400      23.446138      23.446138      23.446138    6[1-(0),6-(1,6),6-(1,6)]
   401      24.158727      24.158727      24.158727    6[1-(0),6-(1,6),6-(6,6)]
   402      25.354668      25.354668      25.354668    6[6-(1,6),6-(6,8),6-(7,8)]
   403      26.059972      26.059972      26.059972    6[6-(6,6),7-(7,25),8-(25)]
   404      19.937389      19.937389      19.937389    6[6-(1,1,1),7-(7,25),8-(25)]
   405      20.705777      20.705777      20.705777    6[1-(0),1-(0),1-(0),6-(7,8)]
   406        17.3248        17.3248        17.3248    6[6-(1,6),6-(6,6),8-(25)]
   407      16.512164      16.512164      16.512164    6[1-(0),6-(1,6),6-(6,8)]
   408      16.725407      16.725407      16.725407    6[1-(0),6-(1,6),6-(1,6)]
   409      17.779186      17.779186      17.779186    6[1-(0),6-(1,6),6-(1,6)]
   410      18.639091      18.639091      18.639091    6[1-(0),6-(1,6),6-(6,6)]
   411      18.420872      18.420872      18.420872    6[6-(1,6),6-(6,8),6-(7,8)]
   412      28.204846      28.204846      28.204846    6[6-(6,6),7-(7,25),8-(25)]
   413      28.509252      28.509252      28.509252    6[6-(1,1,1),7-(7,25),8-(25)]
   414      29.250451      29.250451      29.250451    6[1-(0),1-(0),1-(0),6-(7,8)]
   415      24.752966      24.752966      24.752966    6[1-(0),6-(1,6),7-(6,25)]
   416      23.902834      23.902834      23.902834    6[1-(0),6-(1,7),6-(6,6)]
   417      23.380388      23.380388      23.380388    6[6-(1,1,6),6-(1,6),6-(1,6)]
   418       23.73224       23.73224       23.73224    6[1-(0),6-(1,7),6-(6,6)]
   419      24.610093      24.610093      24.610093    6[1-(0),6-(1,6),7-(6,25)]
   420      22.447447      22.447447      22.447447    6[1-(0),1-(0),6-(1,1,6),6-(6,6)]
   421      12.599679      12.599679      12.599679    6[6-(1,6),6-(6,6),8-(25)]
   422       12.03565       12.03565       12.03565    6[1-(0),6-(1,6),6-(6,8)]
   423      12.534995      12.534995      12.534995    6[1-(0),6-(1,6),6-(1,6)]
   424      13.581844      13.581844      13.581844    6[1-(0),6-(1,6),6-(1,6)]
   425      14.152093      14.152093      14.152093    6[1-(0),6-(1,6),6-(6,6)]
   426       13.68118       13.68118       13.68118    6[6-(1,6),6-(6,8),6-(7,8)]
   427      14.332639      14.332639      14.332639    6[6-(6,6),7-(7,25),8-(25)]
   428      14.334239      14.334239      14.334239    6[6-(1,1,1),7-(7,25),8-(25)]
   429       5.989126       5.989126       5.989126    6[1-(0),1-(0),1-(0),6-(7,8)]
   430      18.285109      18.285109      18.285109    6[1-(0),6-(1,6),7-(6,25)]
   431      19.152833      19.152833      19.152833    6[1-(0),6-(1,7),6-(6,6)]
   432      20.485605      20.485605      20.485605    6[6-(1,1,6),6-(1,6),6-(1,6)]
   433      20.885437      20.885437      20.885437    6[1-(0),6-(1,7),6-(6,6)]
   434      19.959249      19.959249      19.959249    6[1-(0),6-(1,6),7-(6,25)]
   435      21.496736      21.496736      21.496736    6[1-(0),1-(0),6-(1,1,6),6-(6,6)]
   436      16.997294      16.997294      16.997294    6[6-(1,6),6-(6,6),8-(25)]
   437      16.300698      16.300698      16.300698    6[1-(0),6-(1,6),6-(6,8)]
   438      15.129636      15.129636      15.129636    6[1-(0),6-(1,6),6-(1,6)]
   439      14.560986      14.560986      14.560986    6[1-(0),6-(1,6),6-(1,6)]
   440      15.273575      15.273575      15.273575    6[1-(0),6-(1,6),6-(6,6)]
   441      16.469516      16.469516      16.469516    6[6-(1,6),6-(6,8),6-(7,8)]
   442      17.174819      17.174819      17.174819    6[6-(6,6),7-(7,25),8-(25)]
   443       19.93739       19.93739       19.93739    6[6-(1,1,1),7-(7,25),8-(25)]
   444      20.705777      20.705777      20.705777    6[1-(0),1-(0),1-(0),6-(7,8)]
   445       4.888077       4.888077       4.888077    6[6-(1,6),6-(6,6),8-(25)]
   446       5.700713       5.700713       5.700713    6[1-(0),6-(1,6),6-(6,8)]
   447        5.48747        5.48747        5.48747    6[1-(0),6-(1,6),6-(1,6)]
   448       4.433691       4.433691       4.433691    6[1-(0),6-(1,6),6-(1,6)]
   449       3.573786       3.573786       3.573786    6[1-(0),6-(1,6),6-(6,6)]
   450       3.792005       3.792005       3.792005    6[6-(1,6),6-(6,8),6-(7,8)]
   451      11.778336      11.778336      11.778336    6[6-(6,6),7-(7,25),8-(25)]
   452       11.47393       11.47393       11.47393    6[6-(1,1,1),7-(7,25),8-(25)]
   453      10.732731      10.732731      10.732731    6[1-(0),1-(0),1-(0),6-(7,8)]
   454      15.230216      15.230216      15.230216    6[1-(0),6-(1,6),7-(6,25)]
   455      16.080347      16.080347      16.080347    6[1-(0),6-(1,7),6-(6,6)]
   456      16.602794      16.602794      16.602794    6[6-(1,1,6),6-(1,6),6-(1,6)]
   457      16.250942      16.250942      16.250942    6[1-(0),6-(1,7),6-(6,6)]
   458      15.373089      15.373089      15.373089    6[1-(0),6-(1,6),7-(6,25)]
   459      17.535735      17.535735      17.535735    6[1-(0),1-(0),6-(1,1,6),6-(6,6)]
   460       9.613202       9.613202       9.613202    6[6-(1,6),6-(6,6),8-(25)]
   461      10.177231      10.177231      10.177231    6[1-(0),6-(1,6),6-(6,8)]
   462       9.677886       9.677886       9.677886    6[1-(0),6-(1,6),6-(1,6)]
   463       8.631037       8.631037       8.631037    6[1-(0),6-(1,6),6-(1,6)]
   464       8.060788       8.060788       8.060788    6[1-(0),6-(1,6),6-(6,6)]
   465       8.531702       8.531702       8.531702    6[6-(1,6),6-(6,8),6-(7,8)]
   466      25.650542      25.650542      25.650542    6[6-(6,6),7-(7,25),8-(25)]
   467      25.648943      25.648943      25.648943    6[6-(1,1,1),7-(7,25),8-(25)]
   468      16.223751      16.223751      16.223751    6[1-(0),1-(0),1-(0),6-(7,8)]
   469      21.698072      21.698072      21.698072    6[1-(0),6-(1,6),7-(6,25)]
   470      20.830348      20.830348      20.830348    6[1-(0),6-(1,7),6-(6,6)]
   471      19.497576      19.497576      19.497576    6[6-(1,1,6),6-(1,6),6-(1,6)]
   472      19.097744      19.097744      19.097744    6[1-(0),6-(1,7),6-(6,6)]
   473      20.023932      20.023932      20.023932    6[1-(0),6-(1,6),7-(6,25)]
   474      18.486446      18.486446      18.486446    6[1-(0),1-(0),6-(1,1,6),6-(6,6)]
   475      14.100736      14.100736      14.100736    6[6-(1,6),6-(6,6),8-(25)]
   476      14.797332      14.797332      14.797332    6[1-(0),6-(1,6),6-(6,8)]
   477      15.968394      15.968394      15.968394    6[1-(0),6-(1,6),6-(1,6)]
   478      16.537044      16.537044      16.537044    6[1-(0),6-(1,6),6-(1,6)]
   479      15.824455      15.824455      15.824455    6[1-(0),6-(1,6),6-(6,6)]
   480      14.628514      14.628514      14.628514    6[6-(1,6),6-(6,8),6-(7,8)]
   481      13.923211      13.923211      13.923211    6[6-(6,6),7-(7,25),8-(25)]
   482       2.275487       2.275487       2.275487    6[6-(1,1,1),7-(7,25),8-(25)]
   483        19.2774        19.2774        19.2774    6[1-(0),1-(0),1-(0),6-(7,8)]
   484      22.658379      22.658379      22.658379    6[6-(1,6),6-(6,6),8-(25)]
   485      23.471014      23.471014      23.471014    6[1-(0),6-(1,6),6-(6,8)]
   486      23.257771      23.257771      23.257771    6[1-(0),6-(1,6),6-(1,6)]
   487      22.203992      22.203992      22.203992    6[1-(0),6-(1,6),6-(1,6)]
   488      21.344087      21.344087      21.344087    6[1-(0),6-(1,6),6-(6,6)]
   489      21.562307      21.562307      21.562307    6[6-(1,6),6-(6,8),6-(7,8)]
   490      20.663485      20.663485      20.663485    6[6-(6,6),7-(7,25),8-(25)]
   491       20.35908       20.35908       20.35908    6[6-(1,1,1),7-(7,25),8-(25)]
   492      19.617881      19.617881      19.617881    6[1-(0),1-(0),1-(0),6-(7,8)]
   493      24.115366      24.115366      24.115366    6[1-(0),6-(1,6),7-(6,25)]
   494      24.965497      24.965497      24.965497    6[1-(0),6-(1,7),6-(6,6)]
   495      25.487944      25.487944      25.487944    6[6-(1,1,6),6-(1,6),6-(1,6)]
   496      25.136093      25.136093      25.136093    6[1-(0),6-(1,7),6-(6,6)]
   497       24.25824       24.25824       24.25824    6[1-(0),6-(1,6),7-(6,25)]
   498      26.420885      26.420885      26.420885    6[1-(0),1-(0),6-(1,1,6),6-(6,6)]
   499      18.498352      18.498352      18.498352    6[6-(1,6),6-(6,6),8-(25)]
   500      19.062382      19.062382      19.062382    6[1-(0),6-(1,6),6-(6,8)]
   501      18.563036      18.563036      18.563036    6[1-(0),6-(1,6),6-(1,6)]
   502      17.516188      17.516188      17.516188    6[1-(0),6-(1,6),6-(1,6)]
   503      16.945939      16.945939      16.945939    6[1-(0),6-(1,6),6-(6,6)]
   504      17.416852      17.416852      17.416852    6[6-(1,6),6-(6,8),6-(7,8)]
   505      16.765393      16.765393      16.765393    6[6-(6,6),7-(7,25),8-(25)]
   506      16.763793      16.763793      16.763793    6[6-(1,1,1),7-(7,25),8-(25)]
   507      16.223754      16.223754      16.223754    6[1-(0),1-(0),1-(0),6-(7,8)]
   508      12.812923      12.812923      12.812923    6[1-(0),6-(1,6),7-(6,25)]
   509      11.945199      11.945199      11.945199    6[1-(0),6-(1,7),6-(6,6)]
   510      10.612427      10.612427      10.612427    6[6-(1,1,6),6-(1,6),6-(1,6)]
   511      27.982895      27.982895      27.982895    6[1-(0),6-(1,7),6-(6,6)]
   512      11.138783      11.138783      11.138783    6[1-(0),6-(1,6),7-(6,25)]
   513      27.371596      27.371596      27.371596    6[1-(0),1-(0),6-(1,1,6),6-(6,6)]
   514      22.985886      22.985886      22.985886    6[6-(1,6),6-(6,6),8-(25)]
   515      23.682482      23.682482      23.682482    6[1-(0),6-(1,6),6-(6,8)]
   516      24.853545      24.853545      24.853545    6[1-(0),6-(1,6),6-(1,6)]
   517      25.422194      25.422194      25.422194    6[1-(0),6-(1,6),6-(1,6)]
   518      24.709605      24.709605      24.709605    6[1-(0),6-(1,6),6-(6,6)]
   519      23.513664      23.513664      23.513664    6[6-(1,6),6-(6,8),6-(7,8)]
   520      22.808361      22.808361      22.808361    6[6-(6,6),7-(7,25),8-(25)]
   521      20.045789      20.045789      20.045789    6[6-(1,1,1),7-(7,25),8-(25)]
   522      19.277402      19.277402      19.277402    6[1-(0),1-(0),1-(0),6-(7,8)]
   523      18.215805      18.215805      18.215805    6[6-(1,6),6-(6,6),8-(25)]
   524      19.028441      19.028441      19.028441    6[1-(0),6-(1,6),6-(6,8)]
   525      18.815198      18.815198      18.815198    6[1-(0),6-(1,6),6-(1,6)]
   526      17.761419      17.761419      17.761419    6[1-(0),6-(1,6),6-(1,6)]
   527      16.901514      16.901514      16.901514    6[1-(0),6-(1,6),6-(6,6)]
   528      17.119733      17.119733      17.119733    6[6-(1,6),6-(6,8),6-(7,8)]
   529      16.220911      16.220911      16.220911    6[6-(6,6),7-(7,25),8-(25)]
   530      15.916506      15.916506      15.916506    6[6-(1,1,1),7-(7,25),8-(25)]
   531      15.175307      15.175307      15.175307    6[1-(0),1-(0),1-(0),6-(7,8)]
   532      19.672792      19.672792      19.672792    6[1-(0),6-(1,6),7-(6,25)]
   533      20.522923      20.522923      20.522923    6[1-(0),6-(1,7),6-(6,6)]
   534       21.04537       21.04537       21.04537    6[6-(1,1,6),6-(1,6),6-(1,6)]
   535      20.693518      20.693518      20.693518    6[1-(0),6-(1,7),6-(6,6)]
   536      19.815666      19.815666      19.815666    6[1-(0),6-(1,6),7-(6,25)]
   537      21.978311      21.978311      21.978311    6[1-(0),1-(0),6-(1,1,6),6-(6,6)]
   538      14.055778      14.055778      14.055778    6[6-(1,6),6-(6,6),8-(25)]
   539      14.619807      14.619807      14.619807    6[1-(0),6-(1,6),6-(6,8)]
   540      14.120461      14.120461      14.120461    6[1-(0),6-(1,6),6-(1,6)]
   541      13.073613      13.073613      13.073613    6[1-(0),6-(1,6),6-(1,6)]
   542      12.503364      12.503364      12.503364    6[1-(0),6-(1,6),6-(6,6)]
   543      12.974277      12.974277      12.974277    6[6-(1,6),6-(6,8),6-(7,8)]
   544      12.322818      12.322818      12.322818    6[6-(6,6),7-(7,25),8-(25)]
   545      12.321219      12.321219      12.321219    6[6-(1,1,1),7-(7,25),8-(25)]
   546       29.55148       29.55148       29.55148    6[1-(0),1-(0),1-(0),6-(7,8)]
   547      26.140648      26.140648      26.140648    6[1-(0),6-(1,6),7-(6,25)]
   548      25.272924      25.272924      25.272924    6[1-(0),6-(1,7),6-(6,6)]
   549      23.940152      23.940152      23.940152    6[6-(1,1,6),6-(1,6),6-(1,6)]
   550       23.54032       23.54032       23.54032    6[1-(0),6-(1,7),6-(6,6)]
   551      24.466508      24.466508      24.466508    6[1-(0),6-(1,6),7-(6,25)]
   552      22.929022      22.929022      22.929022    6[1-(0),1-(0),6-(1,1,6),6-(6,6)]
   553        9.65816        9.65816        9.65816    6[6-(1,6),6-(6,6),8-(25)]
   554      10.354756      10.354756      10.354756    6[1-(0),6-(1,6),6-(6,8)]
   555      11.525819      11.525819      11.525819    6[1-(0),6-(1,6),6-(1,6)]
   556      12.094468      12.094468      12.094468    6[1-(0),6-(1,6),6-(1,6)]
   557      11.381879      11.381879      11.381879    6[1-(0),6-(1,6),6-(6,6)]
   558      10.185938      10.185938      10.185938    6[6-(1,6),6-(6,8),6-(7,8)]
   559       9.480634       9.480634       9.480634    6[6-(6,6),7-(7,25),8-(25)]
   560      15.603217      15.603217      15.603217    6[6-(1,1,1),7-(7,25),8-(25)]
   561      14.834829      14.834829      14.834829    6[1-(0),1-(0),1-(0),6-(7,8)]
   562      18.215806      18.215806      18.215806    6[6-(1,6),6-(6,6),8-(25)]
   563      19.028442      19.028442      19.028442    6[1-(0),6-(1,6),6-(6,8)]
   564      18.815199      18.815199      18.815199    6[1-(0),6-(1,6),6-(1,6)]
   565       17.76142       17.76142       17.76142    6[1-(0),6-(1,6),6-(1,6)]
   566      16.901515      16.901515      16.901515    6[1-(0),6-(1,6),6-(6,6)]
   567       8.234581       8.234581       8.234581    6[6-(1,6),6-(6,8),6-(7,8)]
   568        7.33576        7.33576        7.33576    6[6-(6,6),7-(7,25),8-(25)]
   569       7.031354       7.031354       7.031354    6[6-(1,1,1),7-(7,25),8-(25)]
   570       6.290155       6.290155       6.290155    6[1-(0),1-(0),1-(0),6-(7,8)]
   571       10.78764       10.78764       10.78764    6[1-(0),6-(1,6),7-(6,25)]
   572      11.637772      11.637772      11.637772    6[1-(0),6-(1,7),6-(6,6)]
   573      12.160218      12.160218      12.160218    6[6-(1,1,6),6-(1,6),6-(1,6)]
   574      11.808366      11.808366      11.808366    6[1-(0),6-(1,7),6-(6,6)]
   575      10.930513      10.930513      10.930513    6[1-(0),6-(1,6),7-(6,25)]
   576      13.093159      13.093159      13.093159    6[1-(0),1-(0),6-(1,1,6),6-(6,6)]
   577      22.940927      22.940927      22.940927    6[6-(1,6),6-(6,6),8-(25)]
   578      23.504956      23.504956      23.504956    6[1-(0),6-(1,6),6-(6,8)]
   579      23.005611      23.005611      23.005611    6[1-(0),6-(1,6),6-(1,6)]
   580      21.958762      21.958762      21.958762    6[1-(0),6-(1,6),6-(1,6)]
   581      21.388513      21.388513      21.388513    6[1-(0),6-(1,6),6-(6,6)]
   582      21.859426      21.859426      21.859426    6[6-(1,6),6-(6,8),6-(7,8)]
   583      21.207967      21.207967      21.207967    6[6-(6,6),7-(7,25),8-(25)]
   584      21.206367      21.206367      21.206367    6[6-(1,1,1),7-(7,25),8-(25)]
   585       29.55148       29.55148       29.55148    6[1-(0),1-(0),1-(0),6-(7,8)]
   586      17.255497      17.255497      17.255497    6[1-(0),6-(1,6),7-(6,25)]
   587      16.387773      16.387773      16.387773    6[1-(0),6-(1,7),6-(6,6)]
   588      15.055001      15.055001      15.055001    6[6-(1,1,6),6-(1,6),6-(1,6)]
   589      14.655169      14.655169      14.655169    6[1-(0),6-(1,7),6-(6,6)]
   590      15.581357      15.581357      15.581357    6[1-(0),6-(1,6),7-(6,25)]
   591       14.04387       14.04387       14.04387    6[1-(0),1-(0),6-(1,1,6),6-(6,6)]
   592      18.543312      18.543312      18.543312    6[6-(1,6),6-(6,6),8-(25)]
   593      19.239908      19.239908      19.239908    6[1-(0),6-(1,6),6-(6,8)]
   594       20.41097       20.41097       20.41097    6[1-(0),6-(1,6),6-(1,6)]
   595       20.97962       20.97962       20.97962    6[1-(0),6-(1,6),6-(1,6)]
   596      20.267031      20.267031      20.267031    6[1-(0),6-(1,6),6-(6,6)]
   597       19.07109       19.07109       19.07109    6[6-(1,6),6-(6,8),6-(7,8)]
   598      18.365787      18.365787      18.365787    6[6-(6,6),7-(7,25),8-(25)]
   599      15.603216      15.603216      15.603216    6[6-(1,1,1),7-(7,25),8-(25)]
   600      14.834829      14.834829      14.834829    6[1-(0),1-(0),1-(0),6-(7,8)]
   601      23.476168      23.476168      23.476168    7[6-(6,8),7-(6,25),25-(7,7,8,8,8)]
   602      24.322746      24.322746      24.322746    7[6-(6,8),7-(6,25),25-(7,7,8,8,8)]
   603      20.646959      20.646959      20.646959    7[6-(1,6),6-(1,6),25-(7,7,8,8,8)]
   604       9.547808       9.547808       9.547808    7[6-(6,8),7-(6,25),25-(7,7,8,8,8)]
   605      10.253111      10.253111      10.253111    7[6-(6,8),7-(6,25),25-(7,8,8,8)]
   606       14.21962       14.21962       14.21962    7[6-(1,6),6-(1,6),25-(7,7,8,8,8)]
   607       31.62954       31.62954       31.62954    7[6-(6,8),7-(6,25),25-(7,8,8,8)]
   608      32.208674      32.208674      32.208674    7[6-(6,8),7-(6,25),25-(7,7,8,8,8)]
   609      14.591019      14.591019      14.591019    7[6-(6,8),7-(6,25),25-(7,7,8,8,8)]
   610      15.437596      15.437596      15.437596    7[6-(6,8),7-(6,25),25-(7,7,8,8,8)]
   611      11.761809      11.761809      11.761809    7[6-(1,6),6-(1,6),25-(7,7,8,8,8)]
   612      18.432957      18.432957      18.432957    7[6-(6,8),7-(6,25),25-(7,7,8,8,8)]
   613      19.138261      19.138261      19.138261    7[6-(6,8),7-(6,25),25-(7,8,8,8)]
   614      23.104769      23.104769      23.104769    7[6-(1,6),6-(1,6),25-(7,7,8,8,8)]
   615      13.859238      13.859238      13.859238    7[6-(6,8),7-(6,25),25-(7,8,8,8)]
   616      14.438372      14.438372      14.438372    7[6-(6,8),7-(6,25),25-(7,7,8,8,8)]
   617      19.033593      19.033593      19.033593    7[6-(6,8),7-(6,25),25-(7,7,8,8,8)]
   618       19.88017       19.88017       19.88017    7[6-(6,8),7-(6,25),25-(7,7,8,8,8)]
   619      16.204383      16.204383      16.204383    7[6-(1,6),6-(1,6),25-(7,7,8,8,8)]
   620      22.875532      22.875532      22.875532    7[6-(6,8),7-(6,25),25-(7,7,8,8,8)]
   621       5.810535       5.810535       5.810535    7[6-(6,8),7-(6,25),25-(7,8,8,8)]
   622       9.777044       9.777044       9.777044    7[6-(1,6),6-(1,6),25-(7,7,8,8,8)]
   623      18.301811      18.301811      18.301811    7[6-(6,8),7-(6,25),25-(7,8,8,8)]
   624      18.880945      18.880945      18.880945    7[6-(6,8),7-(6,25),25-(7,7,8,8,8)]
   625      27.918745      27.918745      27.918745    7[6-(6,8),7-(6,25),25-(7,7,8,8,8)]
   626      28.765322      28.765322      28.765322    7[6-(6,8),7-(6,25),25-(7,7,8,8,8)]
   627      25.089535      25.089535      25.089535    7[6-(1,6),6-(1,6),25-(7,7,8,8,8)]
   628      13.990383      13.990383      13.990383    7[6-(6,8),7-(6,25),25-(7,7,8,8,8)]
   629      14.695687      14.695687      14.695687    7[6-(6,8),7-(6,25),25-(7,8,8,8)]
   630      18.662195      18.662195      18.662195    7[6-(1,6),6-(1,6),25-(7,7,8,8,8)]
   631      18.301811      18.301811      18.301811    7[6-(6,8),7-(6,25),25-(7,8,8,8)]
   632      18.880945      18.880945      18.880945    7[6-(6,8),7-(6,25),25-(7,7,8,8,8)]
   633      12.064438      12.064438      12.064438    7[6-(6,8),7-(6,25),25-(7,7,8,8,8)]
   634       11.21786       11.21786       11.21786    7[6-(6,8),7-(6,25),25-(7,7,8,8,8)]
   635      14.893647      14.893647      14.893647    7[6-(1,6),6-(1,6),25-(7,7,8,8,8)]
   636      25.992798      25.992798      25.992798    7[6-(6,8),7-(6,25),25-(7,7,8,8,8)]
   637      25.287495      25.287495      25.287495    7[6-(6,8),7-(6,25),25-(7,8,8,8)]
   638      21.320986      21.320986      21.320986    7[6-(1,6),6-(1,6),25-(7,7,8,8,8)]
   639       3.911066       3.911066       3.911066    7[6-(6,8),7-(6,25),25-(7,8,8,8)]
   640       3.331932       3.331932       3.331932    7[6-(6,8),7-(6,25),25-(7,7,8,8,8)]
   641      20.949587      20.949587      20.949587    7[6-(6,8),7-(6,25),25-(7,7,8,8,8)]
   642       20.10301       20.10301       20.10301    7[6-(6,8),7-(6,25),25-(7,7,8,8,8)]
   643      23.778797      23.778797      23.778797    7[6-(1,6),6-(1,6),25-(7,7,8,8,8)]
   644      17.107649      17.107649      17.107649    7[6-(6,8),7-(6,25),25-(7,7,8,8,8)]
   645      16.402345      16.402345      16.402345    7[6-(6,8),7-(6,25),25-(7,8,8,8)]
   646      12.435837      12.435837      12.435837    7[6-(1,6),6-(1,6),25-(7,7,8,8,8)]
   647      21.681368      21.681368      21.681368    7[6-(6,8),7-(6,25),25-(7,8,8,8)]
   648      21.102234      21.102234      21.102234    7[6-(6,8),7-(6,25),25-(7,7,8,8,8)]
   649      16.507013      16.507013      16.507013    7[6-(6,8),7-(6,25),25-(7,7,8,8,8)]
   650      15.660436      15.660436      15.660436    7[6-(6,8),7-(6,25),25-(7,7,8,8,8)]
   651      19.336223      19.336223      19.336223    7[6-(1,6),6-(1,6),25-(7,7,8,8,8)]
   652      12.665074      12.665074      12.665074    7[6-(6,8),7-(6,25),25-(7,7,8,8,8)]
   653      11.959771      11.959771      11.959771    7[6-(6,8),7-(6,25),25-(7,8,8,8)]
   654      25.763562      25.763562      25.763562    7[6-(1,6),6-(1,6),25-(7,7,8,8,8)]
   655      17.238795      17.238795      17.238795    7[6-(6,8),7-(6,25),25-(7,8,8,8)]
   656      16.659661      16.659661      16.659661    7[6-(6,8),7-(6,25),25-(7,7,8,8,8)]
   657       7.621861       7.621861       7.621861    7[6-(6,8),7-(6,25),25-(7,7,8,8,8)]
   658       6.775284       6.775284       6.775284    7[6-(6,8),7-(6,25),25-(7,7,8,8,8)]
   659      10.451071      10.451071      10.451071    7[6-(1,6),6-(1,6),25-(7,7,8,8,8)]
   660      21.550223      21.550223      21.550223    7[6-(6,8),7-(6,25),25-(7,7,8,8,8)]
   661      20.844919      20.844919      20.844919    7[6-(6,8),7-(6,25),25-(7,8,8,8)]
   662      16.878411      16.878411      16.878411    7[6-(1,6),6-(1,6),25-(7,7,8,8,8)]
   663      17.238795      17.238795      17.238795    7[6-(6,8),7-(6,25),25-(7,8,8,8)]
   664      16.659661      16.659661      16.659661    7[6-(6,8),7-(6,25),25-(7,7,8,8,8)]
   665      30.346525      30.346525      30.346525    8[6-(6,6),25-(7,7,7,8,8)]
   666      24.748344      24.748344      24.748344    8[6-(6,7),25-(7,7,7,8,8)]
   667      23.146885      23.146885      23.146885    8[6-(6,7),25-(7,7,7,8,8)]
   668      25.400514      25.400514      25.400514    8[6-(6,6),25-(7,7,7,8,8)]
   669      10.793684      10.793684      10.793684    8[6-(6,7),25-(7,7,8,8)]
   670       9.066054       9.066054       9.066054    8[6-(6,7),25-(7,7,7,8,8)]
   671      22.515684      22.515684      22.515684    8[6-(6,6),25-(7,7,8,8)]
   672      29.973349      29.973349      29.973349    8[6-(6,7),25-(7,7,7,8,8)]
   673      33.685742      33.685742      33.685742    8[6-(6,7),25-(7,7,8,8)]
   674      12.576222      12.576222      12.576222    8[6-(6,6),25-(7,7,7,8,8)]
   675      15.863195      15.863195      15.863195    8[6-(6,7),25-(7,7,7,8,8)]
   676      14.261735      14.261735      14.261735    8[6-(6,7),25-(7,7,7,8,8)]
   677      16.515364      16.515364      16.515364    8[6-(6,6),25-(7,7,7,8,8)]
   678      19.678833      19.678833      19.678833    8[6-(6,7),25-(7,7,8,8)]
   679      17.951205      17.951205      17.951205    8[6-(6,7),25-(7,7,7,8,8)]
   680      13.630534      13.630534      13.630534    8[6-(6,6),25-(7,7,8,8)]
   681      12.203046      12.203046      12.203046    8[6-(6,7),25-(7,7,7,8,8)]
   682       15.91544       15.91544       15.91544    8[6-(6,7),25-(7,7,8,8)]
   683      17.018796      17.018796      17.018796    8[6-(6,6),25-(7,7,7,8,8)]
   684      20.305769      20.305769      20.305769    8[6-(6,7),25-(7,7,7,8,8)]
   685      18.704309      18.704309      18.704309    8[6-(6,7),25-(7,7,7,8,8)]
   686      20.957939      20.957939      20.957939    8[6-(6,6),25-(7,7,7,8,8)]
   687      24.121407      24.121407      24.121407    8[6-(6,7),25-(7,7,8,8)]
   688      22.393779      22.393779      22.393779    8[6-(6,7),25-(7,7,7,8,8)]
   689       26.95826       26.95826       26.95826    8[6-(6,6),25-(7,7,8,8)]
   690      16.645619      16.645619      16.645619    8[6-(6,7),25-(7,7,7,8,8)]
   691      20.358012      20.358012      20.358012    8[6-(6,7),25-(7,7,8,8)]
   692      17.018795      17.018795      17.018795    8[6-(6,6),25-(7,7,7,8,8)]
   693       11.42062       11.42062       11.42062    8[6-(6,7),25-(7,7,7,8,8)]
   694      27.589461      27.589461      27.589461    8[6-(6,7),25-(7,7,7,8,8)]
   695       12.07279       12.07279       12.07279    8[6-(6,6),25-(7,7,7,8,8)]
   696      15.236259      15.236259      15.236259    8[6-(6,7),25-(7,7,8,8)]
   697      13.508631      13.508631      13.508631    8[6-(6,7),25-(7,7,7,8,8)]
   698      18.073108      18.073108      18.073108    8[6-(6,6),25-(7,7,8,8)]
   699      16.645619      16.645619      16.645619    8[6-(6,7),25-(7,7,7,8,8)]
   700      20.358013      20.358013      20.358013    8[6-(6,7),25-(7,7,8,8)]
   701       5.194081       5.194081       5.194081    8[6-(6,6),25-(7,7,7,8,8)]
   702      10.792262      10.792262      10.792262    8[6-(6,7),25-(7,7,7,8,8)]
   703      12.393721      12.393721      12.393721    8[6-(6,7),25-(7,7,7,8,8)]
   704      10.140092      10.140092      10.140092    8[6-(6,6),25-(7,7,7,8,8)]
   705      24.746922      24.746922      24.746922    8[6-(6,7),25-(7,7,8,8)]
   706      26.474552      26.474552      26.474552    8[6-(6,7),25-(7,7,7,8,8)]
   707      13.024922      13.024922      13.024922    8[6-(6,6),25-(7,7,8,8)]
   708       5.567257       5.567257       5.567257    8[6-(6,7),25-(7,7,7,8,8)]
   709       1.854864       1.854864       1.854864    8[6-(6,7),25-(7,7,8,8)]
   710      22.964384      22.964384      22.964384    8[6-(6,6),25-(7,7,7,8,8)]
   711      19.677411      19.677411      19.677411    8[6-(6,7),25-(7,7,7,8,8)]
   712      21.278871      21.278871      21.278871    8[6-(6,7),25-(7,7,7,8,8)]
   713      19.025242      19.025242      19.025242    8[6-(6,6),25-(7,7,7,8,8)]
   714      15.861773      15.861773      15.861773    8[6-(6,7),25-(7,7,8,8)]
   715      17.589401      17.589401      17.589401    8[6-(6,7),25-(7,7,7,8,8)]
   716      21.910072      21.910072      21.910072    8[6-(6,6),25-(7,7,8,8)]
   717       23.33756       23.33756       23.33756    8[6-(6,7),25-(7,7,7,8,8)]
   718      19.625166      19.625166      19.625166    8[6-(6,7),25-(7,7,8,8)]
   719       18.52181       18.52181       18.52181    8[6-(6,6),25-(7,7,7,8,8)]
   720      15.234837      15.234837      15.234837    8[6-(6,7),25-(7,7,7,8,8)]
   721      16.836297      16.836297      16.836297    8[6-(6,7),25-(7,7,7,8,8)]
   722      14.582667      14.582667      14.582667    8[6-(6,6),25-(7,7,7,8,8)]
   723      11.419199      11.419199      11.419199    8[6-(6,7),25-(7,7,8,8)]
   724      13.146827      13.146827      13.146827    8[6-(6,7),25-(7,7,7,8,8)]
   725       8.582346       8.582346       8.582346    8[6-(6,6),25-(7,7,8,8)]
   726      18.894987      18.894987      18.894987    8[6-(6,7),25-(7,7,7,8,8)]
   727      15.182594      15.182594      15.182594    8[6-(6,7),25-(7,7,8,8)]
   728      18.521811      18.521811      18.521811    8[6-(6,6),25-(7,7,7,8,8)]
   729      24.119986      24.119986      24.119986    8[6-(6,7),25-(7,7,7,8,8)]
   730       7.951145       7.951145       7.951145    8[6-(6,7),25-(7,7,7,8,8)]
   731      23.467816      23.467816      23.467816    8[6-(6,6),25-(7,7,7,8,8)]
   732      20.304347      20.304347      20.304347    8[6-(6,7),25-(7,7,8,8)]
   733      22.031975      22.031975      22.031975    8[6-(6,7),25-(7,7,7,8,8)]
   734      17.467498      17.467498      17.467498    8[6-(6,6),25-(7,7,8,8)]
   735      18.894987      18.894987      18.894987    8[6-(6,7),25-(7,7,7,8,8)]
   736      15.182593      15.182593      15.182593    8[6-(6,7),25-(7,7,8,8)]
