# Supplementary material for: A collection of forcefield precursors for metal–organic frameworks
Source: RSC Adv. 2019 Nov 13;9(63):36492–507. doi: 10.1039/c9ra07327b (PMC9075174; doi:10.1039/c9ra07327b)
Supplement: RA-009-C9RA07327B-s2797 [file RA-009-C9RA07327B-s2797.txt]

XALBES_clean

17.588000    0.000000    0.000000
8.794038    28.510556    0.000000
8.794038    0.000021    28.510556

     1      22.514954      22.514954      22.514954    25[7-(6,6),7-(6,7),7-(6,7),8-(6),8-(6),8-(6)]
     2      19.047653      19.047653      19.047653    25[7-(6,7),7-(6,7),8-(6),8-(6),8-(6)]
     3       8.697816       8.697816       8.697816    25[7-(6,6),7-(6,7),7-(6,7),8-(6),8-(6),8-(6)]
     4      13.721063      13.721063      13.721063    25[7-(6,6),7-(6,7),7-(6,7),8-(6),8-(6),8-(6)]
     5      27.841679      27.841679      27.841679    25[7-(6,7),7-(6,7),8-(6),8-(6),8-(6)]
     6      17.491848      17.491848      17.491848    25[7-(6,6),7-(6,7),7-(6,7),8-(6),8-(6),8-(6)]
     7      18.117874      18.117874      18.117874    25[7-(6,6),7-(6,7),7-(6,7),8-(6),8-(6),8-(6)]
     8       14.65067       14.65067       14.65067    25[7-(6,7),7-(6,7),8-(6),8-(6),8-(6)]
     9      21.888829      21.888829      21.888829    25[7-(6,6),7-(6,7),7-(6,7),8-(6),8-(6),8-(6)]
    10       9.323967       9.323967       9.323967    25[7-(6,6),7-(6,7),7-(6,7),8-(6),8-(6),8-(6)]
    11      23.444663      23.444663      23.444663    25[7-(6,7),7-(6,7),8-(6),8-(6),8-(6)]
    12      13.094834      13.094834      13.094834    25[7-(6,6),7-(6,7),7-(6,7),8-(6),8-(6),8-(6)]
    13      12.661122      12.661122      12.661122    25[7-(6,6),7-(6,7),7-(6,7),8-(6),8-(6),8-(6)]
    14      16.128423      16.128423      16.128423    25[7-(6,7),7-(6,7),8-(6),8-(6),8-(6)]
    15       26.47826       26.47826       26.47826    25[7-(6,6),7-(6,7),7-(6,7),8-(6),8-(6),8-(6)]
    16      21.455013      21.455013      21.455013    25[7-(6,6),7-(6,7),7-(6,7),8-(6),8-(6),8-(6)]
    17       7.334397       7.334397       7.334397    25[7-(6,7),7-(6,7),8-(6),8-(6),8-(6)]
    18      17.684228      17.684228      17.684228    25[7-(6,6),7-(6,7),7-(6,7),8-(6),8-(6),8-(6)]
    19      17.058114      17.058114      17.058114    25[7-(6,6),7-(6,7),7-(6,7),8-(6),8-(6),8-(6)]
    20      20.525318      20.525318      20.525318    25[7-(6,7),7-(6,7),8-(6),8-(6),8-(6)]
    21      13.287247      13.287247      13.287247    25[7-(6,6),7-(6,7),7-(6,7),8-(6),8-(6),8-(6)]
    22       8.264021       8.264021       8.264021    25[7-(6,6),7-(6,7),7-(6,7),8-(6),8-(6),8-(6)]
    23      11.731501      11.731501      11.731501    25[7-(6,7),7-(6,7),8-(6),8-(6),8-(6)]
    24      22.081242      22.081242      22.081242    25[7-(6,6),7-(6,7),7-(6,7),8-(6),8-(6),8-(6)]
    25      23.877504      23.877504      23.877504    1[6-(6,6)]
    26      23.087805      23.087805      23.087805    1[6-(6,6)]
    27      21.323727      21.323727      21.323727    1[6-(6,6)]
    28      20.412665      20.412665      20.412665    1[6-(6,6)]
    29      19.721445      19.721445      19.721445    1[6-(1,6)]
    30      29.621768      29.621768      29.621768    1[6-(1,6)]
    31      22.282269      22.282269      22.282269    1[6-(6,7)]
    32      20.801361      20.801361      20.801361    1[6-(6,6)]
    33      17.853609      17.853609      17.853609    1[6-(6,6)]
    34      19.399592      19.399592      19.399592    1[6-(6,7)]
    35      18.655626      18.655626      18.655626    1[6-(1,6,6)]
    36      17.591549      17.591549      17.591549    1[6-(1,6,6)]
    37       16.34104       16.34104       16.34104    1[6-(6,6)]
    38      14.300831      14.300831      14.300831    1[6-(6,6)]
    39      13.475949      13.475949      13.475949    1[6-(6,6)]
    40      14.754594      14.754594      14.754594    1[6-(6,6)]
    41      21.119688      21.119688      21.119688    1[6-(1,6,6)]
    42      20.008126      20.008126      20.008126    1[6-(1,6,6)]
    43        22.2207        22.2207        22.2207    1[6-(1,1,6)]
    44       4.553551       4.553551       4.553551    1[6-(1,1,6)]
    45       21.13552       21.13552       21.13552    1[6-(1,1,6)]
    46      19.271233      19.271233      19.271233    1[6-(6,6)]
    47      18.864953      18.864953      18.864953    1[6-(6,6)]
    48      17.090327      17.090327      17.090327    1[6-(6,6)]
    49       7.003571       7.003571       7.003571    1[6-(6,6)]
    50       5.622906       5.622906       5.622906    1[6-(1,6,6)]
    51      23.423724      23.423724      23.423724    1[6-(1,6,6)]
    52       7.847791       7.847791       7.847791    1[6-(1,1,6)]
    53       6.650047       6.650047       6.650047    1[6-(1,1,6)]
    54       7.657837       7.657837       7.657837    1[6-(1,1,6)]
    55      14.541799      14.541799      14.541799    1[6-(6,7)]
    56      15.952355      15.952355      15.952355    1[6-(6,6)]
    57      16.165164      16.165164      16.165164    1[6-(6,6)]
    58      14.858378      14.858378      14.858378    1[6-(6,7)]
    59      16.770192      16.770192      16.770192    1[6-(1,6,6)]
    60      17.865927      17.865927      17.865927    1[6-(1,6,6)]
    61       15.08351       15.08351       15.08351    1[6-(6,6)]
    62      14.293806      14.293806      14.293806    1[6-(6,6)]
    63      12.529731      12.529731      12.529731    1[6-(6,6)]
    64      11.618677      11.618677      11.618677    1[6-(6,6)]
    65       28.51548       28.51548       28.51548    1[6-(1,6)]
    66      29.621766      29.621766      29.621766    1[6-(1,6)]
    67      13.488281      13.488281      13.488281    1[6-(6,7)]
    68       12.00737       12.00737       12.00737    1[6-(6,6)]
    69      26.647625      26.647625      26.647625    1[6-(6,6)]
    70      28.193612      28.193612      28.193612    1[6-(6,7)]
    71       9.861634       9.861634       9.861634    1[6-(1,6,6)]
    72      26.385562      26.385562      26.385562    1[6-(1,6,6)]
    73      25.135058      25.135058      25.135058    1[6-(6,6)]
    74      23.094851      23.094851      23.094851    1[6-(6,6)]
    75      22.269978      22.269978      22.269978    1[6-(6,6)]
    76      23.548628      23.548628      23.548628    1[6-(6,6)]
    77      21.119691      21.119691      21.119691    1[6-(1,6,6)]
    78       20.00813       20.00813       20.00813    1[6-(1,6,6)]
    79       4.632697       4.632697       4.632697    1[6-(1,1,6)]
    80      22.141553      22.141553      22.141553    1[6-(1,1,6)]
    81      21.135518      21.135518      21.135518    1[6-(1,1,6)]
    82      19.271224      19.271224      19.271224    1[6-(6,6)]
    83      18.864939      18.864939      18.864939    1[6-(6,6)]
    84      17.090306      17.090306      17.090306    1[6-(6,6)]
    85      15.797589      15.797589      15.797589    1[6-(6,6)]
    86      14.416937      14.416937      14.416937    1[6-(1,6,6)]
    87      14.629749      14.629749      14.629749    1[6-(1,6,6)]
    88      16.641817      16.641817      16.641817    1[6-(1,1,6)]
    89       6.650037       6.650037       6.650037    1[6-(1,1,6)]
    90       7.657831       7.657831       7.657831    1[6-(1,1,6)]
    91      23.335793      23.335793      23.335793    1[6-(6,7)]
    92      24.746353      24.746353      24.746353    1[6-(6,6)]
    93      24.959173      24.959173      24.959173    1[6-(6,6)]
    94      23.652382      23.652382      23.652382    1[6-(6,7)]
    95        25.5642        25.5642        25.5642    1[6-(1,6,6)]
    96       26.65993       26.65993       26.65993    1[6-(1,6,6)]
    97      19.480508      19.480508      19.480508    1[6-(6,6)]
    98       18.69081       18.69081       18.69081    1[6-(6,6)]
    99      16.926736      16.926736      16.926736    1[6-(6,6)]
   100      16.015677      16.015677      16.015677    1[6-(6,6)]
   101      15.324462      15.324462      15.324462    1[6-(1,6)]
   102      16.430745      16.430745      16.430745    1[6-(1,6)]
   103      17.885269      17.885269      17.885269    1[6-(6,7)]
   104      16.404357      16.404357      16.404357    1[6-(6,6)]
   105      13.456611      13.456611      13.456611    1[6-(6,6)]
   106      15.002599      15.002599      15.002599    1[6-(6,7)]
   107      14.258619      14.258619      14.258619    1[6-(1,6,6)]
   108      13.194545      13.194545      13.194545    1[6-(1,6,6)]
   109      11.944047      11.944047      11.944047    1[6-(6,6)]
   110       9.903838       9.903838       9.903838    1[6-(6,6)]
   111       9.078961       9.078961       9.078961    1[6-(6,6)]
   112      10.357611      10.357611      10.357611    1[6-(6,6)]
   113      16.722714      16.722714      16.722714    1[6-(1,6,6)]
   114      15.611154      15.611154      15.611154    1[6-(1,6,6)]
   115      17.823725      17.823725      17.823725    1[6-(1,1,6)]
   116       17.74458       17.74458       17.74458    1[6-(1,1,6)]
   117      16.738547      16.738547      16.738547    1[6-(1,1,6)]
   118      23.668199      23.668199      23.668199    1[6-(6,6)]
   119      23.261913      23.261913      23.261913    1[6-(6,6)]
   120      21.487285      21.487285      21.487285    1[6-(6,6)]
   121       20.19457       20.19457       20.19457    1[6-(6,6)]
   122      18.813925      18.813925      18.813925    1[6-(1,6,6)]
   123       19.02674       19.02674       19.02674    1[6-(1,6,6)]
   124      21.038809      21.038809      21.038809    1[6-(1,1,6)]
   125      19.841068      19.841068      19.841068    1[6-(1,1,6)]
   126      20.848859      20.848859      20.848859    1[6-(1,1,6)]
   127      10.144786      10.144786      10.144786    1[6-(6,7)]
   128      11.555346      11.555346      11.555346    1[6-(6,6)]
   129      11.768156      11.768156      11.768156    1[6-(6,6)]
   130      10.461365      10.461365      10.461365    1[6-(6,7)]
   131      12.373189      12.373189      12.373189    1[6-(1,6,6)]
   132      13.468921      13.468921      13.468921    1[6-(1,6,6)]
   133      10.686506      10.686506      10.686506    1[6-(6,6)]
   134       9.896802       9.896802       9.896802    1[6-(6,6)]
   135       8.132723       8.132723       8.132723    1[6-(6,6)]
   136      24.809665      24.809665      24.809665    1[6-(6,6)]
   137      24.118463      24.118463      24.118463    1[6-(1,6)]
   138      16.430713      16.430713      16.430713    1[6-(1,6)]
   139      26.679282      26.679282      26.679282    1[6-(6,7)]
   140      25.198375      25.198375      25.198375    1[6-(6,6)]
   141      22.250623      22.250623      22.250623    1[6-(6,6)]
   142      23.796605      23.796605      23.796605    1[6-(6,7)]
   143      23.052641      23.052641      23.052641    1[6-(1,6,6)]
   144      21.988566      21.988566      21.988566    1[6-(1,6,6)]
   145       20.73805       20.73805       20.73805    1[6-(6,6)]
   146      18.697844      18.697844      18.697844    1[6-(6,6)]
   147      17.872966      17.872966      17.872966    1[6-(6,6)]
   148      19.151612      19.151612      19.151612    1[6-(6,6)]
   149      16.722741      16.722741      16.722741    1[6-(1,6,6)]
   150      33.199177      33.199177      33.199177    1[6-(1,6,6)]
   151      17.823748      17.823748      17.823748    1[6-(1,1,6)]
   152        17.7446        17.7446        17.7446    1[6-(1,1,6)]
   153      16.738566      16.738566      16.738566    1[6-(1,1,6)]
   154       6.080182       6.080182       6.080182    1[6-(6,6)]
   155       5.673902       5.673902       5.673902    1[6-(6,6)]
   156       3.899272       3.899272       3.899272    1[6-(6,6)]
   157      11.400589      11.400589      11.400589    1[6-(6,6)]
   158      10.019918      10.019918      10.019918    1[6-(1,6,6)]
   159      10.232733      10.232733      10.232733    1[6-(1,6,6)]
   160      12.244798      12.244798      12.244798    1[6-(1,1,6)]
   161      19.841092      19.841092      19.841092    1[6-(1,1,6)]
   162      20.848886      20.848886      20.848886    1[6-(1,1,6)]
   163      18.938807      18.938807      18.938807    1[6-(6,7)]
   164      20.349362      20.349362      20.349362    1[6-(6,6)]
   165      20.562182      20.562182      20.562182    1[6-(6,6)]
   166      19.255396      19.255396      19.255396    1[6-(6,7)]
   167      21.167203      21.167203      21.167203    1[6-(1,6,6)]
   168      22.262936      22.262936      22.262936    1[6-(1,6,6)]
   169      11.298572      11.298572      11.298572    1[6-(6,6)]
   170      12.088271      12.088271      12.088271    1[6-(6,6)]
   171      13.852349      13.852349      13.852349    1[6-(6,6)]
   172      14.763411      14.763411      14.763411    1[6-(6,6)]
   173      15.454631      15.454631      15.454631    1[6-(1,6)]
   174       5.554308       5.554308       5.554308    1[6-(1,6)]
   175      12.893807      12.893807      12.893807    1[6-(6,7)]
   176      14.374715      14.374715      14.374715    1[6-(6,6)]
   177      17.322467      17.322467      17.322467    1[6-(6,6)]
   178      15.776484      15.776484      15.776484    1[6-(6,7)]
   179       16.52045       16.52045       16.52045    1[6-(1,6,6)]
   180      17.584527      17.584527      17.584527    1[6-(1,6,6)]
   181      18.835036      18.835036      18.835036    1[6-(6,6)]
   182      20.875245      20.875245      20.875245    1[6-(6,6)]
   183      21.700127      21.700127      21.700127    1[6-(6,6)]
   184      20.421482      20.421482      20.421482    1[6-(6,6)]
   185      14.056388      14.056388      14.056388    1[6-(1,6,6)]
   186       15.16795       15.16795       15.16795    1[6-(1,6,6)]
   187      12.955376      12.955376      12.955376    1[6-(1,1,6)]
   188      30.622525      30.622525      30.622525    1[6-(1,1,6)]
   189      14.040556      14.040556      14.040556    1[6-(1,1,6)]
   190      15.904843      15.904843      15.904843    1[6-(6,6)]
   191      16.311123      16.311123      16.311123    1[6-(6,6)]
   192      18.085749      18.085749      18.085749    1[6-(6,6)]
   193      28.172505      28.172505      28.172505    1[6-(6,6)]
   194       29.55317       29.55317       29.55317    1[6-(1,6,6)]
   195      11.752352      11.752352      11.752352    1[6-(1,6,6)]
   196      27.328285      27.328285      27.328285    1[6-(1,1,6)]
   197      28.526029      28.526029      28.526029    1[6-(1,1,6)]
   198      27.518239      27.518239      27.518239    1[6-(1,1,6)]
   199      20.634277      20.634277      20.634277    1[6-(6,7)]
   200      19.223721      19.223721      19.223721    1[6-(6,6)]
   201      19.010912      19.010912      19.010912    1[6-(6,6)]
   202      20.317698      20.317698      20.317698    1[6-(6,7)]
   203      18.405884      18.405884      18.405884    1[6-(1,6,6)]
   204      17.310149      17.310149      17.310149    1[6-(1,6,6)]
   205      20.092566      20.092566      20.092566    1[6-(6,6)]
   206       20.88227       20.88227       20.88227    1[6-(6,6)]
   207      22.646345      22.646345      22.646345    1[6-(6,6)]
   208      23.557399      23.557399      23.557399    1[6-(6,6)]
   209       6.660596       6.660596       6.660596    1[6-(1,6)]
   210        5.55431        5.55431        5.55431    1[6-(1,6)]
   211      21.687795      21.687795      21.687795    1[6-(6,7)]
   212      23.168706      23.168706      23.168706    1[6-(6,6)]
   213       8.528451       8.528451       8.528451    1[6-(6,6)]
   214       6.982464       6.982464       6.982464    1[6-(6,7)]
   215      25.314442      25.314442      25.314442    1[6-(1,6,6)]
   216       8.790514       8.790514       8.790514    1[6-(1,6,6)]
   217      10.041018      10.041018      10.041018    1[6-(6,6)]
   218      12.081225      12.081225      12.081225    1[6-(6,6)]
   219      12.906098      12.906098      12.906098    1[6-(6,6)]
   220      11.627448      11.627448      11.627448    1[6-(6,6)]
   221      14.056385      14.056385      14.056385    1[6-(1,6,6)]
   222      15.167946      15.167946      15.167946    1[6-(1,6,6)]
   223      30.543379      30.543379      30.543379    1[6-(1,1,6)]
   224      13.034523      13.034523      13.034523    1[6-(1,1,6)]
   225      14.040558      14.040558      14.040558    1[6-(1,1,6)]
   226      15.904852      15.904852      15.904852    1[6-(6,6)]
   227      16.311137      16.311137      16.311137    1[6-(6,6)]
   228       18.08577       18.08577       18.08577    1[6-(6,6)]
   229      19.378487      19.378487      19.378487    1[6-(6,6)]
   230      20.759139      20.759139      20.759139    1[6-(1,6,6)]
   231      20.546327      20.546327      20.546327    1[6-(1,6,6)]
   232      18.534259      18.534259      18.534259    1[6-(1,1,6)]
   233      28.526039      28.526039      28.526039    1[6-(1,1,6)]
   234      27.518245      27.518245      27.518245    1[6-(1,1,6)]
   235      11.840283      11.840283      11.840283    1[6-(6,7)]
   236      10.429723      10.429723      10.429723    1[6-(6,6)]
   237      10.216903      10.216903      10.216903    1[6-(6,6)]
   238      11.523694      11.523694      11.523694    1[6-(6,7)]
   239       9.611876       9.611876       9.611876    1[6-(1,6,6)]
   240       8.516146       8.516146       8.516146    1[6-(1,6,6)]
   241      15.695568      15.695568      15.695568    1[6-(6,6)]
   242      16.485266      16.485266      16.485266    1[6-(6,6)]
   243       18.24934       18.24934       18.24934    1[6-(6,6)]
   244      19.160399      19.160399      19.160399    1[6-(6,6)]
   245      19.851614      19.851614      19.851614    1[6-(1,6)]
   246      18.745331      18.745331      18.745331    1[6-(1,6)]
   247      17.290807      17.290807      17.290807    1[6-(6,7)]
   248      18.771719      18.771719      18.771719    1[6-(6,6)]
   249      21.719465      21.719465      21.719465    1[6-(6,6)]
   250      20.173477      20.173477      20.173477    1[6-(6,7)]
   251      20.917457      20.917457      20.917457    1[6-(1,6,6)]
   252      21.981531      21.981531      21.981531    1[6-(1,6,6)]
   253      23.232029      23.232029      23.232029    1[6-(6,6)]
   254      25.272238      25.272238      25.272238    1[6-(6,6)]
   255      26.097115      26.097115      26.097115    1[6-(6,6)]
   256      24.818465      24.818465      24.818465    1[6-(6,6)]
   257      18.453362      18.453362      18.453362    1[6-(1,6,6)]
   258      19.564922      19.564922      19.564922    1[6-(1,6,6)]
   259      17.352351      17.352351      17.352351    1[6-(1,1,6)]
   260      17.431496      17.431496      17.431496    1[6-(1,1,6)]
   261      18.437529      18.437529      18.437529    1[6-(1,1,6)]
   262      11.507877      11.507877      11.507877    1[6-(6,6)]
   263      11.914163      11.914163      11.914163    1[6-(6,6)]
   264      13.688791      13.688791      13.688791    1[6-(6,6)]
   265      14.981506      14.981506      14.981506    1[6-(6,6)]
   266      16.362151      16.362151      16.362151    1[6-(1,6,6)]
   267      16.149336      16.149336      16.149336    1[6-(1,6,6)]
   268      14.137267      14.137267      14.137267    1[6-(1,1,6)]
   269      15.335008      15.335008      15.335008    1[6-(1,1,6)]
   270      14.327217      14.327217      14.327217    1[6-(1,1,6)]
   271       25.03129       25.03129       25.03129    1[6-(6,7)]
   272       23.62073       23.62073       23.62073    1[6-(6,6)]
   273       23.40792       23.40792       23.40792    1[6-(6,6)]
   274      24.714711      24.714711      24.714711    1[6-(6,7)]
   275      22.802887      22.802887      22.802887    1[6-(1,6,6)]
   276      21.707155      21.707155      21.707155    1[6-(1,6,6)]
   277       24.48957       24.48957       24.48957    1[6-(6,6)]
   278      25.279274      25.279274      25.279274    1[6-(6,6)]
   279      27.043353      27.043353      27.043353    1[6-(6,6)]
   280      10.366411      10.366411      10.366411    1[6-(6,6)]
   281      11.057613      11.057613      11.057613    1[6-(1,6)]
   282      18.745363      18.745363      18.745363    1[6-(1,6)]
   283       8.496794       8.496794       8.496794    1[6-(6,7)]
   284       9.977701       9.977701       9.977701    1[6-(6,6)]
   285      12.925453      12.925453      12.925453    1[6-(6,6)]
   286      11.379471      11.379471      11.379471    1[6-(6,7)]
   287      12.123435      12.123435      12.123435    1[6-(1,6,6)]
   288       13.18751       13.18751       13.18751    1[6-(1,6,6)]
   289      14.438026      14.438026      14.438026    1[6-(6,6)]
   290      16.478232      16.478232      16.478232    1[6-(6,6)]
   291       17.30311       17.30311       17.30311    1[6-(6,6)]
   292      16.024464      16.024464      16.024464    1[6-(6,6)]
   293      18.453335      18.453335      18.453335    1[6-(1,6,6)]
   294       1.976899       1.976899       1.976899    1[6-(1,6,6)]
   295      17.352328      17.352328      17.352328    1[6-(1,1,6)]
   296      17.431476      17.431476      17.431476    1[6-(1,1,6)]
   297       18.43751       18.43751       18.43751    1[6-(1,1,6)]
   298      29.095894      29.095894      29.095894    1[6-(6,6)]
   299      29.502174      29.502174      29.502174    1[6-(6,6)]
   300      31.276804      31.276804      31.276804    1[6-(6,6)]
   301      23.775487      23.775487      23.775487    1[6-(6,6)]
   302      25.156158      25.156158      25.156158    1[6-(1,6,6)]
   303      24.943343      24.943343      24.943343    1[6-(1,6,6)]
   304      22.931278      22.931278      22.931278    1[6-(1,1,6)]
   305      15.334984      15.334984      15.334984    1[6-(1,1,6)]
   306       14.32719       14.32719       14.32719    1[6-(1,1,6)]
   307      16.237269      16.237269      16.237269    1[6-(6,7)]
   308      14.826714      14.826714      14.826714    1[6-(6,6)]
   309      14.613894      14.613894      14.613894    1[6-(6,6)]
   310       15.92068       15.92068       15.92068    1[6-(6,7)]
   311      14.008873      14.008873      14.008873    1[6-(1,6,6)]
   312       12.91314       12.91314       12.91314    1[6-(1,6,6)]
   313      22.628753      22.628753      22.628753    6[6-(1,6),6-(6,6),8-(25)]
   314      23.161671      23.161671      23.161671    6[1-(0),6-(1,6),6-(6,8)]
   315      22.699109      22.699109      22.699109    6[1-(0),6-(1,6),6-(1,6)]
   316      21.650863      21.650863      21.650863    6[1-(0),6-(1,6),6-(1,6)]
   317      21.128497      21.128497      21.128497    6[1-(0),6-(1,6),6-(6,6)]
   318       21.56116       21.56116       21.56116    6[6-(1,6),6-(6,8),6-(7,8)]
   319      20.938543      20.938543      20.938543    6[6-(6,6),7-(7,25),8-(25)]
   320      20.831251      20.831251      20.831251    6[6-(1,1),7-(7,25),8-(25)]
   321      20.168181      20.168181      20.168181    6[1-(0),1-(0),6-(7,8)]
   322      21.360658      21.360658      21.360658    6[1-(0),6-(1,6),7-(6,25)]
   323      20.490053      20.490053      20.490053    6[1-(0),6-(1,7),6-(6,6)]
   324      19.121706      19.121706      19.121706    6[6-(1,1,6),6-(1,6),6-(1,6)]
   325      18.766426      18.766426      18.766426    6[1-(0),6-(1,7),6-(6,6)]
   326      19.691554      19.691554      19.691554    6[1-(0),6-(1,6),7-(6,25)]
   327       18.14909       18.14909       18.14909    6[1-(0),1-(0),6-(1,1,6),6-(6,6)]
   328       16.70159       16.70159       16.70159    6[6-(1,6),6-(6,6),8-(25)]
   329      15.996313      15.996313      15.996313    6[1-(0),6-(1,6),6-(6,8)]
   330      14.803846      14.803846      14.803846    6[1-(0),6-(1,6),6-(1,6)]
   331      14.309621      14.309621      14.309621    6[1-(0),6-(1,6),6-(1,6)]
   332      15.074697      15.074697      15.074697    6[1-(0),6-(1,6),6-(6,6)]
   333      16.267164      16.267164      16.267164    6[6-(1,6),6-(6,8),6-(7,8)]
   334      16.981235      16.981235      16.981235    6[6-(6,6),7-(7,25),8-(25)]
   335      19.823455      19.823455      19.823455    6[6-(1,1,6),7-(7,25),8-(25)]
   336      20.627225      20.627225      20.627225    6[1-(0),1-(0),6-(1,1,1),6-(7,8)]
   337      21.619189      21.619189      21.619189    6[1-(0),1-(0),1-(0),6-(1,1,6)]
   338      17.844847      17.844847      17.844847    6[6-(1,6),6-(6,6),8-(25)]
   339       18.57299       18.57299       18.57299    6[1-(0),6-(1,6),6-(6,8)]
   340      18.328519      18.328519      18.328519    6[1-(0),6-(1,6),6-(1,6)]
   341      17.283794      17.283794      17.283794    6[1-(0),6-(1,6),6-(1,6)]
   342      16.515198      16.515198      16.515198    6[1-(0),6-(1,6),6-(6,6)]
   343      16.764946      16.764946      16.764946    6[6-(1,6),6-(6,8),6-(7,8)]
   344       7.168895       7.168895       7.168895    6[6-(6,6),7-(7,25),8-(25)]
   345       6.926178       6.926178       6.926178    6[6-(1,1,6),7-(7,25),8-(25)]
   346       6.308839       6.308839       6.308839    6[1-(0),1-(0),6-(1,1,1),6-(7,8)]
   347       7.191757       7.191757       7.191757    6[1-(0),1-(0),1-(0),6-(1,1,6)]
   348      14.955116      14.955116      14.955116    6[1-(0),6-(1,6),7-(6,25)]
   349      15.788786      15.788786      15.788786    6[1-(0),6-(1,7),6-(6,6)]
   350      16.356876      16.356876      16.356876    6[6-(1,1,6),6-(1,6),6-(1,6)]
   351      15.913658      15.913658      15.913658    6[1-(0),6-(1,7),6-(6,6)]
   352      15.102852      15.102852      15.102852    6[1-(0),6-(1,6),7-(6,25)]
   353      17.304868      17.304868      17.304868    6[1-(0),1-(0),6-(1,1,6),6-(6,6)]
   354      13.834765      13.834765      13.834765    6[6-(1,6),6-(6,6),8-(25)]
   355      14.367679      14.367679      14.367679    6[1-(0),6-(1,6),6-(6,8)]
   356      13.905113      13.905113      13.905113    6[1-(0),6-(1,6),6-(1,6)]
   357      12.856869      12.856869      12.856869    6[1-(0),6-(1,6),6-(1,6)]
   358      12.334508      12.334508      12.334508    6[1-(0),6-(1,6),6-(6,6)]
   359      12.767174      12.767174      12.767174    6[6-(1,6),6-(6,8),6-(7,8)]
   360      12.144561      12.144561      12.144561    6[6-(6,6),7-(7,25),8-(25)]
   361      29.625279      29.625279      29.625279    6[6-(1,1),7-(7,25),8-(25)]
   362      28.962214      28.962214      28.962214    6[1-(0),1-(0),6-(7,8)]
   363       12.56667       12.56667       12.56667    6[1-(0),6-(1,6),7-(6,25)]
   364      11.696063      11.696063      11.696063    6[1-(0),6-(1,7),6-(6,6)]
   365      10.327718      10.327718      10.327718    6[6-(1,1,6),6-(1,6),6-(1,6)]
   366      27.560442      27.560442      27.560442    6[1-(0),6-(1,7),6-(6,6)]
   367      10.897572      10.897572      10.897572    6[1-(0),6-(1,6),7-(6,25)]
   368        26.9431        26.9431        26.9431    6[1-(0),1-(0),6-(1,1,6),6-(6,6)]
   369      25.495615      25.495615      25.495615    6[6-(1,6),6-(6,6),8-(25)]
   370      24.790335      24.790335      24.790335    6[1-(0),6-(1,6),6-(6,8)]
   371      23.597869      23.597869      23.597869    6[1-(0),6-(1,6),6-(1,6)]
   372      23.103649      23.103649      23.103649    6[1-(0),6-(1,6),6-(1,6)]
   373      23.868728      23.868728      23.868728    6[1-(0),6-(1,6),6-(6,6)]
   374      25.061194      25.061194      25.061194    6[6-(1,6),6-(6,8),6-(7,8)]
   375      25.775269      25.775269      25.775269    6[6-(6,6),7-(7,25),8-(25)]
   376      19.823453      19.823453      19.823453    6[6-(1,1,6),7-(7,25),8-(25)]
   377      20.627226      20.627226      20.627226    6[1-(0),1-(0),6-(1,1,1),6-(7,8)]
   378      21.619188      21.619188      21.619188    6[1-(0),1-(0),1-(0),6-(1,1,6)]
   379      17.844836      17.844836      17.844836    6[6-(1,6),6-(6,6),8-(25)]
   380       18.57298       18.57298       18.57298    6[1-(0),6-(1,6),6-(6,8)]
   381      18.328505      18.328505      18.328505    6[1-(0),6-(1,6),6-(1,6)]
   382      17.283776      17.283776      17.283776    6[1-(0),6-(1,6),6-(1,6)]
   383       16.51518       16.51518       16.51518    6[1-(0),6-(1,6),6-(6,6)]
   384      16.764931      16.764931      16.764931    6[6-(1,6),6-(6,8),6-(7,8)]
   385      15.962919      15.962919      15.962919    6[6-(6,6),7-(7,25),8-(25)]
   386      15.720207      15.720207      15.720207    6[6-(1,1,6),7-(7,25),8-(25)]
   387      15.102868      15.102868      15.102868    6[1-(0),1-(0),6-(1,1,1),6-(7,8)]
   388       7.191748       7.191748       7.191748    6[1-(0),1-(0),1-(0),6-(1,1,6)]
   389      23.749113      23.749113      23.749113    6[1-(0),6-(1,6),7-(6,25)]
   390      24.582785      24.582785      24.582785    6[1-(0),6-(1,7),6-(6,6)]
   391       25.15088       25.15088       25.15088    6[6-(1,1,6),6-(1,6),6-(1,6)]
   392      24.707663      24.707663      24.707663    6[1-(0),6-(1,7),6-(6,6)]
   393      23.896855      23.896855      23.896855    6[1-(0),6-(1,6),7-(6,25)]
   394      26.098874      26.098874      26.098874    6[1-(0),1-(0),6-(1,1,6),6-(6,6)]
   395       18.23176       18.23176       18.23176    6[6-(1,6),6-(6,6),8-(25)]
   396      18.764677      18.764677      18.764677    6[1-(0),6-(1,6),6-(6,8)]
   397      18.302114      18.302114      18.302114    6[1-(0),6-(1,6),6-(1,6)]
   398      17.253871      17.253871      17.253871    6[1-(0),6-(1,6),6-(1,6)]
   399      16.731507      16.731507      16.731507    6[1-(0),6-(1,6),6-(6,6)]
   400       17.16417       17.16417       17.16417    6[6-(1,6),6-(6,8),6-(7,8)]
   401      16.541554      16.541554      16.541554    6[6-(6,6),7-(7,25),8-(25)]
   402      16.434263      16.434263      16.434263    6[6-(1,1),7-(7,25),8-(25)]
   403      15.771195      15.771195      15.771195    6[1-(0),1-(0),6-(7,8)]
   404      16.963658      16.963658      16.963658    6[1-(0),6-(1,6),7-(6,25)]
   405       16.09305       16.09305       16.09305    6[1-(0),6-(1,7),6-(6,6)]
   406      14.724704      14.724704      14.724704    6[6-(1,1,6),6-(1,6),6-(1,6)]
   407      14.369428      14.369428      14.369428    6[1-(0),6-(1,7),6-(6,6)]
   408      15.294558      15.294558      15.294558    6[1-(0),6-(1,6),7-(6,25)]
   409      13.752086      13.752086      13.752086    6[1-(0),1-(0),6-(1,1,6),6-(6,6)]
   410      12.304603      12.304603      12.304603    6[6-(1,6),6-(6,6),8-(25)]
   411      11.599323      11.599323      11.599323    6[1-(0),6-(1,6),6-(6,8)]
   412      10.406855      10.406855      10.406855    6[1-(0),6-(1,6),6-(1,6)]
   413       9.912633       9.912633       9.912633    6[1-(0),6-(1,6),6-(1,6)]
   414      10.677712      10.677712      10.677712    6[1-(0),6-(1,6),6-(6,6)]
   415       11.87018       11.87018       11.87018    6[6-(1,6),6-(6,8),6-(7,8)]
   416      12.584254      12.584254      12.584254    6[6-(6,6),7-(7,25),8-(25)]
   417      15.426478      15.426478      15.426478    6[6-(1,1,6),7-(7,25),8-(25)]
   418      16.230251      16.230251      16.230251    6[1-(0),1-(0),6-(1,1,1),6-(7,8)]
   419      17.222216      17.222216      17.222216    6[1-(0),1-(0),1-(0),6-(1,1,6)]
   420      22.241815      22.241815      22.241815    6[6-(1,6),6-(6,6),8-(25)]
   421      22.969956      22.969956      22.969956    6[1-(0),6-(1,6),6-(6,8)]
   422      22.725481      22.725481      22.725481    6[1-(0),6-(1,6),6-(1,6)]
   423      21.680754      21.680754      21.680754    6[1-(0),6-(1,6),6-(1,6)]
   424      20.912161      20.912161      20.912161    6[1-(0),6-(1,6),6-(6,6)]
   425      21.161912      21.161912      21.161912    6[6-(1,6),6-(6,8),6-(7,8)]
   426      20.359902      20.359902      20.359902    6[6-(6,6),7-(7,25),8-(25)]
   427      20.117193      20.117193      20.117193    6[6-(1,1,6),7-(7,25),8-(25)]
   428      19.499857      19.499857      19.499857    6[1-(0),1-(0),6-(1,1,1),6-(7,8)]
   429      20.382777      20.382777      20.382777    6[1-(0),1-(0),1-(0),6-(1,1,6)]
   430      10.558103      10.558103      10.558103    6[1-(0),6-(1,6),7-(6,25)]
   431      11.391776      11.391776      11.391776    6[1-(0),6-(1,7),6-(6,6)]
   432      11.959868      11.959868      11.959868    6[6-(1,1,6),6-(1,6),6-(1,6)]
   433      11.516648      11.516648      11.516648    6[1-(0),6-(1,7),6-(6,6)]
   434      10.705839      10.705839      10.705839    6[1-(0),6-(1,6),7-(6,25)]
   435      12.907863      12.907863      12.907863    6[1-(0),1-(0),6-(1,1,6),6-(6,6)]
   436       9.437758       9.437758       9.437758    6[6-(1,6),6-(6,6),8-(25)]
   437       9.970673       9.970673       9.970673    6[1-(0),6-(1,6),6-(6,8)]
   438       9.508107       9.508107       9.508107    6[1-(0),6-(1,6),6-(1,6)]
   439       8.459861       8.459861       8.459861    6[1-(0),6-(1,6),6-(1,6)]
   440       7.937498       7.937498       7.937498    6[1-(0),6-(1,6),6-(6,6)]
   441       8.370164       8.370164       8.370164    6[6-(1,6),6-(6,8),6-(7,8)]
   442       25.33555       25.33555       25.33555    6[6-(6,6),7-(7,25),8-(25)]
   443      25.228267      25.228267      25.228267    6[6-(1,1),7-(7,25),8-(25)]
   444      15.771162      15.771162      15.771162    6[1-(0),1-(0),6-(7,8)]
   445       25.75767       25.75767       25.75767    6[1-(0),6-(1,6),7-(6,25)]
   446      24.887066      24.887066      24.887066    6[1-(0),6-(1,7),6-(6,6)]
   447      23.518719      23.518719      23.518719    6[6-(1,1,6),6-(1,6),6-(1,6)]
   448       23.16344       23.16344       23.16344    6[1-(0),6-(1,7),6-(6,6)]
   449      24.088567      24.088567      24.088567    6[1-(0),6-(1,6),7-(6,25)]
   450      22.546105      22.546105      22.546105    6[1-(0),1-(0),6-(1,1,6),6-(6,6)]
   451      21.098602      21.098602      21.098602    6[6-(1,6),6-(6,6),8-(25)]
   452      20.393325      20.393325      20.393325    6[1-(0),6-(1,6),6-(6,8)]
   453       19.20086       19.20086       19.20086    6[1-(0),6-(1,6),6-(1,6)]
   454      18.706637      18.706637      18.706637    6[1-(0),6-(1,6),6-(1,6)]
   455      19.471713      19.471713      19.471713    6[1-(0),6-(1,6),6-(6,6)]
   456      20.664179      20.664179      20.664179    6[6-(1,6),6-(6,8),6-(7,8)]
   457       21.37825       21.37825       21.37825    6[6-(6,6),7-(7,25),8-(25)]
   458      33.014505      33.014505      33.014505    6[6-(1,1,6),7-(7,25),8-(25)]
   459      16.230276      16.230276      16.230276    6[1-(0),1-(0),6-(1,1,1),6-(7,8)]
   460      17.222237      17.222237      17.222237    6[1-(0),1-(0),1-(0),6-(1,1,6)]
   461       4.653793       4.653793       4.653793    6[6-(1,6),6-(6,6),8-(25)]
   462       5.381938       5.381938       5.381938    6[1-(0),6-(1,6),6-(6,8)]
   463       5.137467       5.137467       5.137467    6[1-(0),6-(1,6),6-(1,6)]
   464       4.092739       4.092739       4.092739    6[1-(0),6-(1,6),6-(1,6)]
   465       3.324141       3.324141       3.324141    6[1-(0),6-(1,6),6-(6,6)]
   466       3.573889       3.573889       3.573889    6[6-(1,6),6-(6,8),6-(7,8)]
   467      11.565912      11.565912      11.565912    6[6-(6,6),7-(7,25),8-(25)]
   468      11.323192      11.323192      11.323192    6[6-(1,1,6),7-(7,25),8-(25)]
   469       10.70585       10.70585       10.70585    6[1-(0),1-(0),6-(1,1,1),6-(7,8)]
   470      20.382804      20.382804      20.382804    6[1-(0),1-(0),1-(0),6-(1,1,6)]
   471      19.352126      19.352126      19.352126    6[1-(0),6-(1,6),7-(6,25)]
   472      20.185795      20.185795      20.185795    6[1-(0),6-(1,7),6-(6,6)]
   473      20.753888      20.753888      20.753888    6[6-(1,1,6),6-(1,6),6-(1,6)]
   474      20.310673      20.310673      20.310673    6[1-(0),6-(1,7),6-(6,6)]
   475      19.499868      19.499868      19.499868    6[1-(0),6-(1,6),7-(6,25)]
   476       21.70188       21.70188       21.70188    6[1-(0),1-(0),6-(1,1,6),6-(6,6)]
   477      12.547323      12.547323      12.547323    6[6-(1,6),6-(6,6),8-(25)]
   478      12.014405      12.014405      12.014405    6[1-(0),6-(1,6),6-(6,8)]
   479      12.476967      12.476967      12.476967    6[1-(0),6-(1,6),6-(1,6)]
   480      13.525213      13.525213      13.525213    6[1-(0),6-(1,6),6-(1,6)]
   481      14.047579      14.047579      14.047579    6[1-(0),6-(1,6),6-(6,6)]
   482      13.614916      13.614916      13.614916    6[6-(1,6),6-(6,8),6-(7,8)]
   483      14.237533      14.237533      14.237533    6[6-(6,6),7-(7,25),8-(25)]
   484      14.344825      14.344825      14.344825    6[6-(1,1),7-(7,25),8-(25)]
   485       6.213857       6.213857       6.213857    6[1-(0),1-(0),6-(7,8)]
   486      13.815418      13.815418      13.815418    6[1-(0),6-(1,6),7-(6,25)]
   487      14.686023      14.686023      14.686023    6[1-(0),6-(1,7),6-(6,6)]
   488       16.05437       16.05437       16.05437    6[6-(1,1,6),6-(1,6),6-(1,6)]
   489       16.40965       16.40965       16.40965    6[1-(0),6-(1,7),6-(6,6)]
   490      15.484522      15.484522      15.484522    6[1-(0),6-(1,6),7-(6,25)]
   491      17.026986      17.026986      17.026986    6[1-(0),1-(0),6-(1,1,6),6-(6,6)]
   492      18.474486      18.474486      18.474486    6[6-(1,6),6-(6,6),8-(25)]
   493      19.179763      19.179763      19.179763    6[1-(0),6-(1,6),6-(6,8)]
   494       20.37223       20.37223       20.37223    6[1-(0),6-(1,6),6-(1,6)]
   495      20.866455      20.866455      20.866455    6[1-(0),6-(1,6),6-(1,6)]
   496      20.101379      20.101379      20.101379    6[1-(0),6-(1,6),6-(6,6)]
   497      18.908912      18.908912      18.908912    6[6-(1,6),6-(6,8),6-(7,8)]
   498      18.194841      18.194841      18.194841    6[6-(6,6),7-(7,25),8-(25)]
   499      15.352621      15.352621      15.352621    6[6-(1,1,6),7-(7,25),8-(25)]
   500      14.548851      14.548851      14.548851    6[1-(0),1-(0),6-(1,1,1),6-(7,8)]
   501      13.556887      13.556887      13.556887    6[1-(0),1-(0),1-(0),6-(1,1,6)]
   502      17.331229      17.331229      17.331229    6[6-(1,6),6-(6,6),8-(25)]
   503      16.603086      16.603086      16.603086    6[1-(0),6-(1,6),6-(6,8)]
   504      16.847557      16.847557      16.847557    6[1-(0),6-(1,6),6-(1,6)]
   505      17.892282      17.892282      17.892282    6[1-(0),6-(1,6),6-(1,6)]
   506      18.660878      18.660878      18.660878    6[1-(0),6-(1,6),6-(6,6)]
   507       18.41113       18.41113       18.41113    6[6-(1,6),6-(6,8),6-(7,8)]
   508      28.007181      28.007181      28.007181    6[6-(6,6),7-(7,25),8-(25)]
   509      28.249898      28.249898      28.249898    6[6-(1,1,6),7-(7,25),8-(25)]
   510      28.867237      28.867237      28.867237    6[1-(0),1-(0),6-(1,1,1),6-(7,8)]
   511      27.984319      27.984319      27.984319    6[1-(0),1-(0),1-(0),6-(1,1,6)]
   512       20.22096       20.22096       20.22096    6[1-(0),6-(1,6),7-(6,25)]
   513       19.38729       19.38729       19.38729    6[1-(0),6-(1,7),6-(6,6)]
   514        18.8192        18.8192        18.8192    6[6-(1,1,6),6-(1,6),6-(1,6)]
   515      19.262418      19.262418      19.262418    6[1-(0),6-(1,7),6-(6,6)]
   516      20.073224      20.073224      20.073224    6[1-(0),6-(1,6),7-(6,25)]
   517      17.871208      17.871208      17.871208    6[1-(0),1-(0),6-(1,1,6),6-(6,6)]
   518      21.341311      21.341311      21.341311    6[6-(1,6),6-(6,6),8-(25)]
   519      20.808397      20.808397      20.808397    6[1-(0),6-(1,6),6-(6,8)]
   520      21.270963      21.270963      21.270963    6[1-(0),6-(1,6),6-(1,6)]
   521      22.319207      22.319207      22.319207    6[1-(0),6-(1,6),6-(1,6)]
   522      22.841568      22.841568      22.841568    6[1-(0),6-(1,6),6-(6,6)]
   523      22.408902      22.408902      22.408902    6[6-(1,6),6-(6,8),6-(7,8)]
   524      23.031515      23.031515      23.031515    6[6-(6,6),7-(7,25),8-(25)]
   525       5.550797       5.550797       5.550797    6[6-(1,1),7-(7,25),8-(25)]
   526       6.213862       6.213862       6.213862    6[1-(0),1-(0),6-(7,8)]
   527      22.609406      22.609406      22.609406    6[1-(0),6-(1,6),7-(6,25)]
   528      23.480013      23.480013      23.480013    6[1-(0),6-(1,7),6-(6,6)]
   529      24.848358      24.848358      24.848358    6[6-(1,1,6),6-(1,6),6-(1,6)]
   530       7.615634       7.615634       7.615634    6[1-(0),6-(1,7),6-(6,6)]
   531      24.278504      24.278504      24.278504    6[1-(0),6-(1,6),7-(6,25)]
   532       8.232976       8.232976       8.232976    6[1-(0),1-(0),6-(1,1,6),6-(6,6)]
   533       9.680461       9.680461       9.680461    6[6-(1,6),6-(6,6),8-(25)]
   534      10.385741      10.385741      10.385741    6[1-(0),6-(1,6),6-(6,8)]
   535      11.578207      11.578207      11.578207    6[1-(0),6-(1,6),6-(1,6)]
   536      12.072427      12.072427      12.072427    6[1-(0),6-(1,6),6-(1,6)]
   537      11.307348      11.307348      11.307348    6[1-(0),6-(1,6),6-(6,6)]
   538      10.114882      10.114882      10.114882    6[6-(1,6),6-(6,8),6-(7,8)]
   539       9.400807       9.400807       9.400807    6[6-(6,6),7-(7,25),8-(25)]
   540      15.352623      15.352623      15.352623    6[6-(1,1,6),7-(7,25),8-(25)]
   541       14.54885       14.54885       14.54885    6[1-(0),1-(0),6-(1,1,1),6-(7,8)]
   542      13.556888      13.556888      13.556888    6[1-(0),1-(0),1-(0),6-(1,1,6)]
   543       17.33124       17.33124       17.33124    6[6-(1,6),6-(6,6),8-(25)]
   544      16.603096      16.603096      16.603096    6[1-(0),6-(1,6),6-(6,8)]
   545      16.847571      16.847571      16.847571    6[1-(0),6-(1,6),6-(1,6)]
   546        17.8923        17.8923        17.8923    6[1-(0),6-(1,6),6-(1,6)]
   547      18.660896      18.660896      18.660896    6[1-(0),6-(1,6),6-(6,6)]
   548      18.411145      18.411145      18.411145    6[6-(1,6),6-(6,8),6-(7,8)]
   549      19.213157      19.213157      19.213157    6[6-(6,6),7-(7,25),8-(25)]
   550      19.455869      19.455869      19.455869    6[6-(1,1,6),7-(7,25),8-(25)]
   551      20.073208      20.073208      20.073208    6[1-(0),1-(0),6-(1,1,1),6-(7,8)]
   552      27.984328      27.984328      27.984328    6[1-(0),1-(0),1-(0),6-(1,1,6)]
   553      11.426963      11.426963      11.426963    6[1-(0),6-(1,6),7-(6,25)]
   554      10.593291      10.593291      10.593291    6[1-(0),6-(1,7),6-(6,6)]
   555      10.025196      10.025196      10.025196    6[6-(1,1,6),6-(1,6),6-(1,6)]
   556      10.468413      10.468413      10.468413    6[1-(0),6-(1,7),6-(6,6)]
   557      11.279221      11.279221      11.279221    6[1-(0),6-(1,6),7-(6,25)]
   558       9.077202       9.077202       9.077202    6[1-(0),1-(0),6-(1,1,6),6-(6,6)]
   559      16.944316      16.944316      16.944316    6[6-(1,6),6-(6,6),8-(25)]
   560      16.411399      16.411399      16.411399    6[1-(0),6-(1,6),6-(6,8)]
   561      16.873962      16.873962      16.873962    6[1-(0),6-(1,6),6-(1,6)]
   562      17.922205      17.922205      17.922205    6[1-(0),6-(1,6),6-(1,6)]
   563      18.444569      18.444569      18.444569    6[1-(0),6-(1,6),6-(6,6)]
   564      18.011906      18.011906      18.011906    6[6-(1,6),6-(6,8),6-(7,8)]
   565      18.634522      18.634522      18.634522    6[6-(6,6),7-(7,25),8-(25)]
   566      18.741813      18.741813      18.741813    6[6-(1,1),7-(7,25),8-(25)]
   567      19.404881      19.404881      19.404881    6[1-(0),1-(0),6-(7,8)]
   568      18.212418      18.212418      18.212418    6[1-(0),6-(1,6),7-(6,25)]
   569      19.083026      19.083026      19.083026    6[1-(0),6-(1,7),6-(6,6)]
   570      20.451372      20.451372      20.451372    6[6-(1,1,6),6-(1,6),6-(1,6)]
   571      20.806648      20.806648      20.806648    6[1-(0),6-(1,7),6-(6,6)]
   572      19.881518      19.881518      19.881518    6[1-(0),6-(1,6),7-(6,25)]
   573       21.42399       21.42399       21.42399    6[1-(0),1-(0),6-(1,1,6),6-(6,6)]
   574      22.871473      22.871473      22.871473    6[6-(1,6),6-(6,6),8-(25)]
   575      23.576753      23.576753      23.576753    6[1-(0),6-(1,6),6-(6,8)]
   576      24.769221      24.769221      24.769221    6[1-(0),6-(1,6),6-(1,6)]
   577      25.263443      25.263443      25.263443    6[1-(0),6-(1,6),6-(1,6)]
   578      24.498364      24.498364      24.498364    6[1-(0),6-(1,6),6-(6,6)]
   579      23.305896      23.305896      23.305896    6[6-(1,6),6-(6,8),6-(7,8)]
   580      22.591822      22.591822      22.591822    6[6-(6,6),7-(7,25),8-(25)]
   581      19.749598      19.749598      19.749598    6[6-(1,1,6),7-(7,25),8-(25)]
   582      18.945825      18.945825      18.945825    6[1-(0),1-(0),6-(1,1,1),6-(7,8)]
   583       17.95386       17.95386       17.95386    6[1-(0),1-(0),1-(0),6-(1,1,6)]
   584      12.934261      12.934261      12.934261    6[6-(1,6),6-(6,6),8-(25)]
   585       12.20612       12.20612       12.20612    6[1-(0),6-(1,6),6-(6,8)]
   586      12.450595      12.450595      12.450595    6[1-(0),6-(1,6),6-(1,6)]
   587      13.495322      13.495322      13.495322    6[1-(0),6-(1,6),6-(1,6)]
   588      14.263915      14.263915      14.263915    6[1-(0),6-(1,6),6-(6,6)]
   589      14.014164      14.014164      14.014164    6[6-(1,6),6-(6,8),6-(7,8)]
   590      14.816174      14.816174      14.816174    6[6-(6,6),7-(7,25),8-(25)]
   591      15.058883      15.058883      15.058883    6[6-(1,1,6),7-(7,25),8-(25)]
   592      15.676219      15.676219      15.676219    6[1-(0),1-(0),6-(1,1,1),6-(7,8)]
   593      14.793299      14.793299      14.793299    6[1-(0),1-(0),1-(0),6-(1,1,6)]
   594      24.617973      24.617973      24.617973    6[1-(0),6-(1,6),7-(6,25)]
   595        23.7843        23.7843        23.7843    6[1-(0),6-(1,7),6-(6,6)]
   596      23.216208      23.216208      23.216208    6[6-(1,1,6),6-(1,6),6-(1,6)]
   597      23.659428      23.659428      23.659428    6[1-(0),6-(1,7),6-(6,6)]
   598      24.470237      24.470237      24.470237    6[1-(0),6-(1,6),7-(6,25)]
   599      22.268213      22.268213      22.268213    6[1-(0),1-(0),6-(1,1,6),6-(6,6)]
   600      25.738318      25.738318      25.738318    6[6-(1,6),6-(6,6),8-(25)]
   601      25.205403      25.205403      25.205403    6[1-(0),6-(1,6),6-(6,8)]
   602      25.667969      25.667969      25.667969    6[1-(0),6-(1,6),6-(1,6)]
   603      26.716215      26.716215      26.716215    6[1-(0),6-(1,6),6-(1,6)]
   604      27.238578      27.238578      27.238578    6[1-(0),6-(1,6),6-(6,6)]
   605      26.805912      26.805912      26.805912    6[6-(1,6),6-(6,8),6-(7,8)]
   606       9.840526       9.840526       9.840526    6[6-(6,6),7-(7,25),8-(25)]
   607       9.947809       9.947809       9.947809    6[6-(1,1),7-(7,25),8-(25)]
   608      10.610876      10.610876      10.610876    6[1-(0),1-(0),6-(7,8)]
   609       9.418406       9.418406       9.418406    6[1-(0),6-(1,6),7-(6,25)]
   610       10.28901       10.28901       10.28901    6[1-(0),6-(1,7),6-(6,6)]
   611      11.657357      11.657357      11.657357    6[6-(1,1,6),6-(1,6),6-(1,6)]
   612      12.012636      12.012636      12.012636    6[1-(0),6-(1,7),6-(6,6)]
   613      11.087509      11.087509      11.087509    6[1-(0),6-(1,6),7-(6,25)]
   614      12.629971      12.629971      12.629971    6[1-(0),1-(0),6-(1,1,6),6-(6,6)]
   615      14.077474      14.077474      14.077474    6[6-(1,6),6-(6,6),8-(25)]
   616      14.782751      14.782751      14.782751    6[1-(0),6-(1,6),6-(6,8)]
   617      15.975216      15.975216      15.975216    6[1-(0),6-(1,6),6-(1,6)]
   618      16.469439      16.469439      16.469439    6[1-(0),6-(1,6),6-(1,6)]
   619      15.704363      15.704363      15.704363    6[1-(0),6-(1,6),6-(6,6)]
   620      14.511897      14.511897      14.511897    6[6-(1,6),6-(6,8),6-(7,8)]
   621      13.797826      13.797826      13.797826    6[6-(6,6),7-(7,25),8-(25)]
   622       2.161571       2.161571       2.161571    6[6-(1,1,6),7-(7,25),8-(25)]
   623        18.9458        18.9458        18.9458    6[1-(0),1-(0),6-(1,1,1),6-(7,8)]
   624      17.953839      17.953839      17.953839    6[1-(0),1-(0),1-(0),6-(1,1,6)]
   625      30.522283      30.522283      30.522283    6[6-(1,6),6-(6,6),8-(25)]
   626      29.794138      29.794138      29.794138    6[1-(0),6-(1,6),6-(6,8)]
   627      30.038609      30.038609      30.038609    6[1-(0),6-(1,6),6-(1,6)]
   628      31.083337      31.083337      31.083337    6[1-(0),6-(1,6),6-(1,6)]
   629      31.851935      31.851935      31.851935    6[1-(0),6-(1,6),6-(6,6)]
   630      31.602187      31.602187      31.602187    6[6-(1,6),6-(6,8),6-(7,8)]
   631      23.610164      23.610164      23.610164    6[6-(6,6),7-(7,25),8-(25)]
   632      23.852884      23.852884      23.852884    6[6-(1,1,6),7-(7,25),8-(25)]
   633      24.470226      24.470226      24.470226    6[1-(0),1-(0),6-(1,1,1),6-(7,8)]
   634      14.793272      14.793272      14.793272    6[1-(0),1-(0),1-(0),6-(1,1,6)]
   635       15.82395       15.82395       15.82395    6[1-(0),6-(1,6),7-(6,25)]
   636      14.990281      14.990281      14.990281    6[1-(0),6-(1,7),6-(6,6)]
   637      14.422188      14.422188      14.422188    6[6-(1,1,6),6-(1,6),6-(1,6)]
   638      14.865403      14.865403      14.865403    6[1-(0),6-(1,7),6-(6,6)]
   639      15.676208      15.676208      15.676208    6[1-(0),6-(1,6),7-(6,25)]
   640      13.474196      13.474196      13.474196    6[1-(0),1-(0),6-(1,1,6),6-(6,6)]
   641      21.260402      21.260402      21.260402    7[6-(6,8),7-(6,25),25-(7,7,8,8,8)]
   642      20.548085      20.548085      20.548085    7[6-(6,8),7-(6,25),25-(7,8,8,8)]
   643      20.982514      20.982514      20.982514    7[6-(1,6),6-(1,6),25-(7,7,8,8,8)]
   644      18.138526      18.138526      18.138526    7[6-(6,8),7-(6,25),25-(7,8,8,8)]
   645      18.743551      18.743551      18.743551    7[6-(6,8),7-(6,25),25-(7,7,8,8,8)]
   646       7.418643       7.418643       7.418643    7[6-(6,8),7-(6,25),25-(7,7,8,8,8)]
   647       6.657083       6.657083       6.657083    7[6-(6,8),7-(6,25),25-(7,7,8,8,8)]
   648      14.652602      14.652602      14.652602    7[6-(1,6),6-(1,6),25-(7,7,8,8,8)]
   649      12.466423      12.466423      12.466423    7[6-(6,8),7-(6,25),25-(7,7,8,8,8)]
   650      29.342112      29.342112      29.342112    7[6-(6,8),7-(6,25),25-(7,8,8,8)]
   651       12.18853       12.18853       12.18853    7[6-(1,6),6-(1,6),25-(7,7,8,8,8)]
   652      18.138521      18.138521      18.138521    7[6-(6,8),7-(6,25),25-(7,8,8,8)]
   653       18.74355       18.74355       18.74355    7[6-(6,8),7-(6,25),25-(7,7,8,8,8)]
   654       16.21267       16.21267       16.21267    7[6-(6,8),7-(6,25),25-(7,7,8,8,8)]
   655      15.451109      15.451109      15.451109    7[6-(6,8),7-(6,25),25-(7,7,8,8,8)]
   656        23.4466        23.4466        23.4466    7[6-(1,6),6-(1,6),25-(7,7,8,8,8)]
   657      16.863413      16.863413      16.863413    7[6-(6,8),7-(6,25),25-(7,7,8,8,8)]
   658      16.151099      16.151099      16.151099    7[6-(6,8),7-(6,25),25-(7,8,8,8)]
   659      16.585517      16.585517      16.585517    7[6-(1,6),6-(1,6),25-(7,7,8,8,8)]
   660      13.741545      13.741545      13.741545    7[6-(6,8),7-(6,25),25-(7,8,8,8)]
   661      14.346574      14.346574      14.346574    7[6-(6,8),7-(6,25),25-(7,7,8,8,8)]
   662      20.609653      20.609653      20.609653    7[6-(6,8),7-(6,25),25-(7,7,8,8,8)]
   663      19.848095      19.848095      19.848095    7[6-(6,8),7-(6,25),25-(7,7,8,8,8)]
   664      10.255587      10.255587      10.255587    7[6-(1,6),6-(1,6),25-(7,7,8,8,8)]
   665      25.657412      25.657412      25.657412    7[6-(6,8),7-(6,25),25-(7,7,8,8,8)]
   666      24.945098      24.945098      24.945098    7[6-(6,8),7-(6,25),25-(7,8,8,8)]
   667      25.379527      25.379527      25.379527    7[6-(1,6),6-(1,6),25-(7,7,8,8,8)]
   668      31.329577      31.329577      31.329577    7[6-(6,8),7-(6,25),25-(7,8,8,8)]
   669      31.934603      31.934603      31.934603    7[6-(6,8),7-(6,25),25-(7,7,8,8,8)]
   670       11.81566       11.81566       11.81566    7[6-(6,8),7-(6,25),25-(7,7,8,8,8)]
   671      11.054097      11.054097      11.054097    7[6-(6,8),7-(6,25),25-(7,7,8,8,8)]
   672      19.049614      19.049614      19.049614    7[6-(1,6),6-(1,6),25-(7,7,8,8,8)]
   673      13.915674      13.915674      13.915674    7[6-(6,8),7-(6,25),25-(7,7,8,8,8)]
   674      14.627991      14.627991      14.627991    7[6-(6,8),7-(6,25),25-(7,8,8,8)]
   675      14.193562      14.193562      14.193562    7[6-(1,6),6-(1,6),25-(7,7,8,8,8)]
   676       17.03755       17.03755       17.03755    7[6-(6,8),7-(6,25),25-(7,8,8,8)]
   677      16.432525      16.432525      16.432525    7[6-(6,8),7-(6,25),25-(7,7,8,8,8)]
   678      27.757433      27.757433      27.757433    7[6-(6,8),7-(6,25),25-(7,7,8,8,8)]
   679      28.518993      28.518993      28.518993    7[6-(6,8),7-(6,25),25-(7,7,8,8,8)]
   680      20.523474      20.523474      20.523474    7[6-(1,6),6-(1,6),25-(7,7,8,8,8)]
   681      22.709653      22.709653      22.709653    7[6-(6,8),7-(6,25),25-(7,7,8,8,8)]
   682       5.833964       5.833964       5.833964    7[6-(6,8),7-(6,25),25-(7,8,8,8)]
   683      22.987546      22.987546      22.987546    7[6-(1,6),6-(1,6),25-(7,7,8,8,8)]
   684      17.037555      17.037555      17.037555    7[6-(6,8),7-(6,25),25-(7,8,8,8)]
   685      16.432526      16.432526      16.432526    7[6-(6,8),7-(6,25),25-(7,7,8,8,8)]
   686      18.963406      18.963406      18.963406    7[6-(6,8),7-(6,25),25-(7,7,8,8,8)]
   687      19.724967      19.724967      19.724967    7[6-(6,8),7-(6,25),25-(7,7,8,8,8)]
   688      11.729476      11.729476      11.729476    7[6-(1,6),6-(1,6),25-(7,7,8,8,8)]
   689      18.312663      18.312663      18.312663    7[6-(6,8),7-(6,25),25-(7,7,8,8,8)]
   690      19.024977      19.024977      19.024977    7[6-(6,8),7-(6,25),25-(7,8,8,8)]
   691      18.590559      18.590559      18.590559    7[6-(1,6),6-(1,6),25-(7,7,8,8,8)]
   692      21.434531      21.434531      21.434531    7[6-(6,8),7-(6,25),25-(7,8,8,8)]
   693      20.829502      20.829502      20.829502    7[6-(6,8),7-(6,25),25-(7,7,8,8,8)]
   694      14.566423      14.566423      14.566423    7[6-(6,8),7-(6,25),25-(7,7,8,8,8)]
   695      15.327981      15.327981      15.327981    7[6-(6,8),7-(6,25),25-(7,7,8,8,8)]
   696      24.920489      24.920489      24.920489    7[6-(1,6),6-(1,6),25-(7,7,8,8,8)]
   697       9.518664       9.518664       9.518664    7[6-(6,8),7-(6,25),25-(7,7,8,8,8)]
   698      10.230978      10.230978      10.230978    7[6-(6,8),7-(6,25),25-(7,8,8,8)]
   699       9.796549       9.796549       9.796549    7[6-(1,6),6-(1,6),25-(7,7,8,8,8)]
   700       3.846499       3.846499       3.846499    7[6-(6,8),7-(6,25),25-(7,8,8,8)]
   701       3.241473       3.241473       3.241473    7[6-(6,8),7-(6,25),25-(7,7,8,8,8)]
   702      23.360416      23.360416      23.360416    7[6-(6,8),7-(6,25),25-(7,7,8,8,8)]
   703      24.121979      24.121979      24.121979    7[6-(6,8),7-(6,25),25-(7,7,8,8,8)]
   704      16.126462      16.126462      16.126462    7[6-(1,6),6-(1,6),25-(7,7,8,8,8)]
   705      23.142321      23.142321      23.142321    8[6-(6,6),25-(7,7,7,8,8)]
   706      20.055624      20.055624      20.055624    8[6-(6,7),25-(7,7,8,8)]
   707      21.703617      21.703617      21.703617    8[6-(6,7),25-(7,7,7,8,8)]
   708      17.785012      17.785012      17.785012    8[6-(6,6),25-(7,7,8,8)]
   709       16.49809       16.49809       16.49809    8[6-(6,7),25-(7,7,7,8,8)]
   710      20.210745      20.210745      20.210745    8[6-(6,7),25-(7,7,8,8)]
   711      18.180776      18.180776      18.180776    8[6-(6,6),25-(7,7,7,8,8)]
   712      23.777949      23.777949      23.777949    8[6-(6,7),25-(7,7,7,8,8)]
   713       7.819647       7.819647       7.819647    8[6-(6,7),25-(7,7,7,8,8)]
   714      14.348336      14.348336      14.348336    8[6-(6,6),25-(7,7,7,8,8)]
   715      11.261645      11.261645      11.261645    8[6-(6,7),25-(7,7,8,8)]
   716      12.909643      12.909643      12.909643    8[6-(6,7),25-(7,7,7,8,8)]
   717      26.579035      26.579035      26.579035    8[6-(6,6),25-(7,7,8,8)]
   718      16.498091      16.498091      16.498091    8[6-(6,7),25-(7,7,7,8,8)]
   719      20.210738      20.210738      20.210738    8[6-(6,7),25-(7,7,8,8)]
   720      18.180769      18.180769      18.180769    8[6-(6,6),25-(7,7,7,8,8)]
   721      14.983969      14.983969      14.983969    8[6-(6,7),25-(7,7,7,8,8)]
   722      16.613679      16.613679      16.613679    8[6-(6,7),25-(7,7,7,8,8)]
   723      18.745328      18.745328      18.745328    8[6-(6,6),25-(7,7,7,8,8)]
   724      15.658638      15.658638      15.658638    8[6-(6,7),25-(7,7,8,8)]
   725      17.306627      17.306627      17.306627    8[6-(6,7),25-(7,7,7,8,8)]
   726      13.388025      13.388025      13.388025    8[6-(6,6),25-(7,7,8,8)]
   727      12.101112      12.101112      12.101112    8[6-(6,7),25-(7,7,7,8,8)]
   728      15.813766      15.813766      15.813766    8[6-(6,7),25-(7,7,8,8)]
   729      22.577748      22.577748      22.577748    8[6-(6,6),25-(7,7,7,8,8)]
   730      19.380954      19.380954      19.380954    8[6-(6,7),25-(7,7,7,8,8)]
   731      21.010663      21.010663      21.010663    8[6-(6,7),25-(7,7,7,8,8)]
   732       9.951329       9.951329       9.951329    8[6-(6,6),25-(7,7,7,8,8)]
   733       24.45263       24.45263       24.45263    8[6-(6,7),25-(7,7,8,8)]
   734      26.100633      26.100633      26.100633    8[6-(6,7),25-(7,7,7,8,8)]
   735      22.182022      22.182022      22.182022    8[6-(6,6),25-(7,7,8,8)]
   736      29.689146      29.689146      29.689146    8[6-(6,7),25-(7,7,7,8,8)]
   737      33.401793      33.401793      33.401793    8[6-(6,7),25-(7,7,8,8)]
   738       4.989722       4.989722       4.989722    8[6-(6,6),25-(7,7,7,8,8)]
   739      10.586964      10.586964      10.586964    8[6-(6,7),25-(7,7,7,8,8)]
   740      12.216662      12.216662      12.216662    8[6-(6,7),25-(7,7,7,8,8)]
   741      12.033755      12.033755      12.033755    8[6-(6,6),25-(7,7,7,8,8)]
   742      15.120452      15.120452      15.120452    8[6-(6,7),25-(7,7,8,8)]
   743      13.472459      13.472459      13.472459    8[6-(6,7),25-(7,7,7,8,8)]
   744      17.391064      17.391064      17.391064    8[6-(6,6),25-(7,7,8,8)]
   745      18.677986      18.677986      18.677986    8[6-(6,7),25-(7,7,7,8,8)]
   746      14.965331      14.965331      14.965331    8[6-(6,7),25-(7,7,8,8)]
   747        16.9953        16.9953        16.9953    8[6-(6,6),25-(7,7,7,8,8)]
   748      11.398127      11.398127      11.398127    8[6-(6,7),25-(7,7,7,8,8)]
   749      27.356429      27.356429      27.356429    8[6-(6,7),25-(7,7,7,8,8)]
   750       20.82774       20.82774       20.82774    8[6-(6,6),25-(7,7,7,8,8)]
   751      23.914431      23.914431      23.914431    8[6-(6,7),25-(7,7,8,8)]
   752      22.266433      22.266433      22.266433    8[6-(6,7),25-(7,7,7,8,8)]
   753       8.597041       8.597041       8.597041    8[6-(6,6),25-(7,7,8,8)]
   754      18.677985      18.677985      18.677985    8[6-(6,7),25-(7,7,7,8,8)]
   755      14.965338      14.965338      14.965338    8[6-(6,7),25-(7,7,8,8)]
   756      16.995307      16.995307      16.995307    8[6-(6,6),25-(7,7,7,8,8)]
   757      20.192107      20.192107      20.192107    8[6-(6,7),25-(7,7,7,8,8)]
   758      18.562397      18.562397      18.562397    8[6-(6,7),25-(7,7,7,8,8)]
   759      16.430748      16.430748      16.430748    8[6-(6,6),25-(7,7,7,8,8)]
   760      19.517438      19.517438      19.517438    8[6-(6,7),25-(7,7,8,8)]
   761      17.869449      17.869449      17.869449    8[6-(6,7),25-(7,7,7,8,8)]
   762      21.788051      21.788051      21.788051    8[6-(6,6),25-(7,7,8,8)]
   763      23.074964      23.074964      23.074964    8[6-(6,7),25-(7,7,7,8,8)]
   764       19.36231       19.36231       19.36231    8[6-(6,7),25-(7,7,8,8)]
   765      12.598328      12.598328      12.598328    8[6-(6,6),25-(7,7,7,8,8)]
   766      15.795122      15.795122      15.795122    8[6-(6,7),25-(7,7,7,8,8)]
   767      14.165413      14.165413      14.165413    8[6-(6,7),25-(7,7,7,8,8)]
   768      25.224747      25.224747      25.224747    8[6-(6,6),25-(7,7,7,8,8)]
   769      10.723446      10.723446      10.723446    8[6-(6,7),25-(7,7,8,8)]
   770       9.075443       9.075443       9.075443    8[6-(6,7),25-(7,7,7,8,8)]
   771      12.994054      12.994054      12.994054    8[6-(6,6),25-(7,7,8,8)]
   772        5.48693        5.48693        5.48693    8[6-(6,7),25-(7,7,7,8,8)]
   773       1.774283       1.774283       1.774283    8[6-(6,7),25-(7,7,8,8)]
   774      30.186354      30.186354      30.186354    8[6-(6,6),25-(7,7,7,8,8)]
   775      24.589112      24.589112      24.589112    8[6-(6,7),25-(7,7,7,8,8)]
   776      22.959414      22.959414      22.959414    8[6-(6,7),25-(7,7,7,8,8)]
