# Supplementary material for: A collection of forcefield precursors for metal–organic frameworks
Source: RSC Adv. 2019 Nov 13;9(63):36492–507. doi: 10.1039/c9ra07327b (PMC9075174; doi:10.1039/c9ra07327b)
Supplement: RA-009-C9RA07327B-s2798 [file RA-009-C9RA07327B-s2798.txt]

XALBIW_clean

17.564200    0.000000    0.000000
8.782103    28.742366    0.000000
8.782103    -0.000030    28.742366

     1      16.109186      16.109186      16.109186    25[7-(6,7),7-(6,7),8-(6),8-(6),8-(6)]
     2       8.718783       8.718783       8.718783    25[7-(6,6),7-(6,7),7-(6,7),8-(6),8-(6),8-(6)]
     3      12.619179      12.619179      12.619179    25[7-(6,6),7-(6,7),7-(6,7),8-(6),8-(6),8-(6)]
     4       7.327084       7.327084       7.327084    25[7-(6,7),7-(6,7),8-(6),8-(6),8-(6)]
     5      17.501061      17.501061      17.501061    25[7-(6,6),7-(6,7),7-(6,7),8-(6),8-(6),8-(6)]
     6      21.401277      21.401277      21.401277    25[7-(6,6),7-(6,7),7-(6,7),8-(6),8-(6),8-(6)]
     7      20.500234      20.500234      20.500234    25[7-(6,7),7-(6,7),8-(6),8-(6),8-(6)]
     8      21.892022      21.892022      21.892022    25[7-(6,6),7-(6,7),7-(6,7),8-(6),8-(6),8-(6)]
     9      17.010228      17.010228      17.010228    25[7-(6,6),7-(6,7),7-(6,7),8-(6),8-(6),8-(6)]
    10      11.718135      11.718135      11.718135    25[7-(6,7),7-(6,7),8-(6),8-(6),8-(6)]
    11      13.109922      13.109922      13.109922    25[7-(6,6),7-(6,7),7-(6,7),8-(6),8-(6),8-(6)]
    12      25.792328      25.792328      25.792328    25[7-(6,6),7-(6,7),7-(6,7),8-(6),8-(6),8-(6)]
    13       19.01922       19.01922       19.01922    25[7-(6,7),7-(6,7),8-(6),8-(6),8-(6)]
    14      26.409623      26.409623      26.409623    25[7-(6,6),7-(6,7),7-(6,7),8-(6),8-(6),8-(6)]
    15      22.509227      22.509227      22.509227    25[7-(6,6),7-(6,7),7-(6,7),8-(6),8-(6),8-(6)]
    16      27.801322      27.801322      27.801322    25[7-(6,7),7-(6,7),8-(6),8-(6),8-(6)]
    17      17.627345      17.627345      17.627345    25[7-(6,6),7-(6,7),7-(6,7),8-(6),8-(6),8-(6)]
    18      13.727129      13.727129      13.727129    25[7-(6,6),7-(6,7),7-(6,7),8-(6),8-(6),8-(6)]
    19      14.628172      14.628172      14.628172    25[7-(6,7),7-(6,7),8-(6),8-(6),8-(6)]
    20      13.236384      13.236384      13.236384    25[7-(6,6),7-(6,7),7-(6,7),8-(6),8-(6),8-(6)]
    21      18.118178      18.118178      18.118178    25[7-(6,6),7-(6,7),7-(6,7),8-(6),8-(6),8-(6)]
    22      23.410271      23.410271      23.410271    25[7-(6,7),7-(6,7),8-(6),8-(6),8-(6)]
    23      22.018484      22.018484      22.018484    25[7-(6,6),7-(6,7),7-(6,7),8-(6),8-(6),8-(6)]
    24       9.336078       9.336078       9.336078    25[7-(6,6),7-(6,7),7-(6,7),8-(6),8-(6),8-(6)]
    25      18.834095      18.834095      18.834095    1[6-(6,6)]
    26      20.788991      20.788991      20.788991    1[6-(6,6)]
    27      21.691791      21.691791      21.691791    1[6-(6,6)]
    28      20.451759      20.451759      20.451759    1[6-(6,6)]
    29      15.186012      15.186012      15.186012    1[6-(1,6,6)]
    30       14.15675       14.15675       14.15675    1[6-(1,6,6)]
    31       13.84762       13.84762       13.84762    1[6-(1,1,6)]
    32      30.600354      30.600354      30.600354    1[6-(1,1,6)]
    33      30.361481      30.361481      30.361481    1[6-(1,1,6)]
    34      19.404933      19.404933      19.404933    1[6-(6,6)]
    35      19.013252      19.013252      19.013252    1[6-(6,6)]
    36      17.211165      17.211165      17.211165    1[6-(6,6)]
    37       7.080131       7.080131       7.080131    1[6-(6,6)]
    38       5.585417       5.585417       5.585417    1[6-(1,6,6)]
    39      23.411324      23.411324      23.411324    1[6-(1,6,6)]
    40       7.715955       7.715955       7.715955    1[6-(1,1,6)]
    41       6.760462       6.760462       6.760462    1[6-(1,1,6)]
    42        7.91443        7.91443        7.91443    1[6-(1,1,6)]
    43        10.1767        10.1767        10.1767    1[6-(6,7)]
    44       11.62399       11.62399       11.62399    1[6-(6,6)]
    45      11.792606      11.792606      11.792606    1[6-(6,6)]
    46      10.464752      10.464752      10.464752    1[6-(6,7)]
    47      13.375141      13.375141      13.375141    1[6-(1,6,6)]
    48      12.284404      12.284404      12.284404    1[6-(1,6,6)]
    49      11.274463      11.274463      11.274463    1[6-(6,6)]
    50      12.073634      12.073634      12.073634    1[6-(6,6)]
    51      13.798439      13.798439      13.798439    1[6-(6,6)]
    52      14.731098      14.731098      14.731098    1[6-(6,6)]
    53      15.356384      15.356384      15.356384    1[6-(1,6)]
    54       5.488814       5.488814       5.488814    1[6-(1,6)]
    55      14.992804      14.992804      14.992804    1[6-(6,7)]
    56      13.438372      13.438372      13.438372    1[6-(6,6)]
    57      16.399696      16.399696      16.399696    1[6-(6,6)]
    58      17.885627      17.885627      17.885627    1[6-(6,7)]
    59      14.242812      14.242812      14.242812    1[6-(1,6,6)]
    60      13.241653      13.241653      13.241653    1[6-(1,6,6)]
    61      10.051994      10.051994      10.051994    1[6-(6,6)]
    62      12.006889      12.006889      12.006889    1[6-(6,6)]
    63      12.909689      12.909689      12.909689    1[6-(6,6)]
    64      11.669656      11.669656      11.669656    1[6-(6,6)]
    65      15.186012      15.186012      15.186012    1[6-(1,6,6)]
    66       14.15675       14.15675       14.15675    1[6-(1,6,6)]
    67       13.84762       13.84762       13.84762    1[6-(1,1,6)]
    68      13.036154      13.036154      13.036154    1[6-(1,1,6)]
    69      30.361481      30.361481      30.361481    1[6-(1,1,6)]
    70      19.404932      19.404932      19.404932    1[6-(6,6)]
    71       19.01325       19.01325       19.01325    1[6-(6,6)]
    72      17.211163      17.211163      17.211163    1[6-(6,6)]
    73      15.862233      15.862233      15.862233    1[6-(6,6)]
    74       14.36752       14.36752       14.36752    1[6-(1,6,6)]
    75      14.629226      14.629226      14.629226    1[6-(1,6,6)]
    76       7.715954       7.715954       7.715954    1[6-(1,1,6)]
    77       6.760462       6.760462       6.760462    1[6-(1,1,6)]
    78      16.696533      16.696533      16.696533    1[6-(1,1,6)]
    79      18.958801      18.958801      18.958801    1[6-(6,7)]
    80      20.406091      20.406091      20.406091    1[6-(6,6)]
    81      20.574708      20.574708      20.574708    1[6-(6,6)]
    82      19.246855      19.246855      19.246855    1[6-(6,7)]
    83      22.157242      22.157242      22.157242    1[6-(1,6,6)]
    84      21.066505      21.066505      21.066505    1[6-(1,6,6)]
    85      20.056563      20.056563      20.056563    1[6-(6,6)]
    86      20.855734      20.855734      20.855734    1[6-(6,6)]
    87      22.580538      22.580538      22.580538    1[6-(6,6)]
    88      23.513197      23.513197      23.513197    1[6-(6,6)]
    89       6.574282       6.574282       6.574282    1[6-(1,6)]
    90       5.488814       5.488814       5.488814    1[6-(1,6)]
    91      23.774904      23.774904      23.774904    1[6-(6,7)]
    92      22.220473      22.220473      22.220473    1[6-(6,6)]
    93      25.181797      25.181797      25.181797    1[6-(6,6)]
    94      26.667728      26.667728      26.667728    1[6-(6,7)]
    95      23.024914      23.024914      23.024914    1[6-(1,6,6)]
    96      22.023754      22.023754      22.023754    1[6-(1,6,6)]
    97      23.225145      23.225145      23.225145    1[6-(6,6)]
    98       25.18004       25.18004       25.18004    1[6-(6,6)]
    99       26.08284       26.08284       26.08284    1[6-(6,6)]
   100      24.842808      24.842808      24.842808    1[6-(6,6)]
   101       19.57706       19.57706       19.57706    1[6-(1,6,6)]
   102      18.547798      18.547798      18.547798    1[6-(1,6,6)]
   103      18.238668      18.238668      18.238668    1[6-(1,1,6)]
   104      17.427202      17.427202      17.427202    1[6-(1,1,6)]
   105      17.188329      17.188329      17.188329    1[6-(1,1,6)]
   106       23.79598       23.79598       23.79598    1[6-(6,6)]
   107       5.840098       5.840098       5.840098    1[6-(6,6)]
   108      21.602212      21.602212      21.602212    1[6-(6,6)]
   109      20.253281      20.253281      20.253281    1[6-(6,6)]
   110      18.758569      18.758569      18.758569    1[6-(1,6,6)]
   111      19.020275      19.020275      19.020275    1[6-(1,6,6)]
   112      20.889106      20.889106      20.889106    1[6-(1,1,6)]
   113      19.933614      19.933614      19.933614    1[6-(1,1,6)]
   114      21.087582      21.087582      21.087582    1[6-(1,1,6)]
   115       23.34985       23.34985       23.34985    1[6-(6,7)]
   116       24.79714       24.79714       24.79714    1[6-(6,6)]
   117      24.965757      24.965757      24.965757    1[6-(6,6)]
   118      23.637904      23.637904      23.637904    1[6-(6,7)]
   119      26.548291      26.548291      26.548291    1[6-(1,6,6)]
   120      25.457555      25.457555      25.457555    1[6-(1,6,6)]
   121      15.665513      15.665513      15.665513    1[6-(6,6)]
   122      16.464684      16.464684      16.464684    1[6-(6,6)]
   123      18.189488      18.189488      18.189488    1[6-(6,6)]
   124      19.122147      19.122147      19.122147    1[6-(6,6)]
   125      19.747433      19.747433      19.747433    1[6-(1,6)]
   126      18.661966      18.661966      18.661966    1[6-(1,6)]
   127      28.165955      28.165955      28.165955    1[6-(6,7)]
   128      26.611523      26.611523      26.611523    1[6-(6,6)]
   129      12.008647      12.008647      12.008647    1[6-(6,6)]
   130      13.494578      13.494578      13.494578    1[6-(6,7)]
   131       9.851763       9.851763       9.851763    1[6-(1,6,6)]
   132      26.414804      26.414804      26.414804    1[6-(1,6,6)]
   133      14.443045      14.443045      14.443045    1[6-(6,6)]
   134       16.39794       16.39794       16.39794    1[6-(6,6)]
   135       17.30074       17.30074       17.30074    1[6-(6,6)]
   136      16.060707      16.060707      16.060707    1[6-(6,6)]
   137       2.012858       2.012858       2.012858    1[6-(1,6,6)]
   138      18.547796      18.547796      18.547796    1[6-(1,6,6)]
   139      18.238666      18.238666      18.238666    1[6-(1,1,6)]
   140        17.4272        17.4272        17.4272    1[6-(1,1,6)]
   141      17.188327      17.188327      17.188327    1[6-(1,1,6)]
   142       6.231779       6.231779       6.231779    1[6-(6,6)]
   143       5.840098       5.840098       5.840098    1[6-(6,6)]
   144       4.038011       4.038011       4.038011    1[6-(6,6)]
   145      11.471183      11.471183      11.471183    1[6-(6,6)]
   146       9.976468       9.976468       9.976468    1[6-(1,6,6)]
   147      10.238175      10.238175      10.238175    1[6-(1,6,6)]
   148      20.889109      20.889109      20.889109    1[6-(1,1,6)]
   149      19.933616      19.933616      19.933616    1[6-(1,1,6)]
   150      12.305481      12.305481      12.305481    1[6-(1,1,6)]
   151      14.567751      14.567751      14.567751    1[6-(6,7)]
   152      16.015041      16.015041      16.015041    1[6-(6,6)]
   153      16.183657      16.183657      16.183657    1[6-(6,6)]
   154      14.855803      14.855803      14.855803    1[6-(6,7)]
   155      17.766191      17.766191      17.766191    1[6-(1,6,6)]
   156      16.675454      16.675454      16.675454    1[6-(1,6,6)]
   157      24.447613      24.447613      24.447613    1[6-(6,6)]
   158      25.246784      25.246784      25.246784    1[6-(6,6)]
   159      26.971589      26.971589      26.971589    1[6-(6,6)]
   160      10.340048      10.340048      10.340048    1[6-(6,6)]
   161      10.965333      10.965333      10.965333    1[6-(1,6)]
   162      18.661968      18.661968      18.661968    1[6-(1,6)]
   163      19.383853      19.383853      19.383853    1[6-(6,7)]
   164      17.829422      17.829422      17.829422    1[6-(6,6)]
   165      20.790746      20.790746      20.790746    1[6-(6,6)]
   166      22.276677      22.276677      22.276677    1[6-(6,7)]
   167      18.633862      18.633862      18.633862    1[6-(1,6,6)]
   168      17.632703      17.632703      17.632703    1[6-(1,6,6)]
   169      16.294311      16.294311      16.294311    1[6-(6,6)]
   170      14.339415      14.339415      14.339415    1[6-(6,6)]
   171      13.436615      13.436615      13.436615    1[6-(6,6)]
   172      14.676647      14.676647      14.676647    1[6-(6,6)]
   173      19.942394      19.942394      19.942394    1[6-(1,6,6)]
   174      20.971656      20.971656      20.971656    1[6-(1,6,6)]
   175      21.280786      21.280786      21.280786    1[6-(1,1,6)]
   176       4.528052       4.528052       4.528052    1[6-(1,1,6)]
   177       4.766925       4.766925       4.766925    1[6-(1,1,6)]
   178      15.723473      15.723473      15.723473    1[6-(6,6)]
   179      16.115154      16.115154      16.115154    1[6-(6,6)]
   180      17.917241      17.917241      17.917241    1[6-(6,6)]
   181      28.048275      28.048275      28.048275    1[6-(6,6)]
   182      29.542989      29.542989      29.542989    1[6-(1,6,6)]
   183      11.717082      11.717082      11.717082    1[6-(1,6,6)]
   184      27.412451      27.412451      27.412451    1[6-(1,1,6)]
   185      28.367944      28.367944      28.367944    1[6-(1,1,6)]
   186      27.213976      27.213976      27.213976    1[6-(1,1,6)]
   187      24.951706      24.951706      24.951706    1[6-(6,7)]
   188      23.504416      23.504416      23.504416    1[6-(6,6)]
   189        23.3358        23.3358        23.3358    1[6-(6,6)]
   190      24.663654      24.663654      24.663654    1[6-(6,7)]
   191      21.753265      21.753265      21.753265    1[6-(1,6,6)]
   192      22.844002      22.844002      22.844002    1[6-(1,6,6)]
   193      23.853943      23.853943      23.853943    1[6-(6,6)]
   194      23.054772      23.054772      23.054772    1[6-(6,6)]
   195      21.329967      21.329967      21.329967    1[6-(6,6)]
   196      20.397308      20.397308      20.397308    1[6-(6,6)]
   197      19.772022      19.772022      19.772022    1[6-(1,6)]
   198      29.639592      29.639592      29.639592    1[6-(1,6)]
   199      20.135602      20.135602      20.135602    1[6-(6,7)]
   200      21.690034      21.690034      21.690034    1[6-(6,6)]
   201       18.72871       18.72871       18.72871    1[6-(6,6)]
   202      17.242779      17.242779      17.242779    1[6-(6,7)]
   203      20.885594      20.885594      20.885594    1[6-(1,6,6)]
   204      21.886753      21.886753      21.886753    1[6-(1,6,6)]
   205      25.076412      25.076412      25.076412    1[6-(6,6)]
   206      23.121517      23.121517      23.121517    1[6-(6,6)]
   207      22.218717      22.218717      22.218717    1[6-(6,6)]
   208       23.45875       23.45875       23.45875    1[6-(6,6)]
   209      19.942394      19.942394      19.942394    1[6-(1,6,6)]
   210      20.971656      20.971656      20.971656    1[6-(1,6,6)]
   211      21.280786      21.280786      21.280786    1[6-(1,1,6)]
   212      22.092252      22.092252      22.092252    1[6-(1,1,6)]
   213       4.766925       4.766925       4.766925    1[6-(1,1,6)]
   214      15.723474      15.723474      15.723474    1[6-(6,6)]
   215      16.115156      16.115156      16.115156    1[6-(6,6)]
   216      17.917243      17.917243      17.917243    1[6-(6,6)]
   217      19.266173      19.266173      19.266173    1[6-(6,6)]
   218      20.760886      20.760886      20.760886    1[6-(1,6,6)]
   219       20.49918       20.49918       20.49918    1[6-(1,6,6)]
   220      27.412452      27.412452      27.412452    1[6-(1,1,6)]
   221      28.367944      28.367944      28.367944    1[6-(1,1,6)]
   222      18.431873      18.431873      18.431873    1[6-(1,1,6)]
   223      16.169605      16.169605      16.169605    1[6-(6,7)]
   224      14.722315      14.722315      14.722315    1[6-(6,6)]
   225      14.553698      14.553698      14.553698    1[6-(6,6)]
   226      15.881551      15.881551      15.881551    1[6-(6,7)]
   227      12.971164      12.971164      12.971164    1[6-(1,6,6)]
   228      14.061901      14.061901      14.061901    1[6-(1,6,6)]
   229      15.071843      15.071843      15.071843    1[6-(6,6)]
   230      14.272672      14.272672      14.272672    1[6-(6,6)]
   231      12.547868      12.547868      12.547868    1[6-(6,6)]
   232      11.615209      11.615209      11.615209    1[6-(6,6)]
   233      28.554124      28.554124      28.554124    1[6-(1,6)]
   234      29.639592      29.639592      29.639592    1[6-(1,6)]
   235      11.353502      11.353502      11.353502    1[6-(6,7)]
   236      12.907933      12.907933      12.907933    1[6-(6,6)]
   237       9.946609       9.946609       9.946609    1[6-(6,6)]
   238       8.460678       8.460678       8.460678    1[6-(6,7)]
   239      12.103492      12.103492      12.103492    1[6-(1,6,6)]
   240      13.104652      13.104652      13.104652    1[6-(1,6,6)]
   241      11.903261      11.903261      11.903261    1[6-(6,6)]
   242       9.948366       9.948366       9.948366    1[6-(6,6)]
   243       9.045566       9.045566       9.045566    1[6-(6,6)]
   244      10.285598      10.285598      10.285598    1[6-(6,6)]
   245      15.551346      15.551346      15.551346    1[6-(1,6,6)]
   246      16.580608      16.580608      16.580608    1[6-(1,6,6)]
   247      16.889738      16.889738      16.889738    1[6-(1,1,6)]
   248      17.701204      17.701204      17.701204    1[6-(1,1,6)]
   249      17.940077      17.940077      17.940077    1[6-(1,1,6)]
   250      11.332426      11.332426      11.332426    1[6-(6,6)]
   251      29.288308      29.288308      29.288308    1[6-(6,6)]
   252      13.526194      13.526194      13.526194    1[6-(6,6)]
   253      14.875125      14.875125      14.875125    1[6-(6,6)]
   254      16.369837      16.369837      16.369837    1[6-(1,6,6)]
   255      16.108131      16.108131      16.108131    1[6-(1,6,6)]
   256        14.2393        14.2393        14.2393    1[6-(1,1,6)]
   257      15.194792      15.194792      15.194792    1[6-(1,1,6)]
   258      14.040824      14.040824      14.040824    1[6-(1,1,6)]
   259      11.778556      11.778556      11.778556    1[6-(6,7)]
   260      10.331266      10.331266      10.331266    1[6-(6,6)]
   261      10.162649      10.162649      10.162649    1[6-(6,6)]
   262      11.490502      11.490502      11.490502    1[6-(6,7)]
   263       8.580115       8.580115       8.580115    1[6-(1,6,6)]
   264       9.670851       9.670851       9.670851    1[6-(1,6,6)]
   265      19.462893      19.462893      19.462893    1[6-(6,6)]
   266      18.663722      18.663722      18.663722    1[6-(6,6)]
   267      16.938918      16.938918      16.938918    1[6-(6,6)]
   268      16.006259      16.006259      16.006259    1[6-(6,6)]
   269      15.380973      15.380973      15.380973    1[6-(1,6)]
   270       16.46644       16.46644       16.46644    1[6-(1,6)]
   271       6.962451       6.962451       6.962451    1[6-(6,7)]
   272       8.516883       8.516883       8.516883    1[6-(6,6)]
   273      23.119759      23.119759      23.119759    1[6-(6,6)]
   274      21.633828      21.633828      21.633828    1[6-(6,7)]
   275      25.276643      25.276643      25.276643    1[6-(1,6,6)]
   276       8.713602       8.713602       8.713602    1[6-(1,6,6)]
   277      20.685361      20.685361      20.685361    1[6-(6,6)]
   278      18.730466      18.730466      18.730466    1[6-(6,6)]
   279      17.827666      17.827666      17.827666    1[6-(6,6)]
   280      19.067699      19.067699      19.067699    1[6-(6,6)]
   281      33.115548      33.115548      33.115548    1[6-(1,6,6)]
   282       16.58061       16.58061       16.58061    1[6-(1,6,6)]
   283       16.88974       16.88974       16.88974    1[6-(1,1,6)]
   284      17.701206      17.701206      17.701206    1[6-(1,1,6)]
   285      17.940079      17.940079      17.940079    1[6-(1,1,6)]
   286      28.896627      28.896627      28.896627    1[6-(6,6)]
   287      29.288308      29.288308      29.288308    1[6-(6,6)]
   288      31.090395      31.090395      31.090395    1[6-(6,6)]
   289      23.657223      23.657223      23.657223    1[6-(6,6)]
   290      25.151938      25.151938      25.151938    1[6-(1,6,6)]
   291      24.890231      24.890231      24.890231    1[6-(1,6,6)]
   292      14.239297      14.239297      14.239297    1[6-(1,1,6)]
   293       15.19479       15.19479       15.19479    1[6-(1,1,6)]
   294      22.822925      22.822925      22.822925    1[6-(1,1,6)]
   295      20.560655      20.560655      20.560655    1[6-(6,7)]
   296      19.113365      19.113365      19.113365    1[6-(6,6)]
   297      18.944749      18.944749      18.944749    1[6-(6,6)]
   298      20.272603      20.272603      20.272603    1[6-(6,7)]
   299      17.362215      17.362215      17.362215    1[6-(1,6,6)]
   300      18.452952      18.452952      18.452952    1[6-(1,6,6)]
   301      10.680793      10.680793      10.680793    1[6-(6,6)]
   302       9.881622       9.881622       9.881622    1[6-(6,6)]
   303       8.156817       8.156817       8.156817    1[6-(6,6)]
   304      24.788358      24.788358      24.788358    1[6-(6,6)]
   305      24.163073      24.163073      24.163073    1[6-(1,6)]
   306      16.466438      16.466438      16.466438    1[6-(1,6)]
   307      15.744553      15.744553      15.744553    1[6-(6,7)]
   308      17.298984      17.298984      17.298984    1[6-(6,6)]
   309       14.33766       14.33766       14.33766    1[6-(6,6)]
   310      12.851729      12.851729      12.851729    1[6-(6,7)]
   311      16.494544      16.494544      16.494544    1[6-(1,6,6)]
   312      17.495703      17.495703      17.495703    1[6-(1,6,6)]
   313       18.42485       18.42485       18.42485    6[6-(1,6),6-(6,6),8-(25)]
   314       19.16079       19.16079       19.16079    6[1-(0),6-(1,6),6-(6,8)]
   315      20.327053      20.327053      20.327053    6[1-(0),6-(1,6),6-(1,6)]
   316      20.855735      20.855735      20.855735    6[1-(0),6-(1,6),6-(1,6)]
   317      20.121552      20.121552      20.121552    6[1-(0),6-(1,6),6-(6,6)]
   318      18.921917      18.921917      18.921917    6[6-(1,6),6-(6,8),6-(7,8)]
   319      18.185977      18.185977      18.185977    6[6-(6,6),7-(7,25),8-(25)]
   320      15.355858      15.355858      15.355858    6[6-(1,1,6),7-(7,25),8-(25)]
   321      14.564239      14.564239      14.564239    6[1-(0),1-(0),6-(1,1,1),6-(7,8)]
   322       13.46472       13.46472       13.46472    6[1-(0),1-(0),1-(0),6-(1,1,6)]
   323      17.896168      17.896168      17.896168    6[6-(1,6),6-(6,6),8-(25)]
   324      18.686557      18.686557      18.686557    6[1-(0),6-(1,6),6-(6,8)]
   325      18.451197      18.451197      18.451197    6[1-(0),6-(1,6),6-(1,6)]
   326      17.381538      17.381538      17.381538    6[1-(0),6-(1,6),6-(1,6)]
   327      16.589392      16.589392      16.589392    6[1-(0),6-(1,6),6-(6,6)]
   328      16.830022      16.830022      16.830022    6[6-(1,6),6-(6,8),6-(7,8)]
   329       7.186219       7.186219       7.186219    6[6-(6,6),7-(7,25),8-(25)]
   330        6.94313        6.94313        6.94313    6[6-(1,1,6),7-(7,25),8-(25)]
   331       6.287985       6.287985       6.287985    6[1-(0),1-(0),6-(1,1,1),6-(7,8)]
   332       7.255773       7.255773       7.255773    6[1-(0),1-(0),1-(0),6-(1,1,6)]
   333      10.568381      10.568381      10.568381    6[1-(0),6-(1,6),7-(6,25)]
   334      11.420245      11.420245      11.420245    6[1-(0),6-(1,7),6-(6,6)]
   335      11.934876      11.934876      11.934876    6[6-(1,1,6),6-(1,6),6-(1,6)]
   336      11.520361      11.520361      11.520361    6[1-(0),6-(1,7),6-(6,6)]
   337      10.707138      10.707138      10.707138    6[1-(0),6-(1,6),7-(6,25)]
   338      12.858753      12.858753      12.858753    6[1-(0),1-(0),6-(1,1,6),6-(6,6)]
   339      12.518009      12.518009      12.518009    6[6-(1,6),6-(6,6),8-(25)]
   340      11.980544      11.980544      11.980544    6[1-(0),6-(1,6),6-(6,8)]
   341      12.456534      12.456534      12.456534    6[1-(0),6-(1,6),6-(1,6)]
   342      13.473501      13.473501      13.473501    6[1-(0),6-(1,6),6-(1,6)]
   343      14.026774      14.026774      14.026774    6[1-(0),6-(1,6),6-(6,6)]
   344       13.56624       13.56624       13.56624    6[6-(1,6),6-(6,8),6-(7,8)]
   345      14.204524      14.204524      14.204524    6[6-(6,6),7-(7,25),8-(25)]
   346      14.300776      14.300776      14.300776    6[6-(1,1),7-(7,25),8-(25)]
   347       6.156253       6.156253       6.156253    6[1-(0),1-(0),6-(7,8)]
   348      15.291395      15.291395      15.291395    6[1-(0),6-(1,6),7-(6,25)]
   349       14.35698       14.35698       14.35698    6[1-(0),6-(1,7),6-(6,6)]
   350      14.745148      14.745148      14.745148    6[6-(1,1,6),6-(1,6),6-(1,6)]
   351       16.08881       16.08881       16.08881    6[1-(0),6-(1,7),6-(6,6)]
   352      16.965263      16.965263      16.965263    6[1-(0),6-(1,6),7-(6,25)]
   353      13.747502      13.747502      13.747502    6[1-(0),1-(0),6-(1,1,6),6-(6,6)]
   354       9.642748       9.642748       9.642748    6[6-(1,6),6-(6,6),8-(25)]
   355      10.378688      10.378688      10.378688    6[1-(0),6-(1,6),6-(6,8)]
   356      11.544951      11.544951      11.544951    6[1-(0),6-(1,6),6-(1,6)]
   357      12.073633      12.073633      12.073633    6[1-(0),6-(1,6),6-(1,6)]
   358      11.339449      11.339449      11.339449    6[1-(0),6-(1,6),6-(6,6)]
   359      10.139814      10.139814      10.139814    6[6-(1,6),6-(6,8),6-(7,8)]
   360       9.403874       9.403874       9.403874    6[6-(6,6),7-(7,25),8-(25)]
   361      15.355858      15.355858      15.355858    6[6-(1,1,6),7-(7,25),8-(25)]
   362      14.564239      14.564239      14.564239    6[1-(0),1-(0),6-(1,1,1),6-(7,8)]
   363       13.46472       13.46472       13.46472    6[1-(0),1-(0),1-(0),6-(1,1,6)]
   364      17.896167      17.896167      17.896167    6[6-(1,6),6-(6,6),8-(25)]
   365      18.686556      18.686556      18.686556    6[1-(0),6-(1,6),6-(6,8)]
   366      18.451196      18.451196      18.451196    6[1-(0),6-(1,6),6-(1,6)]
   367      17.381536      17.381536      17.381536    6[1-(0),6-(1,6),6-(1,6)]
   368      16.589391      16.589391      16.589391    6[1-(0),6-(1,6),6-(6,6)]
   369       16.83002       16.83002       16.83002    6[6-(1,6),6-(6,8),6-(7,8)]
   370      15.968321      15.968321      15.968321    6[6-(6,6),7-(7,25),8-(25)]
   371      15.725232      15.725232      15.725232    6[6-(1,1,6),7-(7,25),8-(25)]
   372      15.070088      15.070088      15.070088    6[1-(0),1-(0),6-(1,1,1),6-(7,8)]
   373       7.255772       7.255772       7.255772    6[1-(0),1-(0),1-(0),6-(1,1,6)]
   374      19.350483      19.350483      19.350483    6[1-(0),6-(1,6),7-(6,25)]
   375      20.202347      20.202347      20.202347    6[1-(0),6-(1,7),6-(6,6)]
   376      20.716978      20.716978      20.716978    6[6-(1,1,6),6-(1,6),6-(1,6)]
   377      20.302463      20.302463      20.302463    6[1-(0),6-(1,7),6-(6,6)]
   378       19.48924       19.48924       19.48924    6[1-(0),6-(1,6),7-(6,25)]
   379      21.640854      21.640854      21.640854    6[1-(0),1-(0),6-(1,1,6),6-(6,6)]
   380      21.300108      21.300108      21.300108    6[6-(1,6),6-(6,6),8-(25)]
   381      20.762644      20.762644      20.762644    6[1-(0),6-(1,6),6-(6,8)]
   382      21.238633      21.238633      21.238633    6[1-(0),6-(1,6),6-(1,6)]
   383      22.255601      22.255601      22.255601    6[1-(0),6-(1,6),6-(1,6)]
   384      22.808873      22.808873      22.808873    6[1-(0),6-(1,6),6-(6,6)]
   385      22.348339      22.348339      22.348339    6[6-(1,6),6-(6,8),6-(7,8)]
   386      22.986622      22.986622      22.986622    6[6-(6,6),7-(7,25),8-(25)]
   387       5.518674       5.518674       5.518674    6[6-(1,1),7-(7,25),8-(25)]
   388       6.156254       6.156254       6.156254    6[1-(0),1-(0),6-(7,8)]
   389      24.073496      24.073496      24.073496    6[1-(0),6-(1,6),7-(6,25)]
   390      23.139081      23.139081      23.139081    6[1-(0),6-(1,7),6-(6,6)]
   391       23.52725       23.52725       23.52725    6[6-(1,1,6),6-(1,6),6-(1,6)]
   392      24.870911      24.870911      24.870911    6[1-(0),6-(1,7),6-(6,6)]
   393      25.747364      25.747364      25.747364    6[1-(0),6-(1,6),7-(6,25)]
   394      22.529603      22.529603      22.529603    6[1-(0),1-(0),6-(1,1,6),6-(6,6)]
   395      22.815899      22.815899      22.815899    6[6-(1,6),6-(6,6),8-(25)]
   396      23.551839      23.551839      23.551839    6[1-(0),6-(1,6),6-(6,8)]
   397      24.718102      24.718102      24.718102    6[1-(0),6-(1,6),6-(1,6)]
   398      25.246784      25.246784      25.246784    6[1-(0),6-(1,6),6-(1,6)]
   399      24.512601      24.512601      24.512601    6[1-(0),6-(1,6),6-(6,6)]
   400      23.312966      23.312966      23.312966    6[6-(1,6),6-(6,8),6-(7,8)]
   401      22.577026      22.577026      22.577026    6[6-(6,6),7-(7,25),8-(25)]
   402      19.746906      19.746906      19.746906    6[6-(1,1,6),7-(7,25),8-(25)]
   403      18.955287      18.955287      18.955287    6[1-(0),1-(0),6-(1,1,1),6-(7,8)]
   404      17.855768      17.855768      17.855768    6[1-(0),1-(0),1-(0),6-(1,1,6)]
   405      22.287216      22.287216      22.287216    6[6-(1,6),6-(6,6),8-(25)]
   406      23.077605      23.077605      23.077605    6[1-(0),6-(1,6),6-(6,8)]
   407      22.842244      22.842244      22.842244    6[1-(0),6-(1,6),6-(1,6)]
   408      21.772584      21.772584      21.772584    6[1-(0),6-(1,6),6-(1,6)]
   409      20.980439      20.980439      20.980439    6[1-(0),6-(1,6),6-(6,6)]
   410      21.221069      21.221069      21.221069    6[6-(1,6),6-(6,8),6-(7,8)]
   411      20.359369      20.359369      20.359369    6[6-(6,6),7-(7,25),8-(25)]
   412      20.116281      20.116281      20.116281    6[6-(1,1,6),7-(7,25),8-(25)]
   413      19.461137      19.461137      19.461137    6[1-(0),1-(0),6-(1,1,1),6-(7,8)]
   414      20.428924      20.428924      20.428924    6[1-(0),1-(0),1-(0),6-(1,1,6)]
   415      23.741532      23.741532      23.741532    6[1-(0),6-(1,6),7-(6,25)]
   416      24.593396      24.593396      24.593396    6[1-(0),6-(1,7),6-(6,6)]
   417      25.108027      25.108027      25.108027    6[6-(1,1,6),6-(1,6),6-(1,6)]
   418      24.693512      24.693512      24.693512    6[1-(0),6-(1,7),6-(6,6)]
   419      23.880289      23.880289      23.880289    6[1-(0),6-(1,6),7-(6,25)]
   420      26.031904      26.031904      26.031904    6[1-(0),1-(0),6-(1,1,6),6-(6,6)]
   421      16.909058      16.909058      16.909058    6[6-(1,6),6-(6,6),8-(25)]
   422      16.371594      16.371594      16.371594    6[1-(0),6-(1,6),6-(6,8)]
   423      16.847583      16.847583      16.847583    6[1-(0),6-(1,6),6-(1,6)]
   424       17.86455       17.86455       17.86455    6[1-(0),6-(1,6),6-(1,6)]
   425      18.417823      18.417823      18.417823    6[1-(0),6-(1,6),6-(6,6)]
   426       17.95729       17.95729       17.95729    6[6-(1,6),6-(6,8),6-(7,8)]
   427      18.595573      18.595573      18.595573    6[6-(6,6),7-(7,25),8-(25)]
   428      18.691825      18.691825      18.691825    6[6-(1,1),7-(7,25),8-(25)]
   429      19.329405      19.329405      19.329405    6[1-(0),1-(0),6-(7,8)]
   430      10.900346      10.900346      10.900346    6[1-(0),6-(1,6),7-(6,25)]
   431      27.530131      27.530131      27.530131    6[1-(0),6-(1,7),6-(6,6)]
   432      10.354099      10.354099      10.354099    6[6-(1,1,6),6-(1,6),6-(1,6)]
   433      11.697761      11.697761      11.697761    6[1-(0),6-(1,7),6-(6,6)]
   434      12.574214      12.574214      12.574214    6[1-(0),6-(1,6),7-(6,25)]
   435      26.920653      26.920653      26.920653    6[1-(0),1-(0),6-(1,1,6),6-(6,6)]
   436      14.033799      14.033799      14.033799    6[6-(1,6),6-(6,6),8-(25)]
   437      14.769739      14.769739      14.769739    6[1-(0),6-(1,6),6-(6,8)]
   438      15.936001      15.936001      15.936001    6[1-(0),6-(1,6),6-(1,6)]
   439      16.464684      16.464684      16.464684    6[1-(0),6-(1,6),6-(1,6)]
   440        15.7305        15.7305        15.7305    6[1-(0),6-(1,6),6-(6,6)]
   441      14.530866      14.530866      14.530866    6[6-(1,6),6-(6,8),6-(7,8)]
   442      13.794926      13.794926      13.794926    6[6-(6,6),7-(7,25),8-(25)]
   443       2.182704       2.182704       2.182704    6[6-(1,1,6),7-(7,25),8-(25)]
   444      18.955285      18.955285      18.955285    6[1-(0),1-(0),6-(1,1,1),6-(7,8)]
   445      17.855766      17.855766      17.855766    6[1-(0),1-(0),1-(0),6-(1,1,6)]
   446       4.723014       4.723014       4.723014    6[6-(1,6),6-(6,6),8-(25)]
   447       5.513403       5.513403       5.513403    6[1-(0),6-(1,6),6-(6,8)]
   448       5.278043       5.278043       5.278043    6[1-(0),6-(1,6),6-(1,6)]
   449       4.208383       4.208383       4.208383    6[1-(0),6-(1,6),6-(1,6)]
   450       3.416238       3.416238       3.416238    6[1-(0),6-(1,6),6-(6,6)]
   451       3.656867       3.656867       3.656867    6[6-(1,6),6-(6,8),6-(7,8)]
   452       11.57727       11.57727       11.57727    6[6-(6,6),7-(7,25),8-(25)]
   453      11.334181      11.334181      11.334181    6[6-(1,1,6),7-(7,25),8-(25)]
   454      10.679036      10.679036      10.679036    6[1-(0),1-(0),6-(1,1,1),6-(7,8)]
   455      20.428927      20.428927      20.428927    6[1-(0),1-(0),1-(0),6-(1,1,6)]
   456      14.959432      14.959432      14.959432    6[1-(0),6-(1,6),7-(6,25)]
   457      15.811296      15.811296      15.811296    6[1-(0),6-(1,7),6-(6,6)]
   458      16.325927      16.325927      16.325927    6[6-(1,1,6),6-(1,6),6-(1,6)]
   459      15.911412      15.911412      15.911412    6[1-(0),6-(1,7),6-(6,6)]
   460      15.098189      15.098189      15.098189    6[1-(0),6-(1,6),7-(6,25)]
   461      17.249804      17.249804      17.249804    6[1-(0),1-(0),6-(1,1,6),6-(6,6)]
   462      25.691158      25.691158      25.691158    6[6-(1,6),6-(6,6),8-(25)]
   463      25.153694      25.153694      25.153694    6[1-(0),6-(1,6),6-(6,8)]
   464      25.629684      25.629684      25.629684    6[1-(0),6-(1,6),6-(1,6)]
   465      26.646651      26.646651      26.646651    6[1-(0),6-(1,6),6-(1,6)]
   466      27.199923      27.199923      27.199923    6[1-(0),6-(1,6),6-(6,6)]
   467       26.73939       26.73939       26.73939    6[6-(1,6),6-(6,8),6-(7,8)]
   468       9.813473       9.813473       9.813473    6[6-(6,6),7-(7,25),8-(25)]
   469       9.909725       9.909725       9.909725    6[6-(1,1),7-(7,25),8-(25)]
   470      10.547305      10.547305      10.547305    6[1-(0),1-(0),6-(7,8)]
   471      19.682445      19.682445      19.682445    6[1-(0),6-(1,6),7-(6,25)]
   472      18.748029      18.748029      18.748029    6[1-(0),6-(1,7),6-(6,6)]
   473      19.136198      19.136198      19.136198    6[6-(1,1,6),6-(1,6),6-(1,6)]
   474       20.47986       20.47986       20.47986    6[1-(0),6-(1,7),6-(6,6)]
   475      21.356313      21.356313      21.356313    6[1-(0),6-(1,6),7-(6,25)]
   476      18.138552      18.138552      18.138552    6[1-(0),1-(0),6-(1,1,6),6-(6,6)]
   477      16.703556      16.703556      16.703556    6[6-(1,6),6-(6,6),8-(25)]
   478      15.967616      15.967616      15.967616    6[1-(0),6-(1,6),6-(6,8)]
   479      14.801353      14.801353      14.801353    6[1-(0),6-(1,6),6-(1,6)]
   480      14.272671      14.272671      14.272671    6[1-(0),6-(1,6),6-(1,6)]
   481      15.006854      15.006854      15.006854    6[1-(0),6-(1,6),6-(6,6)]
   482      16.206489      16.206489      16.206489    6[6-(1,6),6-(6,8),6-(7,8)]
   483      16.942429      16.942429      16.942429    6[6-(6,6),7-(7,25),8-(25)]
   484      19.772548      19.772548      19.772548    6[6-(1,1,6),7-(7,25),8-(25)]
   485      20.564167      20.564167      20.564167    6[1-(0),1-(0),6-(1,1,1),6-(7,8)]
   486      21.663686      21.663686      21.663686    6[1-(0),1-(0),1-(0),6-(1,1,6)]
   487      17.232238      17.232238      17.232238    6[6-(1,6),6-(6,6),8-(25)]
   488      16.441849      16.441849      16.441849    6[1-(0),6-(1,6),6-(6,8)]
   489      16.677209      16.677209      16.677209    6[1-(0),6-(1,6),6-(1,6)]
   490      17.746868      17.746868      17.746868    6[1-(0),6-(1,6),6-(1,6)]
   491      18.539014      18.539014      18.539014    6[1-(0),6-(1,6),6-(6,6)]
   492      18.298384      18.298384      18.298384    6[6-(1,6),6-(6,8),6-(7,8)]
   493      27.942187      27.942187      27.942187    6[6-(6,6),7-(7,25),8-(25)]
   494      28.185276      28.185276      28.185276    6[6-(1,1,6),7-(7,25),8-(25)]
   495      28.840421      28.840421      28.840421    6[1-(0),1-(0),6-(1,1,1),6-(7,8)]
   496      27.872633      27.872633      27.872633    6[1-(0),1-(0),1-(0),6-(1,1,6)]
   497      24.560025      24.560025      24.560025    6[1-(0),6-(1,6),7-(6,25)]
   498      23.708161      23.708161      23.708161    6[1-(0),6-(1,7),6-(6,6)]
   499       23.19353       23.19353       23.19353    6[6-(1,1,6),6-(1,6),6-(1,6)]
   500      23.608045      23.608045      23.608045    6[1-(0),6-(1,7),6-(6,6)]
   501      24.421268      24.421268      24.421268    6[1-(0),6-(1,6),7-(6,25)]
   502      22.269653      22.269653      22.269653    6[1-(0),1-(0),6-(1,1,6),6-(6,6)]
   503      22.610397      22.610397      22.610397    6[6-(1,6),6-(6,6),8-(25)]
   504      23.147862      23.147862      23.147862    6[1-(0),6-(1,6),6-(6,8)]
   505      22.671872      22.671872      22.671872    6[1-(0),6-(1,6),6-(1,6)]
   506      21.654905      21.654905      21.654905    6[1-(0),6-(1,6),6-(1,6)]
   507      21.101632      21.101632      21.101632    6[1-(0),6-(1,6),6-(6,6)]
   508      21.562166      21.562166      21.562166    6[6-(1,6),6-(6,8),6-(7,8)]
   509      20.923882      20.923882      20.923882    6[6-(6,6),7-(7,25),8-(25)]
   510       20.82763       20.82763       20.82763    6[6-(1,1),7-(7,25),8-(25)]
   511       20.19005       20.19005       20.19005    6[1-(0),1-(0),6-(7,8)]
   512      19.837011      19.837011      19.837011    6[1-(0),6-(1,6),7-(6,25)]
   513      20.771426      20.771426      20.771426    6[1-(0),6-(1,7),6-(6,6)]
   514      20.383258      20.383258      20.383258    6[6-(1,1,6),6-(1,6),6-(1,6)]
   515      19.039596      19.039596      19.039596    6[1-(0),6-(1,7),6-(6,6)]
   516      18.163143      18.163143      18.163143    6[1-(0),6-(1,6),7-(6,25)]
   517      21.380904      21.380904      21.380904    6[1-(0),1-(0),6-(1,1,6),6-(6,6)]
   518      25.485658      25.485658      25.485658    6[6-(1,6),6-(6,6),8-(25)]
   519      24.749718      24.749718      24.749718    6[1-(0),6-(1,6),6-(6,8)]
   520      23.583455      23.583455      23.583455    6[1-(0),6-(1,6),6-(1,6)]
   521      23.054773      23.054773      23.054773    6[1-(0),6-(1,6),6-(1,6)]
   522      23.788957      23.788957      23.788957    6[1-(0),6-(1,6),6-(6,6)]
   523      24.988592      24.988592      24.988592    6[6-(1,6),6-(6,8),6-(7,8)]
   524      25.724532      25.724532      25.724532    6[6-(6,6),7-(7,25),8-(25)]
   525      19.772548      19.772548      19.772548    6[6-(1,1,6),7-(7,25),8-(25)]
   526      20.564167      20.564167      20.564167    6[1-(0),1-(0),6-(1,1,1),6-(7,8)]
   527      21.663686      21.663686      21.663686    6[1-(0),1-(0),1-(0),6-(1,1,6)]
   528      17.232239      17.232239      17.232239    6[6-(1,6),6-(6,6),8-(25)]
   529       16.44185       16.44185       16.44185    6[1-(0),6-(1,6),6-(6,8)]
   530       16.67721       16.67721       16.67721    6[1-(0),6-(1,6),6-(1,6)]
   531       17.74687       17.74687       17.74687    6[1-(0),6-(1,6),6-(1,6)]
   532      18.539015      18.539015      18.539015    6[1-(0),6-(1,6),6-(6,6)]
   533      18.298386      18.298386      18.298386    6[6-(1,6),6-(6,8),6-(7,8)]
   534      19.160085      19.160085      19.160085    6[6-(6,6),7-(7,25),8-(25)]
   535      19.403174      19.403174      19.403174    6[6-(1,1,6),7-(7,25),8-(25)]
   536      20.058318      20.058318      20.058318    6[1-(0),1-(0),6-(1,1,1),6-(7,8)]
   537      27.872634      27.872634      27.872634    6[1-(0),1-(0),1-(0),6-(1,1,6)]
   538      15.777923      15.777923      15.777923    6[1-(0),6-(1,6),7-(6,25)]
   539      14.926059      14.926059      14.926059    6[1-(0),6-(1,7),6-(6,6)]
   540      14.411428      14.411428      14.411428    6[6-(1,1,6),6-(1,6),6-(1,6)]
   541      14.825943      14.825943      14.825943    6[1-(0),6-(1,7),6-(6,6)]
   542      15.639166      15.639166      15.639166    6[1-(0),6-(1,6),7-(6,25)]
   543      13.487552      13.487552      13.487552    6[1-(0),1-(0),6-(1,1,6),6-(6,6)]
   544      13.828298      13.828298      13.828298    6[6-(1,6),6-(6,6),8-(25)]
   545      14.365762      14.365762      14.365762    6[1-(0),6-(1,6),6-(6,8)]
   546      13.889773      13.889773      13.889773    6[1-(0),6-(1,6),6-(1,6)]
   547      12.872805      12.872805      12.872805    6[1-(0),6-(1,6),6-(1,6)]
   548      12.319533      12.319533      12.319533    6[1-(0),6-(1,6),6-(6,6)]
   549      12.780067      12.780067      12.780067    6[6-(1,6),6-(6,8),6-(7,8)]
   550      12.141784      12.141784      12.141784    6[6-(6,6),7-(7,25),8-(25)]
   551      29.609732      29.609732      29.609732    6[6-(1,1),7-(7,25),8-(25)]
   552      28.972152      28.972152      28.972152    6[1-(0),1-(0),6-(7,8)]
   553       11.05491       11.05491       11.05491    6[1-(0),6-(1,6),7-(6,25)]
   554      11.989325      11.989325      11.989325    6[1-(0),6-(1,7),6-(6,6)]
   555      11.601156      11.601156      11.601156    6[6-(1,1,6),6-(1,6),6-(1,6)]
   556      10.257495      10.257495      10.257495    6[1-(0),6-(1,7),6-(6,6)]
   557       9.381042       9.381042       9.381042    6[1-(0),6-(1,6),7-(6,25)]
   558      12.598803      12.598803      12.598803    6[1-(0),1-(0),6-(1,1,6),6-(6,6)]
   559      12.312507      12.312507      12.312507    6[6-(1,6),6-(6,6),8-(25)]
   560      11.576567      11.576567      11.576567    6[1-(0),6-(1,6),6-(6,8)]
   561      10.410304      10.410304      10.410304    6[1-(0),6-(1,6),6-(1,6)]
   562       9.881622       9.881622       9.881622    6[1-(0),6-(1,6),6-(1,6)]
   563      10.615805      10.615805      10.615805    6[1-(0),6-(1,6),6-(6,6)]
   564       11.81544       11.81544       11.81544    6[6-(1,6),6-(6,8),6-(7,8)]
   565       12.55138       12.55138       12.55138    6[6-(6,6),7-(7,25),8-(25)]
   566        15.3815        15.3815        15.3815    6[6-(1,1,6),7-(7,25),8-(25)]
   567      16.173119      16.173119      16.173119    6[1-(0),1-(0),6-(1,1,1),6-(7,8)]
   568      17.272638      17.272638      17.272638    6[1-(0),1-(0),1-(0),6-(1,1,6)]
   569       12.84119       12.84119       12.84119    6[6-(1,6),6-(6,6),8-(25)]
   570      12.050801      12.050801      12.050801    6[1-(0),6-(1,6),6-(6,8)]
   571      12.286162      12.286162      12.286162    6[1-(0),6-(1,6),6-(1,6)]
   572      13.355822      13.355822      13.355822    6[1-(0),6-(1,6),6-(1,6)]
   573      14.147967      14.147967      14.147967    6[1-(0),6-(1,6),6-(6,6)]
   574      13.907337      13.907337      13.907337    6[6-(1,6),6-(6,8),6-(7,8)]
   575      14.769037      14.769037      14.769037    6[6-(6,6),7-(7,25),8-(25)]
   576      15.012125      15.012125      15.012125    6[6-(1,1,6),7-(7,25),8-(25)]
   577      15.667269      15.667269      15.667269    6[1-(0),1-(0),6-(1,1,1),6-(7,8)]
   578      14.699482      14.699482      14.699482    6[1-(0),1-(0),1-(0),6-(1,1,6)]
   579      11.386874      11.386874      11.386874    6[1-(0),6-(1,6),7-(6,25)]
   580       10.53501       10.53501       10.53501    6[1-(0),6-(1,7),6-(6,6)]
   581      10.020379      10.020379      10.020379    6[6-(1,1,6),6-(1,6),6-(1,6)]
   582      10.434894      10.434894      10.434894    6[1-(0),6-(1,7),6-(6,6)]
   583      11.248117      11.248117      11.248117    6[1-(0),6-(1,6),7-(6,25)]
   584       9.096502       9.096502       9.096502    6[1-(0),1-(0),6-(1,1,6),6-(6,6)]
   585      18.219348      18.219348      18.219348    6[6-(1,6),6-(6,6),8-(25)]
   586      18.756812      18.756812      18.756812    6[1-(0),6-(1,6),6-(6,8)]
   587      18.280823      18.280823      18.280823    6[1-(0),6-(1,6),6-(1,6)]
   588      17.263856      17.263856      17.263856    6[1-(0),6-(1,6),6-(1,6)]
   589      16.710583      16.710583      16.710583    6[1-(0),6-(1,6),6-(6,6)]
   590      17.171116      17.171116      17.171116    6[6-(1,6),6-(6,8),6-(7,8)]
   591      16.532833      16.532833      16.532833    6[6-(6,6),7-(7,25),8-(25)]
   592      16.436581      16.436581      16.436581    6[6-(1,1),7-(7,25),8-(25)]
   593      15.799001      15.799001      15.799001    6[1-(0),1-(0),6-(7,8)]
   594       24.22806       24.22806       24.22806    6[1-(0),6-(1,6),7-(6,25)]
   595       7.598275       7.598275       7.598275    6[1-(0),6-(1,7),6-(6,6)]
   596      24.774307      24.774307      24.774307    6[6-(1,1,6),6-(1,6),6-(1,6)]
   597      23.430645      23.430645      23.430645    6[1-(0),6-(1,7),6-(6,6)]
   598      22.554192      22.554192      22.554192    6[1-(0),6-(1,6),7-(6,25)]
   599       8.207753       8.207753       8.207753    6[1-(0),1-(0),6-(1,1,6),6-(6,6)]
   600      21.094607      21.094607      21.094607    6[6-(1,6),6-(6,6),8-(25)]
   601      20.358667      20.358667      20.358667    6[1-(0),6-(1,6),6-(6,8)]
   602      19.192405      19.192405      19.192405    6[1-(0),6-(1,6),6-(1,6)]
   603      18.663722      18.663722      18.663722    6[1-(0),6-(1,6),6-(1,6)]
   604      19.397906      19.397906      19.397906    6[1-(0),6-(1,6),6-(6,6)]
   605       20.59754       20.59754       20.59754    6[6-(1,6),6-(6,8),6-(7,8)]
   606       21.33348       21.33348       21.33348    6[6-(6,6),7-(7,25),8-(25)]
   607      32.945702      32.945702      32.945702    6[6-(1,1,6),7-(7,25),8-(25)]
   608      16.173121      16.173121      16.173121    6[1-(0),1-(0),6-(1,1,1),6-(7,8)]
   609       17.27264       17.27264       17.27264    6[1-(0),1-(0),1-(0),6-(1,1,6)]
   610      30.405392      30.405392      30.405392    6[6-(1,6),6-(6,6),8-(25)]
   611      29.615003      29.615003      29.615003    6[1-(0),6-(1,6),6-(6,8)]
   612      29.850363      29.850363      29.850363    6[1-(0),6-(1,6),6-(1,6)]
   613      30.920023      30.920023      30.920023    6[1-(0),6-(1,6),6-(1,6)]
   614      31.712168      31.712168      31.712168    6[1-(0),6-(1,6),6-(6,6)]
   615      31.471539      31.471539      31.471539    6[6-(1,6),6-(6,8),6-(7,8)]
   616      23.551136      23.551136      23.551136    6[6-(6,6),7-(7,25),8-(25)]
   617      23.794225      23.794225      23.794225    6[6-(1,1,6),7-(7,25),8-(25)]
   618       24.44937       24.44937       24.44937    6[1-(0),1-(0),6-(1,1,1),6-(7,8)]
   619      14.699479      14.699479      14.699479    6[1-(0),1-(0),1-(0),6-(1,1,6)]
   620      20.168974      20.168974      20.168974    6[1-(0),6-(1,6),7-(6,25)]
   621       19.31711       19.31711       19.31711    6[1-(0),6-(1,7),6-(6,6)]
   622      18.802479      18.802479      18.802479    6[6-(1,1,6),6-(1,6),6-(1,6)]
   623      19.216994      19.216994      19.216994    6[1-(0),6-(1,7),6-(6,6)]
   624      20.030217      20.030217      20.030217    6[1-(0),6-(1,6),7-(6,25)]
   625      17.878602      17.878602      17.878602    6[1-(0),1-(0),6-(1,1,6),6-(6,6)]
   626       9.437248       9.437248       9.437248    6[6-(1,6),6-(6,6),8-(25)]
   627       9.974712       9.974712       9.974712    6[1-(0),6-(1,6),6-(6,8)]
   628       9.498722       9.498722       9.498722    6[1-(0),6-(1,6),6-(1,6)]
   629       8.481755       8.481755       8.481755    6[1-(0),6-(1,6),6-(1,6)]
   630       7.928483       7.928483       7.928483    6[1-(0),6-(1,6),6-(6,6)]
   631       8.389016       8.389016       8.389016    6[6-(1,6),6-(6,8),6-(7,8)]
   632      25.314933      25.314933      25.314933    6[6-(6,6),7-(7,25),8-(25)]
   633      25.218681      25.218681      25.218681    6[6-(1,1),7-(7,25),8-(25)]
   634      15.798998      15.798998      15.798998    6[1-(0),1-(0),6-(7,8)]
   635      15.445961      15.445961      15.445961    6[1-(0),6-(1,6),7-(6,25)]
   636      16.380377      16.380377      16.380377    6[1-(0),6-(1,7),6-(6,6)]
   637      15.992208      15.992208      15.992208    6[6-(1,1,6),6-(1,6),6-(1,6)]
   638      14.648546      14.648546      14.648546    6[1-(0),6-(1,7),6-(6,6)]
   639      13.772093      13.772093      13.772093    6[1-(0),6-(1,6),7-(6,25)]
   640      16.989854      16.989854      16.989854    6[1-(0),1-(0),6-(1,1,6),6-(6,6)]
   641      17.049222      17.049222      17.049222    7[6-(6,8),7-(6,25),25-(7,8,8,8)]
   642      16.437285      16.437285      16.437285    7[6-(6,8),7-(6,25),25-(7,7,8,8,8)]
   643        7.44775        7.44775        7.44775    7[6-(6,8),7-(6,25),25-(7,7,8,8,8)]
   644       6.661752       6.661752       6.661752    7[6-(6,8),7-(6,25),25-(7,7,8,8,8)]
   645      10.250469      10.250469      10.250469    7[6-(1,6),6-(1,6),25-(7,7,8,8,8)]
   646      13.881869      13.881869      13.881869    7[6-(6,8),7-(6,25),25-(7,7,8,8,8)]
   647      14.604461      14.604461      14.604461    7[6-(6,8),7-(6,25),25-(7,8,8,8)]
   648       16.59097       16.59097       16.59097    7[6-(1,6),6-(1,6),25-(7,7,8,8,8)]
   649      17.049222      17.049222      17.049222    7[6-(6,8),7-(6,25),25-(7,8,8,8)]
   650      16.437285      16.437285      16.437285    7[6-(6,8),7-(6,25),25-(7,7,8,8,8)]
   651      16.229852      16.229852      16.229852    7[6-(6,8),7-(6,25),25-(7,7,8,8,8)]
   652      15.443854      15.443854      15.443854    7[6-(6,8),7-(6,25),25-(7,7,8,8,8)]
   653      19.032571      19.032571      19.032571    7[6-(1,6),6-(1,6),25-(7,7,8,8,8)]
   654      22.663968      22.663968      22.663968    7[6-(6,8),7-(6,25),25-(7,7,8,8,8)]
   655       5.822359       5.822359       5.822359    7[6-(6,8),7-(6,25),25-(7,8,8,8)]
   656      25.373071      25.373071      25.373071    7[6-(1,6),6-(1,6),25-(7,7,8,8,8)]
   657       21.44027       21.44027       21.44027    7[6-(6,8),7-(6,25),25-(7,8,8,8)]
   658      20.828334      20.828334      20.828334    7[6-(6,8),7-(6,25),25-(7,7,8,8,8)]
   659        20.6209        20.6209        20.6209    7[6-(6,8),7-(6,25),25-(7,7,8,8,8)]
   660      19.834903      19.834903      19.834903    7[6-(6,8),7-(6,25),25-(7,7,8,8,8)]
   661       23.42362       23.42362       23.42362    7[6-(1,6),6-(1,6),25-(7,7,8,8,8)]
   662      18.272918      18.272918      18.272918    7[6-(6,8),7-(6,25),25-(7,7,8,8,8)]
   663       18.99551       18.99551       18.99551    7[6-(6,8),7-(6,25),25-(7,8,8,8)]
   664      12.199921      12.199921      12.199921    7[6-(1,6),6-(1,6),25-(7,7,8,8,8)]
   665       3.876068       3.876068       3.876068    7[6-(6,8),7-(6,25),25-(7,8,8,8)]
   666       3.264131       3.264131       3.264131    7[6-(6,8),7-(6,25),25-(7,7,8,8,8)]
   667      11.838801      11.838801      11.838801    7[6-(6,8),7-(6,25),25-(7,7,8,8,8)]
   668      11.052803      11.052803      11.052803    7[6-(6,8),7-(6,25),25-(7,7,8,8,8)]
   669       14.64152       14.64152       14.64152    7[6-(1,6),6-(1,6),25-(7,7,8,8,8)]
   670       9.490819       9.490819       9.490819    7[6-(6,8),7-(6,25),25-(7,7,8,8,8)]
   671       10.21341       10.21341       10.21341    7[6-(6,8),7-(6,25),25-(7,8,8,8)]
   672       20.98202       20.98202       20.98202    7[6-(1,6),6-(1,6),25-(7,7,8,8,8)]
   673      18.079184      18.079184      18.079184    7[6-(6,8),7-(6,25),25-(7,8,8,8)]
   674      18.691121      18.691121      18.691121    7[6-(6,8),7-(6,25),25-(7,7,8,8,8)]
   675      27.680656      27.680656      27.680656    7[6-(6,8),7-(6,25),25-(7,7,8,8,8)]
   676      28.466654      28.466654      28.466654    7[6-(6,8),7-(6,25),25-(7,7,8,8,8)]
   677      24.877937      24.877937      24.877937    7[6-(1,6),6-(1,6),25-(7,7,8,8,8)]
   678      21.246537      21.246537      21.246537    7[6-(6,8),7-(6,25),25-(7,7,8,8,8)]
   679      20.523945      20.523945      20.523945    7[6-(6,8),7-(6,25),25-(7,8,8,8)]
   680      18.537436      18.537436      18.537436    7[6-(1,6),6-(1,6),25-(7,7,8,8,8)]
   681      18.079184      18.079184      18.079184    7[6-(6,8),7-(6,25),25-(7,8,8,8)]
   682      18.691121      18.691121      18.691121    7[6-(6,8),7-(6,25),25-(7,7,8,8,8)]
   683      18.898554      18.898554      18.898554    7[6-(6,8),7-(6,25),25-(7,7,8,8,8)]
   684      19.684552      19.684552      19.684552    7[6-(6,8),7-(6,25),25-(7,7,8,8,8)]
   685      16.095835      16.095835      16.095835    7[6-(1,6),6-(1,6),25-(7,7,8,8,8)]
   686      12.464438      12.464438      12.464438    7[6-(6,8),7-(6,25),25-(7,7,8,8,8)]
   687      29.306047      29.306047      29.306047    7[6-(6,8),7-(6,25),25-(7,8,8,8)]
   688       9.755335       9.755335       9.755335    7[6-(1,6),6-(1,6),25-(7,7,8,8,8)]
   689      13.688136      13.688136      13.688136    7[6-(6,8),7-(6,25),25-(7,8,8,8)]
   690      14.300072      14.300072      14.300072    7[6-(6,8),7-(6,25),25-(7,7,8,8,8)]
   691      14.507506      14.507506      14.507506    7[6-(6,8),7-(6,25),25-(7,7,8,8,8)]
   692      15.293503      15.293503      15.293503    7[6-(6,8),7-(6,25),25-(7,7,8,8,8)]
   693      11.704786      11.704786      11.704786    7[6-(1,6),6-(1,6),25-(7,7,8,8,8)]
   694      16.855488      16.855488      16.855488    7[6-(6,8),7-(6,25),25-(7,7,8,8,8)]
   695      16.132896      16.132896      16.132896    7[6-(6,8),7-(6,25),25-(7,8,8,8)]
   696      22.928485      22.928485      22.928485    7[6-(1,6),6-(1,6),25-(7,7,8,8,8)]
   697      31.252338      31.252338      31.252338    7[6-(6,8),7-(6,25),25-(7,8,8,8)]
   698      31.864275      31.864275      31.864275    7[6-(6,8),7-(6,25),25-(7,7,8,8,8)]
   699      23.289605      23.289605      23.289605    7[6-(6,8),7-(6,25),25-(7,7,8,8,8)]
   700      24.075603      24.075603      24.075603    7[6-(6,8),7-(6,25),25-(7,7,8,8,8)]
   701      20.486886      20.486886      20.486886    7[6-(1,6),6-(1,6),25-(7,7,8,8,8)]
   702      25.637587      25.637587      25.637587    7[6-(6,8),7-(6,25),25-(7,7,8,8,8)]
   703      24.914996      24.914996      24.914996    7[6-(6,8),7-(6,25),25-(7,8,8,8)]
   704      14.146386      14.146386      14.146386    7[6-(1,6),6-(1,6),25-(7,7,8,8,8)]
   705        17.3717        17.3717        17.3717    8[6-(6,6),25-(7,7,8,8)]
   706      18.684098      18.684098      18.684098    8[6-(6,7),25-(7,7,7,8,8)]
   707       14.95838       14.95838       14.95838    8[6-(6,7),25-(7,7,8,8)]
   708      18.226375      18.226375      18.226375    8[6-(6,6),25-(7,7,7,8,8)]
   709      23.784564      23.784564      23.784564    8[6-(6,7),25-(7,7,7,8,8)]
   710        7.81168        7.81168        7.81168    8[6-(6,7),25-(7,7,7,8,8)]
   711      11.989151      11.989151      11.989151    8[6-(6,6),25-(7,7,7,8,8)]
   712      15.084139      15.084139      15.084139    8[6-(6,7),25-(7,7,8,8)]
   713      13.453654      13.453654      13.453654    8[6-(6,7),25-(7,7,7,8,8)]
   714       8.589598       8.589598       8.589598    8[6-(6,6),25-(7,7,8,8)]
   715      18.684098      18.684098      18.684098    8[6-(6,7),25-(7,7,7,8,8)]
   716       14.95838       14.95838       14.95838    8[6-(6,7),25-(7,7,8,8)]
   717      18.226375      18.226375      18.226375    8[6-(6,6),25-(7,7,7,8,8)]
   718      15.002465      15.002465      15.002465    8[6-(6,7),25-(7,7,7,8,8)]
   719      16.593782      16.593782      16.593782    8[6-(6,7),25-(7,7,7,8,8)]
   720       20.77125       20.77125       20.77125    8[6-(6,6),25-(7,7,7,8,8)]
   721      23.866237      23.866237      23.866237    8[6-(6,7),25-(7,7,8,8)]
   722      22.235752      22.235752      22.235752    8[6-(6,7),25-(7,7,7,8,8)]
   723      21.762749      21.762749      21.762749    8[6-(6,6),25-(7,7,8,8)]
   724      23.075146      23.075146      23.075146    8[6-(6,7),25-(7,7,7,8,8)]
   725      19.349428      19.349428      19.349428    8[6-(6,7),25-(7,7,8,8)]
   726      22.617423      22.617423      22.617423    8[6-(6,6),25-(7,7,7,8,8)]
   727      19.393514      19.393514      19.393514    8[6-(6,7),25-(7,7,7,8,8)]
   728      20.984831      20.984831      20.984831    8[6-(6,7),25-(7,7,7,8,8)]
   729        16.3802        16.3802        16.3802    8[6-(6,6),25-(7,7,7,8,8)]
   730      19.475188      19.475188      19.475188    8[6-(6,7),25-(7,7,8,8)]
   731      17.844704      17.844704      17.844704    8[6-(6,7),25-(7,7,7,8,8)]
   732      12.980649      12.980649      12.980649    8[6-(6,6),25-(7,7,8,8)]
   733       5.510944       5.510944       5.510944    8[6-(6,7),25-(7,7,7,8,8)]
   734       1.785226       1.785226       1.785226    8[6-(6,7),25-(7,7,8,8)]
   735       5.053221       5.053221       5.053221    8[6-(6,6),25-(7,7,7,8,8)]
   736      10.611415      10.611415      10.611415    8[6-(6,7),25-(7,7,7,8,8)]
   737      12.202731      12.202731      12.202731    8[6-(6,7),25-(7,7,7,8,8)]
   738        25.1623        25.1623        25.1623    8[6-(6,6),25-(7,7,7,8,8)]
   739      10.693088      10.693088      10.693088    8[6-(6,7),25-(7,7,8,8)]
   740       9.062603       9.062603       9.062603    8[6-(6,7),25-(7,7,7,8,8)]
   741      17.756706      17.756706      17.756706    8[6-(6,6),25-(7,7,8,8)]
   742      16.444308      16.444308      16.444308    8[6-(6,7),25-(7,7,7,8,8)]
   743      20.170026      20.170026      20.170026    8[6-(6,7),25-(7,7,8,8)]
   744      16.902031      16.902031      16.902031    8[6-(6,6),25-(7,7,7,8,8)]
   745      11.343842      11.343842      11.343842    8[6-(6,7),25-(7,7,7,8,8)]
   746      27.316726      27.316726      27.316726    8[6-(6,7),25-(7,7,7,8,8)]
   747      23.139255      23.139255      23.139255    8[6-(6,6),25-(7,7,7,8,8)]
   748      20.044267      20.044267      20.044267    8[6-(6,7),25-(7,7,8,8)]
   749      21.674752      21.674752      21.674752    8[6-(6,7),25-(7,7,7,8,8)]
   750      26.538808      26.538808      26.538808    8[6-(6,6),25-(7,7,8,8)]
   751      16.444308      16.444308      16.444308    8[6-(6,7),25-(7,7,7,8,8)]
   752      20.170026      20.170026      20.170026    8[6-(6,7),25-(7,7,8,8)]
   753      16.902031      16.902031      16.902031    8[6-(6,6),25-(7,7,7,8,8)]
   754      20.125941      20.125941      20.125941    8[6-(6,7),25-(7,7,7,8,8)]
   755      18.534624      18.534624      18.534624    8[6-(6,7),25-(7,7,7,8,8)]
   756      14.357156      14.357156      14.357156    8[6-(6,6),25-(7,7,7,8,8)]
   757      11.262169      11.262169      11.262169    8[6-(6,7),25-(7,7,8,8)]
   758      12.892654      12.892654      12.892654    8[6-(6,7),25-(7,7,7,8,8)]
   759      13.365657      13.365657      13.365657    8[6-(6,6),25-(7,7,8,8)]
   760       12.05326       12.05326       12.05326    8[6-(6,7),25-(7,7,7,8,8)]
   761      15.778978      15.778978      15.778978    8[6-(6,7),25-(7,7,8,8)]
   762      12.510983      12.510983      12.510983    8[6-(6,6),25-(7,7,7,8,8)]
   763      15.734892      15.734892      15.734892    8[6-(6,7),25-(7,7,7,8,8)]
   764      14.143575      14.143575      14.143575    8[6-(6,7),25-(7,7,7,8,8)]
   765      18.748206      18.748206      18.748206    8[6-(6,6),25-(7,7,7,8,8)]
   766      15.653218      15.653218      15.653218    8[6-(6,7),25-(7,7,8,8)]
   767      17.283702      17.283702      17.283702    8[6-(6,7),25-(7,7,7,8,8)]
   768      22.147757      22.147757      22.147757    8[6-(6,6),25-(7,7,8,8)]
   769      29.617462      29.617462      29.617462    8[6-(6,7),25-(7,7,7,8,8)]
   770       33.34318       33.34318       33.34318    8[6-(6,7),25-(7,7,8,8)]
   771      30.075185      30.075185      30.075185    8[6-(6,6),25-(7,7,7,8,8)]
   772      24.516991      24.516991      24.516991    8[6-(6,7),25-(7,7,7,8,8)]
   773      22.925675      22.925675      22.925675    8[6-(6,7),25-(7,7,7,8,8)]
   774       9.966106       9.966106       9.966106    8[6-(6,6),25-(7,7,7,8,8)]
   775      24.435318      24.435318      24.435318    8[6-(6,7),25-(7,7,8,8)]
   776      26.065803      26.065803      26.065803    8[6-(6,7),25-(7,7,7,8,8)]
