# Supplementary material for: A collection of forcefield precursors for metal–organic frameworks
Source: RSC Adv. 2019 Nov 13;9(63):36492–507. doi: 10.1039/c9ra07327b (PMC9075174; doi:10.1039/c9ra07327b)
Supplement: RA-009-C9RA07327B-s2799 [file RA-009-C9RA07327B-s2799.txt]

XALCAP_clean

17.413200    0.000000    0.000000
8.706616    28.714855    0.000000
8.706616    0.000023    28.714855

     1      14.406477      14.406477      14.406477    25[7-(6,7),7-(6,7),8-(6),8-(6),8-(6)]
     2      13.138971      13.138971      13.138971    25[7-(6,6),7-(6,7),7-(6,7),8-(6),8-(6),8-(6)]
     3       17.86805       17.86805       17.86805    25[7-(6,6),7-(6,7),7-(6,7),8-(6),8-(6),8-(6)]
     4       23.11308       23.11308       23.11308    25[7-(6,7),7-(6,7),8-(6),8-(6),8-(6)]
     5      21.845573      21.845573      21.845573    25[7-(6,6),7-(6,7),7-(6,7),8-(6),8-(6),8-(6)]
     6       9.161448       9.161448       9.161448    25[7-(6,6),7-(6,7),7-(6,7),8-(6),8-(6),8-(6)]
     7      18.759784      18.759784      18.759784    25[7-(6,7),7-(6,7),8-(6),8-(6),8-(6)]
     8       8.785665       8.785665       8.785665    25[7-(6,6),7-(6,7),7-(6,7),8-(6),8-(6),8-(6)]
     9      22.221353      22.221353      22.221353    25[7-(6,6),7-(6,7),7-(6,7),8-(6),8-(6),8-(6)]
    10      10.053173      10.053173      10.053173    25[7-(6,7),7-(6,7),8-(6),8-(6),8-(6)]
    11      17.492279      17.492279      17.492279    25[7-(6,6),7-(6,7),7-(6,7),8-(6),8-(6),8-(6)]
    12      13.514744      13.514744      13.514744    25[7-(6,6),7-(6,7),7-(6,7),8-(6),8-(6),8-(6)]
    13      20.419955      20.419955      20.419955    25[7-(6,7),7-(6,7),8-(6),8-(6),8-(6)]
    14      21.687461      21.687461      21.687461    25[7-(6,6),7-(6,7),7-(6,7),8-(6),8-(6),8-(6)]
    15      16.958382      16.958382      16.958382    25[7-(6,6),7-(6,7),7-(6,7),8-(6),8-(6),8-(6)]
    16      11.713352      11.713352      11.713352    25[7-(6,7),7-(6,7),8-(6),8-(6),8-(6)]
    17      12.980859      12.980859      12.980859    25[7-(6,6),7-(6,7),7-(6,7),8-(6),8-(6),8-(6)]
    18      25.664984      25.664984      25.664984    25[7-(6,6),7-(6,7),7-(6,7),8-(6),8-(6),8-(6)]
    19      16.066648      16.066648      16.066648    25[7-(6,7),7-(6,7),8-(6),8-(6),8-(6)]
    20      26.040767      26.040767      26.040767    25[7-(6,6),7-(6,7),7-(6,7),8-(6),8-(6),8-(6)]
    21      12.605079      12.605079      12.605079    25[7-(6,6),7-(6,7),7-(6,7),8-(6),8-(6),8-(6)]
    22      24.773259      24.773259      24.773259    25[7-(6,7),7-(6,7),8-(6),8-(6),8-(6)]
    23      17.334153      17.334153      17.334153    25[7-(6,6),7-(6,7),7-(6,7),8-(6),8-(6),8-(6)]
    24      21.311688      21.311688      21.311688    25[7-(6,6),7-(6,7),7-(6,7),8-(6),8-(6),8-(6)]
    25      11.548451      11.548451      11.548451    1[6-(6,6)]
    26       9.678274       9.678274       9.678274    1[6-(6,6)]
    27      26.253899      26.253899      26.253899    1[6-(6,6)]
    28      10.097931      10.097931      10.097931    1[6-(6,6)]
    29      25.290961      25.290961      25.290961    1[6-(1,6,6)]
    30      24.178257      24.178257      24.178257    1[6-(1,6,6)]
    31      25.259616      25.259616      25.259616    1[6-(1,1,6)]
    32      26.417594      26.417594      26.417594    1[6-(1,1,6)]
    33       26.16162       26.16162       26.16162    1[6-(1,1,6)]
    34      19.992123      19.992123      19.992123    1[6-(6,6)]
    35      20.404814      20.404814      20.404814    1[6-(6,6)]
    36      22.200115      22.200115      22.200115    1[6-(6,6)]
    37      14.872626      14.872626      14.872626    1[6-(6,6)]
    38       16.07066       16.07066       16.07066    1[6-(1,6,6)]
    39      16.312703      16.312703      16.312703    1[6-(1,6,6)]
    40       5.385905       5.385905       5.385905    1[6-(1,1,6)]
    41       6.516022       6.516022       6.516022    1[6-(1,1,6)]
    42      14.174363      14.174363      14.174363    1[6-(1,1,6)]
    43      11.457902      11.457902      11.457902    1[6-(6,7)]
    44      10.183257      10.183257      10.183257    1[6-(6,6)]
    45      10.406144      10.406144      10.406144    1[6-(6,6)]
    46      11.677307      11.677307      11.677307    1[6-(6,7)]
    47      25.930013      25.930013      25.930013    1[6-(1,6,6)]
    48       9.596432       9.596432       9.596432    1[6-(1,6,6)]
    49      19.278169      19.278169      19.278169    1[6-(6,6)]
    50      18.487609      18.487609      18.487609    1[6-(6,6)]
    51      16.718427      16.718427      16.718427    1[6-(6,6)]
    52      15.814682      15.814682      15.814682    1[6-(6,6)]
    53      14.963179      14.963179      14.963179    1[6-(1,6,6)]
    54       7.323993       7.323993       7.323993    1[6-(1,6,6)]
    55      13.873114      13.873114      13.873114    1[6-(1,1,6)]
    56       4.832165       4.832165       4.832165    1[6-(1,1,6)]
    57       5.964024       5.964024       5.964024    1[6-(1,1,6)]
    58      21.524475      21.524475      21.524475    1[6-(6,7)]
    59      22.976735      22.976735      22.976735    1[6-(6,6)]
    60      25.940463      25.940463      25.940463    1[6-(6,6)]
    61      24.422033      24.422033      24.422033    1[6-(6,7)]
    62      25.090697      25.090697      25.090697    1[6-(1,6,6)]
    63      26.144197      26.144197      26.144197    1[6-(1,6,6)]
    64       20.25505       20.25505       20.25505    1[6-(6,6)]
    65      18.384871      18.384871      18.384871    1[6-(6,6)]
    66      17.547297      17.547297      17.547297    1[6-(6,6)]
    67      18.804531      18.804531      18.804531    1[6-(6,6)]
    68       25.29095       25.29095       25.29095    1[6-(1,6,6)]
    69      24.178247      24.178247      24.178247    1[6-(1,6,6)]
    70      25.259608      25.259608      25.259608    1[6-(1,1,6)]
    71      26.417585      26.417585      26.417585    1[6-(1,1,6)]
    72      26.161611      26.161611      26.161611    1[6-(1,1,6)]
    73      19.992115      19.992115      19.992115    1[6-(6,6)]
    74      20.404809      20.404809      20.404809    1[6-(6,6)]
    75       22.20011       22.20011       22.20011    1[6-(6,6)]
    76      23.579234      23.579234      23.579234    1[6-(6,6)]
    77      24.777257      24.777257      24.777257    1[6-(1,6,6)]
    78        25.0193        25.0193        25.0193    1[6-(1,6,6)]
    79      22.799117      22.799117      22.799117    1[6-(1,1,6)]
    80      23.929233      23.929233      23.929233    1[6-(1,1,6)]
    81      22.880959      22.880959      22.880959    1[6-(1,1,6)]
    82      20.164501      20.164501      20.164501    1[6-(6,7)]
    83      18.889854      18.889854      18.889854    1[6-(6,6)]
    84      19.112745      19.112745      19.112745    1[6-(6,6)]
    85      20.383909      20.383909      20.383909    1[6-(6,7)]
    86      17.223411      17.223411      17.223411    1[6-(1,6,6)]
    87      18.303029      18.303029      18.303029    1[6-(1,6,6)]
    88       10.57157       10.57157       10.57157    1[6-(6,6)]
    89       9.781012       9.781012       9.781012    1[6-(6,6)]
    90      25.425032      25.425032      25.425032    1[6-(6,6)]
    91      24.521287      24.521287      24.521287    1[6-(6,6)]
    92      23.669778      23.669778      23.669778    1[6-(1,6,6)]
    93      24.737207      24.737207      24.737207    1[6-(1,6,6)]
    94      22.579711      22.579711      22.579711    1[6-(1,1,6)]
    95      22.245377      22.245377      22.245377    1[6-(1,1,6)]
    96      23.377234      23.377234      23.377234    1[6-(1,1,6)]
    97       12.81787       12.81787       12.81787    1[6-(6,7)]
    98      14.270132      14.270132      14.270132    1[6-(6,6)]
    99      17.233857      17.233857      17.233857    1[6-(6,6)]
   100      15.715425      15.715425      15.715425    1[6-(6,7)]
   101      16.384094      16.384094      16.384094    1[6-(1,6,6)]
   102      17.437592      17.437592      17.437592    1[6-(1,6,6)]
   103      15.901754      15.901754      15.901754    1[6-(6,6)]
   104      14.031577      14.031577      14.031577    1[6-(6,6)]
   105      13.194004      13.194004      13.194004    1[6-(6,6)]
   106      14.451238      14.451238      14.451238    1[6-(6,6)]
   107       12.23104       12.23104       12.23104    1[6-(1,6,6)]
   108      11.118337      11.118337      11.118337    1[6-(1,6,6)]
   109      12.199696      12.199696      12.199696    1[6-(1,1,6)]
   110      13.357674      13.357674      13.357674    1[6-(1,1,6)]
   111      13.101699      13.101699      13.101699    1[6-(1,1,6)]
   112       6.932205       6.932205       6.932205    1[6-(6,6)]
   113       7.344899       7.344899       7.344899    1[6-(6,6)]
   114       9.140201       9.140201       9.140201    1[6-(6,6)]
   115      10.519326      10.519326      10.519326    1[6-(6,6)]
   116      11.717353      11.717353      11.717353    1[6-(1,6,6)]
   117      11.959395      11.959395      11.959395    1[6-(1,6,6)]
   118      18.445828      18.445828      18.445828    1[6-(1,1,6)]
   119      19.575945      19.575945      19.575945    1[6-(1,1,6)]
   120       9.821055       9.821055       9.821055    1[6-(1,1,6)]
   121       7.104595       7.104595       7.104595    1[6-(6,7)]
   122        5.82995        5.82995        5.82995    1[6-(6,6)]
   123      23.466041      23.466041      23.466041    1[6-(6,6)]
   124       7.324003       7.324003       7.324003    1[6-(6,7)]
   125      21.576709      21.576709      21.576709    1[6-(1,6,6)]
   126      22.656328      22.656328      22.656328    1[6-(1,6,6)]
   127      23.631471      23.631471      23.631471    1[6-(6,6)]
   128      22.840911      22.840911      22.840911    1[6-(6,6)]
   129       21.07173       21.07173       21.07173    1[6-(6,6)]
   130      20.167987      20.167987      20.167987    1[6-(6,6)]
   131      19.316486      19.316486      19.316486    1[6-(1,6,6)]
   132      20.383915      20.383915      20.383915    1[6-(1,6,6)]
   133      18.226418      18.226418      18.226418    1[6-(1,1,6)]
   134      17.892086      17.892086      17.892086    1[6-(1,1,6)]
   135      19.023944      19.023944      19.023944    1[6-(1,1,6)]
   136       17.17117       17.17117       17.17117    1[6-(6,7)]
   137       18.62343       18.62343       18.62343    1[6-(6,6)]
   138      21.587158      21.587158      21.587158    1[6-(6,6)]
   139      20.068728      20.068728      20.068728    1[6-(6,7)]
   140      20.737391      20.737391      20.737391    1[6-(1,6,6)]
   141       21.79089       21.79089       21.79089    1[6-(1,6,6)]
   142       7.195146       7.195146       7.195146    1[6-(6,6)]
   143      22.738168      22.738168      22.738168    1[6-(6,6)]
   144      21.900591      21.900591      21.900591    1[6-(6,6)]
   145       5.744623       5.744623       5.744623    1[6-(6,6)]
   146      12.231039      12.231039      12.231039    1[6-(1,6,6)]
   147      11.118335      11.118335      11.118335    1[6-(1,6,6)]
   148      12.199696      12.199696      12.199696    1[6-(1,1,6)]
   149      13.357673      13.357673      13.357673    1[6-(1,1,6)]
   150        13.1017        13.1017        13.1017    1[6-(1,1,6)]
   151       6.932201       6.932201       6.932201    1[6-(6,6)]
   152       7.344893       7.344893       7.344893    1[6-(6,6)]
   153       9.140192       9.140192       9.140192    1[6-(6,6)]
   154      19.225934      19.225934      19.225934    1[6-(6,6)]
   155      20.423964      20.423964      20.423964    1[6-(1,6,6)]
   156      20.666008      20.666008      20.666008    1[6-(1,6,6)]
   157      18.445825      18.445825      18.445825    1[6-(1,1,6)]
   158      19.575942      19.575942      19.575942    1[6-(1,1,6)]
   159      18.527666      18.527666      18.527666    1[6-(1,1,6)]
   160      15.811208      15.811208      15.811208    1[6-(6,7)]
   161      14.536561      14.536561      14.536561    1[6-(6,6)]
   162      14.759448      14.759448      14.759448    1[6-(6,6)]
   163      16.030612      16.030612      16.030612    1[6-(6,7)]
   164      12.870115      12.870115      12.870115    1[6-(1,6,6)]
   165      13.949734      13.949734      13.949734    1[6-(1,6,6)]
   166      14.924868      14.924868      14.924868    1[6-(6,6)]
   167       14.13431       14.13431       14.13431    1[6-(6,6)]
   168      12.365128      12.365128      12.365128    1[6-(6,6)]
   169      11.461382      11.461382      11.461382    1[6-(6,6)]
   170      10.609871      10.609871      10.609871    1[6-(1,6,6)]
   171      20.383916      20.383916      20.383916    1[6-(1,6,6)]
   172       9.519806       9.519806       9.519806    1[6-(1,1,6)]
   173      17.892088      17.892088      17.892088    1[6-(1,1,6)]
   174      19.023946      19.023946      19.023946    1[6-(1,1,6)]
   175      25.877775      25.877775      25.877775    1[6-(6,7)]
   176      27.330037      27.330037      27.330037    1[6-(6,6)]
   177      12.880562      12.880562      12.880562    1[6-(6,6)]
   178       11.36213       11.36213       11.36213    1[6-(6,7)]
   179        12.0308        12.0308        12.0308    1[6-(1,6,6)]
   180      13.084299      13.084299      13.084299    1[6-(1,6,6)]
   181      23.277981      23.277981      23.277981    1[6-(6,6)]
   182      25.148158      25.148158      25.148158    1[6-(6,6)]
   183       8.572533       8.572533       8.572533    1[6-(6,6)]
   184      24.728501      24.728501      24.728501    1[6-(6,6)]
   185       9.535471       9.535471       9.535471    1[6-(1,6,6)]
   186      10.648175      10.648175      10.648175    1[6-(1,6,6)]
   187       9.566816       9.566816       9.566816    1[6-(1,1,6)]
   188       8.408838       8.408838       8.408838    1[6-(1,1,6)]
   189       8.664812       8.664812       8.664812    1[6-(1,1,6)]
   190      14.834309      14.834309      14.834309    1[6-(6,6)]
   191      14.421618      14.421618      14.421618    1[6-(6,6)]
   192      12.626317      12.626317      12.626317    1[6-(6,6)]
   193      19.953806      19.953806      19.953806    1[6-(6,6)]
   194      18.755772      18.755772      18.755772    1[6-(1,6,6)]
   195      18.513729      18.513729      18.513729    1[6-(1,6,6)]
   196      29.440527      29.440527      29.440527    1[6-(1,1,6)]
   197       28.31041       28.31041       28.31041    1[6-(1,1,6)]
   198      20.652069      20.652069      20.652069    1[6-(1,1,6)]
   199       23.36853       23.36853       23.36853    1[6-(6,7)]
   200      24.643175      24.643175      24.643175    1[6-(6,6)]
   201      24.420288      24.420288      24.420288    1[6-(6,6)]
   202      23.149125      23.149125      23.149125    1[6-(6,7)]
   203       8.896419       8.896419       8.896419    1[6-(1,6,6)]
   204         7.8168         7.8168         7.8168    1[6-(1,6,6)]
   205      15.548263      15.548263      15.548263    1[6-(6,6)]
   206      16.338823      16.338823      16.338823    1[6-(6,6)]
   207      18.108005      18.108005      18.108005    1[6-(6,6)]
   208       19.01175       19.01175       19.01175    1[6-(6,6)]
   209      19.863253      19.863253      19.863253    1[6-(1,6,6)]
   210      27.502439      27.502439      27.502439    1[6-(1,6,6)]
   211      20.953318      20.953318      20.953318    1[6-(1,1,6)]
   212      29.994267      29.994267      29.994267    1[6-(1,1,6)]
   213      28.862408      28.862408      28.862408    1[6-(1,1,6)]
   214      13.301957      13.301957      13.301957    1[6-(6,7)]
   215      11.849697      11.849697      11.849697    1[6-(6,6)]
   216       8.885969       8.885969       8.885969    1[6-(6,6)]
   217      10.404399      10.404399      10.404399    1[6-(6,7)]
   218       9.735735       9.735735       9.735735    1[6-(1,6,6)]
   219       8.682235       8.682235       8.682235    1[6-(1,6,6)]
   220      14.571382      14.571382      14.571382    1[6-(6,6)]
   221      16.441561      16.441561      16.441561    1[6-(6,6)]
   222      17.279135      17.279135      17.279135    1[6-(6,6)]
   223      16.021901      16.021901      16.021901    1[6-(6,6)]
   224       9.535482       9.535482       9.535482    1[6-(1,6,6)]
   225      10.648185      10.648185      10.648185    1[6-(1,6,6)]
   226       9.566824       9.566824       9.566824    1[6-(1,1,6)]
   227       8.408847       8.408847       8.408847    1[6-(1,1,6)]
   228       8.664821       8.664821       8.664821    1[6-(1,1,6)]
   229      14.834317      14.834317      14.834317    1[6-(6,6)]
   230      14.421623      14.421623      14.421623    1[6-(6,6)]
   231      12.626322      12.626322      12.626322    1[6-(6,6)]
   232      11.247198      11.247198      11.247198    1[6-(6,6)]
   233      10.049175      10.049175      10.049175    1[6-(1,6,6)]
   234       9.807132       9.807132       9.807132    1[6-(1,6,6)]
   235      12.027315      12.027315      12.027315    1[6-(1,1,6)]
   236      10.897199      10.897199      10.897199    1[6-(1,1,6)]
   237      11.945473      11.945473      11.945473    1[6-(1,1,6)]
   238      14.661931      14.661931      14.661931    1[6-(6,7)]
   239      15.936578      15.936578      15.936578    1[6-(6,6)]
   240      15.713687      15.713687      15.713687    1[6-(6,6)]
   241      14.442523      14.442523      14.442523    1[6-(6,7)]
   242      17.603021      17.603021      17.603021    1[6-(1,6,6)]
   243      16.523403      16.523403      16.523403    1[6-(1,6,6)]
   244      24.254862      24.254862      24.254862    1[6-(6,6)]
   245       25.04542       25.04542       25.04542    1[6-(6,6)]
   246         9.4014         9.4014         9.4014    1[6-(6,6)]
   247      10.305145      10.305145      10.305145    1[6-(6,6)]
   248      11.156654      11.156654      11.156654    1[6-(1,6,6)]
   249      10.089225      10.089225      10.089225    1[6-(1,6,6)]
   250      12.246721      12.246721      12.246721    1[6-(1,1,6)]
   251      12.581055      12.581055      12.581055    1[6-(1,1,6)]
   252      11.449198      11.449198      11.449198    1[6-(1,1,6)]
   253      22.008562      22.008562      22.008562    1[6-(6,7)]
   254        20.5563        20.5563        20.5563    1[6-(6,6)]
   255      17.592575      17.592575      17.592575    1[6-(6,6)]
   256      19.111007      19.111007      19.111007    1[6-(6,7)]
   257      18.442338      18.442338      18.442338    1[6-(1,6,6)]
   258       17.38884       17.38884       17.38884    1[6-(1,6,6)]
   259      18.924678      18.924678      18.924678    1[6-(6,6)]
   260      20.794855      20.794855      20.794855    1[6-(6,6)]
   261      21.632428      21.632428      21.632428    1[6-(6,6)]
   262      20.375194      20.375194      20.375194    1[6-(6,6)]
   263      22.595392      22.595392      22.595392    1[6-(1,6,6)]
   264      23.708095      23.708095      23.708095    1[6-(1,6,6)]
   265      22.626736      22.626736      22.626736    1[6-(1,1,6)]
   266      21.468758      21.468758      21.468758    1[6-(1,1,6)]
   267      21.724733      21.724733      21.724733    1[6-(1,1,6)]
   268      27.894227      27.894227      27.894227    1[6-(6,6)]
   269      27.481533      27.481533      27.481533    1[6-(6,6)]
   270      25.686231      25.686231      25.686231    1[6-(6,6)]
   271      24.307106      24.307106      24.307106    1[6-(6,6)]
   272      23.109079      23.109079      23.109079    1[6-(1,6,6)]
   273      22.867037      22.867037      22.867037    1[6-(1,6,6)]
   274      16.380604      16.380604      16.380604    1[6-(1,1,6)]
   275      15.250487      15.250487      15.250487    1[6-(1,1,6)]
   276      25.005377      25.005377      25.005377    1[6-(1,1,6)]
   277      27.721837      27.721837      27.721837    1[6-(6,7)]
   278      28.996482      28.996482      28.996482    1[6-(6,6)]
   279      11.360391      11.360391      11.360391    1[6-(6,6)]
   280      27.502429      27.502429      27.502429    1[6-(6,7)]
   281      13.249723      13.249723      13.249723    1[6-(1,6,6)]
   282      12.170104      12.170104      12.170104    1[6-(1,6,6)]
   283      11.194961      11.194961      11.194961    1[6-(6,6)]
   284      11.985521      11.985521      11.985521    1[6-(6,6)]
   285      13.754702      13.754702      13.754702    1[6-(6,6)]
   286      14.658445      14.658445      14.658445    1[6-(6,6)]
   287      15.509946      15.509946      15.509946    1[6-(1,6,6)]
   288      14.442517      14.442517      14.442517    1[6-(1,6,6)]
   289      16.600014      16.600014      16.600014    1[6-(1,1,6)]
   290      16.934346      16.934346      16.934346    1[6-(1,1,6)]
   291      15.802488      15.802488      15.802488    1[6-(1,1,6)]
   292      17.655262      17.655262      17.655262    1[6-(6,7)]
   293      16.203002      16.203002      16.203002    1[6-(6,6)]
   294      13.239274      13.239274      13.239274    1[6-(6,6)]
   295      14.757704      14.757704      14.757704    1[6-(6,7)]
   296      14.089041      14.089041      14.089041    1[6-(1,6,6)]
   297      13.035542      13.035542      13.035542    1[6-(1,6,6)]
   298      27.631286      27.631286      27.631286    1[6-(6,6)]
   299      12.088264      12.088264      12.088264    1[6-(6,6)]
   300      12.925841      12.925841      12.925841    1[6-(6,6)]
   301      29.081809      29.081809      29.081809    1[6-(6,6)]
   302      22.595393      22.595393      22.595393    1[6-(1,6,6)]
   303      23.708097      23.708097      23.708097    1[6-(1,6,6)]
   304      22.626736      22.626736      22.626736    1[6-(1,1,6)]
   305      21.468759      21.468759      21.468759    1[6-(1,1,6)]
   306      21.724732      21.724732      21.724732    1[6-(1,1,6)]
   307      27.894231      27.894231      27.894231    1[6-(6,6)]
   308      27.481539      27.481539      27.481539    1[6-(6,6)]
   309       25.68624       25.68624       25.68624    1[6-(6,6)]
   310      15.600498      15.600498      15.600498    1[6-(6,6)]
   311      14.402468      14.402468      14.402468    1[6-(1,6,6)]
   312      14.160424      14.160424      14.160424    1[6-(1,6,6)]
   313      16.380607      16.380607      16.380607    1[6-(1,1,6)]
   314       15.25049       15.25049       15.25049    1[6-(1,1,6)]
   315      16.298766      16.298766      16.298766    1[6-(1,1,6)]
   316      19.015224      19.015224      19.015224    1[6-(6,7)]
   317      20.289871      20.289871      20.289871    1[6-(6,6)]
   318      20.066984      20.066984      20.066984    1[6-(6,6)]
   319       18.79582       18.79582       18.79582    1[6-(6,7)]
   320      21.956317      21.956317      21.956317    1[6-(1,6,6)]
   321      20.876698      20.876698      20.876698    1[6-(1,6,6)]
   322      19.901564      19.901564      19.901564    1[6-(6,6)]
   323      20.692122      20.692122      20.692122    1[6-(6,6)]
   324      22.461304      22.461304      22.461304    1[6-(6,6)]
   325       23.36505       23.36505       23.36505    1[6-(6,6)]
   326      24.216561      24.216561      24.216561    1[6-(1,6,6)]
   327      14.442516      14.442516      14.442516    1[6-(1,6,6)]
   328      25.306626      25.306626      25.306626    1[6-(1,1,6)]
   329      16.934344      16.934344      16.934344    1[6-(1,1,6)]
   330      15.802486      15.802486      15.802486    1[6-(1,1,6)]
   331       8.948657       8.948657       8.948657    1[6-(6,7)]
   332       7.496395       7.496395       7.496395    1[6-(6,6)]
   333       21.94587       21.94587       21.94587    1[6-(6,6)]
   334      23.464302      23.464302      23.464302    1[6-(6,7)]
   335      22.795632      22.795632      22.795632    1[6-(1,6,6)]
   336      21.742133      21.742133      21.742133    1[6-(1,6,6)]
   337      12.048209      12.048209      12.048209    6[6-(1,6),6-(6,6),8-(25)]
   338      11.273322      11.273322      11.273322    6[1-(0),6-(1,6),6-(6,8)]
   339       10.14843       10.14843       10.14843    6[1-(0),6-(1,6),6-(1,6)]
   340       9.659119       9.659119       9.659119    6[1-(0),6-(1,6),6-(1,6)]
   341      10.418334      10.418334      10.418334    6[1-(0),6-(1,6),6-(6,6)]
   342      11.618103      11.618103      11.618103    6[6-(1,6),6-(6,8),6-(7,8)]
   343      12.351198      12.351198      12.351198    6[6-(6,6),7-(7,25),8-(25)]
   344      23.946662      23.946662      23.946662    6[6-(1,1,6),7-(7,25),8-(25)]
   345      24.785978      24.785978      24.785978    6[1-(0),1-(0),6-(1,1,1),6-(7,8)]
   346      25.734997      25.734997      25.734997    6[1-(0),1-(0),1-(0),6-(1,1,6)]
   347      21.479211      21.479211      21.479211    6[6-(1,6),6-(6,6),8-(25)]
   348      20.718253      20.718253      20.718253    6[1-(0),6-(1,6),6-(6,8)]
   349      20.960296      20.960296      20.960296    6[1-(0),6-(1,6),6-(1,6)]
   350      22.025984      22.025984      22.025984    6[1-(0),6-(1,6),6-(1,6)]
   351      22.820027      22.820027      22.820027    6[1-(0),6-(1,6),6-(6,6)]
   352      22.579725      22.579725      22.579725    6[6-(1,6),6-(6,8),6-(7,8)]
   353       14.71765       14.71765       14.71765    6[6-(6,6),7-(7,25),8-(25)]
   354      14.944024      14.944024      14.944024    6[6-(1,1,6),7-(7,25),8-(25)]
   355      15.617916      15.617916      15.617916    6[1-(0),1-(0),6-(1,1,1),6-(7,8)]
   356       5.991884       5.991884       5.991884    6[1-(0),1-(0),1-(0),6-(1,1,6)]
   357      11.221083      11.221083      11.221083    6[1-(0),6-(1,6),7-(6,25)]
   358      10.427041      10.427041      10.427041    6[1-(0),6-(1,7),6-(6,6)]
   359      10.016089      10.016089      10.016089    6[6-(1,1,6),6-(1,6),6-(1,6)]
   360      10.538485      10.538485      10.538485    6[1-(0),6-(1,7),6-(6,6)]
   361      11.334267      11.334267      11.334267    6[1-(0),6-(1,6),7-(6,25)]
   362      26.459375      26.459375      26.459375    6[1-(0),1-(0),6-(1,1,6),6-(6,6)]
   363      18.007006      18.007006      18.007006    6[6-(1,6),6-(6,6),8-(25)]
   364       18.55378       18.55378       18.55378    6[1-(0),6-(1,6),6-(6,8)]
   365      18.094071      18.094071      18.094071    6[1-(0),6-(1,6),6-(1,6)]
   366      17.047537      17.047537      17.047537    6[1-(0),6-(1,6),6-(1,6)]
   367      16.518176      16.518176      16.518176    6[1-(0),6-(1,6),6-(6,6)]
   368        16.9448        16.9448        16.9448    6[6-(1,6),6-(6,8),6-(7,8)]
   369      16.295288      16.295288      16.295288    6[6-(6,6),7-(7,25),8-(25)]
   370      16.140312      16.140312      16.140312    6[6-(1,1,6),7-(7,25),8-(25)]
   371       6.695376       6.695376       6.695376    6[1-(0),1-(0),6-(1,1,1),6-(7,8)]
   372       5.546106       5.546106       5.546106    6[1-(0),1-(0),1-(0),6-(1,1,6)]
   373      22.442151      22.442151      22.442151    6[1-(0),6-(1,6),7-(6,25)]
   374      23.304104      23.304104      23.304104    6[1-(0),6-(1,7),6-(6,6)]
   375      24.665816      24.665816      24.665816    6[6-(1,1,6),6-(1,6),6-(1,6)]
   376      25.024529      25.024529      25.024529    6[1-(0),6-(1,7),6-(6,6)]
   377      24.120784      24.120784      24.120784    6[1-(0),6-(1,6),7-(6,25)]
   378      25.613094      25.613094      25.613094    6[1-(0),1-(0),6-(1,1,6),6-(6,6)]
   379      20.754809      20.754809      20.754809    6[6-(1,6),6-(6,6),8-(25)]
   380      19.979921      19.979921      19.979921    6[1-(0),6-(1,6),6-(6,8)]
   381      18.855028      18.855028      18.855028    6[1-(0),6-(1,6),6-(1,6)]
   382      18.365717      18.365717      18.365717    6[1-(0),6-(1,6),6-(1,6)]
   383      19.124933      19.124933      19.124933    6[1-(0),6-(1,6),6-(6,6)]
   384      20.324703      20.324703      20.324703    6[6-(1,6),6-(6,8),6-(7,8)]
   385        21.0578        21.0578        21.0578    6[6-(6,6),7-(7,25),8-(25)]
   386      23.946651      23.946651      23.946651    6[6-(1,1,6),7-(7,25),8-(25)]
   387      24.785968      24.785968      24.785968    6[1-(0),1-(0),6-(1,1,1),6-(7,8)]
   388      25.734988      25.734988      25.734988    6[1-(0),1-(0),1-(0),6-(1,1,6)]
   389      21.479201      21.479201      21.479201    6[6-(1,6),6-(6,6),8-(25)]
   390      20.718246      20.718246      20.718246    6[1-(0),6-(1,6),6-(6,8)]
   391       20.96029       20.96029       20.96029    6[1-(0),6-(1,6),6-(1,6)]
   392      22.025977      22.025977      22.025977    6[1-(0),6-(1,6),6-(1,6)]
   393      22.820019      22.820019      22.820019    6[1-(0),6-(1,6),6-(6,6)]
   394      22.579716      22.579716      22.579716    6[6-(1,6),6-(6,8),6-(7,8)]
   395      23.424255      23.424255      23.424255    6[6-(6,6),7-(7,25),8-(25)]
   396      23.650624      23.650624      23.650624    6[6-(1,1,6),7-(7,25),8-(25)]
   397      24.324514      24.324514      24.324514    6[1-(0),1-(0),6-(1,1,1),6-(7,8)]
   398      23.405096      23.405096      23.405096    6[1-(0),1-(0),1-(0),6-(1,1,6)]
   399      19.927682      19.927682      19.927682    6[1-(0),6-(1,6),7-(6,25)]
   400      19.133639      19.133639      19.133639    6[1-(0),6-(1,7),6-(6,6)]
   401      18.722688      18.722688      18.722688    6[6-(1,1,6),6-(1,6),6-(1,6)]
   402      19.245085      19.245085      19.245085    6[1-(0),6-(1,7),6-(6,6)]
   403      20.040869      20.040869      20.040869    6[1-(0),6-(1,6),7-(6,25)]
   404      17.752772      17.752772      17.752772    6[1-(0),1-(0),6-(1,1,6),6-(6,6)]
   405       9.300407       9.300407       9.300407    6[6-(1,6),6-(6,6),8-(25)]
   406       9.847181       9.847181       9.847181    6[1-(0),6-(1,6),6-(6,8)]
   407      26.800674      26.800674      26.800674    6[1-(0),6-(1,6),6-(1,6)]
   408      25.754141      25.754141      25.754141    6[1-(0),6-(1,6),6-(1,6)]
   409      25.224779      25.224779      25.224779    6[1-(0),6-(1,6),6-(6,6)]
   410      25.651402      25.651402      25.651402    6[6-(1,6),6-(6,8),6-(7,8)]
   411       25.00189       25.00189       25.00189    6[6-(6,6),7-(7,25),8-(25)]
   412       24.84691       24.84691       24.84691    6[6-(1,1,6),7-(7,25),8-(25)]
   413       24.10859       24.10859       24.10859    6[1-(0),1-(0),6-(1,1,1),6-(7,8)]
   414      22.959318      22.959318      22.959318    6[1-(0),1-(0),1-(0),6-(1,1,6)]
   415      13.735545      13.735545      13.735545    6[1-(0),6-(1,6),7-(6,25)]
   416      14.597499      14.597499      14.597499    6[1-(0),6-(1,7),6-(6,6)]
   417      15.959211      15.959211      15.959211    6[6-(1,1,6),6-(1,6),6-(1,6)]
   418      16.317923      16.317923      16.317923    6[1-(0),6-(1,7),6-(6,6)]
   419      15.414177      15.414177      15.414177    6[1-(0),6-(1,6),7-(6,25)]
   420       16.90649       16.90649       16.90649    6[1-(0),1-(0),6-(1,1,6),6-(6,6)]
   421      16.401514      16.401514      16.401514    6[6-(1,6),6-(6,6),8-(25)]
   422      15.626626      15.626626      15.626626    6[1-(0),6-(1,6),6-(6,8)]
   423      14.501734      14.501734      14.501734    6[1-(0),6-(1,6),6-(1,6)]
   424      14.012424      14.012424      14.012424    6[1-(0),6-(1,6),6-(1,6)]
   425       14.77164       14.77164       14.77164    6[1-(0),6-(1,6),6-(6,6)]
   426      15.971409      15.971409      15.971409    6[6-(1,6),6-(6,8),6-(7,8)]
   427        7.99789        7.99789        7.99789    6[6-(6,6),7-(7,25),8-(25)]
   428       10.88674       10.88674       10.88674    6[6-(1,1,6),7-(7,25),8-(25)]
   429      11.726057      11.726057      11.726057    6[1-(0),1-(0),6-(1,1,1),6-(7,8)]
   430      12.675076      12.675076      12.675076    6[1-(0),1-(0),1-(0),6-(1,1,6)]
   431       8.419293       8.419293       8.419293    6[6-(1,6),6-(6,6),8-(25)]
   432       7.658336       7.658336       7.658336    6[1-(0),6-(1,6),6-(6,8)]
   433        7.90038        7.90038        7.90038    6[1-(0),6-(1,6),6-(1,6)]
   434       8.966069       8.966069       8.966069    6[1-(0),6-(1,6),6-(1,6)]
   435        9.76011        9.76011        9.76011    6[1-(0),6-(1,6),6-(6,6)]
   436       9.519807       9.519807       9.519807    6[6-(1,6),6-(6,8),6-(7,8)]
   437      10.364348      10.364348      10.364348    6[6-(6,6),7-(7,25),8-(25)]
   438      10.590718      10.590718      10.590718    6[6-(1,1,6),7-(7,25),8-(25)]
   439      11.264609      11.264609      11.264609    6[1-(0),1-(0),6-(1,1,1),6-(7,8)]
   440      19.051808      19.051808      19.051808    6[1-(0),1-(0),1-(0),6-(1,1,6)]
   441       6.867776       6.867776       6.867776    6[1-(0),6-(1,6),7-(6,25)]
   442       6.073735       6.073735       6.073735    6[1-(0),6-(1,7),6-(6,6)]
   443      23.075984      23.075984      23.075984    6[6-(1,1,6),6-(1,6),6-(1,6)]
   444      23.598381      23.598381      23.598381    6[1-(0),6-(1,7),6-(6,6)]
   445       6.980963       6.980963       6.980963    6[1-(0),6-(1,6),7-(6,25)]
   446       22.10607       22.10607       22.10607    6[1-(0),1-(0),6-(1,1,6),6-(6,6)]
   447      22.360309      22.360309      22.360309    6[6-(1,6),6-(6,6),8-(25)]
   448      22.907082      22.907082      22.907082    6[1-(0),6-(1,6),6-(6,8)]
   449      22.447373      22.447373      22.447373    6[1-(0),6-(1,6),6-(1,6)]
   450       21.40084       21.40084       21.40084    6[1-(0),6-(1,6),6-(1,6)]
   451       20.87148       20.87148       20.87148    6[1-(0),6-(1,6),6-(6,6)]
   452      21.298104      21.298104      21.298104    6[6-(1,6),6-(6,8),6-(7,8)]
   453      20.648593      20.648593      20.648593    6[6-(6,6),7-(7,25),8-(25)]
   454      20.493617      20.493617      20.493617    6[6-(1,1,6),7-(7,25),8-(25)]
   455      19.755298      19.755298      19.755298    6[1-(0),1-(0),6-(1,1,1),6-(7,8)]
   456      18.606027      18.606027      18.606027    6[1-(0),1-(0),1-(0),6-(1,1,6)]
   457      18.088846      18.088846      18.088846    6[1-(0),6-(1,6),7-(6,25)]
   458      18.950798      18.950798      18.950798    6[1-(0),6-(1,7),6-(6,6)]
   459      20.312511      20.312511      20.312511    6[6-(1,1,6),6-(1,6),6-(1,6)]
   460      20.671223      20.671223      20.671223    6[1-(0),6-(1,7),6-(6,6)]
   461      19.767479      19.767479      19.767479    6[1-(0),6-(1,6),7-(6,25)]
   462      21.259788      21.259788      21.259788    6[1-(0),1-(0),6-(1,1,6),6-(6,6)]
   463       7.694904       7.694904       7.694904    6[6-(1,6),6-(6,6),8-(25)]
   464       6.920017       6.920017       6.920017    6[1-(0),6-(1,6),6-(6,8)]
   465      23.208324      23.208324      23.208324    6[1-(0),6-(1,6),6-(1,6)]
   466      22.719012      22.719012      22.719012    6[1-(0),6-(1,6),6-(1,6)]
   467       6.065027       6.065027       6.065027    6[1-(0),6-(1,6),6-(6,6)]
   468       7.264797       7.264797       7.264797    6[6-(1,6),6-(6,8),6-(7,8)]
   469       7.997892       7.997892       7.997892    6[6-(6,6),7-(7,25),8-(25)]
   470      10.886741      10.886741      10.886741    6[6-(1,1,6),7-(7,25),8-(25)]
   471      11.726057      11.726057      11.726057    6[1-(0),1-(0),6-(1,1,1),6-(7,8)]
   472      12.675076      12.675076      12.675076    6[1-(0),1-(0),1-(0),6-(1,1,6)]
   473       8.419288       8.419288       8.419288    6[6-(1,6),6-(6,6),8-(25)]
   474       7.658331       7.658331       7.658331    6[1-(0),6-(1,6),6-(6,8)]
   475       7.900374       7.900374       7.900374    6[1-(0),6-(1,6),6-(1,6)]
   476       8.966061       8.966061       8.966061    6[1-(0),6-(1,6),6-(1,6)]
   477       9.760103       9.760103       9.760103    6[1-(0),6-(1,6),6-(6,6)]
   478       9.519801       9.519801       9.519801    6[6-(1,6),6-(6,8),6-(7,8)]
   479      19.070958      19.070958      19.070958    6[6-(6,6),7-(7,25),8-(25)]
   480       19.29733       19.29733       19.29733    6[6-(1,1,6),7-(7,25),8-(25)]
   481      19.971221      19.971221      19.971221    6[1-(0),1-(0),6-(1,1,1),6-(7,8)]
   482      19.051804      19.051804      19.051804    6[1-(0),1-(0),1-(0),6-(1,1,6)]
   483      15.574388      15.574388      15.574388    6[1-(0),6-(1,6),7-(6,25)]
   484      14.780345      14.780345      14.780345    6[1-(0),6-(1,7),6-(6,6)]
   485      14.369393      14.369393      14.369393    6[6-(1,1,6),6-(1,6),6-(1,6)]
   486      14.891789      14.891789      14.891789    6[1-(0),6-(1,7),6-(6,6)]
   487      15.687573      15.687573      15.687573    6[1-(0),6-(1,6),7-(6,25)]
   488      13.399477      13.399477      13.399477    6[1-(0),1-(0),6-(1,1,6),6-(6,6)]
   489      13.653704      13.653704      13.653704    6[6-(1,6),6-(6,6),8-(25)]
   490      14.200479      14.200479      14.200479    6[1-(0),6-(1,6),6-(6,8)]
   491      13.740771      13.740771      13.740771    6[1-(0),6-(1,6),6-(1,6)]
   492      12.694237      12.694237      12.694237    6[1-(0),6-(1,6),6-(1,6)]
   493      12.164875      12.164875      12.164875    6[1-(0),6-(1,6),6-(6,6)]
   494      12.591498      12.591498      12.591498    6[6-(1,6),6-(6,8),6-(7,8)]
   495      11.941985      11.941985      11.941985    6[6-(6,6),7-(7,25),8-(25)]
   496      11.787005      11.787005      11.787005    6[6-(1,1,6),7-(7,25),8-(25)]
   497        19.7553        19.7553        19.7553    6[1-(0),1-(0),6-(1,1,1),6-(7,8)]
   498       18.60603       18.60603       18.60603    6[1-(0),1-(0),1-(0),6-(1,1,6)]
   499      26.795451      26.795451      26.795451    6[1-(0),6-(1,6),7-(6,25)]
   500      27.657405      27.657405      27.657405    6[1-(0),6-(1,7),6-(6,6)]
   501      11.605917      11.605917      11.605917    6[6-(1,1,6),6-(1,6),6-(1,6)]
   502      11.964628      11.964628      11.964628    6[1-(0),6-(1,7),6-(6,6)]
   503      11.060882      11.060882      11.060882    6[1-(0),6-(1,6),7-(6,25)]
   504      12.553196      12.553196      12.553196    6[1-(0),1-(0),6-(1,1,6),6-(6,6)]
   505      22.778223      22.778223      22.778223    6[6-(1,6),6-(6,6),8-(25)]
   506       23.55311       23.55311       23.55311    6[1-(0),6-(1,6),6-(6,8)]
   507      24.678002      24.678002      24.678002    6[1-(0),6-(1,6),6-(1,6)]
   508      25.167313      25.167313      25.167313    6[1-(0),6-(1,6),6-(1,6)]
   509      24.408098      24.408098      24.408098    6[1-(0),6-(1,6),6-(6,6)]
   510      23.208329      23.208329      23.208329    6[6-(1,6),6-(6,8),6-(7,8)]
   511      13.768618      13.768618      13.768618    6[6-(6,6),7-(7,25),8-(25)]
   512       10.87977       10.87977       10.87977    6[6-(1,1,6),7-(7,25),8-(25)]
   513      10.040454      10.040454      10.040454    6[1-(0),1-(0),6-(1,1,1),6-(7,8)]
   514       9.091435       9.091435       9.091435    6[1-(0),1-(0),1-(0),6-(1,1,6)]
   515      13.347221      13.347221      13.347221    6[6-(1,6),6-(6,6),8-(25)]
   516      14.108179      14.108179      14.108179    6[1-(0),6-(1,6),6-(6,8)]
   517      13.866136      13.866136      13.866136    6[1-(0),6-(1,6),6-(1,6)]
   518      12.800448      12.800448      12.800448    6[1-(0),6-(1,6),6-(1,6)]
   519      12.006405      12.006405      12.006405    6[1-(0),6-(1,6),6-(6,6)]
   520      12.246707      12.246707      12.246707    6[6-(1,6),6-(6,8),6-(7,8)]
   521      20.108782      20.108782      20.108782    6[6-(6,6),7-(7,25),8-(25)]
   522      19.882408      19.882408      19.882408    6[6-(1,1,6),7-(7,25),8-(25)]
   523      19.208516      19.208516      19.208516    6[1-(0),1-(0),6-(1,1,1),6-(7,8)]
   524      28.834548      28.834548      28.834548    6[1-(0),1-(0),1-(0),6-(1,1,6)]
   525      23.605349      23.605349      23.605349    6[1-(0),6-(1,6),7-(6,25)]
   526      24.399391      24.399391      24.399391    6[1-(0),6-(1,7),6-(6,6)]
   527      24.810343      24.810343      24.810343    6[6-(1,1,6),6-(1,6),6-(1,6)]
   528      24.287947      24.287947      24.287947    6[1-(0),6-(1,7),6-(6,6)]
   529      23.492165      23.492165      23.492165    6[1-(0),6-(1,6),7-(6,25)]
   530       8.367057       8.367057       8.367057    6[1-(0),1-(0),6-(1,1,6),6-(6,6)]
   531      16.819426      16.819426      16.819426    6[6-(1,6),6-(6,6),8-(25)]
   532      16.272652      16.272652      16.272652    6[1-(0),6-(1,6),6-(6,8)]
   533      16.732361      16.732361      16.732361    6[1-(0),6-(1,6),6-(1,6)]
   534      17.778895      17.778895      17.778895    6[1-(0),6-(1,6),6-(1,6)]
   535      18.308256      18.308256      18.308256    6[1-(0),6-(1,6),6-(6,6)]
   536      17.881632      17.881632      17.881632    6[6-(1,6),6-(6,8),6-(7,8)]
   537      18.531144      18.531144      18.531144    6[6-(6,6),7-(7,25),8-(25)]
   538       18.68612       18.68612       18.68612    6[6-(1,1,6),7-(7,25),8-(25)]
   539      28.131056      28.131056      28.131056    6[1-(0),1-(0),6-(1,1,1),6-(7,8)]
   540      29.280326      29.280326      29.280326    6[1-(0),1-(0),1-(0),6-(1,1,6)]
   541      12.384281      12.384281      12.384281    6[1-(0),6-(1,6),7-(6,25)]
   542      11.522328      11.522328      11.522328    6[1-(0),6-(1,7),6-(6,6)]
   543      10.160616      10.160616      10.160616    6[6-(1,1,6),6-(1,6),6-(1,6)]
   544       9.801903       9.801903       9.801903    6[1-(0),6-(1,7),6-(6,6)]
   545      10.705648      10.705648      10.705648    6[1-(0),6-(1,6),7-(6,25)]
   546       9.213338       9.213338       9.213338    6[1-(0),1-(0),6-(1,1,6),6-(6,6)]
   547      14.071623      14.071623      14.071623    6[6-(1,6),6-(6,6),8-(25)]
   548      14.846511      14.846511      14.846511    6[1-(0),6-(1,6),6-(6,8)]
   549      15.971404      15.971404      15.971404    6[1-(0),6-(1,6),6-(1,6)]
   550      16.460715      16.460715      16.460715    6[1-(0),6-(1,6),6-(1,6)]
   551      15.701499      15.701499      15.701499    6[1-(0),6-(1,6),6-(6,6)]
   552      14.501729      14.501729      14.501729    6[6-(1,6),6-(6,8),6-(7,8)]
   553      13.768632      13.768632      13.768632    6[6-(6,6),7-(7,25),8-(25)]
   554      10.879781      10.879781      10.879781    6[6-(1,1,6),7-(7,25),8-(25)]
   555      10.040464      10.040464      10.040464    6[1-(0),1-(0),6-(1,1,1),6-(7,8)]
   556       9.091444       9.091444       9.091444    6[1-(0),1-(0),1-(0),6-(1,1,6)]
   557      13.347231      13.347231      13.347231    6[6-(1,6),6-(6,6),8-(25)]
   558      14.108186      14.108186      14.108186    6[1-(0),6-(1,6),6-(6,8)]
   559      13.866142      13.866142      13.866142    6[1-(0),6-(1,6),6-(1,6)]
   560      12.800455      12.800455      12.800455    6[1-(0),6-(1,6),6-(1,6)]
   561      12.006413      12.006413      12.006413    6[1-(0),6-(1,6),6-(6,6)]
   562      12.246716      12.246716      12.246716    6[6-(1,6),6-(6,8),6-(7,8)]
   563      11.402177      11.402177      11.402177    6[6-(6,6),7-(7,25),8-(25)]
   564      11.175808      11.175808      11.175808    6[6-(1,1,6),7-(7,25),8-(25)]
   565      10.501918      10.501918      10.501918    6[1-(0),1-(0),6-(1,1,1),6-(7,8)]
   566      11.421336      11.421336      11.421336    6[1-(0),1-(0),1-(0),6-(1,1,6)]
   567       14.89875       14.89875       14.89875    6[1-(0),6-(1,6),7-(6,25)]
   568      15.692793      15.692793      15.692793    6[1-(0),6-(1,7),6-(6,6)]
   569      16.103744      16.103744      16.103744    6[6-(1,1,6),6-(1,6),6-(1,6)]
   570      15.581347      15.581347      15.581347    6[1-(0),6-(1,7),6-(6,6)]
   571      14.785563      14.785563      14.785563    6[1-(0),6-(1,6),7-(6,25)]
   572       17.07366       17.07366       17.07366    6[1-(0),1-(0),6-(1,1,6),6-(6,6)]
   573      25.526025      25.526025      25.526025    6[6-(1,6),6-(6,6),8-(25)]
   574      24.979251      24.979251      24.979251    6[1-(0),6-(1,6),6-(6,8)]
   575       8.025758       8.025758       8.025758    6[1-(0),6-(1,6),6-(1,6)]
   576       9.072291       9.072291       9.072291    6[1-(0),6-(1,6),6-(1,6)]
   577       9.601653       9.601653       9.601653    6[1-(0),6-(1,6),6-(6,6)]
   578        9.17503        9.17503        9.17503    6[6-(1,6),6-(6,8),6-(7,8)]
   579       9.824542       9.824542       9.824542    6[6-(6,6),7-(7,25),8-(25)]
   580       9.979522       9.979522       9.979522    6[6-(1,1,6),7-(7,25),8-(25)]
   581      10.717842      10.717842      10.717842    6[1-(0),1-(0),6-(1,1,1),6-(7,8)]
   582      11.867114      11.867114      11.867114    6[1-(0),1-(0),1-(0),6-(1,1,6)]
   583      21.090887      21.090887      21.090887    6[1-(0),6-(1,6),7-(6,25)]
   584      20.228933      20.228933      20.228933    6[1-(0),6-(1,7),6-(6,6)]
   585      18.867221      18.867221      18.867221    6[6-(1,1,6),6-(1,6),6-(1,6)]
   586      18.508509      18.508509      18.508509    6[1-(0),6-(1,7),6-(6,6)]
   587      19.412255      19.412255      19.412255    6[1-(0),6-(1,6),7-(6,25)]
   588      17.919942      17.919942      17.919942    6[1-(0),1-(0),6-(1,1,6),6-(6,6)]
   589      18.424918      18.424918      18.424918    6[6-(1,6),6-(6,6),8-(25)]
   590      19.199806      19.199806      19.199806    6[1-(0),6-(1,6),6-(6,8)]
   591      20.324698      20.324698      20.324698    6[1-(0),6-(1,6),6-(1,6)]
   592      20.814008      20.814008      20.814008    6[1-(0),6-(1,6),6-(1,6)]
   593      20.054792      20.054792      20.054792    6[1-(0),6-(1,6),6-(6,6)]
   594      18.855023      18.855023      18.855023    6[6-(1,6),6-(6,8),6-(7,8)]
   595      18.121926      18.121926      18.121926    6[6-(6,6),7-(7,25),8-(25)]
   596      23.939692      23.939692      23.939692    6[6-(1,1,6),7-(7,25),8-(25)]
   597      23.100375      23.100375      23.100375    6[1-(0),1-(0),6-(1,1,1),6-(7,8)]
   598      22.151356      22.151356      22.151356    6[1-(0),1-(0),1-(0),6-(1,1,6)]
   599      26.407139      26.407139      26.407139    6[6-(1,6),6-(6,6),8-(25)]
   600      27.168096      27.168096      27.168096    6[1-(0),6-(1,6),6-(6,8)]
   601      26.926052      26.926052      26.926052    6[1-(0),6-(1,6),6-(1,6)]
   602      25.860363      25.860363      25.860363    6[1-(0),6-(1,6),6-(1,6)]
   603      25.066322      25.066322      25.066322    6[1-(0),6-(1,6),6-(6,6)]
   604      25.306625      25.306625      25.306625    6[6-(1,6),6-(6,8),6-(7,8)]
   605      24.462084      24.462084      24.462084    6[6-(6,6),7-(7,25),8-(25)]
   606      24.235714      24.235714      24.235714    6[6-(1,1,6),7-(7,25),8-(25)]
   607      23.561823      23.561823      23.561823    6[1-(0),1-(0),6-(1,1,1),6-(7,8)]
   608      15.774624      15.774624      15.774624    6[1-(0),1-(0),1-(0),6-(1,1,6)]
   609      27.958656      27.958656      27.958656    6[1-(0),6-(1,6),7-(6,25)]
   610      28.752697      28.752697      28.752697    6[1-(0),6-(1,7),6-(6,6)]
   611      11.750448      11.750448      11.750448    6[6-(1,1,6),6-(1,6),6-(1,6)]
   612      11.228051      11.228051      11.228051    6[1-(0),6-(1,7),6-(6,6)]
   613      27.845469      27.845469      27.845469    6[1-(0),6-(1,6),7-(6,25)]
   614      12.720362      12.720362      12.720362    6[1-(0),1-(0),6-(1,1,6),6-(6,6)]
   615      12.466123      12.466123      12.466123    6[6-(1,6),6-(6,6),8-(25)]
   616       11.91935       11.91935       11.91935    6[1-(0),6-(1,6),6-(6,8)]
   617      12.379059      12.379059      12.379059    6[1-(0),6-(1,6),6-(1,6)]
   618      13.425592      13.425592      13.425592    6[1-(0),6-(1,6),6-(1,6)]
   619      13.954952      13.954952      13.954952    6[1-(0),6-(1,6),6-(6,6)]
   620      13.528328      13.528328      13.528328    6[6-(1,6),6-(6,8),6-(7,8)]
   621      14.177839      14.177839      14.177839    6[6-(6,6),7-(7,25),8-(25)]
   622      14.332815      14.332815      14.332815    6[6-(1,1,6),7-(7,25),8-(25)]
   623      15.071134      15.071134      15.071134    6[1-(0),1-(0),6-(1,1,1),6-(7,8)]
   624      16.220405      16.220405      16.220405    6[1-(0),1-(0),1-(0),6-(1,1,6)]
   625      16.737586      16.737586      16.737586    6[1-(0),6-(1,6),7-(6,25)]
   626      15.875634      15.875634      15.875634    6[1-(0),6-(1,7),6-(6,6)]
   627      14.513921      14.513921      14.513921    6[6-(1,1,6),6-(1,6),6-(1,6)]
   628      14.155209      14.155209      14.155209    6[1-(0),6-(1,7),6-(6,6)]
   629      15.058953      15.058953      15.058953    6[1-(0),6-(1,6),7-(6,25)]
   630      13.566644      13.566644      13.566644    6[1-(0),1-(0),6-(1,1,6),6-(6,6)]
   631      27.131528      27.131528      27.131528    6[6-(1,6),6-(6,6),8-(25)]
   632      27.906415      27.906415      27.906415    6[1-(0),6-(1,6),6-(6,8)]
   633      11.618108      11.618108      11.618108    6[1-(0),6-(1,6),6-(1,6)]
   634       12.10742       12.10742       12.10742    6[1-(0),6-(1,6),6-(1,6)]
   635      28.761405      28.761405      28.761405    6[1-(0),6-(1,6),6-(6,6)]
   636      27.561635      27.561635      27.561635    6[6-(1,6),6-(6,8),6-(7,8)]
   637       26.82854       26.82854       26.82854    6[6-(6,6),7-(7,25),8-(25)]
   638      23.939691      23.939691      23.939691    6[6-(1,1,6),7-(7,25),8-(25)]
   639      23.100375      23.100375      23.100375    6[1-(0),1-(0),6-(1,1,1),6-(7,8)]
   640      22.151356      22.151356      22.151356    6[1-(0),1-(0),1-(0),6-(1,1,6)]
   641      26.407144      26.407144      26.407144    6[6-(1,6),6-(6,6),8-(25)]
   642      27.168101      27.168101      27.168101    6[1-(0),6-(1,6),6-(6,8)]
   643      26.926058      26.926058      26.926058    6[1-(0),6-(1,6),6-(1,6)]
   644      25.860371      25.860371      25.860371    6[1-(0),6-(1,6),6-(1,6)]
   645      25.066329      25.066329      25.066329    6[1-(0),6-(1,6),6-(6,6)]
   646      25.306631      25.306631      25.306631    6[6-(1,6),6-(6,8),6-(7,8)]
   647      15.755474      15.755474      15.755474    6[6-(6,6),7-(7,25),8-(25)]
   648      15.529102      15.529102      15.529102    6[6-(1,1,6),7-(7,25),8-(25)]
   649      14.855211      14.855211      14.855211    6[1-(0),1-(0),6-(1,1,1),6-(7,8)]
   650      15.774628      15.774628      15.774628    6[1-(0),1-(0),1-(0),6-(1,1,6)]
   651      19.252044      19.252044      19.252044    6[1-(0),6-(1,6),7-(6,25)]
   652      20.046087      20.046087      20.046087    6[1-(0),6-(1,7),6-(6,6)]
   653      20.457039      20.457039      20.457039    6[6-(1,1,6),6-(1,6),6-(1,6)]
   654      19.934643      19.934643      19.934643    6[1-(0),6-(1,7),6-(6,6)]
   655      19.138859      19.138859      19.138859    6[1-(0),6-(1,6),7-(6,25)]
   656      21.426955      21.426955      21.426955    6[1-(0),1-(0),6-(1,1,6),6-(6,6)]
   657      21.172728      21.172728      21.172728    6[6-(1,6),6-(6,6),8-(25)]
   658      20.625953      20.625953      20.625953    6[1-(0),6-(1,6),6-(6,8)]
   659      21.085661      21.085661      21.085661    6[1-(0),6-(1,6),6-(1,6)]
   660      22.132195      22.132195      22.132195    6[1-(0),6-(1,6),6-(1,6)]
   661      22.661557      22.661557      22.661557    6[1-(0),6-(1,6),6-(6,6)]
   662      22.234934      22.234934      22.234934    6[6-(1,6),6-(6,8),6-(7,8)]
   663      22.884447      22.884447      22.884447    6[6-(6,6),7-(7,25),8-(25)]
   664      23.039427      23.039427      23.039427    6[6-(1,1,6),7-(7,25),8-(25)]
   665      15.071132      15.071132      15.071132    6[1-(0),1-(0),6-(1,1,1),6-(7,8)]
   666      16.220402      16.220402      16.220402    6[1-(0),1-(0),1-(0),6-(1,1,6)]
   667       8.030981       8.030981       8.030981    6[1-(0),6-(1,6),7-(6,25)]
   668       7.169027       7.169027       7.169027    6[1-(0),6-(1,7),6-(6,6)]
   669      23.220515      23.220515      23.220515    6[6-(1,1,6),6-(1,6),6-(1,6)]
   670      22.861804      22.861804      22.861804    6[1-(0),6-(1,7),6-(6,6)]
   671       23.76555       23.76555       23.76555    6[1-(0),6-(1,6),7-(6,25)]
   672      22.273236      22.273236      22.273236    6[1-(0),1-(0),6-(1,1,6),6-(6,6)]
   673      22.219274      22.219274      22.219274    7[6-(6,8),7-(6,25),25-(7,8,8,8)]
   674      22.872268      22.872268      22.872268    7[6-(6,8),7-(6,25),25-(7,7,8,8,8)]
   675      14.435557      14.435557      14.435557    7[6-(6,8),7-(6,25),25-(7,7,8,8,8)]
   676      15.231342      15.231342      15.231342    7[6-(6,8),7-(6,25),25-(7,7,8,8,8)]
   677      11.644222      11.644222      11.644222    7[6-(1,6),6-(1,6),25-(7,7,8,8,8)]
   678       16.61395       16.61395       16.61395    7[6-(6,8),7-(6,25),25-(7,7,8,8,8)]
   679      15.877372      15.877372      15.877372    7[6-(6,8),7-(6,25),25-(7,8,8,8)]
   680      22.807829      22.807829      22.807829    7[6-(1,6),6-(1,6),25-(7,7,8,8,8)]
   681       22.21926       22.21926       22.21926    7[6-(6,8),7-(6,25),25-(7,8,8,8)]
   682      22.872256      22.872256      22.872256    7[6-(6,8),7-(6,25),25-(7,7,8,8,8)]
   683       23.14216       23.14216       23.14216    7[6-(6,8),7-(6,25),25-(7,7,8,8,8)]
   684      23.937943      23.937943      23.937943    7[6-(6,8),7-(6,25),25-(7,7,8,8,8)]
   685      20.350823      20.350823      20.350823    7[6-(1,6),6-(1,6),25-(7,7,8,8,8)]
   686       25.32055       25.32055       25.32055    7[6-(6,8),7-(6,25),25-(7,7,8,8,8)]
   687      24.583972      24.583972      24.583972    7[6-(6,8),7-(6,25),25-(7,8,8,8)]
   688      14.101222      14.101222      14.101222    7[6-(1,6),6-(1,6),25-(7,7,8,8,8)]
   689        9.15935        9.15935        9.15935    7[6-(6,8),7-(6,25),25-(7,8,8,8)]
   690       9.812346       9.812346       9.812346    7[6-(6,8),7-(6,25),25-(7,7,8,8,8)]
   691      10.082253      10.082253      10.082253    7[6-(6,8),7-(6,25),25-(7,7,8,8,8)]
   692      10.878037      10.878037      10.878037    7[6-(6,8),7-(6,25),25-(7,7,8,8,8)]
   693       7.290917       7.290917       7.290917    7[6-(1,6),6-(1,6),25-(7,7,8,8,8)]
   694      20.967255      20.967255      20.967255    7[6-(6,8),7-(6,25),25-(7,7,8,8,8)]
   695      20.230677      20.230677      20.230677    7[6-(6,8),7-(6,25),25-(7,8,8,8)]
   696      18.454523      18.454523      18.454523    7[6-(1,6),6-(1,6),25-(7,7,8,8,8)]
   697       9.159352       9.159352       9.159352    7[6-(6,8),7-(6,25),25-(7,8,8,8)]
   698       9.812346       9.812346       9.812346    7[6-(6,8),7-(6,25),25-(7,7,8,8,8)]
   699      18.788864      18.788864      18.788864    7[6-(6,8),7-(6,25),25-(7,7,8,8,8)]
   700      19.584647      19.584647      19.584647    7[6-(6,8),7-(6,25),25-(7,7,8,8,8)]
   701      15.997528      15.997528      15.997528    7[6-(1,6),6-(1,6),25-(7,7,8,8,8)]
   702      12.260646      12.260646      12.260646    7[6-(6,8),7-(6,25),25-(7,7,8,8,8)]
   703      11.524066      11.524066      11.524066    7[6-(6,8),7-(6,25),25-(7,8,8,8)]
   704       9.747927       9.747927       9.747927    7[6-(1,6),6-(1,6),25-(7,7,8,8,8)]
   705      12.607158      12.607158      12.607158    7[6-(6,8),7-(6,25),25-(7,8,8,8)]
   706      11.954164      11.954164      11.954164    7[6-(6,8),7-(6,25),25-(7,7,8,8,8)]
   707      20.390875      20.390875      20.390875    7[6-(6,8),7-(6,25),25-(7,7,8,8,8)]
   708       19.59509       19.59509       19.59509    7[6-(6,8),7-(6,25),25-(7,7,8,8,8)]
   709       23.18221       23.18221       23.18221    7[6-(1,6),6-(1,6),25-(7,7,8,8,8)]
   710      18.212482      18.212482      18.212482    7[6-(6,8),7-(6,25),25-(7,7,8,8,8)]
   711       18.94906       18.94906       18.94906    7[6-(6,8),7-(6,25),25-(7,8,8,8)]
   712      12.018603      12.018603      12.018603    7[6-(1,6),6-(1,6),25-(7,7,8,8,8)]
   713      12.607172      12.607172      12.607172    7[6-(6,8),7-(6,25),25-(7,8,8,8)]
   714      11.954176      11.954176      11.954176    7[6-(6,8),7-(6,25),25-(7,7,8,8,8)]
   715      11.684272      11.684272      11.684272    7[6-(6,8),7-(6,25),25-(7,7,8,8,8)]
   716      10.888489      10.888489      10.888489    7[6-(6,8),7-(6,25),25-(7,7,8,8,8)]
   717      14.475609      14.475609      14.475609    7[6-(1,6),6-(1,6),25-(7,7,8,8,8)]
   718       9.505882       9.505882       9.505882    7[6-(6,8),7-(6,25),25-(7,7,8,8,8)]
   719       10.24246       10.24246       10.24246    7[6-(6,8),7-(6,25),25-(7,8,8,8)]
   720       20.72521       20.72521       20.72521    7[6-(1,6),6-(1,6),25-(7,7,8,8,8)]
   721      25.667082      25.667082      25.667082    7[6-(6,8),7-(6,25),25-(7,8,8,8)]
   722      25.014086      25.014086      25.014086    7[6-(6,8),7-(6,25),25-(7,7,8,8,8)]
   723      24.744179      24.744179      24.744179    7[6-(6,8),7-(6,25),25-(7,7,8,8,8)]
   724      23.948395      23.948395      23.948395    7[6-(6,8),7-(6,25),25-(7,7,8,8,8)]
   725      27.535515      27.535515      27.535515    7[6-(1,6),6-(1,6),25-(7,7,8,8,8)]
   726      13.859177      13.859177      13.859177    7[6-(6,8),7-(6,25),25-(7,7,8,8,8)]
   727      14.595755      14.595755      14.595755    7[6-(6,8),7-(6,25),25-(7,8,8,8)]
   728      16.371909      16.371909      16.371909    7[6-(1,6),6-(1,6),25-(7,7,8,8,8)]
   729       25.66708       25.66708       25.66708    7[6-(6,8),7-(6,25),25-(7,8,8,8)]
   730      25.014086      25.014086      25.014086    7[6-(6,8),7-(6,25),25-(7,7,8,8,8)]
   731      16.037568      16.037568      16.037568    7[6-(6,8),7-(6,25),25-(7,7,8,8,8)]
   732      15.241785      15.241785      15.241785    7[6-(6,8),7-(6,25),25-(7,7,8,8,8)]
   733      18.828904      18.828904      18.828904    7[6-(1,6),6-(1,6),25-(7,7,8,8,8)]
   734      22.565786      22.565786      22.565786    7[6-(6,8),7-(6,25),25-(7,7,8,8,8)]
   735      23.302366      23.302366      23.302366    7[6-(6,8),7-(6,25),25-(7,8,8,8)]
   736       7.665305       7.665305       7.665305    7[6-(1,6),6-(1,6),25-(7,7,8,8,8)]
   737      13.096483      13.096483      13.096483    8[6-(6,6),25-(7,7,8,8)]
   738      20.612036      20.612036      20.612036    8[6-(6,7),25-(7,7,7,8,8)]
   739      24.314081      24.314081      24.314081    8[6-(6,7),25-(7,7,8,8)]
   740      21.127465      21.127465      21.127465    8[6-(6,6),25-(7,7,7,8,8)]
   741      15.703238      15.703238      15.703238    8[6-(6,7),25-(7,7,7,8,8)]
   742      14.036797      14.036797      14.036797    8[6-(6,7),25-(7,7,7,8,8)]
   743      18.513731      18.513731      18.513731    8[6-(6,6),25-(7,7,7,8,8)]
   744      15.412438      15.412438      15.412438    8[6-(6,7),25-(7,7,8,8)]
   745      17.005749      17.005749      17.005749    8[6-(6,7),25-(7,7,7,8,8)]
   746      21.803084      21.803084      21.803084    8[6-(6,6),25-(7,7,8,8)]
   747      20.612022      20.612022      20.612022    8[6-(6,7),25-(7,7,7,8,8)]
   748      24.314069      24.314069      24.314069    8[6-(6,7),25-(7,7,8,8)]
   749      21.127454      21.127454      21.127454    8[6-(6,6),25-(7,7,7,8,8)]
   750      24.409842      24.409842      24.409842    8[6-(6,7),25-(7,7,7,8,8)]
   751      22.743396      22.743396      22.743396    8[6-(6,7),25-(7,7,7,8,8)]
   752        9.80713        9.80713        9.80713    8[6-(6,6),25-(7,7,7,8,8)]
   753      24.119041      24.119041      24.119041    8[6-(6,7),25-(7,7,8,8)]
   754       8.299146       8.299146       8.299146    8[6-(6,7),25-(7,7,7,8,8)]
   755      17.449789      17.449789      17.449789    8[6-(6,6),25-(7,7,8,8)]
   756       7.552113       7.552113       7.552113    8[6-(6,7),25-(7,7,7,8,8)]
   757      11.254158      11.254158      11.254158    8[6-(6,7),25-(7,7,8,8)]
   758       8.067545       8.067545       8.067545    8[6-(6,6),25-(7,7,7,8,8)]
   759      11.349935      11.349935      11.349935    8[6-(6,7),25-(7,7,7,8,8)]
   760        9.68349        9.68349        9.68349    8[6-(6,7),25-(7,7,7,8,8)]
   761      22.867033      22.867033      22.867033    8[6-(6,6),25-(7,7,7,8,8)]
   762      19.765744      19.765744      19.765744    8[6-(6,7),25-(7,7,8,8)]
   763      21.359053      21.359053      21.359053    8[6-(6,7),25-(7,7,7,8,8)]
   764       8.743179       8.743179       8.743179    8[6-(6,6),25-(7,7,8,8)]
   765       7.552113       7.552113       7.552113    8[6-(6,7),25-(7,7,7,8,8)]
   766      11.254161      11.254161      11.254161    8[6-(6,7),25-(7,7,8,8)]
   767       8.067542       8.067542       8.067542    8[6-(6,6),25-(7,7,7,8,8)]
   768      20.056544      20.056544      20.056544    8[6-(6,7),25-(7,7,7,8,8)]
   769      18.390103      18.390103      18.390103    8[6-(6,7),25-(7,7,7,8,8)]
   770      14.160427      14.160427      14.160427    8[6-(6,6),25-(7,7,7,8,8)]
   771      11.059135      11.059135      11.059135    8[6-(6,7),25-(7,7,8,8)]
   772      12.652441      12.652441      12.652441    8[6-(6,7),25-(7,7,7,8,8)]
   773      21.729949      21.729949      21.729949    8[6-(6,6),25-(7,7,8,8)]
   774      14.214396      14.214396      14.214396    8[6-(6,7),25-(7,7,7,8,8)]
   775      10.512351      10.512351      10.512351    8[6-(6,7),25-(7,7,8,8)]
   776      13.698967      13.698967      13.698967    8[6-(6,6),25-(7,7,7,8,8)]
   777      19.123194      19.123194      19.123194    8[6-(6,7),25-(7,7,7,8,8)]
   778      20.789635      20.789635      20.789635    8[6-(6,7),25-(7,7,7,8,8)]
   779      16.312701      16.312701      16.312701    8[6-(6,6),25-(7,7,7,8,8)]
   780      19.413994      19.413994      19.413994    8[6-(6,7),25-(7,7,8,8)]
   781      17.820683      17.820683      17.820683    8[6-(6,7),25-(7,7,7,8,8)]
   782      13.023348      13.023348      13.023348    8[6-(6,6),25-(7,7,8,8)]
   783       14.21441       14.21441       14.21441    8[6-(6,7),25-(7,7,7,8,8)]
   784      10.512363      10.512363      10.512363    8[6-(6,7),25-(7,7,8,8)]
   785      13.698978      13.698978      13.698978    8[6-(6,6),25-(7,7,7,8,8)]
   786       10.41659       10.41659       10.41659    8[6-(6,7),25-(7,7,7,8,8)]
   787      12.083036      12.083036      12.083036    8[6-(6,7),25-(7,7,7,8,8)]
   788      25.019302      25.019302      25.019302    8[6-(6,6),25-(7,7,7,8,8)]
   789      10.707391      10.707391      10.707391    8[6-(6,7),25-(7,7,8,8)]
   790      26.527286      26.527286      26.527286    8[6-(6,7),25-(7,7,7,8,8)]
   791      17.376643      17.376643      17.376643    8[6-(6,6),25-(7,7,8,8)]
   792      27.274319      27.274319      27.274319    8[6-(6,7),25-(7,7,7,8,8)]
   793      23.572274      23.572274      23.572274    8[6-(6,7),25-(7,7,8,8)]
   794      26.758887      26.758887      26.758887    8[6-(6,6),25-(7,7,7,8,8)]
   795      23.476497      23.476497      23.476497    8[6-(6,7),25-(7,7,7,8,8)]
   796      25.142942      25.142942      25.142942    8[6-(6,7),25-(7,7,7,8,8)]
   797      11.959399      11.959399      11.959399    8[6-(6,6),25-(7,7,7,8,8)]
   798      15.060688      15.060688      15.060688    8[6-(6,7),25-(7,7,8,8)]
   799      13.467379      13.467379      13.467379    8[6-(6,7),25-(7,7,7,8,8)]
   800      26.083253      26.083253      26.083253    8[6-(6,6),25-(7,7,8,8)]
   801      27.274319      27.274319      27.274319    8[6-(6,7),25-(7,7,7,8,8)]
   802      23.572271      23.572271      23.572271    8[6-(6,7),25-(7,7,8,8)]
   803       26.75889       26.75889       26.75889    8[6-(6,6),25-(7,7,7,8,8)]
   804      14.769888      14.769888      14.769888    8[6-(6,7),25-(7,7,7,8,8)]
   805      16.436329      16.436329      16.436329    8[6-(6,7),25-(7,7,7,8,8)]
   806      20.666005      20.666005      20.666005    8[6-(6,6),25-(7,7,7,8,8)]
   807      23.767297      23.767297      23.767297    8[6-(6,7),25-(7,7,8,8)]
   808      22.173991      22.173991      22.173991    8[6-(6,7),25-(7,7,7,8,8)]
