# Supplementary material for: A collection of forcefield precursors for metal–organic frameworks
Source: RSC Adv. 2019 Nov 13;9(63):36492–507. doi: 10.1039/c9ra07327b (PMC9075174; doi:10.1039/c9ra07327b)
Supplement: RA-009-C9RA07327B-s2800 [file RA-009-C9RA07327B-s2800.txt]

XALCET_clean

17.215100    0.000000    0.000000
8.607531    28.955511    0.000000
8.607531    0.000029    28.955511

     1      22.803104      22.803104      22.803104    25[7-(6,7),7-(6,7),8-(6),8-(6),8-(6)]
     2      21.562756      21.562756      21.562756    25[7-(6,6),7-(6,7),7-(6,7),8-(6),8-(6),8-(6)]
     3      26.270567      26.270567      26.270567    25[7-(6,6),7-(6,7),7-(6,7),8-(6),8-(6),8-(6)]
     4      14.195551      14.195551      14.195551    25[7-(6,7),7-(6,7),8-(6),8-(6),8-(6)]
     5      12.955203      12.955203      12.955203    25[7-(6,6),7-(6,7),7-(6,7),8-(6),8-(6),8-(6)]
     6      17.663019      17.663019      17.663019    25[7-(6,6),7-(6,7),7-(6,7),8-(6),8-(6),8-(6)]
     7      27.106871      27.106871      27.106871    25[7-(6,7),7-(6,7),8-(6),8-(6),8-(6)]
     8      17.258987      17.258987      17.258987    25[7-(6,6),7-(6,7),7-(6,7),8-(6),8-(6),8-(6)]
     9      13.359238      13.359238      13.359238    25[7-(6,6),7-(6,7),7-(6,7),8-(6),8-(6),8-(6)]
    10      18.499334      18.499334      18.499334    25[7-(6,7),7-(6,7),8-(6),8-(6),8-(6)]
    11      17.258991      17.258991      17.258991    25[7-(6,6),7-(6,7),7-(6,7),8-(6),8-(6),8-(6)]
    12      21.966798      21.966798      21.966798    25[7-(6,6),7-(6,7),7-(6,7),8-(6),8-(6),8-(6)]
    13      11.627058      11.627058      11.627058    25[7-(6,7),7-(6,7),8-(6),8-(6),8-(6)]
    14       4.259875       4.259875       4.259875    25[7-(6,6),7-(6,7),7-(6,7),8-(6),8-(6),8-(6)]
    15       8.159595       8.159595       8.159595    25[7-(6,6),7-(6,7),7-(6,7),8-(6),8-(6),8-(6)]
    16      20.234611      20.234611      20.234611    25[7-(6,7),7-(6,7),8-(6),8-(6),8-(6)]
    17      21.474959      21.474959      21.474959    25[7-(6,6),7-(6,7),7-(6,7),8-(6),8-(6),8-(6)]
    18      16.767143      16.767143      16.767143    25[7-(6,6),7-(6,7),7-(6,7),8-(6),8-(6),8-(6)]
    19       7.323291       7.323291       7.323291    25[7-(6,7),7-(6,7),8-(6),8-(6),8-(6)]
    20      17.171175      17.171175      17.171175    25[7-(6,6),7-(6,7),7-(6,7),8-(6),8-(6),8-(6)]
    21      21.070924      21.070924      21.070924    25[7-(6,6),7-(6,7),7-(6,7),8-(6),8-(6),8-(6)]
    22      15.930828      15.930828      15.930828    25[7-(6,7),7-(6,7),8-(6),8-(6),8-(6)]
    23        8.56364        8.56364        8.56364    25[7-(6,6),7-(6,7),7-(6,7),8-(6),8-(6),8-(6)]
    24      12.463364      12.463364      12.463364    25[7-(6,6),7-(6,7),7-(6,7),8-(6),8-(6),8-(6)]
    25      19.997041      19.997041      19.997041    1[6-(6,6)]
    26      18.125758      18.125758      18.125758    1[6-(6,6)]
    27      17.308041      17.308041      17.308041    1[6-(6,6)]
    28      18.516542      18.516542      18.516542    1[6-(6,6)]
    29      16.430056      16.430056      16.430056    1[6-(1,6,6)]
    30      32.527897      32.527897      32.527897    1[6-(1,6,6)]
    31      16.326768      16.326768      16.326768    1[6-(1,1,6)]
    32      17.456078      17.456078      17.456078    1[6-(1,1,6)]
    33        17.3218        17.3218        17.3218    1[6-(1,1,6)]
    34      28.298148      28.298148      28.298148    1[6-(6,6)]
    35      28.740578      28.740578      28.740578    1[6-(6,6)]
    36      30.553328      30.553328      30.553328    1[6-(6,6)]
    37      23.283408      23.283408      23.283408    1[6-(6,6)]
    38      24.638231      24.638231      24.638231    1[6-(1,6,6)]
    39       15.97389       15.97389       15.97389    1[6-(1,6,6)]
    40      13.639521      13.639521      13.639521    1[6-(1,1,6)]
    41      14.873843      14.873843      14.873843    1[6-(1,1,6)]
    42      23.112971      23.112971      23.112971    1[6-(1,1,6)]
    43      19.879978      19.879978      19.879978    1[6-(6,7)]
    44      18.521705      18.521705      18.521705    1[6-(6,6)]
    45      18.938313      18.938313      18.938313    1[6-(6,6)]
    46      20.201902      20.201902      20.201902    1[6-(6,7)]
    47      17.092853      17.092853      17.092853    1[6-(1,6,6)]
    48      18.158466      18.158466      18.158466    1[6-(1,6,6)]
    49      10.528737      10.528737      10.528737    1[6-(6,6)]
    50       9.769552       9.769552       9.769552    1[6-(6,6)]
    51       7.989512       7.989512       7.989512    1[6-(6,6)]
    52      24.216465      24.216465      24.216465    1[6-(6,6)]
    53      23.319555      23.319555      23.319555    1[6-(1,6,6)]
    54       15.79141       15.79141       15.79141    1[6-(1,6,6)]
    55      22.028421      22.028421      22.028421    1[6-(1,1,6)]
    56      13.508686      13.508686      13.508686    1[6-(1,1,6)]
    57      14.476175      14.476175      14.476175    1[6-(1,1,6)]
    58      12.635861      12.635861      12.635861    1[6-(6,7)]
    59      14.052665      14.052665      14.052665    1[6-(6,6)]
    60       17.04809       17.04809       17.04809    1[6-(6,6)]
    61      15.519389      15.519389      15.519389    1[6-(6,7)]
    62      16.214882      16.214882      16.214882    1[6-(1,6,6)]
    63      17.196141      17.196141      17.196141    1[6-(1,6,6)]
    64      11.389492      11.389492      11.389492    1[6-(6,6)]
    65       9.518211       9.518211       9.518211    1[6-(6,6)]
    66       8.700494       8.700494       8.700494    1[6-(6,6)]
    67       9.908993       9.908993       9.908993    1[6-(6,6)]
    68       16.43007       16.43007       16.43007    1[6-(1,6,6)]
    69      15.312809      15.312809      15.312809    1[6-(1,6,6)]
    70      16.326777      16.326777      16.326777    1[6-(1,1,6)]
    71      17.456088      17.456088      17.456088    1[6-(1,1,6)]
    72      17.321811      17.321811      17.321811    1[6-(1,1,6)]
    73      11.083057      11.083057      11.083057    1[6-(6,6)]
    74      11.525484      11.525484      11.525484    1[6-(6,6)]
    75      13.338234      13.338234      13.338234    1[6-(6,6)]
    76      14.675849      14.675849      14.675849    1[6-(6,6)]
    77      16.030684      16.030684      16.030684    1[6-(1,6,6)]
    78      15.973874      15.973874      15.973874    1[6-(1,6,6)]
    79      13.639507      13.639507      13.639507    1[6-(1,1,6)]
    80      14.873831      14.873831      14.873831    1[6-(1,1,6)]
    81      14.505427      14.505427      14.505427    1[6-(1,1,6)]
    82      11.272429      11.272429      11.272429    1[6-(6,7)]
    83       9.914159       9.914159       9.914159    1[6-(6,6)]
    84      10.330762      10.330762      10.330762    1[6-(6,6)]
    85      11.594349      11.594349      11.594349    1[6-(6,7)]
    86       8.485305       8.485305       8.485305    1[6-(1,6,6)]
    87       9.550921       9.550921       9.550921    1[6-(1,6,6)]
    88      19.136286      19.136286      19.136286    1[6-(6,6)]
    89      18.377098      18.377098      18.377098    1[6-(6,6)]
    90      16.597056      16.597056      16.597056    1[6-(6,6)]
    91      15.608909      15.608909      15.608909    1[6-(6,6)]
    92      14.712006      14.712006      14.712006    1[6-(1,6,6)]
    93      15.791394      15.791394      15.791394    1[6-(1,6,6)]
    94      13.420875      13.420875      13.420875    1[6-(1,1,6)]
    95      13.508673      13.508673      13.508673    1[6-(1,1,6)]
    96      14.476162      14.476162      14.476162    1[6-(1,1,6)]
    97      21.243417      21.243417      21.243417    1[6-(6,7)]
    98      22.660219      22.660219      22.660219    1[6-(6,6)]
    99       8.440549       8.440549       8.440549    1[6-(6,6)]
   100       6.911849       6.911849       6.911849    1[6-(6,7)]
   101      24.822436      24.822436      24.822436    1[6-(1,6,6)]
   102       8.588597       8.588597       8.588597    1[6-(1,6,6)]
   103      24.300811      24.300811      24.300811    1[6-(6,6)]
   104      22.429529      22.429529      22.429529    1[6-(6,6)]
   105       21.61181       21.61181       21.61181    1[6-(6,6)]
   106      22.820309      22.820309      22.820309    1[6-(6,6)]
   107      20.733856      20.733856      20.733856    1[6-(1,6,6)]
   108      19.616596      19.616596      19.616596    1[6-(1,6,6)]
   109      20.630567      20.630567      20.630567    1[6-(1,1,6)]
   110       4.544776       4.544776       4.544776    1[6-(1,1,6)]
   111         4.4105         4.4105         4.4105    1[6-(1,1,6)]
   112      15.386845      15.386845      15.386845    1[6-(6,6)]
   113      15.829271      15.829271      15.829271    1[6-(6,6)]
   114       17.64202       17.64202       17.64202    1[6-(6,6)]
   115      18.979633      18.979633      18.979633    1[6-(6,6)]
   116      20.334464      20.334464      20.334464    1[6-(1,6,6)]
   117      28.885186      28.885186      28.885186    1[6-(1,6,6)]
   118      26.550818      26.550818      26.550818    1[6-(1,1,6)]
   119      27.785141      27.785141      27.785141    1[6-(1,1,6)]
   120      18.809205      18.809205      18.809205    1[6-(1,1,6)]
   121      15.576211      15.576211      15.576211    1[6-(6,7)]
   122      14.217939      14.217939      14.217939    1[6-(6,6)]
   123      14.634541      14.634541      14.634541    1[6-(6,6)]
   124      15.898131      15.898131      15.898131    1[6-(6,7)]
   125      12.789083      12.789083      12.789083    1[6-(1,6,6)]
   126      13.854697      13.854697      13.854697    1[6-(1,6,6)]
   127      14.832509      14.832509      14.832509    1[6-(6,6)]
   128      14.073325      14.073325      14.073325    1[6-(6,6)]
   129      12.293283      12.293283      12.293283    1[6-(6,6)]
   130      11.305134      11.305134      11.305134    1[6-(6,6)]
   131      27.623322      27.623322      27.623322    1[6-(1,6,6)]
   132      28.702708      28.702708      28.702708    1[6-(1,6,6)]
   133      26.332191      26.332191      26.332191    1[6-(1,1,6)]
   134      26.419986      26.419986      26.419986    1[6-(1,1,6)]
   135      27.387476      27.387476      27.387476    1[6-(1,1,6)]
   136       8.332092       8.332092       8.332092    1[6-(6,7)]
   137       9.748896       9.748896       9.748896    1[6-(6,6)]
   138      12.744323      12.744323      12.744323    1[6-(6,6)]
   139       11.21562       11.21562       11.21562    1[6-(6,7)]
   140      11.911114      11.911114      11.911114    1[6-(1,6,6)]
   141      12.892375      12.892375      12.892375    1[6-(1,6,6)]
   142      15.693271      15.693271      15.693271    1[6-(6,6)]
   143       13.82199       13.82199       13.82199    1[6-(6,6)]
   144      13.004275      13.004275      13.004275    1[6-(6,6)]
   145      14.212776      14.212776      14.212776    1[6-(6,6)]
   146      20.733858      20.733858      20.733858    1[6-(1,6,6)]
   147      19.616598      19.616598      19.616598    1[6-(1,6,6)]
   148      20.630566      20.630566      20.630566    1[6-(1,1,6)]
   149       4.544777       4.544777       4.544777    1[6-(1,1,6)]
   150      21.625598      21.625598      21.625598    1[6-(1,1,6)]
   151      15.386849      15.386849      15.386849    1[6-(6,6)]
   152      15.829279      15.829279      15.829279    1[6-(6,6)]
   153       17.64203       17.64203       17.64203    1[6-(6,6)]
   154      27.587174      27.587174      27.587174    1[6-(6,6)]
   155      11.726901      11.726901      11.726901    1[6-(1,6,6)]
   156      28.885189      28.885189      28.885189    1[6-(1,6,6)]
   157      26.550822      26.550822      26.550822    1[6-(1,1,6)]
   158      27.785145      27.785145      27.785145    1[6-(1,1,6)]
   159      27.416743      27.416743      27.416743    1[6-(1,1,6)]
   160      24.183746      24.183746      24.183746    1[6-(6,7)]
   161      22.825475      22.825475      22.825475    1[6-(6,6)]
   162      23.242084      23.242084      23.242084    1[6-(6,6)]
   163      24.505671      24.505671      24.505671    1[6-(6,7)]
   164      21.396625      21.396625      21.396625    1[6-(1,6,6)]
   165       22.46224       22.46224       22.46224    1[6-(1,6,6)]
   166      23.440063      23.440063      23.440063    1[6-(6,6)]
   167      22.680876      22.680876      22.680876    1[6-(6,6)]
   168      20.900835      20.900835      20.900835    1[6-(6,6)]
   169       19.91269       19.91269       19.91269    1[6-(6,6)]
   170      19.015789      19.015789      19.015789    1[6-(1,6,6)]
   171      28.702707      28.702707      28.702707    1[6-(1,6,6)]
   172      17.724655      17.724655      17.724655    1[6-(1,1,6)]
   173      26.419985      26.419985      26.419985    1[6-(1,1,6)]
   174      27.387472      27.387472      27.387472    1[6-(1,1,6)]
   175      16.939636      16.939636      16.939636    1[6-(6,7)]
   176      18.356438      18.356438      18.356438    1[6-(6,6)]
   177      21.351867      21.351867      21.351867    1[6-(6,6)]
   178      19.823167      19.823167      19.823167    1[6-(6,7)]
   179      20.518653      20.518653      20.518653    1[6-(1,6,6)]
   180      21.499914      21.499914      21.499914    1[6-(1,6,6)]
   181      14.433121      14.433121      14.433121    1[6-(6,6)]
   182      16.304404      16.304404      16.304404    1[6-(6,6)]
   183      17.122121      17.122121      17.122121    1[6-(6,6)]
   184       15.91362       15.91362       15.91362    1[6-(6,6)]
   185      18.000106      18.000106      18.000106    1[6-(1,6,6)]
   186       1.902265       1.902265       1.902265    1[6-(1,6,6)]
   187      18.103394      18.103394      18.103394    1[6-(1,1,6)]
   188      16.974084      16.974084      16.974084    1[6-(1,1,6)]
   189      17.108362      17.108362      17.108362    1[6-(1,1,6)]
   190       6.132014       6.132014       6.132014    1[6-(6,6)]
   191       5.689584       5.689584       5.689584    1[6-(6,6)]
   192       3.876834       3.876834       3.876834    1[6-(6,6)]
   193      11.146754      11.146754      11.146754    1[6-(6,6)]
   194       9.791931       9.791931       9.791931    1[6-(1,6,6)]
   195      18.456272      18.456272      18.456272    1[6-(1,6,6)]
   196      20.790641      20.790641      20.790641    1[6-(1,1,6)]
   197      19.556319      19.556319      19.556319    1[6-(1,1,6)]
   198      11.317191      11.317191      11.317191    1[6-(1,1,6)]
   199      14.550184      14.550184      14.550184    1[6-(6,7)]
   200      15.908457      15.908457      15.908457    1[6-(6,6)]
   201      15.491849      15.491849      15.491849    1[6-(6,6)]
   202       14.22826       14.22826       14.22826    1[6-(6,7)]
   203      17.337309      17.337309      17.337309    1[6-(1,6,6)]
   204      16.271696      16.271696      16.271696    1[6-(1,6,6)]
   205      23.901425      23.901425      23.901425    1[6-(6,6)]
   206       24.66061       24.66061       24.66061    1[6-(6,6)]
   207       26.44065       26.44065       26.44065    1[6-(6,6)]
   208      10.213697      10.213697      10.213697    1[6-(6,6)]
   209      11.110607      11.110607      11.110607    1[6-(1,6,6)]
   210      18.638752      18.638752      18.638752    1[6-(1,6,6)]
   211      12.401741      12.401741      12.401741    1[6-(1,1,6)]
   212      20.921476      20.921476      20.921476    1[6-(1,1,6)]
   213      19.953987      19.953987      19.953987    1[6-(1,1,6)]
   214      21.794301      21.794301      21.794301    1[6-(6,7)]
   215      20.377497      20.377497      20.377497    1[6-(6,6)]
   216      17.382072      17.382072      17.382072    1[6-(6,6)]
   217      18.910773      18.910773      18.910773    1[6-(6,7)]
   218       18.21528       18.21528       18.21528    1[6-(1,6,6)]
   219      17.234021      17.234021      17.234021    1[6-(1,6,6)]
   220       23.04067       23.04067       23.04067    1[6-(6,6)]
   221      24.911951      24.911951      24.911951    1[6-(6,6)]
   222      25.729668      25.729668      25.729668    1[6-(6,6)]
   223      24.521169      24.521169      24.521169    1[6-(6,6)]
   224      18.000092      18.000092      18.000092    1[6-(1,6,6)]
   225      19.117353      19.117353      19.117353    1[6-(1,6,6)]
   226      18.103385      18.103385      18.103385    1[6-(1,1,6)]
   227      16.974074      16.974074      16.974074    1[6-(1,1,6)]
   228      17.108351      17.108351      17.108351    1[6-(1,1,6)]
   229      23.347105      23.347105      23.347105    1[6-(6,6)]
   230       5.689578       5.689578       5.689578    1[6-(6,6)]
   231      21.091928      21.091928      21.091928    1[6-(6,6)]
   232      19.754313      19.754313      19.754313    1[6-(6,6)]
   233      18.399478      18.399478      18.399478    1[6-(1,6,6)]
   234      18.456288      18.456288      18.456288    1[6-(1,6,6)]
   235      20.790655      20.790655      20.790655    1[6-(1,1,6)]
   236      19.556331      19.556331      19.556331    1[6-(1,1,6)]
   237      19.924735      19.924735      19.924735    1[6-(1,1,6)]
   238      23.157733      23.157733      23.157733    1[6-(6,7)]
   239      24.516003      24.516003      24.516003    1[6-(6,6)]
   240        24.0994        24.0994        24.0994    1[6-(6,6)]
   241      22.835813      22.835813      22.835813    1[6-(6,7)]
   242      25.944857      25.944857      25.944857    1[6-(1,6,6)]
   243      24.879241      24.879241      24.879241    1[6-(1,6,6)]
   244      15.293876      15.293876      15.293876    1[6-(6,6)]
   245      16.053064      16.053064      16.053064    1[6-(6,6)]
   246      17.833106      17.833106      17.833106    1[6-(6,6)]
   247      18.821253      18.821253      18.821253    1[6-(6,6)]
   248      19.718156      19.718156      19.718156    1[6-(1,6,6)]
   249      18.638768      18.638768      18.638768    1[6-(1,6,6)]
   250      21.009287      21.009287      21.009287    1[6-(1,1,6)]
   251      20.921489      20.921489      20.921489    1[6-(1,1,6)]
   252         19.954         19.954         19.954    1[6-(1,1,6)]
   253      13.186745      13.186745      13.186745    1[6-(6,7)]
   254      11.769943      11.769943      11.769943    1[6-(6,6)]
   255      25.989613      25.989613      25.989613    1[6-(6,6)]
   256      27.518313      27.518313      27.518313    1[6-(6,7)]
   257       9.607726       9.607726       9.607726    1[6-(1,6,6)]
   258      25.841565      25.841565      25.841565    1[6-(1,6,6)]
   259      10.129351      10.129351      10.129351    1[6-(6,6)]
   260      12.000633      12.000633      12.000633    1[6-(6,6)]
   261      12.818352      12.818352      12.818352    1[6-(6,6)]
   262      11.609853      11.609853      11.609853    1[6-(6,6)]
   263      13.696306      13.696306      13.696306    1[6-(1,6,6)]
   264      14.813566      14.813566      14.813566    1[6-(1,6,6)]
   265      13.799595      13.799595      13.799595    1[6-(1,1,6)]
   266      12.670286      12.670286      12.670286    1[6-(1,1,6)]
   267      30.019662      30.019662      30.019662    1[6-(1,1,6)]
   268      19.043317      19.043317      19.043317    1[6-(6,6)]
   269      18.600891      18.600891      18.600891    1[6-(6,6)]
   270      16.788142      16.788142      16.788142    1[6-(6,6)]
   271      15.450529      15.450529      15.450529    1[6-(6,6)]
   272      14.095698      14.095698      14.095698    1[6-(1,6,6)]
   273       5.544976       5.544976       5.544976    1[6-(1,6,6)]
   274       7.879344       7.879344       7.879344    1[6-(1,1,6)]
   275       6.645021       6.645021       6.645021    1[6-(1,1,6)]
   276      15.620957      15.620957      15.620957    1[6-(1,1,6)]
   277      18.853951      18.853951      18.853951    1[6-(6,7)]
   278      20.212223      20.212223      20.212223    1[6-(6,6)]
   279      19.795621      19.795621      19.795621    1[6-(6,6)]
   280      18.532031      18.532031      18.532031    1[6-(6,7)]
   281      21.641079      21.641079      21.641079    1[6-(1,6,6)]
   282      20.575465      20.575465      20.575465    1[6-(1,6,6)]
   283      19.597653      19.597653      19.597653    1[6-(6,6)]
   284      20.356837      20.356837      20.356837    1[6-(6,6)]
   285      22.136879      22.136879      22.136879    1[6-(6,6)]
   286      23.125028      23.125028      23.125028    1[6-(6,6)]
   287        6.80684        6.80684        6.80684    1[6-(1,6,6)]
   288       5.727454       5.727454       5.727454    1[6-(1,6,6)]
   289       8.097971       8.097971       8.097971    1[6-(1,1,6)]
   290       8.010176       8.010176       8.010176    1[6-(1,1,6)]
   291       7.042686       7.042686       7.042686    1[6-(1,1,6)]
   292       26.09807       26.09807       26.09807    1[6-(6,7)]
   293      24.681266      24.681266      24.681266    1[6-(6,6)]
   294      21.685839      21.685839      21.685839    1[6-(6,6)]
   295      23.214542      23.214542      23.214542    1[6-(6,7)]
   296      22.519048      22.519048      22.519048    1[6-(1,6,6)]
   297      21.537787      21.537787      21.537787    1[6-(1,6,6)]
   298      18.736891      18.736891      18.736891    1[6-(6,6)]
   299      20.608172      20.608172      20.608172    1[6-(6,6)]
   300      21.425887      21.425887      21.425887    1[6-(6,6)]
   301      20.217386      20.217386      20.217386    1[6-(6,6)]
   302      13.696304      13.696304      13.696304    1[6-(1,6,6)]
   303      14.813564      14.813564      14.813564    1[6-(1,6,6)]
   304      13.799596      13.799596      13.799596    1[6-(1,1,6)]
   305      29.885385      29.885385      29.885385    1[6-(1,1,6)]
   306      12.804564      12.804564      12.804564    1[6-(1,1,6)]
   307      19.043313      19.043313      19.043313    1[6-(6,6)]
   308      18.600883      18.600883      18.600883    1[6-(6,6)]
   309      16.788132      16.788132      16.788132    1[6-(6,6)]
   310       6.842988       6.842988       6.842988    1[6-(6,6)]
   311      22.703261      22.703261      22.703261    1[6-(1,6,6)]
   312       5.544973       5.544973       5.544973    1[6-(1,6,6)]
   313        7.87934        7.87934        7.87934    1[6-(1,1,6)]
   314       6.645017       6.645017       6.645017    1[6-(1,1,6)]
   315       7.013419       7.013419       7.013419    1[6-(1,1,6)]
   316      10.246416      10.246416      10.246416    1[6-(6,7)]
   317      11.604687      11.604687      11.604687    1[6-(6,6)]
   318      11.188078      11.188078      11.188078    1[6-(6,6)]
   319       9.924491       9.924491       9.924491    1[6-(6,7)]
   320      13.033537      13.033537      13.033537    1[6-(1,6,6)]
   321      11.967922      11.967922      11.967922    1[6-(1,6,6)]
   322      10.990099      10.990099      10.990099    1[6-(6,6)]
   323      11.749286      11.749286      11.749286    1[6-(6,6)]
   324      13.529327      13.529327      13.529327    1[6-(6,6)]
   325      14.517472      14.517472      14.517472    1[6-(6,6)]
   326      15.414373      15.414373      15.414373    1[6-(1,6,6)]
   327       5.727455       5.727455       5.727455    1[6-(1,6,6)]
   328      16.705507      16.705507      16.705507    1[6-(1,1,6)]
   329       8.010177       8.010177       8.010177    1[6-(1,1,6)]
   330        7.04269        7.04269        7.04269    1[6-(1,1,6)]
   331      17.490526      17.490526      17.490526    1[6-(6,7)]
   332      16.073724      16.073724      16.073724    1[6-(6,6)]
   333      13.078295      13.078295      13.078295    1[6-(6,6)]
   334      14.606995      14.606995      14.606995    1[6-(6,7)]
   335      13.911509      13.911509      13.911509    1[6-(1,6,6)]
   336      12.930248      12.930248      12.930248    1[6-(1,6,6)]
   337      20.441191      20.441191      20.441191    6[6-(1,6),6-(6,6),8-(25)]
   338      19.706105      19.706105      19.706105    6[1-(0),6-(1,6),6-(6,8)]
   339      18.590566      18.590566      18.590566    6[1-(0),6-(1,6),6-(1,6)]
   340      18.106822      18.106822      18.106822    6[1-(0),6-(1,6),6-(1,6)]
   341      18.831579      18.831579      18.831579    6[1-(0),6-(1,6),6-(6,6)]
   342      20.012535      20.012535      20.012535    6[6-(1,6),6-(6,8),6-(7,8)]
   343      29.377531      29.377531      29.377531    6[6-(6,6),7-(7,25),8-(25)]
   344      32.252455      32.252455      32.252455    6[6-(1,1,6),7-(7,25),8-(25)]
   345      15.904996      15.904996      15.904996    6[1-(0),1-(0),6-(1,1,1),6-(7,8)]
   346      16.826005      16.826005      16.826005    6[1-(0),1-(0),1-(0),6-(1,1,6)]
   347      29.802747      29.802747      29.802747    6[6-(1,6),6-(6,6),8-(25)]
   348      29.034955      29.034955      29.034955    6[1-(0),6-(1,6),6-(6,8)]
   349      29.293182      29.293182      29.293182    6[1-(0),6-(1,6),6-(1,6)]
   350      30.369126      30.369126      30.369126    6[1-(0),6-(1,6),6-(1,6)]
   351      31.145526      31.145526      31.145526    6[1-(0),6-(1,6),6-(6,6)]
   352      30.904513      30.904513      30.904513    6[6-(1,6),6-(6,8),6-(7,8)]
   353      23.159458      23.159458      23.159458    6[6-(6,6),7-(7,25),8-(25)]
   354      23.362593      23.362593      23.362593    6[6-(1,1,6),7-(7,25),8-(25)]
   355      24.027095      24.027095      24.027095    6[1-(0),1-(0),6-(1,1,1),6-(7,8)]
   356      14.539871      14.539871      14.539871    6[1-(0),1-(0),1-(0),6-(1,1,6)]
   357      19.651017      19.651017      19.651017    6[1-(0),6-(1,6),7-(6,25)]
   358      18.835021      18.835021      18.835021    6[1-(0),6-(1,7),6-(6,6)]
   359       18.50277       18.50277       18.50277    6[6-(1,1,6),6-(1,6),6-(1,6)]
   360      19.067426      19.067426      19.067426    6[1-(0),6-(1,7),6-(6,6)]
   361      19.845549      19.845549      19.845549    6[1-(0),6-(1,6),7-(6,25)]
   362      17.588647      17.588647      17.588647    6[1-(0),1-(0),6-(1,1,6),6-(6,6)]
   363       9.213503       9.213503       9.213503    6[6-(1,6),6-(6,6),8-(25)]
   364       9.797095       9.797095       9.797095    6[1-(0),6-(1,6),6-(6,8)]
   365       9.352947       9.352947       9.352947    6[1-(0),6-(1,6),6-(1,6)]
   366       8.301105       8.301105       8.301105    6[1-(0),6-(1,6),6-(1,6)]
   367        7.72612        7.72612        7.72612    6[1-(0),6-(1,6),6-(6,6)]
   368       8.163383       8.163383       8.163383    6[6-(1,6),6-(6,8),6-(7,8)]
   369      24.705372      24.705372      24.705372    6[6-(6,6),7-(7,25),8-(25)]
   370      24.502232      24.502232      24.502232    6[6-(1,1,6),7-(7,25),8-(25)]
   371      15.157894      15.157894      15.157894    6[1-(0),1-(0),6-(1,1,1),6-(7,8)]
   372       14.02514       14.02514       14.02514    6[1-(0),1-(0),1-(0),6-(1,1,6)]
   373      13.551705      13.551705      13.551705    6[1-(0),6-(1,6),7-(6,25)]
   374      14.384916      14.384916      14.384916    6[1-(0),6-(1,7),6-(6,6)]
   375      15.701871      15.701871      15.701871    6[6-(1,1,6),6-(1,6),6-(1,6)]
   376      16.139133      16.139133      16.139133    6[1-(0),6-(1,7),6-(6,6)]
   377      15.216404      15.216404      15.216404    6[1-(0),6-(1,6),7-(6,25)]
   378      16.712398      16.712398      16.712398    6[1-(0),1-(0),6-(1,1,6),6-(6,6)]
   379      11.833641      11.833641      11.833641    6[6-(1,6),6-(6,6),8-(25)]
   380      11.098557      11.098557      11.098557    6[1-(0),6-(1,6),6-(6,8)]
   381       9.983019       9.983019       9.983019    6[1-(0),6-(1,6),6-(1,6)]
   382       9.499274       9.499274       9.499274    6[1-(0),6-(1,6),6-(1,6)]
   383      10.224029      10.224029      10.224029    6[1-(0),6-(1,6),6-(6,6)]
   384      11.404984      11.404984      11.404984    6[6-(1,6),6-(6,8),6-(7,8)]
   385      12.162448      12.162448      12.162448    6[6-(6,6),7-(7,25),8-(25)]
   386      15.037368      15.037368      15.037368    6[6-(1,1,6),7-(7,25),8-(25)]
   387      15.905009      15.905009      15.905009    6[1-(0),1-(0),6-(1,1,1),6-(7,8)]
   388      16.826015      16.826015      16.826015    6[1-(0),1-(0),1-(0),6-(1,1,6)]
   389      12.587658      12.587658      12.587658    6[6-(1,6),6-(6,6),8-(25)]
   390      11.819864      11.819864      11.819864    6[1-(0),6-(1,6),6-(6,8)]
   391      12.078089      12.078089      12.078089    6[1-(0),6-(1,6),6-(1,6)]
   392      13.154033      13.154033      13.154033    6[1-(0),6-(1,6),6-(1,6)]
   393      13.930435      13.930435      13.930435    6[1-(0),6-(1,6),6-(6,6)]
   394      13.689425      13.689425      13.689425    6[6-(1,6),6-(6,8),6-(7,8)]
   395      14.551902      14.551902      14.551902    6[6-(6,6),7-(7,25),8-(25)]
   396      14.755043      14.755043      14.755043    6[6-(1,1,6),7-(7,25),8-(25)]
   397      15.419548      15.419548      15.419548    6[1-(0),1-(0),6-(1,1,1),6-(7,8)]
   398      14.539857      14.539857      14.539857    6[1-(0),1-(0),1-(0),6-(1,1,6)]
   399      11.043468      11.043468      11.043468    6[1-(0),6-(1,6),7-(6,25)]
   400      10.227473      10.227473      10.227473    6[1-(0),6-(1,7),6-(6,6)]
   401       9.895221       9.895221       9.895221    6[6-(1,1,6),6-(1,6),6-(1,6)]
   402      10.459876      10.459876      10.459876    6[1-(0),6-(1,7),6-(6,6)]
   403      11.237997      11.237997      11.237997    6[1-(0),6-(1,6),7-(6,25)]
   404         8.9811         8.9811         8.9811    6[1-(0),1-(0),6-(1,1,6),6-(6,6)]
   405      17.821052      17.821052      17.821052    6[6-(1,6),6-(6,6),8-(25)]
   406      18.404644      18.404644      18.404644    6[1-(0),6-(1,6),6-(6,8)]
   407      17.960493      17.960493      17.960493    6[1-(0),6-(1,6),6-(1,6)]
   408       16.90865       16.90865       16.90865    6[1-(0),6-(1,6),6-(1,6)]
   409      16.333666      16.333666      16.333666    6[1-(0),6-(1,6),6-(6,6)]
   410       16.77093       16.77093       16.77093    6[6-(1,6),6-(6,8),6-(7,8)]
   411       16.09782       16.09782       16.09782    6[6-(6,6),7-(7,25),8-(25)]
   412      15.894684      15.894684      15.894684    6[6-(1,1,6),7-(7,25),8-(25)]
   413      15.157878      15.157878      15.157878    6[1-(0),1-(0),6-(1,1,1),6-(7,8)]
   414      14.025125      14.025125      14.025125    6[1-(0),1-(0),1-(0),6-(1,1,6)]
   415      22.159261      22.159261      22.159261    6[1-(0),6-(1,6),7-(6,25)]
   416      22.992471      22.992471      22.992471    6[1-(0),6-(1,7),6-(6,6)]
   417      24.309427      24.309427      24.309427    6[6-(1,1,6),6-(1,6),6-(1,6)]
   418       7.531591       7.531591       7.531591    6[1-(0),6-(1,7),6-(6,6)]
   419       6.608862       6.608862       6.608862    6[1-(0),6-(1,6),7-(6,25)]
   420       8.104852       8.104852       8.104852    6[1-(0),1-(0),6-(1,1,6),6-(6,6)]
   421      24.744959      24.744959      24.744959    6[6-(1,6),6-(6,6),8-(25)]
   422      24.009875      24.009875      24.009875    6[1-(0),6-(1,6),6-(6,8)]
   423      22.894337      22.894337      22.894337    6[1-(0),6-(1,6),6-(1,6)]
   424      22.410591      22.410591      22.410591    6[1-(0),6-(1,6),6-(1,6)]
   425      23.135346      23.135346      23.135346    6[1-(0),6-(1,6),6-(6,6)]
   426      24.316302      24.316302      24.316302    6[6-(1,6),6-(6,8),6-(7,8)]
   427      16.466235      16.466235      16.466235    6[6-(6,6),7-(7,25),8-(25)]
   428      19.341156      19.341156      19.341156    6[6-(1,1,6),7-(7,25),8-(25)]
   429      20.208796      20.208796      20.208796    6[1-(0),1-(0),6-(1,1,1),6-(7,8)]
   430      21.129804      21.129804      21.129804    6[1-(0),1-(0),1-(0),6-(1,1,6)]
   431      16.891444      16.891444      16.891444    6[6-(1,6),6-(6,6),8-(25)]
   432       16.12365       16.12365       16.12365    6[1-(0),6-(1,6),6-(6,8)]
   433      16.381876      16.381876      16.381876    6[1-(0),6-(1,6),6-(1,6)]
   434      17.457819      17.457819      17.457819    6[1-(0),6-(1,6),6-(1,6)]
   435       18.23422       18.23422       18.23422    6[1-(0),6-(1,6),6-(6,6)]
   436      17.993209      17.993209      17.993209    6[6-(1,6),6-(6,8),6-(7,8)]
   437      18.855686      18.855686      18.855686    6[6-(6,6),7-(7,25),8-(25)]
   438      19.058825      19.058825      19.058825    6[6-(1,1,6),7-(7,25),8-(25)]
   439      19.723328      19.723328      19.723328    6[1-(0),1-(0),6-(1,1,1),6-(7,8)]
   440      27.451168      27.451168      27.451168    6[1-(0),1-(0),1-(0),6-(1,1,6)]
   441       15.34725       15.34725       15.34725    6[1-(0),6-(1,6),7-(6,25)]
   442      14.531253      14.531253      14.531253    6[1-(0),6-(1,7),6-(6,6)]
   443      14.199001      14.199001      14.199001    6[6-(1,1,6),6-(1,6),6-(1,6)]
   444      14.763656      14.763656      14.763656    6[1-(0),6-(1,7),6-(6,6)]
   445      15.541779      15.541779      15.541779    6[1-(0),6-(1,6),7-(6,25)]
   446      13.284878      13.284878      13.284878    6[1-(0),1-(0),6-(1,1,6),6-(6,6)]
   447      13.517274      13.517274      13.517274    6[6-(1,6),6-(6,6),8-(25)]
   448      14.100867      14.100867      14.100867    6[1-(0),6-(1,6),6-(6,8)]
   449      13.656719      13.656719      13.656719    6[1-(0),6-(1,6),6-(1,6)]
   450      12.604876      12.604876      12.604876    6[1-(0),6-(1,6),6-(1,6)]
   451       12.02989       12.02989       12.02989    6[1-(0),6-(1,6),6-(6,6)]
   452      12.467153      12.467153      12.467153    6[6-(1,6),6-(6,8),6-(7,8)]
   453      11.794041      11.794041      11.794041    6[6-(6,6),7-(7,25),8-(25)]
   454      28.806001      28.806001      28.806001    6[6-(1,1,6),7-(7,25),8-(25)]
   455      28.069193      28.069193      28.069193    6[1-(0),1-(0),6-(1,1,1),6-(7,8)]
   456       26.93644       26.93644       26.93644    6[1-(0),1-(0),1-(0),6-(1,1,6)]
   457       9.247936       9.247936       9.247936    6[1-(0),6-(1,6),7-(6,25)]
   458      10.081147      10.081147      10.081147    6[1-(0),6-(1,7),6-(6,6)]
   459      11.398103      11.398103      11.398103    6[6-(1,1,6),6-(1,6),6-(1,6)]
   460      11.835365      11.835365      11.835365    6[1-(0),6-(1,7),6-(6,6)]
   461      10.912635      10.912635      10.912635    6[1-(0),6-(1,6),7-(6,25)]
   462       12.40863       12.40863       12.40863    6[1-(0),1-(0),6-(1,1,6),6-(6,6)]
   463      16.137422      16.137422      16.137422    6[6-(1,6),6-(6,6),8-(25)]
   464      15.402337      15.402337      15.402337    6[1-(0),6-(1,6),6-(6,8)]
   465      14.286798      14.286798      14.286798    6[1-(0),6-(1,6),6-(1,6)]
   466      13.803055      13.803055      13.803055    6[1-(0),6-(1,6),6-(1,6)]
   467      14.527812      14.527812      14.527812    6[1-(0),6-(1,6),6-(6,6)]
   468      15.708767      15.708767      15.708767    6[6-(1,6),6-(6,8),6-(7,8)]
   469      16.466233      16.466233      16.466233    6[6-(6,6),7-(7,25),8-(25)]
   470      19.341155      19.341155      19.341155    6[6-(1,1,6),7-(7,25),8-(25)]
   471      20.208797      20.208797      20.208797    6[1-(0),1-(0),6-(1,1,1),6-(7,8)]
   472      21.129804      21.129804      21.129804    6[1-(0),1-(0),1-(0),6-(1,1,6)]
   473      16.891449      16.891449      16.891449    6[6-(1,6),6-(6,6),8-(25)]
   474      16.123656      16.123656      16.123656    6[1-(0),6-(1,6),6-(6,8)]
   475      16.381883      16.381883      16.381883    6[1-(0),6-(1,6),6-(1,6)]
   476      17.457828      17.457828      17.457828    6[1-(0),6-(1,6),6-(1,6)]
   477      18.234229      18.234229      18.234229    6[1-(0),6-(1,6),6-(6,6)]
   478      17.993217      17.993217      17.993217    6[6-(1,6),6-(6,8),6-(7,8)]
   479      27.463224      27.463224      27.463224    6[6-(6,6),7-(7,25),8-(25)]
   480      27.666361      27.666361      27.666361    6[6-(1,1,6),7-(7,25),8-(25)]
   481      28.330864      28.330864      28.330864    6[1-(0),1-(0),6-(1,1,1),6-(7,8)]
   482      27.451172      27.451172      27.451172    6[1-(0),1-(0),1-(0),6-(1,1,6)]
   483      23.954786      23.954786      23.954786    6[1-(0),6-(1,6),7-(6,25)]
   484      23.138791      23.138791      23.138791    6[1-(0),6-(1,7),6-(6,6)]
   485       22.80654       22.80654       22.80654    6[6-(1,1,6),6-(1,6),6-(1,6)]
   486      23.371196      23.371196      23.371196    6[1-(0),6-(1,7),6-(6,6)]
   487      24.149318      24.149318      24.149318    6[1-(0),6-(1,6),7-(6,25)]
   488      21.892419      21.892419      21.892419    6[1-(0),1-(0),6-(1,1,6),6-(6,6)]
   489      22.124831      22.124831      22.124831    6[6-(1,6),6-(6,6),8-(25)]
   490      22.708421      22.708421      22.708421    6[1-(0),6-(1,6),6-(6,8)]
   491      22.264271      22.264271      22.264271    6[1-(0),6-(1,6),6-(1,6)]
   492      21.212429      21.212429      21.212429    6[1-(0),6-(1,6),6-(1,6)]
   493      20.637446      20.637446      20.637446    6[1-(0),6-(1,6),6-(6,6)]
   494       21.07471       21.07471       21.07471    6[6-(1,6),6-(6,8),6-(7,8)]
   495      20.401601      20.401601      20.401601    6[6-(6,6),7-(7,25),8-(25)]
   496      20.198465      20.198465      20.198465    6[6-(1,1,6),7-(7,25),8-(25)]
   497       19.46166       19.46166       19.46166    6[1-(0),1-(0),6-(1,1,1),6-(7,8)]
   498      26.936437      26.936437      26.936437    6[1-(0),1-(0),1-(0),6-(1,1,6)]
   499       17.85548       17.85548       17.85548    6[1-(0),6-(1,6),7-(6,25)]
   500       18.68869       18.68869       18.68869    6[1-(0),6-(1,7),6-(6,6)]
   501      20.005645      20.005645      20.005645    6[6-(1,1,6),6-(1,6),6-(1,6)]
   502      20.442909      20.442909      20.442909    6[1-(0),6-(1,7),6-(6,6)]
   503      19.520181      19.520181      19.520181    6[1-(0),6-(1,6),7-(6,25)]
   504       21.01617       21.01617       21.01617    6[1-(0),1-(0),6-(1,1,6),6-(6,6)]
   505      13.988971      13.988971      13.988971    6[6-(1,6),6-(6,6),8-(25)]
   506      14.724057      14.724057      14.724057    6[1-(0),6-(1,6),6-(6,8)]
   507      15.839596      15.839596      15.839596    6[1-(0),6-(1,6),6-(1,6)]
   508       16.32334       16.32334       16.32334    6[1-(0),6-(1,6),6-(1,6)]
   509      15.598583      15.598583      15.598583    6[1-(0),6-(1,6),6-(6,6)]
   510      14.417627      14.417627      14.417627    6[6-(1,6),6-(6,8),6-(7,8)]
   511       5.052631       5.052631       5.052631    6[6-(6,6),7-(7,25),8-(25)]
   512       2.177707       2.177707       2.177707    6[6-(1,1,6),7-(7,25),8-(25)]
   513      18.525166      18.525166      18.525166    6[1-(0),1-(0),6-(1,1,1),6-(7,8)]
   514      17.604157      17.604157      17.604157    6[1-(0),1-(0),1-(0),6-(1,1,6)]
   515       4.627415       4.627415       4.627415    6[6-(1,6),6-(6,6),8-(25)]
   516       5.395207       5.395207       5.395207    6[1-(0),6-(1,6),6-(6,8)]
   517        5.13698        5.13698        5.13698    6[1-(0),6-(1,6),6-(1,6)]
   518       4.061036       4.061036       4.061036    6[1-(0),6-(1,6),6-(1,6)]
   519       3.284636       3.284636       3.284636    6[1-(0),6-(1,6),6-(6,6)]
   520       3.525649       3.525649       3.525649    6[6-(1,6),6-(6,8),6-(7,8)]
   521      11.270704      11.270704      11.270704    6[6-(6,6),7-(7,25),8-(25)]
   522      11.067569      11.067569      11.067569    6[6-(1,1,6),7-(7,25),8-(25)]
   523      10.403067      10.403067      10.403067    6[1-(0),1-(0),6-(1,1,1),6-(7,8)]
   524      19.890291      19.890291      19.890291    6[1-(0),1-(0),1-(0),6-(1,1,6)]
   525      14.779145      14.779145      14.779145    6[1-(0),6-(1,6),7-(6,25)]
   526      15.595141      15.595141      15.595141    6[1-(0),6-(1,7),6-(6,6)]
   527      15.927392      15.927392      15.927392    6[6-(1,1,6),6-(1,6),6-(1,6)]
   528      15.362736      15.362736      15.362736    6[1-(0),6-(1,7),6-(6,6)]
   529      14.584613      14.584613      14.584613    6[1-(0),6-(1,6),7-(6,25)]
   530      16.841515      16.841515      16.841515    6[1-(0),1-(0),6-(1,1,6),6-(6,6)]
   531      25.216659      25.216659      25.216659    6[6-(1,6),6-(6,6),8-(25)]
   532      24.633067      24.633067      24.633067    6[1-(0),6-(1,6),6-(6,8)]
   533      25.077215      25.077215      25.077215    6[1-(0),6-(1,6),6-(1,6)]
   534      26.129057      26.129057      26.129057    6[1-(0),6-(1,6),6-(1,6)]
   535      26.704042      26.704042      26.704042    6[1-(0),6-(1,6),6-(6,6)]
   536      26.266779      26.266779      26.266779    6[6-(1,6),6-(6,8),6-(7,8)]
   537        9.72479        9.72479        9.72479    6[6-(6,6),7-(7,25),8-(25)]
   538        9.92793        9.92793        9.92793    6[6-(1,1,6),7-(7,25),8-(25)]
   539      10.664737      10.664737      10.664737    6[1-(0),1-(0),6-(1,1,1),6-(7,8)]
   540      20.405022      20.405022      20.405022    6[1-(0),1-(0),1-(0),6-(1,1,6)]
   541      20.878457      20.878457      20.878457    6[1-(0),6-(1,6),7-(6,25)]
   542      20.045246      20.045246      20.045246    6[1-(0),6-(1,7),6-(6,6)]
   543      18.728291      18.728291      18.728291    6[6-(1,1,6),6-(1,6),6-(1,6)]
   544      18.291029      18.291029      18.291029    6[1-(0),6-(1,7),6-(6,6)]
   545      19.213758      19.213758      19.213758    6[1-(0),6-(1,6),7-(6,25)]
   546      17.717764      17.717764      17.717764    6[1-(0),1-(0),6-(1,1,6),6-(6,6)]
   547      22.596521      22.596521      22.596521    6[6-(1,6),6-(6,6),8-(25)]
   548      23.331605      23.331605      23.331605    6[1-(0),6-(1,6),6-(6,8)]
   549      24.447143      24.447143      24.447143    6[1-(0),6-(1,6),6-(1,6)]
   550      24.930888      24.930888      24.930888    6[1-(0),6-(1,6),6-(1,6)]
   551      24.206133      24.206133      24.206133    6[1-(0),6-(1,6),6-(6,6)]
   552      23.025178      23.025178      23.025178    6[6-(1,6),6-(6,8),6-(7,8)]
   553      22.267714      22.267714      22.267714    6[6-(6,6),7-(7,25),8-(25)]
   554      19.392794      19.392794      19.392794    6[6-(1,1,6),7-(7,25),8-(25)]
   555      18.525153      18.525153      18.525153    6[1-(0),1-(0),6-(1,1,1),6-(7,8)]
   556      17.604147      17.604147      17.604147    6[1-(0),1-(0),1-(0),6-(1,1,6)]
   557      21.842504      21.842504      21.842504    6[6-(1,6),6-(6,6),8-(25)]
   558      22.610298      22.610298      22.610298    6[1-(0),6-(1,6),6-(6,8)]
   559      22.352073      22.352073      22.352073    6[1-(0),6-(1,6),6-(1,6)]
   560      21.276129      21.276129      21.276129    6[1-(0),6-(1,6),6-(1,6)]
   561      20.499727      20.499727      20.499727    6[1-(0),6-(1,6),6-(6,6)]
   562      20.740737      20.740737      20.740737    6[6-(1,6),6-(6,8),6-(7,8)]
   563       19.87826       19.87826       19.87826    6[6-(6,6),7-(7,25),8-(25)]
   564      19.675119      19.675119      19.675119    6[6-(1,1,6),7-(7,25),8-(25)]
   565      19.010614      19.010614      19.010614    6[1-(0),1-(0),6-(1,1,1),6-(7,8)]
   566      19.890305      19.890305      19.890305    6[1-(0),1-(0),1-(0),6-(1,1,6)]
   567      23.386694      23.386694      23.386694    6[1-(0),6-(1,6),7-(6,25)]
   568      24.202689      24.202689      24.202689    6[1-(0),6-(1,7),6-(6,6)]
   569      24.534941      24.534941      24.534941    6[6-(1,1,6),6-(1,6),6-(1,6)]
   570      23.970286      23.970286      23.970286    6[1-(0),6-(1,7),6-(6,6)]
   571      23.192165      23.192165      23.192165    6[1-(0),6-(1,6),7-(6,25)]
   572      25.449062      25.449062      25.449062    6[1-(0),1-(0),6-(1,1,6),6-(6,6)]
   573       16.60911       16.60911       16.60911    6[6-(1,6),6-(6,6),8-(25)]
   574      16.025518      16.025518      16.025518    6[1-(0),6-(1,6),6-(6,8)]
   575      16.469669      16.469669      16.469669    6[1-(0),6-(1,6),6-(1,6)]
   576      17.521512      17.521512      17.521512    6[1-(0),6-(1,6),6-(1,6)]
   577      18.096496      18.096496      18.096496    6[1-(0),6-(1,6),6-(6,6)]
   578      17.659232      17.659232      17.659232    6[6-(1,6),6-(6,8),6-(7,8)]
   579      18.332342      18.332342      18.332342    6[6-(6,6),7-(7,25),8-(25)]
   580      18.535478      18.535478      18.535478    6[6-(1,1,6),7-(7,25),8-(25)]
   581      19.272284      19.272284      19.272284    6[1-(0),1-(0),6-(1,1,1),6-(7,8)]
   582      20.405037      20.405037      20.405037    6[1-(0),1-(0),1-(0),6-(1,1,6)]
   583      12.270901      12.270901      12.270901    6[1-(0),6-(1,6),7-(6,25)]
   584      11.437691      11.437691      11.437691    6[1-(0),6-(1,7),6-(6,6)]
   585      10.120735      10.120735      10.120735    6[6-(1,1,6),6-(1,6),6-(1,6)]
   586      26.898571      26.898571      26.898571    6[1-(0),6-(1,7),6-(6,6)]
   587        10.6062        10.6062        10.6062    6[1-(0),6-(1,6),7-(6,25)]
   588       26.32531       26.32531       26.32531    6[1-(0),1-(0),6-(1,1,6),6-(6,6)]
   589       9.685203       9.685203       9.685203    6[6-(1,6),6-(6,6),8-(25)]
   590      10.420287      10.420287      10.420287    6[1-(0),6-(1,6),6-(6,8)]
   591      11.535825      11.535825      11.535825    6[1-(0),6-(1,6),6-(1,6)]
   592      12.019571      12.019571      12.019571    6[1-(0),6-(1,6),6-(1,6)]
   593      11.294816      11.294816      11.294816    6[1-(0),6-(1,6),6-(6,6)]
   594       10.11386       10.11386       10.11386    6[6-(1,6),6-(6,8),6-(7,8)]
   595      17.963927      17.963927      17.963927    6[6-(6,6),7-(7,25),8-(25)]
   596      15.089006      15.089006      15.089006    6[6-(1,1,6),7-(7,25),8-(25)]
   597      14.221366      14.221366      14.221366    6[1-(0),1-(0),6-(1,1,1),6-(7,8)]
   598      13.300358      13.300358      13.300358    6[1-(0),1-(0),1-(0),6-(1,1,6)]
   599      17.538718      17.538718      17.538718    6[6-(1,6),6-(6,6),8-(25)]
   600      18.306512      18.306512      18.306512    6[1-(0),6-(1,6),6-(6,8)]
   601      18.048286      18.048286      18.048286    6[1-(0),6-(1,6),6-(1,6)]
   602      16.972343      16.972343      16.972343    6[1-(0),6-(1,6),6-(1,6)]
   603      16.195942      16.195942      16.195942    6[1-(0),6-(1,6),6-(6,6)]
   604      16.436953      16.436953      16.436953    6[6-(1,6),6-(6,8),6-(7,8)]
   605      15.574476      15.574476      15.574476    6[6-(6,6),7-(7,25),8-(25)]
   606      15.371337      15.371337      15.371337    6[6-(1,1,6),7-(7,25),8-(25)]
   607      14.706834      14.706834      14.706834    6[1-(0),1-(0),6-(1,1,1),6-(7,8)]
   608       6.978994       6.978994       6.978994    6[1-(0),1-(0),1-(0),6-(1,1,6)]
   609      19.082912      19.082912      19.082912    6[1-(0),6-(1,6),7-(6,25)]
   610      19.898909      19.898909      19.898909    6[1-(0),6-(1,7),6-(6,6)]
   611      20.231161      20.231161      20.231161    6[6-(1,1,6),6-(1,6),6-(1,6)]
   612      19.666506      19.666506      19.666506    6[1-(0),6-(1,7),6-(6,6)]
   613      18.888383      18.888383      18.888383    6[1-(0),6-(1,6),7-(6,25)]
   614      21.145284      21.145284      21.145284    6[1-(0),1-(0),6-(1,1,6),6-(6,6)]
   615      20.912888      20.912888      20.912888    6[6-(1,6),6-(6,6),8-(25)]
   616      20.329295      20.329295      20.329295    6[1-(0),6-(1,6),6-(6,8)]
   617      20.773443      20.773443      20.773443    6[1-(0),6-(1,6),6-(1,6)]
   618      21.825286      21.825286      21.825286    6[1-(0),6-(1,6),6-(1,6)]
   619      22.400272      22.400272      22.400272    6[1-(0),6-(1,6),6-(6,6)]
   620      21.963009      21.963009      21.963009    6[6-(1,6),6-(6,8),6-(7,8)]
   621      22.636121      22.636121      22.636121    6[6-(6,6),7-(7,25),8-(25)]
   622       5.624161       5.624161       5.624161    6[6-(1,1,6),7-(7,25),8-(25)]
   623       6.360969       6.360969       6.360969    6[1-(0),1-(0),6-(1,1,1),6-(7,8)]
   624       7.493722       7.493722       7.493722    6[1-(0),1-(0),1-(0),6-(1,1,6)]
   625      25.182226      25.182226      25.182226    6[1-(0),6-(1,6),7-(6,25)]
   626      24.349015      24.349015      24.349015    6[1-(0),6-(1,7),6-(6,6)]
   627      23.032059      23.032059      23.032059    6[6-(1,1,6),6-(1,6),6-(1,6)]
   628      22.594797      22.594797      22.594797    6[1-(0),6-(1,7),6-(6,6)]
   629      23.517527      23.517527      23.517527    6[1-(0),6-(1,6),7-(6,25)]
   630      22.021532      22.021532      22.021532    6[1-(0),1-(0),6-(1,1,6),6-(6,6)]
   631       18.29274       18.29274       18.29274    6[6-(1,6),6-(6,6),8-(25)]
   632      19.027825      19.027825      19.027825    6[1-(0),6-(1,6),6-(6,8)]
   633      20.143364      20.143364      20.143364    6[1-(0),6-(1,6),6-(1,6)]
   634      20.627107      20.627107      20.627107    6[1-(0),6-(1,6),6-(1,6)]
   635       19.90235       19.90235       19.90235    6[1-(0),6-(1,6),6-(6,6)]
   636      18.721395      18.721395      18.721395    6[6-(1,6),6-(6,8),6-(7,8)]
   637      17.963929      17.963929      17.963929    6[6-(6,6),7-(7,25),8-(25)]
   638      15.089007      15.089007      15.089007    6[6-(1,1,6),7-(7,25),8-(25)]
   639      14.221365      14.221365      14.221365    6[1-(0),1-(0),6-(1,1,1),6-(7,8)]
   640      13.300358      13.300358      13.300358    6[1-(0),1-(0),1-(0),6-(1,1,6)]
   641      17.538713      17.538713      17.538713    6[6-(1,6),6-(6,6),8-(25)]
   642      18.306506      18.306506      18.306506    6[1-(0),6-(1,6),6-(6,8)]
   643      18.048279      18.048279      18.048279    6[1-(0),6-(1,6),6-(1,6)]
   644      16.972334      16.972334      16.972334    6[1-(0),6-(1,6),6-(1,6)]
   645      16.195933      16.195933      16.195933    6[1-(0),6-(1,6),6-(6,6)]
   646      16.436945      16.436945      16.436945    6[6-(1,6),6-(6,8),6-(7,8)]
   647       6.966938       6.966938       6.966938    6[6-(6,6),7-(7,25),8-(25)]
   648       6.763801       6.763801       6.763801    6[6-(1,1,6),7-(7,25),8-(25)]
   649       6.099298       6.099298       6.099298    6[1-(0),1-(0),6-(1,1,1),6-(7,8)]
   650        6.97899        6.97899        6.97899    6[1-(0),1-(0),1-(0),6-(1,1,6)]
   651      10.475376      10.475376      10.475376    6[1-(0),6-(1,6),7-(6,25)]
   652      11.291371      11.291371      11.291371    6[1-(0),6-(1,7),6-(6,6)]
   653      11.623622      11.623622      11.623622    6[6-(1,1,6),6-(1,6),6-(1,6)]
   654      11.058966      11.058966      11.058966    6[1-(0),6-(1,7),6-(6,6)]
   655      10.280844      10.280844      10.280844    6[1-(0),6-(1,6),7-(6,25)]
   656      12.537743      12.537743      12.537743    6[1-(0),1-(0),6-(1,1,6),6-(6,6)]
   657      12.305331      12.305331      12.305331    6[6-(1,6),6-(6,6),8-(25)]
   658      11.721741      11.721741      11.721741    6[1-(0),6-(1,6),6-(6,8)]
   659      12.165891      12.165891      12.165891    6[1-(0),6-(1,6),6-(1,6)]
   660      13.217733      13.217733      13.217733    6[1-(0),6-(1,6),6-(1,6)]
   661      13.792716      13.792716      13.792716    6[1-(0),6-(1,6),6-(6,6)]
   662      13.355452      13.355452      13.355452    6[6-(1,6),6-(6,8),6-(7,8)]
   663      14.028561      14.028561      14.028561    6[6-(6,6),7-(7,25),8-(25)]
   664      14.231697      14.231697      14.231697    6[6-(1,1,6),7-(7,25),8-(25)]
   665       6.360971       6.360971       6.360971    6[1-(0),1-(0),6-(1,1,1),6-(7,8)]
   666       7.493725       7.493725       7.493725    6[1-(0),1-(0),1-(0),6-(1,1,6)]
   667      16.574682      16.574682      16.574682    6[1-(0),6-(1,6),7-(6,25)]
   668      15.741472      15.741472      15.741472    6[1-(0),6-(1,7),6-(6,6)]
   669      14.424517      14.424517      14.424517    6[6-(1,1,6),6-(1,6),6-(1,6)]
   670      13.987253      13.987253      13.987253    6[1-(0),6-(1,7),6-(6,6)]
   671      14.909981      14.909981      14.909981    6[1-(0),6-(1,6),7-(6,25)]
   672      13.413992      13.413992      13.413992    6[1-(0),1-(0),6-(1,1,6),6-(6,6)]
   673      30.516311      30.516311      30.516311    7[6-(6,8),7-(6,25),25-(7,8,8,8)]
   674      31.169108      31.169108      31.169108    7[6-(6,8),7-(6,25),25-(7,7,8,8,8)]
   675      22.873514      22.873514      22.873514    7[6-(6,8),7-(6,25),25-(7,7,8,8,8)]
   676       23.67522       23.67522       23.67522    7[6-(6,8),7-(6,25),25-(7,7,8,8,8)]
   677      20.114104      20.114104      20.114104    7[6-(1,6),6-(1,6),25-(7,7,8,8,8)]
   678      25.007324      25.007324      25.007324    7[6-(6,8),7-(6,25),25-(7,7,8,8,8)]
   679      24.256057      24.256057      24.256057    7[6-(6,8),7-(6,25),25-(7,8,8,8)]
   680      13.944208      13.944208      13.944208    7[6-(1,6),6-(1,6),25-(7,7,8,8,8)]
   681      13.301226      13.301226      13.301226    7[6-(6,8),7-(6,25),25-(7,8,8,8)]
   682      13.954022      13.954022      13.954022    7[6-(6,8),7-(6,25),25-(7,7,8,8,8)]
   683      14.265961      14.265961      14.265961    7[6-(6,8),7-(6,25),25-(7,7,8,8,8)]
   684      15.067669      15.067669      15.067669    7[6-(6,8),7-(6,25),25-(7,7,8,8,8)]
   685      11.506553      11.506553      11.506553    7[6-(1,6),6-(1,6),25-(7,7,8,8,8)]
   686      16.399774      16.399774      16.399774    7[6-(6,8),7-(6,25),25-(7,7,8,8,8)]
   687      15.648507      15.648507      15.648507    7[6-(6,8),7-(6,25),25-(7,8,8,8)]
   688      22.551766      22.551766      22.551766    7[6-(1,6),6-(1,6),25-(7,7,8,8,8)]
   689      17.605014      17.605014      17.605014    7[6-(6,8),7-(6,25),25-(7,8,8,8)]
   690      18.257809      18.257809      18.257809    7[6-(6,8),7-(6,25),25-(7,7,8,8,8)]
   691      18.569744      18.569744      18.569744    7[6-(6,8),7-(6,25),25-(7,7,8,8,8)]
   692      19.371451      19.371451      19.371451    7[6-(6,8),7-(6,25),25-(7,7,8,8,8)]
   693      15.810336      15.810336      15.810336    7[6-(1,6),6-(1,6),25-(7,7,8,8,8)]
   694      12.095993      12.095993      12.095993    7[6-(6,8),7-(6,25),25-(7,7,8,8,8)]
   695      28.559825      28.559825      28.559825    7[6-(6,8),7-(6,25),25-(7,8,8,8)]
   696       9.640439       9.640439       9.640439    7[6-(1,6),6-(1,6),25-(7,7,8,8,8)]
   697      17.605011      17.605011      17.605011    7[6-(6,8),7-(6,25),25-(7,8,8,8)]
   698      18.257809      18.257809      18.257809    7[6-(6,8),7-(6,25),25-(7,7,8,8,8)]
   699      27.177281      27.177281      27.177281    7[6-(6,8),7-(6,25),25-(7,7,8,8,8)]
   700      27.978988      27.978988      27.978988    7[6-(6,8),7-(6,25),25-(7,7,8,8,8)]
   701      24.417872      24.417872      24.417872    7[6-(1,6),6-(1,6),25-(7,7,8,8,8)]
   702      20.703554      20.703554      20.703554    7[6-(6,8),7-(6,25),25-(7,7,8,8,8)]
   703      19.952288      19.952288      19.952288    7[6-(6,8),7-(6,25),25-(7,8,8,8)]
   704      18.247985      18.247985      18.247985    7[6-(1,6),6-(1,6),25-(7,7,8,8,8)]
   705       3.913851       3.913851       3.913851    7[6-(6,8),7-(6,25),25-(7,8,8,8)]
   706       3.261054       3.261054       3.261054    7[6-(6,8),7-(6,25),25-(7,7,8,8,8)]
   707      11.556648      11.556648      11.556648    7[6-(6,8),7-(6,25),25-(7,7,8,8,8)]
   708      10.754942      10.754942      10.754942    7[6-(6,8),7-(6,25),25-(7,7,8,8,8)]
   709      14.316058      14.316058      14.316058    7[6-(1,6),6-(1,6),25-(7,7,8,8,8)]
   710       9.422838       9.422838       9.422838    7[6-(6,8),7-(6,25),25-(7,7,8,8,8)]
   711      10.174105      10.174105      10.174105    7[6-(6,8),7-(6,25),25-(7,8,8,8)]
   712      20.485954      20.485954      20.485954    7[6-(1,6),6-(1,6),25-(7,7,8,8,8)]
   713      21.128936      21.128936      21.128936    7[6-(6,8),7-(6,25),25-(7,8,8,8)]
   714       20.47614       20.47614       20.47614    7[6-(6,8),7-(6,25),25-(7,7,8,8,8)]
   715      20.164201      20.164201      20.164201    7[6-(6,8),7-(6,25),25-(7,7,8,8,8)]
   716      19.362493      19.362493      19.362493    7[6-(6,8),7-(6,25),25-(7,7,8,8,8)]
   717      22.923609      22.923609      22.923609    7[6-(1,6),6-(1,6),25-(7,7,8,8,8)]
   718      18.030388      18.030388      18.030388    7[6-(6,8),7-(6,25),25-(7,7,8,8,8)]
   719      18.781655      18.781655      18.781655    7[6-(6,8),7-(6,25),25-(7,8,8,8)]
   720      11.878396      11.878396      11.878396    7[6-(1,6),6-(1,6),25-(7,7,8,8,8)]
   721      16.825148      16.825148      16.825148    7[6-(6,8),7-(6,25),25-(7,8,8,8)]
   722      16.172353      16.172353      16.172353    7[6-(6,8),7-(6,25),25-(7,7,8,8,8)]
   723      15.860418      15.860418      15.860418    7[6-(6,8),7-(6,25),25-(7,7,8,8,8)]
   724      15.058711      15.058711      15.058711    7[6-(6,8),7-(6,25),25-(7,7,8,8,8)]
   725      18.619826      18.619826      18.619826    7[6-(1,6),6-(1,6),25-(7,7,8,8,8)]
   726      22.334169      22.334169      22.334169    7[6-(6,8),7-(6,25),25-(7,7,8,8,8)]
   727       5.870337       5.870337       5.870337    7[6-(6,8),7-(6,25),25-(7,8,8,8)]
   728      24.789723      24.789723      24.789723    7[6-(1,6),6-(1,6),25-(7,7,8,8,8)]
   729      16.825151      16.825151      16.825151    7[6-(6,8),7-(6,25),25-(7,8,8,8)]
   730      16.172353      16.172353      16.172353    7[6-(6,8),7-(6,25),25-(7,7,8,8,8)]
   731       7.252881       7.252881       7.252881    7[6-(6,8),7-(6,25),25-(7,7,8,8,8)]
   732       6.451174       6.451174       6.451174    7[6-(6,8),7-(6,25),25-(7,7,8,8,8)]
   733       10.01229       10.01229       10.01229    7[6-(1,6),6-(1,6),25-(7,7,8,8,8)]
   734      13.726608      13.726608      13.726608    7[6-(6,8),7-(6,25),25-(7,7,8,8,8)]
   735      14.477874      14.477874      14.477874    7[6-(6,8),7-(6,25),25-(7,8,8,8)]
   736      16.182177      16.182177      16.182177    7[6-(1,6),6-(1,6),25-(7,7,8,8,8)]
   737      21.484254      21.484254      21.484254    8[6-(6,6),25-(7,7,8,8)]
   738      28.919437      28.919437      28.919437    8[6-(6,7),25-(7,7,7,8,8)]
   739      32.616037      32.616037      32.616037    8[6-(6,7),25-(7,7,8,8)]
   740      29.456206      29.456206      29.456206    8[6-(6,6),25-(7,7,7,8,8)]
   741      24.139685      24.139685      24.139685    8[6-(6,7),25-(7,7,7,8,8)]
   742      22.456218      22.456218      22.456218    8[6-(6,7),25-(7,7,7,8,8)]
   743       9.734259       9.734259       9.734259    8[6-(6,6),25-(7,7,7,8,8)]
   744      23.801236      23.801236      23.801236    8[6-(6,7),25-(7,7,8,8)]
   745      25.374004      25.374004      25.374004    8[6-(6,7),25-(7,7,7,8,8)]
   746      12.876703      12.876703      12.876703    8[6-(6,6),25-(7,7,8,8)]
   747      11.704354      11.704354      11.704354    8[6-(6,7),25-(7,7,7,8,8)]
   748      15.400951      15.400951      15.400951    8[6-(6,7),25-(7,7,8,8)]
   749      12.241119      12.241119      12.241119    8[6-(6,6),25-(7,7,7,8,8)]
   750       15.53213       15.53213       15.53213    8[6-(6,7),25-(7,7,7,8,8)]
   751      13.848668      13.848668      13.848668    8[6-(6,7),25-(7,7,7,8,8)]
   752       18.34181       18.34181       18.34181    8[6-(6,6),25-(7,7,7,8,8)]
   753      15.193682      15.193682      15.193682    8[6-(6,7),25-(7,7,8,8)]
   754      16.766457      16.766457      16.766457    8[6-(6,7),25-(7,7,7,8,8)]
   755      25.788023      25.788023      25.788023    8[6-(6,6),25-(7,7,8,8)]
   756       16.00814       16.00814       16.00814    8[6-(6,7),25-(7,7,7,8,8)]
   757       19.70474       19.70474       19.70474    8[6-(6,7),25-(7,7,8,8)]
   758      16.544905      16.544905      16.544905    8[6-(6,6),25-(7,7,7,8,8)]
   759      19.835913      19.835913      19.835913    8[6-(6,7),25-(7,7,7,8,8)]
   760      18.152451      18.152451      18.152451    8[6-(6,7),25-(7,7,7,8,8)]
   761       14.03803       14.03803       14.03803    8[6-(6,6),25-(7,7,7,8,8)]
   762      28.105004      28.105004      28.105004    8[6-(6,7),25-(7,7,8,8)]
   763      12.462674      12.462674      12.462674    8[6-(6,7),25-(7,7,7,8,8)]
   764      17.180485      17.180485      17.180485    8[6-(6,6),25-(7,7,8,8)]
   765       16.00814       16.00814       16.00814    8[6-(6,7),25-(7,7,7,8,8)]
   766      19.704736      19.704736      19.704736    8[6-(6,7),25-(7,7,8,8)]
   767      16.544909      16.544909      16.544909    8[6-(6,6),25-(7,7,7,8,8)]
   768      11.228353      11.228353      11.228353    8[6-(6,7),25-(7,7,7,8,8)]
   769      26.759985      26.759985      26.759985    8[6-(6,7),25-(7,7,7,8,8)]
   770      22.645588      22.645588      22.645588    8[6-(6,6),25-(7,7,7,8,8)]
   771      19.497464      19.497464      19.497464    8[6-(6,7),25-(7,7,8,8)]
   772      21.070237      21.070237      21.070237    8[6-(6,7),25-(7,7,7,8,8)]
   773      12.945908      12.945908      12.945908    8[6-(6,6),25-(7,7,8,8)]
   774       5.510725       5.510725       5.510725    8[6-(6,7),25-(7,7,7,8,8)]
   775       1.814125       1.814125       1.814125    8[6-(6,7),25-(7,7,8,8)]
   776       4.973956       4.973956       4.973956    8[6-(6,6),25-(7,7,7,8,8)]
   777      10.290477      10.290477      10.290477    8[6-(6,7),25-(7,7,7,8,8)]
   778      11.973944      11.973944      11.973944    8[6-(6,7),25-(7,7,7,8,8)]
   779      24.695903      24.695903      24.695903    8[6-(6,6),25-(7,7,7,8,8)]
   780      10.628926      10.628926      10.628926    8[6-(6,7),25-(7,7,8,8)]
   781       9.056158       9.056158       9.056158    8[6-(6,7),25-(7,7,7,8,8)]
   782      21.553459      21.553459      21.553459    8[6-(6,6),25-(7,7,8,8)]
   783      22.725808      22.725808      22.725808    8[6-(6,7),25-(7,7,7,8,8)]
   784      19.029211      19.029211      19.029211    8[6-(6,7),25-(7,7,8,8)]
   785      22.189043      22.189043      22.189043    8[6-(6,6),25-(7,7,7,8,8)]
   786      18.898032      18.898032      18.898032    8[6-(6,7),25-(7,7,7,8,8)]
   787      20.581494      20.581494      20.581494    8[6-(6,7),25-(7,7,7,8,8)]
   788      16.088352      16.088352      16.088352    8[6-(6,6),25-(7,7,7,8,8)]
   789       19.23648       19.23648       19.23648    8[6-(6,7),25-(7,7,8,8)]
   790      17.663705      17.663705      17.663705    8[6-(6,7),25-(7,7,7,8,8)]
   791       8.642139       8.642139       8.642139    8[6-(6,6),25-(7,7,8,8)]
   792      18.422022      18.422022      18.422022    8[6-(6,7),25-(7,7,7,8,8)]
   793      14.725422      14.725422      14.725422    8[6-(6,7),25-(7,7,8,8)]
   794      17.885257      17.885257      17.885257    8[6-(6,6),25-(7,7,7,8,8)]
   795      14.594249      14.594249      14.594249    8[6-(6,7),25-(7,7,7,8,8)]
   796      16.277711      16.277711      16.277711    8[6-(6,7),25-(7,7,7,8,8)]
   797      20.392132      20.392132      20.392132    8[6-(6,6),25-(7,7,7,8,8)]
   798       6.325158       6.325158       6.325158    8[6-(6,7),25-(7,7,8,8)]
   799      21.967488      21.967488      21.967488    8[6-(6,7),25-(7,7,7,8,8)]
   800      17.249677      17.249677      17.249677    8[6-(6,6),25-(7,7,8,8)]
   801      18.422022      18.422022      18.422022    8[6-(6,7),25-(7,7,7,8,8)]
   802      14.725426      14.725426      14.725426    8[6-(6,7),25-(7,7,8,8)]
   803      17.885253      17.885253      17.885253    8[6-(6,6),25-(7,7,7,8,8)]
   804      23.201809      23.201809      23.201809    8[6-(6,7),25-(7,7,7,8,8)]
   805       7.670177       7.670177       7.670177    8[6-(6,7),25-(7,7,7,8,8)]
   806      11.784574      11.784574      11.784574    8[6-(6,6),25-(7,7,7,8,8)]
   807      14.932698      14.932698      14.932698    8[6-(6,7),25-(7,7,8,8)]
   808      13.359925      13.359925      13.359925    8[6-(6,7),25-(7,7,7,8,8)]
