# Supplementary material for: A collection of forcefield precursors for metal–organic frameworks
Source: RSC Adv. 2019 Nov 13;9(63):36492–507. doi: 10.1039/c9ra07327b (PMC9075174; doi:10.1039/c9ra07327b)
Supplement: RA-009-C9RA07327B-s2801 [file RA-009-C9RA07327B-s2801.txt]

XALDAQ_clean

17.442000    0.000000    0.000000
8.720983    28.844348    0.000000
8.721033    -0.000038    28.844332

     1      12.654101      12.654101      12.654101    25[7-(6,6),7-(6,7),7-(6,7),8-(6),8-(6),8-(6)]
     2      16.270092      16.270092      16.270092    25[7-(6,7),7-(6,7),8-(6),8-(6),8-(6)]
     3       8.843109       8.843109       8.843109    25[7-(6,6),7-(6,7),7-(6,7),8-(6),8-(6),8-(6)]
     4      21.374934      21.374934      21.374934    25[7-(6,6),7-(6,7),7-(6,7),8-(6),8-(6),8-(6)]
     5      24.991093      24.991093      24.991093    25[7-(6,7),7-(6,7),8-(6),8-(6),8-(6)]
     6       17.56412       17.56412       17.56412    25[7-(6,6),7-(6,7),7-(6,7),8-(6),8-(6),8-(6)]
     7      25.735511      25.735511      25.735511    25[7-(6,6),7-(6,7),7-(6,7),8-(6),8-(6),8-(6)]
     8       11.90967       11.90967       11.90967    25[7-(6,7),7-(6,7),8-(6),8-(6),8-(6)]
     9      21.924605      21.924605      21.924605    25[7-(6,6),7-(6,7),7-(6,7),8-(6),8-(6),8-(6)]
    10      17.014523      17.014523      17.014523    25[7-(6,6),7-(6,7),7-(6,7),8-(6),8-(6),8-(6)]
    11      20.630515      20.630515      20.630515    25[7-(6,7),7-(6,7),8-(6),8-(6),8-(6)]
    12      13.203624      13.203624      13.203624    25[7-(6,6),7-(6,7),7-(6,7),8-(6),8-(6),8-(6)]
    13      22.229915      22.229915      22.229915    25[7-(6,6),7-(6,7),7-(6,7),8-(6),8-(6),8-(6)]
    14      18.613924      18.613924      18.613924    25[7-(6,7),7-(6,7),8-(6),8-(6),8-(6)]
    15      26.040907      26.040907      26.040907    25[7-(6,6),7-(6,7),7-(6,7),8-(6),8-(6),8-(6)]
    16      13.509082      13.509082      13.509082    25[7-(6,6),7-(6,7),7-(6,7),8-(6),8-(6),8-(6)]
    17       9.892923       9.892923       9.892923    25[7-(6,7),7-(6,7),8-(6),8-(6),8-(6)]
    18      17.319896      17.319896      17.319896    25[7-(6,6),7-(6,7),7-(6,7),8-(6),8-(6),8-(6)]
    19       9.148505       9.148505       9.148505    25[7-(6,6),7-(6,7),7-(6,7),8-(6),8-(6),8-(6)]
    20      22.974346      22.974346      22.974346    25[7-(6,7),7-(6,7),8-(6),8-(6),8-(6)]
    21      12.959411      12.959411      12.959411    25[7-(6,6),7-(6,7),7-(6,7),8-(6),8-(6),8-(6)]
    22      17.869493      17.869493      17.869493    25[7-(6,6),7-(6,7),7-(6,7),8-(6),8-(6),8-(6)]
    23      14.253501      14.253501      14.253501    25[7-(6,7),7-(6,7),8-(6),8-(6),8-(6)]
    24      21.680392      21.680392      21.680392    25[7-(6,6),7-(6,7),7-(6,7),8-(6),8-(6),8-(6)]
    25      11.117551      11.117551      11.117551    1[6-(6,6)]
    26      11.916397      11.916397      11.916397    1[6-(6,6)]
    27      13.789669      13.789669      13.789669    1[6-(6,6)]
    28      14.796071      14.796071      14.796071    1[6-(6,6)]
    29      15.760607      15.760607      15.760607    1[6-(1,6,6)]
    30      14.663504      14.663504      14.663504    1[6-(1,6,6)]
    31      16.997244      16.997244      16.997244    1[6-(1,6,6)]
    32      15.854791      15.854791      15.854791    1[6-(1,6,6)]
    33      16.442585      16.442585      16.442585    1[6-(1,6,6)]
    34      17.056545      17.056545      17.056545    1[6-(1,6,6)]
    35      18.080389      18.080389      18.080389    1[6-(1,6,6)]
    36      18.690861      18.690861      18.690861    1[6-(1,6,6)]
    37      18.247831      18.247831      18.247831    1[6-(1,1,6)]
    38      19.672842      19.672842      19.672842    1[6-(1,1,6)]
    39       19.10249       19.10249       19.10249    1[6-(1,1,6)]
    40       12.78849       12.78849       12.78849    1[6-(6,7)]
    41      14.262338      14.262338      14.262338    1[6-(6,6)]
    42      17.281549      17.281549      17.281549    1[6-(6,6)]
    43      15.757119      15.757119      15.757119    1[6-(6,7)]
    44      16.618752      16.618752      16.618752    1[6-(1,6,6)]
    45       16.77224       16.77224       16.77224    1[6-(1,6,6)]
    46      19.198427      19.198427      19.198427    1[6-(6,6)]
    47      21.164139      21.164139      21.164139    1[6-(6,6)]
    48      21.917633      21.917633      21.917633    1[6-(6,6)]
    49      20.525762      20.525762      20.525762    1[6-(6,6)]
    50      22.180995      22.180995      22.180995    1[6-(1,6,6)]
    51      23.384493      23.384493      23.384493    1[6-(1,6,6)]
    52      22.716467      22.716467      22.716467    1[6-(1,6,6)]
    53      22.257742      22.257742      22.257742    1[6-(1,6,6)]
    54      24.971718      24.971718      24.971718    1[6-(1,6,6)]
    55      24.563574      24.563574      24.563574    1[6-(1,6,6)]
    56      23.862409      23.862409      23.862409    1[6-(1,6,6)]
    57      23.466475      23.466475      23.466475    1[6-(1,6,6)]
    58      26.156032      26.156032      26.156032    1[6-(1,1,6)]
    59      25.350213      25.350213      25.350213    1[6-(1,1,6)]
    60       25.75661       25.75661       25.75661    1[6-(1,1,6)]
    61       6.966346       6.966346       6.966346    1[6-(6,6)]
    62       7.348324       7.348324       7.348324    1[6-(6,6)]
    63       9.014036       9.014036       9.014036    1[6-(6,6)]
    64      10.386724      10.386724      10.386724    1[6-(6,6)]
    65      12.216396      12.216396      12.216396    1[6-(1,6,6)]
    66       20.36877       20.36877       20.36877    1[6-(1,6,6)]
    67      18.328057      18.328057      18.328057    1[6-(1,6,6)]
    68      19.597836      19.597836      19.597836    1[6-(1,6,6)]
    69       9.757075       9.757075       9.757075    1[6-(1,6,6)]
    70      11.042552      11.042552      11.042552    1[6-(1,6,6)]
    71       8.412299       8.412299       8.412299    1[6-(1,6,6)]
    72       9.696032       9.696032       9.696032    1[6-(1,6,6)]
    73       9.875684       9.875684       9.875684    1[6-(1,1,6)]
    74       8.377417       8.377417       8.377417    1[6-(1,1,6)]
    75       8.696603       8.696603       8.696603    1[6-(1,1,6)]
    76      20.262381      20.262381      20.262381    1[6-(6,7)]
    77      19.097257      19.097257      19.097257    1[6-(6,6)]
    78      19.174006      19.174006      19.174006    1[6-(6,6)]
    79      20.436806      20.436806      20.436806    1[6-(6,7)]
    80      18.563534      18.563534      18.563534    1[6-(1,6,6)]
    81      18.404814      18.404814      18.404814    1[6-(1,6,6)]
    82      19.838551      19.838551      19.838551    1[6-(6,6)]
    83      20.637392      20.637392      20.637392    1[6-(6,6)]
    84      22.510662      22.510662      22.510662    1[6-(6,6)]
    85      23.517067      23.517067      23.517067    1[6-(6,6)]
    86      24.481616      24.481616      24.481616    1[6-(1,6,6)]
    87      14.663483      14.663483      14.663483    1[6-(1,6,6)]
    88      25.718255      25.718255      25.718255    1[6-(1,6,6)]
    89      15.854773      15.854773      15.854773    1[6-(1,6,6)]
    90       16.44257       16.44257       16.44257    1[6-(1,6,6)]
    91      17.056526      17.056526      17.056526    1[6-(1,6,6)]
    92      18.080374      18.080374      18.080374    1[6-(1,6,6)]
    93      18.690842      18.690842      18.690842    1[6-(1,6,6)]
    94      18.247818      18.247818      18.247818    1[6-(1,1,6)]
    95      19.672829      19.672829      19.672829    1[6-(1,1,6)]
    96      19.102475      19.102475      19.102475    1[6-(1,1,6)]
    97        21.5095        21.5095        21.5095    1[6-(6,7)]
    98       22.98335       22.98335       22.98335    1[6-(6,6)]
    99      26.002559      26.002559      26.002559    1[6-(6,6)]
   100      24.478127      24.478127      24.478127    1[6-(6,7)]
   101      25.339764      25.339764      25.339764    1[6-(1,6,6)]
   102      25.493256      25.493256      25.493256    1[6-(1,6,6)]
   103      27.919433      27.919433      27.919433    1[6-(6,6)]
   104      12.443148      12.443148      12.443148    1[6-(6,6)]
   105      13.196643      13.196643      13.196643    1[6-(6,6)]
   106       29.24677       29.24677       29.24677    1[6-(6,6)]
   107      22.181012      22.181012      22.181012    1[6-(1,6,6)]
   108       23.38451       23.38451       23.38451    1[6-(1,6,6)]
   109      22.716479      22.716479      22.716479    1[6-(1,6,6)]
   110      22.257754      22.257754      22.257754    1[6-(1,6,6)]
   111      24.971729      24.971729      24.971729    1[6-(1,6,6)]
   112      24.563587      24.563587      24.563587    1[6-(1,6,6)]
   113      23.862415      23.862415      23.862415    1[6-(1,6,6)]
   114      23.466482      23.466482      23.466482    1[6-(1,6,6)]
   115      26.156038      26.156038      26.156038    1[6-(1,1,6)]
   116      25.350216      25.350216      25.350216    1[6-(1,1,6)]
   117      25.756617      25.756617      25.756617    1[6-(1,1,6)]
   118       6.966332       6.966332       6.966332    1[6-(6,6)]
   119       7.348313       7.348313       7.348313    1[6-(6,6)]
   120       9.014023       9.014023       9.014023    1[6-(6,6)]
   121      19.107739      19.107739      19.107739    1[6-(6,6)]
   122      20.937398      20.937398      20.937398    1[6-(1,6,6)]
   123      20.368789      20.368789      20.368789    1[6-(1,6,6)]
   124      18.328074      18.328074      18.328074    1[6-(1,6,6)]
   125       19.59785       19.59785       19.59785    1[6-(1,6,6)]
   126      18.478076      18.478076      18.478076    1[6-(1,6,6)]
   127       19.76355       19.76355       19.76355    1[6-(1,6,6)]
   128      17.133295      17.133295      17.133295    1[6-(1,6,6)]
   129      18.417025      18.417025      18.417025    1[6-(1,6,6)]
   130      18.596678      18.596678      18.596678    1[6-(1,1,6)]
   131       17.09841       17.09841       17.09841    1[6-(1,1,6)]
   132        17.4176        17.4176        17.4176    1[6-(1,1,6)]
   133      11.541403      11.541403      11.541403    1[6-(6,7)]
   134      10.376276      10.376276      10.376276    1[6-(6,6)]
   135      10.453016      10.453016      10.453016    1[6-(6,6)]
   136      11.715818      11.715818      11.715818    1[6-(6,7)]
   137      27.284548      27.284548      27.284548    1[6-(1,6,6)]
   138       9.683824       9.683824       9.683824    1[6-(1,6,6)]
   139      24.199049      24.199049      24.199049    1[6-(6,6)]
   140      24.997893      24.997893      24.997893    1[6-(6,6)]
   141       9.429163       9.429163       9.429163    1[6-(6,6)]
   142      10.435564      10.435564      10.435564    1[6-(6,6)]
   143      11.400101      11.400101      11.400101    1[6-(1,6,6)]
   144      10.302999      10.302999      10.302999    1[6-(1,6,6)]
   145      12.636741      12.636741      12.636741    1[6-(1,6,6)]
   146       11.49429       11.49429       11.49429    1[6-(1,6,6)]
   147      12.082083      12.082083      12.082083    1[6-(1,6,6)]
   148      12.696041      12.696041      12.696041    1[6-(1,6,6)]
   149      13.719889      13.719889      13.719889    1[6-(1,6,6)]
   150      14.330358      14.330358      14.330358    1[6-(1,6,6)]
   151      13.887329      13.887329      13.887329    1[6-(1,1,6)]
   152      15.312341      15.312341      15.312341    1[6-(1,1,6)]
   153      14.741986      14.741986      14.741986    1[6-(1,1,6)]
   154      25.869992      25.869992      25.869992    1[6-(6,7)]
   155      27.343843      27.343843      27.343843    1[6-(6,6)]
   156       12.92105       12.92105       12.92105    1[6-(6,6)]
   157      11.396618      11.396618      11.396618    1[6-(6,7)]
   158      12.258259      12.258259      12.258259    1[6-(1,6,6)]
   159      12.411747      12.411747      12.411747    1[6-(1,6,6)]
   160      14.837924      14.837924      14.837924    1[6-(6,6)]
   161      16.803637      16.803637      16.803637    1[6-(6,6)]
   162      17.557128      17.557128      17.557128    1[6-(6,6)]
   163      16.165254      16.165254      16.165254    1[6-(6,6)]
   164       9.099498       9.099498       9.099498    1[6-(1,6,6)]
   165      10.302995      10.302995      10.302995    1[6-(1,6,6)]
   166       9.634968       9.634968       9.634968    1[6-(1,6,6)]
   167       9.176242       9.176242       9.176242    1[6-(1,6,6)]
   168      11.890218      11.890218      11.890218    1[6-(1,6,6)]
   169      11.482073      11.482073      11.482073    1[6-(1,6,6)]
   170      10.780907      10.780907      10.780907    1[6-(1,6,6)]
   171      10.384971      10.384971      10.384971    1[6-(1,6,6)]
   172      13.074529      13.074529      13.074529    1[6-(1,1,6)]
   173      12.268707      12.268707      12.268707    1[6-(1,1,6)]
   174      12.675105      12.675105      12.675105    1[6-(1,1,6)]
   175      20.047848      20.047848      20.047848    1[6-(6,6)]
   176       20.42983       20.42983       20.42983    1[6-(6,6)]
   177      22.095543      22.095543      22.095543    1[6-(6,6)]
   178      23.468228      23.468228      23.468228    1[6-(6,6)]
   179      25.297888      25.297888      25.297888    1[6-(1,6,6)]
   180      24.729277      24.729277      24.729277    1[6-(1,6,6)]
   181      22.688564      22.688564      22.688564    1[6-(1,6,6)]
   182      23.958341      23.958341      23.958341    1[6-(1,6,6)]
   183      22.838568      22.838568      22.838568    1[6-(1,6,6)]
   184      24.124043      24.124043      24.124043    1[6-(1,6,6)]
   185      21.493789      21.493789      21.493789    1[6-(1,6,6)]
   186       22.77752       22.77752       22.77752    1[6-(1,6,6)]
   187      22.957176      22.957176      22.957176    1[6-(1,1,6)]
   188      21.458908      21.458908      21.458908    1[6-(1,1,6)]
   189      21.778097      21.778097      21.778097    1[6-(1,1,6)]
   190      15.901894      15.901894      15.901894    1[6-(6,7)]
   191      14.736766      14.736766      14.736766    1[6-(6,6)]
   192      14.813513      14.813513      14.813513    1[6-(6,6)]
   193      16.076316      16.076316      16.076316    1[6-(6,7)]
   194      14.203039      14.203039      14.203039    1[6-(1,6,6)]
   195      14.044318      14.044318      14.044318    1[6-(1,6,6)]
   196      15.478054      15.478054      15.478054    1[6-(6,6)]
   197      16.276896      16.276896      16.276896    1[6-(6,6)]
   198      18.150169      18.150169      18.150169    1[6-(6,6)]
   199      19.156574      19.156574      19.156574    1[6-(6,6)]
   200      20.121123      20.121123      20.121123    1[6-(1,6,6)]
   201      27.745004      27.745004      27.745004    1[6-(1,6,6)]
   202      21.357758      21.357758      21.357758    1[6-(1,6,6)]
   203       28.93629       28.93629       28.93629    1[6-(1,6,6)]
   204      29.524088      29.524088      29.524088    1[6-(1,6,6)]
   205      30.138047      30.138047      30.138047    1[6-(1,6,6)]
   206       31.16189       31.16189       31.16189    1[6-(1,6,6)]
   207      31.772361      31.772361      31.772361    1[6-(1,6,6)]
   208      31.329336      31.329336      31.329336    1[6-(1,1,6)]
   209      32.754346      32.754346      32.754346    1[6-(1,1,6)]
   210      32.183994      32.183994      32.183994    1[6-(1,1,6)]
   211      17.148997      17.148997      17.148997    1[6-(6,7)]
   212      18.622844      18.622844      18.622844    1[6-(6,6)]
   213      21.642058      21.642058      21.642058    1[6-(6,6)]
   214      20.117629      20.117629      20.117629    1[6-(6,7)]
   215      20.979257      20.979257      20.979257    1[6-(1,6,6)]
   216      21.132748      21.132748      21.132748    1[6-(1,6,6)]
   217      23.558936      23.558936      23.558936    1[6-(6,6)]
   218        8.08265        8.08265        8.08265    1[6-(6,6)]
   219       8.836147       8.836147       8.836147    1[6-(6,6)]
   220      24.886278      24.886278      24.886278    1[6-(6,6)]
   221       9.099493       9.099493       9.099493    1[6-(1,6,6)]
   222      10.302992      10.302992      10.302992    1[6-(1,6,6)]
   223       9.634961       9.634961       9.634961    1[6-(1,6,6)]
   224       9.176239       9.176239       9.176239    1[6-(1,6,6)]
   225      11.890213      11.890213      11.890213    1[6-(1,6,6)]
   226      11.482072      11.482072      11.482072    1[6-(1,6,6)]
   227      10.780902      10.780902      10.780902    1[6-(1,6,6)]
   228       10.38497       10.38497       10.38497    1[6-(1,6,6)]
   229      13.074525      13.074525      13.074525    1[6-(1,1,6)]
   230      12.268706      12.268706      12.268706    1[6-(1,1,6)]
   231      12.675106      12.675106      12.675106    1[6-(1,1,6)]
   232      20.047846      20.047846      20.047846    1[6-(6,6)]
   233      20.429823      20.429823      20.429823    1[6-(6,6)]
   234      22.095532      22.095532      22.095532    1[6-(6,6)]
   235      14.747235      14.747235      14.747235    1[6-(6,6)]
   236      16.576907      16.576907      16.576907    1[6-(1,6,6)]
   237       7.287266       7.287266       7.287266    1[6-(1,6,6)]
   238       5.246552       5.246552       5.246552    1[6-(1,6,6)]
   239       6.516329       6.516329       6.516329    1[6-(1,6,6)]
   240      14.117583      14.117583      14.117583    1[6-(1,6,6)]
   241      15.403058      15.403058      15.403058    1[6-(1,6,6)]
   242      12.772805      12.772805      12.772805    1[6-(1,6,6)]
   243      14.056536      14.056536      14.056536    1[6-(1,6,6)]
   244      14.236186      14.236186      14.236186    1[6-(1,1,6)]
   245      12.737919      12.737919      12.737919    1[6-(1,1,6)]
   246      13.057107      13.057107      13.057107    1[6-(1,1,6)]
   247        7.18089        7.18089        7.18089    1[6-(6,7)]
   248       6.015767       6.015767       6.015767    1[6-(6,6)]
   249      23.534509      23.534509      23.534509    1[6-(6,6)]
   250       7.355307       7.355307       7.355307    1[6-(6,7)]
   251      22.924043      22.924043      22.924043    1[6-(1,6,6)]
   252       22.76532       22.76532       22.76532    1[6-(1,6,6)]
   253      23.766465      23.766465      23.766465    1[6-(6,6)]
   254      22.967619      22.967619      22.967619    1[6-(6,6)]
   255      21.094347      21.094347      21.094347    1[6-(6,6)]
   256      20.087945      20.087945      20.087945    1[6-(6,6)]
   257      19.123409      19.123409      19.123409    1[6-(1,6,6)]
   258      20.220512      20.220512      20.220512    1[6-(1,6,6)]
   259      17.886772      17.886772      17.886772    1[6-(1,6,6)]
   260      19.029225      19.029225      19.029225    1[6-(1,6,6)]
   261      18.441431      18.441431      18.441431    1[6-(1,6,6)]
   262      17.827471      17.827471      17.827471    1[6-(1,6,6)]
   263      16.803627      16.803627      16.803627    1[6-(1,6,6)]
   264      16.193155      16.193155      16.193155    1[6-(1,6,6)]
   265      16.636185      16.636185      16.636185    1[6-(1,1,6)]
   266      15.211174      15.211174      15.211174    1[6-(1,1,6)]
   267      15.781526      15.781526      15.781526    1[6-(1,1,6)]
   268      22.095526      22.095526      22.095526    1[6-(6,7)]
   269      20.621678      20.621678      20.621678    1[6-(6,6)]
   270      17.602467      17.602467      17.602467    1[6-(6,6)]
   271      19.126897      19.126897      19.126897    1[6-(6,7)]
   272      18.265264      18.265264      18.265264    1[6-(1,6,6)]
   273      18.111776      18.111776      18.111776    1[6-(1,6,6)]
   274      15.685589      15.685589      15.685589    1[6-(6,6)]
   275      13.719877      13.719877      13.719877    1[6-(6,6)]
   276      12.966383      12.966383      12.966383    1[6-(6,6)]
   277      14.358254      14.358254      14.358254    1[6-(6,6)]
   278      12.703021      12.703021      12.703021    1[6-(1,6,6)]
   279      11.499523      11.499523      11.499523    1[6-(1,6,6)]
   280      12.167549      12.167549      12.167549    1[6-(1,6,6)]
   281      12.626274      12.626274      12.626274    1[6-(1,6,6)]
   282       9.912298       9.912298       9.912298    1[6-(1,6,6)]
   283      10.320442      10.320442      10.320442    1[6-(1,6,6)]
   284      11.021607      11.021607      11.021607    1[6-(1,6,6)]
   285      11.417541      11.417541      11.417541    1[6-(1,6,6)]
   286       8.727984       8.727984       8.727984    1[6-(1,1,6)]
   287       9.533803       9.533803       9.533803    1[6-(1,1,6)]
   288       9.127406       9.127406       9.127406    1[6-(1,1,6)]
   289       27.91767       27.91767       27.91767    1[6-(6,6)]
   290      27.535692      27.535692      27.535692    1[6-(6,6)]
   291       25.86998       25.86998       25.86998    1[6-(6,6)]
   292      24.497292      24.497292      24.497292    1[6-(6,6)]
   293       22.66762       22.66762       22.66762    1[6-(1,6,6)]
   294      14.515246      14.515246      14.515246    1[6-(1,6,6)]
   295      16.555959      16.555959      16.555959    1[6-(1,6,6)]
   296       15.28618       15.28618       15.28618    1[6-(1,6,6)]
   297      25.126941      25.126941      25.126941    1[6-(1,6,6)]
   298      23.841464      23.841464      23.841464    1[6-(1,6,6)]
   299      26.471717      26.471717      26.471717    1[6-(1,6,6)]
   300      25.187984      25.187984      25.187984    1[6-(1,6,6)]
   301      25.008332      25.008332      25.008332    1[6-(1,1,6)]
   302      26.506599      26.506599      26.506599    1[6-(1,1,6)]
   303      26.187413      26.187413      26.187413    1[6-(1,1,6)]
   304      14.621635      14.621635      14.621635    1[6-(6,7)]
   305      15.786759      15.786759      15.786759    1[6-(6,6)]
   306       15.71001       15.71001       15.71001    1[6-(6,6)]
   307       14.44721       14.44721       14.44721    1[6-(6,7)]
   308      16.320482      16.320482      16.320482    1[6-(1,6,6)]
   309      16.479202      16.479202      16.479202    1[6-(1,6,6)]
   310      15.045465      15.045465      15.045465    1[6-(6,6)]
   311      14.246624      14.246624      14.246624    1[6-(6,6)]
   312      12.373354      12.373354      12.373354    1[6-(6,6)]
   313      11.366949      11.366949      11.366949    1[6-(6,6)]
   314        10.4024        10.4024        10.4024    1[6-(1,6,6)]
   315      20.220533      20.220533      20.220533    1[6-(1,6,6)]
   316       9.165761       9.165761       9.165761    1[6-(1,6,6)]
   317      19.029243      19.029243      19.029243    1[6-(1,6,6)]
   318      18.441446      18.441446      18.441446    1[6-(1,6,6)]
   319       17.82749       17.82749       17.82749    1[6-(1,6,6)]
   320      16.803642      16.803642      16.803642    1[6-(1,6,6)]
   321      16.193174      16.193174      16.193174    1[6-(1,6,6)]
   322      16.636198      16.636198      16.636198    1[6-(1,1,6)]
   323      15.211187      15.211187      15.211187    1[6-(1,1,6)]
   324      15.781541      15.781541      15.781541    1[6-(1,1,6)]
   325      13.374516      13.374516      13.374516    1[6-(6,7)]
   326      11.900666      11.900666      11.900666    1[6-(6,6)]
   327       8.881457       8.881457       8.881457    1[6-(6,6)]
   328      10.405889      10.405889      10.405889    1[6-(6,7)]
   329       9.544252       9.544252       9.544252    1[6-(1,6,6)]
   330        9.39076        9.39076        9.39076    1[6-(1,6,6)]
   331       6.964583       6.964583       6.964583    1[6-(6,6)]
   332      22.440868      22.440868      22.440868    1[6-(6,6)]
   333      21.687373      21.687373      21.687373    1[6-(6,6)]
   334       5.637246       5.637246       5.637246    1[6-(6,6)]
   335      12.703004      12.703004      12.703004    1[6-(1,6,6)]
   336      11.499506      11.499506      11.499506    1[6-(1,6,6)]
   337      12.167537      12.167537      12.167537    1[6-(1,6,6)]
   338      12.626262      12.626262      12.626262    1[6-(1,6,6)]
   339       9.912287       9.912287       9.912287    1[6-(1,6,6)]
   340      10.320429      10.320429      10.320429    1[6-(1,6,6)]
   341      11.021601      11.021601      11.021601    1[6-(1,6,6)]
   342      11.417534      11.417534      11.417534    1[6-(1,6,6)]
   343       8.727978       8.727978       8.727978    1[6-(1,1,6)]
   344         9.5338         9.5338         9.5338    1[6-(1,1,6)]
   345       9.127399       9.127399       9.127399    1[6-(1,1,6)]
   346      27.917684      27.917684      27.917684    1[6-(6,6)]
   347      27.535703      27.535703      27.535703    1[6-(6,6)]
   348      25.869993      25.869993      25.869993    1[6-(6,6)]
   349      15.776277      15.776277      15.776277    1[6-(6,6)]
   350      13.946618      13.946618      13.946618    1[6-(1,6,6)]
   351      14.515227      14.515227      14.515227    1[6-(1,6,6)]
   352      16.555942      16.555942      16.555942    1[6-(1,6,6)]
   353      15.286166      15.286166      15.286166    1[6-(1,6,6)]
   354       16.40594       16.40594       16.40594    1[6-(1,6,6)]
   355      15.120466      15.120466      15.120466    1[6-(1,6,6)]
   356      17.750721      17.750721      17.750721    1[6-(1,6,6)]
   357      16.466991      16.466991      16.466991    1[6-(1,6,6)]
   358      16.287338      16.287338      16.287338    1[6-(1,1,6)]
   359      17.785606      17.785606      17.785606    1[6-(1,1,6)]
   360      17.466416      17.466416      17.466416    1[6-(1,1,6)]
   361      23.342613      23.342613      23.342613    1[6-(6,7)]
   362       24.50774       24.50774       24.50774    1[6-(6,6)]
   363         24.431         24.431         24.431    1[6-(6,6)]
   364      23.168198      23.168198      23.168198    1[6-(6,7)]
   365       7.599468       7.599468       7.599468    1[6-(1,6,6)]
   366      25.200192      25.200192      25.200192    1[6-(1,6,6)]
   367      10.684967      10.684967      10.684967    1[6-(6,6)]
   368       9.886123       9.886123       9.886123    1[6-(6,6)]
   369      25.454853      25.454853      25.454853    1[6-(6,6)]
   370      24.448452      24.448452      24.448452    1[6-(6,6)]
   371      23.483915      23.483915      23.483915    1[6-(1,6,6)]
   372      24.581017      24.581017      24.581017    1[6-(1,6,6)]
   373      22.247275      22.247275      22.247275    1[6-(1,6,6)]
   374      23.389726      23.389726      23.389726    1[6-(1,6,6)]
   375      22.801933      22.801933      22.801933    1[6-(1,6,6)]
   376      22.187975      22.187975      22.187975    1[6-(1,6,6)]
   377      21.164127      21.164127      21.164127    1[6-(1,6,6)]
   378      20.553658      20.553658      20.553658    1[6-(1,6,6)]
   379      20.996687      20.996687      20.996687    1[6-(1,1,6)]
   380      19.571675      19.571675      19.571675    1[6-(1,1,6)]
   381       20.14203       20.14203       20.14203    1[6-(1,1,6)]
   382       9.014024       9.014024       9.014024    1[6-(6,7)]
   383       7.540173       7.540173       7.540173    1[6-(6,6)]
   384      21.962966      21.962966      21.962966    1[6-(6,6)]
   385      23.487398      23.487398      23.487398    1[6-(6,7)]
   386      22.625757      22.625757      22.625757    1[6-(1,6,6)]
   387      22.472269      22.472269      22.472269    1[6-(1,6,6)]
   388      20.046092      20.046092      20.046092    1[6-(6,6)]
   389      18.080379      18.080379      18.080379    1[6-(6,6)]
   390      17.326888      17.326888      17.326888    1[6-(6,6)]
   391      18.718762      18.718762      18.718762    1[6-(6,6)]
   392      25.784518      25.784518      25.784518    1[6-(1,6,6)]
   393      24.581021      24.581021      24.581021    1[6-(1,6,6)]
   394      25.249048      25.249048      25.249048    1[6-(1,6,6)]
   395      25.707774      25.707774      25.707774    1[6-(1,6,6)]
   396      22.993798      22.993798      22.993798    1[6-(1,6,6)]
   397      23.401943      23.401943      23.401943    1[6-(1,6,6)]
   398      24.103109      24.103109      24.103109    1[6-(1,6,6)]
   399      24.499045      24.499045      24.499045    1[6-(1,6,6)]
   400      21.809487      21.809487      21.809487    1[6-(1,1,6)]
   401      22.615309      22.615309      22.615309    1[6-(1,1,6)]
   402      22.208911      22.208911      22.208911    1[6-(1,1,6)]
   403      14.836168      14.836168      14.836168    1[6-(6,6)]
   404      14.454186      14.454186      14.454186    1[6-(6,6)]
   405      12.788473      12.788473      12.788473    1[6-(6,6)]
   406      11.415788      11.415788      11.415788    1[6-(6,6)]
   407       9.586128       9.586128       9.586128    1[6-(1,6,6)]
   408      10.154739      10.154739      10.154739    1[6-(1,6,6)]
   409      12.195452      12.195452      12.195452    1[6-(1,6,6)]
   410      10.925675      10.925675      10.925675    1[6-(1,6,6)]
   411      12.045448      12.045448      12.045448    1[6-(1,6,6)]
   412      10.759973      10.759973      10.759973    1[6-(1,6,6)]
   413      13.390227      13.390227      13.390227    1[6-(1,6,6)]
   414      12.106496      12.106496      12.106496    1[6-(1,6,6)]
   415       11.92684       11.92684       11.92684    1[6-(1,1,6)]
   416      13.425108      13.425108      13.425108    1[6-(1,1,6)]
   417      13.105919      13.105919      13.105919    1[6-(1,1,6)]
   418      18.982122      18.982122      18.982122    1[6-(6,7)]
   419       20.14725       20.14725       20.14725    1[6-(6,6)]
   420      20.070503      20.070503      20.070503    1[6-(6,6)]
   421        18.8077        18.8077        18.8077    1[6-(6,7)]
   422      20.680977      20.680977      20.680977    1[6-(1,6,6)]
   423      20.839698      20.839698      20.839698    1[6-(1,6,6)]
   424      19.405962      19.405962      19.405962    1[6-(6,6)]
   425       18.60712       18.60712       18.60712    1[6-(6,6)]
   426      16.733847      16.733847      16.733847    1[6-(6,6)]
   427      15.727442      15.727442      15.727442    1[6-(6,6)]
   428      14.762893      14.762893      14.762893    1[6-(1,6,6)]
   429       7.139012       7.139012       7.139012    1[6-(1,6,6)]
   430      13.526258      13.526258      13.526258    1[6-(1,6,6)]
   431       5.947726       5.947726       5.947726    1[6-(1,6,6)]
   432       5.359928       5.359928       5.359928    1[6-(1,6,6)]
   433       4.745969       4.745969       4.745969    1[6-(1,6,6)]
   434       3.722126       3.722126       3.722126    1[6-(1,6,6)]
   435       3.111655       3.111655       3.111655    1[6-(1,6,6)]
   436        3.55468        3.55468        3.55468    1[6-(1,1,6)]
   437        2.12967        2.12967        2.12967    1[6-(1,1,6)]
   438       2.700022       2.700022       2.700022    1[6-(1,1,6)]
   439      17.735019      17.735019      17.735019    1[6-(6,7)]
   440      16.261172      16.261172      16.261172    1[6-(6,6)]
   441      13.241958      13.241958      13.241958    1[6-(6,6)]
   442      14.766387      14.766387      14.766387    1[6-(6,7)]
   443      13.904759      13.904759      13.904759    1[6-(1,6,6)]
   444      13.751268      13.751268      13.751268    1[6-(1,6,6)]
   445       11.32508       11.32508       11.32508    1[6-(6,6)]
   446      26.801366      26.801366      26.801366    1[6-(6,6)]
   447      26.047869      26.047869      26.047869    1[6-(6,6)]
   448       9.997738       9.997738       9.997738    1[6-(6,6)]
   449      25.784523      25.784523      25.784523    1[6-(1,6,6)]
   450      24.581024      24.581024      24.581024    1[6-(1,6,6)]
   451      25.249055      25.249055      25.249055    1[6-(1,6,6)]
   452      25.707777      25.707777      25.707777    1[6-(1,6,6)]
   453      22.993803      22.993803      22.993803    1[6-(1,6,6)]
   454      23.401944      23.401944      23.401944    1[6-(1,6,6)]
   455      24.103114      24.103114      24.103114    1[6-(1,6,6)]
   456      24.499046      24.499046      24.499046    1[6-(1,6,6)]
   457      21.809491      21.809491      21.809491    1[6-(1,1,6)]
   458       22.61531       22.61531       22.61531    1[6-(1,1,6)]
   459       22.20891       22.20891       22.20891    1[6-(1,1,6)]
   460       14.83617       14.83617       14.83617    1[6-(6,6)]
   461      14.454193      14.454193      14.454193    1[6-(6,6)]
   462      12.788484      12.788484      12.788484    1[6-(6,6)]
   463      20.136781      20.136781      20.136781    1[6-(6,6)]
   464      18.307109      18.307109      18.307109    1[6-(1,6,6)]
   465       27.59675       27.59675       27.59675    1[6-(1,6,6)]
   466      29.637464      29.637464      29.637464    1[6-(1,6,6)]
   467      28.367687      28.367687      28.367687    1[6-(1,6,6)]
   468      20.766433      20.766433      20.766433    1[6-(1,6,6)]
   469      19.480958      19.480958      19.480958    1[6-(1,6,6)]
   470      22.111211      22.111211      22.111211    1[6-(1,6,6)]
   471       20.82748       20.82748       20.82748    1[6-(1,6,6)]
   472       20.64783       20.64783       20.64783    1[6-(1,1,6)]
   473      22.146097      22.146097      22.146097    1[6-(1,1,6)]
   474      21.826909      21.826909      21.826909    1[6-(1,1,6)]
   475      27.703126      27.703126      27.703126    1[6-(6,7)]
   476      28.868249      28.868249      28.868249    1[6-(6,6)]
   477      11.349507      11.349507      11.349507    1[6-(6,6)]
   478      27.528709      27.528709      27.528709    1[6-(6,7)]
   479      11.959973      11.959973      11.959973    1[6-(1,6,6)]
   480      12.118696      12.118696      12.118696    1[6-(1,6,6)]
   481      12.481515      12.481515      12.481515    6[6-(1,6),6-(6,6),8-(25)]
   482      11.878023      11.878023      11.878023    6[1-(0),6-(1,6),6-(6,8)]
   483      12.347214      12.347214      12.347214    6[1-(0),6-(1,6),6-(1,6)]
   484      13.454782      13.454782      13.454782    6[1-(0),6-(1,6),6-(1,6)]
   485      14.046065      14.046065      14.046065    6[1-(0),6-(1,6),6-(6,6)]
   486      13.603037      13.603037      13.603037    6[6-(1,6),6-(6,8),6-(7,8)]
   487      14.326879      14.326879      14.326879    6[6-(6,6),7-(7,25),8-(25)]
   488      14.489086      14.489086      14.489086    6[6-(1,1,6),7-(7,25),8-(25)]
   489      15.277463      15.277463      15.277463    6[1-(0),1-(0),6-(1,1,6),6-(7,8)]
   490      16.323982      16.323982      16.323982    6[1-(0),1-(0),6-(1,1,6),6-(1,1,6)]
   491      17.005963      17.005963      17.005963    6[1-(0),1-(0),6-(1,1,6),6-(1,1,6)]
   492      18.129227      18.129227      18.129227    6[1-(0),1-(0),6-(1,1,1),6-(1,1,6)]
   493      18.863534      18.863534      18.863534    6[1-(0),1-(0),1-(0),6-(1,1,6)]
   494      13.721637      13.721637      13.721637    6[1-(0),6-(1,6),7-(6,25)]
   495       14.59548       14.59548       14.59548    6[1-(0),6-(1,7),6-(6,6)]
   496      15.938514      15.938514      15.938514    6[6-(1,1,6),6-(1,6),6-(1,6)]
   497      16.353635      16.353635      16.353635    6[1-(0),6-(1,7),6-(6,6)]
   498      15.446651      15.446651      15.446651    6[1-(0),6-(1,6),7-(6,25)]
   499      16.894335      16.894335      16.894335    6[1-(0),1-(0),6-(1,1,6),6-(6,6)]
   500      18.657725      18.657725      18.657725    6[6-(1,6),6-(6,6),8-(25)]
   501      19.465289      19.465289      19.465289    6[1-(0),6-(1,6),6-(6,8)]
   502      20.639135      20.639135      20.639135    6[1-(0),6-(1,6),6-(1,6)]
   503      21.082162      21.082162      21.082162    6[1-(0),6-(1,6),6-(1,6)]
   504      20.264132      20.264132      20.264132    6[1-(0),6-(1,6),6-(6,6)]
   505      19.064124      19.064124      19.064124    6[6-(1,6),6-(6,8),6-(7,8)]
   506      18.228652      18.228652      18.228652    6[6-(6,6),7-(7,25),8-(25)]
   507      24.031591      24.031591      24.031591    6[6-(1,1,6),7-(7,25),8-(25)]
   508      23.077514      23.077514      23.077514    6[1-(0),1-(0),6-(1,1,6),6-(7,8)]
   509      22.974608      22.974608      22.974608    6[1-(0),1-(0),6-(1,1,6),6-(1,1,6)]
   510      24.272294      24.272294      24.272294    6[1-(0),1-(0),6-(1,1,6),6-(1,1,6)]
   511      24.157178      24.157178      24.157178    6[1-(0),1-(0),6-(1,1,1),6-(1,1,6)]
   512      25.472306      25.472306      25.472306    6[1-(0),1-(0),1-(0),6-(1,1,6)]
   513       8.462871       8.462871       8.462871    6[6-(1,6),6-(6,6),8-(25)]
   514       7.669259       7.669259       7.669259    6[1-(0),6-(1,6),6-(6,8)]
   515       7.892516       7.892516       7.892516    6[1-(0),6-(1,6),6-(1,6)]
   516        8.88671        8.88671        8.88671    6[1-(0),6-(1,6),6-(1,6)]
   517       9.685555       9.685555       9.685555    6[1-(0),6-(1,6),6-(6,6)]
   518       9.498926       9.498926       9.498926    6[6-(1,6),6-(6,8),6-(7,8)]
   519      10.407656      10.407656      10.407656    6[6-(6,6),7-(7,25),8-(25)]
   520      10.707662      10.707662      10.707662    6[6-(1,1,6),7-(7,25),8-(25)]
   521       11.39139       11.39139       11.39139    6[1-(0),1-(0),6-(1,1,6),6-(7,8)]
   522      10.463477      10.463477      10.463477    6[1-(0),1-(0),6-(1,1,6),6-(1,1,6)]
   523      10.180917      10.180917      10.180917    6[1-(0),1-(0),6-(1,1,6),6-(1,1,6)]
   524       9.284399       9.284399       9.284399    6[1-(0),1-(0),6-(1,1,1),6-(1,1,6)]
   525       9.036723       9.036723       9.036723    6[1-(0),1-(0),1-(0),6-(1,1,6)]
   526      20.058311      20.058311      20.058311    6[1-(0),6-(1,6),7-(6,25)]
   527      19.353655      19.353655      19.353655    6[1-(0),6-(1,7),6-(6,6)]
   528       19.03098       19.03098       19.03098    6[6-(1,1,6),6-(1,6),6-(1,6)]
   529      19.416449      19.416449      19.416449    6[1-(0),6-(1,7),6-(6,6)]
   530      20.143779      20.143779      20.143779    6[1-(0),6-(1,6),7-(6,25)]
   531      18.251323      18.251323      18.251323    6[1-(0),1-(0),6-(1,1,6),6-(6,6)]
   532      21.202516      21.202516      21.202516    6[6-(1,6),6-(6,6),8-(25)]
   533      20.599022      20.599022      20.599022    6[1-(0),6-(1,6),6-(6,8)]
   534       21.06821       21.06821       21.06821    6[1-(0),6-(1,6),6-(1,6)]
   535      22.175777      22.175777      22.175777    6[1-(0),6-(1,6),6-(1,6)]
   536      22.767061      22.767061      22.767061    6[1-(0),6-(1,6),6-(6,6)]
   537      22.324036      22.324036      22.324036    6[6-(1,6),6-(6,8),6-(7,8)]
   538       23.04788       23.04788       23.04788    6[6-(6,6),7-(7,25),8-(25)]
   539      23.210094      23.210094      23.210094    6[6-(1,1,6),7-(7,25),8-(25)]
   540      15.277441      15.277441      15.277441    6[1-(0),1-(0),6-(1,1,6),6-(7,8)]
   541      16.323962      16.323962      16.323962    6[1-(0),1-(0),6-(1,1,6),6-(1,1,6)]
   542      17.005945      17.005945      17.005945    6[1-(0),1-(0),6-(1,1,6),6-(1,1,6)]
   543       18.12921       18.12921       18.12921    6[1-(0),1-(0),6-(1,1,1),6-(1,1,6)]
   544       18.86352       18.86352       18.86352    6[1-(0),1-(0),1-(0),6-(1,1,6)]
   545      22.442647      22.442647      22.442647    6[1-(0),6-(1,6),7-(6,25)]
   546      23.316492      23.316492      23.316492    6[1-(0),6-(1,7),6-(6,6)]
   547      24.659526      24.659526      24.659526    6[6-(1,1,6),6-(1,6),6-(1,6)]
   548      25.074645      25.074645      25.074645    6[1-(0),6-(1,7),6-(6,6)]
   549       24.16766       24.16766       24.16766    6[1-(0),6-(1,6),7-(6,25)]
   550      25.615348      25.615348      25.615348    6[1-(0),1-(0),6-(1,1,6),6-(6,6)]
   551      27.378731      27.378731      27.378731    6[6-(1,6),6-(6,6),8-(25)]
   552      28.186296      28.186296      28.186296    6[1-(0),6-(1,6),6-(6,8)]
   553      11.918143      11.918143      11.918143    6[1-(0),6-(1,6),6-(1,6)]
   554       12.36117       12.36117       12.36117    6[1-(0),6-(1,6),6-(1,6)]
   555       28.98514       28.98514       28.98514    6[1-(0),6-(1,6),6-(6,6)]
   556      27.785129      27.785129      27.785129    6[6-(1,6),6-(6,8),6-(7,8)]
   557      26.949657      26.949657      26.949657    6[6-(6,6),7-(7,25),8-(25)]
   558      24.031608      24.031608      24.031608    6[6-(1,1,6),7-(7,25),8-(25)]
   559      23.077531      23.077531      23.077531    6[1-(0),1-(0),6-(1,1,6),6-(7,8)]
   560      22.974621      22.974621      22.974621    6[1-(0),1-(0),6-(1,1,6),6-(1,1,6)]
   561      24.272305      24.272305      24.272305    6[1-(0),1-(0),6-(1,1,6),6-(1,1,6)]
   562      24.157186      24.157186      24.157186    6[1-(0),1-(0),6-(1,1,1),6-(1,1,6)]
   563      25.472312      25.472312      25.472312    6[1-(0),1-(0),1-(0),6-(1,1,6)]
   564       8.462854       8.462854       8.462854    6[6-(1,6),6-(6,6),8-(25)]
   565       7.669244       7.669244       7.669244    6[1-(0),6-(1,6),6-(6,8)]
   566       7.892502       7.892502       7.892502    6[1-(0),6-(1,6),6-(1,6)]
   567       8.886696       8.886696       8.886696    6[1-(0),6-(1,6),6-(1,6)]
   568       9.685538       9.685538       9.685538    6[1-(0),6-(1,6),6-(6,6)]
   569       9.498908       9.498908       9.498908    6[6-(1,6),6-(6,8),6-(7,8)]
   570      19.128668      19.128668      19.128668    6[6-(6,6),7-(7,25),8-(25)]
   571      19.428667      19.428667      19.428667    6[6-(1,1,6),7-(7,25),8-(25)]
   572      20.112392      20.112392      20.112392    6[1-(0),1-(0),6-(1,1,6),6-(7,8)]
   573      19.184476      19.184476      19.184476    6[1-(0),1-(0),6-(1,1,6),6-(1,1,6)]
   574      18.901915      18.901915      18.901915    6[1-(0),1-(0),6-(1,1,6),6-(1,1,6)]
   575      18.005395      18.005395      18.005395    6[1-(0),1-(0),6-(1,1,1),6-(1,1,6)]
   576      17.757718      17.757718      17.757718    6[1-(0),1-(0),1-(0),6-(1,1,6)]
   577       11.33733       11.33733       11.33733    6[1-(0),6-(1,6),7-(6,25)]
   578      10.632672      10.632672      10.632672    6[1-(0),6-(1,7),6-(6,6)]
   579      10.309994      10.309994      10.309994    6[6-(1,1,6),6-(1,6),6-(1,6)]
   580      10.695461      10.695461      10.695461    6[1-(0),6-(1,7),6-(6,6)]
   581      11.422793      11.422793      11.422793    6[1-(0),6-(1,6),7-(6,25)]
   582      26.972336      26.972336      26.972336    6[1-(0),1-(0),6-(1,1,6),6-(6,6)]
   583      25.563011      25.563011      25.563011    6[6-(1,6),6-(6,6),8-(25)]
   584      24.959519      24.959519      24.959519    6[1-(0),6-(1,6),6-(6,8)]
   585        7.98671        7.98671        7.98671    6[1-(0),6-(1,6),6-(1,6)]
   586       9.094276       9.094276       9.094276    6[1-(0),6-(1,6),6-(1,6)]
   587       9.685559       9.685559       9.685559    6[1-(0),6-(1,6),6-(6,6)]
   588       9.242531       9.242531       9.242531    6[6-(1,6),6-(6,8),6-(7,8)]
   589       9.966373       9.966373       9.966373    6[6-(6,6),7-(7,25),8-(25)]
   590      10.128581      10.128581      10.128581    6[6-(1,1,6),7-(7,25),8-(25)]
   591      10.916958      10.916958      10.916958    6[1-(0),1-(0),6-(1,1,6),6-(7,8)]
   592      11.963479      11.963479      11.963479    6[1-(0),1-(0),6-(1,1,6),6-(1,1,6)]
   593       12.64546       12.64546       12.64546    6[1-(0),1-(0),6-(1,1,6),6-(1,1,6)]
   594      13.768725      13.768725      13.768725    6[1-(0),1-(0),6-(1,1,1),6-(1,1,6)]
   595      14.503032      14.503032      14.503032    6[1-(0),1-(0),1-(0),6-(1,1,6)]
   596      26.803139      26.803139      26.803139    6[1-(0),6-(1,6),7-(6,25)]
   597      27.676985      27.676985      27.676985    6[1-(0),6-(1,7),6-(6,6)]
   598      11.578018      11.578018      11.578018    6[6-(1,1,6),6-(1,6),6-(1,6)]
   599      11.993136      11.993136      11.993136    6[1-(0),6-(1,7),6-(6,6)]
   600      11.086151      11.086151      11.086151    6[1-(0),6-(1,6),7-(6,25)]
   601      12.533841      12.533841      12.533841    6[1-(0),1-(0),6-(1,1,6),6-(6,6)]
   602      14.297219      14.297219      14.297219    6[6-(1,6),6-(6,6),8-(25)]
   603      15.104785      15.104785      15.104785    6[1-(0),6-(1,6),6-(6,8)]
   604      16.278632      16.278632      16.278632    6[1-(0),6-(1,6),6-(1,6)]
   605      16.721657      16.721657      16.721657    6[1-(0),6-(1,6),6-(1,6)]
   606      15.903626      15.903626      15.903626    6[1-(0),6-(1,6),6-(6,6)]
   607      14.703616      14.703616      14.703616    6[6-(1,6),6-(6,8),6-(7,8)]
   608      13.868143      13.868143      13.868143    6[6-(6,6),7-(7,25),8-(25)]
   609      10.950096      10.950096      10.950096    6[6-(1,1,6),7-(7,25),8-(25)]
   610       9.996017       9.996017       9.996017    6[1-(0),1-(0),6-(1,1,6),6-(7,8)]
   611       9.893109       9.893109       9.893109    6[1-(0),1-(0),6-(1,1,6),6-(1,1,6)]
   612      11.190793      11.190793      11.190793    6[1-(0),1-(0),6-(1,1,6),6-(1,1,6)]
   613      11.075675      11.075675      11.075675    6[1-(0),1-(0),6-(1,1,1),6-(1,1,6)]
   614      12.390802      12.390802      12.390802    6[1-(0),1-(0),1-(0),6-(1,1,6)]
   615      21.544372      21.544372      21.544372    6[6-(1,6),6-(6,6),8-(25)]
   616      20.750761      20.750761      20.750761    6[1-(0),6-(1,6),6-(6,8)]
   617       20.97402       20.97402       20.97402    6[1-(0),6-(1,6),6-(1,6)]
   618      21.968215      21.968215      21.968215    6[1-(0),6-(1,6),6-(1,6)]
   619      22.767058      22.767058      22.767058    6[1-(0),6-(1,6),6-(6,6)]
   620      22.580427      22.580427      22.580427    6[6-(1,6),6-(6,8),6-(7,8)]
   621      23.489155      23.489155      23.489155    6[6-(6,6),7-(7,25),8-(25)]
   622      23.789155      23.789155      23.789155    6[6-(1,1,6),7-(7,25),8-(25)]
   623      24.472881      24.472881      24.472881    6[1-(0),1-(0),6-(1,1,6),6-(7,8)]
   624      23.544966      23.544966      23.544966    6[1-(0),1-(0),6-(1,1,6),6-(1,1,6)]
   625      23.262408      23.262408      23.262408    6[1-(0),1-(0),6-(1,1,6),6-(1,1,6)]
   626       22.36589       22.36589       22.36589    6[1-(0),1-(0),6-(1,1,1),6-(1,1,6)]
   627      22.118215      22.118215      22.118215    6[1-(0),1-(0),1-(0),6-(1,1,6)]
   628      15.697823      15.697823      15.697823    6[1-(0),6-(1,6),7-(6,25)]
   629      14.993164      14.993164      14.993164    6[1-(0),6-(1,7),6-(6,6)]
   630      14.670487      14.670487      14.670487    6[6-(1,1,6),6-(1,6),6-(1,6)]
   631      15.055957      15.055957      15.055957    6[1-(0),6-(1,7),6-(6,6)]
   632       15.78329       15.78329       15.78329    6[1-(0),6-(1,6),7-(6,25)]
   633      13.890829      13.890829      13.890829    6[1-(0),1-(0),6-(1,1,6),6-(6,6)]
   634       16.84202       16.84202       16.84202    6[6-(1,6),6-(6,6),8-(25)]
   635      16.238526      16.238526      16.238526    6[1-(0),6-(1,6),6-(6,8)]
   636      16.707715      16.707715      16.707715    6[1-(0),6-(1,6),6-(1,6)]
   637      17.815283      17.815283      17.815283    6[1-(0),6-(1,6),6-(1,6)]
   638      18.406568      18.406568      18.406568    6[1-(0),6-(1,6),6-(6,6)]
   639      17.963542      17.963542      17.963542    6[6-(1,6),6-(6,8),6-(7,8)]
   640      18.687386      18.687386      18.687386    6[6-(6,6),7-(7,25),8-(25)]
   641      18.849599      18.849599      18.849599    6[6-(1,1,6),7-(7,25),8-(25)]
   642      28.358961      28.358961      28.358961    6[1-(0),1-(0),6-(1,1,6),6-(7,8)]
   643       29.40548       29.40548       29.40548    6[1-(0),1-(0),6-(1,1,6),6-(1,1,6)]
   644      30.087464      30.087464      30.087464    6[1-(0),1-(0),6-(1,1,6),6-(1,1,6)]
   645      31.210728      31.210728      31.210728    6[1-(0),1-(0),6-(1,1,1),6-(1,1,6)]
   646      31.945038      31.945038      31.945038    6[1-(0),1-(0),1-(0),6-(1,1,6)]
   647      18.082145      18.082145      18.082145    6[1-(0),6-(1,6),7-(6,25)]
   648      18.955988      18.955988      18.955988    6[1-(0),6-(1,7),6-(6,6)]
   649      20.299022      20.299022      20.299022    6[6-(1,1,6),6-(1,6),6-(1,6)]
   650      20.714143      20.714143      20.714143    6[1-(0),6-(1,7),6-(6,6)]
   651       19.80716       19.80716       19.80716    6[1-(0),6-(1,6),7-(6,25)]
   652      21.254842      21.254842      21.254842    6[1-(0),1-(0),6-(1,1,6),6-(6,6)]
   653      23.018236      23.018236      23.018236    6[6-(1,6),6-(6,6),8-(25)]
   654        23.8258        23.8258        23.8258    6[1-(0),6-(1,6),6-(6,8)]
   655      24.999647      24.999647      24.999647    6[1-(0),6-(1,6),6-(1,6)]
   656      25.442675      25.442675      25.442675    6[1-(0),6-(1,6),6-(1,6)]
   657      24.624647      24.624647      24.624647    6[1-(0),6-(1,6),6-(6,6)]
   658      23.424637      23.424637      23.424637    6[6-(1,6),6-(6,8),6-(7,8)]
   659      13.868133      13.868133      13.868133    6[6-(6,6),7-(7,25),8-(25)]
   660      10.950088      10.950088      10.950088    6[6-(1,1,6),7-(7,25),8-(25)]
   661       9.996012       9.996012       9.996012    6[1-(0),1-(0),6-(1,1,6),6-(7,8)]
   662       9.893104       9.893104       9.893104    6[1-(0),1-(0),6-(1,1,6),6-(1,1,6)]
   663      11.190789      11.190789      11.190789    6[1-(0),1-(0),6-(1,1,6),6-(1,1,6)]
   664      11.075673      11.075673      11.075673    6[1-(0),1-(0),6-(1,1,1),6-(1,1,6)]
   665        12.3908        12.3908        12.3908    6[1-(0),1-(0),1-(0),6-(1,1,6)]
   666      21.544369      21.544369      21.544369    6[6-(1,6),6-(6,6),8-(25)]
   667      20.750758      20.750758      20.750758    6[1-(0),6-(1,6),6-(6,8)]
   668      20.974014      20.974014      20.974014    6[1-(0),6-(1,6),6-(1,6)]
   669      21.968207      21.968207      21.968207    6[1-(0),6-(1,6),6-(1,6)]
   670      14.046068      14.046068      14.046068    6[1-(0),6-(1,6),6-(6,6)]
   671      22.580423      22.580423      22.580423    6[6-(1,6),6-(6,8),6-(7,8)]
   672      14.768169      14.768169      14.768169    6[6-(6,6),7-(7,25),8-(25)]
   673      15.068174      15.068174      15.068174    6[6-(1,1,6),7-(7,25),8-(25)]
   674      15.751901      15.751901      15.751901    6[1-(0),1-(0),6-(1,1,6),6-(7,8)]
   675      14.823986      14.823986      14.823986    6[1-(0),1-(0),6-(1,1,6),6-(1,1,6)]
   676      14.541424      14.541424      14.541424    6[1-(0),1-(0),6-(1,1,6),6-(1,1,6)]
   677      13.644905      13.644905      13.644905    6[1-(0),1-(0),6-(1,1,1),6-(1,1,6)]
   678      13.397226      13.397226      13.397226    6[1-(0),1-(0),1-(0),6-(1,1,6)]
   679       6.976818       6.976818       6.976818    6[1-(0),6-(1,6),7-(6,25)]
   680       6.272163       6.272163       6.272163    6[1-(0),6-(1,7),6-(6,6)]
   681      23.391486      23.391486      23.391486    6[6-(1,1,6),6-(1,6),6-(1,6)]
   682      23.776953      23.776953      23.776953    6[1-(0),6-(1,7),6-(6,6)]
   683       7.062283       7.062283       7.062283    6[1-(0),6-(1,6),7-(6,25)]
   684       22.61183       22.61183       22.61183    6[1-(0),1-(0),6-(1,1,6),6-(6,6)]
   685      22.402501      22.402501      22.402501    6[6-(1,6),6-(6,6),8-(25)]
   686      23.005993      23.005993      23.005993    6[1-(0),6-(1,6),6-(6,8)]
   687      22.536802      22.536802      22.536802    6[1-(0),6-(1,6),6-(1,6)]
   688      21.429234      21.429234      21.429234    6[1-(0),6-(1,6),6-(1,6)]
   689      20.837951      20.837951      20.837951    6[1-(0),6-(1,6),6-(6,6)]
   690      21.280979      21.280979      21.280979    6[6-(1,6),6-(6,8),6-(7,8)]
   691      20.557137      20.557137      20.557137    6[6-(6,6),7-(7,25),8-(25)]
   692       20.39493       20.39493       20.39493    6[6-(1,1,6),7-(7,25),8-(25)]
   693      19.606553      19.606553      19.606553    6[1-(0),1-(0),6-(1,1,6),6-(7,8)]
   694      18.560034      18.560034      18.560034    6[1-(0),1-(0),6-(1,1,6),6-(1,1,6)]
   695      17.878053      17.878053      17.878053    6[1-(0),1-(0),6-(1,1,6),6-(1,1,6)]
   696      16.754789      16.754789      16.754789    6[1-(0),1-(0),6-(1,1,1),6-(1,1,6)]
   697      16.020482      16.020482      16.020482    6[1-(0),1-(0),1-(0),6-(1,1,6)]
   698      21.162379      21.162379      21.162379    6[1-(0),6-(1,6),7-(6,25)]
   699      20.288536      20.288536      20.288536    6[1-(0),6-(1,7),6-(6,6)]
   700      18.945502      18.945502      18.945502    6[6-(1,1,6),6-(1,6),6-(1,6)]
   701      18.530381      18.530381      18.530381    6[1-(0),6-(1,7),6-(6,6)]
   702      19.437365      19.437365      19.437365    6[1-(0),6-(1,6),7-(6,25)]
   703      17.989681      17.989681      17.989681    6[1-(0),1-(0),6-(1,1,6),6-(6,6)]
   704      16.226291      16.226291      16.226291    6[6-(1,6),6-(6,6),8-(25)]
   705      15.418727      15.418727      15.418727    6[1-(0),6-(1,6),6-(6,8)]
   706      14.244881      14.244881      14.244881    6[1-(0),6-(1,6),6-(1,6)]
   707      13.801854      13.801854      13.801854    6[1-(0),6-(1,6),6-(1,6)]
   708      14.619884      14.619884      14.619884    6[1-(0),6-(1,6),6-(6,6)]
   709      15.819892      15.819892      15.819892    6[6-(1,6),6-(6,8),6-(7,8)]
   710       7.934381       7.934381       7.934381    6[6-(6,6),7-(7,25),8-(25)]
   711      10.852425      10.852425      10.852425    6[6-(1,1,6),7-(7,25),8-(25)]
   712      11.806502      11.806502      11.806502    6[1-(0),1-(0),6-(1,1,6),6-(7,8)]
   713      11.909408      11.909408      11.909408    6[1-(0),1-(0),6-(1,1,6),6-(1,1,6)]
   714      10.611722      10.611722      10.611722    6[1-(0),1-(0),6-(1,1,6),6-(1,1,6)]
   715      10.726838      10.726838      10.726838    6[1-(0),1-(0),6-(1,1,1),6-(1,1,6)]
   716        9.41171        9.41171        9.41171    6[1-(0),1-(0),1-(0),6-(1,1,6)]
   717      26.421145      26.421145      26.421145    6[6-(1,6),6-(6,6),8-(25)]
   718      27.214757      27.214757      27.214757    6[1-(0),6-(1,6),6-(6,8)]
   719        26.9915        26.9915        26.9915    6[1-(0),6-(1,6),6-(1,6)]
   720      25.997306      25.997306      25.997306    6[1-(0),6-(1,6),6-(1,6)]
   721      25.198461      25.198461      25.198461    6[1-(0),6-(1,6),6-(6,6)]
   722       25.38509       25.38509       25.38509    6[6-(1,6),6-(6,8),6-(7,8)]
   723       24.47636       24.47636       24.47636    6[6-(6,6),7-(7,25),8-(25)]
   724      24.176354      24.176354      24.176354    6[6-(1,1,6),7-(7,25),8-(25)]
   725      23.492626      23.492626      23.492626    6[1-(0),1-(0),6-(1,1,6),6-(7,8)]
   726      24.420539      24.420539      24.420539    6[1-(0),1-(0),6-(1,1,6),6-(1,1,6)]
   727      24.703099      24.703099      24.703099    6[1-(0),1-(0),6-(1,1,6),6-(1,1,6)]
   728      25.599617      25.599617      25.599617    6[1-(0),1-(0),6-(1,1,1),6-(1,1,6)]
   729      25.847293      25.847293      25.847293    6[1-(0),1-(0),1-(0),6-(1,1,6)]
   730      14.825705      14.825705      14.825705    6[1-(0),6-(1,6),7-(6,25)]
   731      15.530361      15.530361      15.530361    6[1-(0),6-(1,7),6-(6,6)]
   732      15.853036      15.853036      15.853036    6[6-(1,1,6),6-(1,6),6-(1,6)]
   733      15.467567      15.467567      15.467567    6[1-(0),6-(1,7),6-(6,6)]
   734      14.740237      14.740237      14.740237    6[1-(0),6-(1,6),7-(6,25)]
   735      16.632693      16.632693      16.632693    6[1-(0),1-(0),6-(1,1,6),6-(6,6)]
   736        13.6815        13.6815        13.6815    6[6-(1,6),6-(6,6),8-(25)]
   737      14.284994      14.284994      14.284994    6[1-(0),6-(1,6),6-(6,8)]
   738      13.815806      13.815806      13.815806    6[1-(0),6-(1,6),6-(1,6)]
   739      12.708239      12.708239      12.708239    6[1-(0),6-(1,6),6-(1,6)]
   740      12.116955      12.116955      12.116955    6[1-(0),6-(1,6),6-(6,6)]
   741       12.55998       12.55998       12.55998    6[6-(1,6),6-(6,8),6-(7,8)]
   742      11.836136      11.836136      11.836136    6[6-(6,6),7-(7,25),8-(25)]
   743      11.673922      11.673922      11.673922    6[6-(1,1,6),7-(7,25),8-(25)]
   744      19.606575      19.606575      19.606575    6[1-(0),1-(0),6-(1,1,6),6-(7,8)]
   745      18.560054      18.560054      18.560054    6[1-(0),1-(0),6-(1,1,6),6-(1,1,6)]
   746      17.878071      17.878071      17.878071    6[1-(0),1-(0),6-(1,1,6),6-(1,1,6)]
   747      16.754806      16.754806      16.754806    6[1-(0),1-(0),6-(1,1,1),6-(1,1,6)]
   748      16.020496      16.020496      16.020496    6[1-(0),1-(0),1-(0),6-(1,1,6)]
   749      12.441369      12.441369      12.441369    6[1-(0),6-(1,6),7-(6,25)]
   750      11.567524      11.567524      11.567524    6[1-(0),6-(1,7),6-(6,6)]
   751       10.22449       10.22449       10.22449    6[6-(1,1,6),6-(1,6),6-(1,6)]
   752       9.809371       9.809371       9.809371    6[1-(0),6-(1,7),6-(6,6)]
   753      10.716356      10.716356      10.716356    6[1-(0),6-(1,6),7-(6,25)]
   754       9.268668       9.268668       9.268668    6[1-(0),1-(0),6-(1,1,6),6-(6,6)]
   755       7.505285       7.505285       7.505285    6[6-(1,6),6-(6,6),8-(25)]
   756        6.69772        6.69772        6.69772    6[1-(0),6-(1,6),6-(6,8)]
   757      22.965873      22.965873      22.965873    6[1-(0),6-(1,6),6-(1,6)]
   758      22.522846      22.522846      22.522846    6[1-(0),6-(1,6),6-(1,6)]
   759       5.898876       5.898876       5.898876    6[1-(0),6-(1,6),6-(6,6)]
   760       7.098887       7.098887       7.098887    6[6-(1,6),6-(6,8),6-(7,8)]
   761       7.934359       7.934359       7.934359    6[6-(6,6),7-(7,25),8-(25)]
   762      10.852408      10.852408      10.852408    6[6-(1,1,6),7-(7,25),8-(25)]
   763      11.806485      11.806485      11.806485    6[1-(0),1-(0),6-(1,1,6),6-(7,8)]
   764      11.909395      11.909395      11.909395    6[1-(0),1-(0),6-(1,1,6),6-(1,1,6)]
   765      10.611711      10.611711      10.611711    6[1-(0),1-(0),6-(1,1,6),6-(1,1,6)]
   766       10.72683       10.72683       10.72683    6[1-(0),1-(0),6-(1,1,1),6-(1,1,6)]
   767       9.411704       9.411704       9.411704    6[1-(0),1-(0),1-(0),6-(1,1,6)]
   768      26.421162      26.421162      26.421162    6[6-(1,6),6-(6,6),8-(25)]
   769      27.214772      27.214772      27.214772    6[1-(0),6-(1,6),6-(6,8)]
   770      26.991514      26.991514      26.991514    6[1-(0),6-(1,6),6-(1,6)]
   771       25.99732       25.99732       25.99732    6[1-(0),6-(1,6),6-(1,6)]
   772      16.477445      16.477445      16.477445    6[1-(0),6-(1,6),6-(6,6)]
   773      25.385108      25.385108      25.385108    6[6-(1,6),6-(6,8),6-(7,8)]
   774      15.755348      15.755348      15.755348    6[6-(6,6),7-(7,25),8-(25)]
   775      15.455349      15.455349      15.455349    6[6-(1,1,6),7-(7,25),8-(25)]
   776      14.771624      14.771624      14.771624    6[1-(0),1-(0),6-(1,1,6),6-(7,8)]
   777       15.69954       15.69954       15.69954    6[1-(0),1-(0),6-(1,1,6),6-(1,1,6)]
   778      15.982101      15.982101      15.982101    6[1-(0),1-(0),6-(1,1,6),6-(1,1,6)]
   779      16.878621      16.878621      16.878621    6[1-(0),1-(0),6-(1,1,1),6-(1,1,6)]
   780      17.126298      17.126298      17.126298    6[1-(0),1-(0),1-(0),6-(1,1,6)]
   781      23.546686      23.546686      23.546686    6[1-(0),6-(1,6),7-(6,25)]
   782      24.251344      24.251344      24.251344    6[1-(0),6-(1,7),6-(6,6)]
   783      24.574022      24.574022      24.574022    6[6-(1,1,6),6-(1,6),6-(1,6)]
   784      24.188555      24.188555      24.188555    6[1-(0),6-(1,7),6-(6,6)]
   785      23.461223      23.461223      23.461223    6[1-(0),6-(1,6),7-(6,25)]
   786        7.91168        7.91168        7.91168    6[1-(0),1-(0),6-(1,1,6),6-(6,6)]
   787       9.321005       9.321005       9.321005    6[6-(1,6),6-(6,6),8-(25)]
   788       9.924497       9.924497       9.924497    6[1-(0),6-(1,6),6-(6,8)]
   789      26.897306      26.897306      26.897306    6[1-(0),6-(1,6),6-(1,6)]
   790       25.78974       25.78974       25.78974    6[1-(0),6-(1,6),6-(1,6)]
   791      25.198457      25.198457      25.198457    6[1-(0),6-(1,6),6-(6,6)]
   792      25.641485      25.641485      25.641485    6[6-(1,6),6-(6,8),6-(7,8)]
   793      24.917643      24.917643      24.917643    6[6-(6,6),7-(7,25),8-(25)]
   794      24.755435      24.755435      24.755435    6[6-(1,1,6),7-(7,25),8-(25)]
   795      23.967058      23.967058      23.967058    6[1-(0),1-(0),6-(1,1,6),6-(7,8)]
   796      22.920537      22.920537      22.920537    6[1-(0),1-(0),6-(1,1,6),6-(1,1,6)]
   797      22.238556      22.238556      22.238556    6[1-(0),1-(0),6-(1,1,6),6-(1,1,6)]
   798      21.115291      21.115291      21.115291    6[1-(0),1-(0),6-(1,1,1),6-(1,1,6)]
   799      20.380984      20.380984      20.380984    6[1-(0),1-(0),1-(0),6-(1,1,6)]
   800       8.080877       8.080877       8.080877    6[1-(0),6-(1,6),7-(6,25)]
   801       7.207031       7.207031       7.207031    6[1-(0),6-(1,7),6-(6,6)]
   802      23.305998      23.305998      23.305998    6[6-(1,1,6),6-(1,6),6-(1,6)]
   803       22.89088       22.89088       22.89088    6[1-(0),6-(1,7),6-(6,6)]
   804      23.797865      23.797865      23.797865    6[1-(0),6-(1,6),7-(6,25)]
   805      22.350175      22.350175      22.350175    6[1-(0),1-(0),6-(1,1,6),6-(6,6)]
   806      20.586797      20.586797      20.586797    6[6-(1,6),6-(6,6),8-(25)]
   807      19.779231      19.779231      19.779231    6[1-(0),6-(1,6),6-(6,8)]
   808      18.605384      18.605384      18.605384    6[1-(0),6-(1,6),6-(1,6)]
   809      18.162359      18.162359      18.162359    6[1-(0),6-(1,6),6-(1,6)]
   810       18.98039       18.98039       18.98039    6[1-(0),6-(1,6),6-(6,6)]
   811        20.1804        20.1804        20.1804    6[6-(1,6),6-(6,8),6-(7,8)]
   812      21.015873      21.015873      21.015873    6[6-(6,6),7-(7,25),8-(25)]
   813       23.93392       23.93392       23.93392    6[6-(1,1,6),7-(7,25),8-(25)]
   814      24.887999      24.887999      24.887999    6[1-(0),1-(0),6-(1,1,6),6-(7,8)]
   815      24.990907      24.990907      24.990907    6[1-(0),1-(0),6-(1,1,6),6-(1,1,6)]
   816      23.693223      23.693223      23.693223    6[1-(0),1-(0),6-(1,1,6),6-(1,1,6)]
   817      23.808341      23.808341      23.808341    6[1-(0),1-(0),6-(1,1,1),6-(1,1,6)]
   818      22.493214      22.493214      22.493214    6[1-(0),1-(0),1-(0),6-(1,1,6)]
   819      13.339644      13.339644      13.339644    6[6-(1,6),6-(6,6),8-(25)]
   820      14.133255      14.133255      14.133255    6[1-(0),6-(1,6),6-(6,8)]
   821      13.909996      13.909996      13.909996    6[1-(0),6-(1,6),6-(1,6)]
   822      12.915801      12.915801      12.915801    6[1-(0),6-(1,6),6-(1,6)]
   823      12.116958      12.116958      12.116958    6[1-(0),6-(1,6),6-(6,6)]
   824      12.303589      12.303589      12.303589    6[6-(1,6),6-(6,8),6-(7,8)]
   825      11.394861      11.394861      11.394861    6[6-(6,6),7-(7,25),8-(25)]
   826      11.094861      11.094861      11.094861    6[6-(1,1,6),7-(7,25),8-(25)]
   827      10.411135      10.411135      10.411135    6[1-(0),1-(0),6-(1,1,6),6-(7,8)]
   828       11.33905       11.33905       11.33905    6[1-(0),1-(0),6-(1,1,6),6-(1,1,6)]
   829      11.621608      11.621608      11.621608    6[1-(0),1-(0),6-(1,1,6),6-(1,1,6)]
   830      12.518126      12.518126      12.518126    6[1-(0),1-(0),6-(1,1,1),6-(1,1,6)]
   831      12.765801      12.765801      12.765801    6[1-(0),1-(0),1-(0),6-(1,1,6)]
   832      19.186193      19.186193      19.186193    6[1-(0),6-(1,6),7-(6,25)]
   833      19.890852      19.890852      19.890852    6[1-(0),6-(1,7),6-(6,6)]
   834      20.213529      20.213529      20.213529    6[6-(1,1,6),6-(1,6),6-(1,6)]
   835      19.828059      19.828059      19.828059    6[1-(0),6-(1,7),6-(6,6)]
   836      19.100726      19.100726      19.100726    6[1-(0),6-(1,6),7-(6,25)]
   837      20.993187      20.993187      20.993187    6[1-(0),1-(0),6-(1,1,6),6-(6,6)]
   838      18.041996      18.041996      18.041996    6[6-(1,6),6-(6,6),8-(25)]
   839       18.64549       18.64549       18.64549    6[1-(0),6-(1,6),6-(6,8)]
   840      18.176301      18.176301      18.176301    6[1-(0),6-(1,6),6-(1,6)]
   841      17.068733      17.068733      17.068733    6[1-(0),6-(1,6),6-(1,6)]
   842      16.477448      16.477448      16.477448    6[1-(0),6-(1,6),6-(6,6)]
   843      16.920474      16.920474      16.920474    6[6-(1,6),6-(6,8),6-(7,8)]
   844       16.19663       16.19663       16.19663    6[6-(6,6),7-(7,25),8-(25)]
   845      16.034417      16.034417      16.034417    6[6-(1,1,6),7-(7,25),8-(25)]
   846       6.525055       6.525055       6.525055    6[1-(0),1-(0),6-(1,1,6),6-(7,8)]
   847       5.478536       5.478536       5.478536    6[1-(0),1-(0),6-(1,1,6),6-(1,1,6)]
   848       4.796552       4.796552       4.796552    6[1-(0),1-(0),6-(1,1,6),6-(1,1,6)]
   849       3.673288       3.673288       3.673288    6[1-(0),1-(0),6-(1,1,1),6-(1,1,6)]
   850       2.938978       2.938978       2.938978    6[1-(0),1-(0),1-(0),6-(1,1,6)]
   851      16.801871      16.801871      16.801871    6[1-(0),6-(1,6),7-(6,25)]
   852      15.928028      15.928028      15.928028    6[1-(0),6-(1,7),6-(6,6)]
   853      14.584994      14.584994      14.584994    6[6-(1,1,6),6-(1,6),6-(1,6)]
   854      14.169873      14.169873      14.169873    6[1-(0),6-(1,7),6-(6,6)]
   855      15.076856      15.076856      15.076856    6[1-(0),6-(1,6),7-(6,25)]
   856      13.629174      13.629174      13.629174    6[1-(0),1-(0),6-(1,1,6),6-(6,6)]
   857       11.86578       11.86578       11.86578    6[6-(1,6),6-(6,6),8-(25)]
   858      11.058216      11.058216      11.058216    6[1-(0),6-(1,6),6-(6,8)]
   859       9.884369       9.884369       9.884369    6[1-(0),6-(1,6),6-(1,6)]
   860       9.441341       9.441341       9.441341    6[1-(0),6-(1,6),6-(1,6)]
   861      10.259369      10.259369      10.259369    6[1-(0),6-(1,6),6-(6,6)]
   862      11.459379      11.459379      11.459379    6[6-(1,6),6-(6,8),6-(7,8)]
   863       12.29485       12.29485       12.29485    6[6-(6,6),7-(7,25),8-(25)]
   864      23.933928      23.933928      23.933928    6[6-(1,1,6),7-(7,25),8-(25)]
   865      24.888004      24.888004      24.888004    6[1-(0),1-(0),6-(1,1,6),6-(7,8)]
   866      24.990912      24.990912      24.990912    6[1-(0),1-(0),6-(1,1,6),6-(1,1,6)]
   867      23.693227      23.693227      23.693227    6[1-(0),1-(0),6-(1,1,6),6-(1,1,6)]
   868      23.808343      23.808343      23.808343    6[1-(0),1-(0),6-(1,1,1),6-(1,1,6)]
   869      22.493216      22.493216      22.493216    6[1-(0),1-(0),1-(0),6-(1,1,6)]
   870      13.339647      13.339647      13.339647    6[6-(1,6),6-(6,6),8-(25)]
   871      14.133258      14.133258      14.133258    6[1-(0),6-(1,6),6-(6,8)]
   872      13.910002      13.910002      13.910002    6[1-(0),6-(1,6),6-(1,6)]
   873      12.915809      12.915809      12.915809    6[1-(0),6-(1,6),6-(1,6)]
   874      12.116965      12.116965      12.116965    6[1-(0),6-(1,6),6-(6,6)]
   875      12.303593      12.303593      12.303593    6[6-(1,6),6-(6,8),6-(7,8)]
   876      20.115847      20.115847      20.115847    6[6-(6,6),7-(7,25),8-(25)]
   877      19.815842      19.815842      19.815842    6[6-(1,1,6),7-(7,25),8-(25)]
   878      19.132115      19.132115      19.132115    6[1-(0),1-(0),6-(1,1,6),6-(7,8)]
   879       20.06003       20.06003       20.06003    6[1-(0),1-(0),6-(1,1,6),6-(1,1,6)]
   880      20.342592      20.342592      20.342592    6[1-(0),1-(0),6-(1,1,6),6-(1,1,6)]
   881      21.239111      21.239111      21.239111    6[1-(0),1-(0),6-(1,1,1),6-(1,1,6)]
   882       21.48679       21.48679       21.48679    6[1-(0),1-(0),1-(0),6-(1,1,6)]
   883      27.907198      27.907198      27.907198    6[1-(0),6-(1,6),7-(6,25)]
   884      28.611853      28.611853      28.611853    6[1-(0),6-(1,7),6-(6,6)]
   885       11.49253       11.49253       11.49253    6[6-(1,1,6),6-(1,6),6-(1,6)]
   886      11.107063      11.107063      11.107063    6[1-(0),6-(1,7),6-(6,6)]
   887      27.821733      27.821733      27.821733    6[1-(0),6-(1,6),7-(6,25)]
   888      12.272186      12.272186      12.272186    6[1-(0),1-(0),6-(1,1,6),6-(6,6)]
   889       13.95763       13.95763       13.95763    7[6-(6,8),7-(6,25),25-(7,7,8,8,8)]
   890      14.761182      14.761182      14.761182    7[6-(6,8),7-(6,25),25-(7,8,8,8)]
   891      14.128036      14.128036      14.128036    7[6-(1,6),6-(1,6),25-(7,7,8,8,8)]
   892      25.800208      25.800208      25.800208    7[6-(6,8),7-(6,25),25-(7,8,8,8)]
   893      25.072877      25.072877      25.072877    7[6-(6,8),7-(6,25),25-(7,7,8,8,8)]
   894      10.173585      10.173585      10.173585    7[6-(6,8),7-(6,25),25-(7,7,8,8,8)]
   895      11.018477      11.018477      11.018477    7[6-(6,8),7-(6,25),25-(7,7,8,8,8)]
   896      20.457734      20.457734      20.457734    7[6-(1,6),6-(1,6),25-(7,7,8,8,8)]
   897      22.678634      22.678634      22.678634    7[6-(6,8),7-(6,25),25-(7,7,8,8,8)]
   898      23.482188      23.482188      23.482188    7[6-(6,8),7-(6,25),25-(7,8,8,8)]
   899      22.849045      22.849045      22.849045    7[6-(1,6),6-(1,6),25-(7,7,8,8,8)]
   900      25.800229      25.800229      25.800229    7[6-(6,8),7-(6,25),25-(7,8,8,8)]
   901      25.072897      25.072897      25.072897    7[6-(6,8),7-(6,25),25-(7,7,8,8,8)]
   902      18.894595      18.894595      18.894595    7[6-(6,8),7-(6,25),25-(7,7,8,8,8)]
   903      19.739484      19.739484      19.739484    7[6-(6,8),7-(6,25),25-(7,7,8,8,8)]
   904      11.736751      11.736751      11.736751    7[6-(1,6),6-(1,6),25-(7,7,8,8,8)]
   905       9.597125       9.597125       9.597125    7[6-(6,8),7-(6,25),25-(7,7,8,8,8)]
   906      10.400677      10.400677      10.400677    7[6-(6,8),7-(6,25),25-(7,8,8,8)]
   907       9.767536       9.767536       9.767536    7[6-(1,6),6-(1,6),25-(7,7,8,8,8)]
   908      12.718715      12.718715      12.718715    7[6-(6,8),7-(6,25),25-(7,8,8,8)]
   909      11.991383      11.991383      11.991383    7[6-(6,8),7-(6,25),25-(7,7,8,8,8)]
   910      23.255082      23.255082      23.255082    7[6-(6,8),7-(6,25),25-(7,7,8,8,8)]
   911      24.099972      24.099972      24.099972    7[6-(6,8),7-(6,25),25-(7,7,8,8,8)]
   912      16.097246      16.097246      16.097246    7[6-(1,6),6-(1,6),25-(7,7,8,8,8)]
   913      18.318139      18.318139      18.318139    7[6-(6,8),7-(6,25),25-(7,7,8,8,8)]
   914      19.121694      19.121694      19.121694    7[6-(6,8),7-(6,25),25-(7,8,8,8)]
   915      18.488545      18.488545      18.488545    7[6-(1,6),6-(1,6),25-(7,7,8,8,8)]
   916      12.718705      12.718705      12.718705    7[6-(6,8),7-(6,25),25-(7,8,8,8)]
   917      11.991375      11.991375      11.991375    7[6-(6,8),7-(6,25),25-(7,7,8,8,8)]
   918      14.534098      14.534098      14.534098    7[6-(6,8),7-(6,25),25-(7,7,8,8,8)]
   919      15.378989      15.378989      15.378989    7[6-(6,8),7-(6,25),25-(7,7,8,8,8)]
   920       7.376239       7.376239       7.376239    7[6-(1,6),6-(1,6),25-(7,7,8,8,8)]
   921      20.926386      20.926386      20.926386    7[6-(6,8),7-(6,25),25-(7,7,8,8,8)]
   922      20.122834      20.122834      20.122834    7[6-(6,8),7-(6,25),25-(7,8,8,8)]
   923       20.75598       20.75598       20.75598    7[6-(1,6),6-(1,6),25-(7,7,8,8,8)]
   924       9.083808       9.083808       9.083808    7[6-(6,8),7-(6,25),25-(7,8,8,8)]
   925       9.811139       9.811139       9.811139    7[6-(6,8),7-(6,25),25-(7,7,8,8,8)]
   926      24.710431      24.710431      24.710431    7[6-(6,8),7-(6,25),25-(7,7,8,8,8)]
   927      23.865539      23.865539      23.865539    7[6-(6,8),7-(6,25),25-(7,7,8,8,8)]
   928      14.426282      14.426282      14.426282    7[6-(1,6),6-(1,6),25-(7,7,8,8,8)]
   929      12.205382      12.205382      12.205382    7[6-(6,8),7-(6,25),25-(7,7,8,8,8)]
   930      11.401828      11.401828      11.401828    7[6-(6,8),7-(6,25),25-(7,8,8,8)]
   931      12.034971      12.034971      12.034971    7[6-(1,6),6-(1,6),25-(7,7,8,8,8)]
   932       9.083787       9.083787       9.083787    7[6-(6,8),7-(6,25),25-(7,8,8,8)]
   933       9.811119       9.811119       9.811119    7[6-(6,8),7-(6,25),25-(7,7,8,8,8)]
   934      15.989421      15.989421      15.989421    7[6-(6,8),7-(6,25),25-(7,7,8,8,8)]
   935      15.144532      15.144532      15.144532    7[6-(6,8),7-(6,25),25-(7,7,8,8,8)]
   936      23.147265      23.147265      23.147265    7[6-(1,6),6-(1,6),25-(7,7,8,8,8)]
   937      25.286891      25.286891      25.286891    7[6-(6,8),7-(6,25),25-(7,7,8,8,8)]
   938      24.483339      24.483339      24.483339    7[6-(6,8),7-(6,25),25-(7,8,8,8)]
   939        7.67448        7.67448        7.67448    7[6-(1,6),6-(1,6),25-(7,7,8,8,8)]
   940      22.165301      22.165301      22.165301    7[6-(6,8),7-(6,25),25-(7,8,8,8)]
   941      22.892633      22.892633      22.892633    7[6-(6,8),7-(6,25),25-(7,7,8,8,8)]
   942      11.628934      11.628934      11.628934    7[6-(6,8),7-(6,25),25-(7,7,8,8,8)]
   943      10.784044      10.784044      10.784044    7[6-(6,8),7-(6,25),25-(7,7,8,8,8)]
   944       18.78677       18.78677       18.78677    7[6-(1,6),6-(1,6),25-(7,7,8,8,8)]
   945      16.565877      16.565877      16.565877    7[6-(6,8),7-(6,25),25-(7,7,8,8,8)]
   946      15.762322      15.762322      15.762322    7[6-(6,8),7-(6,25),25-(7,8,8,8)]
   947      16.395471      16.395471      16.395471    7[6-(1,6),6-(1,6),25-(7,7,8,8,8)]
   948      22.165311      22.165311      22.165311    7[6-(6,8),7-(6,25),25-(7,8,8,8)]
   949      22.892641      22.892641      22.892641    7[6-(6,8),7-(6,25),25-(7,7,8,8,8)]
   950      20.349918      20.349918      20.349918    7[6-(6,8),7-(6,25),25-(7,7,8,8,8)]
   951      19.505027      19.505027      19.505027    7[6-(6,8),7-(6,25),25-(7,7,8,8,8)]
   952      27.507777      27.507777      27.507777    7[6-(1,6),6-(1,6),25-(7,7,8,8,8)]
   953      11.949882      11.949882      11.949882    8[6-(6,6),25-(7,7,7,8,8)]
   954      15.302934      15.302934      15.302934    8[6-(6,7),25-(7,7,8,8)]
   955      13.584717      13.584717      13.584717    8[6-(6,7),25-(7,7,7,8,8)]
   956      17.570392      17.570392      17.570392    8[6-(6,6),25-(7,7,8,8)]
   957      27.343301      27.343301      27.343301    8[6-(6,7),25-(7,7,7,8,8)]
   958      23.763159      23.763159      23.763159    8[6-(6,7),25-(7,7,8,8)]
   959       8.163741       8.163741       8.163741    8[6-(6,6),25-(7,7,7,8,8)]
   960      11.378653      11.378653      11.378653    8[6-(6,7),25-(7,7,7,8,8)]
   961       9.744165       9.744165       9.744165    8[6-(6,7),25-(7,7,7,8,8)]
   962      20.670886      20.670886      20.670886    8[6-(6,6),25-(7,7,7,8,8)]
   963      24.023933      24.023933      24.023933    8[6-(6,7),25-(7,7,8,8)]
   964      22.305727      22.305727      22.305727    8[6-(6,7),25-(7,7,7,8,8)]
   965      26.291395      26.291395      26.291395    8[6-(6,6),25-(7,7,8,8)]
   966      27.343323      27.343323      27.343323    8[6-(6,7),25-(7,7,7,8,8)]
   967      23.763176      23.763176      23.763176    8[6-(6,7),25-(7,7,8,8)]
   968       8.163723       8.163723       8.163723    8[6-(6,6),25-(7,7,7,8,8)]
   969      20.099664      20.099664      20.099664    8[6-(6,7),25-(7,7,7,8,8)]
   970      18.465171      18.465171      18.465171    8[6-(6,7),25-(7,7,7,8,8)]
   971      25.031379      25.031379      25.031379    8[6-(6,6),25-(7,7,7,8,8)]
   972      10.942426      10.942426      10.942426    8[6-(6,7),25-(7,7,8,8)]
   973      26.666214      26.666214      26.666214    8[6-(6,7),25-(7,7,7,8,8)]
   974      13.209886      13.209886      13.209886    8[6-(6,6),25-(7,7,8,8)]
   975      14.261807      14.261807      14.261807    8[6-(6,7),25-(7,7,7,8,8)]
   976      10.681665      10.681665      10.681665    8[6-(6,7),25-(7,7,8,8)]
   977       21.24524       21.24524       21.24524    8[6-(6,6),25-(7,7,7,8,8)]
   978      24.460152      24.460152      24.460152    8[6-(6,7),25-(7,7,7,8,8)]
   979      22.825658      22.825658      22.825658    8[6-(6,7),25-(7,7,7,8,8)]
   980      16.310388      16.310388      16.310388    8[6-(6,6),25-(7,7,7,8,8)]
   981      19.663441      19.663441      19.663441    8[6-(6,7),25-(7,7,8,8)]
   982       17.94523       17.94523       17.94523    8[6-(6,7),25-(7,7,7,8,8)]
   983      21.930902      21.930902      21.930902    8[6-(6,6),25-(7,7,8,8)]
   984      14.261801      14.261801      14.261801    8[6-(6,7),25-(7,7,7,8,8)]
   985      10.681654      10.681654      10.681654    8[6-(6,7),25-(7,7,8,8)]
   986       21.24524       21.24524       21.24524    8[6-(6,6),25-(7,7,7,8,8)]
   987      15.739164      15.739164      15.739164    8[6-(6,7),25-(7,7,7,8,8)]
   988      14.104679      14.104679      14.104679    8[6-(6,7),25-(7,7,7,8,8)]
   989      22.934134      22.934134      22.934134    8[6-(6,6),25-(7,7,7,8,8)]
   990      19.581082      19.581082      19.581082    8[6-(6,7),25-(7,7,8,8)]
   991      21.299299      21.299299      21.299299    8[6-(6,7),25-(7,7,7,8,8)]
   992      17.313624      17.313624      17.313624    8[6-(6,6),25-(7,7,8,8)]
   993       7.540715       7.540715       7.540715    8[6-(6,7),25-(7,7,7,8,8)]
   994      11.120857      11.120857      11.120857    8[6-(6,7),25-(7,7,8,8)]
   995      26.720275      26.720275      26.720275    8[6-(6,6),25-(7,7,7,8,8)]
   996      23.505363      23.505363      23.505363    8[6-(6,7),25-(7,7,7,8,8)]
   997      25.139851      25.139851      25.139851    8[6-(6,7),25-(7,7,7,8,8)]
   998       14.21313       14.21313       14.21313    8[6-(6,6),25-(7,7,7,8,8)]
   999      10.860083      10.860083      10.860083    8[6-(6,7),25-(7,7,8,8)]
  1000      12.578289      12.578289      12.578289    8[6-(6,7),25-(7,7,7,8,8)]
  1001       8.592621       8.592621       8.592621    8[6-(6,6),25-(7,7,8,8)]
  1002       7.540693       7.540693       7.540693    8[6-(6,7),25-(7,7,7,8,8)]
  1003       11.12084       11.12084       11.12084    8[6-(6,7),25-(7,7,8,8)]
  1004      26.720293      26.720293      26.720293    8[6-(6,6),25-(7,7,7,8,8)]
  1005      14.784352      14.784352      14.784352    8[6-(6,7),25-(7,7,7,8,8)]
  1006      16.418845      16.418845      16.418845    8[6-(6,7),25-(7,7,7,8,8)]
  1007       9.852637       9.852637       9.852637    8[6-(6,6),25-(7,7,7,8,8)]
  1008       23.94159       23.94159       23.94159    8[6-(6,7),25-(7,7,8,8)]
  1009       8.217802       8.217802       8.217802    8[6-(6,7),25-(7,7,7,8,8)]
  1010       21.67413       21.67413       21.67413    8[6-(6,6),25-(7,7,8,8)]
  1011      20.622209      20.622209      20.622209    8[6-(6,7),25-(7,7,7,8,8)]
  1012      24.202351      24.202351      24.202351    8[6-(6,7),25-(7,7,8,8)]
  1013      13.638776      13.638776      13.638776    8[6-(6,6),25-(7,7,7,8,8)]
  1014      10.423864      10.423864      10.423864    8[6-(6,7),25-(7,7,7,8,8)]
  1015      12.058358      12.058358      12.058358    8[6-(6,7),25-(7,7,7,8,8)]
  1016      18.573628      18.573628      18.573628    8[6-(6,6),25-(7,7,7,8,8)]
  1017      15.220575      15.220575      15.220575    8[6-(6,7),25-(7,7,8,8)]
  1018      16.938786      16.938786      16.938786    8[6-(6,7),25-(7,7,7,8,8)]
  1019      12.953114      12.953114      12.953114    8[6-(6,6),25-(7,7,8,8)]
  1020      20.622215      20.622215      20.622215    8[6-(6,7),25-(7,7,7,8,8)]
  1021      24.202362      24.202362      24.202362    8[6-(6,7),25-(7,7,8,8)]
  1022      13.638776      13.638776      13.638776    8[6-(6,6),25-(7,7,7,8,8)]
  1023      19.144852      19.144852      19.144852    8[6-(6,7),25-(7,7,7,8,8)]
  1024      20.779337      20.779337      20.779337    8[6-(6,7),25-(7,7,7,8,8)]
