# Supplementary material for: A collection of forcefield precursors for metal–organic frameworks
Source: RSC Adv. 2019 Nov 13;9(63):36492–507. doi: 10.1039/c9ra07327b (PMC9075174; doi:10.1039/c9ra07327b)
Supplement: RA-009-C9RA07327B-s2802 [file RA-009-C9RA07327B-s2802.txt]

XALDIY_clean

17.351000    0.000000    0.000000
8.675490    28.757282    0.000000
8.675490    0.000000    28.757282

     1      21.799961      21.799961      21.799961    25[7-(6,6),7-(6,7),7-(6,7),8-(6),8-(6),8-(6)]
     2       8.236077       8.236077       8.236077    25[7-(6,6),7-(6,7),7-(6,7),8-(6),8-(6),8-(6)]
     3      22.841888      22.841888      22.841888    25[7-(6,7),7-(6,7),8-(6),8-(6),8-(6)]
     4      13.124459      13.124459      13.124459    25[7-(6,6),7-(6,7),7-(6,7),8-(6),8-(6),8-(6)]
     5      16.911749      16.911749      16.911749    25[7-(6,6),7-(6,7),7-(6,7),8-(6),8-(6),8-(6)]
     6      14.166387      14.166387      14.166387    25[7-(6,7),7-(6,7),8-(6),8-(6),8-(6)]
     7      17.462214      17.462214      17.462214    25[7-(6,6),7-(6,7),7-(6,7),8-(6),8-(6),8-(6)]
     8      21.249415      21.249415      21.249415    25[7-(6,6),7-(6,7),7-(6,7),8-(6),8-(6),8-(6)]
     9      27.179634      27.179634      27.179634    25[7-(6,7),7-(6,7),8-(6),8-(6),8-(6)]
    10      17.462216      17.462216      17.462216    25[7-(6,6),7-(6,7),7-(6,7),8-(6),8-(6),8-(6)]
    11       12.57391       12.57391       12.57391    25[7-(6,6),7-(6,7),7-(6,7),8-(6),8-(6),8-(6)]
    12      18.504141      18.504141      18.504141    25[7-(6,7),7-(6,7),8-(6),8-(6),8-(6)]
    13       4.226529       4.226529       4.226529    25[7-(6,6),7-(6,7),7-(6,7),8-(6),8-(6),8-(6)]
    14      26.465903      26.465903      26.465903    25[7-(6,6),7-(6,7),7-(6,7),8-(6),8-(6),8-(6)]
    15      11.860092      11.860092      11.860092    25[7-(6,7),7-(6,7),8-(6),8-(6),8-(6)]
    16      21.577521      21.577521      21.577521    25[7-(6,6),7-(6,7),7-(6,7),8-(6),8-(6),8-(6)]
    17      17.790231      17.790231      17.790231    25[7-(6,6),7-(6,7),7-(6,7),8-(6),8-(6),8-(6)]
    18      20.535593      20.535593      20.535593    25[7-(6,7),7-(6,7),8-(6),8-(6),8-(6)]
    19      17.239766      17.239766      17.239766    25[7-(6,6),7-(6,7),7-(6,7),8-(6),8-(6),8-(6)]
    20      13.452565      13.452565      13.452565    25[7-(6,6),7-(6,7),7-(6,7),8-(6),8-(6),8-(6)]
    21       7.522346       7.522346       7.522346    25[7-(6,7),7-(6,7),8-(6),8-(6),8-(6)]
    22       8.564274       8.564274       8.564274    25[7-(6,6),7-(6,7),7-(6,7),8-(6),8-(6),8-(6)]
    23       22.12807       22.12807       22.12807    25[7-(6,6),7-(6,7),7-(6,7),8-(6),8-(6),8-(6)]
    24      16.197839      16.197839      16.197839    25[7-(6,7),7-(6,7),8-(6),8-(6),8-(6)]
    25      28.603106      28.603106      28.603106    1[6-(6,6)]
    26      28.964008      28.964008      28.964008    1[6-(6,6)]
    27      30.645319      30.645319      30.645319    1[6-(6,6)]
    28      23.337087      23.337087      23.337087    1[6-(6,6)]
    29      15.909131      15.909131      15.909131    1[6-(1,6,6)]
    30      25.167615      25.167615      25.167615    1[6-(1,6,6)]
    31      15.147421      15.147421      15.147421    1[6-(1,6,6)]
    32      13.875593      13.875593      13.875593    1[6-(1,6,6)]
    33      24.018978      24.018978      24.018978    1[6-(1,6,6)]
    34       22.75062       22.75062       22.75062    1[6-(1,6,6)]
    35      22.644778      22.644778      22.644778    1[6-(1,6,6)]
    36      21.371215      21.371215      21.371215    1[6-(1,6,6)]
    37      21.839693      21.839693      21.839693    1[6-(1,1,6)]
    38      21.123096      21.123096      21.123096    1[6-(1,1,6)]
    39      22.691626      22.691626      22.691626    1[6-(1,1,6)]
    40      20.314542      20.314542      20.314542    1[6-(6,7)]
    41      19.060064      19.060064      19.060064    1[6-(6,6)]
    42      18.922989      18.922989      18.922989    1[6-(6,6)]
    43      20.142765      20.142765      20.142765    1[6-(6,7)]
    44      18.404195      18.404195      18.404195    1[6-(1,6,6)]
    45      18.289678      18.289678      18.289678    1[6-(1,6,6)]
    46      24.022449      24.022449      24.022449    1[6-(6,6)]
    47      24.837945      24.837945      24.837945    1[6-(6,6)]
    48      26.682356      26.682356      26.682356    1[6-(6,6)]
    49      10.355065      10.355065      10.355065    1[6-(6,6)]
    50      11.361425      11.361425      11.361425    1[6-(1,6,6)]
    51      18.940333      18.940333      18.940333    1[6-(1,6,6)]
    52      12.574261      12.574261      12.574261    1[6-(1,6,6)]
    53      20.118466      20.118466      20.118466    1[6-(1,6,6)]
    54      20.656347      20.656347      20.656347    1[6-(1,6,6)]
    55      21.549923      21.549923      21.549923    1[6-(1,6,6)]
    56      12.728682      12.728682      12.728682    1[6-(6,7)]
    57       22.08607       22.08607       22.08607    1[6-(1,6,6)]
    58      22.974441      22.974441      22.974441    1[6-(1,6,6)]
    59      14.182697      14.182697      14.182697    1[6-(6,6)]
    60       22.43309       22.43309       22.43309    1[6-(1,1,6)]
    61      23.868018      23.868018      23.868018    1[6-(1,1,6)]
    62      23.250322      23.250322      23.250322    1[6-(1,1,6)]
    63      17.213915      17.213915      17.213915    1[6-(6,6)]
    64      15.673146      15.673146      15.673146    1[6-(6,7)]
    65      16.676036      16.676036      16.676036    1[6-(1,6,6)]
    66      16.571929      16.571929      16.571929    1[6-(1,6,6)]
    67      19.946699      19.946699      19.946699    1[6-(6,6)]
    68      18.020738      18.020738      18.020738    1[6-(6,6)]
    69      17.274645      17.274645      17.274645    1[6-(6,6)]
    70      18.617613      18.617613      18.617613    1[6-(6,6)]
    71      16.955379      16.955379      16.955379    1[6-(1,6,6)]
    72      33.098749      33.098749      33.098749    1[6-(1,6,6)]
    73      16.455671      16.455671      16.455671    1[6-(1,6,6)]
    74      16.906797      16.906797      16.906797    1[6-(1,6,6)]
    75      31.549306      31.549306      31.549306    1[6-(1,6,6)]
    76       31.96226       31.96226       31.96226    1[6-(1,6,6)]
    77      15.704374      15.704374      15.704374    1[6-(1,6,6)]
    78      15.345208      15.345208      15.345208    1[6-(1,6,6)]
    79      13.809645      13.809645      13.809645    1[6-(1,1,6)]
    80      30.855267      30.855267      30.855267    1[6-(1,1,6)]
    81      30.369439      30.369439      30.369439    1[6-(1,1,6)]
    82      11.252111      11.252111      11.252111    1[6-(6,6)]
    83      11.613011      11.613011      11.613011    1[6-(6,6)]
    84      13.294323      13.294323      13.294323    1[6-(6,6)]
    85      14.661583      14.661583      14.661583    1[6-(6,6)]
    86      15.909123      15.909123      15.909123    1[6-(1,6,6)]
    87      16.492116      16.492116      16.492116    1[6-(1,6,6)]
    88      15.147415      15.147415      15.147415    1[6-(1,6,6)]
    89      13.875586      13.875586      13.875586    1[6-(1,6,6)]
    90       15.34348       15.34348       15.34348    1[6-(1,6,6)]
    91      14.075122      14.075122      14.075122    1[6-(1,6,6)]
    92      13.969282      13.969282      13.969282    1[6-(1,6,6)]
    93      12.695718      12.695718      12.695718    1[6-(1,6,6)]
    94      13.164195      13.164195      13.164195    1[6-(1,1,6)]
    95      12.447599      12.447599      12.447599    1[6-(1,1,6)]
    96       14.01613       14.01613       14.01613    1[6-(1,1,6)]
    97       11.63904       11.63904       11.63904    1[6-(6,7)]
    98      10.384563      10.384563      10.384563    1[6-(6,6)]
    99      10.247492      10.247492      10.247492    1[6-(6,6)]
   100      11.467266      11.467266      11.467266    1[6-(6,7)]
   101       9.728697       9.728697       9.728697    1[6-(1,6,6)]
   102       9.614181       9.614181       9.614181    1[6-(1,6,6)]
   103       15.34695       15.34695       15.34695    1[6-(6,6)]
   104      16.162448      16.162448      16.162448    1[6-(6,6)]
   105      18.006859      18.006859      18.006859    1[6-(6,6)]
   106      19.030568      19.030568      19.030568    1[6-(6,6)]
   107      20.036924      20.036924      20.036924    1[6-(1,6,6)]
   108      18.940341      18.940341      18.940341    1[6-(1,6,6)]
   109      21.249759      21.249759      21.249759    1[6-(1,6,6)]
   110      20.118473      20.118473      20.118473    1[6-(1,6,6)]
   111      20.656354      20.656354      20.656354    1[6-(1,6,6)]
   112      21.549931      21.549931      21.549931    1[6-(1,6,6)]
   113      21.404185      21.404185      21.404185    1[6-(6,7)]
   114      22.086076      22.086076      22.086076    1[6-(1,6,6)]
   115      22.974447      22.974447      22.974447    1[6-(1,6,6)]
   116      22.858198      22.858198      22.858198    1[6-(6,6)]
   117      22.433095      22.433095      22.433095    1[6-(1,1,6)]
   118      23.868023      23.868023      23.868023    1[6-(1,1,6)]
   119      23.250328      23.250328      23.250328    1[6-(1,1,6)]
   120       8.538419       8.538419       8.538419    1[6-(6,6)]
   121       6.997651       6.997651       6.997651    1[6-(6,7)]
   122      25.351537      25.351537      25.351537    1[6-(1,6,6)]
   123       7.896431       7.896431       7.896431    1[6-(1,6,6)]
   124        11.2712        11.2712        11.2712    1[6-(6,6)]
   125        9.34524        9.34524        9.34524    1[6-(6,6)]
   126       8.599146       8.599146       8.599146    1[6-(6,6)]
   127       9.942113       9.942113       9.942113    1[6-(6,6)]
   128      16.955386      16.955386      16.955386    1[6-(1,6,6)]
   129      15.747756      15.747756      15.747756    1[6-(1,6,6)]
   130      16.455676      16.455676      16.455676    1[6-(1,6,6)]
   131      16.906802      16.906802      16.906802    1[6-(1,6,6)]
   132      14.198311      14.198311      14.198311    1[6-(1,6,6)]
   133      14.611264      14.611264      14.611264    1[6-(1,6,6)]
   134      15.704376      15.704376      15.704376    1[6-(1,6,6)]
   135      15.345211      15.345211      15.345211    1[6-(1,6,6)]
   136      13.809647      13.809647      13.809647    1[6-(1,1,6)]
   137      13.504269      13.504269      13.504269    1[6-(1,1,6)]
   138      13.018442      13.018442      13.018442    1[6-(1,1,6)]
   139      15.589867      15.589867      15.589867    1[6-(6,6)]
   140      15.950767      15.950767      15.950767    1[6-(6,6)]
   141      17.632078      17.632078      17.632078    1[6-(6,6)]
   142      18.999337      18.999337      18.999337    1[6-(6,6)]
   143      28.922366      28.922366      28.922366    1[6-(1,6,6)]
   144      20.829869      20.829869      20.829869    1[6-(1,6,6)]
   145      28.160657      28.160657      28.160657    1[6-(1,6,6)]
   146      26.888828      26.888828      26.888828    1[6-(1,6,6)]
   147      19.681232      19.681232      19.681232    1[6-(1,6,6)]
   148      18.412874      18.412874      18.412874    1[6-(1,6,6)]
   149      18.307033      18.307033      18.307033    1[6-(1,6,6)]
   150      17.033469      17.033469      17.033469    1[6-(1,6,6)]
   151      17.501945      17.501945      17.501945    1[6-(1,1,6)]
   152      16.785349      16.785349      16.785349    1[6-(1,1,6)]
   153      18.353879      18.353879      18.353879    1[6-(1,1,6)]
   154      15.976794      15.976794      15.976794    1[6-(6,7)]
   155      14.722316      14.722316      14.722316    1[6-(6,6)]
   156      14.585244      14.585244      14.585244    1[6-(6,6)]
   157       15.80502       15.80502       15.80502    1[6-(6,7)]
   158      14.066447      14.066447      14.066447    1[6-(1,6,6)]
   159      13.951931      13.951931      13.951931    1[6-(1,6,6)]
   160        19.6847        19.6847        19.6847    1[6-(6,6)]
   161      20.500197      20.500197      20.500197    1[6-(6,6)]
   162      22.344608      22.344608      22.344608    1[6-(6,6)]
   163      23.368318      23.368318      23.368318    1[6-(6,6)]
   164       7.023679       7.023679       7.023679    1[6-(1,6,6)]
   165       5.927096       5.927096       5.927096    1[6-(1,6,6)]
   166       8.236513       8.236513       8.236513    1[6-(1,6,6)]
   167       7.105228       7.105228       7.105228    1[6-(1,6,6)]
   168        7.64311        7.64311        7.64311    1[6-(1,6,6)]
   169       8.536687       8.536687       8.536687    1[6-(1,6,6)]
   170       8.390935       8.390935       8.390935    1[6-(6,7)]
   171       9.072832       9.072832       9.072832    1[6-(1,6,6)]
   172       9.961203       9.961203       9.961203    1[6-(1,6,6)]
   173        9.84495        9.84495        9.84495    1[6-(6,6)]
   174       9.419853       9.419853       9.419853    1[6-(1,1,6)]
   175      10.854781      10.854781      10.854781    1[6-(1,1,6)]
   176      10.237086      10.237086      10.237086    1[6-(1,1,6)]
   177      12.876168      12.876168      12.876168    1[6-(6,6)]
   178      11.335399      11.335399      11.335399    1[6-(6,7)]
   179      12.338288      12.338288      12.338288    1[6-(1,6,6)]
   180      12.234183      12.234183      12.234183    1[6-(1,6,6)]
   181      24.284447      24.284447      24.284447    1[6-(6,6)]
   182      22.358486      22.358486      22.358486    1[6-(6,6)]
   183      21.612392      21.612392      21.612392    1[6-(6,6)]
   184      22.955358      22.955358      22.955358    1[6-(6,6)]
   185      21.293142      21.293142      21.293142    1[6-(1,6,6)]
   186      20.085512      20.085512      20.085512    1[6-(1,6,6)]
   187      20.793434      20.793434      20.793434    1[6-(1,6,6)]
   188      21.244559      21.244559      21.244559    1[6-(1,6,6)]
   189      18.536069      18.536069      18.536069    1[6-(1,6,6)]
   190      18.949022      18.949022      18.949022    1[6-(1,6,6)]
   191      20.042135      20.042135      20.042135    1[6-(1,6,6)]
   192       19.68297       19.68297       19.68297    1[6-(1,6,6)]
   193      18.147406      18.147406      18.147406    1[6-(1,1,6)]
   194      17.842028      17.842028      17.842028    1[6-(1,1,6)]
   195      17.356201      17.356201      17.356201    1[6-(1,1,6)]
   196       15.58987       15.58987       15.58987    1[6-(6,6)]
   197      15.950771      15.950771      15.950771    1[6-(6,6)]
   198      17.632084      17.632084      17.632084    1[6-(6,6)]
   199      27.674833      27.674833      27.674833    1[6-(6,6)]
   200      28.922368      28.922368      28.922368    1[6-(1,6,6)]
   201      12.154362      12.154362      12.154362    1[6-(1,6,6)]
   202      28.160659      28.160659      28.160659    1[6-(1,6,6)]
   203      26.888831      26.888831      26.888831    1[6-(1,6,6)]
   204      11.005727      11.005727      11.005727    1[6-(1,6,6)]
   205      27.088368      27.088368      27.088368    1[6-(1,6,6)]
   206      26.982528      26.982528      26.982528    1[6-(1,6,6)]
   207      25.708964      25.708964      25.708964    1[6-(1,6,6)]
   208      26.177442      26.177442      26.177442    1[6-(1,1,6)]
   209      25.460846      25.460846      25.460846    1[6-(1,1,6)]
   210      27.029376      27.029376      27.029376    1[6-(1,1,6)]
   211      24.652288      24.652288      24.652288    1[6-(6,7)]
   212      23.397811      23.397811      23.397811    1[6-(6,6)]
   213      23.260737      23.260737      23.260737    1[6-(6,6)]
   214      24.480512      24.480512      24.480512    1[6-(6,7)]
   215      22.741944      22.741944      22.741944    1[6-(1,6,6)]
   216      22.627427      22.627427      22.627427    1[6-(1,6,6)]
   217      11.009199      11.009199      11.009199    1[6-(6,6)]
   218      11.824696      11.824696      11.824696    1[6-(6,6)]
   219      13.669107      13.669107      13.669107    1[6-(6,6)]
   220      14.692815      14.692815      14.692815    1[6-(6,6)]
   221       15.69917       15.69917       15.69917    1[6-(1,6,6)]
   222       5.927097       5.927097       5.927097    1[6-(1,6,6)]
   223      16.912006      16.912006      16.912006    1[6-(1,6,6)]
   224       7.105231       7.105231       7.105231    1[6-(1,6,6)]
   225       7.643111       7.643111       7.643111    1[6-(1,6,6)]
   226       8.536687       8.536687       8.536687    1[6-(1,6,6)]
   227      17.066432      17.066432      17.066432    1[6-(6,7)]
   228       9.072834       9.072834       9.072834    1[6-(1,6,6)]
   229       9.961205       9.961205       9.961205    1[6-(1,6,6)]
   230      18.520445      18.520445      18.520445    1[6-(6,6)]
   231       9.419852       9.419852       9.419852    1[6-(1,1,6)]
   232       10.85478       10.85478       10.85478    1[6-(1,1,6)]
   233      10.237084      10.237084      10.237084    1[6-(1,1,6)]
   234      21.551666      21.551666      21.551666    1[6-(6,6)]
   235      20.010898      20.010898      20.010898    1[6-(6,7)]
   236      21.013784      21.013784      21.013784    1[6-(1,6,6)]
   237      20.909677      20.909677      20.909677    1[6-(1,6,6)]
   238      15.608952      15.608952      15.608952    1[6-(6,6)]
   239      13.682992      13.682992      13.682992    1[6-(6,6)]
   240        12.9369        12.9369        12.9369    1[6-(6,6)]
   241      14.279868      14.279868      14.279868    1[6-(6,6)]
   242      21.293142      21.293142      21.293142    1[6-(1,6,6)]
   243      20.085513      20.085513      20.085513    1[6-(1,6,6)]
   244      20.793433      20.793433      20.793433    1[6-(1,6,6)]
   245       21.24456       21.24456       21.24456    1[6-(1,6,6)]
   246      18.536068      18.536068      18.536068    1[6-(1,6,6)]
   247      18.949023      18.949023      18.949023    1[6-(1,6,6)]
   248      20.042135      20.042135      20.042135    1[6-(1,6,6)]
   249      19.682969      19.682969      19.682969    1[6-(1,6,6)]
   250      18.147406      18.147406      18.147406    1[6-(1,1,6)]
   251      17.842029      17.842029      17.842029    1[6-(1,1,6)]
   252        17.3562        17.3562        17.3562    1[6-(1,1,6)]
   253       6.098874       6.098874       6.098874    1[6-(6,6)]
   254       5.737972       5.737972       5.737972    1[6-(6,6)]
   255       4.056661       4.056661       4.056661    1[6-(6,6)]
   256      11.364893      11.364893      11.364893    1[6-(6,6)]
   257      18.792849      18.792849      18.792849    1[6-(1,6,6)]
   258       9.534365       9.534365       9.534365    1[6-(1,6,6)]
   259      19.554559      19.554559      19.554559    1[6-(1,6,6)]
   260      20.826387      20.826387      20.826387    1[6-(1,6,6)]
   261      10.683002      10.683002      10.683002    1[6-(1,6,6)]
   262       11.95136       11.95136       11.95136    1[6-(1,6,6)]
   263      12.057202      12.057202      12.057202    1[6-(1,6,6)]
   264      13.330765      13.330765      13.330765    1[6-(1,6,6)]
   265      12.862287      12.862287      12.862287    1[6-(1,1,6)]
   266      13.578884      13.578884      13.578884    1[6-(1,1,6)]
   267      12.010354      12.010354      12.010354    1[6-(1,1,6)]
   268      14.387438      14.387438      14.387438    1[6-(6,7)]
   269      15.641916      15.641916      15.641916    1[6-(6,6)]
   270      15.778991      15.778991      15.778991    1[6-(6,6)]
   271      14.559215      14.559215      14.559215    1[6-(6,7)]
   272      16.297785      16.297785      16.297785    1[6-(1,6,6)]
   273      16.412302      16.412302      16.412302    1[6-(1,6,6)]
   274      10.679531      10.679531      10.679531    1[6-(6,6)]
   275       9.864035       9.864035       9.864035    1[6-(6,6)]
   276       8.019624       8.019624       8.019624    1[6-(6,6)]
   277      24.346915      24.346915      24.346915    1[6-(6,6)]
   278      23.340555      23.340555      23.340555    1[6-(1,6,6)]
   279      15.761647      15.761647      15.761647    1[6-(1,6,6)]
   280      22.127719      22.127719      22.127719    1[6-(1,6,6)]
   281      14.583514      14.583514      14.583514    1[6-(1,6,6)]
   282      14.045633      14.045633      14.045633    1[6-(1,6,6)]
   283      13.152057      13.152057      13.152057    1[6-(1,6,6)]
   284      21.973298      21.973298      21.973298    1[6-(6,7)]
   285       12.61591       12.61591       12.61591    1[6-(1,6,6)]
   286      11.727539      11.727539      11.727539    1[6-(1,6,6)]
   287      20.519283      20.519283      20.519283    1[6-(6,6)]
   288       12.26889       12.26889       12.26889    1[6-(1,1,6)]
   289      10.833962      10.833962      10.833962    1[6-(1,1,6)]
   290      11.451658      11.451658      11.451658    1[6-(1,1,6)]
   291      17.488065      17.488065      17.488065    1[6-(6,6)]
   292      19.028834      19.028834      19.028834    1[6-(6,7)]
   293      18.025944      18.025944      18.025944    1[6-(1,6,6)]
   294      18.130051      18.130051      18.130051    1[6-(1,6,6)]
   295      14.755281      14.755281      14.755281    1[6-(6,6)]
   296      16.681242      16.681242      16.681242    1[6-(6,6)]
   297      17.427335      17.427335      17.427335    1[6-(6,6)]
   298      16.084367      16.084367      16.084367    1[6-(6,6)]
   299      17.746601      17.746601      17.746601    1[6-(1,6,6)]
   300       1.603231       1.603231       1.603231    1[6-(1,6,6)]
   301      18.246309      18.246309      18.246309    1[6-(1,6,6)]
   302      17.795183      17.795183      17.795183    1[6-(1,6,6)]
   303       3.152674       3.152674       3.152674    1[6-(1,6,6)]
   304        2.73972        2.73972        2.73972    1[6-(1,6,6)]
   305      18.997606      18.997606      18.997606    1[6-(1,6,6)]
   306      19.356772      19.356772      19.356772    1[6-(1,6,6)]
   307      20.892335      20.892335      20.892335    1[6-(1,1,6)]
   308       3.846713       3.846713       3.846713    1[6-(1,1,6)]
   309       4.332541       4.332541       4.332541    1[6-(1,1,6)]
   310      23.449869      23.449869      23.449869    1[6-(6,6)]
   311       5.737969       5.737969       5.737969    1[6-(6,6)]
   312      21.407657      21.407657      21.407657    1[6-(6,6)]
   313      20.040397      20.040397      20.040397    1[6-(6,6)]
   314      18.792857      18.792857      18.792857    1[6-(1,6,6)]
   315      18.209864      18.209864      18.209864    1[6-(1,6,6)]
   316      19.554565      19.554565      19.554565    1[6-(1,6,6)]
   317      20.826394      20.826394      20.826394    1[6-(1,6,6)]
   318        19.3585        19.3585        19.3585    1[6-(1,6,6)]
   319      20.626858      20.626858      20.626858    1[6-(1,6,6)]
   320      20.732698      20.732698      20.732698    1[6-(1,6,6)]
   321      22.006262      22.006262      22.006262    1[6-(1,6,6)]
   322      21.537785      21.537785      21.537785    1[6-(1,1,6)]
   323      22.254381      22.254381      22.254381    1[6-(1,1,6)]
   324       20.68585       20.68585       20.68585    1[6-(1,1,6)]
   325       23.06294       23.06294       23.06294    1[6-(6,7)]
   326      24.317417      24.317417      24.317417    1[6-(6,6)]
   327      24.454488      24.454488      24.454488    1[6-(6,6)]
   328      23.234714      23.234714      23.234714    1[6-(6,7)]
   329      24.973283      24.973283      24.973283    1[6-(1,6,6)]
   330      25.087799      25.087799      25.087799    1[6-(1,6,6)]
   331       19.35503       19.35503       19.35503    1[6-(6,6)]
   332      18.539532      18.539532      18.539532    1[6-(6,6)]
   333      16.695121      16.695121      16.695121    1[6-(6,6)]
   334      15.671412      15.671412      15.671412    1[6-(6,6)]
   335      14.665056      14.665056      14.665056    1[6-(1,6,6)]
   336      15.761639      15.761639      15.761639    1[6-(1,6,6)]
   337      13.452221      13.452221      13.452221    1[6-(1,6,6)]
   338      14.583507      14.583507      14.583507    1[6-(1,6,6)]
   339      14.045626      14.045626      14.045626    1[6-(1,6,6)]
   340      13.152049      13.152049      13.152049    1[6-(1,6,6)]
   341      13.297795      13.297795      13.297795    1[6-(6,7)]
   342      12.615904      12.615904      12.615904    1[6-(1,6,6)]
   343      11.727533      11.727533      11.727533    1[6-(1,6,6)]
   344      11.843782      11.843782      11.843782    1[6-(6,6)]
   345      12.268885      12.268885      12.268885    1[6-(1,1,6)]
   346      10.833957      10.833957      10.833957    1[6-(1,1,6)]
   347      11.451652      11.451652      11.451652    1[6-(1,1,6)]
   348      26.163561      26.163561      26.163561    1[6-(6,6)]
   349      27.704329      27.704329      27.704329    1[6-(6,7)]
   350       9.350443       9.350443       9.350443    1[6-(1,6,6)]
   351       9.454549       9.454549       9.454549    1[6-(1,6,6)]
   352       23.43078       23.43078       23.43078    1[6-(6,6)]
   353       25.35674       25.35674       25.35674    1[6-(6,6)]
   354      26.102834      26.102834      26.102834    1[6-(6,6)]
   355      24.759867      24.759867      24.759867    1[6-(6,6)]
   356      17.746594      17.746594      17.746594    1[6-(1,6,6)]
   357      18.954224      18.954224      18.954224    1[6-(1,6,6)]
   358      18.246304      18.246304      18.246304    1[6-(1,6,6)]
   359      17.795178      17.795178      17.795178    1[6-(1,6,6)]
   360      20.503669      20.503669      20.503669    1[6-(1,6,6)]
   361      20.090716      20.090716      20.090716    1[6-(1,6,6)]
   362      18.997604      18.997604      18.997604    1[6-(1,6,6)]
   363      19.356769      19.356769      19.356769    1[6-(1,6,6)]
   364      20.892333      20.892333      20.892333    1[6-(1,1,6)]
   365      21.197711      21.197711      21.197711    1[6-(1,1,6)]
   366      21.683538      21.683538      21.683538    1[6-(1,1,6)]
   367      19.112113      19.112113      19.112113    1[6-(6,6)]
   368      18.751213      18.751213      18.751213    1[6-(6,6)]
   369      17.069902      17.069902      17.069902    1[6-(6,6)]
   370      15.702643      15.702643      15.702643    1[6-(6,6)]
   371       5.779614       5.779614       5.779614    1[6-(1,6,6)]
   372      13.872111      13.872111      13.872111    1[6-(1,6,6)]
   373       6.541323       6.541323       6.541323    1[6-(1,6,6)]
   374       7.813152       7.813152       7.813152    1[6-(1,6,6)]
   375      15.020748      15.020748      15.020748    1[6-(1,6,6)]
   376      16.289106      16.289106      16.289106    1[6-(1,6,6)]
   377      16.394947      16.394947      16.394947    1[6-(1,6,6)]
   378      17.668511      17.668511      17.668511    1[6-(1,6,6)]
   379      17.200035      17.200035      17.200035    1[6-(1,1,6)]
   380      17.916631      17.916631      17.916631    1[6-(1,1,6)]
   381      16.348101      16.348101      16.348101    1[6-(1,1,6)]
   382      18.725186      18.725186      18.725186    1[6-(6,7)]
   383      19.979664      19.979664      19.979664    1[6-(6,6)]
   384      20.116736      20.116736      20.116736    1[6-(6,6)]
   385       18.89696       18.89696       18.89696    1[6-(6,7)]
   386      20.635533      20.635533      20.635533    1[6-(1,6,6)]
   387      20.750049      20.750049      20.750049    1[6-(1,6,6)]
   388       15.01728       15.01728       15.01728    1[6-(6,6)]
   389      14.201783      14.201783      14.201783    1[6-(6,6)]
   390      12.357372      12.357372      12.357372    1[6-(6,6)]
   391      11.333662      11.333662      11.333662    1[6-(6,6)]
   392      27.678301      27.678301      27.678301    1[6-(1,6,6)]
   393      28.774884      28.774884      28.774884    1[6-(1,6,6)]
   394      26.465467      26.465467      26.465467    1[6-(1,6,6)]
   395      27.596752      27.596752      27.596752    1[6-(1,6,6)]
   396       27.05887       27.05887       27.05887    1[6-(1,6,6)]
   397      26.165293      26.165293      26.165293    1[6-(1,6,6)]
   398      26.311045      26.311045      26.311045    1[6-(6,7)]
   399      25.629148      25.629148      25.629148    1[6-(1,6,6)]
   400      24.740777      24.740777      24.740777    1[6-(1,6,6)]
   401       24.85703       24.85703       24.85703    1[6-(6,6)]
   402      25.282127      25.282127      25.282127    1[6-(1,1,6)]
   403      23.847199      23.847199      23.847199    1[6-(1,1,6)]
   404      24.464894      24.464894      24.464894    1[6-(1,1,6)]
   405      21.825812      21.825812      21.825812    1[6-(6,6)]
   406      23.366581      23.366581      23.366581    1[6-(6,7)]
   407      22.363692      22.363692      22.363692    1[6-(1,6,6)]
   408      22.467797      22.467797      22.467797    1[6-(1,6,6)]
   409      10.417533      10.417533      10.417533    1[6-(6,6)]
   410      12.343494      12.343494      12.343494    1[6-(6,6)]
   411      13.089588      13.089588      13.089588    1[6-(6,6)]
   412      11.746622      11.746622      11.746622    1[6-(6,6)]
   413      13.408838      13.408838      13.408838    1[6-(1,6,6)]
   414      14.616468      14.616468      14.616468    1[6-(1,6,6)]
   415      13.908546      13.908546      13.908546    1[6-(1,6,6)]
   416      13.457421      13.457421      13.457421    1[6-(1,6,6)]
   417      16.165911      16.165911      16.165911    1[6-(1,6,6)]
   418      15.752958      15.752958      15.752958    1[6-(1,6,6)]
   419      14.659845      14.659845      14.659845    1[6-(1,6,6)]
   420       15.01901       15.01901       15.01901    1[6-(1,6,6)]
   421      16.554574      16.554574      16.554574    1[6-(1,1,6)]
   422      16.859952      16.859952      16.859952    1[6-(1,1,6)]
   423      17.345779      17.345779      17.345779    1[6-(1,1,6)]
   424       19.11211       19.11211       19.11211    1[6-(6,6)]
   425      18.751209      18.751209      18.751209    1[6-(6,6)]
   426      17.069896      17.069896      17.069896    1[6-(6,6)]
   427       7.027147       7.027147       7.027147    1[6-(6,6)]
   428       5.779612       5.779612       5.779612    1[6-(1,6,6)]
   429      22.547618      22.547618      22.547618    1[6-(1,6,6)]
   430       6.541321       6.541321       6.541321    1[6-(1,6,6)]
   431       7.813149       7.813149       7.813149    1[6-(1,6,6)]
   432      23.696253      23.696253      23.696253    1[6-(1,6,6)]
   433       7.613612       7.613612       7.613612    1[6-(1,6,6)]
   434       7.719452       7.719452       7.719452    1[6-(1,6,6)]
   435       8.993016       8.993016       8.993016    1[6-(1,6,6)]
   436       8.524538       8.524538       8.524538    1[6-(1,1,6)]
   437       9.241134       9.241134       9.241134    1[6-(1,1,6)]
   438       7.672604       7.672604       7.672604    1[6-(1,1,6)]
   439      10.049692      10.049692      10.049692    1[6-(6,7)]
   440      11.304169      11.304169      11.304169    1[6-(6,6)]
   441      11.441243      11.441243      11.441243    1[6-(6,6)]
   442      10.221468      10.221468      10.221468    1[6-(6,7)]
   443      11.960036      11.960036      11.960036    1[6-(1,6,6)]
   444      12.074553      12.074553      12.074553    1[6-(1,6,6)]
   445      23.692781      23.692781      23.692781    1[6-(6,6)]
   446      22.877284      22.877284      22.877284    1[6-(6,6)]
   447      21.032873      21.032873      21.032873    1[6-(6,6)]
   448      20.009165      20.009165      20.009165    1[6-(6,6)]
   449       19.00281       19.00281       19.00281    1[6-(1,6,6)]
   450      28.774883      28.774883      28.774883    1[6-(1,6,6)]
   451      17.789974      17.789974      17.789974    1[6-(1,6,6)]
   452      27.596749      27.596749      27.596749    1[6-(1,6,6)]
   453      27.058869      27.058869      27.058869    1[6-(1,6,6)]
   454      26.165293      26.165293      26.165293    1[6-(1,6,6)]
   455      17.635548      17.635548      17.635548    1[6-(6,7)]
   456      25.629146      25.629146      25.629146    1[6-(1,6,6)]
   457      24.740775      24.740775      24.740775    1[6-(1,6,6)]
   458      16.181535      16.181535      16.181535    1[6-(6,6)]
   459      25.282128      25.282128      25.282128    1[6-(1,1,6)]
   460        23.8472        23.8472        23.8472    1[6-(1,1,6)]
   461      24.464896      24.464896      24.464896    1[6-(1,1,6)]
   462      13.150314      13.150314      13.150314    1[6-(6,6)]
   463      14.691082      14.691082      14.691082    1[6-(6,7)]
   464      13.688196      13.688196      13.688196    1[6-(1,6,6)]
   465      13.792303      13.792303      13.792303    1[6-(1,6,6)]
   466      19.093028      19.093028      19.093028    1[6-(6,6)]
   467      21.018988      21.018988      21.018988    1[6-(6,6)]
   468       21.76508       21.76508       21.76508    1[6-(6,6)]
   469      20.422112      20.422112      20.422112    1[6-(6,6)]
   470      13.408838      13.408838      13.408838    1[6-(1,6,6)]
   471      14.616467      14.616467      14.616467    1[6-(1,6,6)]
   472      13.908547      13.908547      13.908547    1[6-(1,6,6)]
   473       13.45742       13.45742       13.45742    1[6-(1,6,6)]
   474      16.165912      16.165912      16.165912    1[6-(1,6,6)]
   475      15.752957      15.752957      15.752957    1[6-(1,6,6)]
   476      14.659845      14.659845      14.659845    1[6-(1,6,6)]
   477      15.019011      15.019011      15.019011    1[6-(1,6,6)]
   478      16.554574      16.554574      16.554574    1[6-(1,1,6)]
   479      16.859951      16.859951      16.859951    1[6-(1,1,6)]
   480       17.34578       17.34578       17.34578    1[6-(1,1,6)]
   481      30.083146      30.083146      30.083146    6[6-(1,6),6-(6,6),8-(25)]
   482      29.300616      29.300616      29.300616    6[1-(0),6-(1,6),6-(6,8)]
   483      29.514034      29.514034      29.514034    6[1-(0),6-(1,6),6-(1,6)]
   484      30.511716      30.511716      30.511716    6[1-(0),6-(1,6),6-(1,6)]
   485      22.641312      22.641312      22.641312    6[1-(0),6-(1,6),6-(6,6)]
   486      31.129411      31.129411      31.129411    6[6-(1,6),6-(6,8),6-(7,8)]
   487      23.356172      23.356172      23.356172    6[6-(6,6),7-(7,25),8-(25)]
   488      23.666754      23.666754      23.666754    6[6-(1,1,6),7-(7,25),8-(25)]
   489      24.338237      24.338237      24.338237    6[1-(0),1-(0),6-(1,1,6),6-(7,8)]
   490      23.415163      23.415163      23.415163    6[1-(0),1-(0),6-(1,1,6),6-(1,1,6)]
   491      23.154898      23.154898      23.154898    6[1-(0),1-(0),6-(1,1,6),6-(1,1,6)]
   492      22.230089      22.230089      22.230089    6[1-(0),1-(0),6-(1,1,1),6-(1,1,6)]
   493      21.945533      21.945533      21.945533    6[1-(0),1-(0),1-(0),6-(1,1,6)]
   494       20.02478       20.02478       20.02478    6[1-(0),6-(1,6),7-(6,25)]
   495      19.294302      19.294302      19.294302    6[1-(0),6-(1,7),6-(6,6)]
   496      18.896964      18.896964      18.896964    6[6-(1,1,6),6-(1,6),6-(1,6)]
   497      19.209281      19.209281      19.209281    6[1-(0),6-(1,7),6-(6,6)]
   498      19.929348      19.929348      19.929348    6[1-(0),6-(1,6),7-(6,25)]
   499      18.109228      18.109228      18.109228    6[1-(0),1-(0),6-(1,1,6),6-(6,6)]
   500      25.391443      25.391443      25.391443    6[6-(1,6),6-(6,6),8-(25)]
   501      24.780688      24.780688      24.780688    6[1-(0),6-(1,6),6-(6,8)]
   502      25.263045      25.263045      25.263045    6[1-(0),6-(1,6),6-(1,6)]
   503      26.357893      26.357893      26.357893    6[1-(0),6-(1,6),6-(1,6)]
   504      26.958237      26.958237      26.958237    6[1-(0),6-(1,6),6-(6,6)]
   505      26.519258      26.519258      26.519258    6[6-(1,6),6-(6,8),6-(7,8)]
   506        9.90394        9.90394        9.90394    6[6-(6,6),7-(7,25),8-(25)]
   507      10.100008      10.100008      10.100008    6[6-(1,1,6),7-(7,25),8-(25)]
   508      19.558028      19.558028      19.558028    6[1-(0),1-(0),6-(1,1,6),6-(7,8)]
   509      20.588678      20.588678      20.588678    6[1-(0),1-(0),6-(1,1,6),6-(1,1,6)]
   510       21.30701       21.30701       21.30701    6[1-(0),1-(0),6-(1,1,6),6-(1,1,6)]
   511      13.660431      13.660431      13.660431    6[1-(0),6-(1,6),7-(6,25)]
   512      22.323779      22.323779      22.323779    6[1-(0),1-(0),6-(1,1,1),6-(1,1,6)]
   513        14.5141        14.5141        14.5141    6[1-(0),6-(1,7),6-(6,6)]
   514      23.040375      23.040375      23.040375    6[1-(0),1-(0),1-(0),6-(1,1,6)]
   515      15.855333      15.855333      15.855333    6[6-(1,1,6),6-(1,6),6-(1,6)]
   516      16.285637      16.285637      16.285637    6[1-(0),6-(1,7),6-(6,6)]
   517      15.366033      15.366033      15.366033    6[1-(0),6-(1,6),7-(6,25)]
   518      16.825254      16.825254      16.825254    6[1-(0),1-(0),6-(1,1,6),6-(6,6)]
   519        20.4707        20.4707        20.4707    6[6-(1,6),6-(6,6),8-(25)]
   520      19.679494      19.679494      19.679494    6[1-(0),6-(1,6),6-(6,8)]
   521      18.534328      18.534328      18.534328    6[1-(0),6-(1,6),6-(1,6)]
   522      18.095347      18.095347      18.095347    6[1-(0),6-(1,6),6-(1,6)]
   523      18.890024      18.890024      18.890024    6[1-(0),6-(1,6),6-(6,6)]
   524      20.076832      20.076832      20.076832    6[6-(1,6),6-(6,8),6-(7,8)]
   525        20.8958        20.8958        20.8958    6[6-(6,6),7-(7,25),8-(25)]
   526      32.463702      32.463702      32.463702    6[6-(1,1,6),7-(7,25),8-(25)]
   527      16.063538      16.063538      16.063538    6[1-(0),1-(0),6-(1,1,6),6-(7,8)]
   528      16.190201      16.190201      16.190201    6[1-(0),1-(0),6-(1,1,6),6-(1,1,6)]
   529      14.901022      14.901022      14.901022    6[1-(0),1-(0),6-(1,1,6),6-(1,1,6)]
   530      15.027685      15.027685      15.027685    6[1-(0),1-(0),6-(1,1,1),6-(1,1,6)]
   531       31.07736       31.07736       31.07736    6[1-(0),1-(0),1-(0),6-(1,1,6)]
   532      12.732152      12.732152      12.732152    6[6-(1,6),6-(6,6),8-(25)]
   533      11.949621      11.949621      11.949621    6[1-(0),6-(1,6),6-(6,8)]
   534      12.163038      12.163038      12.163038    6[1-(0),6-(1,6),6-(1,6)]
   535      13.160721      13.160721      13.160721    6[1-(0),6-(1,6),6-(1,6)]
   536      13.965807      13.965807      13.965807    6[1-(0),6-(1,6),6-(6,6)]
   537      13.778417      13.778417      13.778417    6[6-(1,6),6-(6,8),6-(7,8)]
   538       14.68067       14.68067       14.68067    6[6-(6,6),7-(7,25),8-(25)]
   539      14.991254      14.991254      14.991254    6[6-(1,1,6),7-(7,25),8-(25)]
   540      15.662738      15.662738      15.662738    6[1-(0),1-(0),6-(1,1,6),6-(7,8)]
   541      14.739666      14.739666      14.739666    6[1-(0),1-(0),6-(1,1,6),6-(1,1,6)]
   542      14.479401      14.479401      14.479401    6[1-(0),1-(0),6-(1,1,6),6-(1,1,6)]
   543      13.554593      13.554593      13.554593    6[1-(0),1-(0),6-(1,1,1),6-(1,1,6)]
   544      13.270036      13.270036      13.270036    6[1-(0),1-(0),1-(0),6-(1,1,6)]
   545      11.349279      11.349279      11.349279    6[1-(0),6-(1,6),7-(6,25)]
   546      10.618802      10.618802      10.618802    6[1-(0),6-(1,7),6-(6,6)]
   547      10.221465      10.221465      10.221465    6[6-(1,1,6),6-(1,6),6-(1,6)]
   548      10.533783      10.533783      10.533783    6[1-(0),6-(1,7),6-(6,6)]
   549      11.253849      11.253849      11.253849    6[1-(0),6-(1,6),7-(6,25)]
   550        9.43373        9.43373        9.43373    6[1-(0),1-(0),6-(1,1,6),6-(6,6)]
   551      16.715944      16.715944      16.715944    6[6-(1,6),6-(6,6),8-(25)]
   552      16.105189      16.105189      16.105189    6[1-(0),6-(1,6),6-(6,8)]
   553      16.587547      16.587547      16.587547    6[1-(0),6-(1,6),6-(1,6)]
   554      17.682395      17.682395      17.682395    6[1-(0),6-(1,6),6-(1,6)]
   555       18.28274       18.28274       18.28274    6[1-(0),6-(1,6),6-(6,6)]
   556      17.843759      17.843759      17.843759    6[6-(1,6),6-(6,8),6-(7,8)]
   557      18.579441      18.579441      18.579441    6[6-(6,6),7-(7,25),8-(25)]
   558      18.775507      18.775507      18.775507    6[6-(1,1,6),7-(7,25),8-(25)]
   559      19.558036      19.558036      19.558036    6[1-(0),1-(0),6-(1,1,6),6-(7,8)]
   560      20.588685      20.588685      20.588685    6[1-(0),1-(0),6-(1,1,6),6-(1,1,6)]
   561      21.307016      21.307016      21.307016    6[1-(0),1-(0),6-(1,1,6),6-(1,1,6)]
   562      22.335934      22.335934      22.335934    6[1-(0),6-(1,6),7-(6,25)]
   563      22.323785      22.323785      22.323785    6[1-(0),1-(0),6-(1,1,1),6-(1,1,6)]
   564      23.189603      23.189603      23.189603    6[1-(0),6-(1,7),6-(6,6)]
   565      23.040381      23.040381      23.040381    6[1-(0),1-(0),1-(0),6-(1,1,6)]
   566      24.530835      24.530835      24.530835    6[6-(1,1,6),6-(1,6),6-(1,6)]
   567        7.61014        7.61014        7.61014    6[1-(0),6-(1,7),6-(6,6)]
   568      24.041538      24.041538      24.041538    6[1-(0),6-(1,6),7-(6,25)]
   569       8.149756       8.149756       8.149756    6[1-(0),1-(0),6-(1,1,6),6-(6,6)]
   570        11.7952        11.7952        11.7952    6[6-(1,6),6-(6,6),8-(25)]
   571      11.003995      11.003995      11.003995    6[1-(0),6-(1,6),6-(6,8)]
   572       9.858829       9.858829       9.858829    6[1-(0),6-(1,6),6-(1,6)]
   573       9.419848       9.419848       9.419848    6[1-(0),6-(1,6),6-(1,6)]
   574      10.214524      10.214524      10.214524    6[1-(0),6-(1,6),6-(6,6)]
   575      11.401332      11.401332      11.401332    6[6-(1,6),6-(6,8),6-(7,8)]
   576      12.220299      12.220299      12.220299    6[6-(6,6),7-(7,25),8-(25)]
   577       15.11271       15.11271       15.11271    6[6-(1,1,6),7-(7,25),8-(25)]
   578      16.063544      16.063544      16.063544    6[1-(0),1-(0),6-(1,1,6),6-(7,8)]
   579      16.190206      16.190206      16.190206    6[1-(0),1-(0),6-(1,1,6),6-(1,1,6)]
   580      14.901026      14.901026      14.901026    6[1-(0),1-(0),6-(1,1,6),6-(1,1,6)]
   581      15.027688      15.027688      15.027688    6[1-(0),1-(0),6-(1,1,1),6-(1,1,6)]
   582      13.726362      13.726362      13.726362    6[1-(0),1-(0),1-(0),6-(1,1,6)]
   583      17.069907      17.069907      17.069907    6[6-(1,6),6-(6,6),8-(25)]
   584      16.287377      16.287377      16.287377    6[1-(0),6-(1,6),6-(6,8)]
   585      16.500794      16.500794      16.500794    6[1-(0),6-(1,6),6-(1,6)]
   586      17.498476      17.498476      17.498476    6[1-(0),6-(1,6),6-(1,6)]
   587      18.303563      18.303563      18.303563    6[1-(0),6-(1,6),6-(6,6)]
   588      18.116172      18.116172      18.116172    6[6-(1,6),6-(6,8),6-(7,8)]
   589      19.018424      19.018424      19.018424    6[6-(6,6),7-(7,25),8-(25)]
   590      19.329008      19.329008      19.329008    6[6-(1,1,6),7-(7,25),8-(25)]
   591      20.000492      20.000492      20.000492    6[1-(0),1-(0),6-(1,1,6),6-(7,8)]
   592      19.077418      19.077418      19.077418    6[1-(0),1-(0),6-(1,1,6),6-(1,1,6)]
   593      18.817152      18.817152      18.817152    6[1-(0),1-(0),6-(1,1,6),6-(1,1,6)]
   594      17.892344      17.892344      17.892344    6[1-(0),1-(0),6-(1,1,1),6-(1,1,6)]
   595      17.607787      17.607787      17.607787    6[1-(0),1-(0),1-(0),6-(1,1,6)]
   596      15.687032      15.687032      15.687032    6[1-(0),6-(1,6),7-(6,25)]
   597      14.956555      14.956555      14.956555    6[1-(0),6-(1,7),6-(6,6)]
   598      14.559217      14.559217      14.559217    6[6-(1,1,6),6-(1,6),6-(1,6)]
   599      14.871535      14.871535      14.871535    6[1-(0),6-(1,7),6-(6,6)]
   600      15.591602      15.591602      15.591602    6[1-(0),6-(1,6),7-(6,25)]
   601      13.771481      13.771481      13.771481    6[1-(0),1-(0),6-(1,1,6),6-(6,6)]
   602      21.053695      21.053695      21.053695    6[6-(1,6),6-(6,6),8-(25)]
   603      20.442939      20.442939      20.442939    6[1-(0),6-(1,6),6-(6,8)]
   604      20.925297      20.925297      20.925297    6[1-(0),6-(1,6),6-(1,6)]
   605      22.020145      22.020145      22.020145    6[1-(0),6-(1,6),6-(1,6)]
   606       22.62049       22.62049       22.62049    6[1-(0),6-(1,6),6-(6,6)]
   607       22.18151       22.18151       22.18151    6[6-(1,6),6-(6,8),6-(7,8)]
   608      22.917193      22.917193      22.917193    6[6-(6,6),7-(7,25),8-(25)]
   609       5.762261       5.762261       5.762261    6[6-(1,1,6),7-(7,25),8-(25)]
   610       6.544791       6.544791       6.544791    6[1-(0),1-(0),6-(1,1,6),6-(7,8)]
   611       7.575441       7.575441       7.575441    6[1-(0),1-(0),6-(1,1,6),6-(1,1,6)]
   612       8.293773       8.293773       8.293773    6[1-(0),1-(0),6-(1,1,6),6-(1,1,6)]
   613       9.322684       9.322684       9.322684    6[1-(0),6-(1,6),7-(6,25)]
   614       9.310541       9.310541       9.310541    6[1-(0),1-(0),6-(1,1,1),6-(1,1,6)]
   615      10.176353      10.176353      10.176353    6[1-(0),6-(1,7),6-(6,6)]
   616      10.027138      10.027138      10.027138    6[1-(0),1-(0),1-(0),6-(1,1,6)]
   617      11.517586      11.517586      11.517586    6[6-(1,1,6),6-(1,6),6-(1,6)]
   618       11.94789       11.94789       11.94789    6[1-(0),6-(1,7),6-(6,6)]
   619      11.028287      11.028287      11.028287    6[1-(0),6-(1,6),7-(6,25)]
   620      12.487507      12.487507      12.487507    6[1-(0),1-(0),6-(1,1,6),6-(6,6)]
   621      24.808446      24.808446      24.808446    6[6-(1,6),6-(6,6),8-(25)]
   622      24.017241      24.017241      24.017241    6[1-(0),6-(1,6),6-(6,8)]
   623      22.872075      22.872075      22.872075    6[1-(0),6-(1,6),6-(1,6)]
   624      22.433094      22.433094      22.433094    6[1-(0),6-(1,6),6-(1,6)]
   625      23.227769      23.227769      23.227769    6[1-(0),6-(1,6),6-(6,6)]
   626      24.414578      24.414578      24.414578    6[6-(1,6),6-(6,8),6-(7,8)]
   627      25.233545      25.233545      25.233545    6[6-(6,6),7-(7,25),8-(25)]
   628      19.450466      19.450466      19.450466    6[6-(1,1,6),7-(7,25),8-(25)]
   629      20.401301      20.401301      20.401301    6[1-(0),1-(0),6-(1,1,6),6-(7,8)]
   630      20.527963      20.527963      20.527963    6[1-(0),1-(0),6-(1,1,6),6-(1,1,6)]
   631      19.238784      19.238784      19.238784    6[1-(0),1-(0),6-(1,1,6),6-(1,1,6)]
   632      19.365446      19.365446      19.365446    6[1-(0),1-(0),6-(1,1,1),6-(1,1,6)]
   633      18.064121      18.064121      18.064121    6[1-(0),1-(0),1-(0),6-(1,1,6)]
   634       17.06991       17.06991       17.06991    6[6-(1,6),6-(6,6),8-(25)]
   635       16.28738       16.28738       16.28738    6[1-(0),6-(1,6),6-(6,8)]
   636      16.500798      16.500798      16.500798    6[1-(0),6-(1,6),6-(1,6)]
   637      17.498481      17.498481      17.498481    6[1-(0),6-(1,6),6-(1,6)]
   638      18.303567      18.303567      18.303567    6[1-(0),6-(1,6),6-(6,6)]
   639      18.116176      18.116176      18.116176    6[6-(1,6),6-(6,8),6-(7,8)]
   640      27.693918      27.693918      27.693918    6[6-(6,6),7-(7,25),8-(25)]
   641        28.0045        28.0045        28.0045    6[6-(1,1,6),7-(7,25),8-(25)]
   642      28.675984      28.675984      28.675984    6[1-(0),1-(0),6-(1,1,6),6-(7,8)]
   643      27.752911      27.752911      27.752911    6[1-(0),1-(0),6-(1,1,6),6-(1,1,6)]
   644      27.492647      27.492647      27.492647    6[1-(0),1-(0),6-(1,1,6),6-(1,1,6)]
   645      26.567839      26.567839      26.567839    6[1-(0),1-(0),6-(1,1,1),6-(1,1,6)]
   646      26.283283      26.283283      26.283283    6[1-(0),1-(0),1-(0),6-(1,1,6)]
   647      24.362526      24.362526      24.362526    6[1-(0),6-(1,6),7-(6,25)]
   648      23.632049      23.632049      23.632049    6[1-(0),6-(1,7),6-(6,6)]
   649      23.234711      23.234711      23.234711    6[6-(1,1,6),6-(1,6),6-(1,6)]
   650      23.547029      23.547029      23.547029    6[1-(0),6-(1,7),6-(6,6)]
   651      24.267095      24.267095      24.267095    6[1-(0),6-(1,6),7-(6,25)]
   652      22.446977      22.446977      22.446977    6[1-(0),1-(0),6-(1,1,6),6-(6,6)]
   653      12.378192      12.378192      12.378192    6[6-(1,6),6-(6,6),8-(25)]
   654      11.767437      11.767437      11.767437    6[1-(0),6-(1,6),6-(6,8)]
   655      12.249795      12.249795      12.249795    6[1-(0),6-(1,6),6-(1,6)]
   656      13.344643      13.344643      13.344643    6[1-(0),6-(1,6),6-(1,6)]
   657      13.944987      13.944987      13.944987    6[1-(0),6-(1,6),6-(6,6)]
   658      13.506007      13.506007      13.506007    6[6-(1,6),6-(6,8),6-(7,8)]
   659      14.241688      14.241688      14.241688    6[6-(6,6),7-(7,25),8-(25)]
   660      14.437753      14.437753      14.437753    6[6-(1,1,6),7-(7,25),8-(25)]
   661       6.544793       6.544793       6.544793    6[1-(0),1-(0),6-(1,1,6),6-(7,8)]
   662       7.575443       7.575443       7.575443    6[1-(0),1-(0),6-(1,1,6),6-(1,1,6)]
   663       8.293773       8.293773       8.293773    6[1-(0),1-(0),6-(1,1,6),6-(1,1,6)]
   664      17.998181      17.998181      17.998181    6[1-(0),6-(1,6),7-(6,25)]
   665       9.310542       9.310542       9.310542    6[1-(0),1-(0),6-(1,1,1),6-(1,1,6)]
   666       18.85185       18.85185       18.85185    6[1-(0),6-(1,7),6-(6,6)]
   667      10.027138      10.027138      10.027138    6[1-(0),1-(0),1-(0),6-(1,1,6)]
   668      20.193082      20.193082      20.193082    6[6-(1,1,6),6-(1,6),6-(1,6)]
   669      20.623387      20.623387      20.623387    6[1-(0),6-(1,7),6-(6,6)]
   670      19.703785      19.703785      19.703785    6[1-(0),6-(1,6),7-(6,25)]
   671      21.163002      21.163002      21.163002    6[1-(0),1-(0),6-(1,1,6),6-(6,6)]
   672      16.132953      16.132953      16.132953    6[6-(1,6),6-(6,6),8-(25)]
   673      15.341747      15.341747      15.341747    6[1-(0),6-(1,6),6-(6,8)]
   674      14.196581      14.196581      14.196581    6[1-(0),6-(1,6),6-(1,6)]
   675      13.757602      13.757602      13.757602    6[1-(0),6-(1,6),6-(1,6)]
   676      14.552278      14.552278      14.552278    6[1-(0),6-(1,6),6-(6,6)]
   677      15.739086      15.739086      15.739086    6[6-(1,6),6-(6,8),6-(7,8)]
   678      16.558054      16.558054      16.558054    6[6-(6,6),7-(7,25),8-(25)]
   679      19.450466      19.450466      19.450466    6[6-(1,1,6),7-(7,25),8-(25)]
   680      20.401301      20.401301      20.401301    6[1-(0),1-(0),6-(1,1,6),6-(7,8)]
   681      20.527963      20.527963      20.527963    6[1-(0),1-(0),6-(1,1,6),6-(1,1,6)]
   682      19.238784      19.238784      19.238784    6[1-(0),1-(0),6-(1,1,6),6-(1,1,6)]
   683      19.365446      19.365446      19.365446    6[1-(0),1-(0),6-(1,1,1),6-(1,1,6)]
   684      18.064121      18.064121      18.064121    6[1-(0),1-(0),1-(0),6-(1,1,6)]
   685       4.618834       4.618834       4.618834    6[6-(1,6),6-(6,6),8-(25)]
   686       5.401364       5.401364       5.401364    6[1-(0),6-(1,6),6-(6,8)]
   687       5.187946       5.187946       5.187946    6[1-(0),6-(1,6),6-(1,6)]
   688       4.190264       4.190264       4.190264    6[1-(0),6-(1,6),6-(1,6)]
   689       3.385178       3.385178       3.385178    6[1-(0),6-(1,6),6-(6,6)]
   690       3.572569       3.572569       3.572569    6[6-(1,6),6-(6,8),6-(7,8)]
   691      11.345808      11.345808      11.345808    6[6-(6,6),7-(7,25),8-(25)]
   692      11.035226      11.035226      11.035226    6[6-(1,1,6),7-(7,25),8-(25)]
   693      10.363743      10.363743      10.363743    6[1-(0),1-(0),6-(1,1,6),6-(7,8)]
   694      11.286817      11.286817      11.286817    6[1-(0),1-(0),6-(1,1,6),6-(1,1,6)]
   695      11.547082      11.547082      11.547082    6[1-(0),1-(0),6-(1,1,6),6-(1,1,6)]
   696      12.471891      12.471891      12.471891    6[1-(0),1-(0),6-(1,1,1),6-(1,1,6)]
   697      12.756447      12.756447      12.756447    6[1-(0),1-(0),1-(0),6-(1,1,6)]
   698        14.6772        14.6772        14.6772    6[1-(0),6-(1,6),7-(6,25)]
   699      15.407678      15.407678      15.407678    6[1-(0),6-(1,7),6-(6,6)]
   700      15.805016      15.805016      15.805016    6[6-(1,1,6),6-(1,6),6-(1,6)]
   701      15.492699      15.492699      15.492699    6[1-(0),6-(1,7),6-(6,6)]
   702      14.772632      14.772632      14.772632    6[1-(0),6-(1,6),7-(6,25)]
   703      16.592752      16.592752      16.592752    6[1-(0),1-(0),6-(1,1,6),6-(6,6)]
   704       9.310537       9.310537       9.310537    6[6-(1,6),6-(6,6),8-(25)]
   705       9.921292       9.921292       9.921292    6[1-(0),6-(1,6),6-(6,8)]
   706       9.438935       9.438935       9.438935    6[1-(0),6-(1,6),6-(1,6)]
   707       8.344087       8.344087       8.344087    6[1-(0),6-(1,6),6-(1,6)]
   708       7.743743       7.743743       7.743743    6[1-(0),6-(1,6),6-(6,6)]
   709       8.182722       8.182722       8.182722    6[6-(1,6),6-(6,8),6-(7,8)]
   710       24.79804       24.79804       24.79804    6[6-(6,6),7-(7,25),8-(25)]
   711      24.601972      24.601972      24.601972    6[6-(1,1,6),7-(7,25),8-(25)]
   712      15.143952      15.143952      15.143952    6[1-(0),1-(0),6-(1,1,6),6-(7,8)]
   713      14.113302      14.113302      14.113302    6[1-(0),1-(0),6-(1,1,6),6-(1,1,6)]
   714       13.39497       13.39497       13.39497    6[1-(0),1-(0),6-(1,1,6),6-(1,1,6)]
   715      21.041549      21.041549      21.041549    6[1-(0),6-(1,6),7-(6,25)]
   716      12.378201      12.378201      12.378201    6[1-(0),1-(0),6-(1,1,1),6-(1,1,6)]
   717       20.18788       20.18788       20.18788    6[1-(0),6-(1,7),6-(6,6)]
   718      11.661605      11.661605      11.661605    6[1-(0),1-(0),1-(0),6-(1,1,6)]
   719      18.846647      18.846647      18.846647    6[6-(1,1,6),6-(1,6),6-(1,6)]
   720      18.416343      18.416343      18.416343    6[1-(0),6-(1,7),6-(6,6)]
   721      19.335947      19.335947      19.335947    6[1-(0),6-(1,6),7-(6,25)]
   722      17.876726      17.876726      17.876726    6[1-(0),1-(0),6-(1,1,6),6-(6,6)]
   723       14.23128       14.23128       14.23128    6[6-(1,6),6-(6,6),8-(25)]
   724      15.022486      15.022486      15.022486    6[1-(0),6-(1,6),6-(6,8)]
   725      16.167652      16.167652      16.167652    6[1-(0),6-(1,6),6-(1,6)]
   726      16.606633      16.606633      16.606633    6[1-(0),6-(1,6),6-(1,6)]
   727      15.811956      15.811956      15.811956    6[1-(0),6-(1,6),6-(6,6)]
   728      14.625148      14.625148      14.625148    6[6-(1,6),6-(6,8),6-(7,8)]
   729       13.80618       13.80618       13.80618    6[6-(6,6),7-(7,25),8-(25)]
   730       2.238278       2.238278       2.238278    6[6-(1,1,6),7-(7,25),8-(25)]
   731      18.638442      18.638442      18.638442    6[1-(0),1-(0),6-(1,1,6),6-(7,8)]
   732      18.511779      18.511779      18.511779    6[1-(0),1-(0),6-(1,1,6),6-(1,1,6)]
   733       2.449958       2.449958       2.449958    6[1-(0),1-(0),6-(1,1,6),6-(1,1,6)]
   734      19.674295      19.674295      19.674295    6[1-(0),1-(0),6-(1,1,1),6-(1,1,6)]
   735        3.62462        3.62462        3.62462    6[1-(0),1-(0),1-(0),6-(1,1,6)]
   736      21.969828      21.969828      21.969828    6[6-(1,6),6-(6,6),8-(25)]
   737      22.752359      22.752359      22.752359    6[1-(0),6-(1,6),6-(6,8)]
   738      22.538942      22.538942      22.538942    6[1-(0),6-(1,6),6-(1,6)]
   739      21.541259      21.541259      21.541259    6[1-(0),6-(1,6),6-(1,6)]
   740      20.736173      20.736173      20.736173    6[1-(0),6-(1,6),6-(6,6)]
   741      20.923563      20.923563      20.923563    6[6-(1,6),6-(6,8),6-(7,8)]
   742       20.02131       20.02131       20.02131    6[6-(6,6),7-(7,25),8-(25)]
   743      19.710726      19.710726      19.710726    6[6-(1,1,6),7-(7,25),8-(25)]
   744      19.039242      19.039242      19.039242    6[1-(0),1-(0),6-(1,1,6),6-(7,8)]
   745      19.962314      19.962314      19.962314    6[1-(0),1-(0),6-(1,1,6),6-(1,1,6)]
   746      20.222579      20.222579      20.222579    6[1-(0),1-(0),6-(1,1,6),6-(1,1,6)]
   747      21.147387      21.147387      21.147387    6[1-(0),1-(0),6-(1,1,1),6-(1,1,6)]
   748      21.431944      21.431944      21.431944    6[1-(0),1-(0),1-(0),6-(1,1,6)]
   749      23.352701      23.352701      23.352701    6[1-(0),6-(1,6),7-(6,25)]
   750      24.083178      24.083178      24.083178    6[1-(0),6-(1,7),6-(6,6)]
   751      24.480515      24.480515      24.480515    6[6-(1,1,6),6-(1,6),6-(1,6)]
   752      24.168197      24.168197      24.168197    6[1-(0),6-(1,7),6-(6,6)]
   753      23.448131      23.448131      23.448131    6[1-(0),6-(1,6),7-(6,25)]
   754       25.26825       25.26825       25.26825    6[1-(0),1-(0),6-(1,1,6),6-(6,6)]
   755      17.986036      17.986036      17.986036    6[6-(1,6),6-(6,6),8-(25)]
   756      18.596791      18.596791      18.596791    6[1-(0),6-(1,6),6-(6,8)]
   757      18.114433      18.114433      18.114433    6[1-(0),6-(1,6),6-(1,6)]
   758      17.019585      17.019585      17.019585    6[1-(0),6-(1,6),6-(1,6)]
   759       16.41924       16.41924       16.41924    6[1-(0),6-(1,6),6-(6,6)]
   760      16.858221      16.858221      16.858221    6[6-(1,6),6-(6,8),6-(7,8)]
   761      16.122539      16.122539      16.122539    6[6-(6,6),7-(7,25),8-(25)]
   762      15.926473      15.926473      15.926473    6[6-(1,1,6),7-(7,25),8-(25)]
   763      15.143944      15.143944      15.143944    6[1-(0),1-(0),6-(1,1,6),6-(7,8)]
   764      14.113295      14.113295      14.113295    6[1-(0),1-(0),6-(1,1,6),6-(1,1,6)]
   765      13.394964      13.394964      13.394964    6[1-(0),1-(0),6-(1,1,6),6-(1,1,6)]
   766      12.366046      12.366046      12.366046    6[1-(0),6-(1,6),7-(6,25)]
   767      12.378195      12.378195      12.378195    6[1-(0),1-(0),6-(1,1,1),6-(1,1,6)]
   768      11.512377      11.512377      11.512377    6[1-(0),6-(1,7),6-(6,6)]
   769      11.661599      11.661599      11.661599    6[1-(0),1-(0),1-(0),6-(1,1,6)]
   770      10.171145      10.171145      10.171145    6[6-(1,1,6),6-(1,6),6-(1,6)]
   771       27.09184       27.09184       27.09184    6[1-(0),6-(1,7),6-(6,6)]
   772      10.660442      10.660442      10.660442    6[1-(0),6-(1,6),7-(6,25)]
   773      26.552224      26.552224      26.552224    6[1-(0),1-(0),6-(1,1,6),6-(6,6)]
   774       22.90678       22.90678       22.90678    6[6-(1,6),6-(6,6),8-(25)]
   775      23.697985      23.697985      23.697985    6[1-(0),6-(1,6),6-(6,8)]
   776      24.843151      24.843151      24.843151    6[1-(0),6-(1,6),6-(1,6)]
   777      25.282132      25.282132      25.282132    6[1-(0),6-(1,6),6-(1,6)]
   778      24.487456      24.487456      24.487456    6[1-(0),6-(1,6),6-(6,6)]
   779      23.300648      23.300648      23.300648    6[6-(1,6),6-(6,8),6-(7,8)]
   780      22.481681      22.481681      22.481681    6[6-(6,6),7-(7,25),8-(25)]
   781       19.58927       19.58927       19.58927    6[6-(1,1,6),7-(7,25),8-(25)]
   782      18.638436      18.638436      18.638436    6[1-(0),1-(0),6-(1,1,6),6-(7,8)]
   783      18.511774      18.511774      18.511774    6[1-(0),1-(0),6-(1,1,6),6-(1,1,6)]
   784      19.800954      19.800954      19.800954    6[1-(0),1-(0),6-(1,1,6),6-(1,1,6)]
   785      19.674292      19.674292      19.674292    6[1-(0),1-(0),6-(1,1,1),6-(1,1,6)]
   786      20.975618      20.975618      20.975618    6[1-(0),1-(0),1-(0),6-(1,1,6)]
   787      17.632073      17.632073      17.632073    6[6-(1,6),6-(6,6),8-(25)]
   788      18.414603      18.414603      18.414603    6[1-(0),6-(1,6),6-(6,8)]
   789      18.201186      18.201186      18.201186    6[1-(0),6-(1,6),6-(1,6)]
   790      17.203504      17.203504      17.203504    6[1-(0),6-(1,6),6-(1,6)]
   791      16.398417      16.398417      16.398417    6[1-(0),6-(1,6),6-(6,6)]
   792      16.585808      16.585808      16.585808    6[6-(1,6),6-(6,8),6-(7,8)]
   793      15.683556      15.683556      15.683556    6[6-(6,6),7-(7,25),8-(25)]
   794      15.372972      15.372972      15.372972    6[6-(1,1,6),7-(7,25),8-(25)]
   795      14.701488      14.701488      14.701488    6[1-(0),1-(0),6-(1,1,6),6-(7,8)]
   796      15.624562      15.624562      15.624562    6[1-(0),1-(0),6-(1,1,6),6-(1,1,6)]
   797      15.884828      15.884828      15.884828    6[1-(0),1-(0),6-(1,1,6),6-(1,1,6)]
   798      16.809636      16.809636      16.809636    6[1-(0),1-(0),6-(1,1,1),6-(1,1,6)]
   799      17.094193      17.094193      17.094193    6[1-(0),1-(0),1-(0),6-(1,1,6)]
   800      19.014948      19.014948      19.014948    6[1-(0),6-(1,6),7-(6,25)]
   801      19.745425      19.745425      19.745425    6[1-(0),6-(1,7),6-(6,6)]
   802      20.142763      20.142763      20.142763    6[6-(1,1,6),6-(1,6),6-(1,6)]
   803      19.830445      19.830445      19.830445    6[1-(0),6-(1,7),6-(6,6)]
   804      19.110378      19.110378      19.110378    6[1-(0),6-(1,6),7-(6,25)]
   805      20.930499      20.930499      20.930499    6[1-(0),1-(0),6-(1,1,6),6-(6,6)]
   806      13.648285      13.648285      13.648285    6[6-(1,6),6-(6,6),8-(25)]
   807      14.259041      14.259041      14.259041    6[1-(0),6-(1,6),6-(6,8)]
   808      13.776683      13.776683      13.776683    6[1-(0),6-(1,6),6-(1,6)]
   809      12.681835      12.681835      12.681835    6[1-(0),6-(1,6),6-(1,6)]
   810       12.08149       12.08149       12.08149    6[1-(0),6-(1,6),6-(6,6)]
   811       12.52047       12.52047       12.52047    6[6-(1,6),6-(6,8),6-(7,8)]
   812      11.784787      11.784787      11.784787    6[6-(6,6),7-(7,25),8-(25)]
   813      28.939719      28.939719      28.939719    6[6-(1,1,6),7-(7,25),8-(25)]
   814      28.157189      28.157189      28.157189    6[1-(0),1-(0),6-(1,1,6),6-(7,8)]
   815      27.126539      27.126539      27.126539    6[1-(0),1-(0),6-(1,1,6),6-(1,1,6)]
   816      26.408207      26.408207      26.408207    6[1-(0),1-(0),6-(1,1,6),6-(1,1,6)]
   817      25.379296      25.379296      25.379296    6[1-(0),6-(1,6),7-(6,25)]
   818      25.391439      25.391439      25.391439    6[1-(0),1-(0),6-(1,1,1),6-(1,1,6)]
   819      24.525627      24.525627      24.525627    6[1-(0),6-(1,7),6-(6,6)]
   820      24.674842      24.674842      24.674842    6[1-(0),1-(0),1-(0),6-(1,1,6)]
   821      23.184394      23.184394      23.184394    6[6-(1,1,6),6-(1,6),6-(1,6)]
   822       22.75409       22.75409       22.75409    6[1-(0),6-(1,7),6-(6,6)]
   823      23.673693      23.673693      23.673693    6[1-(0),6-(1,6),7-(6,25)]
   824      22.214473      22.214473      22.214473    6[1-(0),1-(0),6-(1,1,6),6-(6,6)]
   825       9.893534       9.893534       9.893534    6[6-(1,6),6-(6,6),8-(25)]
   826      10.684739      10.684739      10.684739    6[1-(0),6-(1,6),6-(6,8)]
   827      11.829905      11.829905      11.829905    6[1-(0),6-(1,6),6-(1,6)]
   828      12.268886      12.268886      12.268886    6[1-(0),6-(1,6),6-(1,6)]
   829      11.474211      11.474211      11.474211    6[1-(0),6-(1,6),6-(6,6)]
   830      10.287402      10.287402      10.287402    6[6-(1,6),6-(6,8),6-(7,8)]
   831       9.468435       9.468435       9.468435    6[6-(6,6),7-(7,25),8-(25)]
   832      15.251514      15.251514      15.251514    6[6-(1,1,6),7-(7,25),8-(25)]
   833      14.300679      14.300679      14.300679    6[1-(0),1-(0),6-(1,1,6),6-(7,8)]
   834      14.174017      14.174017      14.174017    6[1-(0),1-(0),6-(1,1,6),6-(1,1,6)]
   835      15.463196      15.463196      15.463196    6[1-(0),1-(0),6-(1,1,6),6-(1,1,6)]
   836      15.336534      15.336534      15.336534    6[1-(0),1-(0),6-(1,1,1),6-(1,1,6)]
   837      16.637859      16.637859      16.637859    6[1-(0),1-(0),1-(0),6-(1,1,6)]
   838       17.63207       17.63207       17.63207    6[6-(1,6),6-(6,6),8-(25)]
   839        18.4146        18.4146        18.4146    6[1-(0),6-(1,6),6-(6,8)]
   840      18.201182      18.201182      18.201182    6[1-(0),6-(1,6),6-(1,6)]
   841      17.203499      17.203499      17.203499    6[1-(0),6-(1,6),6-(1,6)]
   842       7.722923       7.722923       7.722923    6[1-(0),6-(1,6),6-(6,6)]
   843      16.585804      16.585804      16.585804    6[6-(1,6),6-(6,8),6-(7,8)]
   844       7.008062       7.008062       7.008062    6[6-(6,6),7-(7,25),8-(25)]
   845        6.69748        6.69748        6.69748    6[6-(1,1,6),7-(7,25),8-(25)]
   846       6.025996       6.025996       6.025996    6[1-(0),1-(0),6-(1,1,6),6-(7,8)]
   847       6.949069       6.949069       6.949069    6[1-(0),1-(0),6-(1,1,6),6-(1,1,6)]
   848       7.209333       7.209333       7.209333    6[1-(0),1-(0),6-(1,1,6),6-(1,1,6)]
   849       8.134141       8.134141       8.134141    6[1-(0),1-(0),6-(1,1,1),6-(1,1,6)]
   850       8.418697       8.418697       8.418697    6[1-(0),1-(0),1-(0),6-(1,1,6)]
   851      10.339454      10.339454      10.339454    6[1-(0),6-(1,6),7-(6,25)]
   852      11.069931      11.069931      11.069931    6[1-(0),6-(1,7),6-(6,6)]
   853      11.467269      11.467269      11.467269    6[6-(1,1,6),6-(1,6),6-(1,6)]
   854      11.154951      11.154951      11.154951    6[1-(0),6-(1,7),6-(6,6)]
   855      10.434885      10.434885      10.434885    6[1-(0),6-(1,6),7-(6,25)]
   856      12.255003      12.255003      12.255003    6[1-(0),1-(0),6-(1,1,6),6-(6,6)]
   857      22.323788      22.323788      22.323788    6[6-(1,6),6-(6,6),8-(25)]
   858      22.934543      22.934543      22.934543    6[1-(0),6-(1,6),6-(6,8)]
   859      22.452185      22.452185      22.452185    6[1-(0),6-(1,6),6-(1,6)]
   860      21.357337      21.357337      21.357337    6[1-(0),6-(1,6),6-(1,6)]
   861      20.756993      20.756993      20.756993    6[1-(0),6-(1,6),6-(6,6)]
   862      21.195973      21.195973      21.195973    6[6-(1,6),6-(6,8),6-(7,8)]
   863      20.460292      20.460292      20.460292    6[6-(6,6),7-(7,25),8-(25)]
   864      20.264227      20.264227      20.264227    6[6-(1,1,6),7-(7,25),8-(25)]
   865      28.157187      28.157187      28.157187    6[1-(0),1-(0),6-(1,1,6),6-(7,8)]
   866      27.126537      27.126537      27.126537    6[1-(0),1-(0),6-(1,1,6),6-(1,1,6)]
   867      26.408207      26.408207      26.408207    6[1-(0),1-(0),6-(1,1,6),6-(1,1,6)]
   868      16.703799      16.703799      16.703799    6[1-(0),6-(1,6),7-(6,25)]
   869      25.391438      25.391438      25.391438    6[1-(0),1-(0),6-(1,1,1),6-(1,1,6)]
   870       15.85013       15.85013       15.85013    6[1-(0),6-(1,7),6-(6,6)]
   871      24.674842      24.674842      24.674842    6[1-(0),1-(0),1-(0),6-(1,1,6)]
   872      14.508898      14.508898      14.508898    6[6-(1,1,6),6-(1,6),6-(1,6)]
   873      14.078593      14.078593      14.078593    6[1-(0),6-(1,7),6-(6,6)]
   874      14.998195      14.998195      14.998195    6[1-(0),6-(1,6),7-(6,25)]
   875      13.538978      13.538978      13.538978    6[1-(0),1-(0),6-(1,1,6),6-(6,6)]
   876      18.569027      18.569027      18.569027    6[6-(1,6),6-(6,6),8-(25)]
   877      19.360233      19.360233      19.360233    6[1-(0),6-(1,6),6-(6,8)]
   878      20.505399      20.505399      20.505399    6[1-(0),6-(1,6),6-(1,6)]
   879      20.944378      20.944378      20.944378    6[1-(0),6-(1,6),6-(1,6)]
   880      20.149702      20.149702      20.149702    6[1-(0),6-(1,6),6-(6,6)]
   881      18.962894      18.962894      18.962894    6[6-(1,6),6-(6,8),6-(7,8)]
   882      18.143926      18.143926      18.143926    6[6-(6,6),7-(7,25),8-(25)]
   883      15.251514      15.251514      15.251514    6[6-(1,1,6),7-(7,25),8-(25)]
   884      14.300679      14.300679      14.300679    6[1-(0),1-(0),6-(1,1,6),6-(7,8)]
   885      14.174017      14.174017      14.174017    6[1-(0),1-(0),6-(1,1,6),6-(1,1,6)]
   886      15.463196      15.463196      15.463196    6[1-(0),1-(0),6-(1,1,6),6-(1,1,6)]
   887      15.336534      15.336534      15.336534    6[1-(0),1-(0),6-(1,1,1),6-(1,1,6)]
   888      16.637859      16.637859      16.637859    6[1-(0),1-(0),1-(0),6-(1,1,6)]
   889      23.130609      23.130609      23.130609    7[6-(6,8),7-(6,25),25-(7,7,8,8,8)]
   890      23.976817      23.976817      23.976817    7[6-(6,8),7-(6,25),25-(7,7,8,8,8)]
   891      20.344038      20.344038      20.344038    7[6-(1,6),6-(1,6),25-(7,7,8,8,8)]
   892       9.529506       9.529506       9.529506    7[6-(6,8),7-(6,25),25-(7,7,8,8,8)]
   893      10.341533      10.341533      10.341533    7[6-(6,8),7-(6,25),25-(7,8,8,8)]
   894      14.043367      14.043367      14.043367    7[6-(1,6),6-(1,6),25-(7,7,8,8,8)]
   895      30.703443      30.703443      30.703443    7[6-(6,8),7-(6,25),25-(7,8,8,8)]
   896      31.428368      31.428368      31.428368    7[6-(6,8),7-(6,25),25-(7,7,8,8,8)]
   897      14.455107      14.455107      14.455107    7[6-(6,8),7-(6,25),25-(7,7,8,8,8)]
   898      15.301316      15.301316      15.301316    7[6-(6,8),7-(6,25),25-(7,7,8,8,8)]
   899      11.668537      11.668537      11.668537    7[6-(1,6),6-(1,6),25-(7,7,8,8,8)]
   900      18.205006      18.205006      18.205006    7[6-(6,8),7-(6,25),25-(7,7,8,8,8)]
   901      19.017033      19.017033      19.017033    7[6-(6,8),7-(6,25),25-(7,8,8,8)]
   902      22.718871      22.718871      22.718871    7[6-(1,6),6-(1,6),25-(7,7,8,8,8)]
   903      13.352451      13.352451      13.352451    7[6-(6,8),7-(6,25),25-(7,8,8,8)]
   904      14.077376      14.077376      14.077376    7[6-(6,8),7-(6,25),25-(7,7,8,8,8)]
   905      18.792862      18.792862      18.792862    7[6-(6,8),7-(6,25),25-(7,7,8,8,8)]
   906       19.63907       19.63907       19.63907    7[6-(6,8),7-(6,25),25-(7,7,8,8,8)]
   907      16.006291      16.006291      16.006291    7[6-(1,6),6-(1,6),25-(7,7,8,8,8)]
   908      22.542759      22.542759      22.542759    7[6-(6,8),7-(6,25),25-(7,7,8,8,8)]
   909       6.003786       6.003786       6.003786    7[6-(6,8),7-(6,25),25-(7,8,8,8)]
   910        9.70562        9.70562        9.70562    7[6-(1,6),6-(1,6),25-(7,7,8,8,8)]
   911      17.690208      17.690208      17.690208    7[6-(6,8),7-(6,25),25-(7,8,8,8)]
   912      18.415132      18.415132      18.415132    7[6-(6,8),7-(6,25),25-(7,7,8,8,8)]
   913      27.468355      27.468355      27.468355    7[6-(6,8),7-(6,25),25-(7,7,8,8,8)]
   914      28.314563      28.314563      28.314563    7[6-(6,8),7-(6,25),25-(7,7,8,8,8)]
   915      24.681784      24.681784      24.681784    7[6-(1,6),6-(1,6),25-(7,7,8,8,8)]
   916      13.867253      13.867253      13.867253    7[6-(6,8),7-(6,25),25-(7,7,8,8,8)]
   917       14.67928       14.67928       14.67928    7[6-(6,8),7-(6,25),25-(7,8,8,8)]
   918      18.381118      18.381118      18.381118    7[6-(1,6),6-(1,6),25-(7,7,8,8,8)]
   919      17.690206      17.690206      17.690206    7[6-(6,8),7-(6,25),25-(7,8,8,8)]
   920      18.415132      18.415132      18.415132    7[6-(6,8),7-(6,25),25-(7,7,8,8,8)]
   921      11.571371      11.571371      11.571371    7[6-(6,8),7-(6,25),25-(7,7,8,8,8)]
   922      10.725163      10.725163      10.725163    7[6-(6,8),7-(6,25),25-(7,7,8,8,8)]
   923      14.357942      14.357942      14.357942    7[6-(1,6),6-(1,6),25-(7,7,8,8,8)]
   924      25.172474      25.172474      25.172474    7[6-(6,8),7-(6,25),25-(7,7,8,8,8)]
   925      24.360447      24.360447      24.360447    7[6-(6,8),7-(6,25),25-(7,8,8,8)]
   926      20.658613      20.658613      20.658613    7[6-(1,6),6-(1,6),25-(7,7,8,8,8)]
   927       3.998537       3.998537       3.998537    7[6-(6,8),7-(6,25),25-(7,8,8,8)]
   928       3.273612       3.273612       3.273612    7[6-(6,8),7-(6,25),25-(7,7,8,8,8)]
   929      20.246873      20.246873      20.246873    7[6-(6,8),7-(6,25),25-(7,7,8,8,8)]
   930      19.400664      19.400664      19.400664    7[6-(6,8),7-(6,25),25-(7,7,8,8,8)]
   931      23.033443      23.033443      23.033443    7[6-(1,6),6-(1,6),25-(7,7,8,8,8)]
   932      16.496974      16.496974      16.496974    7[6-(6,8),7-(6,25),25-(7,7,8,8,8)]
   933      15.684947      15.684947      15.684947    7[6-(6,8),7-(6,25),25-(7,8,8,8)]
   934      11.983109      11.983109      11.983109    7[6-(1,6),6-(1,6),25-(7,7,8,8,8)]
   935      21.349529      21.349529      21.349529    7[6-(6,8),7-(6,25),25-(7,8,8,8)]
   936      20.624604      20.624604      20.624604    7[6-(6,8),7-(6,25),25-(7,7,8,8,8)]
   937      15.909118      15.909118      15.909118    7[6-(6,8),7-(6,25),25-(7,7,8,8,8)]
   938       15.06291       15.06291       15.06291    7[6-(6,8),7-(6,25),25-(7,7,8,8,8)]
   939      18.695689      18.695689      18.695689    7[6-(1,6),6-(1,6),25-(7,7,8,8,8)]
   940      12.159221      12.159221      12.159221    7[6-(6,8),7-(6,25),25-(7,7,8,8,8)]
   941      28.698194      28.698194      28.698194    7[6-(6,8),7-(6,25),25-(7,8,8,8)]
   942       24.99636       24.99636       24.99636    7[6-(1,6),6-(1,6),25-(7,7,8,8,8)]
   943      17.011772      17.011772      17.011772    7[6-(6,8),7-(6,25),25-(7,8,8,8)]
   944      16.286848      16.286848      16.286848    7[6-(6,8),7-(6,25),25-(7,7,8,8,8)]
   945       7.233625       7.233625       7.233625    7[6-(6,8),7-(6,25),25-(7,7,8,8,8)]
   946       6.387417       6.387417       6.387417    7[6-(6,8),7-(6,25),25-(7,7,8,8,8)]
   947      10.020196      10.020196      10.020196    7[6-(1,6),6-(1,6),25-(7,7,8,8,8)]
   948      20.834727      20.834727      20.834727    7[6-(6,8),7-(6,25),25-(7,7,8,8,8)]
   949        20.0227        20.0227        20.0227    7[6-(6,8),7-(6,25),25-(7,8,8,8)]
   950      16.320862      16.320862      16.320862    7[6-(1,6),6-(1,6),25-(7,7,8,8,8)]
   951      17.011774      17.011774      17.011774    7[6-(6,8),7-(6,25),25-(7,8,8,8)]
   952      16.286848      16.286848      16.286848    7[6-(6,8),7-(6,25),25-(7,7,8,8,8)]
   953       29.79269       29.79269       29.79269    8[6-(6,6),25-(7,7,7,8,8)]
   954      24.318632      24.318632      24.318632    8[6-(6,7),25-(7,7,7,8,8)]
   955      22.708111      22.708111      22.708111    8[6-(6,7),25-(7,7,7,8,8)]
   956      24.865014      24.865014      24.865014    8[6-(6,6),25-(7,7,7,8,8)]
   957      10.882363      10.882363      10.882363    8[6-(6,7),25-(7,7,8,8)]
   958       9.198103       9.198103       9.198103    8[6-(6,7),25-(7,7,7,8,8)]
   959      21.547156      21.547156      21.547156    8[6-(6,6),25-(7,7,8,8)]
   960      29.171523      29.171523      29.171523    8[6-(6,7),25-(7,7,7,8,8)]
   961      32.736287      32.736287      32.736287    8[6-(6,7),25-(7,7,8,8)]
   962      12.441696      12.441696      12.441696    8[6-(6,6),25-(7,7,7,8,8)]
   963       15.64313       15.64313       15.64313    8[6-(6,7),25-(7,7,7,8,8)]
   964      14.032611      14.032611      14.032611    8[6-(6,7),25-(7,7,7,8,8)]
   965      16.189514      16.189514      16.189514    8[6-(6,6),25-(7,7,7,8,8)]
   966      19.557865      19.557865      19.557865    8[6-(6,7),25-(7,7,8,8)]
   967      17.873601      17.873601      17.873601    8[6-(6,7),25-(7,7,7,8,8)]
   968      12.871656      12.871656      12.871656    8[6-(6,6),25-(7,7,8,8)]
   969      11.820532      11.820532      11.820532    8[6-(6,7),25-(7,7,7,8,8)]
   970      15.385294      15.385294      15.385294    8[6-(6,7),25-(7,7,8,8)]
   971      16.779452      16.779452      16.779452    8[6-(6,6),25-(7,7,7,8,8)]
   972      19.980884      19.980884      19.980884    8[6-(6,7),25-(7,7,7,8,8)]
   973      18.370366      18.370366      18.370366    8[6-(6,7),25-(7,7,7,8,8)]
   974      20.527266      20.527266      20.527266    8[6-(6,6),25-(7,7,7,8,8)]
   975       6.544616       6.544616       6.544616    8[6-(6,7),25-(7,7,8,8)]
   976      22.211356      22.211356      22.211356    8[6-(6,7),25-(7,7,7,8,8)]
   977      25.884903      25.884903      25.884903    8[6-(6,6),25-(7,7,8,8)]
   978      16.158287      16.158287      16.158287    8[6-(6,7),25-(7,7,7,8,8)]
   979      19.723051      19.723051      19.723051    8[6-(6,7),25-(7,7,8,8)]
   980      16.779454      16.779454      16.779454    8[6-(6,6),25-(7,7,7,8,8)]
   981      11.305378      11.305378      11.305378    8[6-(6,7),25-(7,7,7,8,8)]
   982      27.045857      27.045857      27.045857    8[6-(6,7),25-(7,7,7,8,8)]
   983      11.851762      11.851762      11.851762    8[6-(6,6),25-(7,7,7,8,8)]
   984      15.220111      15.220111      15.220111    8[6-(6,7),25-(7,7,8,8)]
   985      13.535849      13.535849      13.535849    8[6-(6,7),25-(7,7,7,8,8)]
   986      17.209409      17.209409      17.209409    8[6-(6,6),25-(7,7,8,8)]
   987      16.158287      16.158287      16.158287    8[6-(6,7),25-(7,7,7,8,8)]
   988      19.723049      19.723049      19.723049    8[6-(6,7),25-(7,7,8,8)]
   989        4.90929        4.90929        4.90929    8[6-(6,6),25-(7,7,7,8,8)]
   990      10.383348      10.383348      10.383348    8[6-(6,7),25-(7,7,7,8,8)]
   991      11.993869      11.993869      11.993869    8[6-(6,7),25-(7,7,7,8,8)]
   992       9.836966       9.836966       9.836966    8[6-(6,6),25-(7,7,7,8,8)]
   993      23.819617      23.819617      23.819617    8[6-(6,7),25-(7,7,8,8)]
   994      25.503877      25.503877      25.503877    8[6-(6,7),25-(7,7,7,8,8)]
   995      13.154824      13.154824      13.154824    8[6-(6,6),25-(7,7,8,8)]
   996       5.530457       5.530457       5.530457    8[6-(6,7),25-(7,7,7,8,8)]
   997       1.965693       1.965693       1.965693    8[6-(6,7),25-(7,7,8,8)]
   998      22.260284      22.260284      22.260284    8[6-(6,6),25-(7,7,7,8,8)]
   999       19.05885       19.05885       19.05885    8[6-(6,7),25-(7,7,7,8,8)]
  1000      20.669369      20.669369      20.669369    8[6-(6,7),25-(7,7,7,8,8)]
  1001      18.512466      18.512466      18.512466    8[6-(6,6),25-(7,7,7,8,8)]
  1002      15.144115      15.144115      15.144115    8[6-(6,7),25-(7,7,8,8)]
  1003      16.828379      16.828379      16.828379    8[6-(6,7),25-(7,7,7,8,8)]
  1004      21.830324      21.830324      21.830324    8[6-(6,6),25-(7,7,8,8)]
  1005      22.881448      22.881448      22.881448    8[6-(6,7),25-(7,7,7,8,8)]
  1006      19.316686      19.316686      19.316686    8[6-(6,7),25-(7,7,8,8)]
  1007      17.922528      17.922528      17.922528    8[6-(6,6),25-(7,7,7,8,8)]
  1008      14.721096      14.721096      14.721096    8[6-(6,7),25-(7,7,7,8,8)]
  1009      16.331614      16.331614      16.331614    8[6-(6,7),25-(7,7,7,8,8)]
  1010      14.174714      14.174714      14.174714    8[6-(6,6),25-(7,7,7,8,8)]
  1011      28.157364      28.157364      28.157364    8[6-(6,7),25-(7,7,8,8)]
  1012      12.490624      12.490624      12.490624    8[6-(6,7),25-(7,7,7,8,8)]
  1013       8.817077       8.817077       8.817077    8[6-(6,6),25-(7,7,8,8)]
  1014      18.543693      18.543693      18.543693    8[6-(6,7),25-(7,7,7,8,8)]
  1015      14.978929      14.978929      14.978929    8[6-(6,7),25-(7,7,8,8)]
  1016      17.922526      17.922526      17.922526    8[6-(6,6),25-(7,7,7,8,8)]
  1017      23.396602      23.396602      23.396602    8[6-(6,7),25-(7,7,7,8,8)]
  1018       7.656123       7.656123       7.656123    8[6-(6,7),25-(7,7,7,8,8)]
  1019      22.850218      22.850218      22.850218    8[6-(6,6),25-(7,7,7,8,8)]
  1020      19.481869      19.481869      19.481869    8[6-(6,7),25-(7,7,8,8)]
  1021      21.166131      21.166131      21.166131    8[6-(6,7),25-(7,7,7,8,8)]
  1022      17.492571      17.492571      17.492571    8[6-(6,6),25-(7,7,8,8)]
  1023      18.543693      18.543693      18.543693    8[6-(6,7),25-(7,7,7,8,8)]
  1024      14.978931      14.978931      14.978931    8[6-(6,7),25-(7,7,8,8)]
