# Supplementary material for: A collection of forcefield precursors for metal–organic frameworks
Source: RSC Adv. 2019 Nov 13;9(63):36492–507. doi: 10.1039/c9ra07327b (PMC9075174; doi:10.1039/c9ra07327b)
Supplement: RA-009-C9RA07327B-s2803 [file RA-009-C9RA07327B-s2803.txt]

XALXUF_clean

26.670000    0.000000    0.000000
0.000000    26.670000    0.000000
13.335010    13.335010    19.020811

     1      33.833568      33.833568      33.833568    29[8-(6),8-(6),8-(6),8-(6)]
     2      35.357493      35.357493      35.357493    29[8-(6),8-(6),8-(6),8-(6)]
     3      19.506444      19.506444      19.506444    29[8-(6),8-(6),8-(6),8-(6)]
     4      17.982521      17.982521      17.982521    29[8-(6),8-(6),8-(6),8-(6)]
     5       9.092076       9.092076       9.092076    29[8-(6),8-(6),8-(6),8-(6)]
     6      10.156743      10.156743      10.156743    29[8-(6),8-(6),8-(6),8-(6)]
     7      17.577936      17.577936      17.577936    29[8-(6),8-(6),8-(6),8-(6)]
     8      16.513271      16.513271      16.513271    29[8-(6),8-(6),8-(6),8-(6)]
     9       6.171442       6.171442       6.171442    29[8-(6),8-(6),8-(6),8-(6)]
    10       4.647517       4.647517       4.647517    29[8-(6),8-(6),8-(6),8-(6)]
    11      20.498566      20.498566      20.498566    29[8-(6),8-(6),8-(6),8-(6)]
    12      22.022489      22.022489      22.022489    29[8-(6),8-(6),8-(6),8-(6)]
    13      30.912934      30.912934      30.912934    29[8-(6),8-(6),8-(6),8-(6)]
    14      29.848267      29.848267      29.848267    29[8-(6),8-(6),8-(6),8-(6)]
    15      22.427074      22.427074      22.427074    29[8-(6),8-(6),8-(6),8-(6)]
    16      23.491739      23.491739      23.491739    29[8-(6),8-(6),8-(6),8-(6)]
    17      10.450106      10.450106      10.450106    29[8-(6),8-(6),8-(6),8-(6)]
    18      18.813818      18.813818      18.813818    29[8-(6),8-(6),8-(6),8-(6)]
    19      16.219894      16.219894      16.219894    29[8-(6),8-(6),8-(6),8-(6)]
    20       7.856182       7.856182       7.856182    29[8-(6),8-(6),8-(6),8-(6)]
    21      24.895645      24.895645      24.895645    29[8-(6),8-(6),8-(6),8-(6)]
    22       1.332967       1.332967       1.332967    29[8-(6),8-(6),8-(6),8-(6)]
    23       1.774355       1.774355       1.774355    29[8-(6),8-(6),8-(6),8-(6)]
    24      25.337033      25.337033      25.337033    29[8-(6),8-(6),8-(6),8-(6)]
    25      20.042507      20.042507      20.042507    1[6-(6,6)]
    26      16.031339      16.031339      16.031339    1[6-(6,6)]
    27      18.412971      18.412971      18.412971    1[6-(6,6)]
    28        7.66496        7.66496        7.66496    1[6-(6,6)]
    29      11.622787      11.622787      11.622787    1[6-(6,6)]
    30       9.990585       9.990585       9.990585    1[6-(6,6)]
    31      14.108435      14.108435      14.108435    1[6-(6,6)]
    32      10.163942      10.163942      10.163942    1[6-(6,6)]
    33      12.558909      12.558909      12.558909    1[6-(6,6)]
    34      16.170024      16.170024      16.170024    1[7-(6,6)]
    35      12.966956      12.966956      12.966956    1[7-(6,6)]
    36      10.961374      10.961374      10.961374    1[7-(6,6)]
    37       6.627497       6.627497       6.627497    1[6-(6,6)]
    38      10.638665      10.638665      10.638665    1[6-(6,6)]
    39       8.257035       8.257035       8.257035    1[6-(6,6)]
    40      19.005044      19.005044      19.005044    1[6-(6,6)]
    41      15.047215      15.047215      15.047215    1[6-(6,6)]
    42      16.679421      16.679421      16.679421    1[6-(6,6)]
    43      12.561575      12.561575      12.561575    1[6-(6,6)]
    44      16.506068      16.506068      16.506068    1[6-(6,6)]
    45      14.111103      14.111103      14.111103    1[6-(6,6)]
    46      10.499982      10.499982      10.499982    1[7-(6,6)]
    47      13.703048      13.703048      13.703048    1[7-(6,6)]
    48      15.708634      15.708634      15.708634    1[7-(6,6)]
    49       3.976499       3.976499       3.976499    1[6-(6,6)]
    50       4.416554       4.416554       4.416554    1[6-(6,6)]
    51       6.040758       6.040758       6.040758    1[6-(6,6)]
    52      28.083512      28.083512      28.083512    1[6-(6,6)]
    53      28.192858      28.192858      28.192858    1[6-(6,6)]
    54      30.451809      30.451809      30.451809    1[6-(6,6)]
    55        6.70751        6.70751        6.70751    1[6-(6,6)]
    56       7.624958       7.624958       7.624958    1[6-(6,6)]
    57        8.93979        8.93979        8.93979    1[6-(6,6)]
    58       6.398136       6.398136       6.398136    1[7-(6,6)]
    59       2.923034       2.923034       2.923034    1[7-(6,6)]
    60       6.360799       6.360799       6.360799    1[7-(6,6)]
    61      22.693505      22.693505      22.693505    1[6-(6,6)]
    62       22.25345       22.25345       22.25345    1[6-(6,6)]
    63      20.629248      20.629248      20.629248    1[6-(6,6)]
    64      25.256492      25.256492      25.256492    1[6-(6,6)]
    65      25.147144      25.147144      25.147144    1[6-(6,6)]
    66      22.888197      22.888197      22.888197    1[6-(6,6)]
    67        19.9625        19.9625        19.9625    1[6-(6,6)]
    68      19.045052      19.045052      19.045052    1[6-(6,6)]
    69      17.730222      17.730222      17.730222    1[6-(6,6)]
    70       20.27187       20.27187       20.27187    1[7-(6,6)]
    71       23.74697       23.74697       23.74697    1[7-(6,6)]
    72      20.309209      20.309209      20.309209    1[7-(6,6)]
    73      19.962503      19.962503      19.962503    1[6-(6,6)]
    74      23.973671      23.973671      23.973671    1[6-(6,6)]
    75      21.592039      21.592039      21.592039    1[6-(6,6)]
    76       32.34005       32.34005       32.34005    1[6-(6,6)]
    77      28.382223      28.382223      28.382223    1[6-(6,6)]
    78      30.014425      30.014425      30.014425    1[6-(6,6)]
    79      25.896575      25.896575      25.896575    1[6-(6,6)]
    80      29.841068      29.841068      29.841068    1[6-(6,6)]
    81      27.446101      27.446101      27.446101    1[6-(6,6)]
    82      23.834986      23.834986      23.834986    1[7-(6,6)]
    83      27.038054      27.038054      27.038054    1[7-(6,6)]
    84      29.043636      29.043636      29.043636    1[7-(6,6)]
    85      33.377513      33.377513      33.377513    1[6-(6,6)]
    86      29.366345      29.366345      29.366345    1[6-(6,6)]
    87      31.747975      31.747975      31.747975    1[6-(6,6)]
    88      20.999966      20.999966      20.999966    1[6-(6,6)]
    89      24.957795      24.957795      24.957795    1[6-(6,6)]
    90      23.325589      23.325589      23.325589    1[6-(6,6)]
    91      27.443435      27.443435      27.443435    1[6-(6,6)]
    92      23.498942      23.498942      23.498942    1[6-(6,6)]
    93      25.893907      25.893907      25.893907    1[6-(6,6)]
    94      29.505028      29.505028      29.505028    1[7-(6,6)]
    95      26.301962      26.301962      26.301962    1[7-(6,6)]
    96      24.296376      24.296376      24.296376    1[7-(6,6)]
    97      36.028511      36.028511      36.028511    1[6-(6,6)]
    98      35.588456      35.588456      35.588456    1[6-(6,6)]
    99      33.964252      33.964252      33.964252    1[6-(6,6)]
   100      11.921498      11.921498      11.921498    1[6-(6,6)]
   101      11.812152      11.812152      11.812152    1[6-(6,6)]
   102       9.553201       9.553201       9.553201    1[6-(6,6)]
   103        33.2975        33.2975        33.2975    1[6-(6,6)]
   104      32.380052      32.380052      32.380052    1[6-(6,6)]
   105       31.06522       31.06522       31.06522    1[6-(6,6)]
   106      33.606874      33.606874      33.606874    1[7-(6,6)]
   107      37.081976      37.081976      37.081976    1[7-(6,6)]
   108      33.644211      33.644211      33.644211    1[7-(6,6)]
   109      17.311505      17.311505      17.311505    1[6-(6,6)]
   110       17.75156       17.75156       17.75156    1[6-(6,6)]
   111      19.375762      19.375762      19.375762    1[6-(6,6)]
   112      14.748518      14.748518      14.748518    1[6-(6,6)]
   113      14.857866      14.857866      14.857866    1[6-(6,6)]
   114      17.116813      17.116813      17.116813    1[6-(6,6)]
   115       20.04251       20.04251       20.04251    1[6-(6,6)]
   116      20.959958      20.959958      20.959958    1[6-(6,6)]
   117      22.274788      22.274788      22.274788    1[6-(6,6)]
   118       19.73314       19.73314       19.73314    1[7-(6,6)]
   119       16.25804       16.25804       16.25804    1[7-(6,6)]
   120      19.695801      19.695801      19.695801    1[7-(6,6)]
   121      17.806226      17.806226      17.806226    6[6-(6,6),8-(29),8-(29)]
   122      20.760998      20.760998      20.760998    6[6-(6,6),8-(29),8-(29)]
   123      19.274678      19.274678      19.274678    6[1-(0),6-(6,6),6-(6,6)]
   124       17.99185       17.99185       17.99185    6[6-(1,6),6-(1,6),6-(8,8)]
   125      19.409628      19.409628      19.409628    6[6-(1,6),6-(1,6),6-(8,8)]
   126       16.89278       16.89278       16.89278    6[1-(0),6-(6,6),6-(6,7)]
   127      17.006128      17.006128      17.006128    6[6-(1,6),6-(1,6),7-(1,6)]
   128       18.30149       18.30149       18.30149    6[1-(0),6-(6,6),6-(6,7)]
   129      14.639166      14.639166      14.639166    6[7-(1,6),7-(6),7-(6)]
   130      12.822939      12.822939      12.822939    6[7-(1,6),7-(6),7-(6)]
   131      12.638917      12.638917      12.638917    6[7-(1,6),7-(6),7-(6)]
   132        8.70029        8.70029        8.70029    6[6-(1,6),6-(1,6),6-(8,8)]
   133       9.628938       9.628938       9.628938    6[6-(1,6),6-(1,6),6-(8,8)]
   134       9.481453       9.481453       9.481453    6[6-(6,6),8-(29),8-(29)]
   135       8.533335       8.533335       8.533335    6[1-(0),6-(6,6),6-(6,6)]
   136      10.868027      10.868027      10.868027    6[1-(0),6-(6,6),6-(6,7)]
   137       9.902574       9.902574       9.902574    6[1-(0),6-(6,6),6-(6,7)]
   138      11.057384      11.057384      11.057384    6[6-(1,6),6-(1,6),7-(1,6)]
   139       11.21394       11.21394       11.21394    6[6-(1,6),6-(1,6),6-(8,8)]
   140      13.368609      13.368609      13.368609    6[1-(0),6-(6,6),6-(6,7)]
   141      12.108185      12.108185      12.108185    6[6-(1,6),6-(1,6),7-(1,6)]
   142      11.030984      11.030984      11.030984    6[1-(0),6-(6,6),6-(6,7)]
   143       12.43836       12.43836       12.43836    6[1-(0),6-(6,6),6-(6,6)]
   144       9.984454       9.984454       9.984454    6[6-(6,6),8-(29),8-(29)]
   145        7.50094        7.50094        7.50094    6[6-(6,6),8-(29),8-(29)]
   146      14.874665      14.874665      14.874665    6[6-(6,6),8-(29),8-(29)]
   147       13.53263       13.53263       13.53263    6[6-(1,6),6-(1,6),6-(8,8)]
   148       8.863775       8.863775       8.863775    6[6-(6,6),8-(29),8-(29)]
   149       5.909008       5.909008       5.909008    6[6-(6,6),8-(29),8-(29)]
   150       7.395326       7.395326       7.395326    6[1-(0),6-(6,6),6-(6,6)]
   151       8.678153       8.678153       8.678153    6[6-(1,6),6-(1,6),6-(8,8)]
   152       7.260377       7.260377       7.260377    6[6-(1,6),6-(1,6),6-(8,8)]
   153       9.777224       9.777224       9.777224    6[1-(0),6-(6,6),6-(6,7)]
   154       9.663877       9.663877       9.663877    6[6-(1,6),6-(1,6),7-(1,6)]
   155       8.368515       8.368515       8.368515    6[1-(0),6-(6,6),6-(6,7)]
   156       12.03084       12.03084       12.03084    6[7-(1,6),7-(6),7-(6)]
   157      13.847067      13.847067      13.847067    6[7-(1,6),7-(6),7-(6)]
   158      14.031091      14.031091      14.031091    6[7-(1,6),7-(6),7-(6)]
   159      17.969715      17.969715      17.969715    6[6-(1,6),6-(1,6),6-(8,8)]
   160      17.041065      17.041065      17.041065    6[6-(1,6),6-(1,6),6-(8,8)]
   161      17.188549      17.188549      17.188549    6[6-(6,6),8-(29),8-(29)]
   162      18.136669      18.136669      18.136669    6[1-(0),6-(6,6),6-(6,6)]
   163      15.801977      15.801977      15.801977    6[1-(0),6-(6,6),6-(6,7)]
   164      16.767432      16.767432      16.767432    6[1-(0),6-(6,6),6-(6,7)]
   165       15.61262       15.61262       15.61262    6[6-(1,6),6-(1,6),7-(1,6)]
   166      15.456071      15.456071      15.456071    6[6-(1,6),6-(1,6),6-(8,8)]
   167      13.301401      13.301401      13.301401    6[1-(0),6-(6,6),6-(6,7)]
   168      14.561825      14.561825      14.561825    6[6-(1,6),6-(1,6),7-(1,6)]
   169      15.639026      15.639026      15.639026    6[1-(0),6-(6,6),6-(6,7)]
   170      14.231651      14.231651      14.231651    6[1-(0),6-(6,6),6-(6,6)]
   171      16.685558      16.685558      16.685558    6[6-(6,6),8-(29),8-(29)]
   172      19.169065      19.169065      19.169065    6[6-(6,6),8-(29),8-(29)]
   173      11.795347      11.795347      11.795347    6[6-(6,6),8-(29),8-(29)]
   174      13.137381      13.137381      13.137381    6[6-(1,6),6-(1,6),6-(8,8)]
   175         3.1956         3.1956         3.1956    6[6-(6,6),8-(29),8-(29)]
   176       5.235857       5.235857       5.235857    6[6-(6,6),8-(29),8-(29)]
   177        4.30294        4.30294        4.30294    6[1-(0),6-(6,6),6-(6,6)]
   178       4.041307       4.041307       4.041307    6[6-(1,6),6-(1,6),6-(8,8)]
   179       5.048633       5.048633       5.048633    6[6-(1,6),6-(1,6),6-(8,8)]
   180       4.554438       4.554438       4.554438    6[1-(0),6-(6,6),6-(6,7)]
   181       5.271328       5.271328       5.271328    6[6-(1,6),6-(1,6),7-(1,6)]
   182       5.529761       5.529761       5.529761    6[1-(0),6-(6,6),6-(6,7)]
   183       5.435349       5.435349       5.435349    6[7-(1,6),7-(6),7-(6)]
   184       4.277871       4.277871       4.277871    6[7-(1,6),7-(6),7-(6)]
   185       5.814064       5.814064       5.814064    6[7-(1,6),7-(6),7-(6)]
   186      29.344737      29.344737      29.344737    6[6-(1,6),6-(1,6),6-(8,8)]
   187      27.955495      27.955495      27.955495    6[6-(1,6),6-(1,6),6-(8,8)]
   188      26.903897      26.903897      26.903897    6[6-(6,6),8-(29),8-(29)]
   189      28.408619      28.408619      28.408619    6[1-(0),6-(6,6),6-(6,6)]
   190      28.501697      28.501697      28.501697    6[1-(0),6-(6,6),6-(6,7)]
   191      29.835732      29.835732      29.835732    6[1-(0),6-(6,6),6-(6,7)]
   192       2.813687       2.813687       2.813687    6[6-(1,6),6-(1,6),7-(1,6)]
   193       8.387721       8.387721       8.387721    6[6-(1,6),6-(1,6),6-(8,8)]
   194       7.145965       7.145965       7.145965    6[1-(0),6-(6,6),6-(6,7)]
   195       7.096892       7.096892       7.096892    6[6-(1,6),6-(1,6),7-(1,6)]
   196       7.690566       7.690566       7.690566    6[1-(0),6-(6,6),6-(6,7)]
   197       8.465864       8.465864       8.465864    6[1-(0),6-(6,6),6-(6,6)]
   198       8.935256       8.935256       8.935256    6[6-(6,6),8-(29),8-(29)]
   199      29.788526      29.788526      29.788526    6[6-(6,6),8-(29),8-(29)]
   200        7.85032        7.85032        7.85032    6[6-(6,6),8-(29),8-(29)]
   201       7.818049       7.818049       7.818049    6[6-(1,6),6-(1,6),6-(8,8)]
   202      23.474402      23.474402      23.474402    6[6-(6,6),8-(29),8-(29)]
   203      21.434148      21.434148      21.434148    6[6-(6,6),8-(29),8-(29)]
   204      22.367064      22.367064      22.367064    6[1-(0),6-(6,6),6-(6,6)]
   205      22.628697      22.628697      22.628697    6[6-(1,6),6-(1,6),6-(8,8)]
   206      21.621371      21.621371      21.621371    6[6-(1,6),6-(1,6),6-(8,8)]
   207      22.115566      22.115566      22.115566    6[1-(0),6-(6,6),6-(6,7)]
   208      21.398677      21.398677      21.398677    6[6-(1,6),6-(1,6),7-(1,6)]
   209      21.140245      21.140245      21.140245    6[1-(0),6-(6,6),6-(6,7)]
   210      21.234657      21.234657      21.234657    6[7-(1,6),7-(6),7-(6)]
   211      22.392135      22.392135      22.392135    6[7-(1,6),7-(6),7-(6)]
   212      20.855944      20.855944      20.855944    6[7-(1,6),7-(6),7-(6)]
   213      23.995268      23.995268      23.995268    6[6-(1,6),6-(1,6),6-(8,8)]
   214      25.384507      25.384507      25.384507    6[6-(1,6),6-(1,6),6-(8,8)]
   215      26.436105      26.436105      26.436105    6[6-(6,6),8-(29),8-(29)]
   216      24.931385      24.931385      24.931385    6[1-(0),6-(6,6),6-(6,6)]
   217      24.838306      24.838306      24.838306    6[1-(0),6-(6,6),6-(6,7)]
   218      23.504274      23.504274      23.504274    6[1-(0),6-(6,6),6-(6,7)]
   219      23.856317      23.856317      23.856317    6[6-(1,6),6-(1,6),7-(1,6)]
   220      18.282291      18.282291      18.282291    6[6-(1,6),6-(1,6),6-(8,8)]
   221      19.524045      19.524045      19.524045    6[1-(0),6-(6,6),6-(6,7)]
   222      19.573118      19.573118      19.573118    6[6-(1,6),6-(1,6),7-(1,6)]
   223      18.979444      18.979444      18.979444    6[1-(0),6-(6,6),6-(6,7)]
   224      18.204148      18.204148      18.204148    6[1-(0),6-(6,6),6-(6,6)]
   225      17.734756      17.734756      17.734756    6[6-(6,6),8-(29),8-(29)]
   226       23.55148       23.55148       23.55148    6[6-(6,6),8-(29),8-(29)]
   227      18.819691      18.819691      18.819691    6[6-(6,6),8-(29),8-(29)]
   228      18.851962      18.851962      18.851962    6[6-(1,6),6-(1,6),6-(8,8)]
   229      22.198784      22.198784      22.198784    6[6-(6,6),8-(29),8-(29)]
   230      19.244012      19.244012      19.244012    6[6-(6,6),8-(29),8-(29)]
   231      20.730332      20.730332      20.730332    6[1-(0),6-(6,6),6-(6,6)]
   232       22.01316       22.01316       22.01316    6[6-(1,6),6-(1,6),6-(8,8)]
   233      20.595382      20.595382      20.595382    6[6-(1,6),6-(1,6),6-(8,8)]
   234       23.11223       23.11223       23.11223    6[1-(0),6-(6,6),6-(6,7)]
   235      22.998882      22.998882      22.998882    6[6-(1,6),6-(1,6),7-(1,6)]
   236       21.70352       21.70352       21.70352    6[1-(0),6-(6,6),6-(6,7)]
   237      25.365844      25.365844      25.365844    6[7-(1,6),7-(6),7-(6)]
   238      27.182071      27.182071      27.182071    6[7-(1,6),7-(6),7-(6)]
   239      27.366093      27.366093      27.366093    6[7-(1,6),7-(6),7-(6)]
   240       31.30472       31.30472       31.30472    6[6-(1,6),6-(1,6),6-(8,8)]
   241      30.376072      30.376072      30.376072    6[6-(1,6),6-(1,6),6-(8,8)]
   242      30.523557      30.523557      30.523557    6[6-(6,6),8-(29),8-(29)]
   243      31.471675      31.471675      31.471675    6[1-(0),6-(6,6),6-(6,6)]
   244      29.136983      29.136983      29.136983    6[1-(0),6-(6,6),6-(6,7)]
   245      30.102436      30.102436      30.102436    6[1-(0),6-(6,6),6-(6,7)]
   246      28.947626      28.947626      28.947626    6[6-(1,6),6-(1,6),7-(1,6)]
   247       28.79107       28.79107       28.79107    6[6-(1,6),6-(1,6),6-(8,8)]
   248      26.636401      26.636401      26.636401    6[1-(0),6-(6,6),6-(6,7)]
   249      27.896825      27.896825      27.896825    6[6-(1,6),6-(1,6),7-(1,6)]
   250      28.974026      28.974026      28.974026    6[1-(0),6-(6,6),6-(6,7)]
   251       27.56665       27.56665       27.56665    6[1-(0),6-(6,6),6-(6,6)]
   252      30.020556      30.020556      30.020556    6[6-(6,6),8-(29),8-(29)]
   253       32.50407       32.50407       32.50407    6[6-(6,6),8-(29),8-(29)]
   254      25.130345      25.130345      25.130345    6[6-(6,6),8-(29),8-(29)]
   255       26.47238       26.47238       26.47238    6[6-(1,6),6-(1,6),6-(8,8)]
   256      31.141235      31.141235      31.141235    6[6-(6,6),8-(29),8-(29)]
   257      34.096002      34.096002      34.096002    6[6-(6,6),8-(29),8-(29)]
   258      32.609684      32.609684      32.609684    6[1-(0),6-(6,6),6-(6,6)]
   259      31.326857      31.326857      31.326857    6[6-(1,6),6-(1,6),6-(8,8)]
   260      32.744633      32.744633      32.744633    6[6-(1,6),6-(1,6),6-(8,8)]
   261      30.227786      30.227786      30.227786    6[1-(0),6-(6,6),6-(6,7)]
   262      30.341133      30.341133      30.341133    6[6-(1,6),6-(1,6),7-(1,6)]
   263      31.636495      31.636495      31.636495    6[1-(0),6-(6,6),6-(6,7)]
   264       27.97417       27.97417       27.97417    6[7-(1,6),7-(6),7-(6)]
   265      26.157943      26.157943      26.157943    6[7-(1,6),7-(6),7-(6)]
   266      25.973919      25.973919      25.973919    6[7-(1,6),7-(6),7-(6)]
   267      22.035295      22.035295      22.035295    6[6-(1,6),6-(1,6),6-(8,8)]
   268      22.963945      22.963945      22.963945    6[6-(1,6),6-(1,6),6-(8,8)]
   269      22.816461      22.816461      22.816461    6[6-(6,6),8-(29),8-(29)]
   270      21.868341      21.868341      21.868341    6[1-(0),6-(6,6),6-(6,6)]
   271      24.203033      24.203033      24.203033    6[1-(0),6-(6,6),6-(6,7)]
   272      23.237578      23.237578      23.237578    6[1-(0),6-(6,6),6-(6,7)]
   273       24.39239       24.39239       24.39239    6[6-(1,6),6-(1,6),7-(1,6)]
   274      24.548939      24.548939      24.548939    6[6-(1,6),6-(1,6),6-(8,8)]
   275      26.703609      26.703609      26.703609    6[1-(0),6-(6,6),6-(6,7)]
   276      25.443185      25.443185      25.443185    6[6-(1,6),6-(1,6),7-(1,6)]
   277      24.365984      24.365984      24.365984    6[1-(0),6-(6,6),6-(6,7)]
   278      25.773359      25.773359      25.773359    6[1-(0),6-(6,6),6-(6,6)]
   279      23.319452      23.319452      23.319452    6[6-(6,6),8-(29),8-(29)]
   280      20.835945      20.835945      20.835945    6[6-(6,6),8-(29),8-(29)]
   281      28.209663      28.209663      28.209663    6[6-(6,6),8-(29),8-(29)]
   282      26.867629      26.867629      26.867629    6[6-(1,6),6-(1,6),6-(8,8)]
   283       36.80941       36.80941       36.80941    6[6-(6,6),8-(29),8-(29)]
   284      34.769153      34.769153      34.769153    6[6-(6,6),8-(29),8-(29)]
   285       35.70207       35.70207       35.70207    6[1-(0),6-(6,6),6-(6,6)]
   286      35.963703      35.963703      35.963703    6[6-(1,6),6-(1,6),6-(8,8)]
   287      34.956377      34.956377      34.956377    6[6-(1,6),6-(1,6),6-(8,8)]
   288      35.450572      35.450572      35.450572    6[1-(0),6-(6,6),6-(6,7)]
   289      34.733682      34.733682      34.733682    6[6-(1,6),6-(1,6),7-(1,6)]
   290      34.475249      34.475249      34.475249    6[1-(0),6-(6,6),6-(6,7)]
   291      34.569661      34.569661      34.569661    6[7-(1,6),7-(6),7-(6)]
   292      35.727139      35.727139      35.727139    6[7-(1,6),7-(6),7-(6)]
   293      34.190946      34.190946      34.190946    6[7-(1,6),7-(6),7-(6)]
   294      10.660273      10.660273      10.660273    6[6-(1,6),6-(1,6),6-(8,8)]
   295      12.049515      12.049515      12.049515    6[6-(1,6),6-(1,6),6-(8,8)]
   296      13.101113      13.101113      13.101113    6[6-(6,6),8-(29),8-(29)]
   297      11.596391      11.596391      11.596391    6[1-(0),6-(6,6),6-(6,6)]
   298      11.503313      11.503313      11.503313    6[1-(0),6-(6,6),6-(6,7)]
   299      10.169278      10.169278      10.169278    6[1-(0),6-(6,6),6-(6,7)]
   300      10.521323      10.521323      10.521323    6[6-(1,6),6-(1,6),7-(1,6)]
   301      31.617289      31.617289      31.617289    6[6-(1,6),6-(1,6),6-(8,8)]
   302      32.859045      32.859045      32.859045    6[1-(0),6-(6,6),6-(6,7)]
   303      32.908118      32.908118      32.908118    6[6-(1,6),6-(1,6),7-(1,6)]
   304      32.314444      32.314444      32.314444    6[1-(0),6-(6,6),6-(6,7)]
   305      31.539146      31.539146      31.539146    6[1-(0),6-(6,6),6-(6,6)]
   306      31.069754      31.069754      31.069754    6[6-(6,6),8-(29),8-(29)]
   307      10.216484      10.216484      10.216484    6[6-(6,6),8-(29),8-(29)]
   308        5.48469        5.48469        5.48469    6[6-(6,6),8-(29),8-(29)]
   309      32.186961      32.186961      32.186961    6[6-(1,6),6-(1,6),6-(8,8)]
   310      16.530608      16.530608      16.530608    6[6-(6,6),8-(29),8-(29)]
   311      18.570862      18.570862      18.570862    6[6-(6,6),8-(29),8-(29)]
   312      17.637946      17.637946      17.637946    6[1-(0),6-(6,6),6-(6,6)]
   313      17.376313      17.376313      17.376313    6[6-(1,6),6-(1,6),6-(8,8)]
   314      18.383639      18.383639      18.383639    6[6-(1,6),6-(1,6),6-(8,8)]
   315      17.889444      17.889444      17.889444    6[1-(0),6-(6,6),6-(6,7)]
   316      18.606333      18.606333      18.606333    6[6-(1,6),6-(1,6),7-(1,6)]
   317      18.864765      18.864765      18.864765    6[1-(0),6-(6,6),6-(6,7)]
   318      18.770353      18.770353      18.770353    6[7-(1,6),7-(6),7-(6)]
   319      17.612875      17.612875      17.612875    6[7-(1,6),7-(6),7-(6)]
   320      19.149066      19.149066      19.149066    6[7-(1,6),7-(6),7-(6)]
   321      16.009742      16.009742      16.009742    6[6-(1,6),6-(1,6),6-(8,8)]
   322      14.620503      14.620503      14.620503    6[6-(1,6),6-(1,6),6-(8,8)]
   323      13.568905      13.568905      13.568905    6[6-(6,6),8-(29),8-(29)]
   324      15.073625      15.073625      15.073625    6[1-(0),6-(6,6),6-(6,6)]
   325      15.166704      15.166704      15.166704    6[1-(0),6-(6,6),6-(6,7)]
   326      16.500736      16.500736      16.500736    6[1-(0),6-(6,6),6-(6,7)]
   327      16.148693      16.148693      16.148693    6[6-(1,6),6-(1,6),7-(1,6)]
   328      21.722719      21.722719      21.722719    6[6-(1,6),6-(1,6),6-(8,8)]
   329      20.480965      20.480965      20.480965    6[1-(0),6-(6,6),6-(6,7)]
   330      20.431892      20.431892      20.431892    6[6-(1,6),6-(1,6),7-(1,6)]
   331      21.025566      21.025566      21.025566    6[1-(0),6-(6,6),6-(6,7)]
   332      21.800862      21.800862      21.800862    6[1-(0),6-(6,6),6-(6,6)]
   333      22.270254      22.270254      22.270254    6[6-(6,6),8-(29),8-(29)]
   334       16.45353       16.45353       16.45353    6[6-(6,6),8-(29),8-(29)]
   335      21.185319      21.185319      21.185319    6[6-(6,6),8-(29),8-(29)]
   336      21.153048      21.153048      21.153048    6[6-(1,6),6-(1,6),6-(8,8)]
   337      13.933212      13.933212      13.933212    7[6-(7,7),6-(7,7)]
   338       12.03324       12.03324       12.03324    7[6-(7,7),6-(7,7)]
   339      14.155105      14.155105      14.155105    7[6-(7,7),6-(7,7)]
   340      15.943596      15.943596      15.943596    7[1-(0),6-(6,6),6-(7,7)]
   341      12.358347      12.358347      12.358347    7[1-(0),6-(6,6),6-(7,7)]
   342      11.814547      11.814547      11.814547    7[1-(0),6-(6,6),6-(7,7)]
   343      12.736795      12.736795      12.736795    7[6-(7,7),6-(7,7)]
   344      14.636766      14.636766      14.636766    7[6-(7,7),6-(7,7)]
   345        12.5149        12.5149        12.5149    7[6-(7,7),6-(7,7)]
   346       10.72641       10.72641       10.72641    7[1-(0),6-(6,6),6-(7,7)]
   347      14.311658      14.311658      14.311658    7[1-(0),6-(6,6),6-(7,7)]
   348      14.855461      14.855461      14.855461    7[1-(0),6-(6,6),6-(7,7)]
   349       6.130903       6.130903       6.130903    7[6-(7,7),6-(7,7)]
   350       4.949422       4.949422       4.949422    7[6-(7,7),6-(7,7)]
   351       4.448025       4.448025       4.448025    7[6-(7,7),6-(7,7)]
   352       5.759123       5.759123       5.759123    7[1-(0),6-(6,6),6-(7,7)]
   353       3.310016       3.310016       3.310016    7[1-(0),6-(6,6),6-(7,7)]
   354       6.405871       6.405871       6.405871    7[1-(0),6-(6,6),6-(7,7)]
   355      20.539104      20.539104      20.539104    7[6-(7,7),6-(7,7)]
   356      21.720584      21.720584      21.720584    7[6-(7,7),6-(7,7)]
   357       22.22198       22.22198       22.22198    7[6-(7,7),6-(7,7)]
   358      20.910883      20.910883      20.910883    7[1-(0),6-(6,6),6-(7,7)]
   359      23.359989      23.359989      23.359989    7[1-(0),6-(6,6),6-(7,7)]
   360      20.264137      20.264137      20.264137    7[1-(0),6-(6,6),6-(7,7)]
   361      26.071798      26.071798      26.071798    7[6-(7,7),6-(7,7)]
   362       27.97177       27.97177       27.97177    7[6-(7,7),6-(7,7)]
   363      25.849905      25.849905      25.849905    7[6-(7,7),6-(7,7)]
   364      24.061414      24.061414      24.061414    7[1-(0),6-(6,6),6-(7,7)]
   365      27.646663      27.646663      27.646663    7[1-(0),6-(6,6),6-(7,7)]
   366      28.190463      28.190463      28.190463    7[1-(0),6-(6,6),6-(7,7)]
   367      27.268215      27.268215      27.268215    7[6-(7,7),6-(7,7)]
   368      25.368244      25.368244      25.368244    7[6-(7,7),6-(7,7)]
   369       27.49011       27.49011       27.49011    7[6-(7,7),6-(7,7)]
   370        29.2786        29.2786        29.2786    7[1-(0),6-(6,6),6-(7,7)]
   371      25.693352      25.693352      25.693352    7[1-(0),6-(6,6),6-(7,7)]
   372      25.149549      25.149549      25.149549    7[1-(0),6-(6,6),6-(7,7)]
   373      33.874107      33.874107      33.874107    7[6-(7,7),6-(7,7)]
   374      35.055588      35.055588      35.055588    7[6-(7,7),6-(7,7)]
   375      35.556985      35.556985      35.556985    7[6-(7,7),6-(7,7)]
   376      34.245887      34.245887      34.245887    7[1-(0),6-(6,6),6-(7,7)]
   377      36.694994      36.694994      36.694994    7[1-(0),6-(6,6),6-(7,7)]
   378      33.599139      33.599139      33.599139    7[1-(0),6-(6,6),6-(7,7)]
   379      19.465906      19.465906      19.465906    7[6-(7,7),6-(7,7)]
   380      18.284426      18.284426      18.284426    7[6-(7,7),6-(7,7)]
   381       17.78303       17.78303       17.78303    7[6-(7,7),6-(7,7)]
   382      19.094127      19.094127      19.094127    7[1-(0),6-(6,6),6-(7,7)]
   383      16.645021      16.645021      16.645021    7[1-(0),6-(6,6),6-(7,7)]
   384      19.740873      19.740873      19.740873    7[1-(0),6-(6,6),6-(7,7)]
   385       10.50238       10.50238       10.50238    8[6-(6,8),29-(8,8,8)]
   386       16.66395       16.66395       16.66395    8[6-(6,8),29-(8,8,8)]
   387      18.865559      18.865559      18.865559    8[6-(6,8),29-(8,8,8)]
   388      10.199415      10.199415      10.199415    8[6-(6,8),29-(8,8,8)]
   389       8.886716       8.886716       8.886716    8[6-(6,8),29-(8,8,8)]
   390      15.774777      15.774777      15.774777    8[6-(6,8),29-(8,8,8)]
   391      14.972011      14.972011      14.972011    8[6-(6,8),29-(8,8,8)]
   392       6.362664       6.362664       6.362664    8[6-(6,8),29-(8,8,8)]
   393        7.68443        7.68443        7.68443    8[6-(6,8),29-(8,8,8)]
   394       8.290904       8.290904       8.290904    8[6-(6,8),29-(8,8,8)]
   395      20.814338      20.814338      20.814338    8[6-(6,8),29-(8,8,8)]
   396      21.749921      21.749921      21.749921    8[6-(6,8),29-(8,8,8)]
   397      16.167621      16.167621      16.167621    8[6-(6,8),29-(8,8,8)]
   398      10.006051      10.006051      10.006051    8[6-(6,8),29-(8,8,8)]
   399       7.804443       7.804443       7.804443    8[6-(6,8),29-(8,8,8)]
   400      16.470598      16.470598      16.470598    8[6-(6,8),29-(8,8,8)]
   401      17.783295      17.783295      17.783295    8[6-(6,8),29-(8,8,8)]
   402      10.895234      10.895234      10.895234    8[6-(6,8),29-(8,8,8)]
   403      11.698002      11.698002      11.698002    8[6-(6,8),29-(8,8,8)]
   404      20.307341      20.307341      20.307341    8[6-(6,8),29-(8,8,8)]
   405      18.985576      18.985576      18.985576    8[6-(6,8),29-(8,8,8)]
   406      18.379098      18.379098      18.379098    8[6-(6,8),29-(8,8,8)]
   407       5.855669       5.855669       5.855669    8[6-(6,8),29-(8,8,8)]
   408       4.920084       4.920084       4.920084    8[6-(6,8),29-(8,8,8)]
   409      26.304888      26.304888      26.304888    8[6-(6,8),29-(8,8,8)]
   410       3.044381       3.044381       3.044381    8[6-(6,8),29-(8,8,8)]
   411       2.699005       2.699005       2.699005    8[6-(6,8),29-(8,8,8)]
   412       9.482258       9.482258       9.482258    8[6-(6,8),29-(8,8,8)]
   413       8.790438       8.790438       8.790438    8[6-(6,8),29-(8,8,8)]
   414      33.796496      33.796496      33.796496    8[6-(6,8),29-(8,8,8)]
   415       8.600015       8.600015       8.600015    8[6-(6,8),29-(8,8,8)]
   416      29.367406      29.367406      29.367406    8[6-(6,8),29-(8,8,8)]
   417      30.473412      30.473412      30.473412    8[6-(6,8),29-(8,8,8)]
   418        26.6676        26.6676        26.6676    8[6-(6,8),29-(8,8,8)]
   419       5.874338       5.874338       5.874338    8[6-(6,8),29-(8,8,8)]
   420       4.742195       4.742195       4.742195    8[6-(6,8),29-(8,8,8)]
   421      27.035113      27.035113      27.035113    8[6-(6,8),29-(8,8,8)]
   422       23.62562       23.62562       23.62562    8[6-(6,8),29-(8,8,8)]
   423      23.970997      23.970997      23.970997    8[6-(6,8),29-(8,8,8)]
   424      17.187755      17.187755      17.187755    8[6-(6,8),29-(8,8,8)]
   425      17.879574      17.879574      17.879574    8[6-(6,8),29-(8,8,8)]
   426      19.543515      19.543515      19.543515    8[6-(6,8),29-(8,8,8)]
   427      18.069998      18.069998      18.069998    8[6-(6,8),29-(8,8,8)]
   428      23.972599      23.972599      23.972599    8[6-(6,8),29-(8,8,8)]
   429      22.866595      22.866595      22.866595    8[6-(6,8),29-(8,8,8)]
   430      26.672401      26.672401      26.672401    8[6-(6,8),29-(8,8,8)]
   431      20.795669      20.795669      20.795669    8[6-(6,8),29-(8,8,8)]
   432       21.92781       21.92781       21.92781    8[6-(6,8),29-(8,8,8)]
   433       29.50263       29.50263       29.50263    8[6-(6,8),29-(8,8,8)]
   434       23.34106       23.34106       23.34106    8[6-(6,8),29-(8,8,8)]
   435      21.139451      21.139451      21.139451    8[6-(6,8),29-(8,8,8)]
   436      29.805595      29.805595      29.805595    8[6-(6,8),29-(8,8,8)]
   437      31.118294      31.118294      31.118294    8[6-(6,8),29-(8,8,8)]
   438      24.230233      24.230233      24.230233    8[6-(6,8),29-(8,8,8)]
   439      25.032999      25.032999      25.032999    8[6-(6,8),29-(8,8,8)]
   440      33.642346      33.642346      33.642346    8[6-(6,8),29-(8,8,8)]
   441       32.32058       32.32058       32.32058    8[6-(6,8),29-(8,8,8)]
   442      31.714106      31.714106      31.714106    8[6-(6,8),29-(8,8,8)]
   443      19.190672      19.190672      19.190672    8[6-(6,8),29-(8,8,8)]
   444      18.255089      18.255089      18.255089    8[6-(6,8),29-(8,8,8)]
   445      23.837389      23.837389      23.837389    8[6-(6,8),29-(8,8,8)]
   446      29.998959      29.998959      29.998959    8[6-(6,8),29-(8,8,8)]
   447      32.200567      32.200567      32.200567    8[6-(6,8),29-(8,8,8)]
   448      23.534412      23.534412      23.534412    8[6-(6,8),29-(8,8,8)]
   449      22.221715      22.221715      22.221715    8[6-(6,8),29-(8,8,8)]
   450      29.109776      29.109776      29.109776    8[6-(6,8),29-(8,8,8)]
   451      28.307008      28.307008      28.307008    8[6-(6,8),29-(8,8,8)]
   452      19.697669      19.697669      19.697669    8[6-(6,8),29-(8,8,8)]
   453      21.019434      21.019434      21.019434    8[6-(6,8),29-(8,8,8)]
   454      21.625912      21.625912      21.625912    8[6-(6,8),29-(8,8,8)]
   455      34.149341      34.149341      34.149341    8[6-(6,8),29-(8,8,8)]
   456      35.084926      35.084926      35.084926    8[6-(6,8),29-(8,8,8)]
   457      13.700122      13.700122      13.700122    8[6-(6,8),29-(8,8,8)]
   458      36.960629      36.960629      36.960629    8[6-(6,8),29-(8,8,8)]
   459      37.306005      37.306005      37.306005    8[6-(6,8),29-(8,8,8)]
   460      30.522752      30.522752      30.522752    8[6-(6,8),29-(8,8,8)]
   461      31.214572      31.214572      31.214572    8[6-(6,8),29-(8,8,8)]
   462       6.208514       6.208514       6.208514    8[6-(6,8),29-(8,8,8)]
   463      31.404995      31.404995      31.404995    8[6-(6,8),29-(8,8,8)]
   464      10.637604      10.637604      10.637604    8[6-(6,8),29-(8,8,8)]
   465       9.531598       9.531598       9.531598    8[6-(6,8),29-(8,8,8)]
   466       13.33741       13.33741       13.33741    8[6-(6,8),29-(8,8,8)]
   467      34.130672      34.130672      34.130672    8[6-(6,8),29-(8,8,8)]
   468      35.262815      35.262815      35.262815    8[6-(6,8),29-(8,8,8)]
   469      12.969897      12.969897      12.969897    8[6-(6,8),29-(8,8,8)]
   470       16.37939       16.37939       16.37939    8[6-(6,8),29-(8,8,8)]
   471      16.034013      16.034013      16.034013    8[6-(6,8),29-(8,8,8)]
   472      22.817255      22.817255      22.817255    8[6-(6,8),29-(8,8,8)]
   473      22.125436      22.125436      22.125436    8[6-(6,8),29-(8,8,8)]
   474      20.461495      20.461495      20.461495    8[6-(6,8),29-(8,8,8)]
   475      21.935012      21.935012      21.935012    8[6-(6,8),29-(8,8,8)]
   476      16.032411      16.032411      16.032411    8[6-(6,8),29-(8,8,8)]
   477      17.138415      17.138415      17.138415    8[6-(6,8),29-(8,8,8)]
   478      13.332609      13.332609      13.332609    8[6-(6,8),29-(8,8,8)]
   479      19.209341      19.209341      19.209341    8[6-(6,8),29-(8,8,8)]
   480        18.0772        18.0772        18.0772    8[6-(6,8),29-(8,8,8)]
