# Supplementary material for: A collection of forcefield precursors for metal–organic frameworks
Source: RSC Adv. 2019 Nov 13;9(63):36492–507. doi: 10.1039/c9ra07327b (PMC9075174; doi:10.1039/c9ra07327b)
Supplement: RA-009-C9RA07327B-s2804 [file RA-009-C9RA07327B-s2804.txt]

XALXUF01_clean

26.777800    0.000000    0.000000
-13.306653    23.237547    0.000000
0.164557    15.428113    21.885996

     1       16.67675       16.67675       16.67675    29[8-(6),8-(6),8-(6),8-(6)]
     2      17.811433      17.811433      17.811433    29[8-(6),8-(6),8-(6),8-(6)]
     3       4.718311       4.718311       4.718311    29[8-(6),8-(6),8-(6),8-(6)]
     4       6.261985       6.261985       6.261985    29[8-(6),8-(6),8-(6),8-(6)]
     5       0.066167       0.066167       0.066167    29[8-(6),8-(6),8-(6),8-(6)]
     6       0.122889       0.122889       0.122889    29[8-(6),8-(6),8-(6),8-(6)]
     7      21.328894      21.328894      21.328894    29[8-(6),8-(6),8-(6),8-(6)]
     8      23.950529      23.950529      23.950529    29[8-(6),8-(6),8-(6),8-(6)]
     9      -3.041046      -3.041046      -3.041046    29[8-(6),8-(6),8-(6),8-(6)]
    10      -4.175729      -4.175729      -4.175729    29[8-(6),8-(6),8-(6),8-(6)]
    11       8.917393       8.917393       8.917393    29[8-(6),8-(6),8-(6),8-(6)]
    12       7.373719       7.373719       7.373719    29[8-(6),8-(6),8-(6),8-(6)]
    13      13.569537      13.569537      13.569537    29[8-(6),8-(6),8-(6),8-(6)]
    14      13.512815      13.512815      13.512815    29[8-(6),8-(6),8-(6),8-(6)]
    15       -7.69319       -7.69319       -7.69319    29[8-(6),8-(6),8-(6),8-(6)]
    16     -10.314825     -10.314825     -10.314825    29[8-(6),8-(6),8-(6),8-(6)]
    17      16.802051      16.802051      16.802051    29[8-(6),8-(6),8-(6),8-(6)]
    18       17.91113       17.91113       17.91113    29[8-(6),8-(6),8-(6),8-(6)]
    19      -3.166347      -3.166347      -3.166347    29[8-(6),8-(6),8-(6),8-(6)]
    20      -4.275426      -4.275426      -4.275426    29[8-(6),8-(6),8-(6),8-(6)]
    21       8.861603       8.861603       8.861603    29[8-(6),8-(6),8-(6),8-(6)]
    22        7.35889        7.35889        7.35889    29[8-(6),8-(6),8-(6),8-(6)]
    23       4.774101       4.774101       4.774101    29[8-(6),8-(6),8-(6),8-(6)]
    24       6.276814       6.276814       6.276814    29[8-(6),8-(6),8-(6),8-(6)]
    25      -6.835046      -6.835046      -6.835046    1[7-(6,6)]
    26      -3.034196      -3.034196      -3.034196    1[7-(6,6)]
    27      -5.223758      -5.223758      -5.223758    1[7-(6,6)]
    28      19.120956      19.120956      19.120956    1[6-(6,6)]
    29      17.063983      17.063983      17.063983    1[6-(6,6)]
    30      19.008121      19.008121      19.008121    1[6-(6,6)]
    31      -4.037224      -4.037224      -4.037224    1[6-(6,6)]
    32      -2.182015      -2.182015      -2.182015    1[6-(6,6)]
    33      -2.255607      -2.255607      -2.255607    1[6-(6,6)]
    34      -2.993651      -2.993651      -2.993651    1[6-(6,6)]
    35      -2.125878      -2.125878      -2.125878    1[6-(6,6)]
    36       -4.62158       -4.62158       -4.62158    1[6-(6,6)]
    37       2.400803       2.400803       2.400803    1[7-(6,6)]
    38       0.675786       0.675786       0.675786    1[7-(6,6)]
    39      -2.718111      -2.718111      -2.718111    1[7-(6,6)]
    40      -0.689546      -0.689546      -0.689546    1[6-(6,6)]
    41       0.920325       0.920325       0.920325    1[6-(6,6)]
    42       3.292855       3.292855       3.292855    1[6-(6,6)]
    43       3.547064       3.547064       3.547064    1[6-(6,6)]
    44        5.99211        5.99211        5.99211    1[6-(6,6)]
    45        2.06307        2.06307        2.06307    1[6-(6,6)]
    46      -2.435927      -2.435927      -2.435927    1[6-(6,6)]
    47      20.386964      20.386964      20.386964    1[6-(6,6)]
    48      -4.847888      -4.847888      -4.847888    1[6-(6,6)]
    49       9.435459       9.435459       9.435459    1[7-(6,6)]
    50       8.133425       8.133425       8.133425    1[7-(6,6)]
    51       7.786713       7.786713       7.786713    1[7-(6,6)]
    52       8.284751       8.284751       8.284751    1[6-(6,6)]
    53      10.236799      10.236799      10.236799    1[6-(6,6)]
    54      10.569789      10.569789      10.569789    1[6-(6,6)]
    55      10.277266      10.277266      10.277266    1[6-(6,6)]
    56      10.437597      10.437597      10.437597    1[6-(6,6)]
    57       7.963438       7.963438       7.963438    1[6-(6,6)]
    58       7.120519       7.120519       7.120519    1[6-(6,6)]
    59       5.587722       5.587722       5.587722    1[6-(6,6)]
    60       7.055241       7.055241       7.055241    1[6-(6,6)]
    61      13.072655      13.072655      13.072655    1[7-(6,6)]
    62      16.450522      16.450522      16.450522    1[7-(6,6)]
    63      11.213775      11.213775      11.213775    1[7-(6,6)]
    64       10.14666       10.14666       10.14666    1[6-(6,6)]
    65       7.747509       7.747509       7.747509    1[6-(6,6)]
    66      11.731187      11.731187      11.731187    1[6-(6,6)]
    67       16.17493       16.17493       16.17493    1[6-(6,6)]
    68      -6.627503      -6.627503      -6.627503    1[6-(6,6)]
    69      -8.155976      -8.155976      -8.155976    1[6-(6,6)]
    70       14.39226       14.39226       14.39226    1[6-(6,6)]
    71      12.673363      12.673363      12.673363    1[6-(6,6)]
    72      10.417648      10.417648      10.417648    1[6-(6,6)]
    73       20.47075       20.47075       20.47075    1[7-(6,6)]
    74        16.6699        16.6699        16.6699    1[7-(6,6)]
    75      18.859462      18.859462      18.859462    1[7-(6,6)]
    76      -5.485252      -5.485252      -5.485252    1[6-(6,6)]
    77      -3.428279      -3.428279      -3.428279    1[6-(6,6)]
    78      -5.372417      -5.372417      -5.372417    1[6-(6,6)]
    79      17.672928      17.672928      17.672928    1[6-(6,6)]
    80      15.817719      15.817719      15.817719    1[6-(6,6)]
    81      15.891311      15.891311      15.891311    1[6-(6,6)]
    82      16.629355      16.629355      16.629355    1[6-(6,6)]
    83      15.761582      15.761582      15.761582    1[6-(6,6)]
    84      18.257284      18.257284      18.257284    1[6-(6,6)]
    85      11.234901      11.234901      11.234901    1[7-(6,6)]
    86      12.959918      12.959918      12.959918    1[7-(6,6)]
    87      16.353815      16.353815      16.353815    1[7-(6,6)]
    88       14.32525       14.32525       14.32525    1[6-(6,6)]
    89      12.715379      12.715379      12.715379    1[6-(6,6)]
    90      10.342849      10.342849      10.342849    1[6-(6,6)]
    91       10.08864       10.08864       10.08864    1[6-(6,6)]
    92       7.643594       7.643594       7.643594    1[6-(6,6)]
    93      11.572634      11.572634      11.572634    1[6-(6,6)]
    94      16.071631      16.071631      16.071631    1[6-(6,6)]
    95       -6.75126       -6.75126       -6.75126    1[6-(6,6)]
    96      18.483592      18.483592      18.483592    1[6-(6,6)]
    97       4.200245       4.200245       4.200245    1[7-(6,6)]
    98       5.502279       5.502279       5.502279    1[7-(6,6)]
    99       5.848991       5.848991       5.848991    1[7-(6,6)]
   100       5.350953       5.350953       5.350953    1[6-(6,6)]
   101       3.398905       3.398905       3.398905    1[6-(6,6)]
   102       3.065915       3.065915       3.065915    1[6-(6,6)]
   103       3.358438       3.358438       3.358438    1[6-(6,6)]
   104       3.198107       3.198107       3.198107    1[6-(6,6)]
   105       5.672266       5.672266       5.672266    1[6-(6,6)]
   106       6.515185       6.515185       6.515185    1[6-(6,6)]
   107       8.047982       8.047982       8.047982    1[6-(6,6)]
   108       6.580463       6.580463       6.580463    1[6-(6,6)]
   109       0.563049       0.563049       0.563049    1[7-(6,6)]
   110      -2.814818      -2.814818      -2.814818    1[7-(6,6)]
   111       2.421929       2.421929       2.421929    1[7-(6,6)]
   112       3.489044       3.489044       3.489044    1[6-(6,6)]
   113       5.888195       5.888195       5.888195    1[6-(6,6)]
   114       1.904517       1.904517       1.904517    1[6-(6,6)]
   115      -2.539226      -2.539226      -2.539226    1[6-(6,6)]
   116      20.263207      20.263207      20.263207    1[6-(6,6)]
   117       21.79168       21.79168       21.79168    1[6-(6,6)]
   118      -0.756556      -0.756556      -0.756556    1[6-(6,6)]
   119       0.962341       0.962341       0.962341    1[6-(6,6)]
   120       3.218056       3.218056       3.218056    1[6-(6,6)]
   121      -5.872081      -5.872081      -5.872081    6[7-(1,6),7-(6),7-(6)]
   122      -4.308798      -4.308798      -4.308798    6[7-(1,6),7-(6),7-(6)]
   123      -4.861622      -4.861622      -4.861622    6[7-(1,6),7-(6),7-(6)]
   124      19.227689      19.227689      19.227689    6[6-(1,6),6-(1,6),7-(1,6)]
   125      18.842835      18.842835      18.842835    6[1-(0),6-(6,6),6-(6,7)]
   126      18.043523      18.043523      18.043523    6[6-(1,6),6-(1,6),6-(8,8)]
   127      17.604366      17.604366      17.604366    6[1-(0),6-(6,6),6-(6,6)]
   128      17.979649      17.979649      17.979649    6[6-(1,6),6-(1,6),6-(8,8)]
   129      18.774651      18.774651      18.774651    6[1-(0),6-(6,6),6-(6,7)]
   130      17.697992      17.697992      17.697992    6[6-(6,6),8-(29),8-(29)]
   131      17.606254      17.606254      17.606254    6[6-(6,6),8-(29),8-(29)]
   132       -3.27196       -3.27196       -3.27196    6[6-(1,6),6-(1,6),7-(1,6)]
   133      -3.425073      -3.425073      -3.425073    6[1-(0),6-(6,6),6-(6,7)]
   134      -3.064976      -3.064976      -3.064976    6[6-(1,6),6-(1,6),6-(8,8)]
   135      -2.412259      -2.412259      -2.412259    6[1-(0),6-(6,6),6-(6,6)]
   136      -2.095433      -2.095433      -2.095433    6[6-(1,6),6-(1,6),6-(8,8)]
   137      -2.454475      -2.454475      -2.454475    6[1-(0),6-(6,6),6-(6,7)]
   138      -3.324377      -3.324377      -3.324377    6[6-(6,6),8-(29),8-(29)]
   139      -1.307802      -1.307802      -1.307802    6[6-(6,6),8-(29),8-(29)]
   140      -3.929902      -3.929902      -3.929902    6[6-(1,6),6-(1,6),7-(1,6)]
   141      -3.102366      -3.102366      -3.102366    6[1-(0),6-(6,6),6-(6,7)]
   142      -2.435884      -2.435884      -2.435884    6[6-(1,6),6-(1,6),6-(8,8)]
   143      -2.570459      -2.570459      -2.570459    6[1-(0),6-(6,6),6-(6,6)]
   144      -3.382615      -3.382615      -3.382615    6[6-(1,6),6-(1,6),6-(8,8)]
   145      -4.063619      -4.063619      -4.063619    6[1-(0),6-(6,6),6-(6,7)]
   146      -1.515674      -1.515674      -1.515674    6[6-(6,6),8-(29),8-(29)]
   147      -3.497504      -3.497504      -3.497504    6[6-(6,6),8-(29),8-(29)]
   148       0.820411       0.820411       0.820411    6[7-(1,6),7-(6),7-(6)]
   149       0.724049       0.724049       0.724049    6[7-(1,6),7-(6),7-(6)]
   150      -1.124706      -1.124706      -1.124706    6[7-(1,6),7-(6),7-(6)]
   151       1.332249       1.332249       1.332249    6[6-(1,6),6-(1,6),7-(1,6)]
   152       0.058565       0.058565       0.058565    6[1-(0),6-(6,6),6-(6,7)]
   153      -0.089554      -0.089554      -0.089554    6[6-(1,6),6-(1,6),6-(8,8)]
   154       1.024514       1.024514       1.024514    6[1-(0),6-(6,6),6-(6,6)]
   155        2.28701        2.28701        2.28701    6[6-(1,6),6-(1,6),6-(8,8)]
   156        2.43944        2.43944        2.43944    6[1-(0),6-(6,6),6-(6,7)]
   157        -1.4659        -1.4659        -1.4659    6[6-(6,6),8-(29),8-(29)]
   158       3.484352       3.484352       3.484352    6[6-(6,6),8-(29),8-(29)]
   159       2.590716       2.590716       2.590716    6[6-(1,6),6-(1,6),7-(1,6)]
   160       3.674316       3.674316       3.674316    6[1-(0),6-(6,6),6-(6,7)]
   161       4.967966       4.967966       4.967966    6[6-(1,6),6-(1,6),6-(8,8)]
   162       5.136533       5.136533       5.136533    6[1-(0),6-(6,6),6-(6,6)]
   163       4.059633       4.059633       4.059633    6[6-(1,6),6-(1,6),6-(8,8)]
   164       2.790477       2.790477       2.790477    6[1-(0),6-(6,6),6-(6,7)]
   165       6.133813       6.133813       6.133813    6[6-(6,6),8-(29),8-(29)]
   166       4.213046       4.213046       4.213046    6[6-(6,6),8-(29),8-(29)]
   167      -3.459476      -3.459476      -3.459476    6[6-(1,6),6-(1,6),7-(1,6)]
   168      23.492511      23.492511      23.492511    6[1-(0),6-(6,6),6-(6,7)]
   169      22.401814      22.401814      22.401814    6[6-(1,6),6-(1,6),6-(8,8)]
   170      21.120032      21.120032      21.120032    6[1-(0),6-(6,6),6-(6,6)]
   171      20.970385      20.970385      20.970385    6[6-(1,6),6-(1,6),6-(8,8)]
   172      22.049524      22.049524      22.049524    6[1-(0),6-(6,6),6-(6,7)]
   173       22.54986       22.54986       22.54986    6[6-(6,6),8-(29),8-(29)]
   174      19.622611      19.622611      19.622611    6[6-(6,6),8-(29),8-(29)]
   175       8.876178       8.876178       8.876178    6[7-(1,6),7-(6),7-(6)]
   176       8.496918       8.496918       8.496918    6[7-(1,6),7-(6),7-(6)]
   177       8.100356       8.100356       8.100356    6[7-(1,6),7-(6),7-(6)]
   178       9.403979       9.403979       9.403979    6[6-(1,6),6-(1,6),7-(1,6)]
   179       8.860433       8.860433       8.860433    6[1-(0),6-(6,6),6-(6,7)]
   180       9.181383       9.181383       9.181383    6[6-(1,6),6-(1,6),6-(8,8)]
   181      10.026839      10.026839      10.026839    6[1-(0),6-(6,6),6-(6,6)]
   182      10.550845      10.550845      10.550845    6[6-(1,6),6-(1,6),6-(8,8)]
   183      10.228279      10.228279      10.228279    6[1-(0),6-(6,6),6-(6,7)]
   184        8.67689        8.67689        8.67689    6[6-(6,6),8-(29),8-(29)]
   185      11.525376      11.525376      11.525376    6[6-(6,6),8-(29),8-(29)]
   186       9.043408       9.043408       9.043408    6[6-(1,6),6-(1,6),7-(1,6)]
   187       9.994993       9.994993       9.994993    6[1-(0),6-(6,6),6-(6,7)]
   188      10.533719      10.533719      10.533719    6[6-(1,6),6-(1,6),6-(8,8)]
   189      10.092039      10.092039      10.092039    6[1-(0),6-(6,6),6-(6,6)]
   190       9.150656       9.150656       9.150656    6[6-(1,6),6-(1,6),6-(8,8)]
   191        8.61541        8.61541        8.61541    6[1-(0),6-(6,6),6-(6,7)]
   192      11.623861      11.623861      11.623861    6[6-(6,6),8-(29),8-(29)]
   193       8.728847       8.728847       8.728847    6[6-(6,6),8-(29),8-(29)]
   194       7.180055       7.180055       7.180055    6[6-(1,6),6-(1,6),7-(1,6)]
   195       6.901608       6.901608       6.901608    6[1-(0),6-(6,6),6-(6,7)]
   196       6.298026       6.298026       6.298026    6[6-(1,6),6-(1,6),6-(8,8)]
   197       5.991557       5.991557       5.991557    6[1-(0),6-(6,6),6-(6,6)]
   198       6.304244       6.304244       6.304244    6[6-(1,6),6-(1,6),6-(8,8)]
   199       6.873097       6.873097       6.873097    6[1-(0),6-(6,6),6-(6,7)]
   200       6.016608       6.016608       6.016608    6[6-(6,6),8-(29),8-(29)]
   201       6.006952       6.006952       6.006952    6[6-(6,6),8-(29),8-(29)]
   202      13.014509      13.014509      13.014509    6[7-(1,6),7-(6),7-(6)]
   203      14.860691      14.860691      14.860691    6[7-(1,6),7-(6),7-(6)]
   204      12.855674      12.855674      12.855674    6[7-(1,6),7-(6),7-(6)]
   205      11.155959      11.155959      11.155959    6[6-(1,6),6-(1,6),7-(1,6)]
   206      10.040967      10.040967      10.040967    6[1-(0),6-(6,6),6-(6,7)]
   207       8.772586       8.772586       8.772586    6[6-(1,6),6-(1,6),6-(8,8)]
   208       8.602042       8.602042       8.602042    6[1-(0),6-(6,6),6-(6,6)]
   209       9.715815       9.715815       9.715815    6[6-(1,6),6-(1,6),6-(8,8)]
   210      10.985812      10.985812      10.985812    6[1-(0),6-(6,6),6-(6,7)]
   211       7.555202       7.555202       7.555202    6[6-(6,6),8-(29),8-(29)]
   212       9.565229       9.565229       9.565229    6[6-(6,6),8-(29),8-(29)]
   213      17.217706      17.217706      17.217706    6[6-(1,6),6-(1,6),7-(1,6)]
   214       -9.74575       -9.74575       -9.74575    6[1-(0),6-(6,6),6-(6,7)]
   215      -8.630729      -8.630729      -8.630729    6[6-(1,6),6-(1,6),6-(8,8)]
   216      -7.367765      -7.367765      -7.367765    6[1-(0),6-(6,6),6-(6,6)]
   217      -7.186456      -7.186456      -7.186456    6[6-(1,6),6-(1,6),6-(8,8)]
   218      -8.279408      -8.279408      -8.279408    6[1-(0),6-(6,6),6-(6,7)]
   219      -8.814425      -8.814425      -8.814425    6[6-(6,6),8-(29),8-(29)]
   220      -5.823602      -5.823602      -5.823602    6[6-(6,6),8-(29),8-(29)]
   221      12.372924      12.372924      12.372924    6[6-(1,6),6-(1,6),7-(1,6)]
   222      13.488537      13.488537      13.488537    6[1-(0),6-(6,6),6-(6,7)]
   223      13.667904      13.667904      13.667904    6[6-(1,6),6-(1,6),6-(8,8)]
   224      12.558016      12.558016      12.558016    6[1-(0),6-(6,6),6-(6,6)]
   225      11.283527      11.283527      11.283527    6[6-(1,6),6-(1,6),6-(8,8)]
   226      11.112808      11.112808      11.112808    6[1-(0),6-(6,6),6-(6,7)]
   227      15.017578      15.017578      15.017578    6[6-(6,6),8-(29),8-(29)]
   228      10.118155      10.118155      10.118155    6[6-(6,6),8-(29),8-(29)]
   229      19.507785      19.507785      19.507785    6[7-(1,6),7-(6),7-(6)]
   230      17.944502      17.944502      17.944502    6[7-(1,6),7-(6),7-(6)]
   231      18.497326      18.497326      18.497326    6[7-(1,6),7-(6),7-(6)]
   232      -5.591985      -5.591985      -5.591985    6[6-(1,6),6-(1,6),7-(1,6)]
   233      -5.207131      -5.207131      -5.207131    6[1-(0),6-(6,6),6-(6,7)]
   234      -4.407819      -4.407819      -4.407819    6[6-(1,6),6-(1,6),6-(8,8)]
   235      -3.968662      -3.968662      -3.968662    6[1-(0),6-(6,6),6-(6,6)]
   236      -4.343945      -4.343945      -4.343945    6[6-(1,6),6-(1,6),6-(8,8)]
   237      -5.138947      -5.138947      -5.138947    6[1-(0),6-(6,6),6-(6,7)]
   238      -4.062288      -4.062288      -4.062288    6[6-(6,6),8-(29),8-(29)]
   239       -3.97055       -3.97055       -3.97055    6[6-(6,6),8-(29),8-(29)]
   240      16.907664      16.907664      16.907664    6[6-(1,6),6-(1,6),7-(1,6)]
   241      17.060777      17.060777      17.060777    6[1-(0),6-(6,6),6-(6,7)]
   242       16.70068       16.70068       16.70068    6[6-(1,6),6-(1,6),6-(8,8)]
   243      16.047963      16.047963      16.047963    6[1-(0),6-(6,6),6-(6,6)]
   244      15.731137      15.731137      15.731137    6[6-(1,6),6-(1,6),6-(8,8)]
   245      16.090179      16.090179      16.090179    6[1-(0),6-(6,6),6-(6,7)]
   246      16.960081      16.960081      16.960081    6[6-(6,6),8-(29),8-(29)]
   247      14.943506      14.943506      14.943506    6[6-(6,6),8-(29),8-(29)]
   248      17.565606      17.565606      17.565606    6[6-(1,6),6-(1,6),7-(1,6)]
   249       16.73807       16.73807       16.73807    6[1-(0),6-(6,6),6-(6,7)]
   250      16.071588      16.071588      16.071588    6[6-(1,6),6-(1,6),6-(8,8)]
   251      16.206163      16.206163      16.206163    6[1-(0),6-(6,6),6-(6,6)]
   252      17.018319      17.018319      17.018319    6[6-(1,6),6-(1,6),6-(8,8)]
   253      17.699323      17.699323      17.699323    6[1-(0),6-(6,6),6-(6,7)]
   254      15.151378      15.151378      15.151378    6[6-(6,6),8-(29),8-(29)]
   255      17.133208      17.133208      17.133208    6[6-(6,6),8-(29),8-(29)]
   256      12.815293      12.815293      12.815293    6[7-(1,6),7-(6),7-(6)]
   257      12.911655      12.911655      12.911655    6[7-(1,6),7-(6),7-(6)]
   258       14.76041       14.76041       14.76041    6[7-(1,6),7-(6),7-(6)]
   259      12.303455      12.303455      12.303455    6[6-(1,6),6-(1,6),7-(1,6)]
   260      13.577139      13.577139      13.577139    6[1-(0),6-(6,6),6-(6,7)]
   261      13.725258      13.725258      13.725258    6[6-(1,6),6-(1,6),6-(8,8)]
   262       12.61119       12.61119       12.61119    6[1-(0),6-(6,6),6-(6,6)]
   263      11.348694      11.348694      11.348694    6[6-(1,6),6-(1,6),6-(8,8)]
   264      11.196264      11.196264      11.196264    6[1-(0),6-(6,6),6-(6,7)]
   265      15.101604      15.101604      15.101604    6[6-(6,6),8-(29),8-(29)]
   266      10.151352      10.151352      10.151352    6[6-(6,6),8-(29),8-(29)]
   267      11.044988      11.044988      11.044988    6[6-(1,6),6-(1,6),7-(1,6)]
   268       9.961388       9.961388       9.961388    6[1-(0),6-(6,6),6-(6,7)]
   269       8.667738       8.667738       8.667738    6[6-(1,6),6-(1,6),6-(8,8)]
   270       8.499171       8.499171       8.499171    6[1-(0),6-(6,6),6-(6,6)]
   271       9.576071       9.576071       9.576071    6[6-(1,6),6-(1,6),6-(8,8)]
   272      10.845227      10.845227      10.845227    6[1-(0),6-(6,6),6-(6,7)]
   273       7.501891       7.501891       7.501891    6[6-(6,6),8-(29),8-(29)]
   274       9.422658       9.422658       9.422658    6[6-(6,6),8-(29),8-(29)]
   275       17.09518       17.09518       17.09518    6[6-(1,6),6-(1,6),7-(1,6)]
   276      -9.856807      -9.856807      -9.856807    6[1-(0),6-(6,6),6-(6,7)]
   277       -8.76611       -8.76611       -8.76611    6[6-(1,6),6-(1,6),6-(8,8)]
   278      -7.484328      -7.484328      -7.484328    6[1-(0),6-(6,6),6-(6,6)]
   279      -7.334681      -7.334681      -7.334681    6[6-(1,6),6-(1,6),6-(8,8)]
   280       -8.41382       -8.41382       -8.41382    6[1-(0),6-(6,6),6-(6,7)]
   281      -8.914156      -8.914156      -8.914156    6[6-(6,6),8-(29),8-(29)]
   282      -5.986907      -5.986907      -5.986907    6[6-(6,6),8-(29),8-(29)]
   283       4.759526       4.759526       4.759526    6[7-(1,6),7-(6),7-(6)]
   284       5.138786       5.138786       5.138786    6[7-(1,6),7-(6),7-(6)]
   285       5.535348       5.535348       5.535348    6[7-(1,6),7-(6),7-(6)]
   286       4.231725       4.231725       4.231725    6[6-(1,6),6-(1,6),7-(1,6)]
   287       4.775271       4.775271       4.775271    6[1-(0),6-(6,6),6-(6,7)]
   288       4.454321       4.454321       4.454321    6[6-(1,6),6-(1,6),6-(8,8)]
   289       3.608865       3.608865       3.608865    6[1-(0),6-(6,6),6-(6,6)]
   290       3.084859       3.084859       3.084859    6[6-(1,6),6-(1,6),6-(8,8)]
   291       3.407425       3.407425       3.407425    6[1-(0),6-(6,6),6-(6,7)]
   292       4.958814       4.958814       4.958814    6[6-(6,6),8-(29),8-(29)]
   293       2.110328       2.110328       2.110328    6[6-(6,6),8-(29),8-(29)]
   294       4.592296       4.592296       4.592296    6[6-(1,6),6-(1,6),7-(1,6)]
   295       3.640711       3.640711       3.640711    6[1-(0),6-(6,6),6-(6,7)]
   296       3.101985       3.101985       3.101985    6[6-(1,6),6-(1,6),6-(8,8)]
   297       3.543665       3.543665       3.543665    6[1-(0),6-(6,6),6-(6,6)]
   298       4.485048       4.485048       4.485048    6[6-(1,6),6-(1,6),6-(8,8)]
   299       5.020294       5.020294       5.020294    6[1-(0),6-(6,6),6-(6,7)]
   300       2.011843       2.011843       2.011843    6[6-(6,6),8-(29),8-(29)]
   301       4.906857       4.906857       4.906857    6[6-(6,6),8-(29),8-(29)]
   302       6.455649       6.455649       6.455649    6[6-(1,6),6-(1,6),7-(1,6)]
   303       6.734096       6.734096       6.734096    6[1-(0),6-(6,6),6-(6,7)]
   304       7.337678       7.337678       7.337678    6[6-(1,6),6-(1,6),6-(8,8)]
   305       7.644147       7.644147       7.644147    6[1-(0),6-(6,6),6-(6,6)]
   306        7.33146        7.33146        7.33146    6[6-(1,6),6-(1,6),6-(8,8)]
   307       6.762607       6.762607       6.762607    6[1-(0),6-(6,6),6-(6,7)]
   308       7.619096       7.619096       7.619096    6[6-(6,6),8-(29),8-(29)]
   309       7.628752       7.628752       7.628752    6[6-(6,6),8-(29),8-(29)]
   310       0.621195       0.621195       0.621195    6[7-(1,6),7-(6),7-(6)]
   311      -1.224987      -1.224987      -1.224987    6[7-(1,6),7-(6),7-(6)]
   312        0.78003        0.78003        0.78003    6[7-(1,6),7-(6),7-(6)]
   313       2.479745       2.479745       2.479745    6[6-(1,6),6-(1,6),7-(1,6)]
   314       3.594737       3.594737       3.594737    6[1-(0),6-(6,6),6-(6,7)]
   315       4.863118       4.863118       4.863118    6[6-(1,6),6-(1,6),6-(8,8)]
   316       5.033662       5.033662       5.033662    6[1-(0),6-(6,6),6-(6,6)]
   317       3.919889       3.919889       3.919889    6[6-(1,6),6-(1,6),6-(8,8)]
   318       2.649892       2.649892       2.649892    6[1-(0),6-(6,6),6-(6,7)]
   319       6.080502       6.080502       6.080502    6[6-(6,6),8-(29),8-(29)]
   320       4.070475       4.070475       4.070475    6[6-(6,6),8-(29),8-(29)]
   321      -3.582002      -3.582002      -3.582002    6[6-(1,6),6-(1,6),7-(1,6)]
   322      23.381454      23.381454      23.381454    6[1-(0),6-(6,6),6-(6,7)]
   323      22.266433      22.266433      22.266433    6[6-(1,6),6-(1,6),6-(8,8)]
   324      21.003469      21.003469      21.003469    6[1-(0),6-(6,6),6-(6,6)]
   325       20.82216       20.82216       20.82216    6[6-(1,6),6-(1,6),6-(8,8)]
   326      21.915112      21.915112      21.915112    6[1-(0),6-(6,6),6-(6,7)]
   327      22.450129      22.450129      22.450129    6[6-(6,6),8-(29),8-(29)]
   328      19.459306      19.459306      19.459306    6[6-(6,6),8-(29),8-(29)]
   329        1.26278        1.26278        1.26278    6[6-(1,6),6-(1,6),7-(1,6)]
   330       0.147167       0.147167       0.147167    6[1-(0),6-(6,6),6-(6,7)]
   331        -0.0322        -0.0322        -0.0322    6[6-(1,6),6-(1,6),6-(8,8)]
   332       1.077688       1.077688       1.077688    6[1-(0),6-(6,6),6-(6,6)]
   333       2.352177       2.352177       2.352177    6[6-(1,6),6-(1,6),6-(8,8)]
   334       2.522896       2.522896       2.522896    6[1-(0),6-(6,6),6-(6,7)]
   335      -1.381874      -1.381874      -1.381874    6[6-(6,6),8-(29),8-(29)]
   336       3.517549       3.517549       3.517549    6[6-(6,6),8-(29),8-(29)]
   337      -5.768376      -5.768376      -5.768376    7[6-(7,7),6-(7,7)]
   338      -5.162674      -5.162674      -5.162674    7[6-(7,7),6-(7,7)]
   339      -4.092261      -4.092261      -4.092261    7[6-(7,7),6-(7,7)]
   340      -6.748073      -6.748073      -6.748073    7[1-(0),6-(6,6),6-(7,7)]
   341      -3.492391      -3.492391      -3.492391    7[1-(0),6-(6,6),6-(7,7)]
   342      -4.733518      -4.733518      -4.733518    7[1-(0),6-(6,6),6-(7,7)]
   343      -0.477697      -0.477697      -0.477697    7[6-(7,7),6-(7,7)]
   344       1.481054       1.481054       1.481054    7[6-(7,7),6-(7,7)]
   345      -0.612372      -0.612372      -0.612372    7[6-(7,7),6-(7,7)]
   346       1.603257       1.603257       1.603257    7[1-(0),6-(6,6),6-(7,7)]
   347       1.249482       1.249482       1.249482    7[1-(0),6-(6,6),6-(7,7)]
   348      -2.449873      -2.449873      -2.449873    7[1-(0),6-(6,6),6-(7,7)]
   349       8.480639       8.480639       8.480639    7[6-(7,7),6-(7,7)]
   350       8.914452       8.914452       8.914452    7[6-(7,7),6-(7,7)]
   351       8.071146       8.071146       8.071146    7[6-(7,7),6-(7,7)]
   352       9.303388       9.303388       9.303388    7[1-(0),6-(6,6),6-(7,7)]
   353       8.510444       8.510444       8.510444    7[1-(0),6-(6,6),6-(7,7)]
   354       7.704699       7.704699       7.704699    7[1-(0),6-(6,6),6-(7,7)]
   355      12.215646      12.215646      12.215646    7[6-(7,7),6-(7,7)]
   356      14.346285      14.346285      14.346285    7[6-(7,7),6-(7,7)]
   357      14.166577      14.166577      14.166577    7[6-(7,7),6-(7,7)]
   358      12.494152      12.494152      12.494152    7[1-(0),6-(6,6),6-(7,7)]
   359      16.189005      16.189005      16.189005    7[1-(0),6-(6,6),6-(7,7)]
   360      12.054267      12.054267      12.054267    7[1-(0),6-(6,6),6-(7,7)]
   361       19.40408       19.40408       19.40408    7[6-(7,7),6-(7,7)]
   362      18.798378      18.798378      18.798378    7[6-(7,7),6-(7,7)]
   363      17.727965      17.727965      17.727965    7[6-(7,7),6-(7,7)]
   364      20.383777      20.383777      20.383777    7[1-(0),6-(6,6),6-(7,7)]
   365      17.128095      17.128095      17.128095    7[1-(0),6-(6,6),6-(7,7)]
   366      18.369222      18.369222      18.369222    7[1-(0),6-(6,6),6-(7,7)]
   367      14.113401      14.113401      14.113401    7[6-(7,7),6-(7,7)]
   368       12.15465       12.15465       12.15465    7[6-(7,7),6-(7,7)]
   369      14.248076      14.248076      14.248076    7[6-(7,7),6-(7,7)]
   370      12.032447      12.032447      12.032447    7[1-(0),6-(6,6),6-(7,7)]
   371      12.386222      12.386222      12.386222    7[1-(0),6-(6,6),6-(7,7)]
   372      16.085577      16.085577      16.085577    7[1-(0),6-(6,6),6-(7,7)]
   373       5.155065       5.155065       5.155065    7[6-(7,7),6-(7,7)]
   374       4.721252       4.721252       4.721252    7[6-(7,7),6-(7,7)]
   375       5.564558       5.564558       5.564558    7[6-(7,7),6-(7,7)]
   376       4.332316       4.332316       4.332316    7[1-(0),6-(6,6),6-(7,7)]
   377        5.12526        5.12526        5.12526    7[1-(0),6-(6,6),6-(7,7)]
   378       5.931005       5.931005       5.931005    7[1-(0),6-(6,6),6-(7,7)]
   379       1.420058       1.420058       1.420058    7[6-(7,7),6-(7,7)]
   380      -0.710581      -0.710581      -0.710581    7[6-(7,7),6-(7,7)]
   381      -0.530873      -0.530873      -0.530873    7[6-(7,7),6-(7,7)]
   382       1.141552       1.141552       1.141552    7[1-(0),6-(6,6),6-(7,7)]
   383      -2.553301      -2.553301      -2.553301    7[1-(0),6-(6,6),6-(7,7)]
   384       1.581437       1.581437       1.581437    7[1-(0),6-(6,6),6-(7,7)]
   385      18.058329      18.058329      18.058329    8[6-(6,8),29-(8,8,8)]
   386        17.1075        17.1075        17.1075    8[6-(6,8),29-(8,8,8)]
   387      16.925973      16.925973      16.925973    8[6-(6,8),29-(8,8,8)]
   388      18.032758      18.032758      18.032758    8[6-(6,8),29-(8,8,8)]
   389      -3.784783      -3.784783      -3.784783    8[6-(6,8),29-(8,8,8)]
   390      -3.029883      -3.029883      -3.029883    8[6-(6,8),29-(8,8,8)]
   391      -0.890376      -0.890376      -0.890376    8[6-(6,8),29-(8,8,8)]
   392      -1.085546      -1.085546      -1.085546    8[6-(6,8),29-(8,8,8)]
   393       -1.20702       -1.20702       -1.20702    8[6-(6,8),29-(8,8,8)]
   394      -1.067019      -1.067019      -1.067019    8[6-(6,8),29-(8,8,8)]
   395      -3.068518      -3.068518      -3.068518    8[6-(6,8),29-(8,8,8)]
   396        -4.0212        -4.0212        -4.0212    8[6-(6,8),29-(8,8,8)]
   397      -2.455374      -2.455374      -2.455374    8[6-(6,8),29-(8,8,8)]
   398      -1.520513      -1.520513      -1.520513    8[6-(6,8),29-(8,8,8)]
   399       3.313009       3.313009       3.313009    8[6-(6,8),29-(8,8,8)]
   400       4.603545       4.603545       4.603545    8[6-(6,8),29-(8,8,8)]
   401       5.912921       5.912921       5.912921    8[6-(6,8),29-(8,8,8)]
   402       7.274838       7.274838       7.274838    8[6-(6,8),29-(8,8,8)]
   403       5.371657       5.371657       5.371657    8[6-(6,8),29-(8,8,8)]
   404        3.16578        3.16578        3.16578    8[6-(6,8),29-(8,8,8)]
   405      23.717708      23.717708      23.717708    8[6-(6,8),29-(8,8,8)]
   406      21.480584      21.480584      21.480584    8[6-(6,8),29-(8,8,8)]
   407      18.638473      18.638473      18.638473    8[6-(6,8),29-(8,8,8)]
   408      19.569864      19.569864      19.569864    8[6-(6,8),29-(8,8,8)]
   409       7.874933       7.874933       7.874933    8[6-(6,8),29-(8,8,8)]
   410       9.145501       9.145501       9.145501    8[6-(6,8),29-(8,8,8)]
   411      11.840345      11.840345      11.840345    8[6-(6,8),29-(8,8,8)]
   412      12.013041      12.013041      12.013041    8[6-(6,8),29-(8,8,8)]
   413      12.097814      12.097814      12.097814    8[6-(6,8),29-(8,8,8)]
   414      12.015888      12.015888      12.015888    8[6-(6,8),29-(8,8,8)]
   415       9.323016       9.323016       9.323016    8[6-(6,8),29-(8,8,8)]
   416       7.840538       7.840538       7.840538    8[6-(6,8),29-(8,8,8)]
   417       6.486649       6.486649       6.486649    8[6-(6,8),29-(8,8,8)]
   418        5.33988        5.33988        5.33988    8[6-(6,8),29-(8,8,8)]
   419       5.276877       5.276877       5.276877    8[6-(6,8),29-(8,8,8)]
   420       6.540473       6.540473       6.540473    8[6-(6,8),29-(8,8,8)]
   421       7.728022       7.728022       7.728022    8[6-(6,8),29-(8,8,8)]
   422       6.441486       6.441486       6.441486    8[6-(6,8),29-(8,8,8)]
   423       8.398637       8.398637       8.398637    8[6-(6,8),29-(8,8,8)]
   424      10.623262      10.623262      10.623262    8[6-(6,8),29-(8,8,8)]
   425      -9.969677      -9.969677      -9.969677    8[6-(6,8),29-(8,8,8)]
   426      -7.770933      -7.770933      -7.770933    8[6-(6,8),29-(8,8,8)]
   427      -4.841735      -4.841735      -4.841735    8[6-(6,8),29-(8,8,8)]
   428      -5.760304      -5.760304      -5.760304    8[6-(6,8),29-(8,8,8)]
   429      16.024039      16.024039      16.024039    8[6-(6,8),29-(8,8,8)]
   430      15.073685      15.073685      15.073685    8[6-(6,8),29-(8,8,8)]
   431      10.293078      10.293078      10.293078    8[6-(6,8),29-(8,8,8)]
   432       9.008191       9.008191       9.008191    8[6-(6,8),29-(8,8,8)]
   433      -4.422625      -4.422625      -4.422625    8[6-(6,8),29-(8,8,8)]
   434      -3.471796      -3.471796      -3.471796    8[6-(6,8),29-(8,8,8)]
   435      -3.290269      -3.290269      -3.290269    8[6-(6,8),29-(8,8,8)]
   436      -4.397054      -4.397054      -4.397054    8[6-(6,8),29-(8,8,8)]
   437      17.420487      17.420487      17.420487    8[6-(6,8),29-(8,8,8)]
   438      16.665587      16.665587      16.665587    8[6-(6,8),29-(8,8,8)]
   439       14.52608       14.52608       14.52608    8[6-(6,8),29-(8,8,8)]
   440       14.72125       14.72125       14.72125    8[6-(6,8),29-(8,8,8)]
   441      14.842724      14.842724      14.842724    8[6-(6,8),29-(8,8,8)]
   442      14.702723      14.702723      14.702723    8[6-(6,8),29-(8,8,8)]
   443      16.704222      16.704222      16.704222    8[6-(6,8),29-(8,8,8)]
   444      17.656904      17.656904      17.656904    8[6-(6,8),29-(8,8,8)]
   445      16.091078      16.091078      16.091078    8[6-(6,8),29-(8,8,8)]
   446      15.156217      15.156217      15.156217    8[6-(6,8),29-(8,8,8)]
   447      10.322695      10.322695      10.322695    8[6-(6,8),29-(8,8,8)]
   448       9.032159       9.032159       9.032159    8[6-(6,8),29-(8,8,8)]
   449       7.722783       7.722783       7.722783    8[6-(6,8),29-(8,8,8)]
   450       6.360866       6.360866       6.360866    8[6-(6,8),29-(8,8,8)]
   451       8.264047       8.264047       8.264047    8[6-(6,8),29-(8,8,8)]
   452      10.469924      10.469924      10.469924    8[6-(6,8),29-(8,8,8)]
   453     -10.082004     -10.082004     -10.082004    8[6-(6,8),29-(8,8,8)]
   454       -7.84488       -7.84488       -7.84488    8[6-(6,8),29-(8,8,8)]
   455      -5.002769      -5.002769      -5.002769    8[6-(6,8),29-(8,8,8)]
   456       -5.93416       -5.93416       -5.93416    8[6-(6,8),29-(8,8,8)]
   457       5.760771       5.760771       5.760771    8[6-(6,8),29-(8,8,8)]
   458       4.490203       4.490203       4.490203    8[6-(6,8),29-(8,8,8)]
   459       1.795359       1.795359       1.795359    8[6-(6,8),29-(8,8,8)]
   460       1.622663       1.622663       1.622663    8[6-(6,8),29-(8,8,8)]
   461        1.53789        1.53789        1.53789    8[6-(6,8),29-(8,8,8)]
   462       1.619816       1.619816       1.619816    8[6-(6,8),29-(8,8,8)]
   463       4.312688       4.312688       4.312688    8[6-(6,8),29-(8,8,8)]
   464       5.795166       5.795166       5.795166    8[6-(6,8),29-(8,8,8)]
   465       7.149055       7.149055       7.149055    8[6-(6,8),29-(8,8,8)]
   466       8.295824       8.295824       8.295824    8[6-(6,8),29-(8,8,8)]
   467       8.358827       8.358827       8.358827    8[6-(6,8),29-(8,8,8)]
   468       7.095231       7.095231       7.095231    8[6-(6,8),29-(8,8,8)]
   469       5.907682       5.907682       5.907682    8[6-(6,8),29-(8,8,8)]
   470       7.194218       7.194218       7.194218    8[6-(6,8),29-(8,8,8)]
   471       5.237067       5.237067       5.237067    8[6-(6,8),29-(8,8,8)]
   472       3.012442       3.012442       3.012442    8[6-(6,8),29-(8,8,8)]
   473      23.605381      23.605381      23.605381    8[6-(6,8),29-(8,8,8)]
   474      21.406637      21.406637      21.406637    8[6-(6,8),29-(8,8,8)]
   475      18.477439      18.477439      18.477439    8[6-(6,8),29-(8,8,8)]
   476      19.396008      19.396008      19.396008    8[6-(6,8),29-(8,8,8)]
   477      -2.388335      -2.388335      -2.388335    8[6-(6,8),29-(8,8,8)]
   478      -1.437981      -1.437981      -1.437981    8[6-(6,8),29-(8,8,8)]
   479       3.342626       3.342626       3.342626    8[6-(6,8),29-(8,8,8)]
   480       4.627513       4.627513       4.627513    8[6-(6,8),29-(8,8,8)]
