# Supplementary material for: A collection of forcefield precursors for metal–organic frameworks
Source: RSC Adv. 2019 Nov 13;9(63):36492–507. doi: 10.1039/c9ra07327b (PMC9075174; doi:10.1039/c9ra07327b)
Supplement: RA-009-C9RA07327B-s2805 [file RA-009-C9RA07327B-s2805.txt]

XAMDUM05_clean

18.513700    0.000000    0.000000
9.256850    16.033335    0.000000
9.256850    5.344445    15.116373

     1        9.25685        9.25685        9.25685    29[8-(6),8-(6),8-(6),8-(6),29-(8,8,8,8)]
     2        7.95941        7.95941        7.95941    29[8-(6),8-(6),8-(6),8-(6),29-(8,8,8,8)]
     3       10.55429       10.55429       10.55429    29[8-(6),8-(6),8-(6),8-(6),29-(8,8,8,8)]
     4        9.25685        9.25685        9.25685    29[8-(6),8-(6),8-(6),8-(6),29-(8,8,8,8)]
     5       5.277145       5.277145       5.277145    29[8-(6),8-(6),8-(6),8-(6),29-(8,8,8,8)]
     6      13.236555      13.236555      13.236555    29[8-(6),8-(6),8-(6),8-(6),29-(8,8,8,8)]
     7      14.533995      14.533995      14.533995    29[8-(6),8-(6),8-(6),8-(6),29-(8,8,8,8)]
     8       3.979705       3.979705       3.979705    29[8-(6),8-(6),8-(6),8-(6),29-(8,8,8,8)]
     9       3.979705       3.979705       3.979705    29[8-(6),8-(6),8-(6),8-(6),29-(8,8,8,8)]
    10      13.236555      13.236555      13.236555    29[8-(6),8-(6),8-(6),8-(6),29-(8,8,8,8)]
    11      14.533995      14.533995      14.533995    29[8-(6),8-(6),8-(6),8-(6),29-(8,8,8,8)]
    12       5.277145       5.277145       5.277145    29[8-(6),8-(6),8-(6),8-(6),29-(8,8,8,8)]
    13      24.982387      24.982387      24.982387    1[6-(6,6)]
    14      16.521626      16.521626      16.521626    1[6-(6,6)]
    15      20.505774      20.505774      20.505774    1[6-(6,6)]
    16      12.045013      12.045013      12.045013    1[6-(6,6)]
    17      24.982387      24.982387      24.982387    1[6-(6,6)]
    18      12.045013      12.045013      12.045013    1[6-(6,6)]
    19      20.505774      20.505774      20.505774    1[6-(6,6)]
    20      16.521626      16.521626      16.521626    1[6-(6,6)]
    21      22.990313      22.990313      22.990313    1[6-(6,6)]
    22        18.5137        18.5137        18.5137    1[6-(6,6)]
    23      14.037087      14.037087      14.037087    1[6-(6,6)]
    24        18.5137        18.5137        18.5137    1[6-(6,6)]
    25        18.5137        18.5137        18.5137    1[6-(6,6)]
    26      14.037087      14.037087      14.037087    1[6-(6,6)]
    27        18.5137        18.5137        18.5137    1[6-(6,6)]
    28      22.990313      22.990313      22.990313    1[6-(6,6)]
    29      16.521626      16.521626      16.521626    1[6-(6,6)]
    30      24.982387      24.982387      24.982387    1[6-(6,6)]
    31      12.045013      12.045013      12.045013    1[6-(6,6)]
    32      20.505774      20.505774      20.505774    1[6-(6,6)]
    33      20.505774      20.505774      20.505774    1[6-(6,6)]
    34      16.521626      16.521626      16.521626    1[6-(6,6)]
    35      24.982387      24.982387      24.982387    1[6-(6,6)]
    36      12.045013      12.045013      12.045013    1[6-(6,6)]
    37      24.675059      24.675059      24.675059    6[1-(0),6-(6,6),6-(6,6)]
    38      17.343634      17.343634      17.343634    6[1-(0),6-(6,6),6-(6,6)]
    39      19.683766      19.683766      19.683766    6[1-(0),6-(6,6),6-(6,6)]
    40      12.352341      12.352341      12.352341    6[1-(0),6-(6,6),6-(6,6)]
    41      24.675059      24.675059      24.675059    6[1-(0),6-(6,6),6-(6,6)]
    42      12.352341      12.352341      12.352341    6[1-(0),6-(6,6),6-(6,6)]
    43      19.683766      19.683766      19.683766    6[1-(0),6-(6,6),6-(6,6)]
    44      17.343634      17.343634      17.343634    6[1-(0),6-(6,6),6-(6,6)]
    45      23.504994      23.504994      23.504994    6[1-(0),6-(6,6),6-(6,6)]
    46        18.5137        18.5137        18.5137    6[1-(0),6-(6,6),6-(6,6)]
    47      13.522406      13.522406      13.522406    6[1-(0),6-(6,6),6-(6,6)]
    48        18.5137        18.5137        18.5137    6[1-(0),6-(6,6),6-(6,6)]
    49        18.5137        18.5137        18.5137    6[1-(0),6-(6,6),6-(6,6)]
    50      13.522406      13.522406      13.522406    6[1-(0),6-(6,6),6-(6,6)]
    51        18.5137        18.5137        18.5137    6[1-(0),6-(6,6),6-(6,6)]
    52      23.504994      23.504994      23.504994    6[1-(0),6-(6,6),6-(6,6)]
    53      17.343634      17.343634      17.343634    6[1-(0),6-(6,6),6-(6,6)]
    54      24.675059      24.675059      24.675059    6[1-(0),6-(6,6),6-(6,6)]
    55      12.352341      12.352341      12.352341    6[1-(0),6-(6,6),6-(6,6)]
    56      19.683766      19.683766      19.683766    6[1-(0),6-(6,6),6-(6,6)]
    57      19.683766      19.683766      19.683766    6[1-(0),6-(6,6),6-(6,6)]
    58      17.343634      17.343634      17.343634    6[1-(0),6-(6,6),6-(6,6)]
    59      24.675059      24.675059      24.675059    6[1-(0),6-(6,6),6-(6,6)]
    60      12.352341      12.352341      12.352341    6[1-(0),6-(6,6),6-(6,6)]
    61      25.071253      25.071253      25.071253    6[6-(1,6),6-(1,6),6-(8,8)]
    62      26.059884      26.059884      26.059884    6[6-(6,6),8-(29),8-(29)]
    63        18.5137        18.5137        18.5137    6[6-(1,6),6-(1,6),6-(8,8)]
    64        18.5137        18.5137        18.5137    6[6-(6,6),8-(29),8-(29)]
    65        18.5137        18.5137        18.5137    6[6-(1,6),6-(1,6),6-(8,8)]
    66        18.5137        18.5137        18.5137    6[6-(6,6),8-(29),8-(29)]
    67      11.956147      11.956147      11.956147    6[6-(1,6),6-(1,6),6-(8,8)]
    68      10.967516      10.967516      10.967516    6[6-(6,6),8-(29),8-(29)]
    69      23.847497      23.847497      23.847497    6[6-(1,6),6-(1,6),6-(8,8)]
    70      23.573494      23.573494      23.573494    6[6-(6,6),8-(29),8-(29)]
    71      13.179903      13.179903      13.179903    6[6-(1,6),6-(1,6),6-(8,8)]
    72      13.453906      13.453906      13.453906    6[6-(6,6),8-(29),8-(29)]
    73      19.737456      19.737456      19.737456    6[6-(1,6),6-(1,6),6-(8,8)]
    74       21.00009       21.00009       21.00009    6[6-(6,6),8-(29),8-(29)]
    75      17.289944      17.289944      17.289944    6[6-(1,6),6-(1,6),6-(8,8)]
    76       16.02731       16.02731       16.02731    6[6-(6,6),8-(29),8-(29)]
    77      23.847497      23.847497      23.847497    6[6-(1,6),6-(1,6),6-(8,8)]
    78      23.573494      23.573494      23.573494    6[6-(6,6),8-(29),8-(29)]
    79      19.737456      19.737456      19.737456    6[6-(1,6),6-(1,6),6-(8,8)]
    80       21.00009       21.00009       21.00009    6[6-(6,6),8-(29),8-(29)]
    81      13.179903      13.179903      13.179903    6[6-(1,6),6-(1,6),6-(8,8)]
    82      13.453906      13.453906      13.453906    6[6-(6,6),8-(29),8-(29)]
    83      17.289944      17.289944      17.289944    6[6-(1,6),6-(1,6),6-(8,8)]
    84       16.02731       16.02731       16.02731    6[6-(6,6),8-(29),8-(29)]
    85      17.289944      17.289944      17.289944    6[6-(1,6),6-(1,6),6-(8,8)]
    86       16.02731       16.02731       16.02731    6[6-(6,6),8-(29),8-(29)]
    87      13.179903      13.179903      13.179903    6[6-(1,6),6-(1,6),6-(8,8)]
    88      13.453906      13.453906      13.453906    6[6-(6,6),8-(29),8-(29)]
    89      19.737456      19.737456      19.737456    6[6-(1,6),6-(1,6),6-(8,8)]
    90       21.00009       21.00009       21.00009    6[6-(6,6),8-(29),8-(29)]
    91      23.847497      23.847497      23.847497    6[6-(1,6),6-(1,6),6-(8,8)]
    92      23.573494      23.573494      23.573494    6[6-(6,6),8-(29),8-(29)]
    93        18.5137        18.5137        18.5137    6[6-(1,6),6-(1,6),6-(8,8)]
    94        18.5137        18.5137        18.5137    6[6-(6,6),8-(29),8-(29)]
    95      25.071253      25.071253      25.071253    6[6-(1,6),6-(1,6),6-(8,8)]
    96      26.059884      26.059884      26.059884    6[6-(6,6),8-(29),8-(29)]
    97      11.956147      11.956147      11.956147    6[6-(1,6),6-(1,6),6-(8,8)]
    98      10.967516      10.967516      10.967516    6[6-(6,6),8-(29),8-(29)]
    99        18.5137        18.5137        18.5137    6[6-(1,6),6-(1,6),6-(8,8)]
   100        18.5137        18.5137        18.5137    6[6-(6,6),8-(29),8-(29)]
   101      19.737456      19.737456      19.737456    6[6-(1,6),6-(1,6),6-(8,8)]
   102       21.00009       21.00009       21.00009    6[6-(6,6),8-(29),8-(29)]
   103      17.289944      17.289944      17.289944    6[6-(1,6),6-(1,6),6-(8,8)]
   104       16.02731       16.02731       16.02731    6[6-(6,6),8-(29),8-(29)]
   105      23.847497      23.847497      23.847497    6[6-(1,6),6-(1,6),6-(8,8)]
   106      23.573494      23.573494      23.573494    6[6-(6,6),8-(29),8-(29)]
   107      13.179903      13.179903      13.179903    6[6-(1,6),6-(1,6),6-(8,8)]
   108      13.453906      13.453906      13.453906    6[6-(6,6),8-(29),8-(29)]
   109      26.407942      26.407942      26.407942    8[6-(6,8),29-(8,8,8,29)]
   110      17.399175      17.399175      17.399175    8[6-(6,8),29-(8,8,8,29)]
   111      19.628225      19.628225      19.628225    8[6-(6,8),29-(8,8,8,29)]
   112      10.619458      10.619458      10.619458    8[6-(6,8),29-(8,8,8,29)]
   113      23.993755      23.993755      23.993755    8[6-(6,8),29-(8,8,8,29)]
   114      13.033645      13.033645      13.033645    8[6-(6,8),29-(8,8,8,29)]
   115      22.042411      22.042411      22.042411    8[6-(6,8),29-(8,8,8,29)]
   116      14.984989      14.984989      14.984989    8[6-(6,8),29-(8,8,8,29)]
   117       22.87923       22.87923       22.87923    8[6-(6,8),29-(8,8,8,29)]
   118      20.927886      20.927886      20.927886    8[6-(6,8),29-(8,8,8,29)]
   119       14.14817       14.14817       14.14817    8[6-(6,8),29-(8,8,8,29)]
   120      16.099514      16.099514      16.099514    8[6-(6,8),29-(8,8,8,29)]
   121      16.099514      16.099514      16.099514    8[6-(6,8),29-(8,8,8,29)]
   122       14.14817       14.14817       14.14817    8[6-(6,8),29-(8,8,8,29)]
   123      20.927886      20.927886      20.927886    8[6-(6,8),29-(8,8,8,29)]
   124       22.87923       22.87923       22.87923    8[6-(6,8),29-(8,8,8,29)]
   125      17.399175      17.399175      17.399175    8[6-(6,8),29-(8,8,8,29)]
   126      26.407942      26.407942      26.407942    8[6-(6,8),29-(8,8,8,29)]
   127      10.619458      10.619458      10.619458    8[6-(6,8),29-(8,8,8,29)]
   128      19.628225      19.628225      19.628225    8[6-(6,8),29-(8,8,8,29)]
   129      22.042411      22.042411      22.042411    8[6-(6,8),29-(8,8,8,29)]
   130      14.984989      14.984989      14.984989    8[6-(6,8),29-(8,8,8,29)]
   131      23.993755      23.993755      23.993755    8[6-(6,8),29-(8,8,8,29)]
   132      13.033645      13.033645      13.033645    8[6-(6,8),29-(8,8,8,29)]
   133      10.619458      10.619458      10.619458    8[6-(6,8),29-(8,8,8,29)]
   134      19.628225      19.628225      19.628225    8[6-(6,8),29-(8,8,8,29)]
   135      17.399175      17.399175      17.399175    8[6-(6,8),29-(8,8,8,29)]
   136      26.407942      26.407942      26.407942    8[6-(6,8),29-(8,8,8,29)]
   137      13.033645      13.033645      13.033645    8[6-(6,8),29-(8,8,8,29)]
   138      23.993755      23.993755      23.993755    8[6-(6,8),29-(8,8,8,29)]
   139      14.984989      14.984989      14.984989    8[6-(6,8),29-(8,8,8,29)]
   140      22.042411      22.042411      22.042411    8[6-(6,8),29-(8,8,8,29)]
   141       14.14817       14.14817       14.14817    8[6-(6,8),29-(8,8,8,29)]
   142      16.099514      16.099514      16.099514    8[6-(6,8),29-(8,8,8,29)]
   143       22.87923       22.87923       22.87923    8[6-(6,8),29-(8,8,8,29)]
   144      20.927886      20.927886      20.927886    8[6-(6,8),29-(8,8,8,29)]
   145      20.927886      20.927886      20.927886    8[6-(6,8),29-(8,8,8,29)]
   146       22.87923       22.87923       22.87923    8[6-(6,8),29-(8,8,8,29)]
   147      16.099514      16.099514      16.099514    8[6-(6,8),29-(8,8,8,29)]
   148       14.14817       14.14817       14.14817    8[6-(6,8),29-(8,8,8,29)]
   149      19.628225      19.628225      19.628225    8[6-(6,8),29-(8,8,8,29)]
   150      10.619458      10.619458      10.619458    8[6-(6,8),29-(8,8,8,29)]
   151      26.407942      26.407942      26.407942    8[6-(6,8),29-(8,8,8,29)]
   152      17.399175      17.399175      17.399175    8[6-(6,8),29-(8,8,8,29)]
   153      14.984989      14.984989      14.984989    8[6-(6,8),29-(8,8,8,29)]
   154      22.042411      22.042411      22.042411    8[6-(6,8),29-(8,8,8,29)]
   155      13.033645      13.033645      13.033645    8[6-(6,8),29-(8,8,8,29)]
   156      23.993755      23.993755      23.993755    8[6-(6,8),29-(8,8,8,29)]
