# Supplementary material for: A collection of forcefield precursors for metal–organic frameworks
Source: RSC Adv. 2019 Nov 13;9(63):36492–507. doi: 10.1039/c9ra07327b (PMC9075174; doi:10.1039/c9ra07327b)
Supplement: RA-009-C9RA07327B-s2806 [file RA-009-C9RA07327B-s2806.txt]

XAMHEA_clean5b

17.116800    0.000000    0.000000
0.000000    17.221500    0.000000
0.000000    0.000000    17.221500

     1       0.944676       0.944676       0.944676    30[8-(30,30,30),8-(6),8-(6),8-(6)]
     2       0.944676       0.944676       0.944676    30[8-(30,30,30),8-(6),8-(6),8-(6)]
     3       3.156167       3.156167       3.156167    30[8-(30,30,30),8-(6),8-(6),8-(6)]
     4       3.156167       3.156167       3.156167    30[8-(30,30,30),8-(6),8-(6),8-(6)]
     5      16.172124      16.172124      16.172124    30[8-(30,30,30),8-(6),8-(6),8-(6)]
     6      16.172124      16.172124      16.172124    30[8-(30,30,30),8-(6),8-(6),8-(6)]
     7      13.960633      13.960633      13.960633    30[8-(30,30,30),8-(6),8-(6),8-(6)]
     8      13.960633      13.960633      13.960633    30[8-(30,30,30),8-(6),8-(6),8-(6)]
     9       0.771112       0.771112       0.771112    1[6-(6,6)]
    10        0.82948        0.82948        0.82948    1[6-(6,6)]
    11       3.174139       3.174139       3.174139    1[6-(6,6)]
    12       8.637993       8.637993       8.637993    1[6-(1,1,8)]
    13       4.519006       4.519006       4.519006    1[6-(1,1,8)]
    14       4.620167       4.620167       4.620167    1[6-(1,1,8)]
    15       3.119708       3.119708       3.119708    1[6-(1,1,8)]
    16       0.771112       0.771112       0.771112    1[6-(6,6)]
    17        0.82948        0.82948        0.82948    1[6-(6,6)]
    18       3.184238       3.184238       3.184238    1[6-(6,6)]
    19       3.552421       3.552421       3.552421    1[6-(1,1,8)]
    20       5.052879       5.052879       5.052879    1[6-(1,1,8)]
    21       3.653581       3.653581       3.653581    1[6-(1,1,8)]
    22       0.771112       0.771112       0.771112    1[6-(6,6)]
    23        0.82948        0.82948        0.82948    1[6-(6,6)]
    24       3.184238       3.184238       3.184238    1[6-(6,6)]
    25       9.351764       9.351764       9.351764    1[6-(1,1,8)]
    26       3.653581       3.653581       3.653581    1[6-(1,1,8)]
    27       5.052879       5.052879       5.052879    1[6-(1,1,8)]
    28       3.552421       3.552421       3.552421    1[6-(1,1,8)]
    29       0.771112       0.771112       0.771112    1[6-(6,6)]
    30        0.82948        0.82948        0.82948    1[6-(6,6)]
    31       3.174139       3.174139       3.174139    1[6-(6,6)]
    32      14.008389      14.008389      14.008389    1[6-(6,6)]
    33      11.466544      11.466544      11.466544    1[6-(6,6)]
    34      14.008389      14.008389      14.008389    1[6-(6,6)]
    35      11.466544      11.466544      11.466544    1[6-(6,6)]
    36       7.165948       7.165948       7.165948    1[6-(6,6)]
    37       7.924223       7.924223       7.924223    1[6-(1,1,8)]
    38       7.165948       7.165948       7.165948    1[6-(6,6)]
    39      16.345688      16.345688      16.345688    1[6-(6,6)]
    40       16.28732       16.28732       16.28732    1[6-(6,6)]
    41      13.932562      13.932562      13.932562    1[6-(6,6)]
    42       8.890979       8.890979       8.890979    1[6-(1,1,8)]
    43      13.977065      13.977065      13.977065    1[6-(1,1,8)]
    44      12.734386      12.734386      12.734386    1[6-(1,1,8)]
    45      12.380068      12.380068      12.380068    1[6-(1,1,8)]
    46      16.345688      16.345688      16.345688    1[6-(6,6)]
    47       16.28732       16.28732       16.28732    1[6-(6,6)]
    48      13.932562      13.932562      13.932562    1[6-(6,6)]
    49      13.680945      13.680945      13.680945    1[6-(1,1,8)]
    50      12.083947      12.083947      12.083947    1[6-(1,1,8)]
    51      13.326627      13.326627      13.326627    1[6-(1,1,8)]
    52      16.345688      16.345688      16.345688    1[6-(6,6)]
    53       16.28732       16.28732       16.28732    1[6-(6,6)]
    54      13.942661      13.942661      13.942661    1[6-(6,6)]
    55       7.654462       7.654462       7.654462    1[6-(1,1,8)]
    56      16.345688      16.345688      16.345688    1[6-(6,6)]
    57       16.28732       16.28732       16.28732    1[6-(6,6)]
    58      13.932562      13.932562      13.932562    1[6-(6,6)]
    59      12.083947      12.083947      12.083947    1[6-(1,1,8)]
    60      13.680945      13.680945      13.680945    1[6-(1,1,8)]
    61      13.326627      13.326627      13.326627    1[6-(1,1,8)]
    62       3.108411       3.108411       3.108411    1[6-(6,6)]
    63       5.650256       5.650256       5.650256    1[6-(6,6)]
    64       3.108411       3.108411       3.108411    1[6-(6,6)]
    65       5.650256       5.650256       5.650256    1[6-(6,6)]
    66       9.950852       9.950852       9.950852    1[6-(6,6)]
    67       8.890979       8.890979       8.890979    1[6-(1,1,8)]
    68       9.950852       9.950852       9.950852    1[6-(6,6)]
    69       3.209914       3.209914       3.209914    1[6-(6,6)]
    70       9.702487       9.702487       9.702487    1[6-(6,6)]
    71      13.906886      13.906886      13.906886    1[6-(6,6)]
    72       7.414313       7.414313       7.414313    1[6-(6,6)]
    73       2.007801       2.007801       2.007801    6[6-(6,6),8-(30),8-(30)]
    74       1.973567       1.973567       1.973567    6[6-(1,6),6-(1,6),6-(8,8)]
    75       1.347092       1.347092       1.347092    6[1-(0),6-(1,6),6-(6,6)]
    76       1.377902       1.377902       1.377902    6[1-(0),6-(1,6),6-(6,6)]
    77       2.030052       2.030052       2.030052    6[6-(1,6),6-(6,6),6-(6,8)]
    78       2.641122       2.641122       2.641122    6[6-(1,6),6-(6,6),8-(6)]
    79       2.627429       2.627429       2.627429    6[1-(0),6-(6,6),6-(6,8)]
    80       3.921459       3.921459       3.921459    6[1-(0),1-(0),1-(0),8-(6)]
    81       2.007801       2.007801       2.007801    6[6-(6,6),8-(30),8-(30)]
    82       1.973567       1.973567       1.973567    6[6-(1,6),6-(1,6),6-(8,8)]
    83       1.347092       1.347092       1.347092    6[1-(0),6-(1,6),6-(6,6)]
    84       1.377902       1.377902       1.377902    6[1-(0),6-(1,6),6-(6,6)]
    85       2.030052       2.030052       2.030052    6[6-(1,6),6-(6,6),6-(6,8)]
    86       2.641122       2.641122       2.641122    6[6-(1,6),6-(6,6),8-(6)]
    87       2.627429       2.627429       2.627429    6[1-(0),6-(6,6),6-(6,8)]
    88       3.921459       3.921459       3.921459    6[1-(0),1-(0),1-(0),8-(6)]
    89       2.007801       2.007801       2.007801    6[6-(6,6),8-(30),8-(30)]
    90       1.973567       1.973567       1.973567    6[6-(1,6),6-(1,6),6-(8,8)]
    91       1.347092       1.347092       1.347092    6[1-(0),6-(1,6),6-(6,6)]
    92       1.377902       1.377902       1.377902    6[1-(0),6-(1,6),6-(6,6)]
    93       2.030052       2.030052       2.030052    6[6-(1,6),6-(6,6),6-(6,8)]
    94       2.641122       2.641122       2.641122    6[6-(1,6),6-(6,6),8-(6)]
    95       2.627429       2.627429       2.627429    6[1-(0),6-(6,6),6-(6,8)]
    96       3.921459       3.921459       3.921459    6[1-(0),1-(0),1-(0),8-(6)]
    97       2.007801       2.007801       2.007801    6[6-(6,6),8-(30),8-(30)]
    98       1.973567       1.973567       1.973567    6[6-(1,6),6-(1,6),6-(8,8)]
    99       1.347092       1.347092       1.347092    6[1-(0),6-(1,6),6-(6,6)]
   100       1.377902       1.377902       1.377902    6[1-(0),6-(1,6),6-(6,6)]
   101       2.030052       2.030052       2.030052    6[6-(1,6),6-(1,6),6-(6,6)]
   102       2.641122       2.641122       2.641122    6[1-(0),6-(1,6),6-(6,6)]
   103       2.627429       2.627429       2.627429    6[1-(0),6-(1,6),6-(6,6)]
   104      13.452093      13.452093      13.452093    6[1-(0),6-(1,6),6-(6,6)]
   105      12.050227      12.050227      12.050227    6[1-(0),6-(1,6),6-(6,6)]
   106      13.452093      13.452093      13.452093    6[1-(0),6-(1,6),6-(6,6)]
   107      12.050227      12.050227      12.050227    6[1-(0),6-(1,6),6-(6,6)]
   108       9.112984       9.112984       9.112984    6[6-(1,6),6-(6,6),8-(6)]
   109       7.716253       7.716253       7.716253    6[1-(0),6-(6,6),6-(6,8)]
   110       8.881908       8.881908       8.881908    6[1-(0),1-(0),1-(0),8-(6)]
   111       9.112984       9.112984       9.112984    6[1-(0),6-(1,6),6-(6,6)]
   112       7.716253       7.716253       7.716253    6[1-(0),6-(1,6),6-(6,6)]
   113      15.552324      15.552324      15.552324    6[6-(6,6),8-(30),8-(30)]
   114      14.176134      14.176134      14.176134    6[6-(1,6),6-(1,6),6-(8,8)]
   115      11.293665      11.293665      11.293665    6[6-(1,6),6-(1,6),6-(6,6)]
   116       9.902069       9.902069       9.902069    6[6-(1,6),6-(6,6),6-(6,8)]
   117       7.108607       7.108607       7.108607    6[6-(1,6),6-(1,6),6-(8,8)]
   118       5.540708       5.540708       5.540708    6[6-(6,6),8-(30),8-(30)]
   119      15.108999      15.108999      15.108999    6[6-(6,6),8-(30),8-(30)]
   120      15.143233      15.143233      15.143233    6[6-(1,6),6-(1,6),6-(8,8)]
   121      15.769708      15.769708      15.769708    6[1-(0),6-(1,6),6-(6,6)]
   122      15.738898      15.738898      15.738898    6[1-(0),6-(1,6),6-(6,6)]
   123      15.086748      15.086748      15.086748    6[6-(1,6),6-(6,6),6-(6,8)]
   124      14.475678      14.475678      14.475678    6[6-(1,6),6-(6,6),8-(6)]
   125      14.489371      14.489371      14.489371    6[1-(0),6-(6,6),6-(6,8)]
   126      13.195341      13.195341      13.195341    6[1-(0),1-(0),1-(0),8-(6)]
   127      15.108999      15.108999      15.108999    6[6-(6,6),8-(30),8-(30)]
   128      15.143233      15.143233      15.143233    6[6-(1,6),6-(1,6),6-(8,8)]
   129      15.769708      15.769708      15.769708    6[1-(0),6-(1,6),6-(6,6)]
   130      15.738898      15.738898      15.738898    6[1-(0),6-(1,6),6-(6,6)]
   131      15.086748      15.086748      15.086748    6[6-(1,6),6-(6,6),6-(6,8)]
   132      14.475678      14.475678      14.475678    6[6-(1,6),6-(6,6),8-(6)]
   133      14.489371      14.489371      14.489371    6[1-(0),6-(6,6),6-(6,8)]
   134      13.195341      13.195341      13.195341    6[1-(0),1-(0),1-(0),8-(6)]
   135      15.108999      15.108999      15.108999    6[6-(6,6),8-(30),8-(30)]
   136      15.143233      15.143233      15.143233    6[6-(1,6),6-(1,6),6-(8,8)]
   137      15.769708      15.769708      15.769708    6[1-(0),6-(1,6),6-(6,6)]
   138      15.738898      15.738898      15.738898    6[1-(0),6-(1,6),6-(6,6)]
   139      15.086748      15.086748      15.086748    6[6-(1,6),6-(1,6),6-(6,6)]
   140      14.475678      14.475678      14.475678    6[1-(0),6-(1,6),6-(6,6)]
   141      14.489371      14.489371      14.489371    6[1-(0),6-(1,6),6-(6,6)]
   142      15.108999      15.108999      15.108999    6[6-(6,6),8-(30),8-(30)]
   143      15.143233      15.143233      15.143233    6[6-(1,6),6-(1,6),6-(8,8)]
   144      15.769708      15.769708      15.769708    6[1-(0),6-(1,6),6-(6,6)]
   145      15.738898      15.738898      15.738898    6[1-(0),6-(1,6),6-(6,6)]
   146      15.086748      15.086748      15.086748    6[6-(1,6),6-(6,6),6-(6,8)]
   147      14.475678      14.475678      14.475678    6[6-(1,6),6-(6,6),8-(6)]
   148      14.489371      14.489371      14.489371    6[1-(0),6-(6,6),6-(6,8)]
   149      13.195341      13.195341      13.195341    6[1-(0),1-(0),1-(0),8-(6)]
   150       3.664707       3.664707       3.664707    6[1-(0),6-(1,6),6-(6,6)]
   151       5.066573       5.066573       5.066573    6[1-(0),6-(1,6),6-(6,6)]
   152       3.664707       3.664707       3.664707    6[1-(0),6-(1,6),6-(6,6)]
   153       5.066573       5.066573       5.066573    6[1-(0),6-(1,6),6-(6,6)]
   154       8.003816       8.003816       8.003816    6[6-(1,6),6-(6,6),8-(6)]
   155       9.400547       9.400547       9.400547    6[1-(0),6-(6,6),6-(6,8)]
   156       8.234892       8.234892       8.234892    6[1-(0),1-(0),1-(0),8-(6)]
   157       8.003816       8.003816       8.003816    6[1-(0),6-(1,6),6-(6,6)]
   158       9.400547       9.400547       9.400547    6[1-(0),6-(1,6),6-(6,6)]
   159       1.564476       1.564476       1.564476    6[6-(6,6),8-(30),8-(30)]
   160       2.940666       2.940666       2.940666    6[6-(1,6),6-(1,6),6-(8,8)]
   161       5.823135       5.823135       5.823135    6[6-(1,6),6-(1,6),6-(6,6)]
   162       7.214731       7.214731       7.214731    6[6-(1,6),6-(6,6),6-(6,8)]
   163      10.008193      10.008193      10.008193    6[6-(1,6),6-(1,6),6-(8,8)]
   164      11.576092      11.576092      11.576092    6[6-(6,6),8-(30),8-(30)]
   165        1.23241        1.23241        1.23241    8[6-(6,8),30-(8,8,8)]
   166       2.699319       2.699319       2.699319    8[6-(6,8),30-(8,8,8)]
   167       3.305254       3.305254       3.305254    8[6-(1,1,1),6-(6,6)]
   168        1.23241        1.23241        1.23241    8[6-(6,8),30-(8,8,8)]
   169       2.699319       2.699319       2.699319    8[6-(6,8),30-(8,8,8)]
   170       3.305254       3.305254       3.305254    8[6-(1,1,1),6-(6,6)]
   171        1.23241        1.23241        1.23241    8[6-(6,8),30-(8,8,8)]
   172       2.699319       2.699319       2.699319    8[6-(6,8),30-(8,8,8)]
   173       3.305254       3.305254       3.305254    8[6-(1,1,1),6-(6,6)]
   174        1.23241        1.23241        1.23241    8[6-(6,8),30-(8,8,8)]
   175       2.699319       2.699319       2.699319    8[6-(6,8),30-(8,8,8)]
   176      16.161683      16.161683      16.161683    8[6-(6,8),30-(8,8,8)]
   177      16.161683      16.161683      16.161683    8[6-(6,8),30-(8,8,8)]
   178       4.980989       4.980989       4.980989    8[6-(6,8),30-(8,8,8)]
   179       9.768558       9.768558       9.768558    8[6-(1,1,1),6-(6,6)]
   180       4.980989       4.980989       4.980989    8[6-(6,8),30-(8,8,8)]
   181       2.036899       2.036899       2.036899    8[30-(8,8,8),30-(8,8,8),30-(8,8,8),30-(8,8,8)]
   182       15.88439       15.88439       15.88439    8[6-(6,8),30-(8,8,8)]
   183      14.417481      14.417481      14.417481    8[6-(6,8),30-(8,8,8)]
   184      13.811546      13.811546      13.811546    8[6-(1,1,1),6-(6,6)]
   185       15.88439       15.88439       15.88439    8[6-(6,8),30-(8,8,8)]
   186      14.417481      14.417481      14.417481    8[6-(6,8),30-(8,8,8)]
   187      13.811546      13.811546      13.811546    8[6-(1,1,1),6-(6,6)]
   188       15.88439       15.88439       15.88439    8[6-(6,8),30-(8,8,8)]
   189      14.417481      14.417481      14.417481    8[6-(6,8),30-(8,8,8)]
   190       15.88439       15.88439       15.88439    8[6-(6,8),30-(8,8,8)]
   191      14.417481      14.417481      14.417481    8[6-(6,8),30-(8,8,8)]
   192      13.811546      13.811546      13.811546    8[6-(1,1,1),6-(6,6)]
   193       0.955117       0.955117       0.955117    8[6-(6,8),30-(8,8,8)]
   194       0.955117       0.955117       0.955117    8[6-(6,8),30-(8,8,8)]
   195      12.135811      12.135811      12.135811    8[6-(6,8),30-(8,8,8)]
   196       7.348242       7.348242       7.348242    8[6-(1,1,1),6-(6,6)]
   197      12.135811      12.135811      12.135811    8[6-(6,8),30-(8,8,8)]
   198      15.079901      15.079901      15.079901    8[30-(8,8,8),30-(8,8,8),30-(8,8,8),30-(8,8,8)]
