# Supplementary material for: A collection of forcefield precursors for metal–organic frameworks
Source: RSC Adv. 2019 Nov 13;9(63):36492–507. doi: 10.1039/c9ra07327b (PMC9075174; doi:10.1039/c9ra07327b)
Supplement: RA-009-C9RA07327B-s2807 [file RA-009-C9RA07327B-s2807.txt]

XANLUV_clean

25.057200    0.000000    0.000000
0.000000    25.480500    0.000000
0.000000    0.000000    32.926600

     1       7.207704       7.207704       7.207704    30[8-(30,30,30),8-(6),8-(6),8-(6)]
     2       8.325756       8.325756       8.325756    30[8-(30,30,30),8-(6),8-(6),8-(6)]
     3       6.072863       6.072863       6.072863    30[8-(30,30,30),8-(6),8-(6),8-(6)]
     4       5.388801       5.388801       5.388801    30[8-(30,30,30),8-(6),8-(6),8-(6)]
     5       5.320896       5.320896       5.320896    30[8-(30,30,30),8-(6),8-(6),8-(6)]
     6       4.202844       4.202844       4.202844    30[8-(30,30,30),8-(6),8-(6),8-(6)]
     7       6.455737       6.455737       6.455737    30[8-(30,30,30),8-(6),8-(6),8-(6)]
     8       7.139799       7.139799       7.139799    30[8-(30,30,30),8-(6),8-(6),8-(6)]
     9      17.849496      17.849496      17.849496    30[8-(30,30,30),8-(6),8-(6),8-(6)]
    10      16.731444      16.731444      16.731444    30[8-(30,30,30),8-(6),8-(6),8-(6)]
    11      18.984337      18.984337      18.984337    30[8-(30,30,30),8-(6),8-(6),8-(6)]
    12      19.668399      19.668399      19.668399    30[8-(30,30,30),8-(6),8-(6),8-(6)]
    13      19.736304      19.736304      19.736304    30[8-(30,30,30),8-(6),8-(6),8-(6)]
    14      20.854356      20.854356      20.854356    30[8-(30,30,30),8-(6),8-(6),8-(6)]
    15      18.601463      18.601463      18.601463    30[8-(30,30,30),8-(6),8-(6),8-(6)]
    16      17.917401      17.917401      17.917401    30[8-(30,30,30),8-(6),8-(6),8-(6)]
    17      17.849496      17.849496      17.849496    30[8-(30,30,30),8-(6),8-(6),8-(6)]
    18      16.731444      16.731444      16.731444    30[8-(30,30,30),8-(6),8-(6),8-(6)]
    19      18.984337      18.984337      18.984337    30[8-(30,30,30),8-(6),8-(6),8-(6)]
    20      19.668399      19.668399      19.668399    30[8-(30,30,30),8-(6),8-(6),8-(6)]
    21      19.736304      19.736304      19.736304    30[8-(30,30,30),8-(6),8-(6),8-(6)]
    22      20.854356      20.854356      20.854356    30[8-(30,30,30),8-(6),8-(6),8-(6)]
    23      18.601463      18.601463      18.601463    30[8-(30,30,30),8-(6),8-(6),8-(6)]
    24      17.917401      17.917401      17.917401    30[8-(30,30,30),8-(6),8-(6),8-(6)]
    25       7.207704       7.207704       7.207704    30[8-(30,30,30),8-(6),8-(6),8-(6)]
    26       8.325756       8.325756       8.325756    30[8-(30,30,30),8-(6),8-(6),8-(6)]
    27       6.072863       6.072863       6.072863    30[8-(30,30,30),8-(6),8-(6),8-(6)]
    28       5.388801       5.388801       5.388801    30[8-(30,30,30),8-(6),8-(6),8-(6)]
    29       5.320896       5.320896       5.320896    30[8-(30,30,30),8-(6),8-(6),8-(6)]
    30       4.202844       4.202844       4.202844    30[8-(30,30,30),8-(6),8-(6),8-(6)]
    31       6.455737       6.455737       6.455737    30[8-(30,30,30),8-(6),8-(6),8-(6)]
    32       7.139799       7.139799       7.139799    30[8-(30,30,30),8-(6),8-(6),8-(6)]
    33       5.973636       5.973636       5.973636    1[6-(6,6)]
    34       7.289139       7.289139       7.289139    1[6-(6,6)]
    35      12.197845      12.197845      12.197845    1[6-(6,6)]
    36      10.769585      10.769585      10.769585    1[6-(6,6)]
    37       9.078224       9.078224       9.078224    1[6-(6,6)]
    38       5.119186       5.119186       5.119186    1[6-(6,6)]
    39       2.174965       2.174965       2.174965    1[6-(6,6)]
    40        1.21778        1.21778        1.21778    1[6-(6,6)]
    41       4.395033       4.395033       4.395033    1[6-(6,6)]
    42       5.264518       5.264518       5.264518    1[6-(6,6)]
    43       0.932128       0.932128       0.932128    1[6-(6,6)]
    44      23.653997      23.653997      23.653997    1[6-(6,6)]
    45       22.98497       22.98497       22.98497    1[6-(6,6)]
    46       0.235538       0.235538       0.235538    1[6-(6,6)]
    47       4.289793       4.289793       4.289793    1[6-(6,6)]
    48        5.58525        5.58525        5.58525    1[6-(6,6)]
    49       3.189782       3.189782       3.189782    1[6-(6,6)]
    50       1.846716       1.846716       1.846716    1[6-(6,6)]
    51       6.554964       6.554964       6.554964    1[6-(6,6)]
    52       5.239461       5.239461       5.239461    1[6-(6,6)]
    53       0.330755       0.330755       0.330755    1[6-(6,6)]
    54       1.759015       1.759015       1.759015    1[6-(6,6)]
    55       3.450376       3.450376       3.450376    1[6-(6,6)]
    56       7.409414       7.409414       7.409414    1[6-(6,6)]
    57      10.353635      10.353635      10.353635    1[6-(6,6)]
    58       11.31082       11.31082       11.31082    1[6-(6,6)]
    59       8.133567       8.133567       8.133567    1[6-(6,6)]
    60       7.264082       7.264082       7.264082    1[6-(6,6)]
    61      11.596472      11.596472      11.596472    1[6-(6,6)]
    62      13.931803      13.931803      13.931803    1[6-(6,6)]
    63       14.60083       14.60083       14.60083    1[6-(6,6)]
    64      12.293062      12.293062      12.293062    1[6-(6,6)]
    65       8.238807       8.238807       8.238807    1[6-(6,6)]
    66        6.94335        6.94335        6.94335    1[6-(6,6)]
    67       9.338818       9.338818       9.338818    1[6-(6,6)]
    68      10.681884      10.681884      10.681884    1[6-(6,6)]
    69      19.083564      19.083564      19.083564    1[6-(6,6)]
    70      17.768061      17.768061      17.768061    1[6-(6,6)]
    71      12.859355      12.859355      12.859355    1[6-(6,6)]
    72      14.287615      14.287615      14.287615    1[6-(6,6)]
    73      15.978976      15.978976      15.978976    1[6-(6,6)]
    74      19.938014      19.938014      19.938014    1[6-(6,6)]
    75      22.882235      22.882235      22.882235    1[6-(6,6)]
    76       23.83942       23.83942       23.83942    1[6-(6,6)]
    77      20.662167      20.662167      20.662167    1[6-(6,6)]
    78      19.792682      19.792682      19.792682    1[6-(6,6)]
    79      24.125072      24.125072      24.125072    1[6-(6,6)]
    80       1.403203       1.403203       1.403203    1[6-(6,6)]
    81        2.07223        2.07223        2.07223    1[6-(6,6)]
    82      24.821662      24.821662      24.821662    1[6-(6,6)]
    83      20.767407      20.767407      20.767407    1[6-(6,6)]
    84       19.47195       19.47195       19.47195    1[6-(6,6)]
    85      21.867418      21.867418      21.867418    1[6-(6,6)]
    86      23.210484      23.210484      23.210484    1[6-(6,6)]
    87      18.502236      18.502236      18.502236    1[6-(6,6)]
    88      19.817739      19.817739      19.817739    1[6-(6,6)]
    89      24.726445      24.726445      24.726445    1[6-(6,6)]
    90      23.298185      23.298185      23.298185    1[6-(6,6)]
    91      21.606824      21.606824      21.606824    1[6-(6,6)]
    92      17.647786      17.647786      17.647786    1[6-(6,6)]
    93      14.703565      14.703565      14.703565    1[6-(6,6)]
    94       13.74638       13.74638       13.74638    1[6-(6,6)]
    95      16.923633      16.923633      16.923633    1[6-(6,6)]
    96      17.793118      17.793118      17.793118    1[6-(6,6)]
    97      13.460728      13.460728      13.460728    1[6-(6,6)]
    98      11.125397      11.125397      11.125397    1[6-(6,6)]
    99       10.45637       10.45637       10.45637    1[6-(6,6)]
   100      12.764138      12.764138      12.764138    1[6-(6,6)]
   101      16.818393      16.818393      16.818393    1[6-(6,6)]
   102       18.11385       18.11385       18.11385    1[6-(6,6)]
   103      15.718382      15.718382      15.718382    1[6-(6,6)]
   104      14.375316      14.375316      14.375316    1[6-(6,6)]
   105      19.083564      19.083564      19.083564    1[6-(6,6)]
   106      17.768061      17.768061      17.768061    1[6-(6,6)]
   107      12.859355      12.859355      12.859355    1[6-(6,6)]
   108      14.287615      14.287615      14.287615    1[6-(6,6)]
   109      15.978976      15.978976      15.978976    1[6-(6,6)]
   110      19.938014      19.938014      19.938014    1[6-(6,6)]
   111      22.882235      22.882235      22.882235    1[6-(6,6)]
   112       23.83942       23.83942       23.83942    1[6-(6,6)]
   113      20.662167      20.662167      20.662167    1[6-(6,6)]
   114      19.792682      19.792682      19.792682    1[6-(6,6)]
   115      24.125072      24.125072      24.125072    1[6-(6,6)]
   116       1.403203       1.403203       1.403203    1[6-(6,6)]
   117        2.07223        2.07223        2.07223    1[6-(6,6)]
   118      24.821662      24.821662      24.821662    1[6-(6,6)]
   119      20.767407      20.767407      20.767407    1[6-(6,6)]
   120       19.47195       19.47195       19.47195    1[6-(6,6)]
   121      21.867418      21.867418      21.867418    1[6-(6,6)]
   122      23.210484      23.210484      23.210484    1[6-(6,6)]
   123      18.502236      18.502236      18.502236    1[6-(6,6)]
   124      19.817739      19.817739      19.817739    1[6-(6,6)]
   125      24.726445      24.726445      24.726445    1[6-(6,6)]
   126      23.298185      23.298185      23.298185    1[6-(6,6)]
   127      21.606824      21.606824      21.606824    1[6-(6,6)]
   128      17.647786      17.647786      17.647786    1[6-(6,6)]
   129      14.703565      14.703565      14.703565    1[6-(6,6)]
   130       13.74638       13.74638       13.74638    1[6-(6,6)]
   131      16.923633      16.923633      16.923633    1[6-(6,6)]
   132      17.793118      17.793118      17.793118    1[6-(6,6)]
   133      13.460728      13.460728      13.460728    1[6-(6,6)]
   134      11.125397      11.125397      11.125397    1[6-(6,6)]
   135       10.45637       10.45637       10.45637    1[6-(6,6)]
   136      12.764138      12.764138      12.764138    1[6-(6,6)]
   137      16.818393      16.818393      16.818393    1[6-(6,6)]
   138       18.11385       18.11385       18.11385    1[6-(6,6)]
   139      15.718382      15.718382      15.718382    1[6-(6,6)]
   140      14.375316      14.375316      14.375316    1[6-(6,6)]
   141       5.973636       5.973636       5.973636    1[6-(6,6)]
   142       7.289139       7.289139       7.289139    1[6-(6,6)]
   143      12.197845      12.197845      12.197845    1[6-(6,6)]
   144      10.769585      10.769585      10.769585    1[6-(6,6)]
   145       9.078224       9.078224       9.078224    1[6-(6,6)]
   146       5.119186       5.119186       5.119186    1[6-(6,6)]
   147       2.174965       2.174965       2.174965    1[6-(6,6)]
   148        1.21778        1.21778        1.21778    1[6-(6,6)]
   149       4.395033       4.395033       4.395033    1[6-(6,6)]
   150       5.264518       5.264518       5.264518    1[6-(6,6)]
   151       0.932128       0.932128       0.932128    1[6-(6,6)]
   152      23.653997      23.653997      23.653997    1[6-(6,6)]
   153       22.98497       22.98497       22.98497    1[6-(6,6)]
   154       0.235538       0.235538       0.235538    1[6-(6,6)]
   155       4.289793       4.289793       4.289793    1[6-(6,6)]
   156        5.58525        5.58525        5.58525    1[6-(6,6)]
   157       3.189782       3.189782       3.189782    1[6-(6,6)]
   158       1.846716       1.846716       1.846716    1[6-(6,6)]
   159       6.554964       6.554964       6.554964    1[6-(6,6)]
   160       5.239461       5.239461       5.239461    1[6-(6,6)]
   161       0.330755       0.330755       0.330755    1[6-(6,6)]
   162       1.759015       1.759015       1.759015    1[6-(6,6)]
   163       3.450376       3.450376       3.450376    1[6-(6,6)]
   164       7.409414       7.409414       7.409414    1[6-(6,6)]
   165      10.353635      10.353635      10.353635    1[6-(6,6)]
   166       11.31082       11.31082       11.31082    1[6-(6,6)]
   167       8.133567       8.133567       8.133567    1[6-(6,6)]
   168       7.264082       7.264082       7.264082    1[6-(6,6)]
   169      11.596472      11.596472      11.596472    1[6-(6,6)]
   170      13.931803      13.931803      13.931803    1[6-(6,6)]
   171       14.60083       14.60083       14.60083    1[6-(6,6)]
   172      12.293062      12.293062      12.293062    1[6-(6,6)]
   173       8.238807       8.238807       8.238807    1[6-(6,6)]
   174        6.94335        6.94335        6.94335    1[6-(6,6)]
   175       9.338818       9.338818       9.338818    1[6-(6,6)]
   176      10.681884      10.681884      10.681884    1[6-(6,6)]
   177       6.610089       6.610089       6.610089    6[6-(6,6),8-(30),8-(30)]
   178       6.580021       6.580021       6.580021    6[6-(1,6),6-(1,6),6-(8,8)]
   179       6.224208       6.224208       6.224208    6[1-(0),6-(1,6),6-(6,6)]
   180       6.998476       6.998476       6.998476    6[1-(0),6-(1,6),6-(6,6)]
   181       9.977777       9.977777       9.977777    6[6-(6,6),8-(30),8-(30)]
   182      11.325854      11.325854      11.325854    6[6-(1,6),6-(1,6),6-(8,8)]
   183       12.33566       12.33566       12.33566    6[1-(0),6-(1,6),6-(6,6)]
   184      11.488726      11.488726      11.488726    6[1-(0),6-(1,6),6-(6,6)]
   185       7.061119       7.061119       7.061119    6[6-(6,6),8-(30),8-(30)]
   186       7.151325       7.151325       7.151325    6[6-(1,6),6-(1,6),6-(8,8)]
   187       8.286416       8.286416       8.286416    6[1-(0),6-(1,6),6-(6,6)]
   188       5.923522       5.923522       5.923522    6[1-(0),6-(1,6),6-(6,6)]
   189       4.372481       4.372481       4.372481    6[6-(6,6),8-(30),8-(30)]
   190       3.833752       3.833752       3.833752    6[6-(1,6),6-(1,6),6-(8,8)]
   191       2.605949       2.605949       2.605949    6[1-(0),6-(1,6),6-(6,6)]
   192       2.042162       2.042162       2.042162    6[1-(0),6-(1,6),6-(6,7)]
   193       2.738752       2.738752       2.738752    6[6-(1,6),6-(1,6),7-(6,6)]
   194        3.93398        3.93398        3.93398    6[1-(0),6-(1,6),6-(6,7)]
   195        4.45517        4.45517        4.45517    6[1-(0),6-(1,6),6-(6,6)]
   196       0.769256       0.769256       0.769256    6[6-(1,6),6-(1,6),7-(6,6)]
   197       0.318226       0.318226       0.318226    6[1-(0),6-(1,6),6-(6,7)]
   198      23.982246      23.982246      23.982246    6[1-(0),6-(1,6),6-(6,6)]
   199      23.102738      23.102738      23.102738    6[6-(1,6),6-(1,6),6-(8,8)]
   200      23.588848      23.588848      23.588848    6[1-(0),6-(1,6),6-(6,6)]
   201      24.954465      24.954465      24.954465    6[1-(0),6-(1,6),6-(6,7)]
   202      21.631881      21.631881      21.631881    6[6-(6,6),8-(30),8-(30)]
   203       2.951738       2.951738       2.951738    6[6-(1,6),6-(1,6),7-(6,6)]
   204       4.054255       4.054255       4.054255    6[1-(0),6-(1,6),6-(6,7)]
   205       4.841051       4.841051       4.841051    6[1-(0),6-(1,6),6-(6,6)]
   206        4.49025        4.49025        4.49025    6[6-(1,6),6-(1,6),6-(8,8)]
   207       3.415296       3.415296       3.415296    6[1-(0),6-(1,6),6-(6,6)]
   208       2.613466       2.613466       2.613466    6[1-(0),6-(1,6),6-(6,7)]
   209       5.234449       5.234449       5.234449    6[6-(6,6),8-(30),8-(30)]
   210       5.918511       5.918511       5.918511    6[6-(6,6),8-(30),8-(30)]
   211       5.948579       5.948579       5.948579    6[6-(1,6),6-(1,6),6-(8,8)]
   212       6.304392       6.304392       6.304392    6[1-(0),6-(1,6),6-(6,6)]
   213       5.530124       5.530124       5.530124    6[1-(0),6-(1,6),6-(6,6)]
   214       2.550823       2.550823       2.550823    6[6-(6,6),8-(30),8-(30)]
   215       1.202746       1.202746       1.202746    6[6-(1,6),6-(1,6),6-(8,8)]
   216        0.19294        0.19294        0.19294    6[1-(0),6-(1,6),6-(6,6)]
   217       1.039874       1.039874       1.039874    6[1-(0),6-(1,6),6-(6,6)]
   218       5.467481       5.467481       5.467481    6[6-(6,6),8-(30),8-(30)]
   219       5.377275       5.377275       5.377275    6[6-(1,6),6-(1,6),6-(8,8)]
   220       4.242184       4.242184       4.242184    6[1-(0),6-(1,6),6-(6,6)]
   221       6.605078       6.605078       6.605078    6[1-(0),6-(1,6),6-(6,6)]
   222       8.156119       8.156119       8.156119    6[6-(6,6),8-(30),8-(30)]
   223       8.694848       8.694848       8.694848    6[6-(1,6),6-(1,6),6-(8,8)]
   224       9.922651       9.922651       9.922651    6[1-(0),6-(1,6),6-(6,6)]
   225      10.486438      10.486438      10.486438    6[1-(0),6-(1,6),6-(6,7)]
   226       9.789848       9.789848       9.789848    6[6-(1,6),6-(1,6),7-(6,6)]
   227        8.59462        8.59462        8.59462    6[1-(0),6-(1,6),6-(6,7)]
   228        8.07343        8.07343        8.07343    6[1-(0),6-(1,6),6-(6,6)]
   229      11.759344      11.759344      11.759344    6[6-(1,6),6-(1,6),7-(6,6)]
   230      12.210374      12.210374      12.210374    6[1-(0),6-(1,6),6-(6,7)]
   231      13.603554      13.603554      13.603554    6[1-(0),6-(1,6),6-(6,6)]
   232      14.483062      14.483062      14.483062    6[6-(1,6),6-(1,6),6-(8,8)]
   233      13.996952      13.996952      13.996952    6[1-(0),6-(1,6),6-(6,6)]
   234      12.631335      12.631335      12.631335    6[1-(0),6-(1,6),6-(6,7)]
   235      15.953919      15.953919      15.953919    6[6-(6,6),8-(30),8-(30)]
   236       9.576862       9.576862       9.576862    6[6-(1,6),6-(1,6),7-(6,6)]
   237       8.474345       8.474345       8.474345    6[1-(0),6-(1,6),6-(6,7)]
   238       7.687549       7.687549       7.687549    6[1-(0),6-(1,6),6-(6,6)]
   239        8.03835        8.03835        8.03835    6[6-(1,6),6-(1,6),6-(8,8)]
   240       9.113304       9.113304       9.113304    6[1-(0),6-(1,6),6-(6,6)]
   241       9.915134       9.915134       9.915134    6[1-(0),6-(1,6),6-(6,7)]
   242       7.294151       7.294151       7.294151    6[6-(6,6),8-(30),8-(30)]
   243      18.447111      18.447111      18.447111    6[6-(6,6),8-(30),8-(30)]
   244      18.477179      18.477179      18.477179    6[6-(1,6),6-(1,6),6-(8,8)]
   245      18.832992      18.832992      18.832992    6[1-(0),6-(1,6),6-(6,6)]
   246      18.058724      18.058724      18.058724    6[1-(0),6-(1,6),6-(6,6)]
   247      15.079423      15.079423      15.079423    6[6-(6,6),8-(30),8-(30)]
   248      13.731346      13.731346      13.731346    6[6-(1,6),6-(1,6),6-(8,8)]
   249       12.72154       12.72154       12.72154    6[1-(0),6-(1,6),6-(6,6)]
   250      13.568474      13.568474      13.568474    6[1-(0),6-(1,6),6-(6,6)]
   251      17.996081      17.996081      17.996081    6[6-(6,6),8-(30),8-(30)]
   252      17.905875      17.905875      17.905875    6[6-(1,6),6-(1,6),6-(8,8)]
   253      16.770784      16.770784      16.770784    6[1-(0),6-(1,6),6-(6,6)]
   254      19.133678      19.133678      19.133678    6[1-(0),6-(1,6),6-(6,6)]
   255      20.684719      20.684719      20.684719    6[6-(6,6),8-(30),8-(30)]
   256      21.223448      21.223448      21.223448    6[6-(1,6),6-(1,6),6-(8,8)]
   257      22.451251      22.451251      22.451251    6[1-(0),6-(1,6),6-(6,6)]
   258      23.015038      23.015038      23.015038    6[1-(0),6-(1,6),6-(6,7)]
   259      22.318448      22.318448      22.318448    6[6-(1,6),6-(1,6),7-(6,6)]
   260       21.12322       21.12322       21.12322    6[1-(0),6-(1,6),6-(6,7)]
   261       20.60203       20.60203       20.60203    6[1-(0),6-(1,6),6-(6,6)]
   262      24.287944      24.287944      24.287944    6[6-(1,6),6-(1,6),7-(6,6)]
   263      24.738974      24.738974      24.738974    6[1-(0),6-(1,6),6-(6,7)]
   264       1.074954       1.074954       1.074954    6[1-(0),6-(1,6),6-(6,6)]
   265       1.954462       1.954462       1.954462    6[6-(1,6),6-(1,6),6-(8,8)]
   266       1.468352       1.468352       1.468352    6[1-(0),6-(1,6),6-(6,6)]
   267       0.102735       0.102735       0.102735    6[1-(0),6-(1,6),6-(6,7)]
   268       3.425319       3.425319       3.425319    6[6-(6,6),8-(30),8-(30)]
   269      22.105462      22.105462      22.105462    6[6-(1,6),6-(1,6),7-(6,6)]
   270      21.002945      21.002945      21.002945    6[1-(0),6-(1,6),6-(6,7)]
   271      20.216149      20.216149      20.216149    6[1-(0),6-(1,6),6-(6,6)]
   272       20.56695       20.56695       20.56695    6[6-(1,6),6-(1,6),6-(8,8)]
   273      21.641904      21.641904      21.641904    6[1-(0),6-(1,6),6-(6,6)]
   274      22.443734      22.443734      22.443734    6[1-(0),6-(1,6),6-(6,7)]
   275      19.822751      19.822751      19.822751    6[6-(6,6),8-(30),8-(30)]
   276      19.138689      19.138689      19.138689    6[6-(6,6),8-(30),8-(30)]
   277      19.108621      19.108621      19.108621    6[6-(1,6),6-(1,6),6-(8,8)]
   278      18.752808      18.752808      18.752808    6[1-(0),6-(1,6),6-(6,6)]
   279      19.527076      19.527076      19.527076    6[1-(0),6-(1,6),6-(6,6)]
   280      22.506377      22.506377      22.506377    6[6-(6,6),8-(30),8-(30)]
   281      23.854454      23.854454      23.854454    6[6-(1,6),6-(1,6),6-(8,8)]
   282       24.86426       24.86426       24.86426    6[1-(0),6-(1,6),6-(6,6)]
   283      24.017326      24.017326      24.017326    6[1-(0),6-(1,6),6-(6,6)]
   284      19.589719      19.589719      19.589719    6[6-(6,6),8-(30),8-(30)]
   285      19.679925      19.679925      19.679925    6[6-(1,6),6-(1,6),6-(8,8)]
   286      20.815016      20.815016      20.815016    6[1-(0),6-(1,6),6-(6,6)]
   287      18.452122      18.452122      18.452122    6[1-(0),6-(1,6),6-(6,6)]
   288      16.901081      16.901081      16.901081    6[6-(6,6),8-(30),8-(30)]
   289      16.362352      16.362352      16.362352    6[6-(1,6),6-(1,6),6-(8,8)]
   290      15.134549      15.134549      15.134549    6[1-(0),6-(1,6),6-(6,6)]
   291      14.570762      14.570762      14.570762    6[1-(0),6-(1,6),6-(6,7)]
   292      15.267352      15.267352      15.267352    6[6-(1,6),6-(1,6),7-(6,6)]
   293       16.46258       16.46258       16.46258    6[1-(0),6-(1,6),6-(6,7)]
   294       16.98377       16.98377       16.98377    6[1-(0),6-(1,6),6-(6,6)]
   295      13.297856      13.297856      13.297856    6[6-(1,6),6-(1,6),7-(6,6)]
   296      12.846826      12.846826      12.846826    6[1-(0),6-(1,6),6-(6,7)]
   297      11.453646      11.453646      11.453646    6[1-(0),6-(1,6),6-(6,6)]
   298      10.574138      10.574138      10.574138    6[6-(1,6),6-(1,6),6-(8,8)]
   299      11.060248      11.060248      11.060248    6[1-(0),6-(1,6),6-(6,6)]
   300      12.425865      12.425865      12.425865    6[1-(0),6-(1,6),6-(6,7)]
   301       9.103281       9.103281       9.103281    6[6-(6,6),8-(30),8-(30)]
   302      15.480338      15.480338      15.480338    6[6-(1,6),6-(1,6),7-(6,6)]
   303      16.582855      16.582855      16.582855    6[1-(0),6-(1,6),6-(6,7)]
   304      17.369651      17.369651      17.369651    6[1-(0),6-(1,6),6-(6,6)]
   305       17.01885       17.01885       17.01885    6[6-(1,6),6-(1,6),6-(8,8)]
   306      15.943896      15.943896      15.943896    6[1-(0),6-(1,6),6-(6,6)]
   307      15.142066      15.142066      15.142066    6[1-(0),6-(1,6),6-(6,7)]
   308      17.763049      17.763049      17.763049    6[6-(6,6),8-(30),8-(30)]
   309      18.447111      18.447111      18.447111    6[6-(6,6),8-(30),8-(30)]
   310      18.477179      18.477179      18.477179    6[6-(1,6),6-(1,6),6-(8,8)]
   311      18.832992      18.832992      18.832992    6[1-(0),6-(1,6),6-(6,6)]
   312      18.058724      18.058724      18.058724    6[1-(0),6-(1,6),6-(6,6)]
   313      15.079423      15.079423      15.079423    6[6-(6,6),8-(30),8-(30)]
   314      13.731346      13.731346      13.731346    6[6-(1,6),6-(1,6),6-(8,8)]
   315       12.72154       12.72154       12.72154    6[1-(0),6-(1,6),6-(6,6)]
   316      13.568474      13.568474      13.568474    6[1-(0),6-(1,6),6-(6,6)]
   317      17.996081      17.996081      17.996081    6[6-(6,6),8-(30),8-(30)]
   318      17.905875      17.905875      17.905875    6[6-(1,6),6-(1,6),6-(8,8)]
   319      16.770784      16.770784      16.770784    6[1-(0),6-(1,6),6-(6,6)]
   320      19.133678      19.133678      19.133678    6[1-(0),6-(1,6),6-(6,6)]
   321      20.684719      20.684719      20.684719    6[6-(6,6),8-(30),8-(30)]
   322      21.223448      21.223448      21.223448    6[6-(1,6),6-(1,6),6-(8,8)]
   323      22.451251      22.451251      22.451251    6[1-(0),6-(1,6),6-(6,6)]
   324      23.015038      23.015038      23.015038    6[1-(0),6-(1,6),6-(6,7)]
   325      22.318448      22.318448      22.318448    6[6-(1,6),6-(1,6),7-(6,6)]
   326       21.12322       21.12322       21.12322    6[1-(0),6-(1,6),6-(6,7)]
   327       20.60203       20.60203       20.60203    6[1-(0),6-(1,6),6-(6,6)]
   328      24.287944      24.287944      24.287944    6[6-(1,6),6-(1,6),7-(6,6)]
   329      24.738974      24.738974      24.738974    6[1-(0),6-(1,6),6-(6,7)]
   330       1.074954       1.074954       1.074954    6[1-(0),6-(1,6),6-(6,6)]
   331       1.954462       1.954462       1.954462    6[6-(1,6),6-(1,6),6-(8,8)]
   332       1.468352       1.468352       1.468352    6[1-(0),6-(1,6),6-(6,6)]
   333       0.102735       0.102735       0.102735    6[1-(0),6-(1,6),6-(6,7)]
   334       3.425319       3.425319       3.425319    6[6-(6,6),8-(30),8-(30)]
   335      22.105462      22.105462      22.105462    6[6-(1,6),6-(1,6),7-(6,6)]
   336      21.002945      21.002945      21.002945    6[1-(0),6-(1,6),6-(6,7)]
   337      20.216149      20.216149      20.216149    6[1-(0),6-(1,6),6-(6,6)]
   338       20.56695       20.56695       20.56695    6[6-(1,6),6-(1,6),6-(8,8)]
   339      21.641904      21.641904      21.641904    6[1-(0),6-(1,6),6-(6,6)]
   340      22.443734      22.443734      22.443734    6[1-(0),6-(1,6),6-(6,7)]
   341      19.822751      19.822751      19.822751    6[6-(6,6),8-(30),8-(30)]
   342      19.138689      19.138689      19.138689    6[6-(6,6),8-(30),8-(30)]
   343      19.108621      19.108621      19.108621    6[6-(1,6),6-(1,6),6-(8,8)]
   344      18.752808      18.752808      18.752808    6[1-(0),6-(1,6),6-(6,6)]
   345      19.527076      19.527076      19.527076    6[1-(0),6-(1,6),6-(6,6)]
   346      22.506377      22.506377      22.506377    6[6-(6,6),8-(30),8-(30)]
   347      23.854454      23.854454      23.854454    6[6-(1,6),6-(1,6),6-(8,8)]
   348       24.86426       24.86426       24.86426    6[1-(0),6-(1,6),6-(6,6)]
   349      24.017326      24.017326      24.017326    6[1-(0),6-(1,6),6-(6,6)]
   350      19.589719      19.589719      19.589719    6[6-(6,6),8-(30),8-(30)]
   351      19.679925      19.679925      19.679925    6[6-(1,6),6-(1,6),6-(8,8)]
   352      20.815016      20.815016      20.815016    6[1-(0),6-(1,6),6-(6,6)]
   353      18.452122      18.452122      18.452122    6[1-(0),6-(1,6),6-(6,6)]
   354      16.901081      16.901081      16.901081    6[6-(6,6),8-(30),8-(30)]
   355      16.362352      16.362352      16.362352    6[6-(1,6),6-(1,6),6-(8,8)]
   356      15.134549      15.134549      15.134549    6[1-(0),6-(1,6),6-(6,6)]
   357      14.570762      14.570762      14.570762    6[1-(0),6-(1,6),6-(6,7)]
   358      15.267352      15.267352      15.267352    6[6-(1,6),6-(1,6),7-(6,6)]
   359       16.46258       16.46258       16.46258    6[1-(0),6-(1,6),6-(6,7)]
   360       16.98377       16.98377       16.98377    6[1-(0),6-(1,6),6-(6,6)]
   361      13.297856      13.297856      13.297856    6[6-(1,6),6-(1,6),7-(6,6)]
   362      12.846826      12.846826      12.846826    6[1-(0),6-(1,6),6-(6,7)]
   363      11.453646      11.453646      11.453646    6[1-(0),6-(1,6),6-(6,6)]
   364      10.574138      10.574138      10.574138    6[6-(1,6),6-(1,6),6-(8,8)]
   365      11.060248      11.060248      11.060248    6[1-(0),6-(1,6),6-(6,6)]
   366      12.425865      12.425865      12.425865    6[1-(0),6-(1,6),6-(6,7)]
   367       9.103281       9.103281       9.103281    6[6-(6,6),8-(30),8-(30)]
   368      15.480338      15.480338      15.480338    6[6-(1,6),6-(1,6),7-(6,6)]
   369      16.582855      16.582855      16.582855    6[1-(0),6-(1,6),6-(6,7)]
   370      17.369651      17.369651      17.369651    6[1-(0),6-(1,6),6-(6,6)]
   371       17.01885       17.01885       17.01885    6[6-(1,6),6-(1,6),6-(8,8)]
   372      15.943896      15.943896      15.943896    6[1-(0),6-(1,6),6-(6,6)]
   373      15.142066      15.142066      15.142066    6[1-(0),6-(1,6),6-(6,7)]
   374      17.763049      17.763049      17.763049    6[6-(6,6),8-(30),8-(30)]
   375       6.610089       6.610089       6.610089    6[6-(6,6),8-(30),8-(30)]
   376       6.580021       6.580021       6.580021    6[6-(1,6),6-(1,6),6-(8,8)]
   377       6.224208       6.224208       6.224208    6[1-(0),6-(1,6),6-(6,6)]
   378       6.998476       6.998476       6.998476    6[1-(0),6-(1,6),6-(6,6)]
   379       9.977777       9.977777       9.977777    6[6-(6,6),8-(30),8-(30)]
   380      11.325854      11.325854      11.325854    6[6-(1,6),6-(1,6),6-(8,8)]
   381       12.33566       12.33566       12.33566    6[1-(0),6-(1,6),6-(6,6)]
   382      11.488726      11.488726      11.488726    6[1-(0),6-(1,6),6-(6,6)]
   383       7.061119       7.061119       7.061119    6[6-(6,6),8-(30),8-(30)]
   384       7.151325       7.151325       7.151325    6[6-(1,6),6-(1,6),6-(8,8)]
   385       8.286416       8.286416       8.286416    6[1-(0),6-(1,6),6-(6,6)]
   386       5.923522       5.923522       5.923522    6[1-(0),6-(1,6),6-(6,6)]
   387       4.372481       4.372481       4.372481    6[6-(6,6),8-(30),8-(30)]
   388       3.833752       3.833752       3.833752    6[6-(1,6),6-(1,6),6-(8,8)]
   389       2.605949       2.605949       2.605949    6[1-(0),6-(1,6),6-(6,6)]
   390       2.042162       2.042162       2.042162    6[1-(0),6-(1,6),6-(6,7)]
   391       2.738752       2.738752       2.738752    6[6-(1,6),6-(1,6),7-(6,6)]
   392        3.93398        3.93398        3.93398    6[1-(0),6-(1,6),6-(6,7)]
   393        4.45517        4.45517        4.45517    6[1-(0),6-(1,6),6-(6,6)]
   394       0.769256       0.769256       0.769256    6[6-(1,6),6-(1,6),7-(6,6)]
   395       0.318226       0.318226       0.318226    6[1-(0),6-(1,6),6-(6,7)]
   396      23.982246      23.982246      23.982246    6[1-(0),6-(1,6),6-(6,6)]
   397      23.102738      23.102738      23.102738    6[6-(1,6),6-(1,6),6-(8,8)]
   398      23.588848      23.588848      23.588848    6[1-(0),6-(1,6),6-(6,6)]
   399      24.954465      24.954465      24.954465    6[1-(0),6-(1,6),6-(6,7)]
   400      21.631881      21.631881      21.631881    6[6-(6,6),8-(30),8-(30)]
   401       2.951738       2.951738       2.951738    6[6-(1,6),6-(1,6),7-(6,6)]
   402       4.054255       4.054255       4.054255    6[1-(0),6-(1,6),6-(6,7)]
   403       4.841051       4.841051       4.841051    6[1-(0),6-(1,6),6-(6,6)]
   404        4.49025        4.49025        4.49025    6[6-(1,6),6-(1,6),6-(8,8)]
   405       3.415296       3.415296       3.415296    6[1-(0),6-(1,6),6-(6,6)]
   406       2.613466       2.613466       2.613466    6[1-(0),6-(1,6),6-(6,7)]
   407       5.234449       5.234449       5.234449    6[6-(6,6),8-(30),8-(30)]
   408       5.918511       5.918511       5.918511    6[6-(6,6),8-(30),8-(30)]
   409       5.948579       5.948579       5.948579    6[6-(1,6),6-(1,6),6-(8,8)]
   410       6.304392       6.304392       6.304392    6[1-(0),6-(1,6),6-(6,6)]
   411       5.530124       5.530124       5.530124    6[1-(0),6-(1,6),6-(6,6)]
   412       2.550823       2.550823       2.550823    6[6-(6,6),8-(30),8-(30)]
   413       1.202746       1.202746       1.202746    6[6-(1,6),6-(1,6),6-(8,8)]
   414        0.19294        0.19294        0.19294    6[1-(0),6-(1,6),6-(6,6)]
   415       1.039874       1.039874       1.039874    6[1-(0),6-(1,6),6-(6,6)]
   416       5.467481       5.467481       5.467481    6[6-(6,6),8-(30),8-(30)]
   417       5.377275       5.377275       5.377275    6[6-(1,6),6-(1,6),6-(8,8)]
   418       4.242184       4.242184       4.242184    6[1-(0),6-(1,6),6-(6,6)]
   419       6.605078       6.605078       6.605078    6[1-(0),6-(1,6),6-(6,6)]
   420       8.156119       8.156119       8.156119    6[6-(6,6),8-(30),8-(30)]
   421       8.694848       8.694848       8.694848    6[6-(1,6),6-(1,6),6-(8,8)]
   422       9.922651       9.922651       9.922651    6[1-(0),6-(1,6),6-(6,6)]
   423      10.486438      10.486438      10.486438    6[1-(0),6-(1,6),6-(6,7)]
   424       9.789848       9.789848       9.789848    6[6-(1,6),6-(1,6),7-(6,6)]
   425        8.59462        8.59462        8.59462    6[1-(0),6-(1,6),6-(6,7)]
   426        8.07343        8.07343        8.07343    6[1-(0),6-(1,6),6-(6,6)]
   427      11.759344      11.759344      11.759344    6[6-(1,6),6-(1,6),7-(6,6)]
   428      12.210374      12.210374      12.210374    6[1-(0),6-(1,6),6-(6,7)]
   429      13.603554      13.603554      13.603554    6[1-(0),6-(1,6),6-(6,6)]
   430      14.483062      14.483062      14.483062    6[6-(1,6),6-(1,6),6-(8,8)]
   431      13.996952      13.996952      13.996952    6[1-(0),6-(1,6),6-(6,6)]
   432      12.631335      12.631335      12.631335    6[1-(0),6-(1,6),6-(6,7)]
   433      15.953919      15.953919      15.953919    6[6-(6,6),8-(30),8-(30)]
   434       9.576862       9.576862       9.576862    6[6-(1,6),6-(1,6),7-(6,6)]
   435       8.474345       8.474345       8.474345    6[1-(0),6-(1,6),6-(6,7)]
   436       7.687549       7.687549       7.687549    6[1-(0),6-(1,6),6-(6,6)]
   437        8.03835        8.03835        8.03835    6[6-(1,6),6-(1,6),6-(8,8)]
   438       9.113304       9.113304       9.113304    6[1-(0),6-(1,6),6-(6,6)]
   439       9.915134       9.915134       9.915134    6[1-(0),6-(1,6),6-(6,7)]
   440       7.294151       7.294151       7.294151    6[6-(6,6),8-(30),8-(30)]
   441       2.144896       2.144896       2.144896    7[6-(6,6),6-(6,6),6-(6,6)]
   442      10.383704      10.383704      10.383704    7[6-(6,6),6-(6,6),6-(6,6)]
   443      22.912304      22.912304      22.912304    7[6-(6,6),6-(6,6),6-(6,6)]
   444      14.673496      14.673496      14.673496    7[6-(6,6),6-(6,6),6-(6,6)]
   445      22.912304      22.912304      22.912304    7[6-(6,6),6-(6,6),6-(6,6)]
   446      14.673496      14.673496      14.673496    7[6-(6,6),6-(6,6),6-(6,6)]
   447       2.144896       2.144896       2.144896    7[6-(6,6),6-(6,6),6-(6,6)]
   448      10.383704      10.383704      10.383704    7[6-(6,6),6-(6,6),6-(6,6)]
   449       6.757426       6.757426       6.757426    8[30-(8,8,8),30-(8,8,8),30-(8,8,8),30-(8,8,8)]
   450       3.730516       3.730516       3.730516    8[6-(6,8),30-(8,8,8)]
   451       5.473244       5.473244       5.473244    8[6-(6,8),30-(8,8,8)]
   452       6.238241       6.238241       6.238241    8[6-(6,8),30-(8,8,8)]
   453        6.97392        6.97392        6.97392    8[6-(6,8),30-(8,8,8)]
   454       9.059681       9.059681       9.059681    8[6-(6,8),30-(8,8,8)]
   455       9.877548       9.877548       9.877548    8[6-(6,8),30-(8,8,8)]
   456       8.106004       8.106004       8.106004    8[6-(6,8),30-(8,8,8)]
   457       5.908488       5.908488       5.908488    8[6-(6,8),30-(8,8,8)]
   458       4.890163       4.890163       4.890163    8[6-(6,8),30-(8,8,8)]
   459       6.159561       6.159561       6.159561    8[6-(6,8),30-(8,8,8)]
   460      21.305636      21.305636      21.305636    8[6-(6,8),30-(8,8,8)]
   461      20.864379      20.864379      20.864379    8[6-(6,8),30-(8,8,8)]
   462       5.771174       5.771174       5.771174    8[30-(8,8,8),30-(8,8,8),30-(8,8,8),30-(8,8,8)]
   463       8.798084       8.798084       8.798084    8[6-(6,8),30-(8,8,8)]
   464       7.055356       7.055356       7.055356    8[6-(6,8),30-(8,8,8)]
   465       6.290359       6.290359       6.290359    8[6-(6,8),30-(8,8,8)]
   466        5.55468        5.55468        5.55468    8[6-(6,8),30-(8,8,8)]
   467       3.468919       3.468919       3.468919    8[6-(6,8),30-(8,8,8)]
   468       2.651052       2.651052       2.651052    8[6-(6,8),30-(8,8,8)]
   469       4.422596       4.422596       4.422596    8[6-(6,8),30-(8,8,8)]
   470       6.620112       6.620112       6.620112    8[6-(6,8),30-(8,8,8)]
   471       7.638437       7.638437       7.638437    8[6-(6,8),30-(8,8,8)]
   472       6.369039       6.369039       6.369039    8[6-(6,8),30-(8,8,8)]
   473      16.280164      16.280164      16.280164    8[6-(6,8),30-(8,8,8)]
   474      16.721421      16.721421      16.721421    8[6-(6,8),30-(8,8,8)]
   475      18.299774      18.299774      18.299774    8[30-(8,8,8),30-(8,8,8),30-(8,8,8),30-(8,8,8)]
   476      21.326684      21.326684      21.326684    8[6-(6,8),30-(8,8,8)]
   477      19.583956      19.583956      19.583956    8[6-(6,8),30-(8,8,8)]
   478      18.818959      18.818959      18.818959    8[6-(6,8),30-(8,8,8)]
   479       18.08328       18.08328       18.08328    8[6-(6,8),30-(8,8,8)]
   480      15.997519      15.997519      15.997519    8[6-(6,8),30-(8,8,8)]
   481      15.179652      15.179652      15.179652    8[6-(6,8),30-(8,8,8)]
   482      16.951196      16.951196      16.951196    8[6-(6,8),30-(8,8,8)]
   483      19.148712      19.148712      19.148712    8[6-(6,8),30-(8,8,8)]
   484      20.167037      20.167037      20.167037    8[6-(6,8),30-(8,8,8)]
   485      18.897639      18.897639      18.897639    8[6-(6,8),30-(8,8,8)]
   486       3.751564       3.751564       3.751564    8[6-(6,8),30-(8,8,8)]
   487       4.192821       4.192821       4.192821    8[6-(6,8),30-(8,8,8)]
   488      19.286026      19.286026      19.286026    8[30-(8,8,8),30-(8,8,8),30-(8,8,8),30-(8,8,8)]
   489      16.259116      16.259116      16.259116    8[6-(6,8),30-(8,8,8)]
   490      18.001844      18.001844      18.001844    8[6-(6,8),30-(8,8,8)]
   491      18.766841      18.766841      18.766841    8[6-(6,8),30-(8,8,8)]
   492       19.50252       19.50252       19.50252    8[6-(6,8),30-(8,8,8)]
   493      21.588281      21.588281      21.588281    8[6-(6,8),30-(8,8,8)]
   494      22.406148      22.406148      22.406148    8[6-(6,8),30-(8,8,8)]
   495      20.634604      20.634604      20.634604    8[6-(6,8),30-(8,8,8)]
   496      18.437088      18.437088      18.437088    8[6-(6,8),30-(8,8,8)]
   497      17.418763      17.418763      17.418763    8[6-(6,8),30-(8,8,8)]
   498      18.688161      18.688161      18.688161    8[6-(6,8),30-(8,8,8)]
   499       8.777036       8.777036       8.777036    8[6-(6,8),30-(8,8,8)]
   500       8.335779       8.335779       8.335779    8[6-(6,8),30-(8,8,8)]
   501      18.299774      18.299774      18.299774    8[30-(8,8,8),30-(8,8,8),30-(8,8,8),30-(8,8,8)]
   502      21.326684      21.326684      21.326684    8[6-(6,8),30-(8,8,8)]
   503      19.583956      19.583956      19.583956    8[6-(6,8),30-(8,8,8)]
   504      18.818959      18.818959      18.818959    8[6-(6,8),30-(8,8,8)]
   505       18.08328       18.08328       18.08328    8[6-(6,8),30-(8,8,8)]
   506      15.997519      15.997519      15.997519    8[6-(6,8),30-(8,8,8)]
   507      15.179652      15.179652      15.179652    8[6-(6,8),30-(8,8,8)]
   508      16.951196      16.951196      16.951196    8[6-(6,8),30-(8,8,8)]
   509      19.148712      19.148712      19.148712    8[6-(6,8),30-(8,8,8)]
   510      20.167037      20.167037      20.167037    8[6-(6,8),30-(8,8,8)]
   511      18.897639      18.897639      18.897639    8[6-(6,8),30-(8,8,8)]
   512       3.751564       3.751564       3.751564    8[6-(6,8),30-(8,8,8)]
   513       4.192821       4.192821       4.192821    8[6-(6,8),30-(8,8,8)]
   514      19.286026      19.286026      19.286026    8[30-(8,8,8),30-(8,8,8),30-(8,8,8),30-(8,8,8)]
   515      16.259116      16.259116      16.259116    8[6-(6,8),30-(8,8,8)]
   516      18.001844      18.001844      18.001844    8[6-(6,8),30-(8,8,8)]
   517      18.766841      18.766841      18.766841    8[6-(6,8),30-(8,8,8)]
   518       19.50252       19.50252       19.50252    8[6-(6,8),30-(8,8,8)]
   519      21.588281      21.588281      21.588281    8[6-(6,8),30-(8,8,8)]
   520      22.406148      22.406148      22.406148    8[6-(6,8),30-(8,8,8)]
   521      20.634604      20.634604      20.634604    8[6-(6,8),30-(8,8,8)]
   522      18.437088      18.437088      18.437088    8[6-(6,8),30-(8,8,8)]
   523      17.418763      17.418763      17.418763    8[6-(6,8),30-(8,8,8)]
   524      18.688161      18.688161      18.688161    8[6-(6,8),30-(8,8,8)]
   525       8.777036       8.777036       8.777036    8[6-(6,8),30-(8,8,8)]
   526       8.335779       8.335779       8.335779    8[6-(6,8),30-(8,8,8)]
   527       6.757426       6.757426       6.757426    8[30-(8,8,8),30-(8,8,8),30-(8,8,8),30-(8,8,8)]
   528       3.730516       3.730516       3.730516    8[6-(6,8),30-(8,8,8)]
   529       5.473244       5.473244       5.473244    8[6-(6,8),30-(8,8,8)]
   530       6.238241       6.238241       6.238241    8[6-(6,8),30-(8,8,8)]
   531        6.97392        6.97392        6.97392    8[6-(6,8),30-(8,8,8)]
   532       9.059681       9.059681       9.059681    8[6-(6,8),30-(8,8,8)]
   533       9.877548       9.877548       9.877548    8[6-(6,8),30-(8,8,8)]
   534       8.106004       8.106004       8.106004    8[6-(6,8),30-(8,8,8)]
   535       5.908488       5.908488       5.908488    8[6-(6,8),30-(8,8,8)]
   536       4.890163       4.890163       4.890163    8[6-(6,8),30-(8,8,8)]
   537       6.159561       6.159561       6.159561    8[6-(6,8),30-(8,8,8)]
   538      21.305636      21.305636      21.305636    8[6-(6,8),30-(8,8,8)]
   539      20.864379      20.864379      20.864379    8[6-(6,8),30-(8,8,8)]
   540       5.771174       5.771174       5.771174    8[30-(8,8,8),30-(8,8,8),30-(8,8,8),30-(8,8,8)]
   541       8.798084       8.798084       8.798084    8[6-(6,8),30-(8,8,8)]
   542       7.055356       7.055356       7.055356    8[6-(6,8),30-(8,8,8)]
   543       6.290359       6.290359       6.290359    8[6-(6,8),30-(8,8,8)]
   544        5.55468        5.55468        5.55468    8[6-(6,8),30-(8,8,8)]
   545       3.468919       3.468919       3.468919    8[6-(6,8),30-(8,8,8)]
   546       2.651052       2.651052       2.651052    8[6-(6,8),30-(8,8,8)]
   547       4.422596       4.422596       4.422596    8[6-(6,8),30-(8,8,8)]
   548       6.620112       6.620112       6.620112    8[6-(6,8),30-(8,8,8)]
   549       7.638437       7.638437       7.638437    8[6-(6,8),30-(8,8,8)]
   550       6.369039       6.369039       6.369039    8[6-(6,8),30-(8,8,8)]
   551      16.280164      16.280164      16.280164    8[6-(6,8),30-(8,8,8)]
   552      16.721421      16.721421      16.721421    8[6-(6,8),30-(8,8,8)]
