# Supplementary material for: A collection of forcefield precursors for metal–organic frameworks
Source: RSC Adv. 2019 Nov 13;9(63):36492–507. doi: 10.1039/c9ra07327b (PMC9075174; doi:10.1039/c9ra07327b)
Supplement: RA-009-C9RA07327B-s2808 [file RA-009-C9RA07327B-s2808.txt]

XANMIJ_clean

7.047200    0.000000    0.000000
-2.031135    13.338135    0.000000
-2.031135    -2.004749    13.186616

     1            0.0            0.0            0.0    27[17-(0),17-(0)]
     2       2.508033       2.508033       2.508033    27[7-(6,6),7-(6,6),17-(0),17-(0)]
     3       2.508033       2.508033       2.508033    27[7-(6,6),7-(6,6),17-(0),17-(0)]
     4      -1.146306      -1.146306      -1.146306    1[6-(6,7)]
     5       2.292243       2.292243       2.292243    1[6-(6,7)]
     6       1.433055       1.433055       1.433055    1[6-(6,7)]
     7       4.131236       4.131236       4.131236    1[6-(6,7)]
     8       0.692687       0.692687       0.692687    1[6-(6,7)]
     9       1.551875       1.551875       1.551875    1[6-(6,7)]
    10       4.131236       4.131236       4.131236    1[6-(6,7)]
    11       0.692687       0.692687       0.692687    1[6-(6,7)]
    12       1.551875       1.551875       1.551875    1[6-(6,7)]
    13      -1.146306      -1.146306      -1.146306    1[6-(6,7)]
    14       2.292243       2.292243       2.292243    1[6-(6,7)]
    15       1.433055       1.433055       1.433055    1[6-(6,7)]
    16       4.467598       4.467598       4.467598    6[6-(1,7),6-(7,7),7-(6,27)]
    17       4.978401       4.978401       4.978401    6[1-(0),6-(6,7),7-(6)]
    18       2.876159       2.876159       2.876159    6[1-(0),6-(1,7),7-(6)]
    19       2.355396       2.355396       2.355396    6[1-(0),6-(1,7),7-(6,27)]
    20       5.313187       5.313187       5.313187    6[6-(6,7),7-(7),7-(7)]
    21       0.548467       0.548467       0.548467    6[6-(1,7),6-(7,7),7-(6,27)]
    22      -1.993471      -1.993471      -1.993471    6[1-(0),6-(6,7),7-(6)]
    23       0.108771       0.108771       0.108771    6[1-(0),6-(1,7),7-(6)]
    24       0.629534       0.629534       0.629534    6[1-(0),6-(1,7),7-(6,27)]
    25      -0.297122      -0.297122      -0.297122    6[6-(6,7),7-(7),7-(7)]
    26       0.548467       0.548467       0.548467    6[6-(1,7),6-(7,7),7-(6,27)]
    27      -1.993471      -1.993471      -1.993471    6[1-(0),6-(6,7),7-(6)]
    28       0.108771       0.108771       0.108771    6[1-(0),6-(1,7),7-(6)]
    29       0.629534       0.629534       0.629534    6[1-(0),6-(1,7),7-(6,27)]
    30      -0.297122      -0.297122      -0.297122    6[6-(6,7),7-(7),7-(7)]
    31       4.467598       4.467598       4.467598    6[6-(1,7),6-(7,7),7-(6,27)]
    32       4.978401       4.978401       4.978401    6[1-(0),6-(6,7),7-(6)]
    33       2.876159       2.876159       2.876159    6[1-(0),6-(1,7),7-(6)]
    34       2.355396       2.355396       2.355396    6[1-(0),6-(1,7),7-(6,27)]
    35       5.313187       5.313187       5.313187    6[6-(6,7),7-(7),7-(7)]
    36       3.133197       3.133197       3.133197    7[6-(1,6),6-(6,6),27-(7,17,17)]
    37       4.189797       4.189797       4.189797    7[6-(1,6),6-(1,6)]
    38        4.68838        4.68838        4.68838    7[6-(6,7),7-(6)]
    39      -0.399092      -0.399092      -0.399092    7[6-(6,7),7-(6)]
    40      -0.148267      -0.148267      -0.148267    7[6-(1,6),6-(6,6),27-(7,17,17)]
    41      -1.204867      -1.204867      -1.204867    7[6-(1,6),6-(1,6)]
    42       0.327685       0.327685       0.327685    7[6-(6,7),7-(6)]
    43       5.415157       5.415157       5.415157    7[6-(6,7),7-(6)]
    44      -0.148267      -0.148267      -0.148267    7[6-(1,6),6-(6,6),27-(7,17,17)]
    45      -1.204867      -1.204867      -1.204867    7[6-(1,6),6-(1,6)]
    46       0.327685       0.327685       0.327685    7[6-(6,7),7-(6)]
    47       5.415157       5.415157       5.415157    7[6-(6,7),7-(6)]
    48       3.133197       3.133197       3.133197    7[6-(1,6),6-(6,6),27-(7,17,17)]
    49       4.189797       4.189797       4.189797    7[6-(1,6),6-(1,6)]
    50        4.68838        4.68838        4.68838    7[6-(6,7),7-(6)]
    51      -0.399092      -0.399092      -0.399092    7[6-(6,7),7-(6)]
    52       2.834391       2.834391       2.834391    17[27-(7,7,17)]
    53       0.150539       0.150539       0.150539    17[27-(7,7,17)]
    54       0.150539       0.150539       0.150539    17[27-(7,7,17)]
    55       2.834391       2.834391       2.834391    17[27-(7,7,17)]
    56       5.073304       5.073304       5.073304    17[27-(17)]
    57      -2.088374      -2.088374      -2.088374    17[27-(17)]
