# Supplementary material for: A collection of forcefield precursors for metal–organic frameworks
Source: RSC Adv. 2019 Nov 13;9(63):36492–507. doi: 10.1039/c9ra07327b (PMC9075174; doi:10.1039/c9ra07327b)
Supplement: RA-009-C9RA07327B-s2809 [file RA-009-C9RA07327B-s2809.txt]

XAPDEY_clean

13.707300    0.000000    0.000000
0.000000    27.873000    0.000000
0.000000    0.000000    45.852000

     1       2.218801       2.218801       2.218801    30[7-(6,6),7-(6,6),53-(0),53-(0)]
     2        1.95562        1.95562        1.95562    30[7-(6,6),7-(6,6),53-(0),53-(0)]
     3       4.807698       4.807698       4.807698    30[7-(6,6),7-(6,6),53-(0),53-(0)]
     4      11.488499      11.488499      11.488499    30[7-(6,6),7-(6,6),53-(0),53-(0)]
     5       11.75168       11.75168       11.75168    30[7-(6,6),7-(6,6),53-(0),53-(0)]
     6       8.899602       8.899602       8.899602    30[7-(6,6),7-(6,6),53-(0),53-(0)]
     7       9.072451       9.072451       9.072451    30[7-(6,6),7-(6,6),53-(0),53-(0)]
     8        8.80927        8.80927        8.80927    30[7-(6,6),7-(6,6),53-(0),53-(0)]
     9      11.661348      11.661348      11.661348    30[7-(6,6),7-(6,6),53-(0),53-(0)]
    10       4.634849       4.634849       4.634849    30[7-(6,6),7-(6,6),53-(0),53-(0)]
    11        4.89803        4.89803        4.89803    30[7-(6,6),7-(6,6),53-(0),53-(0)]
    12       2.045952       2.045952       2.045952    30[7-(6,6),7-(6,6),53-(0),53-(0)]
    13      11.488499      11.488499      11.488499    30[7-(6,6),7-(6,6),53-(0),53-(0)]
    14       11.75168       11.75168       11.75168    30[7-(6,6),7-(6,6),53-(0),53-(0)]
    15       8.899602       8.899602       8.899602    30[7-(6,6),7-(6,6),53-(0),53-(0)]
    16       2.218801       2.218801       2.218801    30[7-(6,6),7-(6,6),53-(0),53-(0)]
    17        1.95562        1.95562        1.95562    30[7-(6,6),7-(6,6),53-(0),53-(0)]
    18       4.807698       4.807698       4.807698    30[7-(6,6),7-(6,6),53-(0),53-(0)]
    19       4.634849       4.634849       4.634849    30[7-(6,6),7-(6,6),53-(0),53-(0)]
    20        4.89803        4.89803        4.89803    30[7-(6,6),7-(6,6),53-(0),53-(0)]
    21       2.045952       2.045952       2.045952    30[7-(6,6),7-(6,6),53-(0),53-(0)]
    22       9.072451       9.072451       9.072451    30[7-(6,6),7-(6,6),53-(0),53-(0)]
    23        8.80927        8.80927        8.80927    30[7-(6,6),7-(6,6),53-(0),53-(0)]
    24      11.661348      11.661348      11.661348    30[7-(6,6),7-(6,6),53-(0),53-(0)]
    25      13.183681      13.183681      13.183681    1[6-(6,7)]
    26      11.899307      11.899307      11.899307    1[6-(6,6)]
    27       1.414593       1.414593       1.414593    1[6-(6,6)]
    28       2.623577       2.623577       2.623577    1[6-(6,7)]
    29       9.011179       9.011179       9.011179    1[6-(6,6)]
    30       6.859133       6.859133       6.859133    1[6-(6,7)]
    31        6.85365        6.85365        6.85365    1[6-(6,7)]
    32       8.996101       8.996101       8.996101    1[6-(6,6)]
    33      11.581298      11.581298      11.581298    1[6-(6,6)]
    34      12.776574      12.776574      12.776574    1[6-(6,7)]
    35        2.47828        2.47828        2.47828    1[6-(6,7)]
    36       1.388549       1.388549       1.388549    1[6-(6,6)]
    37       12.59975       12.59975       12.59975    1[6-(6,7)]
    38      13.449603      13.449603      13.449603    1[6-(6,6)]
    39       0.429038       0.429038       0.429038    1[6-(6,6)]
    40      13.334461      13.334461      13.334461    1[6-(6,7)]
    41       1.085618       1.085618       1.085618    1[6-(6,6)]
    42       1.474905       1.474905       1.474905    1[6-(6,7)]
    43       1.606496       1.606496       1.606496    1[6-(6,7)]
    44       1.299452       1.299452       1.299452    1[6-(6,6)]
    45       1.716154       1.716154       1.716154    1[6-(6,6)]
    46       2.146563       2.146563       2.146563    1[6-(6,7)]
    47       1.193906       1.193906       1.193906    1[6-(6,7)]
    48       0.821067       0.821067       0.821067    1[6-(6,6)]
    49       0.523619       0.523619       0.523619    1[6-(6,7)]
    50       1.807993       1.807993       1.807993    1[6-(6,6)]
    51      12.292707      12.292707      12.292707    1[6-(6,6)]
    52      11.083723      11.083723      11.083723    1[6-(6,7)]
    53       4.696121       4.696121       4.696121    1[6-(6,6)]
    54       6.848167       6.848167       6.848167    1[6-(6,7)]
    55        6.85365        6.85365        6.85365    1[6-(6,7)]
    56       4.711199       4.711199       4.711199    1[6-(6,6)]
    57       2.126002       2.126002       2.126002    1[6-(6,6)]
    58       0.930726       0.930726       0.930726    1[6-(6,7)]
    59       11.22902       11.22902       11.22902    1[6-(6,7)]
    60      12.318751      12.318751      12.318751    1[6-(6,6)]
    61        1.10755        1.10755        1.10755    1[6-(6,7)]
    62       0.257697       0.257697       0.257697    1[6-(6,6)]
    63      13.278262      13.278262      13.278262    1[6-(6,6)]
    64       0.372839       0.372839       0.372839    1[6-(6,7)]
    65      12.621682      12.621682      12.621682    1[6-(6,6)]
    66      12.232395      12.232395      12.232395    1[6-(6,7)]
    67      12.100804      12.100804      12.100804    1[6-(6,7)]
    68      12.407848      12.407848      12.407848    1[6-(6,6)]
    69      11.991146      11.991146      11.991146    1[6-(6,6)]
    70      11.560737      11.560737      11.560737    1[6-(6,7)]
    71      12.513394      12.513394      12.513394    1[6-(6,7)]
    72      12.886233      12.886233      12.886233    1[6-(6,6)]
    73       6.330031       6.330031       6.330031    1[6-(6,7)]
    74       5.045657       5.045657       5.045657    1[6-(6,6)]
    75       8.268243       8.268243       8.268243    1[6-(6,6)]
    76       9.477227       9.477227       9.477227    1[6-(6,7)]
    77       2.157529       2.157529       2.157529    1[6-(6,6)]
    78       0.005483       0.005483       0.005483    1[6-(6,7)]
    79            0.0            0.0            0.0    1[6-(6,7)]
    80       2.142451       2.142451       2.142451    1[6-(6,6)]
    81       4.727648       4.727648       4.727648    1[6-(6,6)]
    82       5.922924       5.922924       5.922924    1[6-(6,7)]
    83        9.33193        9.33193        9.33193    1[6-(6,7)]
    84       8.242199       8.242199       8.242199    1[6-(6,6)]
    85         5.7461         5.7461         5.7461    1[6-(6,7)]
    86       6.595953       6.595953       6.595953    1[6-(6,6)]
    87       7.282688       7.282688       7.282688    1[6-(6,6)]
    88       6.480811       6.480811       6.480811    1[6-(6,7)]
    89       7.939268       7.939268       7.939268    1[6-(6,6)]
    90       8.328555       8.328555       8.328555    1[6-(6,7)]
    91       8.460146       8.460146       8.460146    1[6-(6,7)]
    92       8.153102       8.153102       8.153102    1[6-(6,6)]
    93       8.569804       8.569804       8.569804    1[6-(6,6)]
    94       9.000213       9.000213       9.000213    1[6-(6,7)]
    95       8.047556       8.047556       8.047556    1[6-(6,7)]
    96       7.674717       7.674717       7.674717    1[6-(6,6)]
    97       7.377269       7.377269       7.377269    1[6-(6,7)]
    98       8.661643       8.661643       8.661643    1[6-(6,6)]
    99       5.439057       5.439057       5.439057    1[6-(6,6)]
   100       4.230073       4.230073       4.230073    1[6-(6,7)]
   101      11.549771      11.549771      11.549771    1[6-(6,6)]
   102      -0.005483      -0.005483      -0.005483    1[6-(6,7)]
   103            0.0            0.0            0.0    1[6-(6,7)]
   104      11.564849      11.564849      11.564849    1[6-(6,6)]
   105       8.979652       8.979652       8.979652    1[6-(6,6)]
   106       7.784376       7.784376       7.784376    1[6-(6,7)]
   107        4.37537        4.37537        4.37537    1[6-(6,7)]
   108       5.465101       5.465101       5.465101    1[6-(6,6)]
   109         7.9612         7.9612         7.9612    1[6-(6,7)]
   110       7.111347       7.111347       7.111347    1[6-(6,6)]
   111       6.424612       6.424612       6.424612    1[6-(6,6)]
   112       7.226489       7.226489       7.226489    1[6-(6,7)]
   113       5.768032       5.768032       5.768032    1[6-(6,6)]
   114       5.378745       5.378745       5.378745    1[6-(6,7)]
   115       5.247154       5.247154       5.247154    1[6-(6,7)]
   116       5.554198       5.554198       5.554198    1[6-(6,6)]
   117       5.137496       5.137496       5.137496    1[6-(6,6)]
   118       4.707087       4.707087       4.707087    1[6-(6,7)]
   119       5.659744       5.659744       5.659744    1[6-(6,7)]
   120       6.032583       6.032583       6.032583    1[6-(6,6)]
   121       0.523619       0.523619       0.523619    1[6-(6,7)]
   122       1.807993       1.807993       1.807993    1[6-(6,6)]
   123      12.292707      12.292707      12.292707    1[6-(6,6)]
   124      11.083723      11.083723      11.083723    1[6-(6,7)]
   125       4.696121       4.696121       4.696121    1[6-(6,6)]
   126       6.848167       6.848167       6.848167    1[6-(6,7)]
   127        6.85365        6.85365        6.85365    1[6-(6,7)]
   128       4.711199       4.711199       4.711199    1[6-(6,6)]
   129       2.126002       2.126002       2.126002    1[6-(6,6)]
   130       0.930726       0.930726       0.930726    1[6-(6,7)]
   131       11.22902       11.22902       11.22902    1[6-(6,7)]
   132      12.318751      12.318751      12.318751    1[6-(6,6)]
   133        1.10755        1.10755        1.10755    1[6-(6,7)]
   134       0.257697       0.257697       0.257697    1[6-(6,6)]
   135      13.278262      13.278262      13.278262    1[6-(6,6)]
   136       0.372839       0.372839       0.372839    1[6-(6,7)]
   137      12.621682      12.621682      12.621682    1[6-(6,6)]
   138      12.232395      12.232395      12.232395    1[6-(6,7)]
   139      12.100804      12.100804      12.100804    1[6-(6,7)]
   140      12.407848      12.407848      12.407848    1[6-(6,6)]
   141      11.991146      11.991146      11.991146    1[6-(6,6)]
   142      11.560737      11.560737      11.560737    1[6-(6,7)]
   143      12.513394      12.513394      12.513394    1[6-(6,7)]
   144      12.886233      12.886233      12.886233    1[6-(6,6)]
   145      13.183681      13.183681      13.183681    1[6-(6,7)]
   146      11.899307      11.899307      11.899307    1[6-(6,6)]
   147       1.414593       1.414593       1.414593    1[6-(6,6)]
   148       2.623577       2.623577       2.623577    1[6-(6,7)]
   149       9.011179       9.011179       9.011179    1[6-(6,6)]
   150       6.859133       6.859133       6.859133    1[6-(6,7)]
   151        6.85365        6.85365        6.85365    1[6-(6,7)]
   152       8.996101       8.996101       8.996101    1[6-(6,6)]
   153      11.581298      11.581298      11.581298    1[6-(6,6)]
   154      12.776574      12.776574      12.776574    1[6-(6,7)]
   155        2.47828        2.47828        2.47828    1[6-(6,7)]
   156       1.388549       1.388549       1.388549    1[6-(6,6)]
   157       12.59975       12.59975       12.59975    1[6-(6,7)]
   158      13.449603      13.449603      13.449603    1[6-(6,6)]
   159       0.429038       0.429038       0.429038    1[6-(6,6)]
   160      13.334461      13.334461      13.334461    1[6-(6,7)]
   161       1.085618       1.085618       1.085618    1[6-(6,6)]
   162       1.474905       1.474905       1.474905    1[6-(6,7)]
   163       1.606496       1.606496       1.606496    1[6-(6,7)]
   164       1.299452       1.299452       1.299452    1[6-(6,6)]
   165       1.716154       1.716154       1.716154    1[6-(6,6)]
   166       2.146563       2.146563       2.146563    1[6-(6,7)]
   167       1.193906       1.193906       1.193906    1[6-(6,7)]
   168       0.821067       0.821067       0.821067    1[6-(6,6)]
   169       7.377269       7.377269       7.377269    1[6-(6,7)]
   170       8.661643       8.661643       8.661643    1[6-(6,6)]
   171       5.439057       5.439057       5.439057    1[6-(6,6)]
   172       4.230073       4.230073       4.230073    1[6-(6,7)]
   173      11.549771      11.549771      11.549771    1[6-(6,6)]
   174      -0.005483      -0.005483      -0.005483    1[6-(6,7)]
   175            0.0            0.0            0.0    1[6-(6,7)]
   176      11.564849      11.564849      11.564849    1[6-(6,6)]
   177       8.979652       8.979652       8.979652    1[6-(6,6)]
   178       7.784376       7.784376       7.784376    1[6-(6,7)]
   179        4.37537        4.37537        4.37537    1[6-(6,7)]
   180       5.465101       5.465101       5.465101    1[6-(6,6)]
   181         7.9612         7.9612         7.9612    1[6-(6,7)]
   182       7.111347       7.111347       7.111347    1[6-(6,6)]
   183       6.424612       6.424612       6.424612    1[6-(6,6)]
   184       7.226489       7.226489       7.226489    1[6-(6,7)]
   185       5.768032       5.768032       5.768032    1[6-(6,6)]
   186       5.378745       5.378745       5.378745    1[6-(6,7)]
   187       5.247154       5.247154       5.247154    1[6-(6,7)]
   188       5.554198       5.554198       5.554198    1[6-(6,6)]
   189       5.137496       5.137496       5.137496    1[6-(6,6)]
   190       4.707087       4.707087       4.707087    1[6-(6,7)]
   191       5.659744       5.659744       5.659744    1[6-(6,7)]
   192       6.032583       6.032583       6.032583    1[6-(6,6)]
   193       6.330031       6.330031       6.330031    1[6-(6,7)]
   194       5.045657       5.045657       5.045657    1[6-(6,6)]
   195       8.268243       8.268243       8.268243    1[6-(6,6)]
   196       9.477227       9.477227       9.477227    1[6-(6,7)]
   197       2.157529       2.157529       2.157529    1[6-(6,6)]
   198       0.005483       0.005483       0.005483    1[6-(6,7)]
   199            0.0            0.0            0.0    1[6-(6,7)]
   200       2.142451       2.142451       2.142451    1[6-(6,6)]
   201       4.727648       4.727648       4.727648    1[6-(6,6)]
   202       5.922924       5.922924       5.922924    1[6-(6,7)]
   203        9.33193        9.33193        9.33193    1[6-(6,7)]
   204       8.242199       8.242199       8.242199    1[6-(6,6)]
   205         5.7461         5.7461         5.7461    1[6-(6,7)]
   206       6.595953       6.595953       6.595953    1[6-(6,6)]
   207       7.282688       7.282688       7.282688    1[6-(6,6)]
   208       6.480811       6.480811       6.480811    1[6-(6,7)]
   209       7.939268       7.939268       7.939268    1[6-(6,6)]
   210       8.328555       8.328555       8.328555    1[6-(6,7)]
   211       8.460146       8.460146       8.460146    1[6-(6,7)]
   212       8.153102       8.153102       8.153102    1[6-(6,6)]
   213       8.569804       8.569804       8.569804    1[6-(6,6)]
   214       9.000213       9.000213       9.000213    1[6-(6,7)]
   215       8.047556       8.047556       8.047556    1[6-(6,7)]
   216       7.674717       7.674717       7.674717    1[6-(6,6)]
   217      13.578451      13.578451      13.578451    6[1-(0),6-(1,6),7-(6,30)]
   218      12.802618      12.802618      12.802618    6[1-(0),6-(1,7),6-(6,6)]
   219      13.353652      13.353652      13.353652    6[6-(1,6),6-(1,6),6-(7,7)]
   220        0.99515        0.99515        0.99515    6[1-(0),6-(1,7),6-(6,6)]
   221       1.705188       1.705188       1.705188    6[1-(0),6-(1,6),7-(6,30)]
   222      12.569594      12.569594      12.569594    6[6-(6,6),7-(6),7-(6)]
   223      10.643718      10.643718      10.643718    6[6-(6,6),7-(6),7-(6)]
   224      12.499687      12.499687      12.499687    6[6-(6,6),7-(6),7-(6)]
   225       9.246945       9.246945       9.246945    6[6-(1,6),6-(1,6),6-(7,7)]
   226       8.587623       8.587623       8.587623    6[1-(0),6-(1,7),6-(6,6)]
   227        7.30462        7.30462        7.30462    6[1-(0),6-(1,6),7-(6,30)]
   228       7.303249       7.303249       7.303249    6[1-(0),6-(1,6),7-(6,30)]
   229       8.573916       8.573916       8.573916    6[1-(0),6-(1,7),6-(6,6)]
   230      13.213837      13.213837      13.213837    6[6-(1,6),6-(1,6),6-(7,7)]
   231      12.528472      12.528472      12.528472    6[1-(0),6-(1,7),6-(6,6)]
   232      13.250847      13.250847      13.250847    6[1-(0),6-(1,6),7-(6,30)]
   233       1.529735       1.529735       1.529735    6[1-(0),6-(1,6),7-(6,30)]
   234       0.888233       0.888233       0.888233    6[1-(0),6-(1,7),6-(6,6)]
   235      12.912277      12.912277      12.912277    6[1-(0),6-(1,6),7-(6,30)]
   236      13.412593      13.412593      13.412593    6[1-(0),6-(1,7),6-(6,6)]
   237       0.148039       0.148039       0.148039    6[6-(1,6),6-(1,6),6-(7,7)]
   238       0.117883       0.117883       0.117883    6[1-(0),6-(1,7),6-(6,6)]
   239       13.33172       13.33172       13.33172    6[1-(0),6-(1,6),7-(6,30)]
   240       0.566111       0.566111       0.566111    6[6-(6,6),7-(6),7-(6)]
   241       1.022565       1.022565       1.022565    6[6-(6,6),7-(6),7-(6)]
   242       1.060945       1.060945       1.060945    6[6-(6,6),7-(6),7-(6)]
   243       1.188423       1.188423       1.188423    6[6-(1,6),6-(1,6),6-(7,7)]
   244       1.213096       1.213096       1.213096    6[1-(0),6-(1,7),6-(6,6)]
   245       1.429671       1.429671       1.429671    6[1-(0),6-(1,6),7-(6,30)]
   246       1.518769       1.518769       1.518769    6[1-(0),6-(1,6),7-(6,30)]
   247       1.330979       1.330979       1.330979    6[1-(0),6-(1,7),6-(6,6)]
   248       1.261072       1.261072       1.261072    6[6-(1,6),6-(1,6),6-(7,7)]
   249       1.627057       1.627057       1.627057    6[1-(0),6-(1,7),6-(6,6)]
   250       1.861451       1.861451       1.861451    6[1-(0),6-(1,6),7-(6,30)]
   251       1.317272       1.317272       1.317272    6[1-(0),6-(1,6),7-(6,30)]
   252        1.08836        1.08836        1.08836    6[1-(0),6-(1,7),6-(6,6)]
   253       0.128849       0.128849       0.128849    6[1-(0),6-(1,6),7-(6,30)]
   254       0.904682       0.904682       0.904682    6[1-(0),6-(1,7),6-(6,6)]
   255       0.353648       0.353648       0.353648    6[6-(1,6),6-(1,6),6-(7,7)]
   256       12.71215       12.71215       12.71215    6[1-(0),6-(1,7),6-(6,6)]
   257      12.002112      12.002112      12.002112    6[1-(0),6-(1,6),7-(6,30)]
   258       1.137706       1.137706       1.137706    6[6-(6,6),7-(6),7-(6)]
   259       3.063582       3.063582       3.063582    6[6-(6,6),7-(6),7-(6)]
   260       1.207613       1.207613       1.207613    6[6-(6,6),7-(6),7-(6)]
   261       4.460355       4.460355       4.460355    6[6-(1,6),6-(1,6),6-(7,7)]
   262       5.119677       5.119677       5.119677    6[1-(0),6-(1,7),6-(6,6)]
   263        6.40268        6.40268        6.40268    6[1-(0),6-(1,6),7-(6,30)]
   264       6.404051       6.404051       6.404051    6[1-(0),6-(1,6),7-(6,30)]
   265       5.133384       5.133384       5.133384    6[1-(0),6-(1,7),6-(6,6)]
   266       0.493463       0.493463       0.493463    6[6-(1,6),6-(1,6),6-(7,7)]
   267       1.178828       1.178828       1.178828    6[1-(0),6-(1,7),6-(6,6)]
   268       0.456453       0.456453       0.456453    6[1-(0),6-(1,6),7-(6,30)]
   269      12.177565      12.177565      12.177565    6[1-(0),6-(1,6),7-(6,30)]
   270      12.819067      12.819067      12.819067    6[1-(0),6-(1,7),6-(6,6)]
   271       0.795023       0.795023       0.795023    6[1-(0),6-(1,6),7-(6,30)]
   272       0.294707       0.294707       0.294707    6[1-(0),6-(1,7),6-(6,6)]
   273      13.559261      13.559261      13.559261    6[6-(1,6),6-(1,6),6-(7,7)]
   274      13.589417      13.589417      13.589417    6[1-(0),6-(1,7),6-(6,6)]
   275        0.37558        0.37558        0.37558    6[1-(0),6-(1,6),7-(6,30)]
   276      13.141189      13.141189      13.141189    6[6-(6,6),7-(6),7-(6)]
   277      12.684735      12.684735      12.684735    6[6-(6,6),7-(6),7-(6)]
   278      12.646355      12.646355      12.646355    6[6-(6,6),7-(6),7-(6)]
   279      12.518877      12.518877      12.518877    6[6-(1,6),6-(1,6),6-(7,7)]
   280      12.494204      12.494204      12.494204    6[1-(0),6-(1,7),6-(6,6)]
   281      12.277629      12.277629      12.277629    6[1-(0),6-(1,6),7-(6,30)]
   282      12.188531      12.188531      12.188531    6[1-(0),6-(1,6),7-(6,30)]
   283      12.376321      12.376321      12.376321    6[1-(0),6-(1,7),6-(6,6)]
   284      12.446228      12.446228      12.446228    6[6-(1,6),6-(1,6),6-(7,7)]
   285      12.080243      12.080243      12.080243    6[1-(0),6-(1,7),6-(6,6)]
   286      11.845849      11.845849      11.845849    6[1-(0),6-(1,6),7-(6,30)]
   287      12.390028      12.390028      12.390028    6[1-(0),6-(1,6),7-(6,30)]
   288       12.61894       12.61894       12.61894    6[1-(0),6-(1,7),6-(6,6)]
   289       6.724801       6.724801       6.724801    6[1-(0),6-(1,6),7-(6,30)]
   290       5.948968       5.948968       5.948968    6[1-(0),6-(1,7),6-(6,6)]
   291       6.500002       6.500002       6.500002    6[6-(1,6),6-(1,6),6-(7,7)]
   292         7.8488         7.8488         7.8488    6[1-(0),6-(1,7),6-(6,6)]
   293       8.558838       8.558838       8.558838    6[1-(0),6-(1,6),7-(6,30)]
   294       5.715944       5.715944       5.715944    6[6-(6,6),7-(6),7-(6)]
   295       3.790068       3.790068       3.790068    6[6-(6,6),7-(6),7-(6)]
   296       5.646037       5.646037       5.646037    6[6-(6,6),7-(6),7-(6)]
   297       2.393295       2.393295       2.393295    6[6-(1,6),6-(1,6),6-(7,7)]
   298       1.733973       1.733973       1.733973    6[1-(0),6-(1,7),6-(6,6)]
   299        0.45097        0.45097        0.45097    6[1-(0),6-(1,6),7-(6,30)]
   300       0.449599       0.449599       0.449599    6[1-(0),6-(1,6),7-(6,30)]
   301       1.720266       1.720266       1.720266    6[1-(0),6-(1,7),6-(6,6)]
   302       6.360187       6.360187       6.360187    6[6-(1,6),6-(1,6),6-(7,7)]
   303       5.674822       5.674822       5.674822    6[1-(0),6-(1,7),6-(6,6)]
   304       6.397197       6.397197       6.397197    6[1-(0),6-(1,6),7-(6,30)]
   305       8.383385       8.383385       8.383385    6[1-(0),6-(1,6),7-(6,30)]
   306       7.741883       7.741883       7.741883    6[1-(0),6-(1,7),6-(6,6)]
   307       6.058627       6.058627       6.058627    6[1-(0),6-(1,6),7-(6,30)]
   308       6.558943       6.558943       6.558943    6[1-(0),6-(1,7),6-(6,6)]
   309       7.001689       7.001689       7.001689    6[6-(1,6),6-(1,6),6-(7,7)]
   310       6.971533       6.971533       6.971533    6[1-(0),6-(1,7),6-(6,6)]
   311        6.47807        6.47807        6.47807    6[1-(0),6-(1,6),7-(6,30)]
   312       7.419761       7.419761       7.419761    6[6-(6,6),7-(6),7-(6)]
   313       7.876215       7.876215       7.876215    6[6-(6,6),7-(6),7-(6)]
   314       7.914595       7.914595       7.914595    6[6-(6,6),7-(6),7-(6)]
   315       8.042073       8.042073       8.042073    6[6-(1,6),6-(1,6),6-(7,7)]
   316       8.066746       8.066746       8.066746    6[1-(0),6-(1,7),6-(6,6)]
   317       8.283321       8.283321       8.283321    6[1-(0),6-(1,6),7-(6,30)]
   318       8.372419       8.372419       8.372419    6[1-(0),6-(1,6),7-(6,30)]
   319       8.184629       8.184629       8.184629    6[1-(0),6-(1,7),6-(6,6)]
   320       8.114722       8.114722       8.114722    6[6-(1,6),6-(1,6),6-(7,7)]
   321       8.480707       8.480707       8.480707    6[1-(0),6-(1,7),6-(6,6)]
   322       8.715101       8.715101       8.715101    6[1-(0),6-(1,6),7-(6,30)]
   323       8.170922       8.170922       8.170922    6[1-(0),6-(1,6),7-(6,30)]
   324        7.94201        7.94201        7.94201    6[1-(0),6-(1,7),6-(6,6)]
   325       6.982499       6.982499       6.982499    6[1-(0),6-(1,6),7-(6,30)]
   326       7.758332       7.758332       7.758332    6[1-(0),6-(1,7),6-(6,6)]
   327       7.207298       7.207298       7.207298    6[6-(1,6),6-(1,6),6-(7,7)]
   328         5.8585         5.8585         5.8585    6[1-(0),6-(1,7),6-(6,6)]
   329       5.148462       5.148462       5.148462    6[1-(0),6-(1,6),7-(6,30)]
   330       7.991356       7.991356       7.991356    6[6-(6,6),7-(6),7-(6)]
   331       9.917232       9.917232       9.917232    6[6-(6,6),7-(6),7-(6)]
   332       8.061263       8.061263       8.061263    6[6-(6,6),7-(6),7-(6)]
   333      11.314005      11.314005      11.314005    6[6-(1,6),6-(1,6),6-(7,7)]
   334      11.973327      11.973327      11.973327    6[1-(0),6-(1,7),6-(6,6)]
   335       13.25633       13.25633       13.25633    6[1-(0),6-(1,6),7-(6,30)]
   336      13.257701      13.257701      13.257701    6[1-(0),6-(1,6),7-(6,30)]
   337      11.987034      11.987034      11.987034    6[1-(0),6-(1,7),6-(6,6)]
   338       7.347113       7.347113       7.347113    6[6-(1,6),6-(1,6),6-(7,7)]
   339       8.032478       8.032478       8.032478    6[1-(0),6-(1,7),6-(6,6)]
   340       7.310103       7.310103       7.310103    6[1-(0),6-(1,6),7-(6,30)]
   341       5.323915       5.323915       5.323915    6[1-(0),6-(1,6),7-(6,30)]
   342       5.965417       5.965417       5.965417    6[1-(0),6-(1,7),6-(6,6)]
   343       7.648673       7.648673       7.648673    6[1-(0),6-(1,6),7-(6,30)]
   344       7.148357       7.148357       7.148357    6[1-(0),6-(1,7),6-(6,6)]
   345       6.705611       6.705611       6.705611    6[6-(1,6),6-(1,6),6-(7,7)]
   346       6.735767       6.735767       6.735767    6[1-(0),6-(1,7),6-(6,6)]
   347        7.22923        7.22923        7.22923    6[1-(0),6-(1,6),7-(6,30)]
   348       6.287539       6.287539       6.287539    6[6-(6,6),7-(6),7-(6)]
   349       5.831085       5.831085       5.831085    6[6-(6,6),7-(6),7-(6)]
   350       5.792705       5.792705       5.792705    6[6-(6,6),7-(6),7-(6)]
   351       5.665227       5.665227       5.665227    6[6-(1,6),6-(1,6),6-(7,7)]
   352       5.640554       5.640554       5.640554    6[1-(0),6-(1,7),6-(6,6)]
   353       5.423979       5.423979       5.423979    6[1-(0),6-(1,6),7-(6,30)]
   354       5.334881       5.334881       5.334881    6[1-(0),6-(1,6),7-(6,30)]
   355       5.522671       5.522671       5.522671    6[1-(0),6-(1,7),6-(6,6)]
   356       5.592578       5.592578       5.592578    6[6-(1,6),6-(1,6),6-(7,7)]
   357       5.226593       5.226593       5.226593    6[1-(0),6-(1,7),6-(6,6)]
   358       4.992199       4.992199       4.992199    6[1-(0),6-(1,6),7-(6,30)]
   359       5.536378       5.536378       5.536378    6[1-(0),6-(1,6),7-(6,30)]
   360        5.76529        5.76529        5.76529    6[1-(0),6-(1,7),6-(6,6)]
   361       0.128849       0.128849       0.128849    6[1-(0),6-(1,6),7-(6,30)]
   362       0.904682       0.904682       0.904682    6[1-(0),6-(1,7),6-(6,6)]
   363       0.353648       0.353648       0.353648    6[6-(1,6),6-(1,6),6-(7,7)]
   364       12.71215       12.71215       12.71215    6[1-(0),6-(1,7),6-(6,6)]
   365      12.002112      12.002112      12.002112    6[1-(0),6-(1,6),7-(6,30)]
   366       1.137706       1.137706       1.137706    6[6-(6,6),7-(6),7-(6)]
   367       3.063582       3.063582       3.063582    6[6-(6,6),7-(6),7-(6)]
   368       1.207613       1.207613       1.207613    6[6-(6,6),7-(6),7-(6)]
   369       4.460355       4.460355       4.460355    6[6-(1,6),6-(1,6),6-(7,7)]
   370       5.119677       5.119677       5.119677    6[1-(0),6-(1,7),6-(6,6)]
   371        6.40268        6.40268        6.40268    6[1-(0),6-(1,6),7-(6,30)]
   372       6.404051       6.404051       6.404051    6[1-(0),6-(1,6),7-(6,30)]
   373       5.133384       5.133384       5.133384    6[1-(0),6-(1,7),6-(6,6)]
   374       0.493463       0.493463       0.493463    6[6-(1,6),6-(1,6),6-(7,7)]
   375       1.178828       1.178828       1.178828    6[1-(0),6-(1,7),6-(6,6)]
   376       0.456453       0.456453       0.456453    6[1-(0),6-(1,6),7-(6,30)]
   377      12.177565      12.177565      12.177565    6[1-(0),6-(1,6),7-(6,30)]
   378      12.819067      12.819067      12.819067    6[1-(0),6-(1,7),6-(6,6)]
   379       0.795023       0.795023       0.795023    6[1-(0),6-(1,6),7-(6,30)]
   380       0.294707       0.294707       0.294707    6[1-(0),6-(1,7),6-(6,6)]
   381      13.559261      13.559261      13.559261    6[6-(1,6),6-(1,6),6-(7,7)]
   382      13.589417      13.589417      13.589417    6[1-(0),6-(1,7),6-(6,6)]
   383        0.37558        0.37558        0.37558    6[1-(0),6-(1,6),7-(6,30)]
   384      13.141189      13.141189      13.141189    6[6-(6,6),7-(6),7-(6)]
   385      12.684735      12.684735      12.684735    6[6-(6,6),7-(6),7-(6)]
   386      12.646355      12.646355      12.646355    6[6-(6,6),7-(6),7-(6)]
   387      12.518877      12.518877      12.518877    6[6-(1,6),6-(1,6),6-(7,7)]
   388      12.494204      12.494204      12.494204    6[1-(0),6-(1,7),6-(6,6)]
   389      12.277629      12.277629      12.277629    6[1-(0),6-(1,6),7-(6,30)]
   390      12.188531      12.188531      12.188531    6[1-(0),6-(1,6),7-(6,30)]
   391      12.376321      12.376321      12.376321    6[1-(0),6-(1,7),6-(6,6)]
   392      12.446228      12.446228      12.446228    6[6-(1,6),6-(1,6),6-(7,7)]
   393      12.080243      12.080243      12.080243    6[1-(0),6-(1,7),6-(6,6)]
   394      11.845849      11.845849      11.845849    6[1-(0),6-(1,6),7-(6,30)]
   395      12.390028      12.390028      12.390028    6[1-(0),6-(1,6),7-(6,30)]
   396       12.61894       12.61894       12.61894    6[1-(0),6-(1,7),6-(6,6)]
   397      13.578451      13.578451      13.578451    6[1-(0),6-(1,6),7-(6,30)]
   398      12.802618      12.802618      12.802618    6[1-(0),6-(1,7),6-(6,6)]
   399      13.353652      13.353652      13.353652    6[6-(1,6),6-(1,6),6-(7,7)]
   400        0.99515        0.99515        0.99515    6[1-(0),6-(1,7),6-(6,6)]
   401       1.705188       1.705188       1.705188    6[1-(0),6-(1,6),7-(6,30)]
   402      12.569594      12.569594      12.569594    6[6-(6,6),7-(6),7-(6)]
   403      10.643718      10.643718      10.643718    6[6-(6,6),7-(6),7-(6)]
   404      12.499687      12.499687      12.499687    6[6-(6,6),7-(6),7-(6)]
   405       9.246945       9.246945       9.246945    6[6-(1,6),6-(1,6),6-(7,7)]
   406       8.587623       8.587623       8.587623    6[1-(0),6-(1,7),6-(6,6)]
   407        7.30462        7.30462        7.30462    6[1-(0),6-(1,6),7-(6,30)]
   408       7.303249       7.303249       7.303249    6[1-(0),6-(1,6),7-(6,30)]
   409       8.573916       8.573916       8.573916    6[1-(0),6-(1,7),6-(6,6)]
   410      13.213837      13.213837      13.213837    6[6-(1,6),6-(1,6),6-(7,7)]
   411      12.528472      12.528472      12.528472    6[1-(0),6-(1,7),6-(6,6)]
   412      13.250847      13.250847      13.250847    6[1-(0),6-(1,6),7-(6,30)]
   413       1.529735       1.529735       1.529735    6[1-(0),6-(1,6),7-(6,30)]
   414       0.888233       0.888233       0.888233    6[1-(0),6-(1,7),6-(6,6)]
   415      12.912277      12.912277      12.912277    6[1-(0),6-(1,6),7-(6,30)]
   416      13.412593      13.412593      13.412593    6[1-(0),6-(1,7),6-(6,6)]
   417       0.148039       0.148039       0.148039    6[6-(1,6),6-(1,6),6-(7,7)]
   418       0.117883       0.117883       0.117883    6[1-(0),6-(1,7),6-(6,6)]
   419       13.33172       13.33172       13.33172    6[1-(0),6-(1,6),7-(6,30)]
   420       0.566111       0.566111       0.566111    6[6-(6,6),7-(6),7-(6)]
   421       1.022565       1.022565       1.022565    6[6-(6,6),7-(6),7-(6)]
   422       1.060945       1.060945       1.060945    6[6-(6,6),7-(6),7-(6)]
   423       1.188423       1.188423       1.188423    6[6-(1,6),6-(1,6),6-(7,7)]
   424       1.213096       1.213096       1.213096    6[1-(0),6-(1,7),6-(6,6)]
   425       1.429671       1.429671       1.429671    6[1-(0),6-(1,6),7-(6,30)]
   426       1.518769       1.518769       1.518769    6[1-(0),6-(1,6),7-(6,30)]
   427       1.330979       1.330979       1.330979    6[1-(0),6-(1,7),6-(6,6)]
   428       1.261072       1.261072       1.261072    6[6-(1,6),6-(1,6),6-(7,7)]
   429       1.627057       1.627057       1.627057    6[1-(0),6-(1,7),6-(6,6)]
   430       1.861451       1.861451       1.861451    6[1-(0),6-(1,6),7-(6,30)]
   431       1.317272       1.317272       1.317272    6[1-(0),6-(1,6),7-(6,30)]
   432        1.08836        1.08836        1.08836    6[1-(0),6-(1,7),6-(6,6)]
   433       6.982499       6.982499       6.982499    6[1-(0),6-(1,6),7-(6,30)]
   434       7.758332       7.758332       7.758332    6[1-(0),6-(1,7),6-(6,6)]
   435       7.207298       7.207298       7.207298    6[6-(1,6),6-(1,6),6-(7,7)]
   436         5.8585         5.8585         5.8585    6[1-(0),6-(1,7),6-(6,6)]
   437       5.148462       5.148462       5.148462    6[1-(0),6-(1,6),7-(6,30)]
   438       7.991356       7.991356       7.991356    6[6-(6,6),7-(6),7-(6)]
   439       9.917232       9.917232       9.917232    6[6-(6,6),7-(6),7-(6)]
   440       8.061263       8.061263       8.061263    6[6-(6,6),7-(6),7-(6)]
   441      11.314005      11.314005      11.314005    6[6-(1,6),6-(1,6),6-(7,7)]
   442      11.973327      11.973327      11.973327    6[1-(0),6-(1,7),6-(6,6)]
   443       13.25633       13.25633       13.25633    6[1-(0),6-(1,6),7-(6,30)]
   444      13.257701      13.257701      13.257701    6[1-(0),6-(1,6),7-(6,30)]
   445      11.987034      11.987034      11.987034    6[1-(0),6-(1,7),6-(6,6)]
   446       7.347113       7.347113       7.347113    6[6-(1,6),6-(1,6),6-(7,7)]
   447       8.032478       8.032478       8.032478    6[1-(0),6-(1,7),6-(6,6)]
   448       7.310103       7.310103       7.310103    6[1-(0),6-(1,6),7-(6,30)]
   449       5.323915       5.323915       5.323915    6[1-(0),6-(1,6),7-(6,30)]
   450       5.965417       5.965417       5.965417    6[1-(0),6-(1,7),6-(6,6)]
   451       7.648673       7.648673       7.648673    6[1-(0),6-(1,6),7-(6,30)]
   452       7.148357       7.148357       7.148357    6[1-(0),6-(1,7),6-(6,6)]
   453       6.705611       6.705611       6.705611    6[6-(1,6),6-(1,6),6-(7,7)]
   454       6.735767       6.735767       6.735767    6[1-(0),6-(1,7),6-(6,6)]
   455        7.22923        7.22923        7.22923    6[1-(0),6-(1,6),7-(6,30)]
   456       6.287539       6.287539       6.287539    6[6-(6,6),7-(6),7-(6)]
   457       5.831085       5.831085       5.831085    6[6-(6,6),7-(6),7-(6)]
   458       5.792705       5.792705       5.792705    6[6-(6,6),7-(6),7-(6)]
   459       5.665227       5.665227       5.665227    6[6-(1,6),6-(1,6),6-(7,7)]
   460       5.640554       5.640554       5.640554    6[1-(0),6-(1,7),6-(6,6)]
   461       5.423979       5.423979       5.423979    6[1-(0),6-(1,6),7-(6,30)]
   462       5.334881       5.334881       5.334881    6[1-(0),6-(1,6),7-(6,30)]
   463       5.522671       5.522671       5.522671    6[1-(0),6-(1,7),6-(6,6)]
   464       5.592578       5.592578       5.592578    6[6-(1,6),6-(1,6),6-(7,7)]
   465       5.226593       5.226593       5.226593    6[1-(0),6-(1,7),6-(6,6)]
   466       4.992199       4.992199       4.992199    6[1-(0),6-(1,6),7-(6,30)]
   467       5.536378       5.536378       5.536378    6[1-(0),6-(1,6),7-(6,30)]
   468        5.76529        5.76529        5.76529    6[1-(0),6-(1,7),6-(6,6)]
   469       6.724801       6.724801       6.724801    6[1-(0),6-(1,6),7-(6,30)]
   470       5.948968       5.948968       5.948968    6[1-(0),6-(1,7),6-(6,6)]
   471       6.500002       6.500002       6.500002    6[6-(1,6),6-(1,6),6-(7,7)]
   472         7.8488         7.8488         7.8488    6[1-(0),6-(1,7),6-(6,6)]
   473       8.558838       8.558838       8.558838    6[1-(0),6-(1,6),7-(6,30)]
   474       5.715944       5.715944       5.715944    6[6-(6,6),7-(6),7-(6)]
   475       3.790068       3.790068       3.790068    6[6-(6,6),7-(6),7-(6)]
   476       5.646037       5.646037       5.646037    6[6-(6,6),7-(6),7-(6)]
   477       2.393295       2.393295       2.393295    6[6-(1,6),6-(1,6),6-(7,7)]
   478       1.733973       1.733973       1.733973    6[1-(0),6-(1,7),6-(6,6)]
   479        0.45097        0.45097        0.45097    6[1-(0),6-(1,6),7-(6,30)]
   480       0.449599       0.449599       0.449599    6[1-(0),6-(1,6),7-(6,30)]
   481       1.720266       1.720266       1.720266    6[1-(0),6-(1,7),6-(6,6)]
   482       6.360187       6.360187       6.360187    6[6-(1,6),6-(1,6),6-(7,7)]
   483       5.674822       5.674822       5.674822    6[1-(0),6-(1,7),6-(6,6)]
   484       6.397197       6.397197       6.397197    6[1-(0),6-(1,6),7-(6,30)]
   485       8.383385       8.383385       8.383385    6[1-(0),6-(1,6),7-(6,30)]
   486       7.741883       7.741883       7.741883    6[1-(0),6-(1,7),6-(6,6)]
   487       6.058627       6.058627       6.058627    6[1-(0),6-(1,6),7-(6,30)]
   488       6.558943       6.558943       6.558943    6[1-(0),6-(1,7),6-(6,6)]
   489       7.001689       7.001689       7.001689    6[6-(1,6),6-(1,6),6-(7,7)]
   490       6.971533       6.971533       6.971533    6[1-(0),6-(1,7),6-(6,6)]
   491        6.47807        6.47807        6.47807    6[1-(0),6-(1,6),7-(6,30)]
   492       7.419761       7.419761       7.419761    6[6-(6,6),7-(6),7-(6)]
   493       7.876215       7.876215       7.876215    6[6-(6,6),7-(6),7-(6)]
   494       7.914595       7.914595       7.914595    6[6-(6,6),7-(6),7-(6)]
   495       8.042073       8.042073       8.042073    6[6-(1,6),6-(1,6),6-(7,7)]
   496       8.066746       8.066746       8.066746    6[1-(0),6-(1,7),6-(6,6)]
   497       8.283321       8.283321       8.283321    6[1-(0),6-(1,6),7-(6,30)]
   498       8.372419       8.372419       8.372419    6[1-(0),6-(1,6),7-(6,30)]
   499       8.184629       8.184629       8.184629    6[1-(0),6-(1,7),6-(6,6)]
   500       8.114722       8.114722       8.114722    6[6-(1,6),6-(1,6),6-(7,7)]
   501       8.480707       8.480707       8.480707    6[1-(0),6-(1,7),6-(6,6)]
   502       8.715101       8.715101       8.715101    6[1-(0),6-(1,6),7-(6,30)]
   503       8.170922       8.170922       8.170922    6[1-(0),6-(1,6),7-(6,30)]
   504        7.94201        7.94201        7.94201    6[1-(0),6-(1,7),6-(6,6)]
   505       1.103712       1.103712       1.103712    53[30-(7,7,53)]
   506       4.696258       4.696258       4.696258    53[30-(7,7,53)]
   507       4.123978       4.123978       4.123978    53[30-(7,7,53)]
   508       2.067335       2.067335       2.067335    53[30-(7,7,53)]
   509       3.652995       3.652995       3.652995    53[30-(7,7,53)]
   510       3.769782       3.769782       3.769782    53[30-(7,7,53)]
   511      12.603588      12.603588      12.603588    53[30-(7,7,53)]
   512       9.011042       9.011042       9.011042    53[30-(7,7,53)]
   513       9.583322       9.583322       9.583322    53[30-(7,7,53)]
   514      11.639965      11.639965      11.639965    53[30-(7,7,53)]
   515      10.054305      10.054305      10.054305    53[30-(7,7,53)]
   516       9.937518       9.937518       9.937518    53[30-(7,7,53)]
   517       7.957362       7.957362       7.957362    53[30-(7,7,53)]
   518      11.549908      11.549908      11.549908    53[30-(7,7,53)]
   519      10.977628      10.977628      10.977628    53[30-(7,7,53)]
   520       8.920985       8.920985       8.920985    53[30-(7,7,53)]
   521      10.506645      10.506645      10.506645    53[30-(7,7,53)]
   522      10.623432      10.623432      10.623432    53[30-(7,7,53)]
   523       5.749938       5.749938       5.749938    53[30-(7,7,53)]
   524       2.157392       2.157392       2.157392    53[30-(7,7,53)]
   525       2.729672       2.729672       2.729672    53[30-(7,7,53)]
   526       4.786315       4.786315       4.786315    53[30-(7,7,53)]
   527       3.200655       3.200655       3.200655    53[30-(7,7,53)]
   528       3.083868       3.083868       3.083868    53[30-(7,7,53)]
   529      12.603588      12.603588      12.603588    53[30-(7,7,53)]
   530       9.011042       9.011042       9.011042    53[30-(7,7,53)]
   531       9.583322       9.583322       9.583322    53[30-(7,7,53)]
   532      11.639965      11.639965      11.639965    53[30-(7,7,53)]
   533      10.054305      10.054305      10.054305    53[30-(7,7,53)]
   534       9.937518       9.937518       9.937518    53[30-(7,7,53)]
   535       1.103712       1.103712       1.103712    53[30-(7,7,53)]
   536       4.696258       4.696258       4.696258    53[30-(7,7,53)]
   537       4.123978       4.123978       4.123978    53[30-(7,7,53)]
   538       2.067335       2.067335       2.067335    53[30-(7,7,53)]
   539       3.652995       3.652995       3.652995    53[30-(7,7,53)]
   540       3.769782       3.769782       3.769782    53[30-(7,7,53)]
   541       5.749938       5.749938       5.749938    53[30-(7,7,53)]
   542       2.157392       2.157392       2.157392    53[30-(7,7,53)]
   543       2.729672       2.729672       2.729672    53[30-(7,7,53)]
   544       4.786315       4.786315       4.786315    53[30-(7,7,53)]
   545       3.200655       3.200655       3.200655    53[30-(7,7,53)]
   546       3.083868       3.083868       3.083868    53[30-(7,7,53)]
   547       7.957362       7.957362       7.957362    53[30-(7,7,53)]
   548      11.549908      11.549908      11.549908    53[30-(7,7,53)]
   549      10.977628      10.977628      10.977628    53[30-(7,7,53)]
   550       8.920985       8.920985       8.920985    53[30-(7,7,53)]
   551      10.506645      10.506645      10.506645    53[30-(7,7,53)]
   552      10.623432      10.623432      10.623432    53[30-(7,7,53)]
   553        1.16375        1.16375        1.16375    7[6-(1,6),6-(1,6),30-(7,53,53)]
   554      11.270142      11.270142      11.270142    7[6-(6,7),6-(6,7)]
   555      11.200235      11.200235      11.200235    7[6-(6,7),6-(6,7)]
   556      13.231657      13.231657      13.231657    7[6-(6,7),6-(6,7)]
   557       6.669972       6.669972       6.669972    7[6-(1,6),6-(1,6),30-(7,53,53)]
   558       0.875896       0.875896       0.875896    7[6-(1,6),6-(1,6),30-(7,53,53)]
   559      12.857447      12.857447      12.857447    7[6-(1,6),6-(1,6),30-(7,53,53)]
   560       0.699072       0.699072       0.699072    7[6-(6,7),6-(6,7)]
   561       1.207613       1.207613       1.207613    7[6-(6,7),6-(6,7)]
   562       0.737453       0.737453       0.737453    7[6-(6,7),6-(6,7)]
   563       1.579081       1.579081       1.579081    7[6-(1,6),6-(1,6),30-(7,53,53)]
   564       1.705188       1.705188       1.705188    7[6-(1,6),6-(1,6),30-(7,53,53)]
   565       12.54355       12.54355       12.54355    7[6-(1,6),6-(1,6),30-(7,53,53)]
   566       2.437158       2.437158       2.437158    7[6-(6,7),6-(6,7)]
   567       2.507065       2.507065       2.507065    7[6-(6,7),6-(6,7)]
   568       0.475643       0.475643       0.475643    7[6-(6,7),6-(6,7)]
   569       7.037328       7.037328       7.037328    7[6-(1,6),6-(1,6),30-(7,53,53)]
   570      12.831404      12.831404      12.831404    7[6-(1,6),6-(1,6),30-(7,53,53)]
   571       0.849853       0.849853       0.849853    7[6-(1,6),6-(1,6),30-(7,53,53)]
   572      13.008228      13.008228      13.008228    7[6-(6,7),6-(6,7)]
   573      12.499687      12.499687      12.499687    7[6-(6,7),6-(6,7)]
   574      12.969847      12.969847      12.969847    7[6-(6,7),6-(6,7)]
   575      12.128219      12.128219      12.128219    7[6-(1,6),6-(1,6),30-(7,53,53)]
   576      12.002112      12.002112      12.002112    7[6-(1,6),6-(1,6),30-(7,53,53)]
   577         8.0174         8.0174         8.0174    7[6-(1,6),6-(1,6),30-(7,53,53)]
   578       4.416492       4.416492       4.416492    7[6-(6,7),6-(6,7)]
   579       4.346585       4.346585       4.346585    7[6-(6,7),6-(6,7)]
   580       6.378007       6.378007       6.378007    7[6-(6,7),6-(6,7)]
   581      13.523622      13.523622      13.523622    7[6-(1,6),6-(1,6),30-(7,53,53)]
   582       7.729546       7.729546       7.729546    7[6-(1,6),6-(1,6),30-(7,53,53)]
   583       6.003797       6.003797       6.003797    7[6-(1,6),6-(1,6),30-(7,53,53)]
   584       7.552722       7.552722       7.552722    7[6-(6,7),6-(6,7)]
   585       8.061263       8.061263       8.061263    7[6-(6,7),6-(6,7)]
   586       7.591103       7.591103       7.591103    7[6-(6,7),6-(6,7)]
   587       8.432731       8.432731       8.432731    7[6-(1,6),6-(1,6),30-(7,53,53)]
   588       8.558838       8.558838       8.558838    7[6-(1,6),6-(1,6),30-(7,53,53)]
   589         5.6899         5.6899         5.6899    7[6-(1,6),6-(1,6),30-(7,53,53)]
   590       9.290808       9.290808       9.290808    7[6-(6,7),6-(6,7)]
   591       9.360715       9.360715       9.360715    7[6-(6,7),6-(6,7)]
   592       7.329293       7.329293       7.329293    7[6-(6,7),6-(6,7)]
   593       0.183678       0.183678       0.183678    7[6-(1,6),6-(1,6),30-(7,53,53)]
   594       5.977754       5.977754       5.977754    7[6-(1,6),6-(1,6),30-(7,53,53)]
   595       7.703503       7.703503       7.703503    7[6-(1,6),6-(1,6),30-(7,53,53)]
   596       6.154578       6.154578       6.154578    7[6-(6,7),6-(6,7)]
   597       5.646037       5.646037       5.646037    7[6-(6,7),6-(6,7)]
   598       6.116197       6.116197       6.116197    7[6-(6,7),6-(6,7)]
   599       5.274569       5.274569       5.274569    7[6-(1,6),6-(1,6),30-(7,53,53)]
   600       5.148462       5.148462       5.148462    7[6-(1,6),6-(1,6),30-(7,53,53)]
   601       12.54355       12.54355       12.54355    7[6-(1,6),6-(1,6),30-(7,53,53)]
   602       2.437158       2.437158       2.437158    7[6-(6,7),6-(6,7)]
   603       2.507065       2.507065       2.507065    7[6-(6,7),6-(6,7)]
   604       0.475643       0.475643       0.475643    7[6-(6,7),6-(6,7)]
   605       7.037328       7.037328       7.037328    7[6-(1,6),6-(1,6),30-(7,53,53)]
   606      12.831404      12.831404      12.831404    7[6-(1,6),6-(1,6),30-(7,53,53)]
   607       0.849853       0.849853       0.849853    7[6-(1,6),6-(1,6),30-(7,53,53)]
   608      13.008228      13.008228      13.008228    7[6-(6,7),6-(6,7)]
   609      12.499687      12.499687      12.499687    7[6-(6,7),6-(6,7)]
   610      12.969847      12.969847      12.969847    7[6-(6,7),6-(6,7)]
   611      12.128219      12.128219      12.128219    7[6-(1,6),6-(1,6),30-(7,53,53)]
   612      12.002112      12.002112      12.002112    7[6-(1,6),6-(1,6),30-(7,53,53)]
   613        1.16375        1.16375        1.16375    7[6-(1,6),6-(1,6),30-(7,53,53)]
   614      11.270142      11.270142      11.270142    7[6-(6,7),6-(6,7)]
   615      11.200235      11.200235      11.200235    7[6-(6,7),6-(6,7)]
   616      13.231657      13.231657      13.231657    7[6-(6,7),6-(6,7)]
   617       6.669972       6.669972       6.669972    7[6-(1,6),6-(1,6),30-(7,53,53)]
   618       0.875896       0.875896       0.875896    7[6-(1,6),6-(1,6),30-(7,53,53)]
   619      12.857447      12.857447      12.857447    7[6-(1,6),6-(1,6),30-(7,53,53)]
   620       0.699072       0.699072       0.699072    7[6-(6,7),6-(6,7)]
   621       1.207613       1.207613       1.207613    7[6-(6,7),6-(6,7)]
   622       0.737453       0.737453       0.737453    7[6-(6,7),6-(6,7)]
   623       1.579081       1.579081       1.579081    7[6-(1,6),6-(1,6),30-(7,53,53)]
   624       1.705188       1.705188       1.705188    7[6-(1,6),6-(1,6),30-(7,53,53)]
   625         5.6899         5.6899         5.6899    7[6-(1,6),6-(1,6),30-(7,53,53)]
   626       9.290808       9.290808       9.290808    7[6-(6,7),6-(6,7)]
   627       9.360715       9.360715       9.360715    7[6-(6,7),6-(6,7)]
   628       7.329293       7.329293       7.329293    7[6-(6,7),6-(6,7)]
   629       0.183678       0.183678       0.183678    7[6-(1,6),6-(1,6),30-(7,53,53)]
   630       5.977754       5.977754       5.977754    7[6-(1,6),6-(1,6),30-(7,53,53)]
   631       7.703503       7.703503       7.703503    7[6-(1,6),6-(1,6),30-(7,53,53)]
   632       6.154578       6.154578       6.154578    7[6-(6,7),6-(6,7)]
   633       5.646037       5.646037       5.646037    7[6-(6,7),6-(6,7)]
   634       6.116197       6.116197       6.116197    7[6-(6,7),6-(6,7)]
   635       5.274569       5.274569       5.274569    7[6-(1,6),6-(1,6),30-(7,53,53)]
   636       5.148462       5.148462       5.148462    7[6-(1,6),6-(1,6),30-(7,53,53)]
   637         8.0174         8.0174         8.0174    7[6-(1,6),6-(1,6),30-(7,53,53)]
   638       4.416492       4.416492       4.416492    7[6-(6,7),6-(6,7)]
   639       4.346585       4.346585       4.346585    7[6-(6,7),6-(6,7)]
   640       6.378007       6.378007       6.378007    7[6-(6,7),6-(6,7)]
   641      13.523622      13.523622      13.523622    7[6-(1,6),6-(1,6),30-(7,53,53)]
   642       7.729546       7.729546       7.729546    7[6-(1,6),6-(1,6),30-(7,53,53)]
   643       6.003797       6.003797       6.003797    7[6-(1,6),6-(1,6),30-(7,53,53)]
   644       7.552722       7.552722       7.552722    7[6-(6,7),6-(6,7)]
   645       8.061263       8.061263       8.061263    7[6-(6,7),6-(6,7)]
   646       7.591103       7.591103       7.591103    7[6-(6,7),6-(6,7)]
   647       8.432731       8.432731       8.432731    7[6-(1,6),6-(1,6),30-(7,53,53)]
   648       8.558838       8.558838       8.558838    7[6-(1,6),6-(1,6),30-(7,53,53)]
