# Supplementary material for: A collection of forcefield precursors for metal–organic frameworks
Source: RSC Adv. 2019 Nov 13;9(63):36492–507. doi: 10.1039/c9ra07327b (PMC9075174; doi:10.1039/c9ra07327b)
Supplement: RA-009-C9RA07327B-s2810 [file RA-009-C9RA07327B-s2810.txt]

XAPSOY_clean

10.823300    0.000000    0.000000
-2.258605    10.585014    0.000000
-1.676371    -2.071809    16.583215

     1      -2.114183      -2.114183      -2.114183    27[7-(6,6),8-(6),8-(6),8-(6)]
     2       9.002507       9.002507       9.002507    27[7-(6,6),8-(6),8-(6),8-(6)]
     3       1.671249       1.671249       1.671249    27[7-(6,6),8-(6),8-(6),8-(6)]
     4       5.217075       5.217075       5.217075    27[7-(6,6),8-(6),8-(6),8-(6)]
     5       6.531881       6.531881       6.531881    1[7-(6,6)]
     6      -0.449336      -0.449336      -0.449336    1[6-(6,6)]
     7       8.174766       8.174766       8.174766    1[6-(6,6)]
     8       2.707417       2.707417       2.707417    1[6-(6,6)]
     9       0.880398       0.880398       0.880398    1[6-(6,6)]
    10      -2.478651      -2.478651      -2.478651    1[6-(6,6)]
    11      -1.297674      -1.297674      -1.297674    1[6-(6,6)]
    12       6.482337       6.482337       6.482337    1[6-(6,7)]
    13       5.540191       5.540191       5.540191    1[6-(6,7)]
    14       8.134528       8.134528       8.134528    1[6-(7,7)]
    15       0.356443       0.356443       0.356443    1[7-(6,6)]
    16        7.33766        7.33766        7.33766    1[6-(6,6)]
    17      -1.286442      -1.286442      -1.286442    1[6-(6,6)]
    18       4.180907       4.180907       4.180907    1[6-(6,6)]
    19       6.007926       6.007926       6.007926    1[6-(6,6)]
    20      -1.456325      -1.456325      -1.456325    1[6-(6,6)]
    21       8.185998       8.185998       8.185998    1[6-(6,6)]
    22       0.405987       0.405987       0.405987    1[6-(6,7)]
    23       1.348133       1.348133       1.348133    1[6-(6,7)]
    24      -1.246204      -1.246204      -1.246204    1[6-(7,7)]
    25       7.775556       7.775556       7.775556    1[7-(6,6)]
    26       7.287005       7.287005       7.287005    1[6-(6,6)]
    27       1.294253       1.294253       1.294253    1[6-(6,6)]
    28       1.364738       1.364738       1.364738    1[6-(6,6)]
    29       4.458085       4.458085       4.458085    1[6-(6,6)]
    30       2.059148       2.059148       2.059148    1[6-(6,6)]
    31       3.682263       3.682263       3.682263    1[6-(6,6)]
    32       4.457817       4.457817       4.457817    1[6-(6,7)]
    33       6.357559       6.357559       6.357559    1[6-(6,7)]
    34       6.821771       6.821771       6.821771    1[6-(7,7)]
    35      -0.887232      -0.887232      -0.887232    1[7-(6,6)]
    36      -0.398681      -0.398681      -0.398681    1[6-(6,6)]
    37       5.594071       5.594071       5.594071    1[6-(6,6)]
    38       5.523586       5.523586       5.523586    1[6-(6,6)]
    39       2.430239       2.430239       2.430239    1[6-(6,6)]
    40       7.087781       7.087781       7.087781    1[6-(6,6)]
    41       3.206061       3.206061       3.206061    1[6-(6,6)]
    42       2.430507       2.430507       2.430507    1[6-(6,7)]
    43       0.530765       0.530765       0.530765    1[6-(6,7)]
    44       0.066553       0.066553       0.066553    1[6-(7,7)]
    45      -0.941354      -0.941354      -0.941354    6[1-(0),6-(1,6),6-(6,6)]
    46      -3.407229      -3.407229      -3.407229    6[6-(1,6),6-(1,6),6-(8,8)]
    47       8.332669       8.332669       8.332669    6[1-(0),6-(1,6),6-(6,6)]
    48      -2.782568      -2.782568      -2.782568    6[6-(6,6),8-(0),8-(27)]
    49       2.665985       2.665985       2.665985    6[1-(0),6-(1,6),6-(6,6)]
    50       1.629231       1.629231       1.629231    6[6-(1,6),6-(1,6),6-(8,8)]
    51       1.579063       1.579063       1.579063    6[1-(0),6-(1,6),6-(6,6)]
    52       0.553199       0.553199       0.553199    6[6-(6,6),8-(0),8-(27)]
    53      -2.273635      -2.273635      -2.273635    6[1-(0),6-(1,6),6-(6,6)]
    54      -1.866672      -1.866672      -1.866672    6[6-(1,6),6-(1,6),6-(8,8)]
    55       -1.56885       -1.56885       -1.56885    6[1-(0),6-(1,6),6-(6,6)]
    56      -1.803269      -1.803269      -1.803269    6[6-(6,6),8-(0),8-(27)]
    57       6.682817       6.682817       6.682817    6[1-(0),6-(1,7),7-(6,27)]
    58       6.171218       6.171218       6.171218    6[1-(0),6-(1,7),7-(1,6)]
    59       7.581521       7.581521       7.581521    6[1-(0),7-(1,6),7-(6,27)]
    60       7.829678       7.829678       7.829678    6[1-(0),6-(1,6),6-(6,6)]
    61      10.295553      10.295553      10.295553    6[6-(1,6),6-(1,6),6-(8,8)]
    62      -1.444345      -1.444345      -1.444345    6[1-(0),6-(1,6),6-(6,6)]
    63       9.670892       9.670892       9.670892    6[6-(6,6),8-(0),8-(27)]
    64       4.222339       4.222339       4.222339    6[1-(0),6-(1,6),6-(6,6)]
    65       5.259093       5.259093       5.259093    6[6-(1,6),6-(1,6),6-(8,8)]
    66       5.309261       5.309261       5.309261    6[1-(0),6-(1,6),6-(6,6)]
    67       6.335125       6.335125       6.335125    6[6-(6,6),8-(0),8-(27)]
    68      -1.661341      -1.661341      -1.661341    6[1-(0),6-(1,6),6-(6,6)]
    69       8.754996       8.754996       8.754996    6[6-(1,6),6-(1,6),6-(8,8)]
    70       8.457174       8.457174       8.457174    6[1-(0),6-(1,6),6-(6,6)]
    71       8.691593       8.691593       8.691593    6[6-(6,6),8-(0),8-(27)]
    72       0.205507       0.205507       0.205507    6[1-(0),6-(1,7),7-(6,27)]
    73       0.717106       0.717106       0.717106    6[1-(0),6-(1,7),7-(1,6)]
    74      -0.693197      -0.693197      -0.693197    6[1-(0),7-(1,6),7-(6,27)]
    75       7.467674       7.467674       7.467674    6[1-(0),6-(1,6),6-(6,6)]
    76      -2.086105      -2.086105      -2.086105    6[6-(1,6),6-(1,6),6-(8,8)]
    77       0.440393       0.440393       0.440393    6[1-(0),6-(1,6),6-(6,6)]
    78      -0.970874      -0.970874      -0.970874    6[6-(6,6),8-(0),8-(27)]
    79        2.20155        2.20155        2.20155    6[1-(0),6-(1,6),6-(6,6)]
    80       2.811833       2.811833       2.811833    6[6-(1,6),6-(1,6),6-(8,8)]
    81       4.049838       4.049838       4.049838    6[1-(0),6-(1,6),6-(6,6)]
    82       2.111342       2.111342       2.111342    6[6-(6,6),8-(0),8-(27)]
    83       2.733235       2.733235       2.733235    6[1-(0),6-(1,6),6-(6,6)]
    84       1.823259       1.823259       1.823259    6[6-(1,6),6-(1,6),6-(8,8)]
    85       2.791765       2.791765       2.791765    6[1-(0),6-(1,6),6-(6,6)]
    86       2.194175       2.194175       2.194175    6[6-(6,6),8-(0),8-(27)]
    87        5.18092        5.18092        5.18092    6[1-(0),6-(1,7),7-(6,27)]
    88       6.210563       6.210563       6.210563    6[1-(0),6-(1,7),7-(1,6)]
    89       6.425032       6.425032       6.425032    6[1-(0),7-(1,6),7-(6,27)]
    90       -0.57935       -0.57935       -0.57935    6[1-(0),6-(1,6),6-(6,6)]
    91       8.974429       8.974429       8.974429    6[6-(1,6),6-(1,6),6-(8,8)]
    92       6.447931       6.447931       6.447931    6[1-(0),6-(1,6),6-(6,6)]
    93       7.859198       7.859198       7.859198    6[6-(6,6),8-(0),8-(27)]
    94       4.686774       4.686774       4.686774    6[1-(0),6-(1,6),6-(6,6)]
    95       4.076491       4.076491       4.076491    6[6-(1,6),6-(1,6),6-(8,8)]
    96       2.838486       2.838486       2.838486    6[1-(0),6-(1,6),6-(6,6)]
    97       4.776982       4.776982       4.776982    6[6-(6,6),8-(0),8-(27)]
    98       6.413694       6.413694       6.413694    6[1-(0),6-(1,6),6-(6,6)]
    99       5.065065       5.065065       5.065065    6[6-(1,6),6-(1,6),6-(8,8)]
   100       4.096559       4.096559       4.096559    6[1-(0),6-(1,6),6-(6,6)]
   101       4.694149       4.694149       4.694149    6[6-(6,6),8-(0),8-(27)]
   102       1.707404       1.707404       1.707404    6[1-(0),6-(1,7),7-(6,27)]
   103       0.677761       0.677761       0.677761    6[1-(0),6-(1,7),7-(1,6)]
   104       0.463292       0.463292       0.463292    6[1-(0),7-(1,6),7-(6,27)]
   105       7.552429       7.552429       7.552429    7[6-(1,6),6-(1,7),27-(8,8,8)]
   106       6.706718       6.706718       6.706718    7[1-(0),6-(1,6),6-(1,7)]
   107      -0.664105      -0.664105      -0.664105    7[6-(1,6),6-(1,7),27-(8,8,8)]
   108       0.181606       0.181606       0.181606    7[1-(0),6-(1,6),6-(1,7)]
   109       5.247973       5.247973       5.247973    7[6-(1,6),6-(1,7),27-(8,8,8)]
   110       7.006801       7.006801       7.006801    7[1-(0),6-(1,6),6-(1,7)]
   111       1.640351       1.640351       1.640351    7[6-(1,6),6-(1,7),27-(8,8,8)]
   112      -0.118477      -0.118477      -0.118477    7[1-(0),6-(1,6),6-(1,7)]
   113       7.705892       7.705892       7.705892    8[6-(6,8),27-(7,8,8)]
   114      -2.000477      -2.000477      -2.000477    8[6-(6,8)]
   115      -0.470205      -0.470205      -0.470205    8[6-(6,8),27-(7,8,8)]
   116       0.727981       0.727981       0.727981    8[6-(6,8)]
   117      -1.948473      -1.948473      -1.948473    8[6-(6,8),27-(7,8,8)]
   118      -1.692656      -1.692656      -1.692656    8[6-(6,8)]
   119      -0.817568      -0.817568      -0.817568    8[6-(6,8),27-(7,8,8)]
   120       8.888801       8.888801       8.888801    8[6-(6,8)]
   121       7.358529       7.358529       7.358529    8[6-(6,8),27-(7,8,8)]
   122       6.160343       6.160343       6.160343    8[6-(6,8)]
   123       8.836797       8.836797       8.836797    8[6-(6,8),27-(7,8,8)]
   124        8.58098        8.58098        8.58098    8[6-(6,8)]
   125       2.397021       2.397021       2.397021    8[6-(6,8),27-(7,8,8)]
   126      -1.208757      -1.208757      -1.208757    8[6-(6,8)]
   127       2.614087       2.614087       2.614087    8[6-(6,8),27-(7,8,8)]
   128       1.125482       1.125482       1.125482    8[6-(6,8)]
   129       1.239714       1.239714       1.239714    8[6-(6,8),27-(7,8,8)]
   130       3.370822       3.370822       3.370822    8[6-(6,8)]
   131       4.491303       4.491303       4.491303    8[6-(6,8),27-(7,8,8)]
   132       8.097081       8.097081       8.097081    8[6-(6,8)]
   133       4.274237       4.274237       4.274237    8[6-(6,8),27-(7,8,8)]
   134       5.762842       5.762842       5.762842    8[6-(6,8)]
   135        5.64861        5.64861        5.64861    8[6-(6,8),27-(7,8,8)]
   136       3.517502       3.517502       3.517502    8[6-(6,8)]
