# Supplementary material for: A collection of forcefield precursors for metal–organic frameworks
Source: RSC Adv. 2019 Nov 13;9(63):36492–507. doi: 10.1039/c9ra07327b (PMC9075174; doi:10.1039/c9ra07327b)
Supplement: RA-009-C9RA07327B-s2811 [file RA-009-C9RA07327B-s2811.txt]

XAPTUE_clean

10.687900    0.000000    0.000000
4.567474    9.662784    0.000000
5.084287    3.220398    17.682982

     1       8.486018       8.486018       8.486018    64[8-(6),8-(6),8-(6),8-(6),8-(6),8-(6)]
     2      10.044971      10.044971      10.044971    64[8-(6),8-(6),8-(6),8-(6),8-(6),8-(6)]
     3      11.853643      11.853643      11.853643    64[8-(6),8-(6),8-(6),8-(6),8-(6),8-(6)]
     4       10.29469       10.29469       10.29469    64[8-(6),8-(6),8-(6),8-(6),8-(6),8-(6)]
     5       6.735973       6.735973       6.735973    1[6-(6,6)]
     6        9.79551        9.79551        9.79551    1[6-(6,6)]
     7       7.240455       7.240455       7.240455    1[6-(6,6)]
     8       10.96344       10.96344       10.96344    1[6-(6,6)]
     9        9.29781        9.29781        9.29781    1[6-(6,6)]
    10      10.488893      10.488893      10.488893    1[6-(6,6)]
    11      13.242864      13.242864      13.242864    1[6-(6,6)]
    12       6.440075       6.440075       6.440075    1[6-(6,6)]
    13      11.586518      11.586518      11.586518    1[6-(6,6)]
    14       3.032069       3.032069       3.032069    1[6-(6,6)]
    15      16.168039      16.168039      16.168039    1[6-(6,6)]
    16       4.681737       4.681737       4.681737    1[6-(6,6)]
    17      13.603688      13.603688      13.603688    1[6-(6,6)]
    18      10.544151      10.544151      10.544151    1[6-(6,6)]
    19      13.099206      13.099206      13.099206    1[6-(6,6)]
    20       9.376221       9.376221       9.376221    1[6-(6,6)]
    21      11.041851      11.041851      11.041851    1[6-(6,6)]
    22       9.850768       9.850768       9.850768    1[6-(6,6)]
    23       7.096797       7.096797       7.096797    1[6-(6,6)]
    24      13.899586      13.899586      13.899586    1[6-(6,6)]
    25       8.753143       8.753143       8.753143    1[6-(6,6)]
    26      17.307592      17.307592      17.307592    1[6-(6,6)]
    27       4.171622       4.171622       4.171622    1[6-(6,6)]
    28      15.657924      15.657924      15.657924    1[6-(6,6)]
    29        7.70952        7.70952        7.70952    6[6-(6,6),8-(64),8-(64)]
    30      14.255649      14.255649      14.255649    6[6-(1,6),6-(1,6),6-(8,8)]
    31        7.09112        7.09112        7.09112    6[6-(1,6),6-(1,6),6-(8,8)]
    32       6.682495       6.682495       6.682495    6[1-(0),6-(1,6),6-(6,6)]
    33       9.843086       9.843086       9.843086    6[1-(0),6-(1,6),6-(6,6)]
    34       6.978548       6.978548       6.978548    6[1-(0),6-(1,6),6-(6,6)]
    35      13.456589      13.456589      13.456589    6[6-(6,6),8-(64),8-(64)]
    36       6.482236       6.482236       6.482236    6[1-(0),6-(1,6),6-(6,6)]
    37       9.758316       9.758316       9.758316    6[1-(0),6-(1,6),6-(6,6)]
    38      10.680077      10.680077      10.680077    6[6-(1,6),6-(1,6),6-(8,8)]
    39      10.277553      10.277553      10.277553    6[6-(6,6),8-(64),8-(64)]
    40      10.764477      10.764477      10.764477    6[1-(0),6-(1,6),6-(6,6)]
    41       10.84081       10.84081       10.84081    6[6-(6,6),8-(64),8-(64)]
    42       6.181779       6.181779       6.181779    6[6-(1,6),6-(1,6),6-(8,8)]
    43      12.209329      12.209329      12.209329    6[6-(1,6),6-(1,6),6-(8,8)]
    44      13.337961      13.337961      13.337961    6[1-(0),6-(1,6),6-(6,6)]
    45       5.786454       5.786454       5.786454    6[1-(0),6-(1,6),6-(6,6)]
    46      12.353483      12.353483      12.353483    6[1-(0),6-(1,6),6-(6,6)]
    47       7.628381       7.628381       7.628381    6[6-(6,6),8-(64),8-(64)]
    48      13.621458      13.621458      13.621458    6[1-(0),6-(1,6),6-(6,6)]
    49      15.902162      15.902162      15.902162    6[1-(0),6-(1,6),6-(6,6)]
    50        4.05735        4.05735        4.05735    6[6-(1,6),6-(1,6),6-(8,8)]
    51       5.402542       5.402542       5.402542    6[6-(6,6),8-(64),8-(64)]
    52       3.913092       3.913092       3.913092    6[1-(0),6-(1,6),6-(6,6)]
    53      12.630141      12.630141      12.630141    6[6-(6,6),8-(64),8-(64)]
    54       6.084012       6.084012       6.084012    6[6-(1,6),6-(1,6),6-(8,8)]
    55      13.248541      13.248541      13.248541    6[6-(1,6),6-(1,6),6-(8,8)]
    56      13.657166      13.657166      13.657166    6[1-(0),6-(1,6),6-(6,6)]
    57      10.496575      10.496575      10.496575    6[1-(0),6-(1,6),6-(6,6)]
    58      13.361113      13.361113      13.361113    6[1-(0),6-(1,6),6-(6,6)]
    59       6.883072       6.883072       6.883072    6[6-(6,6),8-(64),8-(64)]
    60      13.857425      13.857425      13.857425    6[1-(0),6-(1,6),6-(6,6)]
    61      10.581345      10.581345      10.581345    6[1-(0),6-(1,6),6-(6,6)]
    62       9.659584       9.659584       9.659584    6[6-(1,6),6-(1,6),6-(8,8)]
    63      10.062108      10.062108      10.062108    6[6-(6,6),8-(64),8-(64)]
    64       9.575184       9.575184       9.575184    6[1-(0),6-(1,6),6-(6,6)]
    65       9.498851       9.498851       9.498851    6[6-(6,6),8-(64),8-(64)]
    66      14.157882      14.157882      14.157882    6[6-(1,6),6-(1,6),6-(8,8)]
    67       8.130332       8.130332       8.130332    6[6-(1,6),6-(1,6),6-(8,8)]
    68         7.0017         7.0017         7.0017    6[1-(0),6-(1,6),6-(6,6)]
    69      14.553207      14.553207      14.553207    6[1-(0),6-(1,6),6-(6,6)]
    70       7.986178       7.986178       7.986178    6[1-(0),6-(1,6),6-(6,6)]
    71       12.71128       12.71128       12.71128    6[6-(6,6),8-(64),8-(64)]
    72       6.718203       6.718203       6.718203    6[1-(0),6-(1,6),6-(6,6)]
    73       4.437499       4.437499       4.437499    6[1-(0),6-(1,6),6-(6,6)]
    74      16.282311      16.282311      16.282311    6[6-(1,6),6-(1,6),6-(8,8)]
    75      14.937119      14.937119      14.937119    6[6-(6,6),8-(64),8-(64)]
    76      16.426569      16.426569      16.426569    6[1-(0),6-(1,6),6-(6,6)]
    77       7.777828       7.777828       7.777828    8[6-(6,8),64-(8,8,8,8,8)]
    78       8.440866       8.440866       8.440866    8[6-(6,8),64-(8,8,8,8,8)]
    79        8.11027        8.11027        8.11027    8[6-(6,8),64-(8,8,8,8,8)]
    80      12.729795      12.729795      12.729795    8[6-(6,8),64-(8,8,8,8,8)]
    81       10.17301       10.17301       10.17301    8[6-(6,8),64-(8,8,8,8,8)]
    82      10.100554      10.100554      10.100554    8[6-(6,8),64-(8,8,8,8,8)]
    83      10.756956      10.756956      10.756956    8[6-(6,8),64-(8,8,8,8,8)]
    84       8.527823       8.527823       8.527823    8[6-(6,8),64-(8,8,8,8,8)]
    85       9.846379       9.846379       9.846379    8[6-(6,8),64-(8,8,8,8,8)]
    86       7.915973       7.915973       7.915973    8[6-(6,8),64-(8,8,8,8,8)]
    87       5.462773       5.462773       5.462773    8[6-(6,8),64-(8,8,8,8,8)]
    88       6.368708       6.368708       6.368708    8[6-(6,8),64-(8,8,8,8,8)]
    89      12.561833      12.561833      12.561833    8[6-(6,8),64-(8,8,8,8,8)]
    90      11.898795      11.898795      11.898795    8[6-(6,8),64-(8,8,8,8,8)]
    91      12.229391      12.229391      12.229391    8[6-(6,8),64-(8,8,8,8,8)]
    92       7.609866       7.609866       7.609866    8[6-(6,8),64-(8,8,8,8,8)]
    93      10.166651      10.166651      10.166651    8[6-(6,8),64-(8,8,8,8,8)]
    94      10.239107      10.239107      10.239107    8[6-(6,8),64-(8,8,8,8,8)]
    95       9.582705       9.582705       9.582705    8[6-(6,8),64-(8,8,8,8,8)]
    96      11.811838      11.811838      11.811838    8[6-(6,8),64-(8,8,8,8,8)]
    97      10.493282      10.493282      10.493282    8[6-(6,8),64-(8,8,8,8,8)]
    98      12.423688      12.423688      12.423688    8[6-(6,8),64-(8,8,8,8,8)]
    99       9.792601       9.792601       9.792601    8[6-(6,8),64-(8,8,8,8,8)]
   100      13.970953      13.970953      13.970953    8[6-(6,8),64-(8,8,8,8,8)]
