# Supplementary material for: A collection of forcefield precursors for metal–organic frameworks
Source: RSC Adv. 2019 Nov 13;9(63):36492–507. doi: 10.1039/c9ra07327b (PMC9075174; doi:10.1039/c9ra07327b)
Supplement: RA-009-C9RA07327B-s2812 [file RA-009-C9RA07327B-s2812.txt]

XASFAY_clean

13.057000    0.000000    0.000000
6.528495    11.545986    0.000000
5.535224    -0.000000    19.183390

     1      12.560359      12.560359      12.560359    29[7-(6,6),7-(6,6),7-(6,6),7-(6,6)]
     2       3.264247       3.264247       3.264247    29[7-(6,6),7-(6,6),7-(6,6),7-(6,6)]
     3            0.0            0.0            0.0    29[7-(6,6),7-(6,6),7-(6,6),7-(6,6)]
     4       2.767612       2.767612       2.767612    29[7-(6,6),7-(6,6),7-(6,6),7-(6,6)]
     5      14.215296      14.215296      14.215296    1[6-(6,7)]
     6      16.030119      16.030119      16.030119    1[6-(6,6)]
     7      15.935693      15.935693      15.935693    1[6-(6,6)]
     8      14.121423      14.121423      14.121423    1[6-(6,7)]
     9      17.958602      17.958602      17.958602    1[6-(1,6,6)]
    10      17.808532      17.808532      17.808532    1[6-(1,6,6)]
    11      12.872554      12.872554      12.872554    1[6-(6,7)]
    12      11.661759      11.661759      11.661759    1[6-(6,6)]
    13      14.792282      14.792282      14.792282    1[6-(6,6)]
    14       16.10532       16.10532       16.10532    1[6-(6,7)]
    15      14.195982      14.195982      14.195982    1[6-(1,6,6)]
    16       9.059267       9.059267       9.059267    1[6-(1,6,6)]
    17      14.193071      14.193071      14.193071    1[6-(6,7)]
    18      15.692568      15.692568      15.692568    1[6-(6,6)]
    19      15.620774      15.620774      15.620774    1[6-(6,6)]
    20      14.117133      14.117133      14.117133    1[6-(6,7)]
    21      16.468497      16.468497      16.468497    1[6-(1,6,6)]
    22      17.639252      17.639252      17.639252    1[6-(1,6,6)]
    23      17.060907      17.060907      17.060907    1[6-(6,7)]
    24      16.010392      16.010392      16.010392    1[6-(6,6)]
    25      19.275044      19.275044      19.275044    1[6-(6,6)]
    26      13.689457      13.689457      13.689457    1[6-(6,7)]
    27      16.007267      16.007267      16.007267    1[6-(1,6,6)]
    28      17.405877      17.405877      17.405877    1[6-(1,6,6)]
    29      20.201534      20.201534      20.201534    1[6-(6,7)]
    30       18.38671       18.38671       18.38671    1[6-(6,6)]
    31       18.48114       18.48114       18.48114    1[6-(6,6)]
    32        7.23841        7.23841        7.23841    1[6-(6,7)]
    33      16.458229      16.458229      16.458229    1[6-(1,6,6)]
    34        16.6083        16.6083        16.6083    1[6-(1,6,6)]
    35      16.009055      16.009055      16.009055    1[6-(6,7)]
    36      17.219849      17.219849      17.219849    1[6-(6,6)]
    37       6.567551       6.567551       6.567551    1[6-(6,6)]
    38       5.254515       5.254515       5.254515    1[6-(6,7)]
    39       7.163849       7.163849       7.163849    1[6-(1,6,6)]
    40        6.76534        6.76534        6.76534    1[6-(1,6,6)]
    41      14.688536      14.688536      14.688536    1[6-(6,7)]
    42      13.189039      13.189039      13.189039    1[6-(6,6)]
    43       13.26083       13.26083       13.26083    1[6-(6,6)]
    44      14.764472      14.764472      14.764472    1[6-(6,7)]
    45      12.413108      12.413108      12.413108    1[6-(1,6,6)]
    46      11.242353      11.242353      11.242353    1[6-(1,6,6)]
    47      11.820696      11.820696      11.820696    1[6-(6,7)]
    48      12.871212      12.871212      12.871212    1[6-(6,6)]
    49       9.606558       9.606558       9.606558    1[6-(6,6)]
    50       2.135155       2.135155       2.135155    1[6-(6,7)]
    51      12.874337      12.874337      12.874337    1[6-(1,6,6)]
    52      11.475726      11.475726      11.475726    1[6-(1,6,6)]
    53      10.905423      10.905423      10.905423    1[6-(6,7)]
    54         9.0906         9.0906         9.0906    1[6-(6,6)]
    55       9.185026       9.185026       9.185026    1[6-(6,6)]
    56      10.999296      10.999296      10.999296    1[6-(6,7)]
    57       7.162117       7.162117       7.162117    1[6-(1,6,6)]
    58       7.312187       7.312187       7.312187    1[6-(1,6,6)]
    59      12.248165      12.248165      12.248165    1[6-(6,7)]
    60       13.45896       13.45896       13.45896    1[6-(6,6)]
    61      10.328437      10.328437      10.328437    1[6-(6,6)]
    62       9.015399       9.015399       9.015399    1[6-(6,7)]
    63      10.924737      10.924737      10.924737    1[6-(1,6,6)]
    64      16.061452      16.061452      16.061452    1[6-(1,6,6)]
    65      10.927648      10.927648      10.927648    1[6-(6,7)]
    66       9.428151       9.428151       9.428151    1[6-(6,6)]
    67       9.499945       9.499945       9.499945    1[6-(6,6)]
    68      11.003586      11.003586      11.003586    1[6-(6,7)]
    69       8.652222       8.652222       8.652222    1[6-(1,6,6)]
    70       7.481467       7.481467       7.481467    1[6-(1,6,6)]
    71       8.059812       8.059812       8.059812    1[6-(6,7)]
    72       9.110327       9.110327       9.110327    1[6-(6,6)]
    73       5.845675       5.845675       5.845675    1[6-(6,6)]
    74      11.431262      11.431262      11.431262    1[6-(6,7)]
    75       9.113452       9.113452       9.113452    1[6-(1,6,6)]
    76       7.714842       7.714842       7.714842    1[6-(1,6,6)]
    77       4.919185       4.919185       4.919185    1[6-(6,7)]
    78       6.734009       6.734009       6.734009    1[6-(6,6)]
    79       6.639579       6.639579       6.639579    1[6-(6,6)]
    80      17.882309      17.882309      17.882309    1[6-(6,7)]
    81        8.66249        8.66249        8.66249    1[6-(1,6,6)]
    82       8.512419       8.512419       8.512419    1[6-(1,6,6)]
    83       9.111664       9.111664       9.111664    1[6-(6,7)]
    84        7.90087        7.90087        7.90087    1[6-(6,6)]
    85      18.553168      18.553168      18.553168    1[6-(6,6)]
    86      19.866204      19.866204      19.866204    1[6-(6,7)]
    87       17.95687       17.95687       17.95687    1[6-(1,6,6)]
    88      18.355379      18.355379      18.355379    1[6-(1,6,6)]
    89      10.432183      10.432183      10.432183    1[6-(6,7)]
    90       11.93168       11.93168       11.93168    1[6-(6,6)]
    91      11.859889      11.859889      11.859889    1[6-(6,6)]
    92      10.356247      10.356247      10.356247    1[6-(6,7)]
    93      12.707611      12.707611      12.707611    1[6-(1,6,6)]
    94      13.878366      13.878366      13.878366    1[6-(1,6,6)]
    95      13.300023      13.300023      13.300023    1[6-(6,7)]
    96      12.249507      12.249507      12.249507    1[6-(6,6)]
    97      15.514161      15.514161      15.514161    1[6-(6,6)]
    98      22.985564      22.985564      22.985564    1[6-(6,7)]
    99      12.246382      12.246382      12.246382    1[6-(1,6,6)]
   100      13.644993      13.644993      13.644993    1[6-(1,6,6)]
   101      14.563806      14.563806      14.563806    6[1-(0),6-(1,6),7-(6,29)]
   102      15.643997      15.643997      15.643997    6[1-(0),6-(1,7),6-(6,6)]
   103      16.156615      16.156615      16.156615    6[6-(1,1,6),6-(1,6),6-(1,6)]
   104      15.587736      15.587736      15.587736    6[1-(0),6-(1,7),6-(6,6)]
   105      14.506991      14.506991      14.506991    6[1-(0),6-(1,6),7-(6,29)]
   106      17.349353      17.349353      17.349353    6[1-(0),1-(0),6-(1,1,6),6-(6,6)]
   107      12.153832      12.153832      12.153832    6[1-(0),6-(1,6),7-(6,29)]
   108      11.411783      11.411783      11.411783    6[1-(0),6-(1,7),6-(6,6)]
   109      10.295699      10.295699      10.295699    6[6-(1,1,6),6-(1,6),6-(1,6)]
   110      15.539262      15.539262      15.539262    6[1-(0),6-(1,7),6-(6,6)]
   111      16.333851      16.333851      16.333851    6[1-(0),6-(1,6),7-(6,29)]
   112       9.410733       9.410733       9.410733    6[1-(0),1-(0),6-(1,1,6),6-(6,6)]
   113      14.470605      14.470605      14.470605    6[1-(0),6-(1,6),7-(6,29)]
   114      15.374736      15.374736      15.374736    6[1-(0),6-(1,7),6-(6,6)]
   115      15.811124      15.811124      15.811124    6[6-(1,1,6),6-(1,6),6-(1,6)]
   116      15.333675      15.333675      15.333675    6[1-(0),6-(1,7),6-(6,6)]
   117      14.423497      14.423497      14.423497    6[1-(0),6-(1,6),7-(6,29)]
   118      16.757264      16.757264      16.757264    6[1-(0),1-(0),6-(1,1,6),6-(6,6)]
   119      17.525446      17.525446      17.525446    6[1-(0),6-(1,6),7-(6,29)]
   120      16.897076      16.897076      16.897076    6[1-(0),6-(1,7),6-(6,6)]
   121       17.56379       17.56379       17.56379    6[6-(1,1,6),6-(1,6),6-(1,6)]
   122      18.806744      18.806744      18.806744    6[1-(0),6-(1,7),6-(6,6)]
   123      19.375421      19.375421      19.375421    6[1-(0),6-(1,6),7-(6,29)]
   124      16.888074      16.888074      16.888074    6[1-(0),1-(0),6-(1,1,6),6-(6,6)]
   125      19.853024      19.853024      19.853024    6[1-(0),6-(1,6),7-(6,29)]
   126      18.772833      18.772833      18.772833    6[1-(0),6-(1,7),6-(6,6)]
   127      18.260216      18.260216      18.260216    6[6-(1,1,6),6-(1,6),6-(1,6)]
   128      18.829096      18.829096      18.829096    6[1-(0),6-(1,7),6-(6,6)]
   129      19.909841      19.909841      19.909841    6[1-(0),6-(1,6),7-(6,29)]
   130      17.067479      17.067479      17.067479    6[1-(0),1-(0),6-(1,1,6),6-(6,6)]
   131      16.727778      16.727778      16.727778    6[1-(0),6-(1,6),7-(6,29)]
   132      17.469826      17.469826      17.469826    6[1-(0),6-(1,7),6-(6,6)]
   133       5.528909       5.528909       5.528909    6[6-(1,1,6),6-(1,6),6-(1,6)]
   134       5.820572       5.820572       5.820572    6[1-(0),6-(1,7),6-(6,6)]
   135       5.025984       5.025984       5.025984    6[1-(0),6-(1,6),7-(6,29)]
   136       6.413875       6.413875       6.413875    6[1-(0),1-(0),6-(1,1,6),6-(6,6)]
   137      14.411002      14.411002      14.411002    6[1-(0),6-(1,6),7-(6,29)]
   138      13.506871      13.506871      13.506871    6[1-(0),6-(1,7),6-(6,6)]
   139      13.070481      13.070481      13.070481    6[6-(1,1,6),6-(1,6),6-(1,6)]
   140       13.54793       13.54793       13.54793    6[1-(0),6-(1,7),6-(6,6)]
   141      14.458108      14.458108      14.458108    6[1-(0),6-(1,6),7-(6,29)]
   142      12.124341      12.124341      12.124341    6[1-(0),1-(0),6-(1,1,6),6-(6,6)]
   143      11.356157      11.356157      11.356157    6[1-(0),6-(1,6),7-(6,29)]
   144      11.984527      11.984527      11.984527    6[1-(0),6-(1,7),6-(6,6)]
   145      11.317814      11.317814      11.317814    6[6-(1,1,6),6-(1,6),6-(1,6)]
   146      10.074858      10.074858      10.074858    6[1-(0),6-(1,7),6-(6,6)]
   147       9.506181       9.506181       9.506181    6[1-(0),6-(1,6),7-(6,29)]
   148      11.993529      11.993529      11.993529    6[1-(0),1-(0),6-(1,1,6),6-(6,6)]
   149      10.556913      10.556913      10.556913    6[1-(0),6-(1,6),7-(6,29)]
   150       9.476722       9.476722       9.476722    6[1-(0),6-(1,7),6-(6,6)]
   151       8.964104       8.964104       8.964104    6[6-(1,1,6),6-(1,6),6-(1,6)]
   152       9.532983       9.532983       9.532983    6[1-(0),6-(1,7),6-(6,6)]
   153      10.613728      10.613728      10.613728    6[1-(0),6-(1,6),7-(6,29)]
   154       7.771366       7.771366       7.771366    6[1-(0),1-(0),6-(1,1,6),6-(6,6)]
   155      12.966887      12.966887      12.966887    6[1-(0),6-(1,6),7-(6,29)]
   156      13.708936      13.708936      13.708936    6[1-(0),6-(1,7),6-(6,6)]
   157       14.82502       14.82502       14.82502    6[6-(1,1,6),6-(1,6),6-(1,6)]
   158       9.581457       9.581457       9.581457    6[1-(0),6-(1,7),6-(6,6)]
   159       8.786868       8.786868       8.786868    6[1-(0),6-(1,6),7-(6,29)]
   160      15.709986      15.709986      15.709986    6[1-(0),1-(0),6-(1,1,6),6-(6,6)]
   161      10.650114      10.650114      10.650114    6[1-(0),6-(1,6),7-(6,29)]
   162       9.745983       9.745983       9.745983    6[1-(0),6-(1,7),6-(6,6)]
   163       9.309595       9.309595       9.309595    6[6-(1,1,6),6-(1,6),6-(1,6)]
   164       9.787044       9.787044       9.787044    6[1-(0),6-(1,7),6-(6,6)]
   165      10.697222      10.697222      10.697222    6[1-(0),6-(1,6),7-(6,29)]
   166       8.363455       8.363455       8.363455    6[1-(0),1-(0),6-(1,1,6),6-(6,6)]
   167       7.595273       7.595273       7.595273    6[1-(0),6-(1,6),7-(6,29)]
   168       8.223643       8.223643       8.223643    6[1-(0),6-(1,7),6-(6,6)]
   169       7.556929       7.556929       7.556929    6[6-(1,1,6),6-(1,6),6-(1,6)]
   170       6.313975       6.313975       6.313975    6[1-(0),6-(1,7),6-(6,6)]
   171       5.745298       5.745298       5.745298    6[1-(0),6-(1,6),7-(6,29)]
   172       8.232645       8.232645       8.232645    6[1-(0),1-(0),6-(1,1,6),6-(6,6)]
   173       5.267695       5.267695       5.267695    6[1-(0),6-(1,6),7-(6,29)]
   174       6.347886       6.347886       6.347886    6[1-(0),6-(1,7),6-(6,6)]
   175       6.860503       6.860503       6.860503    6[6-(1,1,6),6-(1,6),6-(1,6)]
   176       6.291623       6.291623       6.291623    6[1-(0),6-(1,7),6-(6,6)]
   177       5.210878       5.210878       5.210878    6[1-(0),6-(1,6),7-(6,29)]
   178        8.05324        8.05324        8.05324    6[1-(0),1-(0),6-(1,1,6),6-(6,6)]
   179       8.392941       8.392941       8.392941    6[1-(0),6-(1,6),7-(6,29)]
   180       7.650893       7.650893       7.650893    6[1-(0),6-(1,7),6-(6,6)]
   181       19.59181       19.59181       19.59181    6[6-(1,1,6),6-(1,6),6-(1,6)]
   182      19.300147      19.300147      19.300147    6[1-(0),6-(1,7),6-(6,6)]
   183      20.094735      20.094735      20.094735    6[1-(0),6-(1,6),7-(6,29)]
   184      18.706844      18.706844      18.706844    6[1-(0),1-(0),6-(1,1,6),6-(6,6)]
   185      10.709717      10.709717      10.709717    6[1-(0),6-(1,6),7-(6,29)]
   186      11.613848      11.613848      11.613848    6[1-(0),6-(1,7),6-(6,6)]
   187      12.050238      12.050238      12.050238    6[6-(1,1,6),6-(1,6),6-(1,6)]
   188      11.572789      11.572789      11.572789    6[1-(0),6-(1,7),6-(6,6)]
   189      10.662611      10.662611      10.662611    6[1-(0),6-(1,6),7-(6,29)]
   190      12.996378      12.996378      12.996378    6[1-(0),1-(0),6-(1,1,6),6-(6,6)]
   191      13.764562      13.764562      13.764562    6[1-(0),6-(1,6),7-(6,29)]
   192      13.136192      13.136192      13.136192    6[1-(0),6-(1,7),6-(6,6)]
   193      13.802905      13.802905      13.802905    6[6-(1,1,6),6-(1,6),6-(1,6)]
   194      15.045861      15.045861      15.045861    6[1-(0),6-(1,7),6-(6,6)]
   195      15.614538      15.614538      15.614538    6[1-(0),6-(1,6),7-(6,29)]
   196       13.12719       13.12719       13.12719    6[1-(0),1-(0),6-(1,1,6),6-(6,6)]
   197      13.995679      13.995679      13.995679    7[6-(1,6),6-(1,6),29-(7,7,7)]
   198      17.426914      17.426914      17.426914    7[6-(1,6),6-(1,6),29-(7,7,7)]
   199      13.973095      13.973095      13.973095    7[6-(1,6),6-(1,6),29-(7,7,7)]
   200      18.782155      18.782155      18.782155    7[6-(1,6),6-(1,6),29-(7,7,7)]
   201      20.421152      20.421152      20.421152    7[6-(1,6),6-(1,6),29-(7,7,7)]
   202       3.932921       3.932921       3.932921    7[6-(1,6),6-(1,6),29-(7,7,7)]
   203      14.908512      14.908512      14.908512    7[6-(1,6),6-(1,6),29-(7,7,7)]
   204      10.099448      10.099448      10.099448    7[6-(1,6),6-(1,6),29-(7,7,7)]
   205       11.12504       11.12504       11.12504    7[6-(1,6),6-(1,6),29-(7,7,7)]
   206       7.693805       7.693805       7.693805    7[6-(1,6),6-(1,6),29-(7,7,7)]
   207      11.147624      11.147624      11.147624    7[6-(1,6),6-(1,6),29-(7,7,7)]
   208       6.338564       6.338564       6.338564    7[6-(1,6),6-(1,6),29-(7,7,7)]
   209       4.699567       4.699567       4.699567    7[6-(1,6),6-(1,6),29-(7,7,7)]
   210      21.187798      21.187798      21.187798    7[6-(1,6),6-(1,6),29-(7,7,7)]
   211      10.212207      10.212207      10.212207    7[6-(1,6),6-(1,6),29-(7,7,7)]
   212      15.021271      15.021271      15.021271    7[6-(1,6),6-(1,6),29-(7,7,7)]
