# Supplementary material for: A collection of forcefield precursors for metal–organic frameworks
Source: RSC Adv. 2019 Nov 13;9(63):36492–507. doi: 10.1039/c9ra07327b (PMC9075174; doi:10.1039/c9ra07327b)
Supplement: RA-009-C9RA07327B-s2813 [file RA-009-C9RA07327B-s2813.txt]

XAVQIU_clean

10.124000    0.000000    0.000000
0.000000    10.281000    0.000000
-1.519763    0.000000    16.259127

     1       2.179364       2.179364       2.179364    27[8-(6),8-(6),8-(6)]
     2       7.184754       7.184754       7.184754    27[8-(6),8-(6),8-(6)]
     3       6.424873       6.424873       6.424873    27[8-(6),8-(6),8-(6)]
     4       1.419483       1.419483       1.419483    27[8-(6),8-(6),8-(6)]
     5      -0.759882      -0.759882      -0.759882    27[8-(6),8-(6),8-(6),8-(6)]
     6            0.0            0.0            0.0    27[8-(6),8-(6),8-(6),8-(6)]
     7         2.6643         2.6643         2.6643    1[6-(6,6)]
     8       4.006599       4.006599       4.006599    1[6-(6,6)]
     9       0.176325       0.176325       0.176325    1[6-(6,6)]
    10       6.699818       6.699818       6.699818    1[6-(6,6)]
    11        5.35752        5.35752        5.35752    1[6-(6,6)]
    12       9.187793       9.187793       9.187793    1[6-(6,6)]
    13       5.939937       5.939937       5.939937    1[6-(6,6)]
    14       4.597638       4.597638       4.597638    1[6-(6,6)]
    15       8.427912       8.427912       8.427912    1[6-(6,6)]
    16       1.904419       1.904419       1.904419    1[6-(6,6)]
    17       3.246717       3.246717       3.246717    1[6-(6,6)]
    18      -0.583556      -0.583556      -0.583556    1[6-(6,6)]
    19       0.990267       0.990267       0.990267    6[1-(0),6-(6,6),6-(6,6)]
    20       2.494827       2.494827       2.494827    6[1-(0),6-(6,6),6-(6,6)]
    21       1.208709       1.208709       1.208709    6[6-(1,6),6-(1,6),6-(8,8)]
    22       3.569991       3.569991       3.569991    6[6-(1,6),6-(1,6),6-(8,8)]
    23       1.803516       1.803516       1.803516    6[6-(6,6),8-(27),8-(27)]
    24       0.059329       0.059329       0.059329    6[6-(6,6),8-(27),8-(27)]
    25       4.962864       4.962864       4.962864    6[6-(6,6),8-(0),8-(27)]
    26       3.333021       3.333021       3.333021    6[1-(0),6-(6,6),6-(6,6)]
    27       2.054145       2.054145       2.054145    6[6-(1,6),6-(1,6),6-(8,8)]
    28       8.373852       8.373852       8.373852    6[1-(0),6-(6,6),6-(6,6)]
    29       6.869291       6.869291       6.869291    6[1-(0),6-(6,6),6-(6,6)]
    30       8.155409       8.155409       8.155409    6[6-(1,6),6-(1,6),6-(8,8)]
    31       5.794128       5.794128       5.794128    6[6-(1,6),6-(1,6),6-(8,8)]
    32       7.560603       7.560603       7.560603    6[6-(6,6),8-(27),8-(27)]
    33       9.304789       9.304789       9.304789    6[6-(6,6),8-(27),8-(27)]
    34       4.401254       4.401254       4.401254    6[6-(6,6),8-(0),8-(27)]
    35       6.031097       6.031097       6.031097    6[1-(0),6-(6,6),6-(6,6)]
    36       7.309974       7.309974       7.309974    6[6-(1,6),6-(1,6),6-(8,8)]
    37        7.61397        7.61397        7.61397    6[1-(0),6-(6,6),6-(6,6)]
    38        6.10941        6.10941        6.10941    6[1-(0),6-(6,6),6-(6,6)]
    39       7.395528       7.395528       7.395528    6[6-(1,6),6-(1,6),6-(8,8)]
    40       5.034246       5.034246       5.034246    6[6-(1,6),6-(1,6),6-(8,8)]
    41       6.800721       6.800721       6.800721    6[6-(6,6),8-(27),8-(27)]
    42       8.544908       8.544908       8.544908    6[6-(6,6),8-(27),8-(27)]
    43       3.641373       3.641373       3.641373    6[6-(6,6),8-(0),8-(27)]
    44       5.271216       5.271216       5.271216    6[1-(0),6-(6,6),6-(6,6)]
    45       6.550092       6.550092       6.550092    6[6-(1,6),6-(1,6),6-(8,8)]
    46       0.230385       0.230385       0.230385    6[1-(0),6-(6,6),6-(6,6)]
    47       1.734946       1.734946       1.734946    6[1-(0),6-(6,6),6-(6,6)]
    48       0.448828       0.448828       0.448828    6[6-(1,6),6-(1,6),6-(8,8)]
    49       2.810109       2.810109       2.810109    6[6-(1,6),6-(1,6),6-(8,8)]
    50       1.043634       1.043634       1.043634    6[6-(6,6),8-(27),8-(27)]
    51      -0.700552      -0.700552      -0.700552    6[6-(6,6),8-(27),8-(27)]
    52       4.202983       4.202983       4.202983    6[6-(6,6),8-(0),8-(27)]
    53        2.57314        2.57314        2.57314    6[1-(0),6-(6,6),6-(6,6)]
    54       1.294263       1.294263       1.294263    6[6-(1,6),6-(1,6),6-(8,8)]
    55       2.625809       2.625809       2.625809    8[6-(6,8),27-(8,8)]
    56       0.371995       0.371995       0.371995    8[6-(6,8),27-(8,8,8)]
    57       5.965039       5.965039       5.965039    8[6-(6,8)]
    58       9.023498       9.023498       9.023498    8[6-(6,8),27-(8,8)]
    59       5.094341       5.094341       5.094341    8[6-(6,8),27-(8,8)]
    60       0.784328       0.784328       0.784328    8[6-(6,8),27-(8,8,8)]
    61        6.73831        6.73831        6.73831    8[6-(6,8),27-(8,8)]
    62       8.992123       8.992123       8.992123    8[6-(6,8),27-(8,8,8)]
    63       3.399079       3.399079       3.399079    8[6-(6,8)]
    64       0.340621       0.340621       0.340621    8[6-(6,8),27-(8,8)]
    65       4.269777       4.269777       4.269777    8[6-(6,8),27-(8,8)]
    66       8.579791       8.579791       8.579791    8[6-(6,8),27-(8,8,8)]
    67       5.978428       5.978428       5.978428    8[6-(6,8),27-(8,8)]
    68       8.232242       8.232242       8.232242    8[6-(6,8),27-(8,8,8)]
    69       2.639198       2.639198       2.639198    8[6-(6,8)]
    70      -0.419261      -0.419261      -0.419261    8[6-(6,8),27-(8,8)]
    71       3.509896       3.509896       3.509896    8[6-(6,8),27-(8,8)]
    72       7.819909       7.819909       7.819909    8[6-(6,8),27-(8,8,8)]
    73       1.865927       1.865927       1.865927    8[6-(6,8),27-(8,8)]
    74      -0.387886      -0.387886      -0.387886    8[6-(6,8),27-(8,8,8)]
    75       5.205158       5.205158       5.205158    8[6-(6,8)]
    76       8.263616       8.263616       8.263616    8[6-(6,8),27-(8,8)]
    77        4.33446        4.33446        4.33446    8[6-(6,8),27-(8,8)]
    78       0.024446       0.024446       0.024446    8[6-(6,8),27-(8,8,8)]
