# Supplementary material for: A collection of forcefield precursors for metal–organic frameworks
Source: RSC Adv. 2019 Nov 13;9(63):36492–507. doi: 10.1039/c9ra07327b (PMC9075174; doi:10.1039/c9ra07327b)
Supplement: RA-009-C9RA07327B-s2814 [file RA-009-C9RA07327B-s2814.txt]

XAVQIU01_clean

10.107000    0.000000    0.000000
0.000000    10.258000    0.000000
-1.526051    0.000000    16.204300

     1       1.412796       1.412796       1.412796    27[8-(6),8-(6),8-(6)]
     2       6.405127       6.405127       6.405127    27[8-(6),8-(6),8-(6)]
     3       7.168153       7.168153       7.168153    27[8-(6),8-(6),8-(6)]
     4       2.175822       2.175822       2.175822    27[8-(6),8-(6),8-(6)]
     5            0.0            0.0            0.0    27[8-(6),8-(6),8-(6),8-(6)]
     6      -0.763026      -0.763026      -0.763026    27[8-(6),8-(6),8-(6),8-(6)]
     7      -0.633582      -0.633582      -0.633582    1[6-(6,6)]
     8         3.2863         3.2863         3.2863    1[6-(6,6)]
     9       1.874361       1.874361       1.874361    1[6-(6,6)]
    10       8.451505       8.451505       8.451505    1[6-(6,6)]
    11       4.531623       4.531623       4.531623    1[6-(6,6)]
    12       5.943562       5.943562       5.943562    1[6-(6,6)]
    13       9.214531       9.214531       9.214531    1[6-(6,6)]
    14       5.294649       5.294649       5.294649    1[6-(6,6)]
    15       6.706588       6.706588       6.706588    1[6-(6,6)]
    16       0.129444       0.129444       0.129444    1[6-(6,6)]
    17       4.049326       4.049326       4.049326    1[6-(6,6)]
    18       2.637387       2.637387       2.637387    1[6-(6,6)]
    19      -0.708858      -0.708858      -0.708858    6[6-(6,6),8-(27),8-(27)]
    20       0.433082       0.433082       0.433082    6[6-(1,6),6-(1,6),6-(8,8)]
    21       0.226361       0.226361       0.226361    6[1-(0),6-(6,6),6-(6,6)]
    22       1.287806       1.287806       1.287806    6[6-(1,6),6-(1,6),6-(8,8)]
    23       2.577234       2.577234       2.577234    6[1-(0),6-(6,6),6-(6,6)]
    24       2.799326       2.799326       2.799326    6[6-(1,6),6-(1,6),6-(8,8)]
    25       1.725563       1.725563       1.725563    6[1-(0),6-(6,6),6-(6,6)]
    26        1.03738        1.03738        1.03738    6[6-(6,6),8-(27),8-(27)]
    27       4.188356       4.188356       4.188356    6[6-(6,6),8-(0),8-(27)]
    28       8.526782       8.526782       8.526782    6[6-(6,6),8-(27),8-(27)]
    29       7.384841       7.384841       7.384841    6[6-(1,6),6-(1,6),6-(8,8)]
    30       7.591562       7.591562       7.591562    6[1-(0),6-(6,6),6-(6,6)]
    31       6.530117       6.530117       6.530117    6[6-(1,6),6-(1,6),6-(8,8)]
    32       5.240689       5.240689       5.240689    6[1-(0),6-(6,6),6-(6,6)]
    33       5.018597       5.018597       5.018597    6[6-(1,6),6-(1,6),6-(8,8)]
    34       6.092361       6.092361       6.092361    6[1-(0),6-(6,6),6-(6,6)]
    35       6.780544       6.780544       6.780544    6[6-(6,6),8-(27),8-(27)]
    36       3.629568       3.629568       3.629568    6[6-(6,6),8-(0),8-(27)]
    37       9.289807       9.289807       9.289807    6[6-(6,6),8-(27),8-(27)]
    38       8.147867       8.147867       8.147867    6[6-(1,6),6-(1,6),6-(8,8)]
    39       8.354588       8.354588       8.354588    6[1-(0),6-(6,6),6-(6,6)]
    40       7.293143       7.293143       7.293143    6[6-(1,6),6-(1,6),6-(8,8)]
    41       6.003715       6.003715       6.003715    6[1-(0),6-(6,6),6-(6,6)]
    42       5.781623       5.781623       5.781623    6[6-(1,6),6-(1,6),6-(8,8)]
    43       6.855386       6.855386       6.855386    6[1-(0),6-(6,6),6-(6,6)]
    44       7.543569       7.543569       7.543569    6[6-(6,6),8-(27),8-(27)]
    45       4.392593       4.392593       4.392593    6[6-(6,6),8-(0),8-(27)]
    46       0.054167       0.054167       0.054167    6[6-(6,6),8-(27),8-(27)]
    47       1.196108       1.196108       1.196108    6[6-(1,6),6-(1,6),6-(8,8)]
    48       0.989387       0.989387       0.989387    6[1-(0),6-(6,6),6-(6,6)]
    49       2.050832       2.050832       2.050832    6[6-(1,6),6-(1,6),6-(8,8)]
    50        3.34026        3.34026        3.34026    6[1-(0),6-(6,6),6-(6,6)]
    51       3.562352       3.562352       3.562352    6[6-(1,6),6-(1,6),6-(8,8)]
    52       2.488588       2.488588       2.488588    6[1-(0),6-(6,6),6-(6,6)]
    53       1.800405       1.800405       1.800405    6[6-(6,6),8-(27),8-(27)]
    54       4.951381       4.951381       4.951381    6[6-(6,6),8-(0),8-(27)]
    55       8.243322       8.243322       8.243322    8[6-(6,8),27-(8,8)]
    56      -0.398313      -0.398313      -0.398313    8[6-(6,8),27-(8,8,8)]
    57       0.015962       0.015962       0.015962    8[6-(6,8),27-(8,8,8)]
    58       1.858458       1.858458       1.858458    8[6-(6,8),27-(8,8)]
    59       5.182467       5.182467       5.182467    8[6-(6,8)]
    60       4.322059       4.322059       4.322059    8[6-(6,8),27-(8,8)]
    61      -0.425398      -0.425398      -0.425398    8[6-(6,8),27-(8,8)]
    62       8.216236       8.216236       8.216236    8[6-(6,8),27-(8,8,8)]
    63       7.801961       7.801961       7.801961    8[6-(6,8),27-(8,8,8)]
    64       5.959465       5.959465       5.959465    8[6-(6,8),27-(8,8)]
    65       2.635457       2.635457       2.635457    8[6-(6,8)]
    66       3.495865       3.495865       3.495865    8[6-(6,8),27-(8,8)]
    67       0.337627       0.337627       0.337627    8[6-(6,8),27-(8,8)]
    68       8.979262       8.979262       8.979262    8[6-(6,8),27-(8,8,8)]
    69       8.564987       8.564987       8.564987    8[6-(6,8),27-(8,8,8)]
    70       6.722491       6.722491       6.722491    8[6-(6,8),27-(8,8)]
    71       3.398482       3.398482       3.398482    8[6-(6,8)]
    72        4.25889        4.25889        4.25889    8[6-(6,8),27-(8,8)]
    73       9.006347       9.006347       9.006347    8[6-(6,8),27-(8,8)]
    74       0.364713       0.364713       0.364713    8[6-(6,8),27-(8,8,8)]
    75       0.778988       0.778988       0.778988    8[6-(6,8),27-(8,8,8)]
    76       2.621484       2.621484       2.621484    8[6-(6,8),27-(8,8)]
    77       5.945492       5.945492       5.945492    8[6-(6,8)]
    78       5.085084       5.085084       5.085084    8[6-(6,8),27-(8,8)]
