# Supplementary material for: A collection of forcefield precursors for metal–organic frameworks
Source: RSC Adv. 2019 Nov 13;9(63):36492–507. doi: 10.1039/c9ra07327b (PMC9075174; doi:10.1039/c9ra07327b)
Supplement: RA-009-C9RA07327B-s2815 [file RA-009-C9RA07327B-s2815.txt]

XAWVUN_clean

15.256300    0.000000    0.000000
-7.628179    14.143994    0.000000
0.000000    0.000000    23.593700

     1       4.808773       4.808773       4.808773    29[8-(6),8-(6),8-(6),8-(6)]
     2       2.819348       2.819348       2.819348    29[8-(6),8-(6),8-(6),8-(6)]
     3      10.447502      10.447502      10.447502    29[8-(6),8-(6),8-(6),8-(6)]
     4      -2.819381      -2.819381      -2.819381    29[8-(6),8-(6),8-(6),8-(6)]
     5        4.26564        4.26564        4.26564    1[6-(6,6)]
     6        5.33663        5.33663        5.33663    1[6-(6,6)]
     7       8.343652       8.343652       8.343652    1[6-(6,6)]
     8       7.254354       7.254354       7.254354    1[6-(6,6)]
     9       7.715084       7.715084       7.715084    1[6-(6,6)]
    10       3.362481       3.362481       3.362481    1[6-(6,6)]
    11       2.291491       2.291491       2.291491    1[6-(6,6)]
    12      -0.715531      -0.715531      -0.715531    1[6-(6,6)]
    13       0.373767       0.373767       0.373767    1[6-(6,6)]
    14      -0.086963      -0.086963      -0.086963    1[6-(6,6)]
    15      -4.265683      -4.265683      -4.265683    1[6-(6,6)]
    16      -5.336678      -5.336678      -5.336678    1[6-(6,6)]
    17       6.912611       6.912611       6.912611    1[6-(6,6)]
    18       8.001913       8.001913       8.001913    1[6-(6,6)]
    19       7.541162       7.541162       7.541162    1[6-(6,6)]
    20      11.893804      11.893804      11.893804    1[6-(6,6)]
    21      12.964799      12.964799      12.964799    1[6-(6,6)]
    22        0.71551        0.71551        0.71551    1[6-(6,6)]
    23      -0.373792      -0.373792      -0.373792    1[6-(6,6)]
    24       0.086959       0.086959       0.086959    1[6-(6,6)]
    25       3.362481       3.362481       3.362481    1[6-(6,6)]
    26       2.291491       2.291491       2.291491    1[6-(6,6)]
    27      -0.715531      -0.715531      -0.715531    1[6-(6,6)]
    28       0.373767       0.373767       0.373767    1[6-(6,6)]
    29      -0.086963      -0.086963      -0.086963    1[6-(6,6)]
    30        4.26564        4.26564        4.26564    1[6-(6,6)]
    31        5.33663        5.33663        5.33663    1[6-(6,6)]
    32       8.343652       8.343652       8.343652    1[6-(6,6)]
    33       7.254354       7.254354       7.254354    1[6-(6,6)]
    34       7.715084       7.715084       7.715084    1[6-(6,6)]
    35      11.893804      11.893804      11.893804    1[6-(6,6)]
    36      12.964799      12.964799      12.964799    1[6-(6,6)]
    37        0.71551        0.71551        0.71551    1[6-(6,6)]
    38      -0.373792      -0.373792      -0.373792    1[6-(6,6)]
    39       0.086959       0.086959       0.086959    1[6-(6,6)]
    40      -4.265683      -4.265683      -4.265683    1[6-(6,6)]
    41      -5.336678      -5.336678      -5.336678    1[6-(6,6)]
    42       6.912611       6.912611       6.912611    1[6-(6,6)]
    43       8.001913       8.001913       8.001913    1[6-(6,6)]
    44       7.541162       7.541162       7.541162    1[6-(6,6)]
    45       4.969875       4.969875       4.969875    6[6-(6,6),8-(29),8-(29)]
    46       5.656254       5.656254       5.656254    6[6-(1,6),6-(1,6),6-(8,8)]
    47       5.083073       5.083073       5.083073    6[1-(0),6-(1,6),6-(6,6)]
    48       5.735583       5.735583       5.735583    6[1-(0),6-(1,6),6-(6,7)]
    49       6.972412       6.972412       6.972412    6[6-(1,6),6-(1,6),7-(6,6)]
    50       7.520421       7.520421       7.520421    6[1-(0),6-(1,6),6-(6,7)]
    51       6.869131       6.869131       6.869131    6[1-(0),6-(1,6),6-(6,6)]
    52       7.656347       7.656347       7.656347    6[1-(0),6-(1,6),6-(6,7)]
    53       2.658246       2.658246       2.658246    6[6-(6,6),8-(29),8-(29)]
    54       1.971867       1.971867       1.971867    6[6-(1,6),6-(1,6),6-(8,8)]
    55       2.545048       2.545048       2.545048    6[1-(0),6-(1,6),6-(6,6)]
    56       1.892538       1.892538       1.892538    6[1-(0),6-(1,6),6-(6,7)]
    57       0.655709       0.655709       0.655709    6[6-(1,6),6-(1,6),7-(6,6)]
    58         0.1077         0.1077         0.1077    6[1-(0),6-(1,6),6-(6,7)]
    59        0.75899        0.75899        0.75899    6[1-(0),6-(1,6),6-(6,6)]
    60      -0.028226      -0.028226      -0.028226    6[1-(0),6-(1,6),6-(6,7)]
    61       10.28639       10.28639       10.28639    6[6-(6,6),8-(29),8-(29)]
    62       9.600008       9.600008       9.600008    6[6-(1,6),6-(1,6),6-(8,8)]
    63      -5.083115      -5.083115      -5.083115    6[1-(0),6-(1,6),6-(6,6)]
    64      -5.735629      -5.735629      -5.735629    6[1-(0),6-(1,6),6-(6,7)]
    65       8.283844       8.283844       8.283844    6[6-(1,6),6-(1,6),7-(6,6)]
    66        7.73584        7.73584        7.73584    6[1-(0),6-(1,6),6-(6,7)]
    67       8.387133       8.387133       8.387133    6[1-(0),6-(1,6),6-(6,6)]
    68       7.599898       7.599898       7.599898    6[1-(0),6-(1,6),6-(6,7)]
    69      -2.658269      -2.658269      -2.658269    6[6-(6,6),8-(29),8-(29)]
    70      -1.971887      -1.971887      -1.971887    6[6-(1,6),6-(1,6),6-(8,8)]
    71      12.711236      12.711236      12.711236    6[1-(0),6-(1,6),6-(6,6)]
    72       13.36375       13.36375       13.36375    6[1-(0),6-(1,6),6-(6,7)]
    73      -0.655723      -0.655723      -0.655723    6[6-(1,6),6-(1,6),7-(6,6)]
    74      -0.107719      -0.107719      -0.107719    6[1-(0),6-(1,6),6-(6,7)]
    75      -0.759012      -0.759012      -0.759012    6[1-(0),6-(1,6),6-(6,6)]
    76       0.028223       0.028223       0.028223    6[1-(0),6-(1,6),6-(6,7)]
    77       2.658246       2.658246       2.658246    6[6-(6,6),8-(29),8-(29)]
    78       1.971867       1.971867       1.971867    6[6-(1,6),6-(1,6),6-(8,8)]
    79       2.545048       2.545048       2.545048    6[1-(0),6-(1,6),6-(6,6)]
    80       1.892538       1.892538       1.892538    6[1-(0),6-(1,6),6-(6,7)]
    81       0.655709       0.655709       0.655709    6[6-(1,6),6-(1,6),7-(6,6)]
    82         0.1077         0.1077         0.1077    6[1-(0),6-(1,6),6-(6,7)]
    83        0.75899        0.75899        0.75899    6[1-(0),6-(1,6),6-(6,6)]
    84      -0.028226      -0.028226      -0.028226    6[1-(0),6-(1,6),6-(6,7)]
    85       4.969875       4.969875       4.969875    6[6-(6,6),8-(29),8-(29)]
    86       5.656254       5.656254       5.656254    6[6-(1,6),6-(1,6),6-(8,8)]
    87       5.083073       5.083073       5.083073    6[1-(0),6-(1,6),6-(6,6)]
    88       5.735583       5.735583       5.735583    6[1-(0),6-(1,6),6-(6,7)]
    89       6.972412       6.972412       6.972412    6[6-(1,6),6-(1,6),7-(6,6)]
    90       7.520421       7.520421       7.520421    6[1-(0),6-(1,6),6-(6,7)]
    91       6.869131       6.869131       6.869131    6[1-(0),6-(1,6),6-(6,6)]
    92       7.656347       7.656347       7.656347    6[1-(0),6-(1,6),6-(6,7)]
    93      -2.658269      -2.658269      -2.658269    6[6-(6,6),8-(29),8-(29)]
    94      -1.971887      -1.971887      -1.971887    6[6-(1,6),6-(1,6),6-(8,8)]
    95      12.711236      12.711236      12.711236    6[1-(0),6-(1,6),6-(6,6)]
    96       13.36375       13.36375       13.36375    6[1-(0),6-(1,6),6-(6,7)]
    97      -0.655723      -0.655723      -0.655723    6[6-(1,6),6-(1,6),7-(6,6)]
    98      -0.107719      -0.107719      -0.107719    6[1-(0),6-(1,6),6-(6,7)]
    99      -0.759012      -0.759012      -0.759012    6[1-(0),6-(1,6),6-(6,6)]
   100       0.028223       0.028223       0.028223    6[1-(0),6-(1,6),6-(6,7)]
   101       10.28639       10.28639       10.28639    6[6-(6,6),8-(29),8-(29)]
   102       9.600008       9.600008       9.600008    6[6-(1,6),6-(1,6),6-(8,8)]
   103      -5.083115      -5.083115      -5.083115    6[1-(0),6-(1,6),6-(6,6)]
   104      -5.735629      -5.735629      -5.735629    6[1-(0),6-(1,6),6-(6,7)]
   105       8.283844       8.283844       8.283844    6[6-(1,6),6-(1,6),7-(6,6)]
   106        7.73584        7.73584        7.73584    6[1-(0),6-(1,6),6-(6,7)]
   107       8.387133       8.387133       8.387133    6[1-(0),6-(1,6),6-(6,6)]
   108       7.599898       7.599898       7.599898    6[1-(0),6-(1,6),6-(6,7)]
   109       7.628124       7.628124       7.628124    6[6-(1,6),6-(1,6),7-(6,6)]
   110         -3e-06         -3e-06         -3e-06    6[6-(1,6),6-(1,6),7-(6,6)]
   111         -3e-06         -3e-06         -3e-06    6[6-(1,6),6-(1,6),7-(6,6)]
   112       7.628124       7.628124       7.628124    6[6-(1,6),6-(1,6),7-(6,6)]
   113       7.628127       7.628127       7.628127    7[6-(6,6),6-(6,6),6-(6,6)]
   114         -6e-06         -6e-06         -6e-06    7[6-(6,6),6-(6,6),6-(6,6)]
   115         -6e-06         -6e-06         -6e-06    7[6-(6,6),6-(6,6),6-(6,6)]
   116       7.628127       7.628127       7.628127    7[6-(6,6),6-(6,6),6-(6,6)]
   117       5.537412       5.537412       5.537412    8[6-(6,8),29-(8,8,8)]
   118       3.870047       3.870047       3.870047    8[6-(6,8),29-(8,8,8)]
   119       2.090709       2.090709       2.090709    8[6-(6,8),29-(8,8,8)]
   120       3.758074       3.758074       3.758074    8[6-(6,8),29-(8,8,8)]
   121       9.718858       9.718858       9.718858    8[6-(6,8),29-(8,8,8)]
   122      -3.870084      -3.870084      -3.870084    8[6-(6,8),29-(8,8,8)]
   123      -2.090737      -2.090737      -2.090737    8[6-(6,8),29-(8,8,8)]
   124      11.498205      11.498205      11.498205    8[6-(6,8),29-(8,8,8)]
   125       2.090709       2.090709       2.090709    8[6-(6,8),29-(8,8,8)]
   126       3.758074       3.758074       3.758074    8[6-(6,8),29-(8,8,8)]
   127       5.537412       5.537412       5.537412    8[6-(6,8),29-(8,8,8)]
   128       3.870047       3.870047       3.870047    8[6-(6,8),29-(8,8,8)]
   129      -2.090737      -2.090737      -2.090737    8[6-(6,8),29-(8,8,8)]
   130      11.498205      11.498205      11.498205    8[6-(6,8),29-(8,8,8)]
   131       9.718858       9.718858       9.718858    8[6-(6,8),29-(8,8,8)]
   132      -3.870084      -3.870084      -3.870084    8[6-(6,8),29-(8,8,8)]
