# Supplementary material for: A collection of forcefield precursors for metal–organic frameworks
Source: RSC Adv. 2019 Nov 13;9(63):36492–507. doi: 10.1039/c9ra07327b (PMC9075174; doi:10.1039/c9ra07327b)
Supplement: RA-009-C9RA07327B-s2816 [file RA-009-C9RA07327B-s2816.txt]

XAWZOM_clean

9.250600    0.000000    0.000000
0.000000    19.695000    0.000000
0.000000    0.000000    18.770000

     1       1.512288       1.512288       1.512288    48[7-(6,6),8-(6),8-(6)]
     2        2.69803        2.69803        2.69803    48[1-(8),7-(6,6),8-(1,1),8-(6),8-(6),8-(6)]
     3       7.738312       7.738312       7.738312    48[7-(6,6),8-(6),8-(6)]
     4        6.55257        6.55257        6.55257    48[1-(8),7-(6,6),8-(1,1),8-(6),8-(6),8-(6)]
     5       3.113012       3.113012       3.113012    48[7-(6,6),8-(6),8-(6)]
     6        1.92727        1.92727        1.92727    48[1-(8),7-(6,6),8-(1,1),8-(6),8-(6),8-(6)]
     7       6.137588       6.137588       6.137588    48[7-(6,6),8-(6),8-(6)]
     8        7.32333        7.32333        7.32333    48[1-(8),7-(6,6),8-(1,1),8-(6),8-(6),8-(6)]
     9       3.037897       3.037897       3.037897    1[8-(6)]
    10       2.123013       2.123013       2.123013    1[8-(6)]
    11       2.150765       2.150765       2.150765    1[6-(6,6)]
    12       3.384795       3.384795       3.384795    1[6-(6,6)]
    13       3.112827       3.112827       3.112827    1[6-(6,6)]
    14       2.242345       2.242345       2.242345    1[6-(6,6)]
    15       3.801997       3.801997       3.801997    1[6-(6,6)]
    16       3.940756       3.940756       3.940756    1[6-(6,6)]
    17       0.604064       0.604064       0.604064    1[6-(6,7)]
    18       0.654942       0.654942       0.654942    1[6-(6,6)]
    19       3.505052       3.505052       3.505052    1[6-(6,6)]
    20       3.349642       3.349642       3.349642    1[6-(6,7)]
    21       1.188702       1.188702       1.188702    1[6-(6,6,8)]
    22        3.93058        3.93058        3.93058    1[6-(6,6,8)]
    23        1.38389        1.38389        1.38389    1[6-(6,6)]
    24       1.223854       1.223854       1.223854    1[6-(6,7)]
    25       4.283953       4.283953       4.283953    1[6-(6,7)]
    26       4.533719       4.533719       4.533719    1[6-(6,6)]
    27       0.484731       0.484731       0.484731    1[8-(1,48)]
    28       0.787226       0.787226       0.787226    1[8-(1,48),48-(7,8,8,8,8)]
    29       6.212703       6.212703       6.212703    1[8-(6)]
    30       7.127587       7.127587       7.127587    1[8-(6)]
    31       7.099836       7.099836       7.099836    1[6-(6,6)]
    32       5.865805       5.865805       5.865805    1[6-(6,6)]
    33       6.137773       6.137773       6.137773    1[6-(6,6)]
    34       7.008255       7.008255       7.008255    1[6-(6,6)]
    35       5.448603       5.448603       5.448603    1[6-(6,6)]
    36       5.309844       5.309844       5.309844    1[6-(6,6)]
    37       8.646536       8.646536       8.646536    1[6-(6,7)]
    38       8.595658       8.595658       8.595658    1[6-(6,6)]
    39       5.745548       5.745548       5.745548    1[6-(6,6)]
    40       5.900958       5.900958       5.900958    1[6-(6,7)]
    41       8.061898       8.061898       8.061898    1[6-(6,6,8)]
    42        5.32002        5.32002        5.32002    1[6-(6,6,8)]
    43        7.86671        7.86671        7.86671    1[6-(6,6)]
    44       8.026746       8.026746       8.026746    1[6-(6,7)]
    45       4.966647       4.966647       4.966647    1[6-(6,7)]
    46       4.716881       4.716881       4.716881    1[6-(6,6)]
    47       8.765869       8.765869       8.765869    1[8-(1,48)]
    48       8.463374       8.463374       8.463374    1[8-(1,48),48-(7,8,8,8,8)]
    49       1.587403       1.587403       1.587403    1[8-(6)]
    50       2.502287       2.502287       2.502287    1[8-(6)]
    51       2.474536       2.474536       2.474536    1[6-(6,6)]
    52       1.240505       1.240505       1.240505    1[6-(6,6)]
    53       1.512473       1.512473       1.512473    1[6-(6,6)]
    54       2.382955       2.382955       2.382955    1[6-(6,6)]
    55       0.823303       0.823303       0.823303    1[6-(6,6)]
    56       0.684544       0.684544       0.684544    1[6-(6,6)]
    57       4.021236       4.021236       4.021236    1[6-(6,7)]
    58       3.970358       3.970358       3.970358    1[6-(6,6)]
    59       1.120248       1.120248       1.120248    1[6-(6,6)]
    60       1.275658       1.275658       1.275658    1[6-(6,7)]
    61       3.436598       3.436598       3.436598    1[6-(6,6,8)]
    62        0.69472        0.69472        0.69472    1[6-(6,6,8)]
    63        3.24141        3.24141        3.24141    1[6-(6,6)]
    64       3.401446       3.401446       3.401446    1[6-(6,7)]
    65       0.341347       0.341347       0.341347    1[6-(6,7)]
    66       0.091581       0.091581       0.091581    1[6-(6,6)]
    67       4.140569       4.140569       4.140569    1[8-(1,48)]
    68       3.838074       3.838074       3.838074    1[8-(1,48),48-(7,8,8,8,8)]
    69       7.663197       7.663197       7.663197    1[8-(6)]
    70       6.748313       6.748313       6.748313    1[8-(6)]
    71       6.776065       6.776065       6.776065    1[6-(6,6)]
    72       8.010095       8.010095       8.010095    1[6-(6,6)]
    73       7.738127       7.738127       7.738127    1[6-(6,6)]
    74       6.867645       6.867645       6.867645    1[6-(6,6)]
    75       8.427297       8.427297       8.427297    1[6-(6,6)]
    76       8.566056       8.566056       8.566056    1[6-(6,6)]
    77       5.229364       5.229364       5.229364    1[6-(6,7)]
    78       5.280242       5.280242       5.280242    1[6-(6,6)]
    79       8.130352       8.130352       8.130352    1[6-(6,6)]
    80       7.974942       7.974942       7.974942    1[6-(6,7)]
    81       5.814002       5.814002       5.814002    1[6-(6,6,8)]
    82        8.55588        8.55588        8.55588    1[6-(6,6,8)]
    83        6.00919        6.00919        6.00919    1[6-(6,6)]
    84       5.849154       5.849154       5.849154    1[6-(6,7)]
    85       8.909253       8.909253       8.909253    1[6-(6,7)]
    86       9.159019       9.159019       9.159019    1[6-(6,6)]
    87       5.110031       5.110031       5.110031    1[8-(1,48)]
    88       5.412526       5.412526       5.412526    1[8-(1,48),48-(7,8,8,8,8)]
    89       1.715061       1.715061       1.715061    6[6-(1,6),6-(6,6),6-(8,8)]
    90       0.974088       0.974088       0.974088    6[6-(6,16),6-(6,6),6-(8,8)]
    91        1.15725        1.15725        1.15725    6[6-(1,6),6-(6,6),16-(6)]
    92       2.047158       2.047158       2.047158    6[1-(0),6-(1,6),6-(6,16)]
    93        2.77888        2.77888        2.77888    6[1-(0),6-(1,6),6-(1,6)]
    94        2.61607        2.61607        2.61607    6[1-(0),6-(1,6),6-(6,6)]
    95      -0.002775      -0.002775      -0.002775    6[6-(6,6),8-(0),8-(48)]
    96       1.547625       1.547625       1.547625    6[6-(6,6),8-(0),8-(48)]
    97       1.399616       1.399616       1.399616    6[6-(1,6),6-(6,6),16-(6)]
    98       2.289524       2.289524       2.289524    6[1-(0),6-(1,6),6-(6,16)]
    99       3.217359       3.217359       3.217359    6[1-(0),6-(1,6),6-(1,6)]
   100       3.286738       3.286738       3.286738    6[1-(0),6-(1,6),6-(6,6)]
   101       2.411631       2.411631       2.411631    6[6-(1,6),6-(6,6),6-(8,8)]
   102       1.450494       1.450494       1.450494    6[6-(6,16),6-(6,6),6-(8,8)]
   103       0.474556       0.474556       0.474556    6[6-(6,6),8-(0),8-(48)]
   104       2.481936       2.481936       2.481936    6[6-(6,6),8-(48),8-(48)]
   105       1.199803       1.199803       1.199803    6[1-(0),6-(1,6),7-(6,48)]
   106       1.221079       1.221079       1.221079    6[1-(0),6-(1,7),6-(6,6)]
   107       2.077685       2.077685       2.077685    6[6-(1,6),6-(1,6),6-(1,6,8)]
   108       2.900988       2.900988       2.900988    6[1-(0),6-(1,7),6-(6,6)]
   109       2.807557       2.807557       2.807557    6[1-(0),6-(1,6),7-(6,48)]
   110       2.100811       2.100811       2.100811    6[1-(0),6-(1,6,8),6-(6,6),8-(1)]
   111       3.006445       3.006445       3.006445    6[1-(0),6-(1,6,8),6-(6,6),8-(1)]
   112       2.937991       2.937991       2.937991    6[6-(1,6),6-(1,6),6-(1,6,8)]
   113       1.979628       1.979628       1.979628    6[1-(0),6-(1,7),6-(6,6)]
   114       1.891748       1.891748       1.891748    6[1-(0),6-(1,6),7-(6,48)]
   115       3.678039       3.678039       3.678039    6[1-(0),6-(1,6),7-(6,48)]
   116       3.834374       3.834374       3.834374    6[1-(0),6-(1,7),6-(6,6)]
   117       7.535539       7.535539       7.535539    6[6-(1,6),6-(6,6),6-(8,8)]
   118       8.276512       8.276512       8.276512    6[6-(6,16),6-(6,6),6-(8,8)]
   119        8.09335        8.09335        8.09335    6[6-(1,6),6-(6,6),16-(6)]
   120       7.203442       7.203442       7.203442    6[1-(0),6-(1,6),6-(6,16)]
   121        6.47172        6.47172        6.47172    6[1-(0),6-(1,6),6-(1,6)]
   122        6.63453        6.63453        6.63453    6[1-(0),6-(1,6),6-(6,6)]
   123       0.002775       0.002775       0.002775    6[6-(6,6),8-(0),8-(48)]
   124       7.702975       7.702975       7.702975    6[6-(6,6),8-(0),8-(48)]
   125       7.850984       7.850984       7.850984    6[6-(1,6),6-(6,6),16-(6)]
   126       6.961076       6.961076       6.961076    6[1-(0),6-(1,6),6-(6,16)]
   127       6.033241       6.033241       6.033241    6[1-(0),6-(1,6),6-(1,6)]
   128       5.963862       5.963862       5.963862    6[1-(0),6-(1,6),6-(6,6)]
   129       6.838969       6.838969       6.838969    6[6-(1,6),6-(6,6),6-(8,8)]
   130       7.800106       7.800106       7.800106    6[6-(6,16),6-(6,6),6-(8,8)]
   131       8.776044       8.776044       8.776044    6[6-(6,6),8-(0),8-(48)]
   132       6.768664       6.768664       6.768664    6[6-(6,6),8-(48),8-(48)]
   133       8.050797       8.050797       8.050797    6[1-(0),6-(1,6),7-(6,48)]
   134       8.029521       8.029521       8.029521    6[1-(0),6-(1,7),6-(6,6)]
   135       7.172915       7.172915       7.172915    6[6-(1,6),6-(1,6),6-(1,6,8)]
   136       6.349612       6.349612       6.349612    6[1-(0),6-(1,7),6-(6,6)]
   137       6.443043       6.443043       6.443043    6[1-(0),6-(1,6),7-(6,48)]
   138       7.149789       7.149789       7.149789    6[1-(0),6-(1,6,8),6-(6,6),8-(1)]
   139       6.244155       6.244155       6.244155    6[1-(0),6-(1,6,8),6-(6,6),8-(1)]
   140       6.312609       6.312609       6.312609    6[6-(1,6),6-(1,6),6-(1,6,8)]
   141       7.270972       7.270972       7.270972    6[1-(0),6-(1,7),6-(6,6)]
   142       7.358852       7.358852       7.358852    6[1-(0),6-(1,6),7-(6,48)]
   143       5.572561       5.572561       5.572561    6[1-(0),6-(1,6),7-(6,48)]
   144       5.416226       5.416226       5.416226    6[1-(0),6-(1,7),6-(6,6)]
   145       2.910239       2.910239       2.910239    6[6-(1,6),6-(6,6),6-(8,8)]
   146       3.651212       3.651212       3.651212    6[6-(6,16),6-(6,6),6-(8,8)]
   147        3.46805        3.46805        3.46805    6[6-(1,6),6-(6,6),16-(6)]
   148       2.578142       2.578142       2.578142    6[1-(0),6-(1,6),6-(6,16)]
   149        1.84642        1.84642        1.84642    6[1-(0),6-(1,6),6-(1,6)]
   150        2.00923        2.00923        2.00923    6[1-(0),6-(1,6),6-(6,6)]
   151       4.628075       4.628075       4.628075    6[6-(6,6),8-(0),8-(48)]
   152       3.077675       3.077675       3.077675    6[6-(6,6),8-(0),8-(48)]
   153       3.225684       3.225684       3.225684    6[6-(1,6),6-(6,6),16-(6)]
   154       2.335777       2.335777       2.335777    6[1-(0),6-(1,6),6-(6,16)]
   155       1.407941       1.407941       1.407941    6[1-(0),6-(1,6),6-(1,6)]
   156       1.338562       1.338562       1.338562    6[1-(0),6-(1,6),6-(6,6)]
   157       2.213669       2.213669       2.213669    6[6-(1,6),6-(6,6),6-(8,8)]
   158       3.174806       3.174806       3.174806    6[6-(6,16),6-(6,6),6-(8,8)]
   159       4.150744       4.150744       4.150744    6[6-(6,6),8-(0),8-(48)]
   160       2.143364       2.143364       2.143364    6[6-(6,6),8-(48),8-(48)]
   161       3.425497       3.425497       3.425497    6[1-(0),6-(1,6),7-(6,48)]
   162       3.404221       3.404221       3.404221    6[1-(0),6-(1,7),6-(6,6)]
   163       2.547615       2.547615       2.547615    6[6-(1,6),6-(1,6),6-(1,6,8)]
   164       1.724312       1.724312       1.724312    6[1-(0),6-(1,7),6-(6,6)]
   165       1.817743       1.817743       1.817743    6[1-(0),6-(1,6),7-(6,48)]
   166       2.524489       2.524489       2.524489    6[1-(0),6-(1,6,8),6-(6,6),8-(1)]
   167       1.618855       1.618855       1.618855    6[1-(0),6-(1,6,8),6-(6,6),8-(1)]
   168       1.687309       1.687309       1.687309    6[6-(1,6),6-(1,6),6-(1,6,8)]
   169       2.645672       2.645672       2.645672    6[1-(0),6-(1,7),6-(6,6)]
   170       2.733552       2.733552       2.733552    6[1-(0),6-(1,6),7-(6,48)]
   171       0.947261       0.947261       0.947261    6[1-(0),6-(1,6),7-(6,48)]
   172       0.790926       0.790926       0.790926    6[1-(0),6-(1,7),6-(6,6)]
   173       6.340361       6.340361       6.340361    6[6-(1,6),6-(6,6),6-(8,8)]
   174       5.599388       5.599388       5.599388    6[6-(6,16),6-(6,6),6-(8,8)]
   175        5.78255        5.78255        5.78255    6[6-(1,6),6-(6,6),16-(6)]
   176       6.672458       6.672458       6.672458    6[1-(0),6-(1,6),6-(6,16)]
   177        7.40418        7.40418        7.40418    6[1-(0),6-(1,6),6-(1,6)]
   178        7.24137        7.24137        7.24137    6[1-(0),6-(1,6),6-(6,6)]
   179       4.622525       4.622525       4.622525    6[6-(6,6),8-(0),8-(48)]
   180       6.172925       6.172925       6.172925    6[6-(6,6),8-(0),8-(48)]
   181       6.024916       6.024916       6.024916    6[6-(1,6),6-(6,6),16-(6)]
   182       6.914824       6.914824       6.914824    6[1-(0),6-(1,6),6-(6,16)]
   183       7.842659       7.842659       7.842659    6[1-(0),6-(1,6),6-(1,6)]
   184       7.912038       7.912038       7.912038    6[1-(0),6-(1,6),6-(6,6)]
   185       7.036931       7.036931       7.036931    6[6-(1,6),6-(6,6),6-(8,8)]
   186       6.075794       6.075794       6.075794    6[6-(6,16),6-(6,6),6-(8,8)]
   187       5.099856       5.099856       5.099856    6[6-(6,6),8-(0),8-(48)]
   188       7.107236       7.107236       7.107236    6[6-(6,6),8-(48),8-(48)]
   189       5.825103       5.825103       5.825103    6[1-(0),6-(1,6),7-(6,48)]
   190       5.846379       5.846379       5.846379    6[1-(0),6-(1,7),6-(6,6)]
   191       6.702985       6.702985       6.702985    6[6-(1,6),6-(1,6),6-(1,6,8)]
   192       7.526288       7.526288       7.526288    6[1-(0),6-(1,7),6-(6,6)]
   193       7.432857       7.432857       7.432857    6[1-(0),6-(1,6),7-(6,48)]
   194       6.726111       6.726111       6.726111    6[1-(0),6-(1,6,8),6-(6,6),8-(1)]
   195       7.631745       7.631745       7.631745    6[1-(0),6-(1,6,8),6-(6,6),8-(1)]
   196       7.563291       7.563291       7.563291    6[6-(1,6),6-(1,6),6-(1,6,8)]
   197       6.604928       6.604928       6.604928    6[1-(0),6-(1,7),6-(6,6)]
   198       6.517048       6.517048       6.517048    6[1-(0),6-(1,6),7-(6,48)]
   199       8.303339       8.303339       8.303339    6[1-(0),6-(1,6),7-(6,48)]
   200       8.459674       8.459674       8.459674    6[1-(0),6-(1,7),6-(6,6)]
   201       0.157075       0.157075       0.157075    16[6-(6,6),6-(6,6)]
   202       9.093525       9.093525       9.093525    16[6-(6,6),6-(6,6)]
   203       4.468225       4.468225       4.468225    16[6-(6,6),6-(6,6)]
   204       4.782375       4.782375       4.782375    16[6-(6,6),6-(6,6)]
   205       2.708576       2.708576       2.708576    7[6-(1,6),6-(1,6),48-(1,8,8,8,8)]
   206       1.990729       1.990729       1.990729    7[6-(1,6),6-(1,6),48-(8,8)]
   207       6.542024       6.542024       6.542024    7[6-(1,6),6-(1,6),48-(1,8,8,8,8)]
   208       7.259871       7.259871       7.259871    7[6-(1,6),6-(1,6),48-(8,8)]
   209       1.916724       1.916724       1.916724    7[6-(1,6),6-(1,6),48-(1,8,8,8,8)]
   210       2.634571       2.634571       2.634571    7[6-(1,6),6-(1,6),48-(8,8)]
   211       7.333876       7.333876       7.333876    7[6-(1,6),6-(1,6),48-(1,8,8,8,8)]
   212       6.616029       6.616029       6.616029    7[6-(1,6),6-(1,6),48-(8,8)]
   213       0.402401       0.402401       0.402401    8[6-(6,8)]
   214        8.01287        8.01287        8.01287    8[6-(6,8),48-(1,7,8,8,8)]
   215       0.483806       0.483806       0.483806    8[6-(6,8)]
   216       2.522639       2.522639       2.522639    8[6-(6,8),48-(7,8)]
   217       0.856606       0.856606       0.856606    8[6-(6,8)]
   218       8.535529       8.535529       8.535529    8[6-(6,8),48-(7,8)]
   219        1.46807        1.46807        1.46807    8[6-(6,8),48-(1,7,8,8,8)]
   220       3.569807       3.569807       3.569807    8[6-(6,8),48-(1,7,8,8,8)]
   221       2.620695       2.620695       2.620695    8[1-(0),6-(1,6,6)]
   222       2.570742       2.570742       2.570742    8[1-(0),6-(1,6,6)]
   223       0.521734       0.521734       0.521734    8[1-(0),1-(48),48-(1,7,8,8,8)]
   224       8.848199       8.848199       8.848199    8[6-(6,8)]
   225        1.23773        1.23773        1.23773    8[6-(6,8),48-(1,7,8,8,8)]
   226       8.766794       8.766794       8.766794    8[6-(6,8)]
   227       6.727961       6.727961       6.727961    8[6-(6,8),48-(7,8)]
   228       8.393994       8.393994       8.393994    8[6-(6,8)]
   229       0.715071       0.715071       0.715071    8[6-(6,8),48-(7,8)]
   230        7.78253        7.78253        7.78253    8[6-(6,8),48-(1,7,8,8,8)]
   231       5.680793       5.680793       5.680793    8[6-(6,8),48-(1,7,8,8,8)]
   232       6.629905       6.629905       6.629905    8[1-(0),6-(1,6,6)]
   233       6.679858       6.679858       6.679858    8[1-(0),6-(1,6,6)]
   234       8.728866       8.728866       8.728866    8[1-(0),1-(48),48-(1,7,8,8,8)]
   235       4.222899       4.222899       4.222899    8[6-(6,8)]
   236        5.86303        5.86303        5.86303    8[6-(6,8),48-(1,7,8,8,8)]
   237       4.141494       4.141494       4.141494    8[6-(6,8)]
   238       2.102661       2.102661       2.102661    8[6-(6,8),48-(7,8)]
   239       3.768694       3.768694       3.768694    8[6-(6,8)]
   240       5.340371       5.340371       5.340371    8[6-(6,8),48-(7,8)]
   241        3.15723        3.15723        3.15723    8[6-(6,8),48-(1,7,8,8,8)]
   242       1.055493       1.055493       1.055493    8[6-(6,8),48-(1,7,8,8,8)]
   243       2.004605       2.004605       2.004605    8[1-(0),6-(1,6,6)]
   244       2.054558       2.054558       2.054558    8[1-(0),6-(1,6,6)]
   245       4.103566       4.103566       4.103566    8[1-(0),1-(48),48-(1,7,8,8,8)]
   246       5.027701       5.027701       5.027701    8[6-(6,8)]
   247        3.38757        3.38757        3.38757    8[6-(6,8),48-(1,7,8,8,8)]
   248       5.109106       5.109106       5.109106    8[6-(6,8)]
   249       7.147939       7.147939       7.147939    8[6-(6,8),48-(7,8)]
   250       5.481906       5.481906       5.481906    8[6-(6,8)]
   251       3.910229       3.910229       3.910229    8[6-(6,8),48-(7,8)]
   252        6.09337        6.09337        6.09337    8[6-(6,8),48-(1,7,8,8,8)]
   253       8.195107       8.195107       8.195107    8[6-(6,8),48-(1,7,8,8,8)]
   254       7.245995       7.245995       7.245995    8[1-(0),6-(1,6,6)]
   255       7.196042       7.196042       7.196042    8[1-(0),6-(1,6,6)]
   256       5.147034       5.147034       5.147034    8[1-(0),1-(48),48-(1,7,8,8,8)]
