# Supplementary material for: A collection of forcefield precursors for metal–organic frameworks
Source: RSC Adv. 2019 Nov 13;9(63):36492–507. doi: 10.1039/c9ra07327b (PMC9075174; doi:10.1039/c9ra07327b)
Supplement: RA-009-C9RA07327B-s2817 [file RA-009-C9RA07327B-s2817.txt]

XAYMUF_charged

11.020000    0.000000    0.000000
0.000000    12.828000    0.000000
0.000000    0.000000    12.828000

     1            0.0            0.0            0.0    47[7-(6,6),7-(6,6),7-(6,6),7-(6,6)]
     2           5.51           5.51           5.51    47[7-(6,6),7-(6,6),7-(6,6),7-(6,6)]
     3          2.755          2.755          2.755    47[7-(6,6),7-(6,6),7-(6,6),7-(6,6)]
     4          8.265          8.265          8.265    47[7-(6,6),7-(6,6),7-(6,6),7-(6,6)]
     5      10.405084      10.405084      10.405084    1[6-(6,7)]
     6       7.887014       7.887014       7.887014    1[6-(6,7)]
     7       8.605518       8.605518       8.605518    1[6-(6,7)]
     8       4.895084       4.895084       4.895084    1[6-(6,7)]
     9       2.377014       2.377014       2.377014    1[6-(6,7)]
    10       3.095518       3.095518       3.095518    1[6-(6,7)]
    11       2.140084       2.140084       2.140084    1[6-(6,7)]
    12      10.642014      10.642014      10.642014    1[6-(6,7)]
    13       0.340518       0.340518       0.340518    1[6-(6,7)]
    14       7.650084       7.650084       7.650084    1[6-(6,7)]
    15       5.132014       5.132014       5.132014    1[6-(6,7)]
    16       5.850518       5.850518       5.850518    1[6-(6,7)]
    17       3.369916       3.369916       3.369916    1[6-(6,7)]
    18       5.887986       5.887986       5.887986    1[6-(6,7)]
    19       5.169482       5.169482       5.169482    1[6-(6,7)]
    20       8.879916       8.879916       8.879916    1[6-(6,7)]
    21       0.377986       0.377986       0.377986    1[6-(6,7)]
    22      10.679482      10.679482      10.679482    1[6-(6,7)]
    23       0.614916       0.614916       0.614916    1[6-(6,7)]
    24       3.132986       3.132986       3.132986    1[6-(6,7)]
    25       2.414482       2.414482       2.414482    1[6-(6,7)]
    26       6.124916       6.124916       6.124916    1[6-(6,7)]
    27       8.642986       8.642986       8.642986    1[6-(6,7)]
    28       7.924482       7.924482       7.924482    1[6-(6,7)]
    29      10.471204      10.471204      10.471204    6[6-(1,7),6-(6,7),7-(6,47)]
    30      10.020486      10.020486      10.020486    6[1-(0),6-(6,7),7-(6,47)]
    31       8.558132       8.558132       8.558132    6[1-(0),6-(1,7),7-(6,47)]
    32        8.99783        8.99783        8.99783    6[1-(0),6-(1,7),7-(6,47)]
    33       4.961204       4.961204       4.961204    6[6-(1,7),6-(6,7),7-(6,47)]
    34       4.510486       4.510486       4.510486    6[1-(0),6-(6,7),7-(6,47)]
    35       3.048132       3.048132       3.048132    6[1-(0),6-(1,7),7-(6,47)]
    36        3.48783        3.48783        3.48783    6[1-(0),6-(1,7),7-(6,47)]
    37       2.206204       2.206204       2.206204    6[6-(1,7),6-(6,7),7-(6,47)]
    38       1.755486       1.755486       1.755486    6[1-(0),6-(6,7),7-(6,47)]
    39       0.293132       0.293132       0.293132    6[1-(0),6-(1,7),7-(6,47)]
    40        0.73283        0.73283        0.73283    6[1-(0),6-(1,7),7-(6,47)]
    41       7.716204       7.716204       7.716204    6[6-(1,7),6-(6,7),7-(6,47)]
    42       7.265486       7.265486       7.265486    6[1-(0),6-(6,7),7-(6,47)]
    43       5.803132       5.803132       5.803132    6[1-(0),6-(1,7),7-(6,47)]
    44        6.24283        6.24283        6.24283    6[1-(0),6-(1,7),7-(6,47)]
    45       3.303796       3.303796       3.303796    6[6-(1,7),6-(6,7),7-(6,47)]
    46       3.754514       3.754514       3.754514    6[1-(0),6-(6,7),7-(6,47)]
    47       5.216868       5.216868       5.216868    6[1-(0),6-(1,7),7-(6,47)]
    48        4.77717        4.77717        4.77717    6[1-(0),6-(1,7),7-(6,47)]
    49       8.813796       8.813796       8.813796    6[6-(1,7),6-(6,7),7-(6,47)]
    50       9.264514       9.264514       9.264514    6[1-(0),6-(6,7),7-(6,47)]
    51      10.726868      10.726868      10.726868    6[1-(0),6-(1,7),7-(6,47)]
    52       10.28717       10.28717       10.28717    6[1-(0),6-(1,7),7-(6,47)]
    53       0.548796       0.548796       0.548796    6[6-(1,7),6-(6,7),7-(6,47)]
    54       0.999514       0.999514       0.999514    6[1-(0),6-(6,7),7-(6,47)]
    55       2.461868       2.461868       2.461868    6[1-(0),6-(1,7),7-(6,47)]
    56        2.02217        2.02217        2.02217    6[1-(0),6-(1,7),7-(6,47)]
    57       6.058796       6.058796       6.058796    6[6-(1,7),6-(6,7),7-(6,47)]
    58       6.509514       6.509514       6.509514    6[1-(0),6-(6,7),7-(6,47)]
    59       7.971868       7.971868       7.971868    6[1-(0),6-(1,7),7-(6,47)]
    60        7.53217        7.53217        7.53217    6[1-(0),6-(1,7),7-(6,47)]
    61       9.952603       9.952603       9.952603    7[6-(1,6),6-(6,6),47-(7,7,7)]
    62       9.050726       9.050726       9.050726    7[6-(1,6),6-(1,6),47-(7,7,7)]
    63       4.442603       4.442603       4.442603    7[6-(1,6),6-(6,6),47-(7,7,7)]
    64       3.540726       3.540726       3.540726    7[6-(1,6),6-(1,6),47-(7,7,7)]
    65       1.687603       1.687603       1.687603    7[6-(1,6),6-(6,6),47-(7,7,7)]
    66       0.785726       0.785726       0.785726    7[6-(1,6),6-(1,6),47-(7,7,7)]
    67       7.197603       7.197603       7.197603    7[6-(1,6),6-(6,6),47-(7,7,7)]
    68       6.295726       6.295726       6.295726    7[6-(1,6),6-(1,6),47-(7,7,7)]
    69       3.822397       3.822397       3.822397    7[6-(1,6),6-(6,6),47-(7,7,7)]
    70       4.724274       4.724274       4.724274    7[6-(1,6),6-(1,6),47-(7,7,7)]
    71       9.332397       9.332397       9.332397    7[6-(1,6),6-(6,6),47-(7,7,7)]
    72      10.234274      10.234274      10.234274    7[6-(1,6),6-(1,6),47-(7,7,7)]
    73       1.067397       1.067397       1.067397    7[6-(1,6),6-(6,6),47-(7,7,7)]
    74       1.969274       1.969274       1.969274    7[6-(1,6),6-(1,6),47-(7,7,7)]
    75       6.577397       6.577397       6.577397    7[6-(1,6),6-(6,6),47-(7,7,7)]
    76       7.479274       7.479274       7.479274    7[6-(1,6),6-(1,6),47-(7,7,7)]
    77            0.0            0.0            0.0    15[9-(0),9-(0),9-(0),9-(0),9-(0),9-(0)]
    78           5.51           5.51           5.51    15[9-(0),9-(0),9-(0),9-(0),9-(0),9-(0)]
    79          2.755          2.755          2.755    15[9-(0),9-(0),9-(0),9-(0),9-(0),9-(0)]
    80          8.265          8.265          8.265    15[9-(0),9-(0),9-(0),9-(0),9-(0),9-(0)]
    81       9.899266       9.899266       9.899266    9[15-(9,9,9,9,9)]
    82      10.779764      10.779764      10.779764    9[15-(9,9,9,9,9)]
    83       9.904445       9.904445       9.904445    9[15-(9,9,9,9,9)]
    84       1.120734       1.120734       1.120734    9[15-(9,9,9,9,9)]
    85       0.240236       0.240236       0.240236    9[15-(9,9,9,9,9)]
    86       1.115555       1.115555       1.115555    9[15-(9,9,9,9,9)]
    87       4.389266       4.389266       4.389266    9[15-(9,9,9,9,9)]
    88       5.269764       5.269764       5.269764    9[15-(9,9,9,9,9)]
    89       4.394445       4.394445       4.394445    9[15-(9,9,9,9,9)]
    90       6.630734       6.630734       6.630734    9[15-(9,9,9,9,9)]
    91       5.750236       5.750236       5.750236    9[15-(9,9,9,9,9)]
    92       6.625555       6.625555       6.625555    9[15-(9,9,9,9,9)]
    93       1.634266       1.634266       1.634266    9[15-(9,9,9,9,9)]
    94       2.514764       2.514764       2.514764    9[15-(9,9,9,9,9)]
    95       1.639445       1.639445       1.639445    9[15-(9,9,9,9,9)]
    96       3.875734       3.875734       3.875734    9[15-(9,9,9,9,9)]
    97       2.995236       2.995236       2.995236    9[15-(9,9,9,9,9)]
    98       3.870555       3.870555       3.870555    9[15-(9,9,9,9,9)]
    99       7.144266       7.144266       7.144266    9[15-(9,9,9,9,9)]
   100       8.024764       8.024764       8.024764    9[15-(9,9,9,9,9)]
   101       7.149445       7.149445       7.149445    9[15-(9,9,9,9,9)]
   102       9.385734       9.385734       9.385734    9[15-(9,9,9,9,9)]
   103       8.505236       8.505236       8.505236    9[15-(9,9,9,9,9)]
   104       9.380555       9.380555       9.380555    9[15-(9,9,9,9,9)]
