# Supplementary material for: A collection of forcefield precursors for metal–organic frameworks
Source: RSC Adv. 2019 Nov 13;9(63):36492–507. doi: 10.1039/c9ra07327b (PMC9075174; doi:10.1039/c9ra07327b)
Supplement: RA-009-C9RA07327B-s2818 [file RA-009-C9RA07327B-s2818.txt]

XAYNAM_charged

15.165800    0.000000    0.000000
0.000000    16.981000    0.000000
0.000000    -1.972567    19.335643

     1      14.100251      14.100251      14.100251    47[7-(6,6),7-(6,6),7-(6,6),7-(6,6)]
     2      13.478908      13.478908      13.478908    47[7-(6,6),7-(6,6),7-(6,6),7-(6,6)]
     3      13.794357      13.794357      13.794357    47[7-(6,6),7-(6,6),7-(6,6)]
     4       6.517351       6.517351       6.517351    47[7-(6,6),7-(6,6),7-(6,6),7-(6,6)]
     5       5.896008       5.896008       5.896008    47[7-(6,6),7-(6,6),7-(6,6),7-(6,6)]
     6       6.211457       6.211457       6.211457    47[7-(6,6),7-(6,6),7-(6,6)]
     7       1.065549       1.065549       1.065549    47[7-(6,6),7-(6,6),7-(6,6),7-(6,6)]
     8       1.686892       1.686892       1.686892    47[7-(6,6),7-(6,6),7-(6,6),7-(6,6)]
     9       1.371443       1.371443       1.371443    47[7-(6,6),7-(6,6),7-(6,6)]
    10       8.648449       8.648449       8.648449    47[7-(6,6),7-(6,6),7-(6,6),7-(6,6)]
    11       9.269792       9.269792       9.269792    47[7-(6,6),7-(6,6),7-(6,6),7-(6,6)]
    12       8.954343       8.954343       8.954343    47[7-(6,6),7-(6,6),7-(6,6)]
    13      14.462107      14.462107      14.462107    1[6-(6,7)]
    14      14.384761      14.384761      14.384761    1[6-(6,7)]
    15      13.722016      13.722016      13.722016    1[6-(6,7)]
    16       13.82666       13.82666       13.82666    1[6-(6,7)]
    17      14.255852      14.255852      14.255852    1[6-(6,6)]
    18       14.41206       14.41206       14.41206    1[6-(6,6)]
    19        8.81133        8.81133        8.81133    1[6-(6,7)]
    20      10.244498      10.244498      10.244498    1[6-(6,7)]
    21       1.081322       1.081322       1.081322    1[6-(6,7)]
    22       1.907858       1.907858       1.907858    1[6-(6,7)]
    23      13.608272      13.608272      13.608272    1[6-(6,6)]
    24      11.398615      11.398615      11.398615    1[6-(6,6)]
    25      12.108375      12.108375      12.108375    1[6-(6,7)]
    26      13.606756      13.606756      13.606756    1[6-(6,7)]
    27      11.607903      11.607903      11.607903    1[6-(6,7)]
    28       9.361848       9.361848       9.361848    1[6-(6,7)]
    29       7.569251       7.569251       7.569251    1[6-(6,6)]
    30        8.28356        8.28356        8.28356    1[6-(6,6)]
    31       6.879207       6.879207       6.879207    1[6-(6,7)]
    32       6.801861       6.801861       6.801861    1[6-(6,7)]
    33       6.139116       6.139116       6.139116    1[6-(6,7)]
    34        6.24376        6.24376        6.24376    1[6-(6,7)]
    35       6.672952       6.672952       6.672952    1[6-(6,6)]
    36        6.82916        6.82916        6.82916    1[6-(6,6)]
    37        1.22843        1.22843        1.22843    1[6-(6,7)]
    38       2.661598       2.661598       2.661598    1[6-(6,7)]
    39       8.664222       8.664222       8.664222    1[6-(6,7)]
    40       9.490758       9.490758       9.490758    1[6-(6,7)]
    41       6.025372       6.025372       6.025372    1[6-(6,6)]
    42       3.815715       3.815715       3.815715    1[6-(6,6)]
    43       4.525475       4.525475       4.525475    1[6-(6,7)]
    44       6.023856       6.023856       6.023856    1[6-(6,7)]
    45       4.025003       4.025003       4.025003    1[6-(6,7)]
    46       1.778948       1.778948       1.778948    1[6-(6,7)]
    47      -0.013649      -0.013649      -0.013649    1[6-(6,6)]
    48        0.70066        0.70066        0.70066    1[6-(6,6)]
    49       0.703693       0.703693       0.703693    1[6-(6,7)]
    50       0.781039       0.781039       0.781039    1[6-(6,7)]
    51       1.443784       1.443784       1.443784    1[6-(6,7)]
    52        1.33914        1.33914        1.33914    1[6-(6,7)]
    53       0.909948       0.909948       0.909948    1[6-(6,6)]
    54        0.75374        0.75374        0.75374    1[6-(6,6)]
    55        6.35447        6.35447        6.35447    1[6-(6,7)]
    56       4.921302       4.921302       4.921302    1[6-(6,7)]
    57      14.084478      14.084478      14.084478    1[6-(6,7)]
    58      13.257942      13.257942      13.257942    1[6-(6,7)]
    59       1.557528       1.557528       1.557528    1[6-(6,6)]
    60       3.767185       3.767185       3.767185    1[6-(6,6)]
    61       3.057425       3.057425       3.057425    1[6-(6,7)]
    62       1.559044       1.559044       1.559044    1[6-(6,7)]
    63       3.557897       3.557897       3.557897    1[6-(6,7)]
    64       5.803952       5.803952       5.803952    1[6-(6,7)]
    65       7.596549       7.596549       7.596549    1[6-(6,6)]
    66        6.88224        6.88224        6.88224    1[6-(6,6)]
    67       8.286593       8.286593       8.286593    1[6-(6,7)]
    68       8.363939       8.363939       8.363939    1[6-(6,7)]
    69       9.026684       9.026684       9.026684    1[6-(6,7)]
    70        8.92204        8.92204        8.92204    1[6-(6,7)]
    71       8.492848       8.492848       8.492848    1[6-(6,6)]
    72        8.33664        8.33664        8.33664    1[6-(6,6)]
    73       13.93737       13.93737       13.93737    1[6-(6,7)]
    74      12.504202      12.504202      12.504202    1[6-(6,7)]
    75       6.501578       6.501578       6.501578    1[6-(6,7)]
    76       5.675042       5.675042       5.675042    1[6-(6,7)]
    77       9.140428       9.140428       9.140428    1[6-(6,6)]
    78      11.350085      11.350085      11.350085    1[6-(6,6)]
    79      10.640325      10.640325      10.640325    1[6-(6,7)]
    80       9.141944       9.141944       9.141944    1[6-(6,7)]
    81      11.140797      11.140797      11.140797    1[6-(6,7)]
    82      13.386852      13.386852      13.386852    1[6-(6,7)]
    83       0.013649       0.013649       0.013649    1[6-(6,6)]
    84       14.46514       14.46514       14.46514    1[6-(6,6)]
    85      14.205805      14.205805      14.205805    6[6-(6,7),6-(6,7),7-(6,47)]
    86      14.298316      14.298316      14.298316    6[6-(1,6),6-(6,7),7-(6,47)]
    87      14.392344      14.392344      14.392344    6[1-(0),6-(1,7),7-(6,47)]
    88      14.337747      14.337747      14.337747    6[1-(0),6-(1,7),7-(6,47)]
    89      14.092061      14.092061      14.092061    6[6-(6,7),6-(6,7),7-(6,47)]
    90      13.837276      13.837276      13.837276    6[1-(0),6-(1,7),7-(6,47)]
    91       13.88429       13.88429       13.88429    6[1-(0),6-(1,7),7-(6,47)]
    92      14.107227      14.107227      14.107227    6[6-(1,6),6-(6,7),7-(6,47)]
    93       14.23462       14.23462       14.23462    6[1-(0),6-(1,6),6-(6,7)]
    94      14.327131      14.327131      14.327131    6[1-(0),6-(1,6),6-(6,7)]
    95      12.284298      12.284298      12.284298    6[6-(6,7),6-(6,7),7-(6,47)]
    96      11.444113      11.444113      11.444113    6[6-(1,6),6-(6,7),7-(6,47)]
    97       9.725828       9.725828       9.725828    6[1-(0),6-(1,7),7-(6,47)]
    98      10.581179      10.581179      10.581179    6[1-(0),6-(1,7),7-(6,47)]
    99      13.643154      13.643154      13.643154    6[6-(6,7),6-(6,7),7-(6,47)]
   100       0.508054       0.508054       0.508054    6[1-(0),6-(1,7),7-(6,47)]
   101       0.999426       0.999426       0.999426    6[1-(0),6-(1,7),7-(6,47)]
   102      14.137559      14.137559      14.137559    6[6-(1,6),6-(6,7),7-(6,47)]
   103      13.270075      13.270075      13.270075    6[1-(0),6-(1,6),6-(6,7)]
   104      11.968849      11.968849      11.968849    6[1-(0),6-(1,6),6-(6,7)]
   105      11.110465      11.110465      11.110465    6[6-(6,7),6-(6,7),7-(6,47)]
   106      10.199001      10.199001      10.199001    6[6-(1,6),6-(6,7),7-(6,47)]
   107      11.815675      11.815675      11.815675    6[1-(0),6-(1,7),7-(6,47)]
   108       12.71804       12.71804       12.71804    6[1-(0),6-(1,7),7-(6,47)]
   109      10.661557      10.661557      10.661557    6[6-(6,7),6-(6,7),7-(6)]
   110       11.02857       11.02857       11.02857    6[1-(0),6-(1,7),7-(6)]
   111        9.67578        9.67578        9.67578    6[1-(0),6-(1,7),7-(6,47)]
   112       9.322417       9.322417       9.322417    6[6-(1,6),6-(6,7),7-(6,47)]
   113       8.457967       8.457967       8.457967    6[1-(0),6-(1,6),6-(6,7)]
   114       8.881092       8.881092       8.881092    6[1-(0),6-(1,6),6-(6,7)]
   115       6.622905       6.622905       6.622905    6[6-(6,7),6-(6,7),7-(6,47)]
   116       6.715416       6.715416       6.715416    6[6-(1,6),6-(6,7),7-(6,47)]
   117       6.809444       6.809444       6.809444    6[1-(0),6-(1,7),7-(6,47)]
   118       6.754847       6.754847       6.754847    6[1-(0),6-(1,7),7-(6,47)]
   119       6.509161       6.509161       6.509161    6[6-(6,7),6-(6,7),7-(6,47)]
   120       6.254376       6.254376       6.254376    6[1-(0),6-(1,7),7-(6,47)]
   121        6.30139        6.30139        6.30139    6[1-(0),6-(1,7),7-(6,47)]
   122       6.524327       6.524327       6.524327    6[6-(1,6),6-(6,7),7-(6,47)]
   123        6.65172        6.65172        6.65172    6[1-(0),6-(1,6),6-(6,7)]
   124       6.744231       6.744231       6.744231    6[1-(0),6-(1,6),6-(6,7)]
   125       4.701398       4.701398       4.701398    6[6-(6,7),6-(6,7),7-(6,47)]
   126       3.861213       3.861213       3.861213    6[6-(1,6),6-(6,7),7-(6,47)]
   127       2.142928       2.142928       2.142928    6[1-(0),6-(1,7),7-(6,47)]
   128       2.998279       2.998279       2.998279    6[1-(0),6-(1,7),7-(6,47)]
   129       6.060254       6.060254       6.060254    6[6-(6,7),6-(6,7),7-(6,47)]
   130       8.090954       8.090954       8.090954    6[1-(0),6-(1,7),7-(6,47)]
   131       8.582326       8.582326       8.582326    6[1-(0),6-(1,7),7-(6,47)]
   132       6.554659       6.554659       6.554659    6[6-(1,6),6-(6,7),7-(6,47)]
   133       5.687175       5.687175       5.687175    6[1-(0),6-(1,6),6-(6,7)]
   134       4.385949       4.385949       4.385949    6[1-(0),6-(1,6),6-(6,7)]
   135       3.527565       3.527565       3.527565    6[6-(6,7),6-(6,7),7-(6,47)]
   136         2.6161         2.6161         2.6161    6[6-(1,6),6-(6,7),7-(6,47)]
   137       4.232775       4.232775       4.232775    6[1-(0),6-(1,7),7-(6,47)]
   138        5.13514        5.13514        5.13514    6[1-(0),6-(1,7),7-(6,47)]
   139       3.078657       3.078657       3.078657    6[6-(6,7),6-(6,7),7-(6)]
   140        3.44567        3.44567        3.44567    6[1-(0),6-(1,7),7-(6)]
   141        2.09288        2.09288        2.09288    6[1-(0),6-(1,7),7-(6,47)]
   142       1.739517       1.739517       1.739517    6[6-(1,6),6-(6,7),7-(6,47)]
   143       0.875067       0.875067       0.875067    6[1-(0),6-(1,6),6-(6,7)]
   144       1.298192       1.298192       1.298192    6[1-(0),6-(1,6),6-(6,7)]
   145       0.959995       0.959995       0.959995    6[6-(6,7),6-(6,7),7-(6,47)]
   146       0.867484       0.867484       0.867484    6[6-(1,6),6-(6,7),7-(6,47)]
   147       0.773456       0.773456       0.773456    6[1-(0),6-(1,7),7-(6,47)]
   148       0.828053       0.828053       0.828053    6[1-(0),6-(1,7),7-(6,47)]
   149       1.073739       1.073739       1.073739    6[6-(6,7),6-(6,7),7-(6,47)]
   150       1.328524       1.328524       1.328524    6[1-(0),6-(1,7),7-(6,47)]
   151        1.28151        1.28151        1.28151    6[1-(0),6-(1,7),7-(6,47)]
   152       1.058573       1.058573       1.058573    6[6-(1,6),6-(6,7),7-(6,47)]
   153        0.93118        0.93118        0.93118    6[1-(0),6-(1,6),6-(6,7)]
   154       0.838669       0.838669       0.838669    6[1-(0),6-(1,6),6-(6,7)]
   155       2.881502       2.881502       2.881502    6[6-(6,7),6-(6,7),7-(6,47)]
   156       3.721687       3.721687       3.721687    6[6-(1,6),6-(6,7),7-(6,47)]
   157       5.439972       5.439972       5.439972    6[1-(0),6-(1,7),7-(6,47)]
   158       4.584621       4.584621       4.584621    6[1-(0),6-(1,7),7-(6,47)]
   159       1.522646       1.522646       1.522646    6[6-(6,7),6-(6,7),7-(6,47)]
   160      14.657746      14.657746      14.657746    6[1-(0),6-(1,7),7-(6,47)]
   161      14.166374      14.166374      14.166374    6[1-(0),6-(1,7),7-(6,47)]
   162       1.028241       1.028241       1.028241    6[6-(1,6),6-(6,7),7-(6,47)]
   163       1.895725       1.895725       1.895725    6[1-(0),6-(1,6),6-(6,7)]
   164       3.196951       3.196951       3.196951    6[1-(0),6-(1,6),6-(6,7)]
   165       4.055335       4.055335       4.055335    6[6-(6,7),6-(6,7),7-(6,47)]
   166         4.9668         4.9668         4.9668    6[6-(1,6),6-(6,7),7-(6,47)]
   167       3.350125       3.350125       3.350125    6[1-(0),6-(1,7),7-(6,47)]
   168        2.44776        2.44776        2.44776    6[1-(0),6-(1,7),7-(6,47)]
   169       4.504243       4.504243       4.504243    6[6-(6,7),6-(6,7),7-(6)]
   170        4.13723        4.13723        4.13723    6[1-(0),6-(1,7),7-(6)]
   171        5.49002        5.49002        5.49002    6[1-(0),6-(1,7),7-(6,47)]
   172       5.843383       5.843383       5.843383    6[6-(1,6),6-(6,7),7-(6,47)]
   173       6.707833       6.707833       6.707833    6[1-(0),6-(1,6),6-(6,7)]
   174       6.284708       6.284708       6.284708    6[1-(0),6-(1,6),6-(6,7)]
   175       8.542895       8.542895       8.542895    6[6-(6,7),6-(6,7),7-(6,47)]
   176       8.450384       8.450384       8.450384    6[6-(1,6),6-(6,7),7-(6,47)]
   177       8.356356       8.356356       8.356356    6[1-(0),6-(1,7),7-(6,47)]
   178       8.410953       8.410953       8.410953    6[1-(0),6-(1,7),7-(6,47)]
   179       8.656639       8.656639       8.656639    6[6-(6,7),6-(6,7),7-(6,47)]
   180       8.911424       8.911424       8.911424    6[1-(0),6-(1,7),7-(6,47)]
   181        8.86441        8.86441        8.86441    6[1-(0),6-(1,7),7-(6,47)]
   182       8.641473       8.641473       8.641473    6[6-(1,6),6-(6,7),7-(6,47)]
   183        8.51408        8.51408        8.51408    6[1-(0),6-(1,6),6-(6,7)]
   184       8.421569       8.421569       8.421569    6[1-(0),6-(1,6),6-(6,7)]
   185      10.464402      10.464402      10.464402    6[6-(6,7),6-(6,7),7-(6,47)]
   186      11.304587      11.304587      11.304587    6[6-(1,6),6-(6,7),7-(6,47)]
   187      13.022872      13.022872      13.022872    6[1-(0),6-(1,7),7-(6,47)]
   188      12.167521      12.167521      12.167521    6[1-(0),6-(1,7),7-(6,47)]
   189       9.105546       9.105546       9.105546    6[6-(6,7),6-(6,7),7-(6,47)]
   190       7.074846       7.074846       7.074846    6[1-(0),6-(1,7),7-(6,47)]
   191       6.583474       6.583474       6.583474    6[1-(0),6-(1,7),7-(6,47)]
   192       8.611141       8.611141       8.611141    6[6-(1,6),6-(6,7),7-(6,47)]
   193       9.478625       9.478625       9.478625    6[1-(0),6-(1,6),6-(6,7)]
   194      10.779851      10.779851      10.779851    6[1-(0),6-(1,6),6-(6,7)]
   195      11.638235      11.638235      11.638235    6[6-(6,7),6-(6,7),7-(6,47)]
   196        12.5497        12.5497        12.5497    6[6-(1,6),6-(6,7),7-(6,47)]
   197      10.933025      10.933025      10.933025    6[1-(0),6-(1,7),7-(6,47)]
   198       10.03066       10.03066       10.03066    6[1-(0),6-(1,7),7-(6,47)]
   199      12.087143      12.087143      12.087143    6[6-(6,7),6-(6,7),7-(6)]
   200       11.72013       11.72013       11.72013    6[1-(0),6-(1,7),7-(6)]
   201       13.07292       13.07292       13.07292    6[1-(0),6-(1,7),7-(6,47)]
   202      13.426283      13.426283      13.426283    6[6-(1,6),6-(6,7),7-(6,47)]
   203      14.290733      14.290733      14.290733    6[1-(0),6-(1,6),6-(6,7)]
   204      13.867608      13.867608      13.867608    6[1-(0),6-(1,6),6-(6,7)]
   205      14.220971      14.220971      14.220971    7[6-(1,6),6-(6,6),47-(7,7,7)]
   206       14.34988       14.34988       14.34988    7[6-(1,6),6-(6,6),47-(7,7)]
   207       13.94647       13.94647       13.94647    7[6-(1,6),6-(6,6),47-(7,7,7)]
   208      14.007133      14.007133      14.007133    7[6-(1,6),6-(6,6),47-(7,7,7)]
   209      11.850556      11.850556      11.850556    7[6-(1,6),6-(6,6),47-(7,7,7)]
   210      10.124688      10.124688      10.124688    7[6-(1,6),6-(6,6),47-(7,7,7)]
   211      14.430259      14.430259      14.430259    7[6-(1,6),6-(6,6),47-(7,7,7)]
   212       0.286634       0.286634       0.286634    7[6-(1,6),6-(6,6),47-(7,7)]
   213       12.37226       12.37226       12.37226    7[6-(1,6),6-(6,6),47-(7,7)]
   214      10.584212      10.584212      10.584212    7[6-(1,6),6-(6,6),47-(7,7,7)]
   215      11.535107      11.535107      11.535107    7[6-(1,6),6-(6,6)]
   216       8.832562       8.832562       8.832562    7[6-(1,6),6-(6,6),47-(7,7,7)]
   217       6.638071       6.638071       6.638071    7[6-(1,6),6-(6,6),47-(7,7,7)]
   218        6.76698        6.76698        6.76698    7[6-(1,6),6-(6,6),47-(7,7)]
   219        6.36357        6.36357        6.36357    7[6-(1,6),6-(6,6),47-(7,7,7)]
   220       6.424233       6.424233       6.424233    7[6-(1,6),6-(6,6),47-(7,7,7)]
   221       4.267656       4.267656       4.267656    7[6-(1,6),6-(6,6),47-(7,7,7)]
   222       2.541788       2.541788       2.541788    7[6-(1,6),6-(6,6),47-(7,7,7)]
   223       6.847359       6.847359       6.847359    7[6-(1,6),6-(6,6),47-(7,7,7)]
   224       7.869534       7.869534       7.869534    7[6-(1,6),6-(6,6),47-(7,7)]
   225        4.78936        4.78936        4.78936    7[6-(1,6),6-(6,6),47-(7,7)]
   226       3.001312       3.001312       3.001312    7[6-(1,6),6-(6,6),47-(7,7,7)]
   227       3.952207       3.952207       3.952207    7[6-(1,6),6-(6,6)]
   228       1.249662       1.249662       1.249662    7[6-(1,6),6-(6,6),47-(7,7,7)]
   229       0.944829       0.944829       0.944829    7[6-(1,6),6-(6,6),47-(7,7,7)]
   230        0.81592        0.81592        0.81592    7[6-(1,6),6-(6,6),47-(7,7)]
   231        1.21933        1.21933        1.21933    7[6-(1,6),6-(6,6),47-(7,7,7)]
   232       1.158667       1.158667       1.158667    7[6-(1,6),6-(6,6),47-(7,7,7)]
   233       3.315244       3.315244       3.315244    7[6-(1,6),6-(6,6),47-(7,7,7)]
   234       5.041112       5.041112       5.041112    7[6-(1,6),6-(6,6),47-(7,7,7)]
   235       0.735541       0.735541       0.735541    7[6-(1,6),6-(6,6),47-(7,7,7)]
   236      14.879166      14.879166      14.879166    7[6-(1,6),6-(6,6),47-(7,7)]
   237        2.79354        2.79354        2.79354    7[6-(1,6),6-(6,6),47-(7,7)]
   238       4.581588       4.581588       4.581588    7[6-(1,6),6-(6,6),47-(7,7,7)]
   239       3.630693       3.630693       3.630693    7[6-(1,6),6-(6,6)]
   240       6.333238       6.333238       6.333238    7[6-(1,6),6-(6,6),47-(7,7,7)]
   241       8.527729       8.527729       8.527729    7[6-(1,6),6-(6,6),47-(7,7,7)]
   242        8.39882        8.39882        8.39882    7[6-(1,6),6-(6,6),47-(7,7)]
   243        8.80223        8.80223        8.80223    7[6-(1,6),6-(6,6),47-(7,7,7)]
   244       8.741567       8.741567       8.741567    7[6-(1,6),6-(6,6),47-(7,7,7)]
   245      10.898144      10.898144      10.898144    7[6-(1,6),6-(6,6),47-(7,7,7)]
   246      12.624012      12.624012      12.624012    7[6-(1,6),6-(6,6),47-(7,7,7)]
   247       8.318441       8.318441       8.318441    7[6-(1,6),6-(6,6),47-(7,7,7)]
   248       7.296266       7.296266       7.296266    7[6-(1,6),6-(6,6),47-(7,7)]
   249       10.37644       10.37644       10.37644    7[6-(1,6),6-(6,6),47-(7,7)]
   250      12.164488      12.164488      12.164488    7[6-(1,6),6-(6,6),47-(7,7,7)]
   251      11.213593      11.213593      11.213593    7[6-(1,6),6-(6,6)]
   252      13.916138      13.916138      13.916138    7[6-(1,6),6-(6,6),47-(7,7,7)]
   253       4.505759       4.505759       4.505759    5[9-(0),9-(0),9-(0),9-(0)]
   254      10.459852      10.459852      10.459852    5[9-(0),9-(0),9-(0),9-(0)]
   255      12.088659      12.088659      12.088659    5[9-(0),9-(0),9-(0),9-(0)]
   256       2.876952       2.876952       2.876952    5[9-(0),9-(0),9-(0),9-(0)]
   257      10.660041      10.660041      10.660041    5[9-(0),9-(0),9-(0),9-(0)]
   258       4.705948       4.705948       4.705948    5[9-(0),9-(0),9-(0),9-(0)]
   259       3.077141       3.077141       3.077141    5[9-(0),9-(0),9-(0),9-(0)]
   260      12.288848      12.288848      12.288848    5[9-(0),9-(0),9-(0),9-(0)]
   261       5.433906       5.433906       5.433906    9[5-(9,9,9)]
   262       3.266713       3.266713       3.266713    9[5-(9,9,9)]
   263       4.304054       4.304054       4.304054    9[5-(9,9,9)]
   264       4.854573       4.854573       4.854573    9[5-(9,9,9)]
   265       9.590852       9.590852       9.590852    9[5-(9,9,9)]
   266       9.792557       9.792557       9.792557    9[5-(9,9,9)]
   267      11.354634      11.354634      11.354634    9[5-(9,9,9)]
   268      11.195394      11.195394      11.195394    9[5-(9,9,9)]
   269      13.016806      13.016806      13.016806    9[5-(9,9,9)]
   270      10.849613      10.849613      10.849613    9[5-(9,9,9)]
   271      11.886954      11.886954      11.886954    9[5-(9,9,9)]
   272      12.437473      12.437473      12.437473    9[5-(9,9,9)]
   273       2.007952       2.007952       2.007952    9[5-(9,9,9)]
   274       2.209657       2.209657       2.209657    9[5-(9,9,9)]
   275       3.771734       3.771734       3.771734    9[5-(9,9,9)]
   276       3.612494       3.612494       3.612494    9[5-(9,9,9)]
   277       9.731894       9.731894       9.731894    9[5-(9,9,9)]
   278      11.899087      11.899087      11.899087    9[5-(9,9,9)]
   279      10.861746      10.861746      10.861746    9[5-(9,9,9)]
   280      10.311227      10.311227      10.311227    9[5-(9,9,9)]
   281       5.574948       5.574948       5.574948    9[5-(9,9,9)]
   282       5.373243       5.373243       5.373243    9[5-(9,9,9)]
   283       3.811166       3.811166       3.811166    9[5-(9,9,9)]
   284       3.970406       3.970406       3.970406    9[5-(9,9,9)]
   285       2.148994       2.148994       2.148994    9[5-(9,9,9)]
   286       4.316187       4.316187       4.316187    9[5-(9,9,9)]
   287       3.278846       3.278846       3.278846    9[5-(9,9,9)]
   288       2.728327       2.728327       2.728327    9[5-(9,9,9)]
   289      13.157848      13.157848      13.157848    9[5-(9,9,9)]
   290      12.956143      12.956143      12.956143    9[5-(9,9,9)]
   291      11.394066      11.394066      11.394066    9[5-(9,9,9)]
   292      11.553306      11.553306      11.553306    9[5-(9,9,9)]
