# Supplementary material for: A collection of forcefield precursors for metal–organic frameworks
Source: RSC Adv. 2019 Nov 13;9(63):36492–507. doi: 10.1039/c9ra07327b (PMC9075174; doi:10.1039/c9ra07327b)
Supplement: RA-009-C9RA07327B-s2819 [file RA-009-C9RA07327B-s2819.txt]

XEBHOC_clean

15.376000    0.000000    0.000000
7.688006    18.298787    0.000000
7.688006    2.935524    18.061791

     1      16.344694      16.344694      16.344694    29[8-(6),8-(6),8-(6),8-(6)]
     2        16.3447        16.3447        16.3447    29[8-(6),8-(6),8-(6),8-(6)]
     3      14.407312      14.407312      14.407312    29[8-(6),8-(6),8-(6),8-(6)]
     4      14.407318      14.407318      14.407318    29[8-(6),8-(6),8-(6),8-(6)]
     5       15.95568       15.95568       15.95568    1[6-(6,6)]
     6       17.01201       17.01201       17.01201    1[6-(6,6)]
     7      19.907312      19.907312      19.907312    1[6-(6,6)]
     8      18.823305      18.823305      18.823305    1[6-(6,6)]
     9      26.462105      26.462105      26.462105    1[6-(6,6)]
    10      15.955677      15.955677      15.955677    1[6-(6,6)]
    11      24.700014      24.700014      24.700014    1[6-(6,6)]
    12      12.219314      12.219314      12.219314    1[6-(6,6)]
    13      11.135306      11.135306      11.135306    1[6-(6,6)]
    14      11.086105      11.086105      11.086105    1[6-(6,6)]
    15      14.796335      14.796335      14.796335    1[6-(6,6)]
    16       6.051998       6.051998       6.051998    1[6-(6,6)]
    17      18.532698      18.532698      18.532698    1[6-(6,6)]
    18      19.616706      19.616706      19.616706    1[6-(6,6)]
    19      19.665907      19.665907      19.665907    1[6-(6,6)]
    20      14.796332      14.796332      14.796332    1[6-(6,6)]
    21      13.740002      13.740002      13.740002    1[6-(6,6)]
    22        10.8447        10.8447        10.8447    1[6-(6,6)]
    23      11.928707      11.928707      11.928707    1[6-(6,6)]
    24       4.289907       4.289907       4.289907    1[6-(6,6)]
    25      14.796332      14.796332      14.796332    1[6-(6,6)]
    26      13.740002      13.740002      13.740002    1[6-(6,6)]
    27        10.8447        10.8447        10.8447    1[6-(6,6)]
    28      11.928707      11.928707      11.928707    1[6-(6,6)]
    29       4.289907       4.289907       4.289907    1[6-(6,6)]
    30      14.796335      14.796335      14.796335    1[6-(6,6)]
    31       6.051998       6.051998       6.051998    1[6-(6,6)]
    32      18.532698      18.532698      18.532698    1[6-(6,6)]
    33      19.616706      19.616706      19.616706    1[6-(6,6)]
    34      19.665907      19.665907      19.665907    1[6-(6,6)]
    35      15.955677      15.955677      15.955677    1[6-(6,6)]
    36      24.700014      24.700014      24.700014    1[6-(6,6)]
    37      12.219314      12.219314      12.219314    1[6-(6,6)]
    38      11.135306      11.135306      11.135306    1[6-(6,6)]
    39      11.086105      11.086105      11.086105    1[6-(6,6)]
    40       15.95568       15.95568       15.95568    1[6-(6,6)]
    41       17.01201       17.01201       17.01201    1[6-(6,6)]
    42      19.907312      19.907312      19.907312    1[6-(6,6)]
    43      18.823305      18.823305      18.823305    1[6-(6,6)]
    44      26.462105      26.462105      26.462105    1[6-(6,6)]
    45      16.571951      16.571951      16.571951    6[6-(6,6),8-(29),8-(29)]
    46      17.261256      17.261256      17.261256    6[6-(1,6),6-(1,6),6-(8,8)]
    47      16.746006      16.746006      16.746006    6[1-(0),6-(1,6),6-(6,6)]
    48       17.38411       17.38411       17.38411    6[1-(0),6-(1,6),6-(6,7)]
    49      18.571752      18.571752      18.571752    6[6-(1,6),6-(1,6),7-(6,6)]
    50       19.10776       19.10776       19.10776    6[1-(0),6-(1,6),6-(6,7)]
    51      18.456126      18.456126      18.456126    6[1-(0),6-(1,6),6-(6,6)]
    52      26.643542      26.643542      26.643542    6[1-(0),6-(1,6),6-(6,7)]
    53       8.883952       8.883952       8.883952    6[6-(6,6),8-(29),8-(29)]
    54       9.573258       9.573258       9.573258    6[6-(1,6),6-(1,6),6-(8,8)]
    55      24.434009      24.434009      24.434009    6[1-(0),6-(1,6),6-(6,6)]
    56      25.072113      25.072113      25.072113    6[1-(0),6-(1,6),6-(6,7)]
    57      10.883755      10.883755      10.883755    6[6-(1,6),6-(1,6),7-(6,6)]
    58      11.419762      11.419762      11.419762    6[1-(0),6-(1,6),6-(6,7)]
    59      10.768127      10.768127      10.768127    6[1-(0),6-(1,6),6-(6,6)]
    60      11.267542      11.267542      11.267542    6[1-(0),6-(1,6),6-(6,7)]
    61       21.86806       21.86806       21.86806    6[6-(6,6),8-(29),8-(29)]
    62      21.178754      21.178754      21.178754    6[6-(1,6),6-(1,6),6-(8,8)]
    63       6.318003       6.318003       6.318003    6[1-(0),6-(1,6),6-(6,6)]
    64       5.679899       5.679899       5.679899    6[1-(0),6-(1,6),6-(6,7)]
    65      19.868257      19.868257      19.868257    6[6-(1,6),6-(1,6),7-(6,6)]
    66       19.33225       19.33225       19.33225    6[1-(0),6-(1,6),6-(6,7)]
    67      19.983885      19.983885      19.983885    6[1-(0),6-(1,6),6-(6,6)]
    68       19.48447       19.48447       19.48447    6[1-(0),6-(1,6),6-(6,7)]
    69      14.180061      14.180061      14.180061    6[6-(6,6),8-(29),8-(29)]
    70      13.490756      13.490756      13.490756    6[6-(1,6),6-(1,6),6-(8,8)]
    71      14.006006      14.006006      14.006006    6[1-(0),6-(1,6),6-(6,6)]
    72      13.367902      13.367902      13.367902    6[1-(0),6-(1,6),6-(6,7)]
    73       12.18026       12.18026       12.18026    6[6-(1,6),6-(1,6),7-(6,6)]
    74      11.644252      11.644252      11.644252    6[1-(0),6-(1,6),6-(6,7)]
    75      12.295886      12.295886      12.295886    6[1-(0),6-(1,6),6-(6,6)]
    76        4.10847        4.10847        4.10847    6[1-(0),6-(1,6),6-(6,7)]
    77      14.180061      14.180061      14.180061    6[6-(6,6),8-(29),8-(29)]
    78      13.490756      13.490756      13.490756    6[6-(1,6),6-(1,6),6-(8,8)]
    79      14.006006      14.006006      14.006006    6[1-(0),6-(1,6),6-(6,6)]
    80      13.367902      13.367902      13.367902    6[1-(0),6-(1,6),6-(6,7)]
    81       12.18026       12.18026       12.18026    6[6-(1,6),6-(1,6),7-(6,6)]
    82      11.644252      11.644252      11.644252    6[1-(0),6-(1,6),6-(6,7)]
    83      12.295886      12.295886      12.295886    6[1-(0),6-(1,6),6-(6,6)]
    84        4.10847        4.10847        4.10847    6[1-(0),6-(1,6),6-(6,7)]
    85       21.86806       21.86806       21.86806    6[6-(6,6),8-(29),8-(29)]
    86      21.178754      21.178754      21.178754    6[6-(1,6),6-(1,6),6-(8,8)]
    87       6.318003       6.318003       6.318003    6[1-(0),6-(1,6),6-(6,6)]
    88       5.679899       5.679899       5.679899    6[1-(0),6-(1,6),6-(6,7)]
    89      19.868257      19.868257      19.868257    6[6-(1,6),6-(1,6),7-(6,6)]
    90       19.33225       19.33225       19.33225    6[1-(0),6-(1,6),6-(6,7)]
    91      19.983885      19.983885      19.983885    6[1-(0),6-(1,6),6-(6,6)]
    92       19.48447       19.48447       19.48447    6[1-(0),6-(1,6),6-(6,7)]
    93       8.883952       8.883952       8.883952    6[6-(6,6),8-(29),8-(29)]
    94       9.573258       9.573258       9.573258    6[6-(1,6),6-(1,6),6-(8,8)]
    95      24.434009      24.434009      24.434009    6[1-(0),6-(1,6),6-(6,6)]
    96      25.072113      25.072113      25.072113    6[1-(0),6-(1,6),6-(6,7)]
    97      10.883755      10.883755      10.883755    6[6-(1,6),6-(1,6),7-(6,6)]
    98      11.419762      11.419762      11.419762    6[1-(0),6-(1,6),6-(6,7)]
    99      10.768127      10.768127      10.768127    6[1-(0),6-(1,6),6-(6,6)]
   100      11.267542      11.267542      11.267542    6[1-(0),6-(1,6),6-(6,7)]
   101      16.571951      16.571951      16.571951    6[6-(6,6),8-(29),8-(29)]
   102      17.261256      17.261256      17.261256    6[6-(1,6),6-(1,6),6-(8,8)]
   103      16.746006      16.746006      16.746006    6[1-(0),6-(1,6),6-(6,6)]
   104       17.38411       17.38411       17.38411    6[1-(0),6-(1,6),6-(6,7)]
   105      18.571752      18.571752      18.571752    6[6-(1,6),6-(1,6),7-(6,6)]
   106       19.10776       19.10776       19.10776    6[1-(0),6-(1,6),6-(6,7)]
   107      18.456126      18.456126      18.456126    6[1-(0),6-(1,6),6-(6,6)]
   108      26.643542      26.643542      26.643542    6[1-(0),6-(1,6),6-(6,7)]
   109      19.220004      19.220004      19.220004    6[6-(1,6),6-(1,6),7-(6,6)]
   110      11.532008      11.532008      11.532008    6[6-(1,6),6-(1,6),7-(6,6)]
   111      11.532008      11.532008      11.532008    6[6-(1,6),6-(1,6),7-(6,6)]
   112      19.220004      19.220004      19.220004    6[6-(1,6),6-(1,6),7-(6,6)]
   113      19.220004      19.220004      19.220004    7[6-(6,6),6-(6,6),6-(6,6)]
   114      11.532008      11.532008      11.532008    7[6-(6,6),6-(6,6),6-(6,6)]
   115      11.532008      11.532008      11.532008    7[6-(6,6),6-(6,6),6-(6,6)]
   116      19.220004      19.220004      19.220004    7[6-(6,6),6-(6,6),6-(6,6)]
   117      17.109189      17.109189      17.109189    8[6-(6,8),29-(8,8,8)]
   118      15.479024      15.479024      15.479024    8[6-(6,8),29-(8,8,8)]
   119       9.421189       9.421189       9.421189    8[6-(6,8),29-(8,8,8)]
   120       15.47902       15.47902       15.47902    8[6-(6,8),29-(8,8,8)]
   121      21.330823      21.330823      21.330823    8[6-(6,8),29-(8,8,8)]
   122      15.272992      15.272992      15.272992    8[6-(6,8),29-(8,8,8)]
   123      13.642823      13.642823      13.642823    8[6-(6,8),29-(8,8,8)]
   124      15.272988      15.272988      15.272988    8[6-(6,8),29-(8,8,8)]
   125      13.642823      13.642823      13.642823    8[6-(6,8),29-(8,8,8)]
   126      15.272988      15.272988      15.272988    8[6-(6,8),29-(8,8,8)]
   127      21.330823      21.330823      21.330823    8[6-(6,8),29-(8,8,8)]
   128      15.272992      15.272992      15.272992    8[6-(6,8),29-(8,8,8)]
   129       9.421189       9.421189       9.421189    8[6-(6,8),29-(8,8,8)]
   130       15.47902       15.47902       15.47902    8[6-(6,8),29-(8,8,8)]
   131      17.109189      17.109189      17.109189    8[6-(6,8),29-(8,8,8)]
   132      15.479024      15.479024      15.479024    8[6-(6,8),29-(8,8,8)]
