# Supplementary material for: A collection of forcefield precursors for metal–organic frameworks
Source: RSC Adv. 2019 Nov 13;9(63):36492–507. doi: 10.1039/c9ra07327b (PMC9075174; doi:10.1039/c9ra07327b)
Supplement: RA-009-C9RA07327B-s2820 [file RA-009-C9RA07327B-s2820.txt]

XECBUD_clean

11.558000    0.000000    0.000000
3.456540    11.090853    0.000000
1.840705    4.841921    10.647858

     1       0.920353       0.920353       0.920353    30[7-(6,6),7-(6,6),8-(6),8-(6),8-(6),8-(6)]
     2            0.0            0.0            0.0    30[7-(6,6),7-(6,6),8-(6),8-(6)]
     3       2.648623       2.648623       2.648623    30[7-(6,6),7-(6,6),8-(6),8-(6)]
     4      10.296197      10.296197      10.296197    1[6-(6,7)]
     5       9.450656       9.450656       9.450656    1[6-(6,6)]
     6      11.244354      11.244354      11.244354    1[6-(6,7)]
     7       8.434936       8.434936       8.434936    1[6-(6,6)]
     8       7.334198       7.334198       7.334198    1[6-(6,6)]
     9       7.046217       7.046217       7.046217    1[6-(6,6)]
    10       13.73689       13.73689       13.73689    1[6-(7,7)]
    11       5.015771       5.015771       5.015771    1[6-(6,7)]
    12       5.259018       5.259018       5.259018    1[6-(6,7)]
    13       3.102508       3.102508       3.102508    1[6-(6,7)]
    14       7.404589       7.404589       7.404589    1[6-(6,6)]
    15       5.610891       5.610891       5.610891    1[6-(6,7)]
    16       8.420309       8.420309       8.420309    1[6-(6,6)]
    17       9.521047       9.521047       9.521047    1[6-(6,6)]
    18       9.809028       9.809028       9.809028    1[6-(6,6)]
    19       3.118355       3.118355       3.118355    1[6-(7,7)]
    20      11.839474      11.839474      11.839474    1[6-(6,7)]
    21      11.596227      11.596227      11.596227    1[6-(6,7)]
    22      11.647046      11.647046      11.647046    6[6-(6,7),8-(30),8-(30)]
    23       1.964009       1.964009       1.964009    6[6-(6,7),6-(8,8),7-(6,30)]
    24      10.108489      10.108489      10.108489    6[1-(0),6-(1,6),7-(6,30)]
    25       7.423982       7.423982       7.423982    6[6-(1,6),6-(1,6),6-(6,6)]
    26       8.687056       8.687056       8.687056    6[6-(1,6),6-(1,6),6-(6,6)]
    27       9.586137       9.586137       9.586137    6[1-(0),6-(1,7),6-(6,6)]
    28      10.666442      10.666442      10.666442    6[1-(0),6-(1,6),7-(6,30)]
    29       8.990535       8.990535       8.990535    6[1-(0),6-(1,7),6-(6,6)]
    30       6.865414       6.865414       6.865414    6[1-(0),6-(1,7),6-(6,6)]
    31       6.699119       6.699119       6.699119    6[1-(0),6-(1,7),6-(6,6)]
    32      13.702684      13.702684      13.702684    6[1-(0),7-(6,30),7-(6,30)]
    33       2.175499       2.175499       2.175499    6[6-(6,7),6-(8,8),7-(6,30)]
    34       2.340658       2.340658       2.340658    6[6-(6,7),8-(30),8-(30)]
    35       5.471814       5.471814       5.471814    6[1-(0),6-(1,6),7-(6)]
    36       5.620171       5.620171       5.620171    6[1-(0),6-(1,6),7-(6)]
    37       5.208199       5.208199       5.208199    6[6-(6,7),8-(30),8-(30)]
    38      14.891236      14.891236      14.891236    6[6-(6,7),6-(8,8),7-(6,30)]
    39       6.746756       6.746756       6.746756    6[1-(0),6-(1,6),7-(6,30)]
    40       9.431263       9.431263       9.431263    6[6-(1,6),6-(1,6),6-(6,6)]
    41       8.168189       8.168189       8.168189    6[6-(1,6),6-(1,6),6-(6,6)]
    42       7.269108       7.269108       7.269108    6[1-(0),6-(1,7),6-(6,6)]
    43       6.188803       6.188803       6.188803    6[1-(0),6-(1,6),7-(6,30)]
    44        7.86471        7.86471        7.86471    6[1-(0),6-(1,7),6-(6,6)]
    45       9.989831       9.989831       9.989831    6[1-(0),6-(1,7),6-(6,6)]
    46      10.156126      10.156126      10.156126    6[1-(0),6-(1,7),6-(6,6)]
    47       3.152561       3.152561       3.152561    6[1-(0),7-(6,30),7-(6,30)]
    48      14.679746      14.679746      14.679746    6[6-(6,7),6-(8,8),7-(6,30)]
    49      14.514587      14.514587      14.514587    6[6-(6,7),8-(30),8-(30)]
    50      11.383431      11.383431      11.383431    6[1-(0),6-(1,6),7-(6)]
    51      11.235074      11.235074      11.235074    6[1-(0),6-(1,6),7-(6)]
    52      13.510606      13.510606      13.510606    7[6-(1,7),6-(6,6),30-(7,8,8)]
    53      10.939293      10.939293      10.939293    7[6-(1,6),6-(1,6),30-(7,8,8,8,8)]
    54      13.844034      13.844034      13.844034    7[6-(1,7),6-(6,6),30-(7,8,8)]
    55       4.902593       4.902593       4.902593    7[6-(1,6),6-(1,6)]
    56       3.344639       3.344639       3.344639    7[6-(1,7),6-(6,6),30-(7,8,8)]
    57       5.915952       5.915952       5.915952    7[6-(1,6),6-(1,6),30-(7,8,8,8,8)]
    58       3.011211       3.011211       3.011211    7[6-(1,7),6-(6,6),30-(7,8,8)]
    59      11.952652      11.952652      11.952652    7[6-(1,6),6-(1,6)]
    60      11.943169      11.943169      11.943169    8[6-(6,8),30-(7,7,8,8,8)]
    61       11.54724       11.54724       11.54724    8[6-(6,8),30-(7,7,8)]
    62       2.315601       2.315601       2.315601    8[6-(6,8),30-(7,7,8,8,8)]
    63       2.558408       2.558408       2.558408    8[6-(6,8),30-(7,7,8)]
    64       4.912076       4.912076       4.912076    8[6-(6,8),30-(7,7,8,8,8)]
    65       5.308005       5.308005       5.308005    8[6-(6,8),30-(7,7,8)]
    66      14.539644      14.539644      14.539644    8[6-(6,8),30-(7,7,8,8,8)]
    67      14.296837      14.296837      14.296837    8[6-(6,8),30-(7,7,8)]
