# Supplementary material for: A collection of forcefield precursors for metal–organic frameworks
Source: RSC Adv. 2019 Nov 13;9(63):36492–507. doi: 10.1039/c9ra07327b (PMC9075174; doi:10.1039/c9ra07327b)
Supplement: RA-009-C9RA07327B-s2821 [file RA-009-C9RA07327B-s2821.txt]

XEDGIY_clean

14.306000    0.000000    0.000000
0.000000    19.509000    0.000000
-6.102263    0.000000    35.968023

     1       5.517624       5.517624       5.517624    48[8-(6),8-(6),8-(6),8-(6),8-(6)]
     2       2.349136       2.349136       2.349136    48[8-(6),8-(6),8-(6),8-(6),8-(6)]
     3       1.595834       1.595834       1.595834    48[8-(6),8-(6)]
     4       8.568756       8.568756       8.568756    48[8-(6),8-(6),8-(6),8-(6),8-(6)]
     5       5.400267       5.400267       5.400267    48[8-(6),8-(6),8-(6),8-(6),8-(6)]
     6      -1.455298      -1.455298      -1.455298    48[8-(6),8-(6)]
     7      -0.365019      -0.365019      -0.365019    48[8-(6),8-(6),8-(6),8-(6),8-(6)]
     8        2.80347        2.80347        2.80347    48[8-(6),8-(6),8-(6),8-(6),8-(6)]
     9       9.659035       9.659035       9.659035    48[8-(6),8-(6)]
    10       2.686113       2.686113       2.686113    48[8-(6),8-(6),8-(6),8-(6),8-(6)]
    11       5.854601       5.854601       5.854601    48[8-(6),8-(6),8-(6),8-(6),8-(6)]
    12       6.607903       6.607903       6.607903    48[8-(6),8-(6)]
    13       6.358241       6.358241       6.358241    1[6-(6,6)]
    14       3.427173       3.427173       3.427173    1[6-(6,6)]
    15       3.488378       3.488378       3.488378    1[6-(6,6)]
    16       4.429028       4.429028       4.429028    1[6-(6,6)]
    17       7.140374       7.140374       7.140374    1[6-(6,6)]
    18       7.125947       7.125947       7.125947    1[6-(6,6)]
    19        3.50868        3.50868        3.50868    1[6-(6,6)]
    20       3.767836       3.767836       3.767836    1[6-(6,6)]
    21       5.989002       5.989002       5.989002    1[6-(6,6)]
    22       4.777375       4.777375       4.777375    1[6-(6,6)]
    23       7.201523       7.201523       7.201523    1[6-(6,6)]
    24        7.02141        7.02141        7.02141    1[6-(6,6)]
    25       4.879752       4.879752       4.879752    1[6-(6,6)]
    26       7.303416       7.303416       7.303416    1[6-(6,6)]
    27       7.146631       7.146631       7.146631    1[6-(6,6)]
    28       4.357952       4.357952       4.357952    1[6-(6,6)]
    29       4.550482       4.550482       4.550482    1[6-(6,6)]
    30       6.737077       6.737077       6.737077    1[6-(6,6)]
    31       5.956145       5.956145       5.956145    1[6-(6,6)]
    32       5.802152       5.802152       5.802152    1[6-(6,6)]
    33       5.850292       5.850292       5.850292    1[6-(6,6)]
    34       5.121444       5.121444       5.121444    1[6-(6,6)]
    35       4.603695       4.603695       4.603695    1[6-(6,6)]
    36       2.787849       2.787849       2.787849    1[6-(6,6)]
    37       1.574628       1.574628       1.574628    1[6-(6,6)]
    38       1.093695       1.093695       1.093695    1[6-(6,6)]
    39       3.345935       3.345935       3.345935    1[6-(6,6)]
    40        1.29703        1.29703        1.29703    1[6-(6,6)]
    41       4.393629       4.393629       4.393629    1[6-(6,6)]
    42       4.435315       4.435315       4.435315    1[6-(6,6)]
    43       0.341445       0.341445       0.341445    1[6-(6,6)]
    44       0.369568       0.369568       0.369568    1[6-(6,6)]
    45       3.372067       3.372067       3.372067    1[6-(6,6)]
    46       6.219929       6.219929       6.219929    1[6-(6,6)]
    47        7.06446        7.06446        7.06446    1[6-(6,6)]
    48       8.541218       8.541218       8.541218    1[6-(6,6)]
    49       8.536213       8.536213       8.536213    1[6-(6,6)]
    50      -3.616047      -3.616047      -3.616047    1[6-(6,6)]
    51      -4.305524      -4.305524      -4.305524    1[6-(6,6)]
    52       2.135535       2.135535       2.135535    1[6-(6,6)]
    53      -4.541988      -4.541988      -4.541988    1[6-(6,6)]
    54      -4.298915      -4.298915      -4.298915    1[6-(6,6)]
    55       9.409373       9.409373       9.409373    1[6-(6,6)]
    56       6.478304       6.478304       6.478304    1[6-(6,6)]
    57       6.539509       6.539509       6.539509    1[6-(6,6)]
    58        7.48016        7.48016        7.48016    1[6-(6,6)]
    59      10.191506      10.191506      10.191506    1[6-(6,6)]
    60      10.177079      10.177079      10.177079    1[6-(6,6)]
    61       6.559811       6.559811       6.559811    1[6-(6,6)]
    62       6.818967       6.818967       6.818967    1[6-(6,6)]
    63       9.040133       9.040133       9.040133    1[6-(6,6)]
    64       7.828506       7.828506       7.828506    1[6-(6,6)]
    65      10.252655      10.252655      10.252655    1[6-(6,6)]
    66      10.072541      10.072541      10.072541    1[6-(6,6)]
    67       1.828621       1.828621       1.828621    1[6-(6,6)]
    68       4.252284       4.252284       4.252284    1[6-(6,6)]
    69       4.095499       4.095499       4.095499    1[6-(6,6)]
    70        1.30682        1.30682        1.30682    1[6-(6,6)]
    71        1.49935        1.49935        1.49935    1[6-(6,6)]
    72       3.685945       3.685945       3.685945    1[6-(6,6)]
    73       9.007277       9.007277       9.007277    1[6-(6,6)]
    74       2.751021       2.751021       2.751021    1[6-(6,6)]
    75        2.79916        2.79916        2.79916    1[6-(6,6)]
    76       2.070312       2.070312       2.070312    1[6-(6,6)]
    77       1.552564       1.552564       1.552564    1[6-(6,6)]
    78      -0.263282      -0.263282      -0.263282    1[6-(6,6)]
    79      -1.476504      -1.476504      -1.476504    1[6-(6,6)]
    80      -1.957437      -1.957437      -1.957437    1[6-(6,6)]
    81       0.294804       0.294804       0.294804    1[6-(6,6)]
    82      -1.754101      -1.754101      -1.754101    1[6-(6,6)]
    83       1.342497       1.342497       1.342497    1[6-(6,6)]
    84       1.384183       1.384183       1.384183    1[6-(6,6)]
    85      -2.709686      -2.709686      -2.709686    1[6-(6,6)]
    86      -2.681564      -2.681564      -2.681564    1[6-(6,6)]
    87       0.320935       0.320935       0.320935    1[6-(6,6)]
    88        9.27106        9.27106        9.27106    1[6-(6,6)]
    89      10.115592      10.115592      10.115592    1[6-(6,6)]
    90       11.59235       11.59235       11.59235    1[6-(6,6)]
    91      11.587345      11.587345      11.587345    1[6-(6,6)]
    92      -0.564916      -0.564916      -0.564916    1[6-(6,6)]
    93      -1.254393      -1.254393      -1.254393    1[6-(6,6)]
    94      -0.915596      -0.915596      -0.915596    1[6-(6,6)]
    95      -1.490857      -1.490857      -1.490857    1[6-(6,6)]
    96      -1.247784      -1.247784      -1.247784    1[6-(6,6)]
    97      -1.205636      -1.205636      -1.205636    1[6-(6,6)]
    98       1.725433       1.725433       1.725433    1[6-(6,6)]
    99       1.664228       1.664228       1.664228    1[6-(6,6)]
   100       0.723577       0.723577       0.723577    1[6-(6,6)]
   101      -1.987769      -1.987769      -1.987769    1[6-(6,6)]
   102      -1.973342      -1.973342      -1.973342    1[6-(6,6)]
   103       1.643926       1.643926       1.643926    1[6-(6,6)]
   104        1.38477        1.38477        1.38477    1[6-(6,6)]
   105      -0.836396      -0.836396      -0.836396    1[6-(6,6)]
   106       0.375231       0.375231       0.375231    1[6-(6,6)]
   107      -2.048918      -2.048918      -2.048918    1[6-(6,6)]
   108      -1.868804      -1.868804      -1.868804    1[6-(6,6)]
   109       6.375116       6.375116       6.375116    1[6-(6,6)]
   110       3.951453       3.951453       3.951453    1[6-(6,6)]
   111       4.108238       4.108238       4.108238    1[6-(6,6)]
   112       6.896917       6.896917       6.896917    1[6-(6,6)]
   113       6.704387       6.704387       6.704387    1[6-(6,6)]
   114       4.517792       4.517792       4.517792    1[6-(6,6)]
   115       -0.80354       -0.80354       -0.80354    1[6-(6,6)]
   116       5.452716       5.452716       5.452716    1[6-(6,6)]
   117       5.404577       5.404577       5.404577    1[6-(6,6)]
   118       6.133425       6.133425       6.133425    1[6-(6,6)]
   119       6.651173       6.651173       6.651173    1[6-(6,6)]
   120       8.467019       8.467019       8.467019    1[6-(6,6)]
   121       9.680241       9.680241       9.680241    1[6-(6,6)]
   122      10.161174      10.161174      10.161174    1[6-(6,6)]
   123       7.908933       7.908933       7.908933    1[6-(6,6)]
   124       9.957838       9.957838       9.957838    1[6-(6,6)]
   125        6.86124        6.86124        6.86124    1[6-(6,6)]
   126       6.819554       6.819554       6.819554    1[6-(6,6)]
   127      10.913423      10.913423      10.913423    1[6-(6,6)]
   128      10.885301      10.885301      10.885301    1[6-(6,6)]
   129       7.882802       7.882802       7.882802    1[6-(6,6)]
   130      -1.067323      -1.067323      -1.067323    1[6-(6,6)]
   131      -1.911855      -1.911855      -1.911855    1[6-(6,6)]
   132      -3.388613      -3.388613      -3.388613    1[6-(6,6)]
   133      -3.383608      -3.383608      -3.383608    1[6-(6,6)]
   134       8.768653       8.768653       8.768653    1[6-(6,6)]
   135        9.45813        9.45813        9.45813    1[6-(6,6)]
   136       9.119333       9.119333       9.119333    1[6-(6,6)]
   137       9.694594       9.694594       9.694594    1[6-(6,6)]
   138       9.451521       9.451521       9.451521    1[6-(6,6)]
   139       1.845496       1.845496       1.845496    1[6-(6,6)]
   140       4.776564       4.776564       4.776564    1[6-(6,6)]
   141       4.715359       4.715359       4.715359    1[6-(6,6)]
   142       3.774709       3.774709       3.774709    1[6-(6,6)]
   143       1.063363       1.063363       1.063363    1[6-(6,6)]
   144        1.07779        1.07779        1.07779    1[6-(6,6)]
   145       4.695057       4.695057       4.695057    1[6-(6,6)]
   146       4.435901       4.435901       4.435901    1[6-(6,6)]
   147       2.214735       2.214735       2.214735    1[6-(6,6)]
   148       3.426362       3.426362       3.426362    1[6-(6,6)]
   149       1.002214       1.002214       1.002214    1[6-(6,6)]
   150       1.182327       1.182327       1.182327    1[6-(6,6)]
   151       3.323985       3.323985       3.323985    1[6-(6,6)]
   152       0.900321       0.900321       0.900321    1[6-(6,6)]
   153       1.057106       1.057106       1.057106    1[6-(6,6)]
   154       3.845785       3.845785       3.845785    1[6-(6,6)]
   155       3.653255       3.653255       3.653255    1[6-(6,6)]
   156        1.46666        1.46666        1.46666    1[6-(6,6)]
   157       2.247592       2.247592       2.247592    1[6-(6,6)]
   158       2.401585       2.401585       2.401585    1[6-(6,6)]
   159       2.353445       2.353445       2.353445    1[6-(6,6)]
   160       3.082293       3.082293       3.082293    1[6-(6,6)]
   161       3.600042       3.600042       3.600042    1[6-(6,6)]
   162       5.415888       5.415888       5.415888    1[6-(6,6)]
   163       6.629109       6.629109       6.629109    1[6-(6,6)]
   164       7.110042       7.110042       7.110042    1[6-(6,6)]
   165       4.857802       4.857802       4.857802    1[6-(6,6)]
   166       6.906707       6.906707       6.906707    1[6-(6,6)]
   167       3.810108       3.810108       3.810108    1[6-(6,6)]
   168       3.768422       3.768422       3.768422    1[6-(6,6)]
   169       7.862292       7.862292       7.862292    1[6-(6,6)]
   170       7.834169       7.834169       7.834169    1[6-(6,6)]
   171        4.83167        4.83167        4.83167    1[6-(6,6)]
   172       1.983808       1.983808       1.983808    1[6-(6,6)]
   173       1.139277       1.139277       1.139277    1[6-(6,6)]
   174      -0.337481      -0.337481      -0.337481    1[6-(6,6)]
   175      -0.332476      -0.332476      -0.332476    1[6-(6,6)]
   176      11.819784      11.819784      11.819784    1[6-(6,6)]
   177      12.509261      12.509261      12.509261    1[6-(6,6)]
   178       6.068202       6.068202       6.068202    1[6-(6,6)]
   179      12.745725      12.745725      12.745725    1[6-(6,6)]
   180      12.502652      12.502652      12.502652    1[6-(6,6)]
   181         5.0972         5.0972         5.0972    6[6-(6,6),8-(48),8-(48)]
   182       4.990283       4.990283       4.990283    6[6-(1,6),6-(1,6),6-(8,8)]
   183       5.783823       5.783823       5.783823    6[1-(0),6-(6,6),6-(6,6)]
   184       5.789699       5.789699       5.789699    6[6-(1,6),6-(1,6),6-(6,6)]
   185       4.942219       4.942219       4.942219    6[6-(1,6),6-(1,6),6-(6,6)]
   186       4.043471       4.043471       4.043471    6[1-(0),6-(1,6),6-(6,6)]
   187       4.080121       4.080121       4.080121    6[1-(0),6-(1,6),6-(6,6)]
   188       4.978957       4.978957       4.978957    6[1-(0),6-(6,6),6-(6,6)]
   189       5.803211       5.803211       5.803211    6[6-(1,6),6-(1,6),6-(6,6)]
   190       6.594423       6.594423       6.594423    6[1-(0),6-(1,6),6-(6,6)]
   191       6.583775       6.583775       6.583775    6[1-(0),6-(1,6),6-(6,6)]
   192       4.595096       4.595096       4.595096    6[6-(6,6),8-(48),8-(48)]
   193       4.737598       4.737598       4.737598    6[6-(1,6),6-(1,6),6-(8,8)]
   194       4.073677       4.073677       4.073677    6[1-(0),6-(1,6),6-(6,6)]
   195       4.226417       4.226417       4.226417    6[1-(0),6-(1,6),6-(6,6)]
   196       5.067215       5.067215       5.067215    6[6-(1,6),6-(1,6),6-(6,6)]
   197        5.74094        5.74094        5.74094    6[6-(1,6),6-(1,6),6-(6,6)]
   198       5.543635       5.543635       5.543635    6[1-(0),6-(6,6),6-(6,6)]
   199       5.204232       5.204232       5.204232    6[1-(0),6-(6,6),6-(6,6)]
   200       5.932568       5.932568       5.932568    6[6-(1,6),6-(1,6),6-(6,6)]
   201       6.646146       6.646146       6.646146    6[1-(0),6-(1,6),6-(6,6)]
   202       6.548977       6.548977       6.548977    6[1-(0),6-(1,6),6-(6,6)]
   203       5.863201       5.863201       5.863201    6[6-(6,6),8-(48),8-(48)]
   204       5.965003       5.965003       5.965003    6[6-(1,6),6-(1,6),6-(8,8)]
   205       5.362086       5.362086       5.362086    6[1-(0),6-(6,6),6-(6,6)]
   206       5.446762       5.446762       5.446762    6[6-(1,6),6-(1,6),6-(6,6)]
   207        6.18301        6.18301        6.18301    6[6-(1,6),6-(1,6),6-(6,6)]
   208       6.808349       6.808349       6.808349    6[1-(0),6-(1,6),6-(6,6)]
   209       6.707915       6.707915       6.707915    6[1-(0),6-(1,6),6-(6,6)]
   210       4.852443       4.852443       4.852443    6[1-(0),6-(1,6),6-(6,6)]
   211       4.970593       4.970593       4.970593    6[1-(0),6-(1,6),6-(6,6)]
   212        5.68496        5.68496        5.68496    6[6-(1,6),6-(1,6),6-(6,6)]
   213       6.276989       6.276989       6.276989    6[1-(0),6-(6,6),6-(6,6)]
   214       5.853265       5.853265       5.853265    6[6-(1,6),6-(1,6),6-(6,6)]
   215       5.910933       5.910933       5.910933    6[1-(0),6-(6,6),6-(6,6)]
   216       5.903858       5.903858       5.903858    6[6-(1,6),6-(1,6),6-(6,6)]
   217        5.82504        5.82504        5.82504    6[1-(0),6-(6,6),6-(6,6)]
   218       5.778593       5.778593       5.778593    6[6-(1,6),6-(1,6),6-(6,6)]
   219       5.830003       5.830003       5.830003    6[1-(0),6-(6,6),6-(6,6)]
   220       4.285324       4.285324       4.285324    6[6-(6,6),8-(48),8-(48)]
   221       3.949191       3.949191       3.949191    6[6-(1,6),6-(1,6),6-(8,8)]
   222       4.523417       4.523417       4.523417    6[1-(0),6-(1,6),6-(6,6)]
   223       4.224568       4.224568       4.224568    6[1-(0),6-(1,6),6-(6,6)]
   224       3.349791       3.349791       3.349791    6[6-(1,6),6-(1,6),6-(6,6)]
   225       2.831596       2.831596       2.831596    6[6-(1,6),6-(1,6),6-(6,6)]
   226       3.147104       3.147104       3.147104    6[1-(0),6-(6,6),6-(6,6)]
   227        1.96185        1.96185        1.96185    6[1-(0),6-(1,6),6-(6,6)]
   228       1.668838       1.668838       1.668838    6[1-(0),6-(1,6),6-(6,6)]
   229       2.202669       2.202669       2.202669    6[6-(1,6),6-(1,6),6-(6,6)]
   230       3.008411       3.008411       3.008411    6[1-(0),6-(6,6),6-(6,6)]
   231       2.806954       2.806954       2.806954    6[6-(6,6),8-(48),8-(48)]
   232       2.843279       2.843279       2.843279    6[6-(1,6),6-(1,6),6-(8,8)]
   233       1.923232       1.923232       1.923232    6[1-(0),6-(6,6),6-(6,6)]
   234       1.885639       1.885639       1.885639    6[6-(1,6),6-(1,6),6-(6,6)]
   235       2.801771       2.801771       2.801771    6[6-(1,6),6-(1,6),6-(6,6)]
   236       3.763692       3.763692       3.763692    6[1-(0),6-(1,6),6-(6,6)]
   237       3.777873       3.777873       3.777873    6[1-(0),6-(1,6),6-(6,6)]
   238       0.972847       0.972847       0.972847    6[1-(0),6-(1,6),6-(6,6)]
   239        0.97923        0.97923        0.97923    6[1-(0),6-(1,6),6-(6,6)]
   240       1.879232       1.879232       1.879232    6[6-(1,6),6-(1,6),6-(6,6)]
   241       2.769074       2.769074       2.769074    6[1-(0),6-(6,6),6-(6,6)]
   242       6.682686       6.682686       6.682686    6[6-(6,6),8-(48),8-(48)]
   243       7.282684       7.282684       7.282684    6[6-(1,6),6-(1,6),6-(8,8)]
   244       6.864016       6.864016       6.864016    6[1-(0),6-(1,6),6-(6,6)]
   245       7.358977       7.358977       7.358977    6[1-(0),6-(1,6),6-(6,6)]
   246       8.318629       8.318629       8.318629    6[6-(1,6),6-(1,6),6-(6,6)]
   247       8.764207       8.764207       8.764207    6[6-(1,6),6-(1,6),6-(6,6)]
   248          8.247          8.247          8.247    6[1-(0),6-(6,6),6-(6,6)]
   249       -5.51347       -5.51347       -5.51347    6[1-(0),6-(6,6),6-(6,6)]
   250      -4.701387      -4.701387      -4.701387    6[6-(1,6),6-(1,6),6-(6,6)]
   251      -4.225915      -4.225915      -4.225915    6[1-(0),6-(1,6),6-(6,6)]
   252       -4.64184       -4.64184       -4.64184    6[1-(0),6-(1,6),6-(6,6)]
   253       1.997595       1.997595       1.997595    6[6-(1,6),6-(1,6),6-(6,6)]
   254          2.018          2.018          2.018    6[1-(0),6-(6,6),6-(6,6)]
   255        1.86676        1.86676        1.86676    6[6-(1,6),6-(1,6),6-(6,6)]
   256      -4.424817      -4.424817      -4.424817    6[1-(0),6-(6,6),6-(6,6)]
   257      -4.449344      -4.449344      -4.449344    6[6-(1,6),6-(1,6),6-(6,6)]
   258      -4.287256      -4.287256      -4.287256    6[1-(0),6-(6,6),6-(6,6)]
   259       8.148332       8.148332       8.148332    6[6-(6,6),8-(48),8-(48)]
   260       8.041414       8.041414       8.041414    6[6-(1,6),6-(1,6),6-(8,8)]
   261       8.834955       8.834955       8.834955    6[1-(0),6-(6,6),6-(6,6)]
   262        8.84083        8.84083        8.84083    6[6-(1,6),6-(1,6),6-(6,6)]
   263        7.99335        7.99335        7.99335    6[6-(1,6),6-(1,6),6-(6,6)]
   264       7.094602       7.094602       7.094602    6[1-(0),6-(1,6),6-(6,6)]
   265       7.131252       7.131252       7.131252    6[1-(0),6-(1,6),6-(6,6)]
   266       8.030088       8.030088       8.030088    6[1-(0),6-(6,6),6-(6,6)]
   267       8.854343       8.854343       8.854343    6[6-(1,6),6-(1,6),6-(6,6)]
   268       9.645555       9.645555       9.645555    6[1-(0),6-(1,6),6-(6,6)]
   269       9.634907       9.634907       9.634907    6[1-(0),6-(1,6),6-(6,6)]
   270       7.646228       7.646228       7.646228    6[6-(6,6),8-(48),8-(48)]
   271        7.78873        7.78873        7.78873    6[6-(1,6),6-(1,6),6-(8,8)]
   272       7.124809       7.124809       7.124809    6[1-(0),6-(1,6),6-(6,6)]
   273       7.277549       7.277549       7.277549    6[1-(0),6-(1,6),6-(6,6)]
   274       8.118347       8.118347       8.118347    6[6-(1,6),6-(1,6),6-(6,6)]
   275       8.792072       8.792072       8.792072    6[6-(1,6),6-(1,6),6-(6,6)]
   276       8.594766       8.594766       8.594766    6[1-(0),6-(6,6),6-(6,6)]
   277       8.255363       8.255363       8.255363    6[1-(0),6-(6,6),6-(6,6)]
   278       8.983699       8.983699       8.983699    6[6-(1,6),6-(1,6),6-(6,6)]
   279       9.697278       9.697278       9.697278    6[1-(0),6-(1,6),6-(6,6)]
   280       9.600108       9.600108       9.600108    6[1-(0),6-(1,6),6-(6,6)]
   281       2.812069       2.812069       2.812069    6[6-(6,6),8-(48),8-(48)]
   282       2.913871       2.913871       2.913871    6[6-(1,6),6-(1,6),6-(8,8)]
   283       2.310955       2.310955       2.310955    6[1-(0),6-(6,6),6-(6,6)]
   284       2.395631       2.395631       2.395631    6[6-(1,6),6-(1,6),6-(6,6)]
   285       3.131879       3.131879       3.131879    6[6-(1,6),6-(1,6),6-(6,6)]
   286       3.757217       3.757217       3.757217    6[1-(0),6-(1,6),6-(6,6)]
   287       3.656784       3.656784       3.656784    6[1-(0),6-(1,6),6-(6,6)]
   288       1.801311       1.801311       1.801311    6[1-(0),6-(1,6),6-(6,6)]
   289       1.919461       1.919461       1.919461    6[1-(0),6-(1,6),6-(6,6)]
   290       2.633829       2.633829       2.633829    6[6-(1,6),6-(1,6),6-(6,6)]
   291       3.225857       3.225857       3.225857    6[1-(0),6-(6,6),6-(6,6)]
   292       8.904397       8.904397       8.904397    6[6-(1,6),6-(1,6),6-(6,6)]
   293       8.962065       8.962065       8.962065    6[1-(0),6-(6,6),6-(6,6)]
   294        8.95499        8.95499        8.95499    6[6-(1,6),6-(1,6),6-(6,6)]
   295       2.773908       2.773908       2.773908    6[1-(0),6-(6,6),6-(6,6)]
   296       2.727461       2.727461       2.727461    6[6-(1,6),6-(1,6),6-(6,6)]
   297       2.778872       2.778872       2.778872    6[1-(0),6-(6,6),6-(6,6)]
   298       1.234192       1.234192       1.234192    6[6-(6,6),8-(48),8-(48)]
   299        0.89806        0.89806        0.89806    6[6-(1,6),6-(1,6),6-(8,8)]
   300       1.472286       1.472286       1.472286    6[1-(0),6-(1,6),6-(6,6)]
   301       1.173437       1.173437       1.173437    6[1-(0),6-(1,6),6-(6,6)]
   302        0.29866        0.29866        0.29866    6[6-(1,6),6-(1,6),6-(6,6)]
   303      -0.219536      -0.219536      -0.219536    6[6-(1,6),6-(1,6),6-(6,6)]
   304       0.095972       0.095972       0.095972    6[1-(0),6-(6,6),6-(6,6)]
   305      -1.089282      -1.089282      -1.089282    6[1-(0),6-(1,6),6-(6,6)]
   306      -1.382293      -1.382293      -1.382293    6[1-(0),6-(1,6),6-(6,6)]
   307      -0.848463      -0.848463      -0.848463    6[6-(1,6),6-(1,6),6-(6,6)]
   308      -0.042721      -0.042721      -0.042721    6[1-(0),6-(6,6),6-(6,6)]
   309      -0.244177      -0.244177      -0.244177    6[6-(6,6),8-(48),8-(48)]
   310      -0.207853      -0.207853      -0.207853    6[6-(1,6),6-(1,6),6-(8,8)]
   311        -1.1279        -1.1279        -1.1279    6[1-(0),6-(6,6),6-(6,6)]
   312      -1.165492      -1.165492      -1.165492    6[6-(1,6),6-(1,6),6-(6,6)]
   313      -0.249361      -0.249361      -0.249361    6[6-(1,6),6-(1,6),6-(6,6)]
   314        0.71256        0.71256        0.71256    6[1-(0),6-(1,6),6-(6,6)]
   315       0.726741       0.726741       0.726741    6[1-(0),6-(1,6),6-(6,6)]
   316      -2.078284      -2.078284      -2.078284    6[1-(0),6-(1,6),6-(6,6)]
   317      -2.071901      -2.071901      -2.071901    6[1-(0),6-(1,6),6-(6,6)]
   318        -1.1719        -1.1719        -1.1719    6[6-(1,6),6-(1,6),6-(6,6)]
   319      -0.282058      -0.282058      -0.282058    6[1-(0),6-(6,6),6-(6,6)]
   320       9.733817       9.733817       9.733817    6[6-(6,6),8-(48),8-(48)]
   321      10.333815      10.333815      10.333815    6[6-(1,6),6-(1,6),6-(8,8)]
   322       9.915147       9.915147       9.915147    6[1-(0),6-(1,6),6-(6,6)]
   323      10.410108      10.410108      10.410108    6[1-(0),6-(1,6),6-(6,6)]
   324       11.36976       11.36976       11.36976    6[6-(1,6),6-(1,6),6-(6,6)]
   325      11.815338      11.815338      11.815338    6[6-(1,6),6-(1,6),6-(6,6)]
   326      11.298132      11.298132      11.298132    6[1-(0),6-(6,6),6-(6,6)]
   327      -2.462338      -2.462338      -2.462338    6[1-(0),6-(6,6),6-(6,6)]
   328      -1.650255      -1.650255      -1.650255    6[6-(1,6),6-(1,6),6-(6,6)]
   329      -1.174783      -1.174783      -1.174783    6[1-(0),6-(1,6),6-(6,6)]
   330      -1.590709      -1.590709      -1.590709    6[1-(0),6-(1,6),6-(6,6)]
   331      -1.053536      -1.053536      -1.053536    6[6-(1,6),6-(1,6),6-(6,6)]
   332      -1.033131      -1.033131      -1.033131    6[1-(0),6-(6,6),6-(6,6)]
   333      -1.184372      -1.184372      -1.184372    6[6-(1,6),6-(1,6),6-(6,6)]
   334      -1.373685      -1.373685      -1.373685    6[1-(0),6-(6,6),6-(6,6)]
   335      -1.398212      -1.398212      -1.398212    6[6-(1,6),6-(1,6),6-(6,6)]
   336      -1.236124      -1.236124      -1.236124    6[1-(0),6-(6,6),6-(6,6)]
   337       0.055405       0.055405       0.055405    6[6-(6,6),8-(48),8-(48)]
   338       0.162323       0.162323       0.162323    6[6-(1,6),6-(1,6),6-(8,8)]
   339      -0.631218      -0.631218      -0.631218    6[1-(0),6-(6,6),6-(6,6)]
   340      -0.637093      -0.637093      -0.637093    6[6-(1,6),6-(1,6),6-(6,6)]
   341       0.210387       0.210387       0.210387    6[6-(1,6),6-(1,6),6-(6,6)]
   342       1.109135       1.109135       1.109135    6[1-(0),6-(1,6),6-(6,6)]
   343       1.072485       1.072485       1.072485    6[1-(0),6-(1,6),6-(6,6)]
   344       0.173649       0.173649       0.173649    6[1-(0),6-(6,6),6-(6,6)]
   345      -0.650606      -0.650606      -0.650606    6[6-(1,6),6-(1,6),6-(6,6)]
   346      -1.441818      -1.441818      -1.441818    6[1-(0),6-(1,6),6-(6,6)]
   347       -1.43117       -1.43117       -1.43117    6[1-(0),6-(1,6),6-(6,6)]
   348       0.557509       0.557509       0.557509    6[6-(6,6),8-(48),8-(48)]
   349       0.415007       0.415007       0.415007    6[6-(1,6),6-(1,6),6-(8,8)]
   350       1.078928       1.078928       1.078928    6[1-(0),6-(1,6),6-(6,6)]
   351       0.926188       0.926188       0.926188    6[1-(0),6-(1,6),6-(6,6)]
   352        0.08539        0.08539        0.08539    6[6-(1,6),6-(1,6),6-(6,6)]
   353      -0.588335      -0.588335      -0.588335    6[6-(1,6),6-(1,6),6-(6,6)]
   354      -0.391029      -0.391029      -0.391029    6[1-(0),6-(6,6),6-(6,6)]
   355      -0.051626      -0.051626      -0.051626    6[1-(0),6-(6,6),6-(6,6)]
   356      -0.779962      -0.779962      -0.779962    6[6-(1,6),6-(1,6),6-(6,6)]
   357      -1.493541      -1.493541      -1.493541    6[1-(0),6-(1,6),6-(6,6)]
   358      -1.396371      -1.396371      -1.396371    6[1-(0),6-(1,6),6-(6,6)]
   359       5.391668       5.391668       5.391668    6[6-(6,6),8-(48),8-(48)]
   360       5.289866       5.289866       5.289866    6[6-(1,6),6-(1,6),6-(8,8)]
   361       5.892782       5.892782       5.892782    6[1-(0),6-(6,6),6-(6,6)]
   362       5.808106       5.808106       5.808106    6[6-(1,6),6-(1,6),6-(6,6)]
   363       5.071858       5.071858       5.071858    6[6-(1,6),6-(1,6),6-(6,6)]
   364        4.44652        4.44652        4.44652    6[1-(0),6-(1,6),6-(6,6)]
   365       4.546953       4.546953       4.546953    6[1-(0),6-(1,6),6-(6,6)]
   366       6.402426       6.402426       6.402426    6[1-(0),6-(1,6),6-(6,6)]
   367       6.284276       6.284276       6.284276    6[1-(0),6-(1,6),6-(6,6)]
   368       5.569908       5.569908       5.569908    6[6-(1,6),6-(1,6),6-(6,6)]
   369        4.97788        4.97788        4.97788    6[1-(0),6-(6,6),6-(6,6)]
   370       -0.70066       -0.70066       -0.70066    6[6-(1,6),6-(1,6),6-(6,6)]
   371      -0.758328      -0.758328      -0.758328    6[1-(0),6-(6,6),6-(6,6)]
   372      -0.751253      -0.751253      -0.751253    6[6-(1,6),6-(1,6),6-(6,6)]
   373       5.429829       5.429829       5.429829    6[1-(0),6-(6,6),6-(6,6)]
   374       5.476276       5.476276       5.476276    6[6-(1,6),6-(1,6),6-(6,6)]
   375       5.424865       5.424865       5.424865    6[1-(0),6-(6,6),6-(6,6)]
   376       6.969545       6.969545       6.969545    6[6-(6,6),8-(48),8-(48)]
   377       7.305677       7.305677       7.305677    6[6-(1,6),6-(1,6),6-(8,8)]
   378       6.731451       6.731451       6.731451    6[1-(0),6-(1,6),6-(6,6)]
   379         7.0303         7.0303         7.0303    6[1-(0),6-(1,6),6-(6,6)]
   380       7.905077       7.905077       7.905077    6[6-(1,6),6-(1,6),6-(6,6)]
   381       8.423273       8.423273       8.423273    6[6-(1,6),6-(1,6),6-(6,6)]
   382       8.107765       8.107765       8.107765    6[1-(0),6-(6,6),6-(6,6)]
   383       9.293019       9.293019       9.293019    6[1-(0),6-(1,6),6-(6,6)]
   384        9.58603        9.58603        9.58603    6[1-(0),6-(1,6),6-(6,6)]
   385         9.0522         9.0522         9.0522    6[6-(1,6),6-(1,6),6-(6,6)]
   386       8.246458       8.246458       8.246458    6[1-(0),6-(6,6),6-(6,6)]
   387       8.447914       8.447914       8.447914    6[6-(6,6),8-(48),8-(48)]
   388        8.41159        8.41159        8.41159    6[6-(1,6),6-(1,6),6-(8,8)]
   389       9.331637       9.331637       9.331637    6[1-(0),6-(6,6),6-(6,6)]
   390       9.369229       9.369229       9.369229    6[6-(1,6),6-(1,6),6-(6,6)]
   391       8.453098       8.453098       8.453098    6[6-(1,6),6-(1,6),6-(6,6)]
   392       7.491177       7.491177       7.491177    6[1-(0),6-(1,6),6-(6,6)]
   393       7.476996       7.476996       7.476996    6[1-(0),6-(1,6),6-(6,6)]
   394      10.282021      10.282021      10.282021    6[1-(0),6-(1,6),6-(6,6)]
   395      10.275638      10.275638      10.275638    6[1-(0),6-(1,6),6-(6,6)]
   396       9.375637       9.375637       9.375637    6[6-(1,6),6-(1,6),6-(6,6)]
   397       8.485795       8.485795       8.485795    6[1-(0),6-(6,6),6-(6,6)]
   398       -1.53008       -1.53008       -1.53008    6[6-(6,6),8-(48),8-(48)]
   399      -2.130078      -2.130078      -2.130078    6[6-(1,6),6-(1,6),6-(8,8)]
   400       -1.71141       -1.71141       -1.71141    6[1-(0),6-(1,6),6-(6,6)]
   401      -2.206371      -2.206371      -2.206371    6[1-(0),6-(1,6),6-(6,6)]
   402      -3.166023      -3.166023      -3.166023    6[6-(1,6),6-(1,6),6-(6,6)]
   403      -3.611601      -3.611601      -3.611601    6[6-(1,6),6-(1,6),6-(6,6)]
   404      -3.094395      -3.094395      -3.094395    6[1-(0),6-(6,6),6-(6,6)]
   405      -3.639925      -3.639925      -3.639925    6[1-(0),6-(6,6),6-(6,6)]
   406       9.853992       9.853992       9.853992    6[6-(1,6),6-(1,6),6-(6,6)]
   407        9.37852        9.37852        9.37852    6[1-(0),6-(1,6),6-(6,6)]
   408       9.794446       9.794446       9.794446    6[1-(0),6-(1,6),6-(6,6)]
   409       9.257273       9.257273       9.257273    6[6-(1,6),6-(1,6),6-(6,6)]
   410       9.236868       9.236868       9.236868    6[1-(0),6-(6,6),6-(6,6)]
   411       9.388109       9.388109       9.388109    6[6-(1,6),6-(1,6),6-(6,6)]
   412       9.577422       9.577422       9.577422    6[1-(0),6-(6,6),6-(6,6)]
   413       9.601949       9.601949       9.601949    6[6-(1,6),6-(1,6),6-(6,6)]
   414       9.439861       9.439861       9.439861    6[1-(0),6-(6,6),6-(6,6)]
   415       3.106537       3.106537       3.106537    6[6-(6,6),8-(48),8-(48)]
   416       3.213454       3.213454       3.213454    6[6-(1,6),6-(1,6),6-(8,8)]
   417       2.419914       2.419914       2.419914    6[1-(0),6-(6,6),6-(6,6)]
   418       2.414038       2.414038       2.414038    6[6-(1,6),6-(1,6),6-(6,6)]
   419       3.261518       3.261518       3.261518    6[6-(1,6),6-(1,6),6-(6,6)]
   420       4.160266       4.160266       4.160266    6[1-(0),6-(1,6),6-(6,6)]
   421       4.123616       4.123616       4.123616    6[1-(0),6-(1,6),6-(6,6)]
   422        3.22478        3.22478        3.22478    6[1-(0),6-(6,6),6-(6,6)]
   423       2.400526       2.400526       2.400526    6[6-(1,6),6-(1,6),6-(6,6)]
   424       1.609314       1.609314       1.609314    6[1-(0),6-(1,6),6-(6,6)]
   425       1.619962       1.619962       1.619962    6[1-(0),6-(1,6),6-(6,6)]
   426       3.608641       3.608641       3.608641    6[6-(6,6),8-(48),8-(48)]
   427       3.466139       3.466139       3.466139    6[6-(1,6),6-(1,6),6-(8,8)]
   428        4.13006        4.13006        4.13006    6[1-(0),6-(1,6),6-(6,6)]
   429        3.97732        3.97732        3.97732    6[1-(0),6-(1,6),6-(6,6)]
   430       3.136522       3.136522       3.136522    6[6-(1,6),6-(1,6),6-(6,6)]
   431       2.462797       2.462797       2.462797    6[6-(1,6),6-(1,6),6-(6,6)]
   432       2.660102       2.660102       2.660102    6[1-(0),6-(6,6),6-(6,6)]
   433       2.999505       2.999505       2.999505    6[1-(0),6-(6,6),6-(6,6)]
   434       2.271169       2.271169       2.271169    6[6-(1,6),6-(1,6),6-(6,6)]
   435       1.557591       1.557591       1.557591    6[1-(0),6-(1,6),6-(6,6)]
   436        1.65476        1.65476        1.65476    6[1-(0),6-(1,6),6-(6,6)]
   437       2.340536       2.340536       2.340536    6[6-(6,6),8-(48),8-(48)]
   438       2.238734       2.238734       2.238734    6[6-(1,6),6-(1,6),6-(8,8)]
   439       2.841651       2.841651       2.841651    6[1-(0),6-(6,6),6-(6,6)]
   440       2.756975       2.756975       2.756975    6[6-(1,6),6-(1,6),6-(6,6)]
   441       2.020727       2.020727       2.020727    6[6-(1,6),6-(1,6),6-(6,6)]
   442       1.395388       1.395388       1.395388    6[1-(0),6-(1,6),6-(6,6)]
   443       1.495822       1.495822       1.495822    6[1-(0),6-(1,6),6-(6,6)]
   444       3.351294       3.351294       3.351294    6[1-(0),6-(1,6),6-(6,6)]
   445       3.233144       3.233144       3.233144    6[1-(0),6-(1,6),6-(6,6)]
   446       2.518777       2.518777       2.518777    6[6-(1,6),6-(1,6),6-(6,6)]
   447       1.926748       1.926748       1.926748    6[1-(0),6-(6,6),6-(6,6)]
   448       2.350472       2.350472       2.350472    6[6-(1,6),6-(1,6),6-(6,6)]
   449       2.292804       2.292804       2.292804    6[1-(0),6-(6,6),6-(6,6)]
   450       2.299879       2.299879       2.299879    6[6-(1,6),6-(1,6),6-(6,6)]
   451       2.378697       2.378697       2.378697    6[1-(0),6-(6,6),6-(6,6)]
   452       2.425144       2.425144       2.425144    6[6-(1,6),6-(1,6),6-(6,6)]
   453       2.373734       2.373734       2.373734    6[1-(0),6-(6,6),6-(6,6)]
   454       3.918413       3.918413       3.918413    6[6-(6,6),8-(48),8-(48)]
   455       4.254546       4.254546       4.254546    6[6-(1,6),6-(1,6),6-(8,8)]
   456        3.68032        3.68032        3.68032    6[1-(0),6-(1,6),6-(6,6)]
   457       3.979169       3.979169       3.979169    6[1-(0),6-(1,6),6-(6,6)]
   458       4.853946       4.853946       4.853946    6[6-(1,6),6-(1,6),6-(6,6)]
   459       5.372141       5.372141       5.372141    6[6-(1,6),6-(1,6),6-(6,6)]
   460       5.056633       5.056633       5.056633    6[1-(0),6-(6,6),6-(6,6)]
   461       6.241887       6.241887       6.241887    6[1-(0),6-(1,6),6-(6,6)]
   462       6.534899       6.534899       6.534899    6[1-(0),6-(1,6),6-(6,6)]
   463       6.001068       6.001068       6.001068    6[6-(1,6),6-(1,6),6-(6,6)]
   464       5.195326       5.195326       5.195326    6[1-(0),6-(6,6),6-(6,6)]
   465       5.396783       5.396783       5.396783    6[6-(6,6),8-(48),8-(48)]
   466       5.360458       5.360458       5.360458    6[6-(1,6),6-(1,6),6-(8,8)]
   467       6.280505       6.280505       6.280505    6[1-(0),6-(6,6),6-(6,6)]
   468       6.318098       6.318098       6.318098    6[6-(1,6),6-(1,6),6-(6,6)]
   469       5.401966       5.401966       5.401966    6[6-(1,6),6-(1,6),6-(6,6)]
   470       4.440045       4.440045       4.440045    6[1-(0),6-(1,6),6-(6,6)]
   471       4.425864       4.425864       4.425864    6[1-(0),6-(1,6),6-(6,6)]
   472        7.23089        7.23089        7.23089    6[1-(0),6-(1,6),6-(6,6)]
   473       7.224507       7.224507       7.224507    6[1-(0),6-(1,6),6-(6,6)]
   474       6.324505       6.324505       6.324505    6[6-(1,6),6-(1,6),6-(6,6)]
   475       5.434663       5.434663       5.434663    6[1-(0),6-(6,6),6-(6,6)]
   476       1.521051       1.521051       1.521051    6[6-(6,6),8-(48),8-(48)]
   477       0.921053       0.921053       0.921053    6[6-(1,6),6-(1,6),6-(8,8)]
   478       1.339721       1.339721       1.339721    6[1-(0),6-(1,6),6-(6,6)]
   479        0.84476        0.84476        0.84476    6[1-(0),6-(1,6),6-(6,6)]
   480      -0.114892      -0.114892      -0.114892    6[6-(1,6),6-(1,6),6-(6,6)]
   481       -0.56047       -0.56047       -0.56047    6[6-(1,6),6-(1,6),6-(6,6)]
   482      -0.043263      -0.043263      -0.043263    6[1-(0),6-(6,6),6-(6,6)]
   483      -0.588793      -0.588793      -0.588793    6[1-(0),6-(6,6),6-(6,6)]
   484      12.905124      12.905124      12.905124    6[6-(1,6),6-(1,6),6-(6,6)]
   485      12.429652      12.429652      12.429652    6[1-(0),6-(1,6),6-(6,6)]
   486      12.845577      12.845577      12.845577    6[1-(0),6-(1,6),6-(6,6)]
   487       6.206142       6.206142       6.206142    6[6-(1,6),6-(1,6),6-(6,6)]
   488       6.185737       6.185737       6.185737    6[1-(0),6-(6,6),6-(6,6)]
   489       6.336977       6.336977       6.336977    6[6-(1,6),6-(1,6),6-(6,6)]
   490      12.628554      12.628554      12.628554    6[1-(0),6-(6,6),6-(6,6)]
   491      12.653081      12.653081      12.653081    6[6-(1,6),6-(1,6),6-(6,6)]
   492      12.490993      12.490993      12.490993    6[1-(0),6-(6,6),6-(6,6)]
   493       4.162852       4.162852       4.162852    8[6-(6,8),48-(8,8,8,8)]
   494       6.161716       6.161716       6.161716    8[6-(6,8),48-(8,8,8,8)]
   495       5.458889       5.458889       5.458889    8[6-(6,8),48-(8,8,8,8)]
   496       3.684002       3.684002       3.684002    8[6-(6,8),48-(8,8,8,8)]
   497       6.579819       6.579819       6.579819    8[6-(6,8),48-(8,8,8,8)]
   498       5.019956       5.019956       5.019956    8[6-(6,8),48-(8,8,8,8)]
   499       3.732076       3.732076       3.732076    8[6-(6,8),48-(8)]
   500       5.135401       5.135401       5.135401    8[6-(6,8),48-(8,8,8,8)]
   501       3.756923       3.756923       3.756923    8[6-(6,8),48-(8,8,8,8)]
   502       1.894301       1.894301       1.894301    8[6-(6,8),48-(8)]
   503       7.066192       7.066192       7.066192    8[6-(6,8),48-(8,8,8,8)]
   504       5.847685       5.847685       5.847685    8[6-(6,8),48-(8,8,8,8)]
   505       7.213984       7.213984       7.213984    8[6-(6,8),48-(8,8,8,8)]
   506       9.212848       9.212848       9.212848    8[6-(6,8),48-(8,8,8,8)]
   507       8.510021       8.510021       8.510021    8[6-(6,8),48-(8,8,8,8)]
   508       6.735133       6.735133       6.735133    8[6-(6,8),48-(8,8,8,8)]
   509       3.528688       3.528688       3.528688    8[6-(6,8),48-(8,8,8,8)]
   510       1.968824       1.968824       1.968824    8[6-(6,8),48-(8,8,8,8)]
   511       0.680945       0.680945       0.680945    8[6-(6,8),48-(8)]
   512       2.084269       2.084269       2.084269    8[6-(6,8),48-(8,8,8,8)]
   513       0.705791       0.705791       0.705791    8[6-(6,8),48-(8,8,8,8)]
   514      -1.156831      -1.156831      -1.156831    8[6-(6,8),48-(8)]
   515      10.117323      10.117323      10.117323    8[6-(6,8),48-(8,8,8,8)]
   516       8.898817       8.898817       8.898817    8[6-(6,8),48-(8,8,8,8)]
   517       0.989753       0.989753       0.989753    8[6-(6,8),48-(8,8,8,8)]
   518      -1.009111      -1.009111      -1.009111    8[6-(6,8),48-(8,8,8,8)]
   519      -0.306284      -0.306284      -0.306284    8[6-(6,8),48-(8,8,8,8)]
   520       1.468604       1.468604       1.468604    8[6-(6,8),48-(8,8,8,8)]
   521       4.675049       4.675049       4.675049    8[6-(6,8),48-(8,8,8,8)]
   522       6.234913       6.234913       6.234913    8[6-(6,8),48-(8,8,8,8)]
   523       7.522792       7.522792       7.522792    8[6-(6,8),48-(8)]
   524       6.119468       6.119468       6.119468    8[6-(6,8),48-(8,8,8,8)]
   525       7.497946       7.497946       7.497946    8[6-(6,8),48-(8,8,8,8)]
   526       9.360568       9.360568       9.360568    8[6-(6,8),48-(8)]
   527      -1.913586      -1.913586      -1.913586    8[6-(6,8),48-(8,8,8,8)]
   528       -0.69508       -0.69508       -0.69508    8[6-(6,8),48-(8,8,8,8)]
   529       4.040885       4.040885       4.040885    8[6-(6,8),48-(8,8,8,8)]
   530       2.042021       2.042021       2.042021    8[6-(6,8),48-(8,8,8,8)]
   531       2.744848       2.744848       2.744848    8[6-(6,8),48-(8,8,8,8)]
   532       4.519735       4.519735       4.519735    8[6-(6,8),48-(8,8,8,8)]
   533       1.623918       1.623918       1.623918    8[6-(6,8),48-(8,8,8,8)]
   534       3.183781       3.183781       3.183781    8[6-(6,8),48-(8,8,8,8)]
   535       4.471661       4.471661       4.471661    8[6-(6,8),48-(8)]
   536       3.068336       3.068336       3.068336    8[6-(6,8),48-(8,8,8,8)]
   537       4.446814       4.446814       4.446814    8[6-(6,8),48-(8,8,8,8)]
   538       6.309436       6.309436       6.309436    8[6-(6,8),48-(8)]
   539       1.137545       1.137545       1.137545    8[6-(6,8),48-(8,8,8,8)]
   540       2.356052       2.356052       2.356052    8[6-(6,8),48-(8,8,8,8)]
