# Supplementary material for: A collection of forcefield precursors for metal–organic frameworks
Source: RSC Adv. 2019 Nov 13;9(63):36492–507. doi: 10.1039/c9ra07327b (PMC9075174; doi:10.1039/c9ra07327b)
Supplement: RA-009-C9RA07327B-s2822 [file RA-009-C9RA07327B-s2822.txt]

XEDPED_clean

18.121000    0.000000    0.000000
0.000000    26.884000    0.000000
0.000000    -13.442000    23.282227

     1       7.539242       7.539242       7.539242    30[7-(6,6),7-(6,6),7-(6,6),7-(6,6)]
     2       7.539242       7.539242       7.539242    30[7-(6,6),7-(6,6),7-(6,6),7-(6,6)]
     3       7.539242       7.539242       7.539242    30[7-(6,6),7-(6,6),7-(6,6),7-(6,6)]
     4      16.599742      16.599742      16.599742    30[7-(6,6),7-(6,6),7-(6,6),7-(6,6)]
     5      16.599742      16.599742      16.599742    30[7-(6,6),7-(6,6),7-(6,6),7-(6,6)]
     6      16.599742      16.599742      16.599742    30[7-(6,6),7-(6,6),7-(6,6),7-(6,6)]
     7      10.581758      10.581758      10.581758    30[7-(6,6),7-(6,6),7-(6,6),7-(6,6)]
     8      10.581758      10.581758      10.581758    30[7-(6,6),7-(6,6),7-(6,6),7-(6,6)]
     9      10.581758      10.581758      10.581758    30[7-(6,6),7-(6,6),7-(6,6),7-(6,6)]
    10       1.521258       1.521258       1.521258    30[7-(6,6),7-(6,6),7-(6,6),7-(6,6)]
    11       1.521258       1.521258       1.521258    30[7-(6,6),7-(6,6),7-(6,6),7-(6,6)]
    12       1.521258       1.521258       1.521258    30[7-(6,6),7-(6,6),7-(6,6),7-(6,6)]
    13      10.581758      10.581758      10.581758    30[7-(6,6),7-(6,6),7-(6,6),7-(6,6)]
    14      10.581758      10.581758      10.581758    30[7-(6,6),7-(6,6),7-(6,6),7-(6,6)]
    15      10.581758      10.581758      10.581758    30[7-(6,6),7-(6,6),7-(6,6),7-(6,6)]
    16       1.521258       1.521258       1.521258    30[7-(6,6),7-(6,6),7-(6,6),7-(6,6)]
    17       1.521258       1.521258       1.521258    30[7-(6,6),7-(6,6),7-(6,6),7-(6,6)]
    18       1.521258       1.521258       1.521258    30[7-(6,6),7-(6,6),7-(6,6),7-(6,6)]
    19       7.539242       7.539242       7.539242    30[7-(6,6),7-(6,6),7-(6,6),7-(6,6)]
    20       7.539242       7.539242       7.539242    30[7-(6,6),7-(6,6),7-(6,6),7-(6,6)]
    21       7.539242       7.539242       7.539242    30[7-(6,6),7-(6,6),7-(6,6),7-(6,6)]
    22      16.599742      16.599742      16.599742    30[7-(6,6),7-(6,6),7-(6,6),7-(6,6)]
    23      16.599742      16.599742      16.599742    30[7-(6,6),7-(6,6),7-(6,6),7-(6,6)]
    24      16.599742      16.599742      16.599742    30[7-(6,6),7-(6,6),7-(6,6),7-(6,6)]
    25       10.76931       10.76931       10.76931    1[6-(6,6)]
    26        12.6847        12.6847        12.6847    1[6-(6,6)]
    27       8.083778       8.083778       8.083778    1[6-(6,6)]
    28       8.368278       8.368278       8.368278    1[6-(6,6)]
    29       5.757042       5.757042       5.757042    1[6-(6,7)]
    30       9.480907       9.480907       9.480907    1[6-(6,7)]
    31       10.76931       10.76931       10.76931    1[6-(6,6)]
    32        12.6847        12.6847        12.6847    1[6-(6,6)]
    33       8.083778       8.083778       8.083778    1[6-(6,6)]
    34       8.368278       8.368278       8.368278    1[6-(6,6)]
    35       5.757042       5.757042       5.757042    1[6-(6,7)]
    36       9.480907       9.480907       9.480907    1[6-(6,7)]
    37       10.76931       10.76931       10.76931    1[6-(6,6)]
    38        12.6847        12.6847        12.6847    1[6-(6,6)]
    39       8.083778       8.083778       8.083778    1[6-(6,6)]
    40       8.368278       8.368278       8.368278    1[6-(6,6)]
    41       5.757042       5.757042       5.757042    1[6-(6,7)]
    42       9.480907       9.480907       9.480907    1[6-(6,7)]
    43        1.70881        1.70881        1.70881    1[6-(6,6)]
    44         3.6242         3.6242         3.6242    1[6-(6,6)]
    45      17.144278      17.144278      17.144278    1[6-(6,6)]
    46      17.428778      17.428778      17.428778    1[6-(6,6)]
    47      14.817542      14.817542      14.817542    1[6-(6,7)]
    48       0.420407       0.420407       0.420407    1[6-(6,7)]
    49        1.70881        1.70881        1.70881    1[6-(6,6)]
    50         3.6242         3.6242         3.6242    1[6-(6,6)]
    51      17.144278      17.144278      17.144278    1[6-(6,6)]
    52      17.428778      17.428778      17.428778    1[6-(6,6)]
    53      14.817542      14.817542      14.817542    1[6-(6,7)]
    54       0.420407       0.420407       0.420407    1[6-(6,7)]
    55        1.70881        1.70881        1.70881    1[6-(6,6)]
    56         3.6242         3.6242         3.6242    1[6-(6,6)]
    57      17.144278      17.144278      17.144278    1[6-(6,6)]
    58      17.428778      17.428778      17.428778    1[6-(6,6)]
    59      14.817542      14.817542      14.817542    1[6-(6,7)]
    60       0.420407       0.420407       0.420407    1[6-(6,7)]
    61        7.35169        7.35169        7.35169    1[6-(6,6)]
    62         5.4363         5.4363         5.4363    1[6-(6,6)]
    63      10.037222      10.037222      10.037222    1[6-(6,6)]
    64       9.752722       9.752722       9.752722    1[6-(6,6)]
    65      12.363958      12.363958      12.363958    1[6-(6,7)]
    66       8.640093       8.640093       8.640093    1[6-(6,7)]
    67        7.35169        7.35169        7.35169    1[6-(6,6)]
    68         5.4363         5.4363         5.4363    1[6-(6,6)]
    69      10.037222      10.037222      10.037222    1[6-(6,6)]
    70       9.752722       9.752722       9.752722    1[6-(6,6)]
    71      12.363958      12.363958      12.363958    1[6-(6,7)]
    72       8.640093       8.640093       8.640093    1[6-(6,7)]
    73        7.35169        7.35169        7.35169    1[6-(6,6)]
    74         5.4363         5.4363         5.4363    1[6-(6,6)]
    75      10.037222      10.037222      10.037222    1[6-(6,6)]
    76       9.752722       9.752722       9.752722    1[6-(6,6)]
    77      12.363958      12.363958      12.363958    1[6-(6,7)]
    78       8.640093       8.640093       8.640093    1[6-(6,7)]
    79       16.41219       16.41219       16.41219    1[6-(6,6)]
    80        14.4968        14.4968        14.4968    1[6-(6,6)]
    81       0.976722       0.976722       0.976722    1[6-(6,6)]
    82       0.692222       0.692222       0.692222    1[6-(6,6)]
    83       3.303458       3.303458       3.303458    1[6-(6,7)]
    84      17.700593      17.700593      17.700593    1[6-(6,7)]
    85       16.41219       16.41219       16.41219    1[6-(6,6)]
    86        14.4968        14.4968        14.4968    1[6-(6,6)]
    87       0.976722       0.976722       0.976722    1[6-(6,6)]
    88       0.692222       0.692222       0.692222    1[6-(6,6)]
    89       3.303458       3.303458       3.303458    1[6-(6,7)]
    90      17.700593      17.700593      17.700593    1[6-(6,7)]
    91       16.41219       16.41219       16.41219    1[6-(6,6)]
    92        14.4968        14.4968        14.4968    1[6-(6,6)]
    93       0.976722       0.976722       0.976722    1[6-(6,6)]
    94       0.692222       0.692222       0.692222    1[6-(6,6)]
    95       3.303458       3.303458       3.303458    1[6-(6,7)]
    96      17.700593      17.700593      17.700593    1[6-(6,7)]
    97        7.35169        7.35169        7.35169    1[6-(6,6)]
    98         5.4363         5.4363         5.4363    1[6-(6,6)]
    99      10.037222      10.037222      10.037222    1[6-(6,6)]
   100       9.752722       9.752722       9.752722    1[6-(6,6)]
   101      12.363958      12.363958      12.363958    1[6-(6,7)]
   102       8.640093       8.640093       8.640093    1[6-(6,7)]
   103        7.35169        7.35169        7.35169    1[6-(6,6)]
   104         5.4363         5.4363         5.4363    1[6-(6,6)]
   105      10.037222      10.037222      10.037222    1[6-(6,6)]
   106       9.752722       9.752722       9.752722    1[6-(6,6)]
   107      12.363958      12.363958      12.363958    1[6-(6,7)]
   108       8.640093       8.640093       8.640093    1[6-(6,7)]
   109        7.35169        7.35169        7.35169    1[6-(6,6)]
   110         5.4363         5.4363         5.4363    1[6-(6,6)]
   111      10.037222      10.037222      10.037222    1[6-(6,6)]
   112       9.752722       9.752722       9.752722    1[6-(6,6)]
   113      12.363958      12.363958      12.363958    1[6-(6,7)]
   114       8.640093       8.640093       8.640093    1[6-(6,7)]
   115       16.41219       16.41219       16.41219    1[6-(6,6)]
   116        14.4968        14.4968        14.4968    1[6-(6,6)]
   117       0.976722       0.976722       0.976722    1[6-(6,6)]
   118       0.692222       0.692222       0.692222    1[6-(6,6)]
   119       3.303458       3.303458       3.303458    1[6-(6,7)]
   120      17.700593      17.700593      17.700593    1[6-(6,7)]
   121       16.41219       16.41219       16.41219    1[6-(6,6)]
   122        14.4968        14.4968        14.4968    1[6-(6,6)]
   123       0.976722       0.976722       0.976722    1[6-(6,6)]
   124       0.692222       0.692222       0.692222    1[6-(6,6)]
   125       3.303458       3.303458       3.303458    1[6-(6,7)]
   126      17.700593      17.700593      17.700593    1[6-(6,7)]
   127       16.41219       16.41219       16.41219    1[6-(6,6)]
   128        14.4968        14.4968        14.4968    1[6-(6,6)]
   129       0.976722       0.976722       0.976722    1[6-(6,6)]
   130       0.692222       0.692222       0.692222    1[6-(6,6)]
   131       3.303458       3.303458       3.303458    1[6-(6,7)]
   132      17.700593      17.700593      17.700593    1[6-(6,7)]
   133       10.76931       10.76931       10.76931    1[6-(6,6)]
   134        12.6847        12.6847        12.6847    1[6-(6,6)]
   135       8.083778       8.083778       8.083778    1[6-(6,6)]
   136       8.368278       8.368278       8.368278    1[6-(6,6)]
   137       5.757042       5.757042       5.757042    1[6-(6,7)]
   138       9.480907       9.480907       9.480907    1[6-(6,7)]
   139       10.76931       10.76931       10.76931    1[6-(6,6)]
   140        12.6847        12.6847        12.6847    1[6-(6,6)]
   141       8.083778       8.083778       8.083778    1[6-(6,6)]
   142       8.368278       8.368278       8.368278    1[6-(6,6)]
   143       5.757042       5.757042       5.757042    1[6-(6,7)]
   144       9.480907       9.480907       9.480907    1[6-(6,7)]
   145       10.76931       10.76931       10.76931    1[6-(6,6)]
   146        12.6847        12.6847        12.6847    1[6-(6,6)]
   147       8.083778       8.083778       8.083778    1[6-(6,6)]
   148       8.368278       8.368278       8.368278    1[6-(6,6)]
   149       5.757042       5.757042       5.757042    1[6-(6,7)]
   150       9.480907       9.480907       9.480907    1[6-(6,7)]
   151        1.70881        1.70881        1.70881    1[6-(6,6)]
   152         3.6242         3.6242         3.6242    1[6-(6,6)]
   153      17.144278      17.144278      17.144278    1[6-(6,6)]
   154      17.428778      17.428778      17.428778    1[6-(6,6)]
   155      14.817542      14.817542      14.817542    1[6-(6,7)]
   156       0.420407       0.420407       0.420407    1[6-(6,7)]
   157        1.70881        1.70881        1.70881    1[6-(6,6)]
   158         3.6242         3.6242         3.6242    1[6-(6,6)]
   159      17.144278      17.144278      17.144278    1[6-(6,6)]
   160      17.428778      17.428778      17.428778    1[6-(6,6)]
   161      14.817542      14.817542      14.817542    1[6-(6,7)]
   162       0.420407       0.420407       0.420407    1[6-(6,7)]
   163        1.70881        1.70881        1.70881    1[6-(6,6)]
   164         3.6242         3.6242         3.6242    1[6-(6,6)]
   165      17.144278      17.144278      17.144278    1[6-(6,6)]
   166      17.428778      17.428778      17.428778    1[6-(6,6)]
   167      14.817542      14.817542      14.817542    1[6-(6,7)]
   168       0.420407       0.420407       0.420407    1[6-(6,7)]
   169       6.641346       6.641346       6.641346    1[6-(7,7)]
   170       6.641346       6.641346       6.641346    1[6-(7,7)]
   171       6.641346       6.641346       6.641346    1[6-(7,7)]
   172      15.701846      15.701846      15.701846    1[6-(7,7)]
   173      15.701846      15.701846      15.701846    1[6-(7,7)]
   174      15.701846      15.701846      15.701846    1[6-(7,7)]
   175      11.479653      11.479653      11.479653    1[6-(7,7)]
   176      11.479653      11.479653      11.479653    1[6-(7,7)]
   177      11.479653      11.479653      11.479653    1[6-(7,7)]
   178       2.419154       2.419154       2.419154    1[6-(7,7)]
   179       2.419154       2.419154       2.419154    1[6-(7,7)]
   180       2.419154       2.419154       2.419154    1[6-(7,7)]
   181         9.0605         9.0605         9.0605    1[6-(7,7)]
   182         9.0605         9.0605         9.0605    1[6-(7,7)]
   183         9.0605         9.0605         9.0605    1[6-(7,7)]
   184            0.0            0.0            0.0    1[6-(7,7)]
   185            0.0            0.0            0.0    1[6-(7,7)]
   186            0.0            0.0            0.0    1[6-(7,7)]
   187         9.0605         9.0605         9.0605    1[6-(7,7)]
   188         9.0605         9.0605         9.0605    1[6-(7,7)]
   189         9.0605         9.0605         9.0605    1[6-(7,7)]
   190            0.0            0.0            0.0    1[6-(7,7)]
   191            0.0            0.0            0.0    1[6-(7,7)]
   192            0.0            0.0            0.0    1[6-(7,7)]
   193       9.564264       9.564264       9.564264    6[6-(1,6),6-(6,7),7-(6,30)]
   194      10.743941      10.743941      10.743941    6[1-(0),6-(1,6),6-(6,7)]
   195      11.854758      11.854758      11.854758    6[1-(0),6-(1,6),6-(1,6)]
   196       8.683583       8.683583       8.683583    6[6-(1,6),6-(6,7),7-(6,30)]
   197       8.437138       8.437138       8.437138    6[1-(0),6-(1,6),6-(6,7)]
   198       8.708953       8.708953       8.708953    6[1-(0),6-(1,6),6-(1,6)]
   199       5.207975       5.207975       5.207975    6[1-(0),6-(1,7),7-(6,30)]
   200       8.944526       8.944526       8.944526    6[1-(0),6-(1,7),7-(6,30)]
   201       9.564264       9.564264       9.564264    6[6-(1,6),6-(6,7),7-(6,30)]
   202      10.743941      10.743941      10.743941    6[1-(0),6-(1,6),6-(6,7)]
   203      11.854758      11.854758      11.854758    6[1-(0),6-(1,6),6-(1,6)]
   204       8.683583       8.683583       8.683583    6[6-(1,6),6-(6,7),7-(6,30)]
   205       8.437138       8.437138       8.437138    6[1-(0),6-(1,6),6-(6,7)]
   206       8.708953       8.708953       8.708953    6[1-(0),6-(1,6),6-(1,6)]
   207       5.207975       5.207975       5.207975    6[1-(0),6-(1,7),7-(6,30)]
   208       8.944526       8.944526       8.944526    6[1-(0),6-(1,7),7-(6,30)]
   209       9.564264       9.564264       9.564264    6[6-(1,6),6-(6,7),7-(6,30)]
   210      10.743941      10.743941      10.743941    6[1-(0),6-(1,6),6-(6,7)]
   211      11.854758      11.854758      11.854758    6[1-(0),6-(1,6),6-(1,6)]
   212       8.683583       8.683583       8.683583    6[6-(1,6),6-(6,7),7-(6,30)]
   213       8.437138       8.437138       8.437138    6[1-(0),6-(1,6),6-(6,7)]
   214       8.708953       8.708953       8.708953    6[1-(0),6-(1,6),6-(1,6)]
   215       5.207975       5.207975       5.207975    6[1-(0),6-(1,7),7-(6,30)]
   216       8.944526       8.944526       8.944526    6[1-(0),6-(1,7),7-(6,30)]
   217       0.503764       0.503764       0.503764    6[6-(1,6),6-(6,7),7-(6,30)]
   218       1.683441       1.683441       1.683441    6[1-(0),6-(1,6),6-(6,7)]
   219       2.794258       2.794258       2.794258    6[1-(0),6-(1,6),6-(1,6)]
   220      17.744083      17.744083      17.744083    6[6-(1,6),6-(6,7),7-(6,30)]
   221      17.497638      17.497638      17.497638    6[1-(0),6-(1,6),6-(6,7)]
   222      17.769453      17.769453      17.769453    6[1-(0),6-(1,6),6-(1,6)]
   223      14.268475      14.268475      14.268475    6[1-(0),6-(1,7),7-(6,30)]
   224      18.005026      18.005026      18.005026    6[1-(0),6-(1,7),7-(6,30)]
   225       0.503764       0.503764       0.503764    6[6-(1,6),6-(6,7),7-(6,30)]
   226       1.683441       1.683441       1.683441    6[1-(0),6-(1,6),6-(6,7)]
   227       2.794258       2.794258       2.794258    6[1-(0),6-(1,6),6-(1,6)]
   228      17.744083      17.744083      17.744083    6[6-(1,6),6-(6,7),7-(6,30)]
   229      17.497638      17.497638      17.497638    6[1-(0),6-(1,6),6-(6,7)]
   230      17.769453      17.769453      17.769453    6[1-(0),6-(1,6),6-(1,6)]
   231      14.268475      14.268475      14.268475    6[1-(0),6-(1,7),7-(6,30)]
   232      18.005026      18.005026      18.005026    6[1-(0),6-(1,7),7-(6,30)]
   233       0.503764       0.503764       0.503764    6[6-(1,6),6-(6,7),7-(6,30)]
   234       1.683441       1.683441       1.683441    6[1-(0),6-(1,6),6-(6,7)]
   235       2.794258       2.794258       2.794258    6[1-(0),6-(1,6),6-(1,6)]
   236      17.744083      17.744083      17.744083    6[6-(1,6),6-(6,7),7-(6,30)]
   237      17.497638      17.497638      17.497638    6[1-(0),6-(1,6),6-(6,7)]
   238      17.769453      17.769453      17.769453    6[1-(0),6-(1,6),6-(1,6)]
   239      14.268475      14.268475      14.268475    6[1-(0),6-(1,7),7-(6,30)]
   240      18.005026      18.005026      18.005026    6[1-(0),6-(1,7),7-(6,30)]
   241       8.556736       8.556736       8.556736    6[6-(1,6),6-(6,7),7-(6,30)]
   242       7.377059       7.377059       7.377059    6[1-(0),6-(1,6),6-(6,7)]
   243       6.266242       6.266242       6.266242    6[1-(0),6-(1,6),6-(1,6)]
   244       9.437417       9.437417       9.437417    6[6-(1,6),6-(6,7),7-(6,30)]
   245       9.683862       9.683862       9.683862    6[1-(0),6-(1,6),6-(6,7)]
   246       9.412047       9.412047       9.412047    6[1-(0),6-(1,6),6-(1,6)]
   247      12.913025      12.913025      12.913025    6[1-(0),6-(1,7),7-(6,30)]
   248       9.176474       9.176474       9.176474    6[1-(0),6-(1,7),7-(6,30)]
   249       8.556736       8.556736       8.556736    6[6-(1,6),6-(6,7),7-(6,30)]
   250       7.377059       7.377059       7.377059    6[1-(0),6-(1,6),6-(6,7)]
   251       6.266242       6.266242       6.266242    6[1-(0),6-(1,6),6-(1,6)]
   252       9.437417       9.437417       9.437417    6[6-(1,6),6-(6,7),7-(6,30)]
   253       9.683862       9.683862       9.683862    6[1-(0),6-(1,6),6-(6,7)]
   254       9.412047       9.412047       9.412047    6[1-(0),6-(1,6),6-(1,6)]
   255      12.913025      12.913025      12.913025    6[1-(0),6-(1,7),7-(6,30)]
   256       9.176474       9.176474       9.176474    6[1-(0),6-(1,7),7-(6,30)]
   257       8.556736       8.556736       8.556736    6[6-(1,6),6-(6,7),7-(6,30)]
   258       7.377059       7.377059       7.377059    6[1-(0),6-(1,6),6-(6,7)]
   259       6.266242       6.266242       6.266242    6[1-(0),6-(1,6),6-(1,6)]
   260       9.437417       9.437417       9.437417    6[6-(1,6),6-(6,7),7-(6,30)]
   261       9.683862       9.683862       9.683862    6[1-(0),6-(1,6),6-(6,7)]
   262       9.412047       9.412047       9.412047    6[1-(0),6-(1,6),6-(1,6)]
   263      12.913025      12.913025      12.913025    6[1-(0),6-(1,7),7-(6,30)]
   264       9.176474       9.176474       9.176474    6[1-(0),6-(1,7),7-(6,30)]
   265      17.617236      17.617236      17.617236    6[6-(1,6),6-(6,7),7-(6,30)]
   266      16.437559      16.437559      16.437559    6[1-(0),6-(1,6),6-(6,7)]
   267      15.326742      15.326742      15.326742    6[1-(0),6-(1,6),6-(1,6)]
   268       0.376917       0.376917       0.376917    6[6-(1,6),6-(6,7),7-(6,30)]
   269       0.623362       0.623362       0.623362    6[1-(0),6-(1,6),6-(6,7)]
   270       0.351547       0.351547       0.351547    6[1-(0),6-(1,6),6-(1,6)]
   271       3.852525       3.852525       3.852525    6[1-(0),6-(1,7),7-(6,30)]
   272       0.115974       0.115974       0.115974    6[1-(0),6-(1,7),7-(6,30)]
   273      17.617236      17.617236      17.617236    6[6-(1,6),6-(6,7),7-(6,30)]
   274      16.437559      16.437559      16.437559    6[1-(0),6-(1,6),6-(6,7)]
   275      15.326742      15.326742      15.326742    6[1-(0),6-(1,6),6-(1,6)]
   276       0.376917       0.376917       0.376917    6[6-(1,6),6-(6,7),7-(6,30)]
   277       0.623362       0.623362       0.623362    6[1-(0),6-(1,6),6-(6,7)]
   278       0.351547       0.351547       0.351547    6[1-(0),6-(1,6),6-(1,6)]
   279       3.852525       3.852525       3.852525    6[1-(0),6-(1,7),7-(6,30)]
   280       0.115974       0.115974       0.115974    6[1-(0),6-(1,7),7-(6,30)]
   281      17.617236      17.617236      17.617236    6[6-(1,6),6-(6,7),7-(6,30)]
   282      16.437559      16.437559      16.437559    6[1-(0),6-(1,6),6-(6,7)]
   283      15.326742      15.326742      15.326742    6[1-(0),6-(1,6),6-(1,6)]
   284       0.376917       0.376917       0.376917    6[6-(1,6),6-(6,7),7-(6,30)]
   285       0.623362       0.623362       0.623362    6[1-(0),6-(1,6),6-(6,7)]
   286       0.351547       0.351547       0.351547    6[1-(0),6-(1,6),6-(1,6)]
   287       3.852525       3.852525       3.852525    6[1-(0),6-(1,7),7-(6,30)]
   288       0.115974       0.115974       0.115974    6[1-(0),6-(1,7),7-(6,30)]
   289       8.556736       8.556736       8.556736    6[6-(1,6),6-(6,7),7-(6,30)]
   290       7.377059       7.377059       7.377059    6[1-(0),6-(1,6),6-(6,7)]
   291       6.266242       6.266242       6.266242    6[1-(0),6-(1,6),6-(1,6)]
   292       9.437417       9.437417       9.437417    6[6-(1,6),6-(6,7),7-(6,30)]
   293       9.683862       9.683862       9.683862    6[1-(0),6-(1,6),6-(6,7)]
   294       9.412047       9.412047       9.412047    6[1-(0),6-(1,6),6-(1,6)]
   295      12.913025      12.913025      12.913025    6[1-(0),6-(1,7),7-(6,30)]
   296       9.176474       9.176474       9.176474    6[1-(0),6-(1,7),7-(6,30)]
   297       8.556736       8.556736       8.556736    6[6-(1,6),6-(6,7),7-(6,30)]
   298       7.377059       7.377059       7.377059    6[1-(0),6-(1,6),6-(6,7)]
   299       6.266242       6.266242       6.266242    6[1-(0),6-(1,6),6-(1,6)]
   300       9.437417       9.437417       9.437417    6[6-(1,6),6-(6,7),7-(6,30)]
   301       9.683862       9.683862       9.683862    6[1-(0),6-(1,6),6-(6,7)]
   302       9.412047       9.412047       9.412047    6[1-(0),6-(1,6),6-(1,6)]
   303      12.913025      12.913025      12.913025    6[1-(0),6-(1,7),7-(6,30)]
   304       9.176474       9.176474       9.176474    6[1-(0),6-(1,7),7-(6,30)]
   305       8.556736       8.556736       8.556736    6[6-(1,6),6-(6,7),7-(6,30)]
   306       7.377059       7.377059       7.377059    6[1-(0),6-(1,6),6-(6,7)]
   307       6.266242       6.266242       6.266242    6[1-(0),6-(1,6),6-(1,6)]
   308       9.437417       9.437417       9.437417    6[6-(1,6),6-(6,7),7-(6,30)]
   309       9.683862       9.683862       9.683862    6[1-(0),6-(1,6),6-(6,7)]
   310       9.412047       9.412047       9.412047    6[1-(0),6-(1,6),6-(1,6)]
   311      12.913025      12.913025      12.913025    6[1-(0),6-(1,7),7-(6,30)]
   312       9.176474       9.176474       9.176474    6[1-(0),6-(1,7),7-(6,30)]
   313      17.617236      17.617236      17.617236    6[6-(1,6),6-(6,7),7-(6,30)]
   314      16.437559      16.437559      16.437559    6[1-(0),6-(1,6),6-(6,7)]
   315      15.326742      15.326742      15.326742    6[1-(0),6-(1,6),6-(1,6)]
   316       0.376917       0.376917       0.376917    6[6-(1,6),6-(6,7),7-(6,30)]
   317       0.623362       0.623362       0.623362    6[1-(0),6-(1,6),6-(6,7)]
   318       0.351547       0.351547       0.351547    6[1-(0),6-(1,6),6-(1,6)]
   319       3.852525       3.852525       3.852525    6[1-(0),6-(1,7),7-(6,30)]
   320       0.115974       0.115974       0.115974    6[1-(0),6-(1,7),7-(6,30)]
   321      17.617236      17.617236      17.617236    6[6-(1,6),6-(6,7),7-(6,30)]
   322      16.437559      16.437559      16.437559    6[1-(0),6-(1,6),6-(6,7)]
   323      15.326742      15.326742      15.326742    6[1-(0),6-(1,6),6-(1,6)]
   324       0.376917       0.376917       0.376917    6[6-(1,6),6-(6,7),7-(6,30)]
   325       0.623362       0.623362       0.623362    6[1-(0),6-(1,6),6-(6,7)]
   326       0.351547       0.351547       0.351547    6[1-(0),6-(1,6),6-(1,6)]
   327       3.852525       3.852525       3.852525    6[1-(0),6-(1,7),7-(6,30)]
   328       0.115974       0.115974       0.115974    6[1-(0),6-(1,7),7-(6,30)]
   329      17.617236      17.617236      17.617236    6[6-(1,6),6-(6,7),7-(6,30)]
   330      16.437559      16.437559      16.437559    6[1-(0),6-(1,6),6-(6,7)]
   331      15.326742      15.326742      15.326742    6[1-(0),6-(1,6),6-(1,6)]
   332       0.376917       0.376917       0.376917    6[6-(1,6),6-(6,7),7-(6,30)]
   333       0.623362       0.623362       0.623362    6[1-(0),6-(1,6),6-(6,7)]
   334       0.351547       0.351547       0.351547    6[1-(0),6-(1,6),6-(1,6)]
   335       3.852525       3.852525       3.852525    6[1-(0),6-(1,7),7-(6,30)]
   336       0.115974       0.115974       0.115974    6[1-(0),6-(1,7),7-(6,30)]
   337       9.564264       9.564264       9.564264    6[6-(1,6),6-(6,7),7-(6,30)]
   338      10.743941      10.743941      10.743941    6[1-(0),6-(1,6),6-(6,7)]
   339      11.854758      11.854758      11.854758    6[1-(0),6-(1,6),6-(1,6)]
   340       8.683583       8.683583       8.683583    6[6-(1,6),6-(6,7),7-(6,30)]
   341       8.437138       8.437138       8.437138    6[1-(0),6-(1,6),6-(6,7)]
   342       8.708953       8.708953       8.708953    6[1-(0),6-(1,6),6-(1,6)]
   343       5.207975       5.207975       5.207975    6[1-(0),6-(1,7),7-(6,30)]
   344       8.944526       8.944526       8.944526    6[1-(0),6-(1,7),7-(6,30)]
   345       9.564264       9.564264       9.564264    6[6-(1,6),6-(6,7),7-(6,30)]
   346      10.743941      10.743941      10.743941    6[1-(0),6-(1,6),6-(6,7)]
   347      11.854758      11.854758      11.854758    6[1-(0),6-(1,6),6-(1,6)]
   348       8.683583       8.683583       8.683583    6[6-(1,6),6-(6,7),7-(6,30)]
   349       8.437138       8.437138       8.437138    6[1-(0),6-(1,6),6-(6,7)]
   350       8.708953       8.708953       8.708953    6[1-(0),6-(1,6),6-(1,6)]
   351       5.207975       5.207975       5.207975    6[1-(0),6-(1,7),7-(6,30)]
   352       8.944526       8.944526       8.944526    6[1-(0),6-(1,7),7-(6,30)]
   353       9.564264       9.564264       9.564264    6[6-(1,6),6-(6,7),7-(6,30)]
   354      10.743941      10.743941      10.743941    6[1-(0),6-(1,6),6-(6,7)]
   355      11.854758      11.854758      11.854758    6[1-(0),6-(1,6),6-(1,6)]
   356       8.683583       8.683583       8.683583    6[6-(1,6),6-(6,7),7-(6,30)]
   357       8.437138       8.437138       8.437138    6[1-(0),6-(1,6),6-(6,7)]
   358       8.708953       8.708953       8.708953    6[1-(0),6-(1,6),6-(1,6)]
   359       5.207975       5.207975       5.207975    6[1-(0),6-(1,7),7-(6,30)]
   360       8.944526       8.944526       8.944526    6[1-(0),6-(1,7),7-(6,30)]
   361       0.503764       0.503764       0.503764    6[6-(1,6),6-(6,7),7-(6,30)]
   362       1.683441       1.683441       1.683441    6[1-(0),6-(1,6),6-(6,7)]
   363       2.794258       2.794258       2.794258    6[1-(0),6-(1,6),6-(1,6)]
   364      17.744083      17.744083      17.744083    6[6-(1,6),6-(6,7),7-(6,30)]
   365      17.497638      17.497638      17.497638    6[1-(0),6-(1,6),6-(6,7)]
   366      17.769453      17.769453      17.769453    6[1-(0),6-(1,6),6-(1,6)]
   367      14.268475      14.268475      14.268475    6[1-(0),6-(1,7),7-(6,30)]
   368      18.005026      18.005026      18.005026    6[1-(0),6-(1,7),7-(6,30)]
   369       0.503764       0.503764       0.503764    6[6-(1,6),6-(6,7),7-(6,30)]
   370       1.683441       1.683441       1.683441    6[1-(0),6-(1,6),6-(6,7)]
   371       2.794258       2.794258       2.794258    6[1-(0),6-(1,6),6-(1,6)]
   372      17.744083      17.744083      17.744083    6[6-(1,6),6-(6,7),7-(6,30)]
   373      17.497638      17.497638      17.497638    6[1-(0),6-(1,6),6-(6,7)]
   374      17.769453      17.769453      17.769453    6[1-(0),6-(1,6),6-(1,6)]
   375      14.268475      14.268475      14.268475    6[1-(0),6-(1,7),7-(6,30)]
   376      18.005026      18.005026      18.005026    6[1-(0),6-(1,7),7-(6,30)]
   377       0.503764       0.503764       0.503764    6[6-(1,6),6-(6,7),7-(6,30)]
   378       1.683441       1.683441       1.683441    6[1-(0),6-(1,6),6-(6,7)]
   379       2.794258       2.794258       2.794258    6[1-(0),6-(1,6),6-(1,6)]
   380      17.744083      17.744083      17.744083    6[6-(1,6),6-(6,7),7-(6,30)]
   381      17.497638      17.497638      17.497638    6[1-(0),6-(1,6),6-(6,7)]
   382      17.769453      17.769453      17.769453    6[1-(0),6-(1,6),6-(1,6)]
   383      14.268475      14.268475      14.268475    6[1-(0),6-(1,7),7-(6,30)]
   384      18.005026      18.005026      18.005026    6[1-(0),6-(1,7),7-(6,30)]
   385       7.585451       7.585451       7.585451    6[1-(0),7-(6,30),7-(6,30)]
   386       7.585451       7.585451       7.585451    6[1-(0),7-(6,30),7-(6,30)]
   387       7.585451       7.585451       7.585451    6[1-(0),7-(6,30),7-(6,30)]
   388      16.645951      16.645951      16.645951    6[1-(0),7-(6,30),7-(6,30)]
   389      16.645951      16.645951      16.645951    6[1-(0),7-(6,30),7-(6,30)]
   390      16.645951      16.645951      16.645951    6[1-(0),7-(6,30),7-(6,30)]
   391      10.535549      10.535549      10.535549    6[1-(0),7-(6,30),7-(6,30)]
   392      10.535549      10.535549      10.535549    6[1-(0),7-(6,30),7-(6,30)]
   393      10.535549      10.535549      10.535549    6[1-(0),7-(6,30),7-(6,30)]
   394       1.475049       1.475049       1.475049    6[1-(0),7-(6,30),7-(6,30)]
   395       1.475049       1.475049       1.475049    6[1-(0),7-(6,30),7-(6,30)]
   396       1.475049       1.475049       1.475049    6[1-(0),7-(6,30),7-(6,30)]
   397         9.0605         9.0605         9.0605    6[1-(0),7-(6,30),7-(6,30)]
   398         9.0605         9.0605         9.0605    6[1-(0),7-(6,30),7-(6,30)]
   399         9.0605         9.0605         9.0605    6[1-(0),7-(6,30),7-(6,30)]
   400            0.0            0.0            0.0    6[1-(0),7-(6,30),7-(6,30)]
   401            0.0            0.0            0.0    6[1-(0),7-(6,30),7-(6,30)]
   402            0.0            0.0            0.0    6[1-(0),7-(6,30),7-(6,30)]
   403         9.0605         9.0605         9.0605    6[1-(0),7-(6,30),7-(6,30)]
   404         9.0605         9.0605         9.0605    6[1-(0),7-(6,30),7-(6,30)]
   405         9.0605         9.0605         9.0605    6[1-(0),7-(6,30),7-(6,30)]
   406            0.0            0.0            0.0    6[1-(0),7-(6,30),7-(6,30)]
   407            0.0            0.0            0.0    6[1-(0),7-(6,30),7-(6,30)]
   408            0.0            0.0            0.0    6[1-(0),7-(6,30),7-(6,30)]
   409        4.53025        4.53025        4.53025    6[7-(6,30),7-(6,30),7-(8,8)]
   410        4.53025        4.53025        4.53025    6[7-(6,30),7-(6,30),7-(8,8)]
   411        4.53025        4.53025        4.53025    6[7-(6,30),7-(6,30),7-(8,8)]
   412       13.59075       13.59075       13.59075    6[7-(6,30),7-(6,30),7-(8,8)]
   413       13.59075       13.59075       13.59075    6[7-(6,30),7-(6,30),7-(8,8)]
   414       13.59075       13.59075       13.59075    6[7-(6,30),7-(6,30),7-(8,8)]
   415       13.59075       13.59075       13.59075    6[7-(6,30),7-(6,30),7-(8,8)]
   416       13.59075       13.59075       13.59075    6[7-(6,30),7-(6,30),7-(8,8)]
   417       13.59075       13.59075       13.59075    6[7-(6,30),7-(6,30),7-(8,8)]
   418        4.53025        4.53025        4.53025    6[7-(6,30),7-(6,30),7-(8,8)]
   419        4.53025        4.53025        4.53025    6[7-(6,30),7-(6,30),7-(8,8)]
   420        4.53025        4.53025        4.53025    6[7-(6,30),7-(6,30),7-(8,8)]
   421       7.590887       7.590887       7.590887    6[7-(6,30),7-(6,30),7-(8,8)]
   422       7.590887       7.590887       7.590887    6[7-(6,30),7-(6,30),7-(8,8)]
   423       7.590887       7.590887       7.590887    6[7-(6,30),7-(6,30),7-(8,8)]
   424      16.651387      16.651387      16.651387    6[7-(6,30),7-(6,30),7-(8,8)]
   425      16.651387      16.651387      16.651387    6[7-(6,30),7-(6,30),7-(8,8)]
   426      16.651387      16.651387      16.651387    6[7-(6,30),7-(6,30),7-(8,8)]
   427      10.530113      10.530113      10.530113    6[7-(6,30),7-(6,30),7-(8,8)]
   428      10.530113      10.530113      10.530113    6[7-(6,30),7-(6,30),7-(8,8)]
   429      10.530113      10.530113      10.530113    6[7-(6,30),7-(6,30),7-(8,8)]
   430       1.469613       1.469613       1.469613    6[7-(6,30),7-(6,30),7-(8,8)]
   431       1.469613       1.469613       1.469613    6[7-(6,30),7-(6,30),7-(8,8)]
   432       1.469613       1.469613       1.469613    6[7-(6,30),7-(6,30),7-(8,8)]
   433       8.304854       8.304854       8.304854    7[6-(1,7),6-(6,6),30-(7,7,7)]
   434       8.540427       8.540427       8.540427    7[6-(1,7),6-(6,6),30-(7,7,7)]
   435       5.644691       5.644691       5.644691    7[6-(1,6),6-(7,7),30-(7,7,7)]
   436       8.080154       8.080154       8.080154    7[6-(1,6),6-(7,7),30-(7,7,7)]
   437       8.304854       8.304854       8.304854    7[6-(1,7),6-(6,6),30-(7,7,7)]
   438       8.540427       8.540427       8.540427    7[6-(1,7),6-(6,6),30-(7,7,7)]
   439       5.644691       5.644691       5.644691    7[6-(1,6),6-(7,7),30-(7,7,7)]
   440       8.080154       8.080154       8.080154    7[6-(1,6),6-(7,7),30-(7,7,7)]
   441       8.304854       8.304854       8.304854    7[6-(1,7),6-(6,6),30-(7,7,7)]
   442       8.540427       8.540427       8.540427    7[6-(1,7),6-(6,6),30-(7,7,7)]
   443       5.644691       5.644691       5.644691    7[6-(1,6),6-(7,7),30-(7,7,7)]
   444       8.080154       8.080154       8.080154    7[6-(1,6),6-(7,7),30-(7,7,7)]
   445      17.365354      17.365354      17.365354    7[6-(1,7),6-(6,6),30-(7,7,7)]
   446      17.600927      17.600927      17.600927    7[6-(1,7),6-(6,6),30-(7,7,7)]
   447      14.705191      14.705191      14.705191    7[6-(1,6),6-(7,7),30-(7,7,7)]
   448      17.140654      17.140654      17.140654    7[6-(1,6),6-(7,7),30-(7,7,7)]
   449      17.365354      17.365354      17.365354    7[6-(1,7),6-(6,6),30-(7,7,7)]
   450      17.600927      17.600927      17.600927    7[6-(1,7),6-(6,6),30-(7,7,7)]
   451      14.705191      14.705191      14.705191    7[6-(1,6),6-(7,7),30-(7,7,7)]
   452      17.140654      17.140654      17.140654    7[6-(1,6),6-(7,7),30-(7,7,7)]
   453      17.365354      17.365354      17.365354    7[6-(1,7),6-(6,6),30-(7,7,7)]
   454      17.600927      17.600927      17.600927    7[6-(1,7),6-(6,6),30-(7,7,7)]
   455      14.705191      14.705191      14.705191    7[6-(1,6),6-(7,7),30-(7,7,7)]
   456      17.140654      17.140654      17.140654    7[6-(1,6),6-(7,7),30-(7,7,7)]
   457       9.816146       9.816146       9.816146    7[6-(1,7),6-(6,6),30-(7,7,7)]
   458       9.580573       9.580573       9.580573    7[6-(1,7),6-(6,6),30-(7,7,7)]
   459      12.476309      12.476309      12.476309    7[6-(1,6),6-(7,7),30-(7,7,7)]
   460      10.040846      10.040846      10.040846    7[6-(1,6),6-(7,7),30-(7,7,7)]
   461       9.816146       9.816146       9.816146    7[6-(1,7),6-(6,6),30-(7,7,7)]
   462       9.580573       9.580573       9.580573    7[6-(1,7),6-(6,6),30-(7,7,7)]
   463      12.476309      12.476309      12.476309    7[6-(1,6),6-(7,7),30-(7,7,7)]
   464      10.040846      10.040846      10.040846    7[6-(1,6),6-(7,7),30-(7,7,7)]
   465       9.816146       9.816146       9.816146    7[6-(1,7),6-(6,6),30-(7,7,7)]
   466       9.580573       9.580573       9.580573    7[6-(1,7),6-(6,6),30-(7,7,7)]
   467      12.476309      12.476309      12.476309    7[6-(1,6),6-(7,7),30-(7,7,7)]
   468      10.040846      10.040846      10.040846    7[6-(1,6),6-(7,7),30-(7,7,7)]
   469       0.755646       0.755646       0.755646    7[6-(1,7),6-(6,6),30-(7,7,7)]
   470       0.520073       0.520073       0.520073    7[6-(1,7),6-(6,6),30-(7,7,7)]
   471       3.415808       3.415808       3.415808    7[6-(1,6),6-(7,7),30-(7,7,7)]
   472       0.980346       0.980346       0.980346    7[6-(1,6),6-(7,7),30-(7,7,7)]
   473       0.755646       0.755646       0.755646    7[6-(1,7),6-(6,6),30-(7,7,7)]
   474       0.520073       0.520073       0.520073    7[6-(1,7),6-(6,6),30-(7,7,7)]
   475       3.415808       3.415808       3.415808    7[6-(1,6),6-(7,7),30-(7,7,7)]
   476       0.980346       0.980346       0.980346    7[6-(1,6),6-(7,7),30-(7,7,7)]
   477       0.755646       0.755646       0.755646    7[6-(1,7),6-(6,6),30-(7,7,7)]
   478       0.520073       0.520073       0.520073    7[6-(1,7),6-(6,6),30-(7,7,7)]
   479       3.415808       3.415808       3.415808    7[6-(1,6),6-(7,7),30-(7,7,7)]
   480       0.980346       0.980346       0.980346    7[6-(1,6),6-(7,7),30-(7,7,7)]
   481       9.816146       9.816146       9.816146    7[6-(1,7),6-(6,6),30-(7,7,7)]
   482       9.580573       9.580573       9.580573    7[6-(1,7),6-(6,6),30-(7,7,7)]
   483      12.476309      12.476309      12.476309    7[6-(1,6),6-(7,7),30-(7,7,7)]
   484      10.040846      10.040846      10.040846    7[6-(1,6),6-(7,7),30-(7,7,7)]
   485       9.816146       9.816146       9.816146    7[6-(1,7),6-(6,6),30-(7,7,7)]
   486       9.580573       9.580573       9.580573    7[6-(1,7),6-(6,6),30-(7,7,7)]
   487      12.476309      12.476309      12.476309    7[6-(1,6),6-(7,7),30-(7,7,7)]
   488      10.040846      10.040846      10.040846    7[6-(1,6),6-(7,7),30-(7,7,7)]
   489       9.816146       9.816146       9.816146    7[6-(1,7),6-(6,6),30-(7,7,7)]
   490       9.580573       9.580573       9.580573    7[6-(1,7),6-(6,6),30-(7,7,7)]
   491      12.476309      12.476309      12.476309    7[6-(1,6),6-(7,7),30-(7,7,7)]
   492      10.040846      10.040846      10.040846    7[6-(1,6),6-(7,7),30-(7,7,7)]
   493       0.755646       0.755646       0.755646    7[6-(1,7),6-(6,6),30-(7,7,7)]
   494       0.520073       0.520073       0.520073    7[6-(1,7),6-(6,6),30-(7,7,7)]
   495       3.415808       3.415808       3.415808    7[6-(1,6),6-(7,7),30-(7,7,7)]
   496       0.980346       0.980346       0.980346    7[6-(1,6),6-(7,7),30-(7,7,7)]
   497       0.755646       0.755646       0.755646    7[6-(1,7),6-(6,6),30-(7,7,7)]
   498       0.520073       0.520073       0.520073    7[6-(1,7),6-(6,6),30-(7,7,7)]
   499       3.415808       3.415808       3.415808    7[6-(1,6),6-(7,7),30-(7,7,7)]
   500       0.980346       0.980346       0.980346    7[6-(1,6),6-(7,7),30-(7,7,7)]
   501       0.755646       0.755646       0.755646    7[6-(1,7),6-(6,6),30-(7,7,7)]
   502       0.520073       0.520073       0.520073    7[6-(1,7),6-(6,6),30-(7,7,7)]
   503       3.415808       3.415808       3.415808    7[6-(1,6),6-(7,7),30-(7,7,7)]
   504       0.980346       0.980346       0.980346    7[6-(1,6),6-(7,7),30-(7,7,7)]
   505       8.304854       8.304854       8.304854    7[6-(1,7),6-(6,6),30-(7,7,7)]
   506       8.540427       8.540427       8.540427    7[6-(1,7),6-(6,6),30-(7,7,7)]
   507       5.644691       5.644691       5.644691    7[6-(1,6),6-(7,7),30-(7,7,7)]
   508       8.080154       8.080154       8.080154    7[6-(1,6),6-(7,7),30-(7,7,7)]
   509       8.304854       8.304854       8.304854    7[6-(1,7),6-(6,6),30-(7,7,7)]
   510       8.540427       8.540427       8.540427    7[6-(1,7),6-(6,6),30-(7,7,7)]
   511       5.644691       5.644691       5.644691    7[6-(1,6),6-(7,7),30-(7,7,7)]
   512       8.080154       8.080154       8.080154    7[6-(1,6),6-(7,7),30-(7,7,7)]
   513       8.304854       8.304854       8.304854    7[6-(1,7),6-(6,6),30-(7,7,7)]
   514       8.540427       8.540427       8.540427    7[6-(1,7),6-(6,6),30-(7,7,7)]
   515       5.644691       5.644691       5.644691    7[6-(1,6),6-(7,7),30-(7,7,7)]
   516       8.080154       8.080154       8.080154    7[6-(1,6),6-(7,7),30-(7,7,7)]
   517      17.365354      17.365354      17.365354    7[6-(1,7),6-(6,6),30-(7,7,7)]
   518      17.600927      17.600927      17.600927    7[6-(1,7),6-(6,6),30-(7,7,7)]
   519      14.705191      14.705191      14.705191    7[6-(1,6),6-(7,7),30-(7,7,7)]
   520      17.140654      17.140654      17.140654    7[6-(1,6),6-(7,7),30-(7,7,7)]
   521      17.365354      17.365354      17.365354    7[6-(1,7),6-(6,6),30-(7,7,7)]
   522      17.600927      17.600927      17.600927    7[6-(1,7),6-(6,6),30-(7,7,7)]
   523      14.705191      14.705191      14.705191    7[6-(1,6),6-(7,7),30-(7,7,7)]
   524      17.140654      17.140654      17.140654    7[6-(1,6),6-(7,7),30-(7,7,7)]
   525      17.365354      17.365354      17.365354    7[6-(1,7),6-(6,6),30-(7,7,7)]
   526      17.600927      17.600927      17.600927    7[6-(1,7),6-(6,6),30-(7,7,7)]
   527      14.705191      14.705191      14.705191    7[6-(1,6),6-(7,7),30-(7,7,7)]
   528      17.140654      17.140654      17.140654    7[6-(1,6),6-(7,7),30-(7,7,7)]
   529        4.53025        4.53025        4.53025    7[6-(7,7),8-(0),8-(0)]
   530        4.53025        4.53025        4.53025    7[6-(7,7),8-(0),8-(0)]
   531        4.53025        4.53025        4.53025    7[6-(7,7),8-(0),8-(0)]
   532       13.59075       13.59075       13.59075    7[6-(7,7),8-(0),8-(0)]
   533       13.59075       13.59075       13.59075    7[6-(7,7),8-(0),8-(0)]
   534       13.59075       13.59075       13.59075    7[6-(7,7),8-(0),8-(0)]
   535       13.59075       13.59075       13.59075    7[6-(7,7),8-(0),8-(0)]
   536       13.59075       13.59075       13.59075    7[6-(7,7),8-(0),8-(0)]
   537       13.59075       13.59075       13.59075    7[6-(7,7),8-(0),8-(0)]
   538        4.53025        4.53025        4.53025    7[6-(7,7),8-(0),8-(0)]
   539        4.53025        4.53025        4.53025    7[6-(7,7),8-(0),8-(0)]
   540        4.53025        4.53025        4.53025    7[6-(7,7),8-(0),8-(0)]
   541       6.614165       6.614165       6.614165    7[6-(7,7),8-(0),8-(0)]
   542       6.614165       6.614165       6.614165    7[6-(7,7),8-(0),8-(0)]
   543       6.614165       6.614165       6.614165    7[6-(7,7),8-(0),8-(0)]
   544      15.674665      15.674665      15.674665    7[6-(7,7),8-(0),8-(0)]
   545      15.674665      15.674665      15.674665    7[6-(7,7),8-(0),8-(0)]
   546      15.674665      15.674665      15.674665    7[6-(7,7),8-(0),8-(0)]
   547      11.506835      11.506835      11.506835    7[6-(7,7),8-(0),8-(0)]
   548      11.506835      11.506835      11.506835    7[6-(7,7),8-(0),8-(0)]
   549      11.506835      11.506835      11.506835    7[6-(7,7),8-(0),8-(0)]
   550       2.446335       2.446335       2.446335    7[6-(7,7),8-(0),8-(0)]
   551       2.446335       2.446335       2.446335    7[6-(7,7),8-(0),8-(0)]
   552       2.446335       2.446335       2.446335    7[6-(7,7),8-(0),8-(0)]
   553       5.622946       5.622946       5.622946    8[7-(6,8)]
   554       6.275302       6.275302       6.275302    8[7-(6,8)]
   555       5.622946       5.622946       5.622946    8[7-(6,8)]
   556       6.275302       6.275302       6.275302    8[7-(6,8)]
   557       5.622946       5.622946       5.622946    8[7-(6,8)]
   558       6.275302       6.275302       6.275302    8[7-(6,8)]
   559      14.683446      14.683446      14.683446    8[7-(6,8)]
   560      15.335802      15.335802      15.335802    8[7-(6,8)]
   561      14.683446      14.683446      14.683446    8[7-(6,8)]
   562      15.335802      15.335802      15.335802    8[7-(6,8)]
   563      14.683446      14.683446      14.683446    8[7-(6,8)]
   564      15.335802      15.335802      15.335802    8[7-(6,8)]
   565      12.498054      12.498054      12.498054    8[7-(6,8)]
   566      11.845698      11.845698      11.845698    8[7-(6,8)]
   567      12.498054      12.498054      12.498054    8[7-(6,8)]
   568      11.845698      11.845698      11.845698    8[7-(6,8)]
   569      12.498054      12.498054      12.498054    8[7-(6,8)]
   570      11.845698      11.845698      11.845698    8[7-(6,8)]
   571       3.437554       3.437554       3.437554    8[7-(6,8)]
   572       2.785198       2.785198       2.785198    8[7-(6,8)]
   573       3.437554       3.437554       3.437554    8[7-(6,8)]
   574       2.785198       2.785198       2.785198    8[7-(6,8)]
   575       3.437554       3.437554       3.437554    8[7-(6,8)]
   576       2.785198       2.785198       2.785198    8[7-(6,8)]
   577      12.498054      12.498054      12.498054    8[7-(6,8)]
   578      11.845698      11.845698      11.845698    8[7-(6,8)]
   579      12.498054      12.498054      12.498054    8[7-(6,8)]
   580      11.845698      11.845698      11.845698    8[7-(6,8)]
   581      12.498054      12.498054      12.498054    8[7-(6,8)]
   582      11.845698      11.845698      11.845698    8[7-(6,8)]
   583       3.437554       3.437554       3.437554    8[7-(6,8)]
   584       2.785198       2.785198       2.785198    8[7-(6,8)]
   585       3.437554       3.437554       3.437554    8[7-(6,8)]
   586       2.785198       2.785198       2.785198    8[7-(6,8)]
   587       3.437554       3.437554       3.437554    8[7-(6,8)]
   588       2.785198       2.785198       2.785198    8[7-(6,8)]
   589       5.622946       5.622946       5.622946    8[7-(6,8)]
   590       6.275302       6.275302       6.275302    8[7-(6,8)]
   591       5.622946       5.622946       5.622946    8[7-(6,8)]
   592       6.275302       6.275302       6.275302    8[7-(6,8)]
   593       5.622946       5.622946       5.622946    8[7-(6,8)]
   594       6.275302       6.275302       6.275302    8[7-(6,8)]
   595      14.683446      14.683446      14.683446    8[7-(6,8)]
   596      15.335802      15.335802      15.335802    8[7-(6,8)]
   597      14.683446      14.683446      14.683446    8[7-(6,8)]
   598      15.335802      15.335802      15.335802    8[7-(6,8)]
   599      14.683446      14.683446      14.683446    8[7-(6,8)]
   600      15.335802      15.335802      15.335802    8[7-(6,8)]
