# Supplementary material for: A collection of forcefield precursors for metal–organic frameworks
Source: RSC Adv. 2019 Nov 13;9(63):36492–507. doi: 10.1039/c9ra07327b (PMC9075174; doi:10.1039/c9ra07327b)
Supplement: RA-009-C9RA07327B-s2823 [file RA-009-C9RA07327B-s2823.txt]

XEDPIH_clean

10.209000    0.000000    0.000000
0.000000    13.636000    0.000000
0.000000    -0.386480    14.118711

     1       9.339908       9.339908       9.339908    30[7-(6,6),7-(6,6),7-(6,6),35-(0)]
     2        5.06397        5.06397        5.06397    30[7-(6,6),7-(6,6),7-(6,6),35-(0)]
     3       4.235408       4.235408       4.235408    30[7-(6,6),7-(6,6),7-(6,6),35-(0)]
     4       10.16847       10.16847       10.16847    30[7-(6,6),7-(6,6),7-(6,6),35-(0)]
     5       0.869092       0.869092       0.869092    30[7-(6,6),7-(6,6),7-(6,6),35-(0)]
     6        5.14503        5.14503        5.14503    30[7-(6,6),7-(6,6),7-(6,6),35-(0)]
     7       5.973592       5.973592       5.973592    30[7-(6,6),7-(6,6),7-(6,6),35-(0)]
     8        0.04053        0.04053        0.04053    30[7-(6,6),7-(6,6),7-(6,6),35-(0)]
     9        0.90758        0.90758        0.90758    1[6-(7,7)]
    10        7.19122        7.19122        7.19122    1[6-(7,7)]
    11       7.213679       7.213679       7.213679    1[6-(6,7)]
    12       3.290361       3.290361       3.290361    1[6-(7,7)]
    13       7.233076       7.233076       7.233076    1[6-(7,7)]
    14       7.164676       7.164676       7.164676    1[6-(6,7)]
    15        6.01208        6.01208        6.01208    1[6-(7,7)]
    16        2.08672        2.08672        2.08672    1[6-(7,7)]
    17       2.109179       2.109179       2.109179    1[6-(6,7)]
    18       8.394861       8.394861       8.394861    1[6-(7,7)]
    19       2.128576       2.128576       2.128576    1[6-(7,7)]
    20       2.060176       2.060176       2.060176    1[6-(6,7)]
    21        9.30142        9.30142        9.30142    1[6-(7,7)]
    22        3.01778        3.01778        3.01778    1[6-(7,7)]
    23       2.995321       2.995321       2.995321    1[6-(6,7)]
    24       6.918639       6.918639       6.918639    1[6-(7,7)]
    25       2.975923       2.975923       2.975923    1[6-(7,7)]
    26       3.044324       3.044324       3.044324    1[6-(6,7)]
    27        4.19692        4.19692        4.19692    1[6-(7,7)]
    28        8.12228        8.12228        8.12228    1[6-(7,7)]
    29       8.099821       8.099821       8.099821    1[6-(6,7)]
    30       1.814139       1.814139       1.814139    1[6-(7,7)]
    31       8.080423       8.080423       8.080423    1[6-(7,7)]
    32       8.148824       8.148824       8.148824    1[6-(6,7)]
    33       0.096985       0.096985       0.096985    6[1-(0),7-(6),7-(6,30)]
    34       9.200351       9.200351       9.200351    6[6-(6,7),7-(6),7-(6,30)]
    35       7.636332       7.636332       7.636332    6[1-(0),7-(6,30),7-(6,30)]
    36        7.98548        7.98548        7.98548    6[6-(1,7),6-(7,7),7-(6,30)]
    37       8.009981       8.009981       8.009981    6[1-(0),6-(6,7),7-(6,30)]
    38       4.101976       4.101976       4.101976    6[1-(0),7-(6),7-(6,30)]
    39        5.21782        5.21782        5.21782    6[6-(6,7),7-(6),7-(6,30)]
    40        6.78286        6.78286        6.78286    6[1-(0),7-(6,30),7-(6,30)]
    41       6.422482       6.422482       6.422482    6[6-(1,7),6-(7,7),7-(6,30)]
    42       6.383688       6.383688       6.383688    6[1-(0),6-(6,7),7-(6,30)]
    43       5.201485       5.201485       5.201485    6[1-(0),7-(6),7-(6,30)]
    44       4.095851       4.095851       4.095851    6[6-(6,7),7-(6),7-(6,30)]
    45       2.531832       2.531832       2.531832    6[1-(0),7-(6,30),7-(6,30)]
    46        2.88098        2.88098        2.88098    6[6-(1,7),6-(7,7),7-(6,30)]
    47       2.905481       2.905481       2.905481    6[1-(0),6-(6,7),7-(6,30)]
    48       9.206476       9.206476       9.206476    6[1-(0),7-(6),7-(6,30)]
    49        0.11332        0.11332        0.11332    6[6-(6,7),7-(6),7-(6,30)]
    50        1.67836        1.67836        1.67836    6[1-(0),7-(6,30),7-(6,30)]
    51       1.317982       1.317982       1.317982    6[6-(1,7),6-(7,7),7-(6,30)]
    52       1.279188       1.279188       1.279188    6[1-(0),6-(6,7),7-(6,30)]
    53      10.112014      10.112014      10.112014    6[1-(0),7-(6),7-(6,30)]
    54       1.008649       1.008649       1.008649    6[6-(6,7),7-(6),7-(6,30)]
    55       2.572668       2.572668       2.572668    6[1-(0),7-(6,30),7-(6,30)]
    56        2.22352        2.22352        2.22352    6[6-(1,7),6-(7,7),7-(6,30)]
    57       2.199019       2.199019       2.199019    6[1-(0),6-(6,7),7-(6,30)]
    58       6.107024       6.107024       6.107024    6[1-(0),7-(6),7-(6,30)]
    59        4.99118        4.99118        4.99118    6[6-(6,7),7-(6),7-(6,30)]
    60        3.42614        3.42614        3.42614    6[1-(0),7-(6,30),7-(6,30)]
    61       3.786518       3.786518       3.786518    6[6-(1,7),6-(7,7),7-(6,30)]
    62       3.825312       3.825312       3.825312    6[1-(0),6-(6,7),7-(6,30)]
    63       5.007514       5.007514       5.007514    6[1-(0),7-(6),7-(6,30)]
    64       6.113149       6.113149       6.113149    6[6-(6,7),7-(6),7-(6,30)]
    65       7.677168       7.677168       7.677168    6[1-(0),7-(6,30),7-(6,30)]
    66        7.32802        7.32802        7.32802    6[6-(1,7),6-(7,7),7-(6,30)]
    67       7.303519       7.303519       7.303519    6[1-(0),6-(6,7),7-(6,30)]
    68       1.002524       1.002524       1.002524    6[1-(0),7-(6),7-(6,30)]
    69       10.09568       10.09568       10.09568    6[6-(6,7),7-(6),7-(6,30)]
    70        8.53064        8.53064        8.53064    6[1-(0),7-(6,30),7-(6,30)]
    71       8.891018       8.891018       8.891018    6[6-(1,7),6-(7,7),7-(6,30)]
    72       8.929812       8.929812       8.929812    6[1-(0),6-(6,7),7-(6,30)]
    73       0.071463       0.071463       0.071463    35[30-(7,7,7)]
    74       4.174766       4.174766       4.174766    35[30-(7,7,7)]
    75       5.175963       5.175963       5.175963    35[30-(7,7,7)]
    76       9.279266       9.279266       9.279266    35[30-(7,7,7)]
    77      10.137537      10.137537      10.137537    35[30-(7,7,7)]
    78       6.034234       6.034234       6.034234    35[30-(7,7,7)]
    79       5.033037       5.033037       5.033037    35[30-(7,7,7)]
    80       0.929734       0.929734       0.929734    35[30-(7,7,7)]
    81       9.185037       9.185037       9.185037    7[6-(1,6),6-(1,7),30-(7,7,35)]
    82       0.158239       0.158239       0.158239    7[6-(1,7),6-(6,7)]
    83       8.973711       8.973711       8.973711    7[6-(1,7),6-(6,7),30-(7,7,35)]
    84       6.994186       6.994186       6.994186    7[6-(1,7),6-(6,6),30-(7,7,35)]
    85       5.212715       5.212715       5.212715    7[6-(1,6),6-(1,7),30-(7,7,35)]
    86       4.045827       4.045827       4.045827    7[6-(1,7),6-(6,7)]
    87       5.460794       5.460794       5.460794    7[6-(1,7),6-(6,7),30-(7,7,35)]
    88       7.416838       7.416838       7.416838    7[6-(1,7),6-(6,6),30-(7,7,35)]
    89       4.080537       4.080537       4.080537    7[6-(1,6),6-(1,7),30-(7,7,35)]
    90       5.262739       5.262739       5.262739    7[6-(1,7),6-(6,7)]
    91       3.869211       3.869211       3.869211    7[6-(1,7),6-(6,7),30-(7,7,35)]
    92       1.889686       1.889686       1.889686    7[6-(1,7),6-(6,6),30-(7,7,35)]
    93       0.108215       0.108215       0.108215    7[6-(1,6),6-(1,7),30-(7,7,35)]
    94       9.150327       9.150327       9.150327    7[6-(1,7),6-(6,7)]
    95       0.356294       0.356294       0.356294    7[6-(1,7),6-(6,7),30-(7,7,35)]
    96       2.312339       2.312339       2.312339    7[6-(1,7),6-(6,6),30-(7,7,35)]
    97       1.023963       1.023963       1.023963    7[6-(1,6),6-(1,7),30-(7,7,35)]
    98       10.05076       10.05076       10.05076    7[6-(1,7),6-(6,7)]
    99       1.235289       1.235289       1.235289    7[6-(1,7),6-(6,7),30-(7,7,35)]
   100       3.214814       3.214814       3.214814    7[6-(1,7),6-(6,6),30-(7,7,35)]
   101       4.996285       4.996285       4.996285    7[6-(1,6),6-(1,7),30-(7,7,35)]
   102       6.163173       6.163173       6.163173    7[6-(1,7),6-(6,7)]
   103       4.748206       4.748206       4.748206    7[6-(1,7),6-(6,7),30-(7,7,35)]
   104       2.792161       2.792161       2.792161    7[6-(1,7),6-(6,6),30-(7,7,35)]
   105       6.128463       6.128463       6.128463    7[6-(1,6),6-(1,7),30-(7,7,35)]
   106        4.94626        4.94626        4.94626    7[6-(1,7),6-(6,7)]
   107       6.339789       6.339789       6.339789    7[6-(1,7),6-(6,7),30-(7,7,35)]
   108       8.319314       8.319314       8.319314    7[6-(1,7),6-(6,6),30-(7,7,35)]
   109      10.100785      10.100785      10.100785    7[6-(1,6),6-(1,7),30-(7,7,35)]
   110       1.058673       1.058673       1.058673    7[6-(1,7),6-(6,7)]
   111       9.852706       9.852706       9.852706    7[6-(1,7),6-(6,7),30-(7,7,35)]
   112       7.896661       7.896661       7.896661    7[6-(1,7),6-(6,6),30-(7,7,35)]
