# Supplementary material for: A collection of forcefield precursors for metal–organic frameworks
Source: RSC Adv. 2019 Nov 13;9(63):36492–507. doi: 10.1039/c9ra07327b (PMC9075174; doi:10.1039/c9ra07327b)
Supplement: RA-009-C9RA07327B-s2824 [file RA-009-C9RA07327B-s2824.txt]

XEGJIE_clean

13.103000    0.000000    0.000000
-4.628695    22.972321    0.000000
0.000000    0.000000    30.424000

     1       7.771658       7.771658       7.771658    64[8-(6),8-(6),8-(6),8-(6),8-(6),8-(6,64)]
     2      -1.693158      -1.693158      -1.693158    64[8-(6),8-(6),8-(6),8-(6),8-(6),8-(6),8-(6,64)]
     3         4.9398         4.9398         4.9398    64[8-(6),8-(6),8-(6),8-(6),8-(6),8-(6,64)]
     4       1.301615       1.301615       1.301615    64[8-(6),8-(6),8-(6),8-(6),8-(6),8-(6),8-(6,64)]
     5       0.702647       0.702647       0.702647    64[8-(6),8-(6),8-(6),8-(6),8-(6),8-(6,64)]
     6      10.167463      10.167463      10.167463    64[8-(6),8-(6),8-(6),8-(6),8-(6),8-(6),8-(6,64)]
     7       3.534505       3.534505       3.534505    64[8-(6),8-(6),8-(6),8-(6),8-(6),8-(6,64)]
     8        7.17269        7.17269        7.17269    64[8-(6),8-(6),8-(6),8-(6),8-(6),8-(6),8-(6,64)]
     9      -0.549012      -0.549012      -0.549012    1[6-(6,6)]
    10      10.160752      10.160752      10.160752    1[6-(6,6)]
    11       4.229758       4.229758       4.229758    1[6-(6,6)]
    12       2.485441       2.485441       2.485441    1[6-(6,6)]
    13      -2.688721      -2.688721      -2.688721    1[6-(6,6)]
    14       7.124343       7.124343       7.124343    1[6-(6,6)]
    15       7.676498       7.676498       7.676498    1[6-(6,6)]
    16       6.544654       6.544654       6.544654    1[6-(6,6)]
    17       8.826582       8.826582       8.826582    1[6-(6,6)]
    18      -0.817247      -0.817247      -0.817247    1[6-(6,6)]
    19      -0.540346      -0.540346      -0.540346    1[6-(6,6)]
    20      -1.213833      -1.213833      -1.213833    1[6-(6,6)]
    21       0.157469       0.157469       0.157469    1[6-(6,6)]
    22       2.550706       2.550706       2.550706    1[6-(6,6)]
    23       0.007395       0.007395       0.007395    1[6-(6,6)]
    24       1.751711       1.751711       1.751711    1[6-(6,6)]
    25       2.297178       2.297178       2.297178    1[6-(6,6)]
    26       5.587114       5.587114       5.587114    1[6-(6,6)]
    27       5.034959       5.034959       5.034959    1[6-(6,6)]
    28       6.166803       6.166803       6.166803    1[6-(6,6)]
    29       3.884875       3.884875       3.884875    1[6-(6,6)]
    30       0.425705       0.425705       0.425705    1[6-(6,6)]
    31       0.148803       0.148803       0.148803    1[6-(6,6)]
    32       0.822291       0.822291       0.822291    1[6-(6,6)]
    33       9.023317       9.023317       9.023317    1[6-(6,6)]
    34      -1.686447      -1.686447      -1.686447    1[6-(6,6)]
    35       4.244547       4.244547       4.244547    1[6-(6,6)]
    36       5.988864       5.988864       5.988864    1[6-(6,6)]
    37      11.163026      11.163026      11.163026    1[6-(6,6)]
    38       1.349962       1.349962       1.349962    1[6-(6,6)]
    39       0.797807       0.797807       0.797807    1[6-(6,6)]
    40       1.929651       1.929651       1.929651    1[6-(6,6)]
    41      -0.352277      -0.352277      -0.352277    1[6-(6,6)]
    42       9.291552       9.291552       9.291552    1[6-(6,6)]
    43       9.014651       9.014651       9.014651    1[6-(6,6)]
    44       9.688138       9.688138       9.688138    1[6-(6,6)]
    45       8.316836       8.316836       8.316836    1[6-(6,6)]
    46       5.923599       5.923599       5.923599    1[6-(6,6)]
    47        8.46691        8.46691        8.46691    1[6-(6,6)]
    48       6.722594       6.722594       6.722594    1[6-(6,6)]
    49       6.177127       6.177127       6.177127    1[6-(6,6)]
    50       2.887191       2.887191       2.887191    1[6-(6,6)]
    51       3.439346       3.439346       3.439346    1[6-(6,6)]
    52       2.307502       2.307502       2.307502    1[6-(6,6)]
    53        4.58943        4.58943        4.58943    1[6-(6,6)]
    54         8.0486         8.0486         8.0486    1[6-(6,6)]
    55       8.325502       8.325502       8.325502    1[6-(6,6)]
    56       7.652014       7.652014       7.652014    1[6-(6,6)]
    57      -2.989011      -2.989011      -2.989011    6[6-(6,6),8-(64),8-(64)]
    58       -1.90074       -1.90074       -1.90074    6[6-(1,6),6-(1,6),6-(8,8)]
    59      -0.695619      -0.695619      -0.695619    6[1-(0),6-(6,6),6-(6,7)]
    60       0.293754       0.293754       0.293754    6[6-(1,6),6-(6,6),7-(8,8)]
    61        0.14622        0.14622        0.14622    6[6-(6,6),6-(6,7),6-(6,7)]
    62      -1.082493      -1.082493      -1.082493    6[6-(1,6),6-(6,6),7-(8,8)]
    63      -2.116872      -2.116872      -2.116872    6[1-(0),6-(6,6),6-(6,7)]
    64       1.275182       1.275182       1.275182    6[6-(6,6),6-(6,7),6-(6,7)]
    65       2.381966       2.381966       2.381966    6[6-(1,6),6-(6,6),7-(8,8)]
    66       3.502726       3.502726       3.502726    6[1-(0),6-(6,6),6-(6,7)]
    67       3.523266       3.523266       3.523266    6[6-(1,6),6-(1,6),6-(8,8)]
    68       2.463503       2.463503       2.463503    6[1-(0),6-(6,6),6-(6,7)]
    69       1.354686       1.354686       1.354686    6[6-(1,6),6-(6,6),7-(8,8)]
    70        4.75241        4.75241        4.75241    6[6-(6,6),8-(64),8-(64,64)]
    71       9.085881       9.085881       9.085881    6[6-(6,6),8-(64),8-(64)]
    72       8.798868       8.798868       8.798868    6[6-(1,6),6-(1,6),6-(8,8)]
    73      -3.456402      -3.456402      -3.456402    6[1-(0),6-(6,6),6-(6,7)]
    74       9.334369       9.334369       9.334369    6[6-(1,6),6-(6,6),7-(8,8)]
    75       8.199605       8.199605       8.199605    6[6-(6,6),6-(6,7),6-(6,7)]
    76       7.376228       7.376228       7.376228    6[6-(1,6),6-(6,6),7-(8,8)]
    77       7.681065       7.681065       7.681065    6[1-(0),6-(6,6),6-(6,7)]
    78       7.797158       7.797158       7.797158    6[6-(6,6),6-(6,7),6-(6,7)]
    79       7.967985       7.967985       7.967985    6[6-(1,6),6-(6,6),7-(8,8)]
    80       7.567311       7.567311       7.567311    6[1-(0),6-(6,6),6-(6,7)]
    81       7.002512       7.002512       7.002512    6[6-(1,6),6-(1,6),6-(8,8)]
    82       6.882011       6.882011       6.882011    6[1-(0),6-(6,6),6-(6,7)]
    83       7.267352       7.267352       7.267352    6[6-(1,6),6-(6,6),7-(8,8)]
    84       6.478977       6.478977       6.478977    6[6-(6,6),8-(64),8-(64)]
    85      -2.946175      -2.946175      -2.946175    6[6-(6,6),8-(64),8-(64)]
    86      -2.601331      -2.601331      -2.601331    6[6-(1,6),6-(1,6),6-(8,8)]
    87      -3.468873      -3.468873      -3.468873    6[1-(0),6-(6,6),6-(6,7)]
    88      -3.128565      -3.128565      -3.128565    6[6-(1,6),6-(6,6),7-(8,8)]
    89      -1.927802      -1.927802      -1.927802    6[6-(6,6),6-(6,7),6-(6,7)]
    90      -1.084458      -1.084458      -1.084458    6[6-(1,6),6-(6,6),7-(8,8)]
    91      -1.409739      -1.409739      -1.409739    6[1-(0),6-(6,6),6-(6,7)]
    92      -1.561339      -1.561339      -1.561339    6[6-(6,6),6-(6,7),6-(6,7)]
    93      -1.149297      -1.149297      -1.149297    6[6-(1,6),6-(6,6),7-(8,8)]
    94      -0.770728      -0.770728      -0.770728    6[1-(0),6-(6,6),6-(6,7)]
    95      -0.736535      -0.736535      -0.736535    6[6-(1,6),6-(1,6),6-(8,8)]
    96      -1.199373      -1.199373      -1.199373    6[1-(0),6-(6,6),6-(6,7)]
    97      -1.637589      -1.637589      -1.637589    6[6-(1,6),6-(6,6),7-(8,8)]
    98      -0.167132      -0.167132      -0.167132    6[6-(6,6),8-(64),8-(64)]
    99       2.597469       2.597469       2.597469    6[6-(6,6),8-(64),8-(64)]
   100       1.509197       1.509197       1.509197    6[6-(1,6),6-(1,6),6-(8,8)]
   101       0.304076       0.304076       0.304076    6[1-(0),6-(6,6),6-(6,7)]
   102      -0.685297      -0.685297      -0.685297    6[6-(1,6),6-(6,6),7-(8,8)]
   103      -0.537762      -0.537762      -0.537762    6[6-(6,6),6-(6,7),6-(6,7)]
   104       0.690951       0.690951       0.690951    6[6-(1,6),6-(6,6),7-(8,8)]
   105        1.72533        1.72533        1.72533    6[1-(0),6-(6,6),6-(6,7)]
   106        2.96197        2.96197        2.96197    6[6-(6,6),6-(6,7),6-(6,7)]
   107       1.855186       1.855186       1.855186    6[6-(1,6),6-(6,6),7-(8,8)]
   108       0.734427       0.734427       0.734427    6[1-(0),6-(6,6),6-(6,7)]
   109       0.713886       0.713886       0.713886    6[6-(1,6),6-(1,6),6-(8,8)]
   110       1.773649       1.773649       1.773649    6[1-(0),6-(6,6),6-(6,7)]
   111       2.882466       2.882466       2.882466    6[6-(1,6),6-(6,6),7-(8,8)]
   112      -0.515258      -0.515258      -0.515258    6[6-(6,6),8-(64),8-(64,64)]
   113       3.625577       3.625577       3.625577    6[6-(6,6),8-(64),8-(64)]
   114        3.91259        3.91259        3.91259    6[6-(1,6),6-(1,6),6-(8,8)]
   115       3.064859       3.064859       3.064859    6[1-(0),6-(6,6),6-(6,7)]
   116       3.377088       3.377088       3.377088    6[6-(1,6),6-(6,6),7-(8,8)]
   117       4.511853       4.511853       4.511853    6[6-(6,6),6-(6,7),6-(6,7)]
   118       5.335229       5.335229       5.335229    6[6-(1,6),6-(6,6),7-(8,8)]
   119       5.030392       5.030392       5.030392    6[1-(0),6-(6,6),6-(6,7)]
   120       4.914299       4.914299       4.914299    6[6-(6,6),6-(6,7),6-(6,7)]
   121       4.743473       4.743473       4.743473    6[6-(1,6),6-(6,6),7-(8,8)]
   122       5.144146       5.144146       5.144146    6[1-(0),6-(6,6),6-(6,7)]
   123       5.708945       5.708945       5.708945    6[6-(1,6),6-(1,6),6-(8,8)]
   124       5.829446       5.829446       5.829446    6[1-(0),6-(6,6),6-(6,7)]
   125       5.444105       5.444105       5.444105    6[6-(1,6),6-(6,6),7-(8,8)]
   126       6.232481       6.232481       6.232481    6[6-(6,6),8-(64),8-(64)]
   127       2.554632       2.554632       2.554632    6[6-(6,6),8-(64),8-(64)]
   128       2.209788       2.209788       2.209788    6[6-(1,6),6-(1,6),6-(8,8)]
   129        3.07733        3.07733        3.07733    6[1-(0),6-(6,6),6-(6,7)]
   130       2.737023       2.737023       2.737023    6[6-(1,6),6-(6,6),7-(8,8)]
   131       1.536259       1.536259       1.536259    6[6-(6,6),6-(6,7),6-(6,7)]
   132       0.692915       0.692915       0.692915    6[6-(1,6),6-(6,6),7-(8,8)]
   133       1.018197       1.018197       1.018197    6[1-(0),6-(6,6),6-(6,7)]
   134       1.169796       1.169796       1.169796    6[6-(6,6),6-(6,7),6-(6,7)]
   135       0.757754       0.757754       0.757754    6[6-(1,6),6-(6,6),7-(8,8)]
   136       0.379185       0.379185       0.379185    6[1-(0),6-(6,6),6-(6,7)]
   137       0.344993       0.344993       0.344993    6[6-(1,6),6-(1,6),6-(8,8)]
   138        0.80783        0.80783        0.80783    6[1-(0),6-(6,6),6-(6,7)]
   139       1.246047       1.246047       1.246047    6[6-(1,6),6-(6,6),7-(8,8)]
   140       -0.22441       -0.22441       -0.22441    6[6-(6,6),8-(64),8-(64)]
   141      -1.639684      -1.639684      -1.639684    6[6-(6,6),8-(64),8-(64)]
   142      10.375045      10.375045      10.375045    6[6-(1,6),6-(1,6),6-(8,8)]
   143       9.169924       9.169924       9.169924    6[1-(0),6-(6,6),6-(6,7)]
   144       8.180551       8.180551       8.180551    6[6-(1,6),6-(6,6),7-(8,8)]
   145       8.328085       8.328085       8.328085    6[6-(6,6),6-(6,7),6-(6,7)]
   146       9.556798       9.556798       9.556798    6[6-(1,6),6-(6,6),7-(8,8)]
   147      10.591177      10.591177      10.591177    6[1-(0),6-(6,6),6-(6,7)]
   148       7.199123       7.199123       7.199123    6[6-(6,6),6-(6,7),6-(6,7)]
   149       6.092339       6.092339       6.092339    6[6-(1,6),6-(6,6),7-(8,8)]
   150       4.971579       4.971579       4.971579    6[1-(0),6-(6,6),6-(6,7)]
   151       4.951039       4.951039       4.951039    6[6-(1,6),6-(1,6),6-(8,8)]
   152       6.010802       6.010802       6.010802    6[1-(0),6-(6,6),6-(6,7)]
   153       7.119619       7.119619       7.119619    6[6-(1,6),6-(6,6),7-(8,8)]
   154       3.721895       3.721895       3.721895    6[6-(6,6),8-(64),8-(64,64)]
   155      -0.611576      -0.611576      -0.611576    6[6-(6,6),8-(64),8-(64)]
   156      -0.324563      -0.324563      -0.324563    6[6-(1,6),6-(1,6),6-(8,8)]
   157      11.930707      11.930707      11.930707    6[1-(0),6-(6,6),6-(6,7)]
   158      -0.860064      -0.860064      -0.860064    6[6-(1,6),6-(6,6),7-(8,8)]
   159         0.2747         0.2747         0.2747    6[6-(6,6),6-(6,7),6-(6,7)]
   160       1.098077       1.098077       1.098077    6[6-(1,6),6-(6,6),7-(8,8)]
   161        0.79324        0.79324        0.79324    6[1-(0),6-(6,6),6-(6,7)]
   162       0.677147       0.677147       0.677147    6[6-(6,6),6-(6,7),6-(6,7)]
   163        0.50632        0.50632        0.50632    6[6-(1,6),6-(6,6),7-(8,8)]
   164       0.906994       0.906994       0.906994    6[1-(0),6-(6,6),6-(6,7)]
   165       1.471793       1.471793       1.471793    6[6-(1,6),6-(1,6),6-(8,8)]
   166       1.592294       1.592294       1.592294    6[1-(0),6-(6,6),6-(6,7)]
   167       1.206953       1.206953       1.206953    6[6-(1,6),6-(6,6),7-(8,8)]
   168       1.995328       1.995328       1.995328    6[6-(6,6),8-(64),8-(64)]
   169       11.42048       11.42048       11.42048    6[6-(6,6),8-(64),8-(64)]
   170      11.075636      11.075636      11.075636    6[6-(1,6),6-(1,6),6-(8,8)]
   171      -1.159822      -1.159822      -1.159822    6[1-(0),6-(6,6),6-(6,7)]
   172       11.60287       11.60287       11.60287    6[6-(1,6),6-(6,6),7-(8,8)]
   173      10.402107      10.402107      10.402107    6[6-(6,6),6-(6,7),6-(6,7)]
   174       9.558763       9.558763       9.558763    6[6-(1,6),6-(6,6),7-(8,8)]
   175       9.884044       9.884044       9.884044    6[1-(0),6-(6,6),6-(6,7)]
   176      10.035644      10.035644      10.035644    6[6-(6,6),6-(6,7),6-(6,7)]
   177       9.623602       9.623602       9.623602    6[6-(1,6),6-(6,6),7-(8,8)]
   178       9.245033       9.245033       9.245033    6[1-(0),6-(6,6),6-(6,7)]
   179        9.21084        9.21084        9.21084    6[6-(1,6),6-(1,6),6-(8,8)]
   180       9.673678       9.673678       9.673678    6[1-(0),6-(6,6),6-(6,7)]
   181      10.111894      10.111894      10.111894    6[6-(1,6),6-(6,6),7-(8,8)]
   182       8.641437       8.641437       8.641437    6[6-(6,6),8-(64),8-(64)]
   183       5.876836       5.876836       5.876836    6[6-(6,6),8-(64),8-(64)]
   184       6.965108       6.965108       6.965108    6[6-(1,6),6-(1,6),6-(8,8)]
   185       8.170229       8.170229       8.170229    6[1-(0),6-(6,6),6-(6,7)]
   186       9.159602       9.159602       9.159602    6[6-(1,6),6-(6,6),7-(8,8)]
   187       9.012067       9.012067       9.012067    6[6-(6,6),6-(6,7),6-(6,7)]
   188       7.783354       7.783354       7.783354    6[6-(1,6),6-(6,6),7-(8,8)]
   189       6.748975       6.748975       6.748975    6[1-(0),6-(6,6),6-(6,7)]
   190       5.512335       5.512335       5.512335    6[6-(6,6),6-(6,7),6-(6,7)]
   191       6.619119       6.619119       6.619119    6[6-(1,6),6-(6,6),7-(8,8)]
   192       7.739878       7.739878       7.739878    6[1-(0),6-(6,6),6-(6,7)]
   193       7.760419       7.760419       7.760419    6[6-(1,6),6-(1,6),6-(8,8)]
   194       6.700656       6.700656       6.700656    6[1-(0),6-(6,6),6-(6,7)]
   195       5.591839       5.591839       5.591839    6[6-(1,6),6-(6,6),7-(8,8)]
   196       8.989563       8.989563       8.989563    6[6-(6,6),8-(64),8-(64,64)]
   197       4.848728       4.848728       4.848728    6[6-(6,6),8-(64),8-(64)]
   198       4.561715       4.561715       4.561715    6[6-(1,6),6-(1,6),6-(8,8)]
   199       5.409446       5.409446       5.409446    6[1-(0),6-(6,6),6-(6,7)]
   200       5.097217       5.097217       5.097217    6[6-(1,6),6-(6,6),7-(8,8)]
   201       3.962452       3.962452       3.962452    6[6-(6,6),6-(6,7),6-(6,7)]
   202       3.139076       3.139076       3.139076    6[6-(1,6),6-(6,6),7-(8,8)]
   203       3.443913       3.443913       3.443913    6[1-(0),6-(6,6),6-(6,7)]
   204       3.560006       3.560006       3.560006    6[6-(6,6),6-(6,7),6-(6,7)]
   205       3.730832       3.730832       3.730832    6[6-(1,6),6-(6,6),7-(8,8)]
   206       3.330159       3.330159       3.330159    6[1-(0),6-(6,6),6-(6,7)]
   207        2.76536        2.76536        2.76536    6[6-(1,6),6-(1,6),6-(8,8)]
   208       2.644859       2.644859       2.644859    6[1-(0),6-(6,6),6-(6,7)]
   209         3.0302         3.0302         3.0302    6[6-(1,6),6-(6,6),7-(8,8)]
   210       2.241824       2.241824       2.241824    6[6-(6,6),8-(64),8-(64)]
   211       5.919673       5.919673       5.919673    6[6-(6,6),8-(64),8-(64)]
   212       6.264517       6.264517       6.264517    6[6-(1,6),6-(1,6),6-(8,8)]
   213       5.396975       5.396975       5.396975    6[1-(0),6-(6,6),6-(6,7)]
   214       5.737282       5.737282       5.737282    6[6-(1,6),6-(6,6),7-(8,8)]
   215       6.938046       6.938046       6.938046    6[6-(6,6),6-(6,7),6-(6,7)]
   216        7.78139        7.78139        7.78139    6[6-(1,6),6-(6,6),7-(8,8)]
   217       7.456108       7.456108       7.456108    6[1-(0),6-(6,6),6-(6,7)]
   218       7.304509       7.304509       7.304509    6[6-(6,6),6-(6,7),6-(6,7)]
   219       7.716551       7.716551       7.716551    6[6-(1,6),6-(6,6),7-(8,8)]
   220        8.09512        8.09512        8.09512    6[1-(0),6-(6,6),6-(6,7)]
   221       8.129312       8.129312       8.129312    6[6-(1,6),6-(1,6),6-(8,8)]
   222       7.666475       7.666475       7.666475    6[1-(0),6-(6,6),6-(6,7)]
   223       7.228258       7.228258       7.228258    6[6-(1,6),6-(6,6),7-(8,8)]
   224       8.698715       8.698715       8.698715    6[6-(6,6),8-(64),8-(64)]
   225       1.526149       1.526149       1.526149    7[6-(6,6),8-(0),8-(0)]
   226      -1.343796      -1.343796      -1.343796    7[6-(6,6),8-(0),8-(0)]
   227       2.417291       2.417291       2.417291    7[6-(6,6),8-(0),8-(0)]
   228       0.254468       0.254468       0.254468    7[6-(6,6),8-(0),8-(0)]
   229      -2.847387      -2.847387      -2.847387    7[6-(6,6),8-(0),8-(0)]
   230       6.092011       6.092011       6.092011    7[6-(6,6),8-(0),8-(0)]
   231       8.590992       8.590992       8.590992    7[6-(6,6),8-(0),8-(0)]
   232       7.081935       7.081935       7.081935    7[6-(6,6),8-(0),8-(0)]
   233       9.024977       9.024977       9.024977    7[6-(6,6),8-(0),8-(0)]
   234       0.232218       0.232218       0.232218    7[6-(6,6),8-(0),8-(0)]
   235      -1.097216      -1.097216      -1.097216    7[6-(6,6),8-(0),8-(0)]
   236      -2.176438      -2.176438      -2.176438    7[6-(6,6),8-(0),8-(0)]
   237      -1.917692      -1.917692      -1.917692    7[6-(6,6),8-(0),8-(0)]
   238       5.580948       5.580948       5.580948    7[6-(6,6),8-(0),8-(0)]
   239      -2.808834      -2.808834      -2.808834    7[6-(6,6),8-(0),8-(0)]
   240       3.982685       3.982685       3.982685    7[6-(6,6),8-(0),8-(0)]
   241       2.455845       2.455845       2.455845    7[6-(6,6),8-(0),8-(0)]
   242       6.619446       6.619446       6.619446    7[6-(6,6),8-(0),8-(0)]
   243       4.120465       4.120465       4.120465    7[6-(6,6),8-(0),8-(0)]
   244       5.629523       5.629523       5.629523    7[6-(6,6),8-(0),8-(0)]
   245        3.68648        3.68648        3.68648    7[6-(6,6),8-(0),8-(0)]
   246       -0.62376       -0.62376       -0.62376    7[6-(6,6),8-(0),8-(0)]
   247       0.705674       0.705674       0.705674    7[6-(6,6),8-(0),8-(0)]
   248       1.784896       1.784896       1.784896    7[6-(6,6),8-(0),8-(0)]
   249       6.948156       6.948156       6.948156    7[6-(6,6),8-(0),8-(0)]
   250       9.818101       9.818101       9.818101    7[6-(6,6),8-(0),8-(0)]
   251       6.057014       6.057014       6.057014    7[6-(6,6),8-(0),8-(0)]
   252       8.219837       8.219837       8.219837    7[6-(6,6),8-(0),8-(0)]
   253      11.321692      11.321692      11.321692    7[6-(6,6),8-(0),8-(0)]
   254       2.382294       2.382294       2.382294    7[6-(6,6),8-(0),8-(0)]
   255      -0.116687      -0.116687      -0.116687    7[6-(6,6),8-(0),8-(0)]
   256        1.39237        1.39237        1.39237    7[6-(6,6),8-(0),8-(0)]
   257      -0.550672      -0.550672      -0.550672    7[6-(6,6),8-(0),8-(0)]
   258       8.242087       8.242087       8.242087    7[6-(6,6),8-(0),8-(0)]
   259       9.571521       9.571521       9.571521    7[6-(6,6),8-(0),8-(0)]
   260      10.650743      10.650743      10.650743    7[6-(6,6),8-(0),8-(0)]
   261      10.391997      10.391997      10.391997    7[6-(6,6),8-(0),8-(0)]
   262       2.893357       2.893357       2.893357    7[6-(6,6),8-(0),8-(0)]
   263      11.283139      11.283139      11.283139    7[6-(6,6),8-(0),8-(0)]
   264        4.49162        4.49162        4.49162    7[6-(6,6),8-(0),8-(0)]
   265        6.01846        6.01846        6.01846    7[6-(6,6),8-(0),8-(0)]
   266       1.854859       1.854859       1.854859    7[6-(6,6),8-(0),8-(0)]
   267        4.35384        4.35384        4.35384    7[6-(6,6),8-(0),8-(0)]
   268       2.844782       2.844782       2.844782    7[6-(6,6),8-(0),8-(0)]
   269       4.787825       4.787825       4.787825    7[6-(6,6),8-(0),8-(0)]
   270       9.098065       9.098065       9.098065    7[6-(6,6),8-(0),8-(0)]
   271       7.768631       7.768631       7.768631    7[6-(6,6),8-(0),8-(0)]
   272       6.689409       6.689409       6.689409    7[6-(6,6),8-(0),8-(0)]
   273       8.943541       8.943541       8.943541    8[6-(6,8),64-(8,8,8,8,8)]
   274      -2.698911      -2.698911      -2.698911    8[6-(6,8),64-(8,8,8,8,8,8)]
   275        4.63162        4.63162        4.63162    8[6-(6,8),64-(8,8,8,8,8),64-(8,8,8,8,8,8)]
   276       5.826473       5.826473       5.826473    8[6-(6,8),64-(8,8,8,8,8,8)]
   277       1.797485       1.797485       1.797485    8[7-(6,8)]
   278       2.204355       2.204355       2.204355    8[7-(6,8)]
   279      -0.400966      -0.400966      -0.400966    8[7-(6,8)]
   280      10.620232      10.620232      10.620232    8[7-(6,8)]
   281       1.391727       1.391727       1.391727    8[7-(6,8)]
   282       3.497415       3.497415       3.497415    8[7-(6,8)]
   283      -0.894295      -0.894295      -0.894295    8[7-(6,8)]
   284        0.51167        0.51167        0.51167    8[7-(6,8)]
   285       8.333407       8.333407       8.333407    8[6-(6,8),64-(8,8,8,8,8)]
   286      -3.080192      -3.080192      -3.080192    8[6-(6,8),64-(8,8,8,8,8,8)]
   287       6.013974       6.013974       6.013974    8[6-(6,8),64-(8,8,8,8,8)]
   288       6.462135       6.462135       6.462135    8[6-(6,8),64-(8,8,8,8,8)]
   289      -2.162753      -2.162753      -2.162753    8[7-(6,8)]
   290      -2.806249      -2.806249      -2.806249    8[7-(6,8)]
   291       5.271727       5.271727       5.271727    8[7-(6,8)]
   292       5.898677       5.898677       5.898677    8[7-(6,8)]
   293        9.10735        9.10735        9.10735    8[7-(6,8)]
   294       8.581824       8.581824       8.581824    8[7-(6,8)]
   295       6.857139       6.857139       6.857139    8[7-(6,8)]
   296       7.188023       7.188023       7.188023    8[7-(6,8)]
   297       9.081348       9.081348       9.081348    8[6-(6,8),64-(8,8,8,8,8)]
   298      -2.109842      -2.109842      -2.109842    8[6-(6,8),64-(8,8,8,8,8,8)]
   299       0.066976       0.066976       0.066976    8[6-(6,8),64-(8,8,8,8,8,8)]
   300       0.082986       0.082986       0.082986    8[6-(6,8),64-(8,8,8,8,8,8)]
   301        8.40877        8.40877        8.40877    8[7-(6,8)]
   302       8.916544       8.916544       8.916544    8[7-(6,8)]
   303       0.991281       0.991281       0.991281    8[7-(6,8)]
   304       0.514929       0.514929       0.514929    8[7-(6,8)]
   305      -0.791567      -0.791567      -0.791567    8[7-(6,8)]
   306      -1.369485      -1.369485      -1.369485    8[7-(6,8)]
   307      -2.623905      -2.623905      -2.623905    8[7-(6,8)]
   308      -2.241324      -2.241324      -2.241324    8[7-(6,8)]
   309       3.767917       3.767917       3.767917    8[6-(6,8),64-(8,8,8,8,8)]
   310       2.307368       2.307368       2.307368    8[6-(6,8),64-(8,8,8,8,8,8)]
   311      -0.394467      -0.394467      -0.394467    8[6-(6,8),64-(8,8,8,8,8),64-(8,8,8,8,8,8)]
   312       11.51368       11.51368       11.51368    8[6-(6,8),64-(8,8,8,8,8,8)]
   313      -2.189028      -2.189028      -2.189028    8[7-(6,8)]
   314      -2.595897      -2.595897      -2.595897    8[7-(6,8)]
   315       4.638118       4.638118       4.638118    8[7-(6,8)]
   316       6.719921       6.719921       6.719921    8[7-(6,8)]
   317      -1.783269      -1.783269      -1.783269    8[7-(6,8)]
   318      -3.888958      -3.888958      -3.888958    8[7-(6,8)]
   319       5.131447       5.131447       5.131447    8[7-(6,8)]
   320       3.725483       3.725483       3.725483    8[7-(6,8)]
   321       4.378051       4.378051       4.378051    8[6-(6,8),64-(8,8,8,8,8)]
   322       2.688649       2.688649       2.688649    8[6-(6,8),64-(8,8,8,8,8,8)]
   323       6.697484       6.697484       6.697484    8[6-(6,8),64-(8,8,8,8,8)]
   324       6.249322       6.249322       6.249322    8[6-(6,8),64-(8,8,8,8,8)]
   325        1.77121        1.77121        1.77121    8[7-(6,8)]
   326       2.414707       2.414707       2.414707    8[7-(6,8)]
   327        7.43973        7.43973        7.43973    8[7-(6,8)]
   328       6.812781       6.812781       6.812781    8[7-(6,8)]
   329       3.604108       3.604108       3.604108    8[7-(6,8)]
   330       4.129633       4.129633       4.129633    8[7-(6,8)]
   331       5.854318       5.854318       5.854318    8[7-(6,8)]
   332       5.523434       5.523434       5.523434    8[7-(6,8)]
   333       3.630109       3.630109       3.630109    8[6-(6,8),64-(8,8,8,8,8)]
   334       1.718299       1.718299       1.718299    8[6-(6,8),64-(8,8,8,8,8,8)]
   335      -0.458519      -0.458519      -0.458519    8[6-(6,8),64-(8,8,8,8,8,8)]
   336      -0.474528      -0.474528      -0.474528    8[6-(6,8),64-(8,8,8,8,8,8)]
   337       4.302688       4.302688       4.302688    8[7-(6,8)]
   338       3.794913       3.794913       3.794913    8[7-(6,8)]
   339      -1.382824      -1.382824      -1.382824    8[7-(6,8)]
   340      -0.906472      -0.906472      -0.906472    8[7-(6,8)]
   341       0.400024       0.400024       0.400024    8[7-(6,8)]
   342       0.977942       0.977942       0.977942    8[7-(6,8)]
   343       2.232362       2.232362       2.232362    8[7-(6,8)]
   344       1.849781       1.849781       1.849781    8[7-(6,8)]
   345      -0.469236      -0.469236      -0.469236    8[6-(6,8),64-(8,8,8,8,8)]
   346      11.173216      11.173216      11.173216    8[6-(6,8),64-(8,8,8,8,8,8)]
   347       3.842685       3.842685       3.842685    8[6-(6,8),64-(8,8,8,8,8),64-(8,8,8,8,8,8)]
   348       2.647832       2.647832       2.647832    8[6-(6,8),64-(8,8,8,8,8,8)]
   349        6.67682        6.67682        6.67682    8[7-(6,8)]
   350        6.26995        6.26995        6.26995    8[7-(6,8)]
   351       8.875271       8.875271       8.875271    8[7-(6,8)]
   352      -2.145927      -2.145927      -2.145927    8[7-(6,8)]
   353       7.082578       7.082578       7.082578    8[7-(6,8)]
   354        4.97689        4.97689        4.97689    8[7-(6,8)]
   355         9.3686         9.3686         9.3686    8[7-(6,8)]
   356       7.962635       7.962635       7.962635    8[7-(6,8)]
   357       0.140898       0.140898       0.140898    8[6-(6,8),64-(8,8,8,8,8)]
   358      11.554497      11.554497      11.554497    8[6-(6,8),64-(8,8,8,8,8,8)]
   359       2.460331       2.460331       2.460331    8[6-(6,8),64-(8,8,8,8,8)]
   360        2.01217        2.01217        2.01217    8[6-(6,8),64-(8,8,8,8,8)]
   361      10.637058      10.637058      10.637058    8[7-(6,8)]
   362      11.280554      11.280554      11.280554    8[7-(6,8)]
   363       3.202578       3.202578       3.202578    8[7-(6,8)]
   364       2.575628       2.575628       2.575628    8[7-(6,8)]
   365      -0.633045      -0.633045      -0.633045    8[7-(6,8)]
   366      -0.107519      -0.107519      -0.107519    8[7-(6,8)]
   367       1.617166       1.617166       1.617166    8[7-(6,8)]
   368       1.286282       1.286282       1.286282    8[7-(6,8)]
   369      -0.607043      -0.607043      -0.607043    8[6-(6,8),64-(8,8,8,8,8)]
   370      10.584147      10.584147      10.584147    8[6-(6,8),64-(8,8,8,8,8,8)]
   371       8.407329       8.407329       8.407329    8[6-(6,8),64-(8,8,8,8,8,8)]
   372       8.391319       8.391319       8.391319    8[6-(6,8),64-(8,8,8,8,8,8)]
   373       0.065535       0.065535       0.065535    8[7-(6,8)]
   374      -0.442239      -0.442239      -0.442239    8[7-(6,8)]
   375       7.483024       7.483024       7.483024    8[7-(6,8)]
   376       7.959376       7.959376       7.959376    8[7-(6,8)]
   377       9.265872       9.265872       9.265872    8[7-(6,8)]
   378        9.84379        9.84379        9.84379    8[7-(6,8)]
   379       11.09821       11.09821       11.09821    8[7-(6,8)]
   380      10.715629      10.715629      10.715629    8[7-(6,8)]
   381       4.706388       4.706388       4.706388    8[6-(6,8),64-(8,8,8,8,8)]
   382       6.166937       6.166937       6.166937    8[6-(6,8),64-(8,8,8,8,8,8)]
   383       8.868772       8.868772       8.868772    8[6-(6,8),64-(8,8,8,8,8),64-(8,8,8,8,8,8)]
   384      -3.039375      -3.039375      -3.039375    8[6-(6,8),64-(8,8,8,8,8,8)]
   385      10.663333      10.663333      10.663333    8[7-(6,8)]
   386      11.070202      11.070202      11.070202    8[7-(6,8)]
   387       3.836187       3.836187       3.836187    8[7-(6,8)]
   388       1.754384       1.754384       1.754384    8[7-(6,8)]
   389      10.257574      10.257574      10.257574    8[7-(6,8)]
   390      12.363263      12.363263      12.363263    8[7-(6,8)]
   391       3.342858       3.342858       3.342858    8[7-(6,8)]
   392       4.748822       4.748822       4.748822    8[7-(6,8)]
   393       4.096254       4.096254       4.096254    8[6-(6,8),64-(8,8,8,8,8)]
   394       5.785656       5.785656       5.785656    8[6-(6,8),64-(8,8,8,8,8,8)]
   395       1.776821       1.776821       1.776821    8[6-(6,8),64-(8,8,8,8,8)]
   396       2.224983       2.224983       2.224983    8[6-(6,8),64-(8,8,8,8,8)]
   397       6.703095       6.703095       6.703095    8[7-(6,8)]
   398       6.059598       6.059598       6.059598    8[7-(6,8)]
   399       1.034575       1.034575       1.034575    8[7-(6,8)]
   400       1.661524       1.661524       1.661524    8[7-(6,8)]
   401       4.870197       4.870197       4.870197    8[7-(6,8)]
   402       4.344672       4.344672       4.344672    8[7-(6,8)]
   403       2.619987       2.619987       2.619987    8[7-(6,8)]
   404       2.950871       2.950871       2.950871    8[7-(6,8)]
   405       4.844196       4.844196       4.844196    8[6-(6,8),64-(8,8,8,8,8)]
   406       6.756006       6.756006       6.756006    8[6-(6,8),64-(8,8,8,8,8,8)]
   407       8.932824       8.932824       8.932824    8[6-(6,8),64-(8,8,8,8,8,8)]
   408       8.948833       8.948833       8.948833    8[6-(6,8),64-(8,8,8,8,8,8)]
   409       4.171617       4.171617       4.171617    8[7-(6,8)]
   410       4.679392       4.679392       4.679392    8[7-(6,8)]
   411       9.857129       9.857129       9.857129    8[7-(6,8)]
   412       9.380777       9.380777       9.380777    8[7-(6,8)]
   413       8.074281       8.074281       8.074281    8[7-(6,8)]
   414       7.496363       7.496363       7.496363    8[7-(6,8)]
   415       6.241943       6.241943       6.241943    8[7-(6,8)]
   416       6.624524       6.624524       6.624524    8[7-(6,8)]
