# Supplementary material for: A collection of forcefield precursors for metal–organic frameworks
Source: RSC Adv. 2019 Nov 13;9(63):36492–507. doi: 10.1039/c9ra07327b (PMC9075174; doi:10.1039/c9ra07327b)
Supplement: RA-009-C9RA07327B-s2825 [file RA-009-C9RA07327B-s2825.txt]

XEGJOK_clean

13.356000    0.000000    0.000000
-1.304498    19.397485    0.000000
-1.304498    -4.191476    18.939218

     1        2.82122        2.82122        2.82122    64[8-(6),8-(6),8-(6),8-(6),8-(6),8-(6)]
     2       1.247784       1.247784       1.247784    64[8-(6),8-(6),8-(6),8-(6),8-(6),8-(6)]
     3       7.925784       7.925784       7.925784    64[8-(6),8-(6),8-(6),8-(6),8-(6),8-(6)]
     4        9.49922        9.49922        9.49922    64[8-(6),8-(6),8-(6),8-(6),8-(6),8-(6)]
     5       2.088174       2.088174       2.088174    1[6-(6,6)]
     6       5.553149       5.553149       5.553149    1[6-(6,6)]
     7       2.736721       2.736721       2.736721    1[6-(6,6)]
     8       1.593677       1.593677       1.593677    1[6-(6,6)]
     9       3.370096       3.370096       3.370096    1[6-(6,6)]
    10       5.581081       5.581081       5.581081    1[6-(6,6)]
    11        1.98083        1.98083        1.98083    1[6-(6,6)]
    12      11.871855      11.871855      11.871855    1[6-(6,6)]
    13       1.332283       1.332283       1.332283    1[6-(6,6)]
    14       2.475327       2.475327       2.475327    1[6-(6,6)]
    15       0.698908       0.698908       0.698908    1[6-(6,6)]
    16      11.843923      11.843923      11.843923    1[6-(6,6)]
    17        8.65883        8.65883        8.65883    1[6-(6,6)]
    18       5.193855       5.193855       5.193855    1[6-(6,6)]
    19       8.010283       8.010283       8.010283    1[6-(6,6)]
    20       9.153327       9.153327       9.153327    1[6-(6,6)]
    21       7.376908       7.376908       7.376908    1[6-(6,6)]
    22       5.165923       5.165923       5.165923    1[6-(6,6)]
    23       8.766174       8.766174       8.766174    1[6-(6,6)]
    24      -1.124851      -1.124851      -1.124851    1[6-(6,6)]
    25       9.414721       9.414721       9.414721    1[6-(6,6)]
    26       8.271677       8.271677       8.271677    1[6-(6,6)]
    27      10.048096      10.048096      10.048096    1[6-(6,6)]
    28      -1.096919      -1.096919      -1.096919    1[6-(6,6)]
    29       4.169464       4.169464       4.169464    6[6-(6,6),8-(64),8-(64)]
    30       3.888329       3.888329       3.888329    6[6-(1,6),6-(1,6),6-(8,8)]
    31       2.695761       2.695761       2.695761    6[1-(0),6-(6,6),6-(6,7)]
    32       2.368956       2.368956       2.368956    6[6-(1,6),6-(6,6),7-(8,8)]
    33       3.220871       3.220871       3.220871    6[6-(6,6),6-(6,7),6-(6,7)]
    34       4.391902       4.391902       4.391902    6[6-(1,6),6-(6,6),7-(8,8)]
    35       4.756167       4.756167       4.756167    6[1-(0),6-(6,6),6-(6,7)]
    36       2.888649       2.888649       2.888649    6[6-(6,6),6-(6,7),6-(6,7)]
    37       3.038295       3.038295       3.038295    6[6-(1,6),6-(6,6),7-(8,8)]
    38       2.623694       2.623694       2.623694    6[1-(0),6-(6,6),6-(6,7)]
    39       2.038463       2.038463       2.038463    6[6-(1,6),6-(1,6),6-(8,8)]
    40       1.935395       1.935395       1.935395    6[1-(0),6-(6,6),6-(6,7)]
    41       2.340324       2.340324       2.340324    6[6-(1,6),6-(6,6),7-(8,8)]
    42        1.49001        1.49001        1.49001    6[6-(6,6),8-(64),8-(64)]
    43       5.693761       5.693761       5.693761    6[6-(6,6),8-(64),8-(64)]
    44       4.582514       4.582514       4.582514    6[6-(1,6),6-(1,6),6-(8,8)]
    45       3.466883       3.466883       3.466883    6[1-(0),6-(6,6),6-(6,7)]
    46        2.47676        2.47676        2.47676    6[6-(1,6),6-(6,6),7-(8,8)]
    47       2.559559       2.559559       2.559559    6[6-(6,6),6-(6,7),6-(6,7)]
    48       3.756232       3.756232       3.756232    6[6-(1,6),6-(6,6),7-(8,8)]
    49       4.769384       4.769384       4.769384    6[1-(0),6-(6,6),6-(6,7)]
    50       -0.10046       -0.10046       -0.10046    6[6-(6,6),8-(64),8-(64)]
    51       0.180675       0.180675       0.180675    6[6-(1,6),6-(1,6),6-(8,8)]
    52       1.373243       1.373243       1.373243    6[1-(0),6-(6,6),6-(6,7)]
    53       1.700048       1.700048       1.700048    6[6-(1,6),6-(6,6),7-(8,8)]
    54       0.848133       0.848133       0.848133    6[6-(6,6),6-(6,7),6-(6,7)]
    55      -0.322898      -0.322898      -0.322898    6[6-(1,6),6-(6,6),7-(8,8)]
    56      12.668837      12.668837      12.668837    6[1-(0),6-(6,6),6-(6,7)]
    57       1.180355       1.180355       1.180355    6[6-(6,6),6-(6,7),6-(6,7)]
    58       1.030709       1.030709       1.030709    6[6-(1,6),6-(6,6),7-(8,8)]
    59        1.44531        1.44531        1.44531    6[1-(0),6-(6,6),6-(6,7)]
    60       2.030541       2.030541       2.030541    6[6-(1,6),6-(1,6),6-(8,8)]
    61       2.133609       2.133609       2.133609    6[1-(0),6-(6,6),6-(6,7)]
    62        1.72868        1.72868        1.72868    6[6-(1,6),6-(6,6),7-(8,8)]
    63       2.578994       2.578994       2.578994    6[6-(6,6),8-(64),8-(64)]
    64      -1.624757      -1.624757      -1.624757    6[6-(6,6),8-(64),8-(64)]
    65       -0.51351       -0.51351       -0.51351    6[6-(1,6),6-(1,6),6-(8,8)]
    66       0.602121       0.602121       0.602121    6[1-(0),6-(6,6),6-(6,7)]
    67       1.592244       1.592244       1.592244    6[6-(1,6),6-(6,6),7-(8,8)]
    68       1.509445       1.509445       1.509445    6[6-(6,6),6-(6,7),6-(6,7)]
    69       0.312772       0.312772       0.312772    6[6-(1,6),6-(6,6),7-(8,8)]
    70       -0.70038       -0.70038       -0.70038    6[1-(0),6-(6,6),6-(6,7)]
    71        6.57754        6.57754        6.57754    6[6-(6,6),8-(64),8-(64)]
    72       6.858675       6.858675       6.858675    6[6-(1,6),6-(1,6),6-(8,8)]
    73       8.051243       8.051243       8.051243    6[1-(0),6-(6,6),6-(6,7)]
    74       8.378048       8.378048       8.378048    6[6-(1,6),6-(6,6),7-(8,8)]
    75       7.526133       7.526133       7.526133    6[6-(6,6),6-(6,7),6-(6,7)]
    76       6.355102       6.355102       6.355102    6[6-(1,6),6-(6,6),7-(8,8)]
    77       5.990837       5.990837       5.990837    6[1-(0),6-(6,6),6-(6,7)]
    78       7.858355       7.858355       7.858355    6[6-(6,6),6-(6,7),6-(6,7)]
    79       7.708709       7.708709       7.708709    6[6-(1,6),6-(6,6),7-(8,8)]
    80        8.12331        8.12331        8.12331    6[1-(0),6-(6,6),6-(6,7)]
    81       8.708541       8.708541       8.708541    6[6-(1,6),6-(1,6),6-(8,8)]
    82       8.811609       8.811609       8.811609    6[1-(0),6-(6,6),6-(6,7)]
    83        8.40668        8.40668        8.40668    6[6-(1,6),6-(6,6),7-(8,8)]
    84       9.256994       9.256994       9.256994    6[6-(6,6),8-(64),8-(64)]
    85       5.053243       5.053243       5.053243    6[6-(6,6),8-(64),8-(64)]
    86        6.16449        6.16449        6.16449    6[6-(1,6),6-(1,6),6-(8,8)]
    87       7.280121       7.280121       7.280121    6[1-(0),6-(6,6),6-(6,7)]
    88       8.270244       8.270244       8.270244    6[6-(1,6),6-(6,6),7-(8,8)]
    89       8.187445       8.187445       8.187445    6[6-(6,6),6-(6,7),6-(6,7)]
    90       6.990772       6.990772       6.990772    6[6-(1,6),6-(6,6),7-(8,8)]
    91        5.97762        5.97762        5.97762    6[1-(0),6-(6,6),6-(6,7)]
    92      10.847464      10.847464      10.847464    6[6-(6,6),8-(64),8-(64)]
    93      10.566329      10.566329      10.566329    6[6-(1,6),6-(1,6),6-(8,8)]
    94       9.373761       9.373761       9.373761    6[1-(0),6-(6,6),6-(6,7)]
    95       9.046956       9.046956       9.046956    6[6-(1,6),6-(6,6),7-(8,8)]
    96       9.898871       9.898871       9.898871    6[6-(6,6),6-(6,7),6-(6,7)]
    97      11.069902      11.069902      11.069902    6[6-(1,6),6-(6,6),7-(8,8)]
    98      -1.921833      -1.921833      -1.921833    6[1-(0),6-(6,6),6-(6,7)]
    99       9.566649       9.566649       9.566649    6[6-(6,6),6-(6,7),6-(6,7)]
   100       9.716295       9.716295       9.716295    6[6-(1,6),6-(6,6),7-(8,8)]
   101       9.301694       9.301694       9.301694    6[1-(0),6-(6,6),6-(6,7)]
   102       8.716463       8.716463       8.716463    6[6-(1,6),6-(1,6),6-(8,8)]
   103       8.613395       8.613395       8.613395    6[1-(0),6-(6,6),6-(6,7)]
   104       9.018324       9.018324       9.018324    6[6-(1,6),6-(6,6),7-(8,8)]
   105        8.16801        8.16801        8.16801    6[6-(6,6),8-(64),8-(64)]
   106      12.371761      12.371761      12.371761    6[6-(6,6),8-(64),8-(64)]
   107      11.260514      11.260514      11.260514    6[6-(1,6),6-(1,6),6-(8,8)]
   108      10.144883      10.144883      10.144883    6[1-(0),6-(6,6),6-(6,7)]
   109        9.15476        9.15476        9.15476    6[6-(1,6),6-(6,6),7-(8,8)]
   110       9.237559       9.237559       9.237559    6[6-(6,6),6-(6,7),6-(6,7)]
   111      10.434232      10.434232      10.434232    6[6-(1,6),6-(6,6),7-(8,8)]
   112      11.447384      11.447384      11.447384    6[1-(0),6-(6,6),6-(6,7)]
   113       1.087393       1.087393       1.087393    7[6-(6,6),8-(0),8-(0)]
   114       5.342535       5.342535       5.342535    7[6-(6,6),8-(0),8-(0)]
   115       3.698593       3.698593       3.698593    7[6-(6,6),8-(0),8-(0)]
   116       2.153071       2.153071       2.153071    7[6-(6,6),8-(0),8-(0)]
   117       1.354588       1.354588       1.354588    7[6-(6,6),8-(0),8-(0)]
   118       3.948059       3.948059       3.948059    7[6-(6,6),8-(0),8-(0)]
   119       2.981611       2.981611       2.981611    7[6-(6,6),8-(0),8-(0)]
   120      12.082469      12.082469      12.082469    7[6-(6,6),8-(0),8-(0)]
   121       0.370411       0.370411       0.370411    7[6-(6,6),8-(0),8-(0)]
   122       1.915933       1.915933       1.915933    7[6-(6,6),8-(0),8-(0)]
   123       2.714416       2.714416       2.714416    7[6-(6,6),8-(0),8-(0)]
   124       0.120945       0.120945       0.120945    7[6-(6,6),8-(0),8-(0)]
   125       9.659611       9.659611       9.659611    7[6-(6,6),8-(0),8-(0)]
   126       5.404469       5.404469       5.404469    7[6-(6,6),8-(0),8-(0)]
   127       7.048411       7.048411       7.048411    7[6-(6,6),8-(0),8-(0)]
   128       8.593933       8.593933       8.593933    7[6-(6,6),8-(0),8-(0)]
   129       9.392416       9.392416       9.392416    7[6-(6,6),8-(0),8-(0)]
   130       6.798945       6.798945       6.798945    7[6-(6,6),8-(0),8-(0)]
   131       7.765393       7.765393       7.765393    7[6-(6,6),8-(0),8-(0)]
   132      -1.335465      -1.335465      -1.335465    7[6-(6,6),8-(0),8-(0)]
   133      10.376593      10.376593      10.376593    7[6-(6,6),8-(0),8-(0)]
   134       8.831071       8.831071       8.831071    7[6-(6,6),8-(0),8-(0)]
   135       8.032588       8.032588       8.032588    7[6-(6,6),8-(0),8-(0)]
   136      10.626059      10.626059      10.626059    7[6-(6,6),8-(0),8-(0)]
   137       3.339731       3.339731       3.339731    8[6-(6,8),64-(8,8,8,8,8)]
   138       5.262371       5.262371       5.262371    8[6-(6,8),64-(8,8,8,8,8)]
   139       1.288498       1.288498       1.288498    8[6-(6,8),64-(8,8,8,8,8)]
   140       1.186988       1.186988       1.186988    8[6-(6,8),64-(8,8,8,8,8)]
   141       0.269582       0.269582       0.269582    8[7-(6,8)]
   142       0.771452       0.771452       0.771452    8[7-(6,8)]
   143       6.072217       6.072217       6.072217    8[7-(6,8)]
   144       5.323942       5.323942       5.323942    8[7-(6,8)]
   145       4.116908       4.116908       4.116908    8[7-(6,8)]
   146       3.958411       3.958411       3.958411    8[7-(6,8)]
   147       1.984642       1.984642       1.984642    8[7-(6,8)]
   148       2.076349       2.076349       2.076349    8[7-(6,8)]
   149       5.343227       5.343227       5.343227    8[6-(6,8),64-(8,8,8,8,8)]
   150       6.817057       6.817057       6.817057    8[6-(6,8),64-(8,8,8,8,8)]
   151       0.314418       0.314418       0.314418    8[7-(6,8)]
   152       1.132186       1.132186       1.132186    8[7-(6,8)]
   153       3.059614       3.059614       3.059614    8[7-(6,8)]
   154       5.113635       5.113635       5.113635    8[7-(6,8)]
   155       0.729273       0.729273       0.729273    8[6-(6,8),64-(8,8,8,8,8)]
   156      12.162633      12.162633      12.162633    8[6-(6,8),64-(8,8,8,8,8)]
   157       2.780506       2.780506       2.780506    8[6-(6,8),64-(8,8,8,8,8)]
   158       2.882016       2.882016       2.882016    8[6-(6,8),64-(8,8,8,8,8)]
   159       3.799422       3.799422       3.799422    8[7-(6,8)]
   160       3.297552       3.297552       3.297552    8[7-(6,8)]
   161      11.352787      11.352787      11.352787    8[7-(6,8)]
   162      12.101062      12.101062      12.101062    8[7-(6,8)]
   163      -0.047904      -0.047904      -0.047904    8[7-(6,8)]
   164       0.110593       0.110593       0.110593    8[7-(6,8)]
   165       2.084362       2.084362       2.084362    8[7-(6,8)]
   166       1.992655       1.992655       1.992655    8[7-(6,8)]
   167      -1.274223      -1.274223      -1.274223    8[6-(6,8),64-(8,8,8,8,8)]
   168      10.607947      10.607947      10.607947    8[6-(6,8),64-(8,8,8,8,8)]
   169       3.754586       3.754586       3.754586    8[7-(6,8)]
   170       2.936818       2.936818       2.936818    8[7-(6,8)]
   171        1.00939        1.00939        1.00939    8[7-(6,8)]
   172      -1.044631      -1.044631      -1.044631    8[7-(6,8)]
   173       7.407273       7.407273       7.407273    8[6-(6,8),64-(8,8,8,8,8)]
   174       5.484633       5.484633       5.484633    8[6-(6,8),64-(8,8,8,8,8)]
   175       9.458506       9.458506       9.458506    8[6-(6,8),64-(8,8,8,8,8)]
   176       9.560016       9.560016       9.560016    8[6-(6,8),64-(8,8,8,8,8)]
   177      10.477422      10.477422      10.477422    8[7-(6,8)]
   178       9.975552       9.975552       9.975552    8[7-(6,8)]
   179       4.674787       4.674787       4.674787    8[7-(6,8)]
   180       5.423062       5.423062       5.423062    8[7-(6,8)]
   181       6.630096       6.630096       6.630096    8[7-(6,8)]
   182       6.788593       6.788593       6.788593    8[7-(6,8)]
   183       8.762362       8.762362       8.762362    8[7-(6,8)]
   184       8.670655       8.670655       8.670655    8[7-(6,8)]
   185       5.403777       5.403777       5.403777    8[6-(6,8),64-(8,8,8,8,8)]
   186       3.929947       3.929947       3.929947    8[6-(6,8),64-(8,8,8,8,8)]
   187      10.432586      10.432586      10.432586    8[7-(6,8)]
   188       9.614818       9.614818       9.614818    8[7-(6,8)]
   189        7.68739        7.68739        7.68739    8[7-(6,8)]
   190       5.633369       5.633369       5.633369    8[7-(6,8)]
   191      10.017731      10.017731      10.017731    8[6-(6,8),64-(8,8,8,8,8)]
   192      -1.415629      -1.415629      -1.415629    8[6-(6,8),64-(8,8,8,8,8)]
   193       7.966498       7.966498       7.966498    8[6-(6,8),64-(8,8,8,8,8)]
   194       7.864988       7.864988       7.864988    8[6-(6,8),64-(8,8,8,8,8)]
   195       6.947582       6.947582       6.947582    8[7-(6,8)]
   196       7.449452       7.449452       7.449452    8[7-(6,8)]
   197      -0.605783      -0.605783      -0.605783    8[7-(6,8)]
   198      -1.354058      -1.354058      -1.354058    8[7-(6,8)]
   199      10.794908      10.794908      10.794908    8[7-(6,8)]
   200      10.636411      10.636411      10.636411    8[7-(6,8)]
   201       8.662642       8.662642       8.662642    8[7-(6,8)]
   202       8.754349       8.754349       8.754349    8[7-(6,8)]
   203      12.021227      12.021227      12.021227    8[6-(6,8),64-(8,8,8,8,8)]
   204       0.139057       0.139057       0.139057    8[6-(6,8),64-(8,8,8,8,8)]
   205       6.992418       6.992418       6.992418    8[7-(6,8)]
   206       7.810186       7.810186       7.810186    8[7-(6,8)]
   207       9.737614       9.737614       9.737614    8[7-(6,8)]
   208      11.791635      11.791635      11.791635    8[7-(6,8)]
