# Supplementary material for: A collection of forcefield precursors for metal–organic frameworks
Source: RSC Adv. 2019 Nov 13;9(63):36492–507. doi: 10.1039/c9ra07327b (PMC9075174; doi:10.1039/c9ra07327b)
Supplement: RA-009-C9RA07327B-s2826 [file RA-009-C9RA07327B-s2826.txt]

XEGJUQ_clean

13.307000    0.000000    0.000000
-3.396918    23.704847    0.000000
0.000000    0.000000    30.217000

     1       8.896395       8.896395       8.896395    64[8-(6),8-(6),8-(6),8-(6),8-(6),8-(6,64)]
     2      -0.663444      -0.663444      -0.663444    64[8-(6),8-(6),8-(6),8-(6),8-(6),8-(6),8-(6,64)]
     3       5.968728       5.968728       5.968728    64[8-(6),8-(6),8-(6),8-(6),8-(6),8-(6,64)]
     4       2.221567       2.221567       2.221567    64[8-(6),8-(6),8-(6),8-(6),8-(6),8-(6),8-(6,64)]
     5       1.013687       1.013687       1.013687    64[8-(6),8-(6),8-(6),8-(6),8-(6),8-(6,64)]
     6      10.573526      10.573526      10.573526    64[8-(6),8-(6),8-(6),8-(6),8-(6),8-(6),8-(6,64)]
     7       3.941354       3.941354       3.941354    64[8-(6),8-(6),8-(6),8-(6),8-(6),8-(6,64)]
     8       7.688515       7.688515       7.688515    64[8-(6),8-(6),8-(6),8-(6),8-(6),8-(6),8-(6,64)]
     9       0.176053       0.176053       0.176053    1[6-(6,6)]
    10      11.315987      11.315987      11.315987    1[6-(6,6)]
    11       5.101451       5.101451       5.101451    1[6-(6,6)]
    12       3.043932       3.043932       3.043932    1[6-(6,6)]
    13       8.790343       8.790343       8.790343    1[6-(6,6)]
    14       7.621208       7.621208       7.621208    1[6-(6,6)]
    15       8.285231       8.285231       8.285231    1[6-(6,6)]
    16      -1.661192      -1.661192      -1.661192    1[6-(6,6)]
    17       9.878826       9.878826       9.878826    1[6-(6,6)]
    18       0.077699       0.077699       0.077699    1[6-(6,6)]
    19        0.55592        0.55592        0.55592    1[6-(6,6)]
    20       -0.50138       -0.50138       -0.50138    1[6-(6,6)]
    21        1.38207        1.38207        1.38207    1[6-(6,6)]
    22       3.549136       3.549136       3.549136    1[6-(6,6)]
    23       -0.14641       -0.14641       -0.14641    1[6-(6,6)]
    24       1.911109       1.911109       1.911109    1[6-(6,6)]
    25        6.07478        6.07478        6.07478    1[6-(6,6)]
    26       7.243915       7.243915       7.243915    1[6-(6,6)]
    27       6.579892       6.579892       6.579892    1[6-(6,6)]
    28       3.219315       3.219315       3.219315    1[6-(6,6)]
    29       4.986297       4.986297       4.986297    1[6-(6,6)]
    30       1.480424       1.480424       1.480424    1[6-(6,6)]
    31       1.002203       1.002203       1.002203    1[6-(6,6)]
    32       2.059503       2.059503       2.059503    1[6-(6,6)]
    33       9.734029       9.734029       9.734029    1[6-(6,6)]
    34      -1.405905      -1.405905      -1.405905    1[6-(6,6)]
    35       4.808631       4.808631       4.808631    1[6-(6,6)]
    36        6.86615        6.86615        6.86615    1[6-(6,6)]
    37       1.119739       1.119739       1.119739    1[6-(6,6)]
    38       2.288874       2.288874       2.288874    1[6-(6,6)]
    39       1.624851       1.624851       1.624851    1[6-(6,6)]
    40      11.571274      11.571274      11.571274    1[6-(6,6)]
    41       0.031256       0.031256       0.031256    1[6-(6,6)]
    42       9.832383       9.832383       9.832383    1[6-(6,6)]
    43       9.354162       9.354162       9.354162    1[6-(6,6)]
    44      10.411462      10.411462      10.411462    1[6-(6,6)]
    45       8.528012       8.528012       8.528012    1[6-(6,6)]
    46       6.360946       6.360946       6.360946    1[6-(6,6)]
    47      -3.250508      -3.250508      -3.250508    1[6-(6,6)]
    48       7.998973       7.998973       7.998973    1[6-(6,6)]
    49       3.835302       3.835302       3.835302    1[6-(6,6)]
    50       2.666167       2.666167       2.666167    1[6-(6,6)]
    51        3.33019        3.33019        3.33019    1[6-(6,6)]
    52       6.690767       6.690767       6.690767    1[6-(6,6)]
    53       4.923785       4.923785       4.923785    1[6-(6,6)]
    54       8.429658       8.429658       8.429658    1[6-(6,6)]
    55       8.907879       8.907879       8.907879    1[6-(6,6)]
    56       7.850579       7.850579       7.850579    1[6-(6,6)]
    57      -2.126341      -2.126341      -2.126341    6[6-(6,6),8-(64),8-(64)]
    58      -1.066366      -1.066366      -1.066366    6[6-(1,6),6-(1,6),6-(8,8)]
    59       0.066009       0.066009       0.066009    6[1-(0),6-(6,6),6-(6,7)]
    60       1.074965       1.074965       1.074965    6[6-(1,6),6-(6,6),7-(8,8)]
    61       0.937504       0.937504       0.937504    6[6-(6,6),6-(6,7),6-(6,7)]
    62      -0.194728      -0.194728      -0.194728    6[6-(1,6),6-(6,6),7-(8,8)]
    63      -1.211133      -1.211133      -1.211133    6[1-(0),6-(6,6),6-(6,7)]
    64       2.064693       2.064693       2.064693    6[6-(6,6),6-(6,7),6-(6,7)]
    65       3.268103       3.268103       3.268103    6[6-(1,6),6-(6,6),7-(8,8)]
    66       4.336492       4.336492       4.336492    6[1-(0),6-(6,6),6-(6,7)]
    67       4.250392       4.250392       4.250392    6[6-(1,6),6-(1,6),6-(8,8)]
    68       3.110599       3.110599       3.110599    6[1-(0),6-(6,6),6-(6,7)]
    69       2.062938       2.062938       2.062938    6[6-(1,6),6-(6,6),7-(8,8)]
    70       5.351054       5.351054       5.351054    6[6-(6,6),8-(64),8-(64,64)]
    71       7.544181       7.544181       7.544181    6[6-(6,6),8-(64),8-(64)]
    72       8.088774       8.088774       8.088774    6[6-(1,6),6-(1,6),6-(8,8)]
    73         8.6877         8.6877         8.6877    6[1-(0),6-(6,6),6-(6,7)]
    74       9.137645       9.137645       9.137645    6[6-(1,6),6-(6,6),7-(8,8)]
    75       8.979629       8.979629       8.979629    6[6-(6,6),6-(6,7),6-(6,7)]
    76       8.414622       8.414622       8.414622    6[6-(1,6),6-(6,6),7-(8,8)]
    77       7.987526       7.987526       7.987526    6[1-(0),6-(6,6),6-(6,7)]
    78       9.391408       9.391408       9.391408    6[6-(6,6),6-(6,7),6-(6,7)]
    79       8.531082       8.531082       8.531082    6[6-(1,6),6-(6,6),7-(8,8)]
    80       8.862878       8.862878       8.862878    6[1-(0),6-(6,6),6-(6,7)]
    81      10.028614      10.028614      10.028614    6[6-(1,6),6-(1,6),6-(8,8)]
    82      -2.452431      -2.452431      -2.452431    6[1-(0),6-(6,6),6-(6,7)]
    83      10.514589      10.514589      10.514589    6[6-(1,6),6-(6,6),7-(8,8)]
    84       10.38431       10.38431       10.38431    6[6-(6,6),8-(64),8-(64)]
    85      -2.050562      -2.050562      -2.050562    6[6-(6,6),8-(64),8-(64)]
    86      -1.733943      -1.733943      -1.733943    6[6-(1,6),6-(1,6),6-(8,8)]
    87      10.699253      10.699253      10.699253    6[1-(0),6-(6,6),6-(6,7)]
    88      -2.268054      -2.268054      -2.268054    6[6-(1,6),6-(6,6),7-(8,8)]
    89      -1.067667      -1.067667      -1.067667    6[6-(6,6),6-(6,7),6-(6,7)]
    90      -0.226394      -0.226394      -0.226394    6[6-(1,6),6-(6,6),7-(8,8)]
    91      -0.534914      -0.534914      -0.534914    6[1-(0),6-(6,6),6-(6,7)]
    92       -0.69771       -0.69771       -0.69771    6[6-(6,6),6-(6,7),6-(6,7)]
    93      -0.192811      -0.192811      -0.192811    6[6-(1,6),6-(6,6),7-(8,8)]
    94       0.220776       0.220776       0.220776    6[1-(0),6-(6,6),6-(6,7)]
    95        0.12199        0.12199        0.12199    6[6-(1,6),6-(1,6),6-(8,8)]
    96      -0.421499      -0.421499      -0.421499    6[1-(0),6-(6,6),6-(6,7)]
    97      -0.847884      -0.847884      -0.847884    6[6-(1,6),6-(6,6),7-(8,8)]
    98       0.642855       0.642855       0.642855    6[6-(6,6),8-(64),8-(64)]
    99       3.684464       3.684464       3.684464    6[6-(6,6),8-(64),8-(64)]
   100       2.624489       2.624489       2.624489    6[6-(1,6),6-(1,6),6-(8,8)]
   101       1.492114       1.492114       1.492114    6[1-(0),6-(6,6),6-(6,7)]
   102       0.483158       0.483158       0.483158    6[6-(1,6),6-(6,6),7-(8,8)]
   103       0.620619       0.620619       0.620619    6[6-(6,6),6-(6,7),6-(6,7)]
   104       1.752851       1.752851       1.752851    6[6-(1,6),6-(6,6),7-(8,8)]
   105       2.769256       2.769256       2.769256    6[1-(0),6-(6,6),6-(6,7)]
   106       2.890348       2.890348       2.890348    6[6-(6,6),6-(6,7),6-(6,7)]
   107       1.686938       1.686938       1.686938    6[6-(1,6),6-(6,6),7-(8,8)]
   108       0.618549       0.618549       0.618549    6[1-(0),6-(6,6),6-(6,7)]
   109       0.704649       0.704649       0.704649    6[6-(1,6),6-(1,6),6-(8,8)]
   110       1.844442       1.844442       1.844442    6[1-(0),6-(6,6),6-(6,7)]
   111       2.892103       2.892103       2.892103    6[6-(1,6),6-(6,6),7-(8,8)]
   112      -0.396013      -0.396013      -0.396013    6[6-(6,6),8-(64),8-(64,64)]
   113       7.320942       7.320942       7.320942    6[6-(6,6),8-(64),8-(64)]
   114       6.776349       6.776349       6.776349    6[6-(1,6),6-(1,6),6-(8,8)]
   115       6.177423       6.177423       6.177423    6[1-(0),6-(6,6),6-(6,7)]
   116       5.727478       5.727478       5.727478    6[6-(1,6),6-(6,6),7-(8,8)]
   117       5.885494       5.885494       5.885494    6[6-(6,6),6-(6,7),6-(6,7)]
   118       6.450501       6.450501       6.450501    6[6-(1,6),6-(6,6),7-(8,8)]
   119       6.877597       6.877597       6.877597    6[1-(0),6-(6,6),6-(6,7)]
   120       5.473715       5.473715       5.473715    6[6-(6,6),6-(6,7),6-(6,7)]
   121       6.334041       6.334041       6.334041    6[6-(1,6),6-(6,6),7-(8,8)]
   122       6.002245       6.002245       6.002245    6[1-(0),6-(6,6),6-(6,7)]
   123       4.836509       4.836509       4.836509    6[6-(1,6),6-(1,6),6-(8,8)]
   124       4.010554       4.010554       4.010554    6[1-(0),6-(6,6),6-(6,7)]
   125       4.350534       4.350534       4.350534    6[6-(1,6),6-(6,6),7-(8,8)]
   126       4.480813       4.480813       4.480813    6[6-(6,6),8-(64),8-(64)]
   127       3.608685       3.608685       3.608685    6[6-(6,6),8-(64),8-(64)]
   128       3.292066       3.292066       3.292066    6[6-(1,6),6-(1,6),6-(8,8)]
   129        4.16587        4.16587        4.16587    6[1-(0),6-(6,6),6-(6,7)]
   130       3.826177       3.826177       3.826177    6[6-(1,6),6-(6,6),7-(8,8)]
   131        2.62579        2.62579        2.62579    6[6-(6,6),6-(6,7),6-(6,7)]
   132       1.784517       1.784517       1.784517    6[6-(1,6),6-(6,6),7-(8,8)]
   133       2.093037       2.093037       2.093037    6[1-(0),6-(6,6),6-(6,7)]
   134       2.255833       2.255833       2.255833    6[6-(6,6),6-(6,7),6-(6,7)]
   135       1.750934       1.750934       1.750934    6[6-(1,6),6-(6,6),7-(8,8)]
   136       1.337347       1.337347       1.337347    6[1-(0),6-(6,6),6-(6,7)]
   137       1.436133       1.436133       1.436133    6[6-(1,6),6-(1,6),6-(8,8)]
   138       1.979622       1.979622       1.979622    6[1-(0),6-(6,6),6-(6,7)]
   139       2.406007       2.406007       2.406007    6[6-(1,6),6-(6,6),7-(8,8)]
   140       0.915268       0.915268       0.915268    6[6-(6,6),8-(64),8-(64)]
   141      12.036423      12.036423      12.036423    6[6-(6,6),8-(64),8-(64)]
   142      10.976448      10.976448      10.976448    6[6-(1,6),6-(1,6),6-(8,8)]
   143       9.844073       9.844073       9.844073    6[1-(0),6-(6,6),6-(6,7)]
   144       8.835117       8.835117       8.835117    6[6-(1,6),6-(6,6),7-(8,8)]
   145       8.972578       8.972578       8.972578    6[6-(6,6),6-(6,7),6-(6,7)]
   146       10.10481       10.10481       10.10481    6[6-(1,6),6-(6,6),7-(8,8)]
   147      11.121215      11.121215      11.121215    6[1-(0),6-(6,6),6-(6,7)]
   148       7.845389       7.845389       7.845389    6[6-(6,6),6-(6,7),6-(6,7)]
   149       6.641979       6.641979       6.641979    6[6-(1,6),6-(6,6),7-(8,8)]
   150        5.57359        5.57359        5.57359    6[1-(0),6-(6,6),6-(6,7)]
   151        5.65969        5.65969        5.65969    6[6-(1,6),6-(1,6),6-(8,8)]
   152       6.799483       6.799483       6.799483    6[1-(0),6-(6,6),6-(6,7)]
   153       7.847144       7.847144       7.847144    6[6-(1,6),6-(6,6),7-(8,8)]
   154       4.559028       4.559028       4.559028    6[6-(6,6),8-(64),8-(64,64)]
   155       2.365901       2.365901       2.365901    6[6-(6,6),8-(64),8-(64)]
   156       1.821308       1.821308       1.821308    6[6-(1,6),6-(1,6),6-(8,8)]
   157       1.222382       1.222382       1.222382    6[1-(0),6-(6,6),6-(6,7)]
   158       0.772437       0.772437       0.772437    6[6-(1,6),6-(6,6),7-(8,8)]
   159       0.930453       0.930453       0.930453    6[6-(6,6),6-(6,7),6-(6,7)]
   160        1.49546        1.49546        1.49546    6[6-(1,6),6-(6,6),7-(8,8)]
   161       1.922556       1.922556       1.922556    6[1-(0),6-(6,6),6-(6,7)]
   162       0.518674       0.518674       0.518674    6[6-(6,6),6-(6,7),6-(6,7)]
   163          1.379          1.379          1.379    6[6-(1,6),6-(6,6),7-(8,8)]
   164       1.047204       1.047204       1.047204    6[1-(0),6-(6,6),6-(6,7)]
   165      -0.118532      -0.118532      -0.118532    6[6-(1,6),6-(1,6),6-(8,8)]
   166      12.362513      12.362513      12.362513    6[1-(0),6-(6,6),6-(6,7)]
   167      -0.604507      -0.604507      -0.604507    6[6-(1,6),6-(6,6),7-(8,8)]
   168      -0.474228      -0.474228      -0.474228    6[6-(6,6),8-(64),8-(64)]
   169      11.960644      11.960644      11.960644    6[6-(6,6),8-(64),8-(64)]
   170      11.644025      11.644025      11.644025    6[6-(1,6),6-(1,6),6-(8,8)]
   171      -0.789171      -0.789171      -0.789171    6[1-(0),6-(6,6),6-(6,7)]
   172      12.178136      12.178136      12.178136    6[6-(1,6),6-(6,6),7-(8,8)]
   173      10.977749      10.977749      10.977749    6[6-(6,6),6-(6,7),6-(6,7)]
   174      10.136476      10.136476      10.136476    6[6-(1,6),6-(6,6),7-(8,8)]
   175      10.444996      10.444996      10.444996    6[1-(0),6-(6,6),6-(6,7)]
   176      10.607792      10.607792      10.607792    6[6-(6,6),6-(6,7),6-(6,7)]
   177      10.102893      10.102893      10.102893    6[6-(1,6),6-(6,6),7-(8,8)]
   178       9.689306       9.689306       9.689306    6[1-(0),6-(6,6),6-(6,7)]
   179       9.788092       9.788092       9.788092    6[6-(1,6),6-(1,6),6-(8,8)]
   180      10.331581      10.331581      10.331581    6[1-(0),6-(6,6),6-(6,7)]
   181      10.757966      10.757966      10.757966    6[6-(1,6),6-(6,6),7-(8,8)]
   182       9.267227       9.267227       9.267227    6[6-(6,6),8-(64),8-(64)]
   183       6.225618       6.225618       6.225618    6[6-(6,6),8-(64),8-(64)]
   184       7.285593       7.285593       7.285593    6[6-(1,6),6-(1,6),6-(8,8)]
   185       8.417968       8.417968       8.417968    6[1-(0),6-(6,6),6-(6,7)]
   186       9.426924       9.426924       9.426924    6[6-(1,6),6-(6,6),7-(8,8)]
   187       9.289463       9.289463       9.289463    6[6-(6,6),6-(6,7),6-(6,7)]
   188       8.157231       8.157231       8.157231    6[6-(1,6),6-(6,6),7-(8,8)]
   189       7.140826       7.140826       7.140826    6[1-(0),6-(6,6),6-(6,7)]
   190       7.019734       7.019734       7.019734    6[6-(6,6),6-(6,7),6-(6,7)]
   191       8.223144       8.223144       8.223144    6[6-(1,6),6-(6,6),7-(8,8)]
   192       9.291533       9.291533       9.291533    6[1-(0),6-(6,6),6-(6,7)]
   193       9.205433       9.205433       9.205433    6[6-(1,6),6-(1,6),6-(8,8)]
   194        8.06564        8.06564        8.06564    6[1-(0),6-(6,6),6-(6,7)]
   195       7.017979       7.017979       7.017979    6[6-(1,6),6-(6,6),7-(8,8)]
   196      10.306095      10.306095      10.306095    6[6-(6,6),8-(64),8-(64,64)]
   197        2.58914        2.58914        2.58914    6[6-(6,6),8-(64),8-(64)]
   198       3.133733       3.133733       3.133733    6[6-(1,6),6-(1,6),6-(8,8)]
   199       3.732659       3.732659       3.732659    6[1-(0),6-(6,6),6-(6,7)]
   200       4.182604       4.182604       4.182604    6[6-(1,6),6-(6,6),7-(8,8)]
   201       4.024588       4.024588       4.024588    6[6-(6,6),6-(6,7),6-(6,7)]
   202       3.459581       3.459581       3.459581    6[6-(1,6),6-(6,6),7-(8,8)]
   203       3.032485       3.032485       3.032485    6[1-(0),6-(6,6),6-(6,7)]
   204       4.436367       4.436367       4.436367    6[6-(6,6),6-(6,7),6-(6,7)]
   205       3.576041       3.576041       3.576041    6[6-(1,6),6-(6,6),7-(8,8)]
   206       3.907837       3.907837       3.907837    6[1-(0),6-(6,6),6-(6,7)]
   207       5.073573       5.073573       5.073573    6[6-(1,6),6-(1,6),6-(8,8)]
   208       5.899528       5.899528       5.899528    6[1-(0),6-(6,6),6-(6,7)]
   209       5.559548       5.559548       5.559548    6[6-(1,6),6-(6,6),7-(8,8)]
   210       5.429269       5.429269       5.429269    6[6-(6,6),8-(64),8-(64)]
   211       6.301397       6.301397       6.301397    6[6-(6,6),8-(64),8-(64)]
   212       6.618016       6.618016       6.618016    6[6-(1,6),6-(1,6),6-(8,8)]
   213       5.744212       5.744212       5.744212    6[1-(0),6-(6,6),6-(6,7)]
   214       6.083905       6.083905       6.083905    6[6-(1,6),6-(6,6),7-(8,8)]
   215       7.284292       7.284292       7.284292    6[6-(6,6),6-(6,7),6-(6,7)]
   216       8.125565       8.125565       8.125565    6[6-(1,6),6-(6,6),7-(8,8)]
   217       7.817045       7.817045       7.817045    6[1-(0),6-(6,6),6-(6,7)]
   218       7.654249       7.654249       7.654249    6[6-(6,6),6-(6,7),6-(6,7)]
   219       8.159148       8.159148       8.159148    6[6-(1,6),6-(6,6),7-(8,8)]
   220       8.572735       8.572735       8.572735    6[1-(0),6-(6,6),6-(6,7)]
   221       8.473949       8.473949       8.473949    6[6-(1,6),6-(1,6),6-(8,8)]
   222        7.93046        7.93046        7.93046    6[1-(0),6-(6,6),6-(6,7)]
   223       7.504075       7.504075       7.504075    6[6-(1,6),6-(6,6),7-(8,8)]
   224       8.994814       8.994814       8.994814    6[6-(6,6),8-(64),8-(64)]
   225       2.293412       2.293412       2.293412    7[6-(6,6),8-(0),8-(0)]
   226      -0.390629      -0.390629      -0.390629    7[6-(6,6),8-(0),8-(0)]
   227        3.43586        3.43586        3.43586    7[6-(6,6),8-(0),8-(0)]
   228        0.90641        0.90641        0.90641    7[6-(6,6),8-(0),8-(0)]
   229       9.785861       9.785861       9.785861    7[6-(6,6),8-(0),8-(0)]
   230        8.29438        8.29438        8.29438    7[6-(6,6),8-(0),8-(0)]
   231       7.225735       7.225735       7.225735    7[6-(6,6),8-(0),8-(0)]
   232      -1.864157      -1.864157      -1.864157    7[6-(6,6),8-(0),8-(0)]
   233      10.099651      10.099651      10.099651    7[6-(6,6),8-(0),8-(0)]
   234       1.097807       1.097807       1.097807    7[6-(6,6),8-(0),8-(0)]
   235      -0.068321      -0.068321      -0.068321    7[6-(6,6),8-(0),8-(0)]
   236      -1.476168      -1.476168      -1.476168    7[6-(6,6),8-(0),8-(0)]
   237      -0.735289      -0.735289      -0.735289    7[6-(6,6),8-(0),8-(0)]
   238        5.34567        5.34567        5.34567    7[6-(6,6),8-(0),8-(0)]
   239      -1.877737      -1.877737      -1.877737    7[6-(6,6),8-(0),8-(0)]
   240       4.048631       4.048631       4.048631    7[6-(6,6),8-(0),8-(0)]
   241       5.079262       5.079262       5.079262    7[6-(6,6),8-(0),8-(0)]
   242       6.570743       6.570743       6.570743    7[6-(6,6),8-(0),8-(0)]
   243       7.639388       7.639388       7.639388    7[6-(6,6),8-(0),8-(0)]
   244        3.42228        3.42228        3.42228    7[6-(6,6),8-(0),8-(0)]
   245       4.765472       4.765472       4.765472    7[6-(6,6),8-(0),8-(0)]
   246       0.460316       0.460316       0.460316    7[6-(6,6),8-(0),8-(0)]
   247       1.626444       1.626444       1.626444    7[6-(6,6),8-(0),8-(0)]
   248       3.034291       3.034291       3.034291    7[6-(6,6),8-(0),8-(0)]
   249        7.61667        7.61667        7.61667    7[6-(6,6),8-(0),8-(0)]
   250      10.300711      10.300711      10.300711    7[6-(6,6),8-(0),8-(0)]
   251       6.474222       6.474222       6.474222    7[6-(6,6),8-(0),8-(0)]
   252       9.003672       9.003672       9.003672    7[6-(6,6),8-(0),8-(0)]
   253       0.124221       0.124221       0.124221    7[6-(6,6),8-(0),8-(0)]
   254       1.615702       1.615702       1.615702    7[6-(6,6),8-(0),8-(0)]
   255       2.684347       2.684347       2.684347    7[6-(6,6),8-(0),8-(0)]
   256      11.774239      11.774239      11.774239    7[6-(6,6),8-(0),8-(0)]
   257      -0.189569      -0.189569      -0.189569    7[6-(6,6),8-(0),8-(0)]
   258       8.812275       8.812275       8.812275    7[6-(6,6),8-(0),8-(0)]
   259       9.978403       9.978403       9.978403    7[6-(6,6),8-(0),8-(0)]
   260       11.38625       11.38625       11.38625    7[6-(6,6),8-(0),8-(0)]
   261      10.645371      10.645371      10.645371    7[6-(6,6),8-(0),8-(0)]
   262       4.564412       4.564412       4.564412    7[6-(6,6),8-(0),8-(0)]
   263      11.787819      11.787819      11.787819    7[6-(6,6),8-(0),8-(0)]
   264       5.861451       5.861451       5.861451    7[6-(6,6),8-(0),8-(0)]
   265        4.83082        4.83082        4.83082    7[6-(6,6),8-(0),8-(0)]
   266       3.339339       3.339339       3.339339    7[6-(6,6),8-(0),8-(0)]
   267       2.270694       2.270694       2.270694    7[6-(6,6),8-(0),8-(0)]
   268       6.487802       6.487802       6.487802    7[6-(6,6),8-(0),8-(0)]
   269        5.14461        5.14461        5.14461    7[6-(6,6),8-(0),8-(0)]
   270       9.449766       9.449766       9.449766    7[6-(6,6),8-(0),8-(0)]
   271       8.283638       8.283638       8.283638    7[6-(6,6),8-(0),8-(0)]
   272       6.875791       6.875791       6.875791    7[6-(6,6),8-(0),8-(0)]
   273      10.034266      10.034266      10.034266    8[6-(6,8),64-(8,8,8,8,8)]
   274      -1.778969      -1.778969      -1.778969    8[6-(6,8),64-(8,8,8,8,8,8)]
   275       6.523948       6.523948       6.523948    8[6-(6,8),64-(8,8,8,8,8,8)]
   276       5.115404       5.115404       5.115404    8[6-(6,8),64-(8,8,8,8,8),64-(8,8,8,8,8,8)]
   277       2.614508       2.614508       2.614508    8[7-(6,8)]
   278       2.831899       2.831899       2.831899    8[7-(6,8)]
   279      -1.529037      -1.529037      -1.529037    8[7-(6,8)]
   280       0.521507       0.521507       0.521507    8[7-(6,8)]
   281        2.50138        2.50138        2.50138    8[7-(6,8)]
   282       4.527129       4.527129       4.527129    8[7-(6,8)]
   283      -0.156614      -0.156614      -0.156614    8[7-(6,8)]
   284       0.977998       0.977998       0.977998    8[7-(6,8)]
   285       7.370681       7.370681       7.370681    8[6-(6,8),64-(8,8,8,8,8)]
   286       7.191886       7.191886       7.191886    8[6-(6,8),64-(8,8,8,8,8)]
   287       9.490149       9.490149       9.490149    8[6-(6,8),64-(8,8,8,8,8)]
   288      -1.942402      -1.942402      -1.942402    8[6-(6,8),64-(8,8,8,8,8,8)]
   289       9.920777       9.920777       9.920777    8[7-(6,8)]
   290      10.233257      10.233257      10.233257    8[7-(6,8)]
   291       8.248313       8.248313       8.248313    8[7-(6,8)]
   292       8.290641       8.290641       8.290641    8[7-(6,8)]
   293       6.956903       6.956903       6.956903    8[7-(6,8)]
   294       6.411001       6.411001       6.411001    8[7-(6,8)]
   295      -1.872203      -1.872203      -1.872203    8[7-(6,8)]
   296      -1.158807      -1.158807      -1.158807    8[7-(6,8)]
   297      10.202933      10.202933      10.202933    8[6-(6,8),64-(8,8,8,8,8)]
   298      -1.224891      -1.224891      -1.224891    8[6-(6,8),64-(8,8,8,8,8,8)]
   299       0.796479       0.796479       0.796479    8[6-(6,8),64-(8,8,8,8,8,8)]
   300       1.032354       1.032354       1.032354    8[6-(6,8),64-(8,8,8,8,8,8)]
   301       9.418139       9.418139       9.418139    8[7-(6,8)]
   302      10.114261      10.114261      10.114261    8[7-(6,8)]
   303       1.885394       1.885394       1.885394    8[7-(6,8)]
   304       1.435718       1.435718       1.435718    8[7-(6,8)]
   305       0.040858       0.040858       0.040858    8[7-(6,8)]
   306      -0.025796      -0.025796      -0.025796    8[7-(6,8)]
   307      -1.755805      -1.755805      -1.755805    8[7-(6,8)]
   308      -1.886233      -1.886233      -1.886233    8[7-(6,8)]
   309       4.830857       4.830857       4.830857    8[6-(6,8),64-(8,8,8,8,8)]
   310       3.337092       3.337092       3.337092    8[6-(6,8),64-(8,8,8,8,8,8)]
   311      11.738093      11.738093      11.738093    8[6-(6,8),64-(8,8,8,8,8,8)]
   312      -0.160363      -0.160363      -0.160363    8[6-(6,8),64-(8,8,8,8,8),64-(8,8,8,8,8,8)]
   313      -1.056385      -1.056385      -1.056385    8[7-(6,8)]
   314      -1.273776      -1.273776      -1.273776    8[7-(6,8)]
   315       6.484078       6.484078       6.484078    8[7-(6,8)]
   316       4.433534       4.433534       4.433534    8[7-(6,8)]
   317      -0.943257      -0.943257      -0.943257    8[7-(6,8)]
   318      -2.969006      -2.969006      -2.969006    8[7-(6,8)]
   319       5.111655       5.111655       5.111655    8[7-(6,8)]
   320       3.977043       3.977043       3.977043    8[7-(6,8)]
   321       7.494442       7.494442       7.494442    8[6-(6,8),64-(8,8,8,8,8)]
   322       7.673237       7.673237       7.673237    8[6-(6,8),64-(8,8,8,8,8)]
   323       5.374974       5.374974       5.374974    8[6-(6,8),64-(8,8,8,8,8)]
   324       3.500525       3.500525       3.500525    8[6-(6,8),64-(8,8,8,8,8,8)]
   325       4.944346       4.944346       4.944346    8[7-(6,8)]
   326       4.631866       4.631866       4.631866    8[7-(6,8)]
   327        6.61681        6.61681        6.61681    8[7-(6,8)]
   328       6.574482       6.574482       6.574482    8[7-(6,8)]
   329        7.90822        7.90822        7.90822    8[7-(6,8)]
   330       8.454122       8.454122       8.454122    8[7-(6,8)]
   331       3.430326       3.430326       3.430326    8[7-(6,8)]
   332        2.71693        2.71693        2.71693    8[7-(6,8)]
   333        4.66219        4.66219        4.66219    8[6-(6,8),64-(8,8,8,8,8)]
   334       2.783014       2.783014       2.783014    8[6-(6,8),64-(8,8,8,8,8,8)]
   335       0.761644       0.761644       0.761644    8[6-(6,8),64-(8,8,8,8,8,8)]
   336       0.525769       0.525769       0.525769    8[6-(6,8),64-(8,8,8,8,8,8)]
   337       5.446984       5.446984       5.446984    8[7-(6,8)]
   338       4.750862       4.750862       4.750862    8[7-(6,8)]
   339      -0.327271      -0.327271      -0.327271    8[7-(6,8)]
   340       0.122405       0.122405       0.122405    8[7-(6,8)]
   341       1.517265       1.517265       1.517265    8[7-(6,8)]
   342       1.583919       1.583919       1.583919    8[7-(6,8)]
   343       3.313928       3.313928       3.313928    8[7-(6,8)]
   344       3.444356       3.444356       3.444356    8[7-(6,8)]
   345      -0.124184      -0.124184      -0.124184    8[6-(6,8),64-(8,8,8,8,8)]
   346      11.689051      11.689051      11.689051    8[6-(6,8),64-(8,8,8,8,8,8)]
   347       3.386134       3.386134       3.386134    8[6-(6,8),64-(8,8,8,8,8,8)]
   348       4.794678       4.794678       4.794678    8[6-(6,8),64-(8,8,8,8,8),64-(8,8,8,8,8,8)]
   349       7.295574       7.295574       7.295574    8[7-(6,8)]
   350       7.078183       7.078183       7.078183    8[7-(6,8)]
   351      -1.867881      -1.867881      -1.867881    8[7-(6,8)]
   352       9.388575       9.388575       9.388575    8[7-(6,8)]
   353       7.408702       7.408702       7.408702    8[7-(6,8)]
   354       5.382953       5.382953       5.382953    8[7-(6,8)]
   355      10.066696      10.066696      10.066696    8[7-(6,8)]
   356       8.932084       8.932084       8.932084    8[7-(6,8)]
   357       2.539401       2.539401       2.539401    8[6-(6,8),64-(8,8,8,8,8)]
   358       2.718196       2.718196       2.718196    8[6-(6,8),64-(8,8,8,8,8)]
   359       0.419933       0.419933       0.419933    8[6-(6,8),64-(8,8,8,8,8)]
   360      11.852484      11.852484      11.852484    8[6-(6,8),64-(8,8,8,8,8,8)]
   361      -0.010695      -0.010695      -0.010695    8[7-(6,8)]
   362      -0.323175      -0.323175      -0.323175    8[7-(6,8)]
   363       1.661769       1.661769       1.661769    8[7-(6,8)]
   364       1.619441       1.619441       1.619441    8[7-(6,8)]
   365       2.953179       2.953179       2.953179    8[7-(6,8)]
   366       3.499081       3.499081       3.499081    8[7-(6,8)]
   367      11.782285      11.782285      11.782285    8[7-(6,8)]
   368      11.068889      11.068889      11.068889    8[7-(6,8)]
   369      -0.292851      -0.292851      -0.292851    8[6-(6,8),64-(8,8,8,8,8)]
   370      11.134973      11.134973      11.134973    8[6-(6,8),64-(8,8,8,8,8,8)]
   371       9.113603       9.113603       9.113603    8[6-(6,8),64-(8,8,8,8,8,8)]
   372       8.877728       8.877728       8.877728    8[6-(6,8),64-(8,8,8,8,8,8)]
   373       0.491943       0.491943       0.491943    8[7-(6,8)]
   374      -0.204179      -0.204179      -0.204179    8[7-(6,8)]
   375       8.024688       8.024688       8.024688    8[7-(6,8)]
   376       8.474364       8.474364       8.474364    8[7-(6,8)]
   377       9.869224       9.869224       9.869224    8[7-(6,8)]
   378       9.935878       9.935878       9.935878    8[7-(6,8)]
   379      11.665887      11.665887      11.665887    8[7-(6,8)]
   380      11.796315      11.796315      11.796315    8[7-(6,8)]
   381       5.079225       5.079225       5.079225    8[6-(6,8),64-(8,8,8,8,8)]
   382        6.57299        6.57299        6.57299    8[6-(6,8),64-(8,8,8,8,8,8)]
   383      -1.828011      -1.828011      -1.828011    8[6-(6,8),64-(8,8,8,8,8,8)]
   384      10.070445      10.070445      10.070445    8[6-(6,8),64-(8,8,8,8,8),64-(8,8,8,8,8,8)]
   385      10.966467      10.966467      10.966467    8[7-(6,8)]
   386      11.183858      11.183858      11.183858    8[7-(6,8)]
   387       3.426004       3.426004       3.426004    8[7-(6,8)]
   388       5.476548       5.476548       5.476548    8[7-(6,8)]
   389      10.853339      10.853339      10.853339    8[7-(6,8)]
   390      12.879088      12.879088      12.879088    8[7-(6,8)]
   391       4.798427       4.798427       4.798427    8[7-(6,8)]
   392       5.933039       5.933039       5.933039    8[7-(6,8)]
   393        2.41564        2.41564        2.41564    8[6-(6,8),64-(8,8,8,8,8)]
   394       2.236845       2.236845       2.236845    8[6-(6,8),64-(8,8,8,8,8)]
   395       4.535108       4.535108       4.535108    8[6-(6,8),64-(8,8,8,8,8)]
   396       6.409557       6.409557       6.409557    8[6-(6,8),64-(8,8,8,8,8,8)]
   397       4.965736       4.965736       4.965736    8[7-(6,8)]
   398       5.278216       5.278216       5.278216    8[7-(6,8)]
   399       3.293272       3.293272       3.293272    8[7-(6,8)]
   400         3.3356         3.3356         3.3356    8[7-(6,8)]
   401       2.001862       2.001862       2.001862    8[7-(6,8)]
   402        1.45596        1.45596        1.45596    8[7-(6,8)]
   403       6.479756       6.479756       6.479756    8[7-(6,8)]
   404       7.193152       7.193152       7.193152    8[7-(6,8)]
   405       5.247892       5.247892       5.247892    8[6-(6,8),64-(8,8,8,8,8)]
   406       7.127068       7.127068       7.127068    8[6-(6,8),64-(8,8,8,8,8,8)]
   407       9.148438       9.148438       9.148438    8[6-(6,8),64-(8,8,8,8,8,8)]
   408       9.384313       9.384313       9.384313    8[6-(6,8),64-(8,8,8,8,8,8)]
   409       4.463098       4.463098       4.463098    8[7-(6,8)]
   410        5.15922        5.15922        5.15922    8[7-(6,8)]
   411      10.237353      10.237353      10.237353    8[7-(6,8)]
   412       9.787677       9.787677       9.787677    8[7-(6,8)]
   413       8.392817       8.392817       8.392817    8[7-(6,8)]
   414       8.326163       8.326163       8.326163    8[7-(6,8)]
   415       6.596154       6.596154       6.596154    8[7-(6,8)]
   416       6.465726       6.465726       6.465726    8[7-(6,8)]
