# Supplementary material for: A collection of forcefield precursors for metal–organic frameworks
Source: RSC Adv. 2019 Nov 13;9(63):36492–507. doi: 10.1039/c9ra07327b (PMC9075174; doi:10.1039/c9ra07327b)
Supplement: RA-009-C9RA07327B-s2827 [file RA-009-C9RA07327B-s2827.txt]

XEGKAX_clean

13.652000    0.000000    0.000000
-2.124659    24.606443    0.000000
0.000000    0.000000    30.143000

     1       4.410223       4.410223       4.410223    64[8-(6),8-(6),8-(6),8-(6),8-(6),8-(6),8-(6,64)]
     2        8.14807        8.14807        8.14807    64[8-(6),8-(6),8-(6),8-(6),8-(6),8-(6,64)]
     3       1.353447       1.353447       1.353447    64[8-(6),8-(6),8-(6),8-(6),8-(6),8-(6),8-(6,64)]
     4      11.267601      11.267601      11.267601    64[8-(6),8-(6),8-(6),8-(6),8-(6),8-(6,64)]
     5       7.117118       7.117118       7.117118    64[8-(6),8-(6),8-(6),8-(6),8-(6),8-(6),8-(6,64)]
     6       3.379271       3.379271       3.379271    64[8-(6),8-(6),8-(6),8-(6),8-(6),8-(6,64)]
     7      10.173894      10.173894      10.173894    64[8-(6),8-(6),8-(6),8-(6),8-(6),8-(6),8-(6,64)]
     8        0.25974        0.25974        0.25974    64[8-(6),8-(6),8-(6),8-(6),8-(6),8-(6,64)]
     9       8.976107       8.976107       8.976107    1[6-(6,6)]
    10       7.089144       7.089144       7.089144    1[6-(6,6)]
    11      -1.994038      -1.994038      -1.994038    1[6-(6,6)]
    12       9.251635       9.251635       9.251635    1[6-(6,6)]
    13       7.014535       7.014535       7.014535    1[6-(6,6)]
    14       3.706864       3.706864       3.706864    1[6-(6,6)]
    15       2.844983       2.844983       2.844983    1[6-(6,6)]
    16       4.389989       4.389989       4.389989    1[6-(6,6)]
    17       9.025099       9.025099       9.025099    1[6-(6,6)]
    18       5.411076       5.411076       5.411076    1[6-(6,6)]
    19       8.753609       8.753609       8.753609    1[6-(6,6)]
    20       9.560055       9.560055       9.560055    1[6-(6,6)]
    21      10.439563      10.439563      10.439563    1[6-(6,6)]
    22      12.326527      12.326527      12.326527    1[6-(6,6)]
    23       5.633049       5.633049       5.633049    1[6-(6,6)]
    24       8.039376       8.039376       8.039376    1[6-(6,6)]
    25      12.401136      12.401136      12.401136    1[6-(6,6)]
    26       2.056806       2.056806       2.056806    1[6-(6,6)]
    27       2.918687       2.918687       2.918687    1[6-(6,6)]
    28       1.373682       1.373682       1.373682    1[6-(6,6)]
    29      10.390571      10.390571      10.390571    1[6-(6,6)]
    30       0.352594       0.352594       0.352594    1[6-(6,6)]
    31      10.662061      10.662061      10.662061    1[6-(6,6)]
    32       9.855615       9.855615       9.855615    1[6-(6,6)]
    33       2.551234       2.551234       2.551234    1[6-(6,6)]
    34       4.438197       4.438197       4.438197    1[6-(6,6)]
    35      -0.130621      -0.130621      -0.130621    1[6-(6,6)]
    36       2.275706       2.275706       2.275706    1[6-(6,6)]
    37       4.512806       4.512806       4.512806    1[6-(6,6)]
    38       7.820477       7.820477       7.820477    1[6-(6,6)]
    39       8.682358       8.682358       8.682358    1[6-(6,6)]
    40       7.137352       7.137352       7.137352    1[6-(6,6)]
    41       2.502242       2.502242       2.502242    1[6-(6,6)]
    42       6.116265       6.116265       6.116265    1[6-(6,6)]
    43       2.773732       2.773732       2.773732    1[6-(6,6)]
    44       1.967286       1.967286       1.967286    1[6-(6,6)]
    45       1.087778       1.087778       1.087778    1[6-(6,6)]
    46      -0.799186      -0.799186      -0.799186    1[6-(6,6)]
    47       5.894292       5.894292       5.894292    1[6-(6,6)]
    48       3.487965       3.487965       3.487965    1[6-(6,6)]
    49      -0.873795      -0.873795      -0.873795    1[6-(6,6)]
    50       9.470535       9.470535       9.470535    1[6-(6,6)]
    51       8.608654       8.608654       8.608654    1[6-(6,6)]
    52      10.153659      10.153659      10.153659    1[6-(6,6)]
    53        1.13677        1.13677        1.13677    1[6-(6,6)]
    54      11.174747      11.174747      11.174747    1[6-(6,6)]
    55        0.86528        0.86528        0.86528    1[6-(6,6)]
    56       1.671726       1.671726       1.671726    1[6-(6,6)]
    57          6.721          6.721          6.721    6[6-(6,6),8-(64),8-(64,64)]
    58       7.833164       7.833164       7.833164    6[6-(1,6),6-(1,6),6-(8,8)]
    59       8.901415       8.901415       8.901415    6[1-(0),6-(6,6),6-(6,7)]
    60       9.839561       9.839561       9.839561    6[6-(1,6),6-(6,6),7-(8,8)]
    61       9.818156       9.818156       9.818156    6[6-(6,6),6-(6,7),6-(6,7)]
    62       8.769773       8.769773       8.769773    6[6-(1,6),6-(6,6),7-(8,8)]
    63       7.785455       7.785455       7.785455    6[1-(0),6-(6,6),6-(6,7)]
    64       8.743775       8.743775       8.743775    6[6-(6,6),6-(6,7),6-(6,7)]
    65       9.950698       9.950698       9.950698    6[6-(1,6),6-(6,6),7-(8,8)]
    66      10.871734      10.871734      10.871734    6[1-(0),6-(6,6),6-(6,7)]
    67      10.594983      10.594983      10.594983    6[6-(1,6),6-(1,6),6-(8,8)]
    68       9.443428       9.443428       9.443428    6[1-(0),6-(6,6),6-(6,7)]
    69        8.53674        8.53674        8.53674    6[6-(1,6),6-(6,6),7-(8,8)]
    70      11.598148      11.598148      11.598148    6[6-(6,6),8-(64),8-(64)]
    71       5.696977       5.696977       5.696977    6[6-(6,6),8-(64),8-(64)]
    72       5.405281       5.405281       5.405281    6[6-(1,6),6-(1,6),6-(8,8)]
    73       6.245611       6.245611       6.245611    6[1-(0),6-(6,6),6-(6,7)]
    74       5.954701       5.954701       5.954701    6[6-(1,6),6-(6,6),7-(8,8)]
    75        4.82055        4.82055        4.82055    6[6-(6,6),6-(6,7),6-(6,7)]
    76       4.039774       4.039774       4.039774    6[6-(1,6),6-(6,6),7-(8,8)]
    77       4.290121       4.290121       4.290121    6[1-(0),6-(6,6),6-(6,7)]
    78       4.405037       4.405037       4.405037    6[6-(6,6),6-(6,7),6-(6,7)]
    79       3.690264       3.690264       3.690264    6[6-(1,6),6-(6,6),7-(8,8)]
    80       3.281364       3.281364       3.281364    6[1-(0),6-(6,6),6-(6,7)]
    81       3.515975       3.515975       3.515975    6[6-(1,6),6-(1,6),6-(8,8)]
    82       4.214488       4.214488       4.214488    6[1-(0),6-(6,6),6-(6,7)]
    83       4.663372       4.663372       4.663372    6[6-(1,6),6-(6,6),7-(8,8)]
    84       2.975166       2.975166       2.975166    6[6-(6,6),8-(64),8-(64)]
    85       6.750039       6.750039       6.750039    6[6-(6,6),8-(64),8-(64)]
    86       7.165543       7.165543       7.165543    6[6-(1,6),6-(1,6),6-(8,8)]
    87       8.432069       8.432069       8.432069    6[1-(0),6-(6,6),6-(6,7)]
    88       8.817028       8.817028       8.817028    6[6-(1,6),6-(6,6),7-(8,8)]
    89       7.965252       7.965252       7.965252    6[6-(6,6),6-(6,7),6-(6,7)]
    90       6.694599       6.694599       6.694599    6[6-(1,6),6-(6,6),7-(8,8)]
    91       6.277422       6.277422       6.277422    6[1-(0),6-(6,6),6-(6,7)]
    92       8.389866       8.389866       8.389866    6[6-(6,6),6-(6,7),6-(6,7)]
    93       8.295929       8.295929       8.295929    6[6-(1,6),6-(6,6),7-(8,8)]
    94       8.756856       8.756856       8.756856    6[1-(0),6-(6,6),6-(6,7)]
    95       9.224654       9.224654       9.224654    6[6-(1,6),6-(1,6),6-(8,8)]
    96       9.262984       9.262984       9.262984    6[1-(0),6-(6,6),6-(6,7)]
    97       8.857452       8.857452       8.857452    6[6-(1,6),6-(6,6),7-(8,8)]
    98       9.772985       9.772985       9.772985    6[6-(6,6),8-(64),8-(64)]
    99       12.69467       12.69467       12.69467    6[6-(6,6),8-(64),8-(64,64)]
   100      11.582507      11.582507      11.582507    6[6-(1,6),6-(1,6),6-(8,8)]
   101      10.514256      10.514256      10.514256    6[1-(0),6-(6,6),6-(6,7)]
   102        9.57611        9.57611        9.57611    6[6-(1,6),6-(6,6),7-(8,8)]
   103       9.597514       9.597514       9.597514    6[6-(6,6),6-(6,7),6-(6,7)]
   104      10.645897      10.645897      10.645897    6[6-(1,6),6-(6,6),7-(8,8)]
   105      11.630216      11.630216      11.630216    6[1-(0),6-(6,6),6-(6,7)]
   106       8.547236       8.547236       8.547236    6[6-(6,6),6-(6,7),6-(6,7)]
   107       7.340314       7.340314       7.340314    6[6-(1,6),6-(6,6),7-(8,8)]
   108       6.419278       6.419278       6.419278    6[1-(0),6-(6,6),6-(6,7)]
   109       6.696029       6.696029       6.696029    6[6-(1,6),6-(1,6),6-(8,8)]
   110       7.847584       7.847584       7.847584    6[1-(0),6-(6,6),6-(6,7)]
   111       8.754272       8.754272       8.754272    6[6-(1,6),6-(6,6),7-(8,8)]
   112       5.692864       5.692864       5.692864    6[6-(6,6),8-(64),8-(64)]
   113       0.066693       0.066693       0.066693    6[6-(6,6),8-(64),8-(64)]
   114        0.35839        0.35839        0.35839    6[6-(1,6),6-(1,6),6-(8,8)]
   115      -0.481941      -0.481941      -0.481941    6[1-(0),6-(6,6),6-(6,7)]
   116      -0.191031      -0.191031      -0.191031    6[6-(1,6),6-(6,6),7-(8,8)]
   117        0.94312        0.94312        0.94312    6[6-(6,6),6-(6,7),6-(6,7)]
   118       1.723897       1.723897       1.723897    6[6-(1,6),6-(6,6),7-(8,8)]
   119        1.47355        1.47355        1.47355    6[1-(0),6-(6,6),6-(6,7)]
   120       1.358634       1.358634       1.358634    6[6-(6,6),6-(6,7),6-(6,7)]
   121       2.073407       2.073407       2.073407    6[6-(1,6),6-(6,6),7-(8,8)]
   122       2.482307       2.482307       2.482307    6[1-(0),6-(6,6),6-(6,7)]
   123       2.247695       2.247695       2.247695    6[6-(1,6),6-(1,6),6-(8,8)]
   124       1.549183       1.549183       1.549183    6[1-(0),6-(6,6),6-(6,7)]
   125       1.100299       1.100299       1.100299    6[6-(1,6),6-(6,6),7-(8,8)]
   126       2.788505       2.788505       2.788505    6[6-(6,6),8-(64),8-(64)]
   127      12.665632      12.665632      12.665632    6[6-(6,6),8-(64),8-(64)]
   128      12.250127      12.250127      12.250127    6[6-(1,6),6-(1,6),6-(8,8)]
   129      10.983601      10.983601      10.983601    6[1-(0),6-(6,6),6-(6,7)]
   130      10.598642      10.598642      10.598642    6[6-(1,6),6-(6,6),7-(8,8)]
   131      11.450418      11.450418      11.450418    6[6-(6,6),6-(6,7),6-(6,7)]
   132      12.721071      12.721071      12.721071    6[6-(1,6),6-(6,6),7-(8,8)]
   133      -0.513752      -0.513752      -0.513752    6[1-(0),6-(6,6),6-(6,7)]
   134      11.025805      11.025805      11.025805    6[6-(6,6),6-(6,7),6-(6,7)]
   135      11.119742      11.119742      11.119742    6[6-(1,6),6-(6,6),7-(8,8)]
   136      10.658815      10.658815      10.658815    6[1-(0),6-(6,6),6-(6,7)]
   137      10.191017      10.191017      10.191017    6[6-(1,6),6-(1,6),6-(8,8)]
   138      10.152687      10.152687      10.152687    6[1-(0),6-(6,6),6-(6,7)]
   139      10.558219      10.558219      10.558219    6[6-(1,6),6-(6,6),7-(8,8)]
   140       9.642685       9.642685       9.642685    6[6-(6,6),8-(64),8-(64)]
   141       4.806341       4.806341       4.806341    6[6-(6,6),8-(64),8-(64,64)]
   142       3.694177       3.694177       3.694177    6[6-(1,6),6-(1,6),6-(8,8)]
   143       2.625926       2.625926       2.625926    6[1-(0),6-(6,6),6-(6,7)]
   144        1.68778        1.68778        1.68778    6[6-(1,6),6-(6,6),7-(8,8)]
   145       1.709185       1.709185       1.709185    6[6-(6,6),6-(6,7),6-(6,7)]
   146       2.757568       2.757568       2.757568    6[6-(1,6),6-(6,6),7-(8,8)]
   147       3.741886       3.741886       3.741886    6[1-(0),6-(6,6),6-(6,7)]
   148       2.783566       2.783566       2.783566    6[6-(6,6),6-(6,7),6-(6,7)]
   149       1.576643       1.576643       1.576643    6[6-(1,6),6-(6,6),7-(8,8)]
   150       0.655607       0.655607       0.655607    6[1-(0),6-(6,6),6-(6,7)]
   151       0.932358       0.932358       0.932358    6[6-(1,6),6-(1,6),6-(8,8)]
   152       2.083913       2.083913       2.083913    6[1-(0),6-(6,6),6-(6,7)]
   153       2.990601       2.990601       2.990601    6[6-(1,6),6-(6,6),7-(8,8)]
   154      -0.070807      -0.070807      -0.070807    6[6-(6,6),8-(64),8-(64)]
   155       5.830364       5.830364       5.830364    6[6-(6,6),8-(64),8-(64)]
   156        6.12206        6.12206        6.12206    6[6-(1,6),6-(1,6),6-(8,8)]
   157        5.28173        5.28173        5.28173    6[1-(0),6-(6,6),6-(6,7)]
   158        5.57264        5.57264        5.57264    6[6-(1,6),6-(6,6),7-(8,8)]
   159       6.706791       6.706791       6.706791    6[6-(6,6),6-(6,7),6-(6,7)]
   160       7.487567       7.487567       7.487567    6[6-(1,6),6-(6,6),7-(8,8)]
   161        7.23722        7.23722        7.23722    6[1-(0),6-(6,6),6-(6,7)]
   162       7.122304       7.122304       7.122304    6[6-(6,6),6-(6,7),6-(6,7)]
   163       7.837077       7.837077       7.837077    6[6-(1,6),6-(6,6),7-(8,8)]
   164       8.245977       8.245977       8.245977    6[1-(0),6-(6,6),6-(6,7)]
   165       8.011366       8.011366       8.011366    6[6-(1,6),6-(1,6),6-(8,8)]
   166       7.312853       7.312853       7.312853    6[1-(0),6-(6,6),6-(6,7)]
   167       6.863969       6.863969       6.863969    6[6-(1,6),6-(6,6),7-(8,8)]
   168       8.552175       8.552175       8.552175    6[6-(6,6),8-(64),8-(64)]
   169       4.777302       4.777302       4.777302    6[6-(6,6),8-(64),8-(64)]
   170       4.361798       4.361798       4.361798    6[6-(1,6),6-(1,6),6-(8,8)]
   171       3.095272       3.095272       3.095272    6[1-(0),6-(6,6),6-(6,7)]
   172       2.710313       2.710313       2.710313    6[6-(1,6),6-(6,6),7-(8,8)]
   173       3.562089       3.562089       3.562089    6[6-(6,6),6-(6,7),6-(6,7)]
   174       4.832742       4.832742       4.832742    6[6-(1,6),6-(6,6),7-(8,8)]
   175       5.249919       5.249919       5.249919    6[1-(0),6-(6,6),6-(6,7)]
   176       3.137475       3.137475       3.137475    6[6-(6,6),6-(6,7),6-(6,7)]
   177       3.231412       3.231412       3.231412    6[6-(1,6),6-(6,6),7-(8,8)]
   178       2.770485       2.770485       2.770485    6[1-(0),6-(6,6),6-(6,7)]
   179       2.302687       2.302687       2.302687    6[6-(1,6),6-(1,6),6-(8,8)]
   180       2.264357       2.264357       2.264357    6[1-(0),6-(6,6),6-(6,7)]
   181       2.669889       2.669889       2.669889    6[6-(1,6),6-(6,6),7-(8,8)]
   182       1.754356       1.754356       1.754356    6[6-(6,6),8-(64),8-(64)]
   183      -1.167329      -1.167329      -1.167329    6[6-(6,6),8-(64),8-(64,64)]
   184      -0.055166      -0.055166      -0.055166    6[6-(1,6),6-(1,6),6-(8,8)]
   185       1.013085       1.013085       1.013085    6[1-(0),6-(6,6),6-(6,7)]
   186       1.951231       1.951231       1.951231    6[6-(1,6),6-(6,6),7-(8,8)]
   187       1.929827       1.929827       1.929827    6[6-(6,6),6-(6,7),6-(6,7)]
   188       0.881444       0.881444       0.881444    6[6-(1,6),6-(6,6),7-(8,8)]
   189      -0.102875      -0.102875      -0.102875    6[1-(0),6-(6,6),6-(6,7)]
   190       2.980105       2.980105       2.980105    6[6-(6,6),6-(6,7),6-(6,7)]
   191       4.187027       4.187027       4.187027    6[6-(1,6),6-(6,6),7-(8,8)]
   192       5.108063       5.108063       5.108063    6[1-(0),6-(6,6),6-(6,7)]
   193       4.831312       4.831312       4.831312    6[6-(1,6),6-(1,6),6-(8,8)]
   194       3.679757       3.679757       3.679757    6[1-(0),6-(6,6),6-(6,7)]
   195       2.773069       2.773069       2.773069    6[6-(1,6),6-(6,6),7-(8,8)]
   196       5.834477       5.834477       5.834477    6[6-(6,6),8-(64),8-(64)]
   197      11.460648      11.460648      11.460648    6[6-(6,6),8-(64),8-(64)]
   198      11.168951      11.168951      11.168951    6[6-(1,6),6-(1,6),6-(8,8)]
   199      -1.642718      -1.642718      -1.642718    6[1-(0),6-(6,6),6-(6,7)]
   200      11.718372      11.718372      11.718372    6[6-(1,6),6-(6,6),7-(8,8)]
   201      10.584221      10.584221      10.584221    6[6-(6,6),6-(6,7),6-(6,7)]
   202       9.803444       9.803444       9.803444    6[6-(1,6),6-(6,6),7-(8,8)]
   203      10.053791      10.053791      10.053791    6[1-(0),6-(6,6),6-(6,7)]
   204      10.168707      10.168707      10.168707    6[6-(6,6),6-(6,7),6-(6,7)]
   205       9.453934       9.453934       9.453934    6[6-(1,6),6-(6,6),7-(8,8)]
   206       9.045034       9.045034       9.045034    6[1-(0),6-(6,6),6-(6,7)]
   207       9.279646       9.279646       9.279646    6[6-(1,6),6-(1,6),6-(8,8)]
   208       9.978158       9.978158       9.978158    6[1-(0),6-(6,6),6-(6,7)]
   209      10.427042      10.427042      10.427042    6[6-(1,6),6-(6,6),7-(8,8)]
   210       8.738836       8.738836       8.738836    6[6-(6,6),8-(64),8-(64)]
   211      -1.138291      -1.138291      -1.138291    6[6-(6,6),8-(64),8-(64)]
   212      -0.722786      -0.722786      -0.722786    6[6-(1,6),6-(1,6),6-(8,8)]
   213        0.54374        0.54374        0.54374    6[1-(0),6-(6,6),6-(6,7)]
   214       0.928699       0.928699       0.928699    6[6-(1,6),6-(6,6),7-(8,8)]
   215       0.076923       0.076923       0.076923    6[6-(6,6),6-(6,7),6-(6,7)]
   216       -1.19373       -1.19373       -1.19373    6[6-(1,6),6-(6,6),7-(8,8)]
   217      -1.610907      -1.610907      -1.610907    6[1-(0),6-(6,6),6-(6,7)]
   218       0.501536       0.501536       0.501536    6[6-(6,6),6-(6,7),6-(6,7)]
   219       0.407599       0.407599       0.407599    6[6-(1,6),6-(6,6),7-(8,8)]
   220       0.868526       0.868526       0.868526    6[1-(0),6-(6,6),6-(6,7)]
   221       1.336324       1.336324       1.336324    6[6-(1,6),6-(1,6),6-(8,8)]
   222       1.374654       1.374654       1.374654    6[1-(0),6-(6,6),6-(6,7)]
   223       0.969122       0.969122       0.969122    6[6-(1,6),6-(6,6),7-(8,8)]
   224       1.884656       1.884656       1.884656    6[6-(6,6),8-(64),8-(64)]
   225      10.903291      10.903291      10.903291    7[6-(6,6),8-(0),8-(0)]
   226       6.497655       6.497655       6.497655    7[6-(6,6),8-(0),8-(0)]
   227      12.445213      12.445213      12.445213    7[6-(6,6),8-(0),8-(0)]
   228       7.322661       7.322661       7.322661    7[6-(6,6),8-(0),8-(0)]
   229       6.863319       6.863319       6.863319    7[6-(6,6),8-(0),8-(0)]
   230       2.828539       2.828539       2.828539    7[6-(6,6),8-(0),8-(0)]
   231       3.315335       3.315335       3.315335    7[6-(6,6),8-(0),8-(0)]
   232       5.434548       5.434548       5.434548    7[6-(6,6),8-(0),8-(0)]
   233      10.239644      10.239644      10.239644    7[6-(6,6),8-(0),8-(0)]
   234       5.703849       5.703849       5.703849    7[6-(6,6),8-(0),8-(0)]
   235       7.739207       7.739207       7.739207    7[6-(6,6),8-(0),8-(0)]
   236       8.974453       8.974453       8.974453    7[6-(6,6),8-(0),8-(0)]
   237       8.512379       8.512379       8.512379    7[6-(6,6),8-(0),8-(0)]
   238      10.793356      10.793356      10.793356    7[6-(6,6),8-(0),8-(0)]
   239       6.970458       6.970458       6.970458    7[6-(6,6),8-(0),8-(0)]
   240        9.96835        9.96835        9.96835    7[6-(6,6),8-(0),8-(0)]
   241      12.552352      12.552352      12.552352    7[6-(6,6),8-(0),8-(0)]
   242       2.935132       2.935132       2.935132    7[6-(6,6),8-(0),8-(0)]
   243       2.448335       2.448335       2.448335    7[6-(6,6),8-(0),8-(0)]
   244       0.329123       0.329123       0.329123    7[6-(6,6),8-(0),8-(0)]
   245       9.176027       9.176027       9.176027    7[6-(6,6),8-(0),8-(0)]
   246       0.059822       0.059822       0.059822    7[6-(6,6),8-(0),8-(0)]
   247      11.676464      11.676464      11.676464    7[6-(6,6),8-(0),8-(0)]
   248      10.441218      10.441218      10.441218    7[6-(6,6),8-(0),8-(0)]
   249        0.62405        0.62405        0.62405    7[6-(6,6),8-(0),8-(0)]
   250       5.029686       5.029686       5.029686    7[6-(6,6),8-(0),8-(0)]
   251      -0.917872      -0.917872      -0.917872    7[6-(6,6),8-(0),8-(0)]
   252        4.20468        4.20468        4.20468    7[6-(6,6),8-(0),8-(0)]
   253       4.664022       4.664022       4.664022    7[6-(6,6),8-(0),8-(0)]
   254       8.698802       8.698802       8.698802    7[6-(6,6),8-(0),8-(0)]
   255       8.212006       8.212006       8.212006    7[6-(6,6),8-(0),8-(0)]
   256       6.092793       6.092793       6.092793    7[6-(6,6),8-(0),8-(0)]
   257       1.287697       1.287697       1.287697    7[6-(6,6),8-(0),8-(0)]
   258       5.823492       5.823492       5.823492    7[6-(6,6),8-(0),8-(0)]
   259       3.788134       3.788134       3.788134    7[6-(6,6),8-(0),8-(0)]
   260       2.552888       2.552888       2.552888    7[6-(6,6),8-(0),8-(0)]
   261       3.014962       3.014962       3.014962    7[6-(6,6),8-(0),8-(0)]
   262       0.733985       0.733985       0.733985    7[6-(6,6),8-(0),8-(0)]
   263       4.556883       4.556883       4.556883    7[6-(6,6),8-(0),8-(0)]
   264       1.558991       1.558991       1.558991    7[6-(6,6),8-(0),8-(0)]
   265      -1.025011      -1.025011      -1.025011    7[6-(6,6),8-(0),8-(0)]
   266       8.592209       8.592209       8.592209    7[6-(6,6),8-(0),8-(0)]
   267       9.079006       9.079006       9.079006    7[6-(6,6),8-(0),8-(0)]
   268      11.198218      11.198218      11.198218    7[6-(6,6),8-(0),8-(0)]
   269       2.351314       2.351314       2.351314    7[6-(6,6),8-(0),8-(0)]
   270      11.467519      11.467519      11.467519    7[6-(6,6),8-(0),8-(0)]
   271      -0.149123      -0.149123      -0.149123    7[6-(6,6),8-(0),8-(0)]
   272       1.086123       1.086123       1.086123    7[6-(6,6),8-(0),8-(0)]
   273       5.604886       5.604886       5.604886    8[6-(6,8),64-(8,8,8,8,8,8)]
   274       6.939992       6.939992       6.939992    8[6-(6,8),64-(8,8,8,8,8),64-(8,8,8,8,8,8)]
   275      -0.887832      -0.887832      -0.887832    8[6-(6,8),64-(8,8,8,8,8)]
   276      11.214726      11.214726      11.214726    8[6-(6,8),64-(8,8,8,8,8,8)]
   277      11.063191      11.063191      11.063191    8[7-(6,8)]
   278      11.546793      11.546793      11.546793    8[7-(6,8)]
   279       5.804459       5.804459       5.804459    8[7-(6,8)]
   280       6.952281       6.952281       6.952281    8[7-(6,8)]
   281       11.95021       11.95021       11.95021    8[7-(6,8)]
   282      13.293852      13.293852      13.293852    8[7-(6,8)]
   283       6.659594       6.659594       6.659594    8[7-(6,8)]
   284       6.967362       6.967362       6.967362    8[7-(6,8)]
   285       4.868111       4.868111       4.868111    8[6-(6,8),64-(8,8,8,8,8,8)]
   286       6.755649       6.755649       6.755649    8[6-(6,8),64-(8,8,8,8,8)]
   287       2.849003       2.849003       2.849003    8[6-(6,8),64-(8,8,8,8,8,8)]
   288       2.637884       2.637884       2.637884    8[6-(6,8),64-(8,8,8,8,8,8)]
   289       7.690751       7.690751       7.690751    8[7-(6,8)]
   290       6.763058       6.763058       6.763058    8[7-(6,8)]
   291       1.931426       1.931426       1.931426    8[7-(6,8)]
   292        2.86615        2.86615        2.86615    8[7-(6,8)]
   293       3.734723       3.734723       3.734723    8[7-(6,8)]
   294       2.479073       2.479073       2.479073    8[7-(6,8)]
   295       5.892898       5.892898       5.892898    8[7-(6,8)]
   296       5.642122       5.642122       5.642122    8[7-(6,8)]
   297       5.681078       5.681078       5.681078    8[6-(6,8),64-(8,8,8,8,8,8)]
   298       7.596838       7.596838       7.596838    8[6-(6,8),64-(8,8,8,8,8)]
   299       9.969896       9.969896       9.969896    8[6-(6,8),64-(8,8,8,8,8)]
   300      10.032088      10.032088      10.032088    8[6-(6,8),64-(8,8,8,8,8)]
   301      10.559521      10.559521      10.559521    8[7-(6,8)]
   302      11.012555      11.012555      11.012555    8[7-(6,8)]
   303       5.969358       5.969358       5.969358    8[7-(6,8)]
   304       4.561307       4.561307       4.561307    8[7-(6,8)]
   305       8.047855       8.047855       8.047855    8[7-(6,8)]
   306       7.001633       7.001633       7.001633    8[7-(6,8)]
   307       8.970158       8.970158       8.970158    8[7-(6,8)]
   308       9.131473       9.131473       9.131473    8[7-(6,8)]
   309       0.158785       0.158785       0.158785    8[6-(6,8),64-(8,8,8,8,8,8)]
   310      12.475678      12.475678      12.475678    8[6-(6,8),64-(8,8,8,8,8),64-(8,8,8,8,8,8)]
   311       4.526843       4.526843       4.526843    8[6-(6,8),64-(8,8,8,8,8)]
   312       6.076286       6.076286       6.076286    8[6-(6,8),64-(8,8,8,8,8,8)]
   313        8.35248        8.35248        8.35248    8[7-(6,8)]
   314       7.868877       7.868877       7.868877    8[7-(6,8)]
   315      11.486553      11.486553      11.486553    8[7-(6,8)]
   316      10.338731      10.338731      10.338731    8[7-(6,8)]
   317       7.465461       7.465461       7.465461    8[7-(6,8)]
   318       6.121819       6.121819       6.121819    8[7-(6,8)]
   319      10.631417      10.631417      10.631417    8[7-(6,8)]
   320       10.32365       10.32365       10.32365    8[7-(6,8)]
   321       0.895559       0.895559       0.895559    8[6-(6,8),64-(8,8,8,8,8,8)]
   322      12.660022      12.660022      12.660022    8[6-(6,8),64-(8,8,8,8,8)]
   323       2.914668       2.914668       2.914668    8[6-(6,8),64-(8,8,8,8,8,8)]
   324       3.125786       3.125786       3.125786    8[6-(6,8),64-(8,8,8,8,8,8)]
   325      11.724919      11.724919      11.724919    8[7-(6,8)]
   326      12.652613      12.652613      12.652613    8[7-(6,8)]
   327       3.832244       3.832244       3.832244    8[7-(6,8)]
   328       2.897521       2.897521       2.897521    8[7-(6,8)]
   329       2.028948       2.028948       2.028948    8[7-(6,8)]
   330       3.284598       3.284598       3.284598    8[7-(6,8)]
   331      -0.129227      -0.129227      -0.129227    8[7-(6,8)]
   332       0.121549       0.121549       0.121549    8[7-(6,8)]
   333       0.082592       0.082592       0.082592    8[6-(6,8),64-(8,8,8,8,8,8)]
   334      11.818833      11.818833      11.818833    8[6-(6,8),64-(8,8,8,8,8)]
   335       9.445775       9.445775       9.445775    8[6-(6,8),64-(8,8,8,8,8)]
   336       9.383582       9.383582       9.383582    8[6-(6,8),64-(8,8,8,8,8)]
   337        8.85615        8.85615        8.85615    8[7-(6,8)]
   338       8.403116       8.403116       8.403116    8[7-(6,8)]
   339      -0.205687      -0.205687      -0.205687    8[7-(6,8)]
   340       1.202363       1.202363       1.202363    8[7-(6,8)]
   341      11.367816      11.367816      11.367816    8[7-(6,8)]
   342      12.414038      12.414038      12.414038    8[7-(6,8)]
   343      10.445512      10.445512      10.445512    8[7-(6,8)]
   344      10.284197      10.284197      10.284197    8[7-(6,8)]
   345       5.922455       5.922455       5.922455    8[6-(6,8),64-(8,8,8,8,8,8)]
   346       4.587349       4.587349       4.587349    8[6-(6,8),64-(8,8,8,8,8),64-(8,8,8,8,8,8)]
   347      12.415173      12.415173      12.415173    8[6-(6,8),64-(8,8,8,8,8)]
   348       0.312615       0.312615       0.312615    8[6-(6,8),64-(8,8,8,8,8,8)]
   349        0.46415        0.46415        0.46415    8[7-(6,8)]
   350      -0.019452      -0.019452      -0.019452    8[7-(6,8)]
   351       5.722882       5.722882       5.722882    8[7-(6,8)]
   352        4.57506        4.57506        4.57506    8[7-(6,8)]
   353      -0.422869      -0.422869      -0.422869    8[7-(6,8)]
   354      -1.766511      -1.766511      -1.766511    8[7-(6,8)]
   355       4.867747       4.867747       4.867747    8[7-(6,8)]
   356       4.559979       4.559979       4.559979    8[7-(6,8)]
   357        6.65923        6.65923        6.65923    8[6-(6,8),64-(8,8,8,8,8,8)]
   358       4.771692       4.771692       4.771692    8[6-(6,8),64-(8,8,8,8,8)]
   359       8.678338       8.678338       8.678338    8[6-(6,8),64-(8,8,8,8,8,8)]
   360       8.889457       8.889457       8.889457    8[6-(6,8),64-(8,8,8,8,8,8)]
   361        3.83659        3.83659        3.83659    8[7-(6,8)]
   362       4.764283       4.764283       4.764283    8[7-(6,8)]
   363       9.595915       9.595915       9.595915    8[7-(6,8)]
   364       8.661191       8.661191       8.661191    8[7-(6,8)]
   365       7.792618       7.792618       7.792618    8[7-(6,8)]
   366       9.048268       9.048268       9.048268    8[7-(6,8)]
   367       5.634443       5.634443       5.634443    8[7-(6,8)]
   368       5.885219       5.885219       5.885219    8[7-(6,8)]
   369       5.846263       5.846263       5.846263    8[6-(6,8),64-(8,8,8,8,8,8)]
   370       3.930503       3.930503       3.930503    8[6-(6,8),64-(8,8,8,8,8)]
   371       1.557445       1.557445       1.557445    8[6-(6,8),64-(8,8,8,8,8)]
   372       1.495253       1.495253       1.495253    8[6-(6,8),64-(8,8,8,8,8)]
   373        0.96782        0.96782        0.96782    8[7-(6,8)]
   374       0.514786       0.514786       0.514786    8[7-(6,8)]
   375       5.557983       5.557983       5.557983    8[7-(6,8)]
   376       6.966034       6.966034       6.966034    8[7-(6,8)]
   377       3.479486       3.479486       3.479486    8[7-(6,8)]
   378       4.525708       4.525708       4.525708    8[7-(6,8)]
   379       2.557183       2.557183       2.557183    8[7-(6,8)]
   380       2.395868       2.395868       2.395868    8[7-(6,8)]
   381      11.368556      11.368556      11.368556    8[6-(6,8),64-(8,8,8,8,8,8)]
   382      -0.948337      -0.948337      -0.948337    8[6-(6,8),64-(8,8,8,8,8),64-(8,8,8,8,8,8)]
   383       7.000498       7.000498       7.000498    8[6-(6,8),64-(8,8,8,8,8)]
   384       5.451055       5.451055       5.451055    8[6-(6,8),64-(8,8,8,8,8,8)]
   385       3.174861       3.174861       3.174861    8[7-(6,8)]
   386       3.658464       3.658464       3.658464    8[7-(6,8)]
   387       0.040788       0.040788       0.040788    8[7-(6,8)]
   388        1.18861        1.18861        1.18861    8[7-(6,8)]
   389        4.06188        4.06188        4.06188    8[7-(6,8)]
   390       5.405522       5.405522       5.405522    8[7-(6,8)]
   391       0.895924       0.895924       0.895924    8[7-(6,8)]
   392       1.203691       1.203691       1.203691    8[7-(6,8)]
   393      10.631782      10.631782      10.631782    8[6-(6,8),64-(8,8,8,8,8,8)]
   394      -1.132681      -1.132681      -1.132681    8[6-(6,8),64-(8,8,8,8,8)]
   395       8.612673       8.612673       8.612673    8[6-(6,8),64-(8,8,8,8,8,8)]
   396       8.401555       8.401555       8.401555    8[6-(6,8),64-(8,8,8,8,8,8)]
   397      -0.197578      -0.197578      -0.197578    8[7-(6,8)]
   398      -1.125272      -1.125272      -1.125272    8[7-(6,8)]
   399       7.695097       7.695097       7.695097    8[7-(6,8)]
   400        8.62982        8.62982        8.62982    8[7-(6,8)]
   401       9.498393       9.498393       9.498393    8[7-(6,8)]
   402       8.242743       8.242743       8.242743    8[7-(6,8)]
   403      11.656568      11.656568      11.656568    8[7-(6,8)]
   404      11.405792      11.405792      11.405792    8[7-(6,8)]
   405      11.444749      11.444749      11.444749    8[6-(6,8),64-(8,8,8,8,8,8)]
   406      -0.291492      -0.291492      -0.291492    8[6-(6,8),64-(8,8,8,8,8)]
   407       2.081566       2.081566       2.081566    8[6-(6,8),64-(8,8,8,8,8)]
   408       2.143759       2.143759       2.143759    8[6-(6,8),64-(8,8,8,8,8)]
   409       2.671191       2.671191       2.671191    8[7-(6,8)]
   410       3.124225       3.124225       3.124225    8[7-(6,8)]
   411      11.733028      11.733028      11.733028    8[7-(6,8)]
   412      10.324978      10.324978      10.324978    8[7-(6,8)]
   413       0.159525       0.159525       0.159525    8[7-(6,8)]
   414      -0.886697      -0.886697      -0.886697    8[7-(6,8)]
   415       1.081829       1.081829       1.081829    8[7-(6,8)]
   416       1.243144       1.243144       1.243144    8[7-(6,8)]
