# Supplementary material for: A collection of forcefield precursors for metal–organic frameworks
Source: RSC Adv. 2019 Nov 13;9(63):36492–507. doi: 10.1039/c9ra07327b (PMC9075174; doi:10.1039/c9ra07327b)
Supplement: RA-009-C9RA07327B-s2828 [file RA-009-C9RA07327B-s2828.txt]

XEGKEB_clean

13.362000    0.000000    0.000000
-1.033242    19.459388    0.000000
-1.033242    -4.079116    19.027049

     1       3.211427       3.211427       3.211427    64[8-(6),8-(6),8-(6),8-(6),8-(6),8-(6)]
     2       1.403089       1.403089       1.403089    64[8-(6),8-(6),8-(6),8-(6),8-(6),8-(6)]
     3       8.084089       8.084089       8.084089    64[8-(6),8-(6),8-(6),8-(6),8-(6),8-(6)]
     4       9.892427       9.892427       9.892427    64[8-(6),8-(6),8-(6),8-(6),8-(6),8-(6)]
     5       7.000598       7.000598       7.000598    1[6-(6,6)]
     6       3.557005       3.557005       3.557005    1[6-(6,6)]
     7       3.112796       3.112796       3.112796    1[6-(6,6)]
     8       4.149924       4.149924       4.149924    1[6-(6,6)]
     9       7.672432       7.672432       7.672432    1[6-(6,6)]
    10       5.464896       5.464896       5.464896    1[6-(6,6)]
    11      10.975918      10.975918      10.975918    1[6-(6,6)]
    12       1.057511       1.057511       1.057511    1[6-(6,6)]
    13        1.50172        1.50172        1.50172    1[6-(6,6)]
    14       0.464592       0.464592       0.464592    1[6-(6,6)]
    15      10.304084      10.304084      10.304084    1[6-(6,6)]
    16       -0.85038       -0.85038       -0.85038    1[6-(6,6)]
    17       4.294918       4.294918       4.294918    1[6-(6,6)]
    18       7.738511       7.738511       7.738511    1[6-(6,6)]
    19        8.18272        8.18272        8.18272    1[6-(6,6)]
    20       7.145592       7.145592       7.145592    1[6-(6,6)]
    21       3.623084       3.623084       3.623084    1[6-(6,6)]
    22        5.83062        5.83062        5.83062    1[6-(6,6)]
    23       0.319598       0.319598       0.319598    1[6-(6,6)]
    24      10.238005      10.238005      10.238005    1[6-(6,6)]
    25       9.793796       9.793796       9.793796    1[6-(6,6)]
    26      10.830924      10.830924      10.830924    1[6-(6,6)]
    27       0.991432       0.991432       0.991432    1[6-(6,6)]
    28      12.145896      12.145896      12.145896    1[6-(6,6)]
    29       5.629692       5.629692       5.629692    6[6-(6,6),8-(64),8-(64)]
    30       5.333345       5.333345       5.333345    6[6-(1,6),6-(1,6),6-(8,8)]
    31       6.209116       6.209116       6.209116    6[1-(0),6-(6,6),6-(6,7)]
    32       5.889957       5.889957       5.889957    6[6-(1,6),6-(6,6),7-(8,8)]
    33       4.727288       4.727288       4.727288    6[6-(6,6),6-(6,7),6-(6,7)]
    34       3.813552       3.813552       3.813552    6[6-(1,6),6-(6,6),7-(8,8)]
    35       4.149999       4.149999       4.149999    6[1-(0),6-(6,6),6-(6,7)]
    36       4.371183       4.371183       4.371183    6[6-(6,6),6-(6,7),6-(6,7)]
    37       3.816361       3.816361       3.816361    6[6-(1,6),6-(6,6),7-(8,8)]
    38       3.427678       3.427678       3.427678    6[1-(0),6-(6,6),6-(6,7)]
    39       3.507404       3.507404       3.507404    6[6-(1,6),6-(1,6),6-(8,8)]
    40       4.080216       4.080216       4.080216    6[1-(0),6-(6,6),6-(6,7)]
    41       4.560036       4.560036       4.560036    6[6-(1,6),6-(6,6),7-(8,8)]
    42       2.947604       2.947604       2.947604    6[6-(6,6),8-(64),8-(64)]
    43       5.422297       5.422297       5.422297    6[6-(6,6),8-(64),8-(64)]
    44       6.455863       6.455863       6.455863    6[6-(1,6),6-(1,6),6-(8,8)]
    45       7.567209       7.567209       7.567209    6[1-(0),6-(6,6),6-(6,7)]
    46       8.546775       8.546775       8.546775    6[6-(1,6),6-(6,6),7-(8,8)]
    47       8.446955       8.446955       8.446955    6[6-(6,6),6-(6,7),6-(6,7)]
    48       7.256567       7.256567       7.256567    6[6-(1,6),6-(6,6),7-(8,8)]
    49       6.269011       6.269011       6.269011    6[1-(0),6-(6,6),6-(6,7)]
    50      -1.015176      -1.015176      -1.015176    6[6-(6,6),8-(64),8-(64)]
    51      -0.718829      -0.718829      -0.718829    6[6-(1,6),6-(1,6),6-(8,8)]
    52        11.7674        11.7674        11.7674    6[1-(0),6-(6,6),6-(6,7)]
    53      -1.275441      -1.275441      -1.275441    6[6-(1,6),6-(6,6),7-(8,8)]
    54      -0.112772      -0.112772      -0.112772    6[6-(6,6),6-(6,7),6-(6,7)]
    55       0.800964       0.800964       0.800964    6[6-(1,6),6-(6,6),7-(8,8)]
    56       0.464517       0.464517       0.464517    6[1-(0),6-(6,6),6-(6,7)]
    57       0.243333       0.243333       0.243333    6[6-(6,6),6-(6,7),6-(6,7)]
    58       0.798155       0.798155       0.798155    6[6-(1,6),6-(6,6),7-(8,8)]
    59       1.186838       1.186838       1.186838    6[1-(0),6-(6,6),6-(6,7)]
    60       1.107112       1.107112       1.107112    6[6-(1,6),6-(1,6),6-(8,8)]
    61         0.5343         0.5343         0.5343    6[1-(0),6-(6,6),6-(6,7)]
    62        0.05448        0.05448        0.05448    6[6-(1,6),6-(6,6),7-(8,8)]
    63       1.666912       1.666912       1.666912    6[6-(6,6),8-(64),8-(64)]
    64      12.554219      12.554219      12.554219    6[6-(6,6),8-(64),8-(64)]
    65      11.520653      11.520653      11.520653    6[6-(1,6),6-(1,6),6-(8,8)]
    66      10.409307      10.409307      10.409307    6[1-(0),6-(6,6),6-(6,7)]
    67       9.429741       9.429741       9.429741    6[6-(1,6),6-(6,6),7-(8,8)]
    68       9.529561       9.529561       9.529561    6[6-(6,6),6-(6,7),6-(6,7)]
    69      10.719949      10.719949      10.719949    6[6-(1,6),6-(6,6),7-(8,8)]
    70      11.707505      11.707505      11.707505    6[1-(0),6-(6,6),6-(6,7)]
    71       5.665824       5.665824       5.665824    6[6-(6,6),8-(64),8-(64)]
    72       5.962171       5.962171       5.962171    6[6-(1,6),6-(1,6),6-(8,8)]
    73         5.0864         5.0864         5.0864    6[1-(0),6-(6,6),6-(6,7)]
    74       5.405559       5.405559       5.405559    6[6-(1,6),6-(6,6),7-(8,8)]
    75       6.568228       6.568228       6.568228    6[6-(6,6),6-(6,7),6-(6,7)]
    76       7.481964       7.481964       7.481964    6[6-(1,6),6-(6,6),7-(8,8)]
    77       7.145517       7.145517       7.145517    6[1-(0),6-(6,6),6-(6,7)]
    78       6.924333       6.924333       6.924333    6[6-(6,6),6-(6,7),6-(6,7)]
    79       7.479155       7.479155       7.479155    6[6-(1,6),6-(6,6),7-(8,8)]
    80       7.867838       7.867838       7.867838    6[1-(0),6-(6,6),6-(6,7)]
    81       7.788112       7.788112       7.788112    6[6-(1,6),6-(1,6),6-(8,8)]
    82         7.2153         7.2153         7.2153    6[1-(0),6-(6,6),6-(6,7)]
    83        6.73548        6.73548        6.73548    6[6-(1,6),6-(6,6),7-(8,8)]
    84       8.347912       8.347912       8.347912    6[6-(6,6),8-(64),8-(64)]
    85       5.873219       5.873219       5.873219    6[6-(6,6),8-(64),8-(64)]
    86       4.839653       4.839653       4.839653    6[6-(1,6),6-(1,6),6-(8,8)]
    87       3.728307       3.728307       3.728307    6[1-(0),6-(6,6),6-(6,7)]
    88       2.748741       2.748741       2.748741    6[6-(1,6),6-(6,6),7-(8,8)]
    89       2.848561       2.848561       2.848561    6[6-(6,6),6-(6,7),6-(6,7)]
    90       4.038949       4.038949       4.038949    6[6-(1,6),6-(6,6),7-(8,8)]
    91       5.026505       5.026505       5.026505    6[1-(0),6-(6,6),6-(6,7)]
    92      12.310692      12.310692      12.310692    6[6-(6,6),8-(64),8-(64)]
    93      12.014345      12.014345      12.014345    6[6-(1,6),6-(1,6),6-(8,8)]
    94      -0.471884      -0.471884      -0.471884    6[1-(0),6-(6,6),6-(6,7)]
    95      12.570957      12.570957      12.570957    6[6-(1,6),6-(6,6),7-(8,8)]
    96      11.408288      11.408288      11.408288    6[6-(6,6),6-(6,7),6-(6,7)]
    97      10.494552      10.494552      10.494552    6[6-(1,6),6-(6,6),7-(8,8)]
    98      10.830999      10.830999      10.830999    6[1-(0),6-(6,6),6-(6,7)]
    99      11.052183      11.052183      11.052183    6[6-(6,6),6-(6,7),6-(6,7)]
   100      10.497361      10.497361      10.497361    6[6-(1,6),6-(6,6),7-(8,8)]
   101      10.108678      10.108678      10.108678    6[1-(0),6-(6,6),6-(6,7)]
   102      10.188404      10.188404      10.188404    6[6-(1,6),6-(1,6),6-(8,8)]
   103      10.761216      10.761216      10.761216    6[1-(0),6-(6,6),6-(6,7)]
   104      11.241036      11.241036      11.241036    6[6-(1,6),6-(6,6),7-(8,8)]
   105       9.628604       9.628604       9.628604    6[6-(6,6),8-(64),8-(64)]
   106      -1.258703      -1.258703      -1.258703    6[6-(6,6),8-(64),8-(64)]
   107      -0.225137      -0.225137      -0.225137    6[6-(1,6),6-(1,6),6-(8,8)]
   108       0.886209       0.886209       0.886209    6[1-(0),6-(6,6),6-(6,7)]
   109       1.865775       1.865775       1.865775    6[6-(1,6),6-(6,6),7-(8,8)]
   110       1.765955       1.765955       1.765955    6[6-(6,6),6-(6,7),6-(6,7)]
   111       0.575567       0.575567       0.575567    6[6-(1,6),6-(6,6),7-(8,8)]
   112      -0.411989      -0.411989      -0.411989    6[1-(0),6-(6,6),6-(6,7)]
   113       6.842152       6.842152       6.842152    7[6-(6,6),8-(0),8-(0)]
   114       2.539358       2.539358       2.539358    7[6-(6,6),8-(0),8-(0)]
   115       3.657826       3.657826       3.657826    7[6-(6,6),8-(0),8-(0)]
   116       5.190952       5.190952       5.190952    7[6-(6,6),8-(0),8-(0)]
   117       9.724503       9.724503       9.724503    7[6-(6,6),8-(0),8-(0)]
   118       7.077843       7.077843       7.077843    7[6-(6,6),8-(0),8-(0)]
   119      11.134364      11.134364      11.134364    7[6-(6,6),8-(0),8-(0)]
   120       2.075158       2.075158       2.075158    7[6-(6,6),8-(0),8-(0)]
   121        0.95669        0.95669        0.95669    7[6-(6,6),8-(0),8-(0)]
   122      -0.576436      -0.576436      -0.576436    7[6-(6,6),8-(0),8-(0)]
   123       8.252013       8.252013       8.252013    7[6-(6,6),8-(0),8-(0)]
   124      10.898673      10.898673      10.898673    7[6-(6,6),8-(0),8-(0)]
   125       4.453364       4.453364       4.453364    7[6-(6,6),8-(0),8-(0)]
   126       8.756158       8.756158       8.756158    7[6-(6,6),8-(0),8-(0)]
   127        7.63769        7.63769        7.63769    7[6-(6,6),8-(0),8-(0)]
   128       6.104564       6.104564       6.104564    7[6-(6,6),8-(0),8-(0)]
   129       1.571013       1.571013       1.571013    7[6-(6,6),8-(0),8-(0)]
   130       4.217673       4.217673       4.217673    7[6-(6,6),8-(0),8-(0)]
   131       0.161152       0.161152       0.161152    7[6-(6,6),8-(0),8-(0)]
   132       9.220358       9.220358       9.220358    7[6-(6,6),8-(0),8-(0)]
   133      10.338826      10.338826      10.338826    7[6-(6,6),8-(0),8-(0)]
   134      11.871952      11.871952      11.871952    7[6-(6,6),8-(0),8-(0)]
   135       3.043503       3.043503       3.043503    7[6-(6,6),8-(0),8-(0)]
   136       0.396843       0.396843       0.396843    7[6-(6,6),8-(0),8-(0)]
   137        4.73115        4.73115        4.73115    8[6-(6,8),64-(8,8,8,8,8)]
   138       6.727411       6.727411       6.727411    8[6-(6,8),64-(8,8,8,8,8)]
   139       2.696734       2.696734       2.696734    8[6-(6,8),64-(8,8,8,8,8)]
   140       2.684643       2.684643       2.684643    8[6-(6,8),64-(8,8,8,8,8)]
   141       7.572606       7.572606       7.572606    8[7-(6,8)]
   142       6.736027       6.736027       6.736027    8[7-(6,8)]
   143       1.692581       1.692581       1.692581    8[7-(6,8)]
   144       2.282657       2.282657       2.282657    8[7-(6,8)]
   145        3.52006        3.52006        3.52006    8[7-(6,8)]
   146       3.643477       3.643477       3.643477    8[7-(6,8)]
   147       5.699894       5.699894       5.699894    8[7-(6,8)]
   148       5.400908       5.400908       5.400908    8[7-(6,8)]
   149       4.245865       4.245865       4.245865    8[6-(6,8),64-(8,8,8,8,8)]
   150       5.761793       5.761793       5.761793    8[6-(6,8),64-(8,8,8,8,8)]
   151        9.67824        9.67824        9.67824    8[7-(6,8)]
   152       10.75754       10.75754       10.75754    8[7-(6,8)]
   153       8.037914       8.037914       8.037914    8[7-(6,8)]
   154       5.968317       5.968317       5.968317    8[7-(6,8)]
   155      -0.116634      -0.116634      -0.116634    8[6-(6,8),64-(8,8,8,8,8)]
   156      11.249105      11.249105      11.249105    8[6-(6,8),64-(8,8,8,8,8)]
   157       1.917782       1.917782       1.917782    8[6-(6,8),64-(8,8,8,8,8)]
   158       1.929873       1.929873       1.929873    8[6-(6,8),64-(8,8,8,8,8)]
   159       10.40391       10.40391       10.40391    8[7-(6,8)]
   160      11.240489      11.240489      11.240489    8[7-(6,8)]
   161       2.921935       2.921935       2.921935    8[7-(6,8)]
   162       2.331859       2.331859       2.331859    8[7-(6,8)]
   163       1.094456       1.094456       1.094456    8[7-(6,8)]
   164       0.971039       0.971039       0.971039    8[7-(6,8)]
   165      -1.085378      -1.085378      -1.085378    8[7-(6,8)]
   166      -0.786392      -0.786392      -0.786392    8[7-(6,8)]
   167       0.368651       0.368651       0.368651    8[6-(6,8),64-(8,8,8,8,8)]
   168      12.214723      12.214723      12.214723    8[6-(6,8),64-(8,8,8,8,8)]
   169       8.298276       8.298276       8.298276    8[7-(6,8)]
   170       7.218976       7.218976       7.218976    8[7-(6,8)]
   171       9.938602       9.938602       9.938602    8[7-(6,8)]
   172      12.008199      12.008199      12.008199    8[7-(6,8)]
   173       6.564366       6.564366       6.564366    8[6-(6,8),64-(8,8,8,8,8)]
   174       4.568105       4.568105       4.568105    8[6-(6,8),64-(8,8,8,8,8)]
   175       8.598782       8.598782       8.598782    8[6-(6,8),64-(8,8,8,8,8)]
   176       8.610873       8.610873       8.610873    8[6-(6,8),64-(8,8,8,8,8)]
   177        3.72291        3.72291        3.72291    8[7-(6,8)]
   178       4.559489       4.559489       4.559489    8[7-(6,8)]
   179       9.602935       9.602935       9.602935    8[7-(6,8)]
   180       9.012859       9.012859       9.012859    8[7-(6,8)]
   181       7.775456       7.775456       7.775456    8[7-(6,8)]
   182       7.652039       7.652039       7.652039    8[7-(6,8)]
   183       5.595622       5.595622       5.595622    8[7-(6,8)]
   184       5.894608       5.894608       5.894608    8[7-(6,8)]
   185       7.049651       7.049651       7.049651    8[6-(6,8),64-(8,8,8,8,8)]
   186       5.533723       5.533723       5.533723    8[6-(6,8),64-(8,8,8,8,8)]
   187       1.617276       1.617276       1.617276    8[7-(6,8)]
   188       0.537976       0.537976       0.537976    8[7-(6,8)]
   189       3.257602       3.257602       3.257602    8[7-(6,8)]
   190       5.327199       5.327199       5.327199    8[7-(6,8)]
   191       11.41215       11.41215       11.41215    8[6-(6,8),64-(8,8,8,8,8)]
   192       0.046411       0.046411       0.046411    8[6-(6,8),64-(8,8,8,8,8)]
   193       9.377734       9.377734       9.377734    8[6-(6,8),64-(8,8,8,8,8)]
   194       9.365643       9.365643       9.365643    8[6-(6,8),64-(8,8,8,8,8)]
   195       0.891606       0.891606       0.891606    8[7-(6,8)]
   196       0.055027       0.055027       0.055027    8[7-(6,8)]
   197       8.373581       8.373581       8.373581    8[7-(6,8)]
   198       8.963657       8.963657       8.963657    8[7-(6,8)]
   199       10.20106       10.20106       10.20106    8[7-(6,8)]
   200      10.324477      10.324477      10.324477    8[7-(6,8)]
   201      12.380894      12.380894      12.380894    8[7-(6,8)]
   202      12.081908      12.081908      12.081908    8[7-(6,8)]
   203      10.926865      10.926865      10.926865    8[6-(6,8),64-(8,8,8,8,8)]
   204      -0.919207      -0.919207      -0.919207    8[6-(6,8),64-(8,8,8,8,8)]
   205        2.99724        2.99724        2.99724    8[7-(6,8)]
   206        4.07654        4.07654        4.07654    8[7-(6,8)]
   207       1.356914       1.356914       1.356914    8[7-(6,8)]
   208      -0.712683      -0.712683      -0.712683    8[7-(6,8)]
