# Supplementary material for: A collection of forcefield precursors for metal–organic frameworks
Source: RSC Adv. 2019 Nov 13;9(63):36492–507. doi: 10.1039/c9ra07327b (PMC9075174; doi:10.1039/c9ra07327b)
Supplement: RA-009-C9RA07327B-s2829 [file RA-009-C9RA07327B-s2829.txt]

XEGKIF_clean

14.392000    0.000000    0.000000
-1.481779    16.603009    0.000000
-2.150083    -5.450891    18.742377

     1       9.129135       9.129135       9.129135    64[7-(6,6),8-(6),8-(6),8-(6),8-(6),8-(6),8-(6,64),8-(6,64)]
     2       3.471242       3.471242       3.471242    64[7-(6,6),8-(6),8-(6),8-(6),8-(6),8-(6),8-(6,64),8-(6,64)]
     3       1.631003       1.631003       1.631003    64[7-(6,6),8-(6),8-(6),8-(6),8-(6),8-(6),8-(6,64),8-(6,64)]
     4       7.288896       7.288896       7.288896    64[7-(6,6),8-(6),8-(6),8-(6),8-(6),8-(6),8-(6,64),8-(6,64)]
     5      11.355316      11.355316      11.355316    1[6-(6,6)]
     6      -0.152947      -0.152947      -0.152947    1[6-(6,6)]
     7       1.882446       1.882446       1.882446    1[6-(6,6)]
     8      -0.007813      -0.007813      -0.007813    1[6-(6,6)]
     9      11.006651      11.006651      11.006651    1[6-(6,6)]
    10      12.648582      12.648582      12.648582    1[6-(6,6)]
    11       7.985639       7.985639       7.985639    1[6-(6,6)]
    12       5.515263       5.515263       5.515263    1[6-(6,6)]
    13       8.053701       8.053701       8.053701    1[6-(6,6)]
    14       4.253457       4.253457       4.253457    1[6-(6,6)]
    15       8.419599       8.419599       8.419599    1[6-(6,6)]
    16        7.66145        7.66145        7.66145    1[6-(6,6)]
    17       7.375523       7.375523       7.375523    1[6-(6,7)]
    18       6.903675       6.903675       6.903675    1[6-(6,6)]
    19       7.718535       7.718535       7.718535    1[6-(6,6)]
    20       9.604025       9.604025       9.604025    1[6-(6,7)]
    21      10.124877      10.124877      10.124877    1[6-(6,8)]
    22       3.336827       3.336827       3.336827    1[6-(6,7)]
    23       1.963984       1.963984       1.963984    1[6-(6,6)]
    24      -0.315964      -0.315964      -0.315964    1[6-(6,6)]
    25        0.27238        0.27238        0.27238    1[6-(6,7)]
    26       12.13746       12.13746       12.13746    1[6-(6,8)]
    27      -0.595178      -0.595178      -0.595178    1[6-(6,6)]
    28      10.913085      10.913085      10.913085    1[6-(6,6)]
    29       8.877692       8.877692       8.877692    1[6-(6,6)]
    30      10.767951      10.767951      10.767951    1[6-(6,6)]
    31      -0.246513      -0.246513      -0.246513    1[6-(6,6)]
    32      -1.888444      -1.888444      -1.888444    1[6-(6,6)]
    33       2.774499       2.774499       2.774499    1[6-(6,6)]
    34       5.244875       5.244875       5.244875    1[6-(6,6)]
    35       2.706437       2.706437       2.706437    1[6-(6,6)]
    36       6.506681       6.506681       6.506681    1[6-(6,6)]
    37       2.340539       2.340539       2.340539    1[6-(6,6)]
    38       3.098688       3.098688       3.098688    1[6-(6,6)]
    39       3.384615       3.384615       3.384615    1[6-(6,7)]
    40       3.856463       3.856463       3.856463    1[6-(6,6)]
    41       3.041603       3.041603       3.041603    1[6-(6,6)]
    42       1.156113       1.156113       1.156113    1[6-(6,7)]
    43       0.635261       0.635261       0.635261    1[6-(6,8)]
    44       7.423311       7.423311       7.423311    1[6-(6,7)]
    45       8.796154       8.796154       8.796154    1[6-(6,6)]
    46      11.076102      11.076102      11.076102    1[6-(6,6)]
    47      10.487758      10.487758      10.487758    1[6-(6,7)]
    48      -1.377322      -1.377322      -1.377322    1[6-(6,8)]
    49      -2.041005      -2.041005      -2.041005    6[6-(6,6),8-(64),8-(64)]
    50       -1.64779       -1.64779       -1.64779    6[6-(1,6),6-(1,6),6-(8,8)]
    51      12.080734      12.080734      12.080734    6[1-(0),6-(6,6),6-(6,7)]
    52      -1.892473      -1.892473      -1.892473    6[6-(1,6),6-(6,6),7-(8,8)]
    53      -0.789362      -0.789362      -0.789362    6[6-(6,6),6-(6,7),6-(6,7)]
    54      -0.156007      -0.156007      -0.156007    6[6-(1,6),6-(6,6),7-(8,8)]
    55      -0.581395      -0.581395      -0.581395    6[1-(0),6-(6,6),6-(6,7)]
    56      -0.200557      -0.200557      -0.200557    6[6-(6,6),6-(6,7),6-(6,7)]
    57       0.686912       0.686912       0.686912    6[6-(1,6),6-(6,6),7-(8,8)]
    58       1.297527       1.297527       1.297527    6[1-(0),6-(6,6),6-(6,7)]
    59       1.053757       1.053757       1.053757    6[6-(1,6),6-(1,6),6-(8,8)]
    60       0.169106       0.169106       0.169106    6[1-(0),6-(6,6),6-(6,7)]
    61      -0.441509      -0.441509      -0.441509    6[6-(1,6),6-(6,6),7-(8,8)]
    62       1.767121       1.767121       1.767121    6[6-(6,6),8-(64),8-(64)]
    63      13.373212      13.373212      13.373212    6[6-(6,6),8-(64),8-(64,64)]
    64      12.029943      12.029943      12.029943    6[6-(1,6),6-(1,6),6-(8,8)]
    65      10.958098      10.958098      10.958098    6[1-(0),6-(6,6),6-(6,7)]
    66       9.766265       9.766265       9.766265    6[6-(1,6),6-(6,6),7-(8,8)]
    67       9.630394       9.630394       9.630394    6[6-(6,6),6-(6,7),6-(6,7)]
    68       10.73508       10.73508       10.73508    6[6-(1,6),6-(6,6),7-(8,8)]
    69      11.923146      11.923146      11.923146    6[1-(0),6-(6,6),6-(6,7)]
    70       8.538463       8.538463       8.538463    6[6-(6,6),6-(6,7),6-(6,7)]
    71       8.724497       8.724497       8.724497    6[6-(1,6),6-(6,6),7-(8,8)]
    72       7.799343       7.799343       7.799343    6[1-(0),6-(6,6),6-(6,7)]
    73       6.616476       6.616476       6.616476    6[6-(1,6),6-(1,6),6-(8,8)]
    74       6.344759       6.344759       6.344759    6[1-(0),6-(6,6),6-(6,7)]
    75       7.302861       7.302861       7.302861    6[6-(1,6),6-(6,6),7-(8,8)]
    76        5.59637        5.59637        5.59637    6[6-(6,6),8-(64),8-(64,64)]
    77       5.721388       5.721388       5.721388    6[6-(6,6),8-(64),8-(64)]
    78       6.078039       6.078039       6.078039    6[6-(1,6),6-(1,6),6-(8,8)]
    79       7.406054       7.406054       7.406054    6[1-(0),6-(6,6),6-(6,7)]
    80       7.754753       7.754753       7.754753    6[6-(1,6),6-(6,6),7-(8,8)]
    81       6.840414       6.840414       6.840414    6[6-(6,6),6-(6,7),6-(6,7)]
    82       5.538887       5.538887       5.538887    6[6-(1,6),6-(6,6),7-(8,8)]
    83       5.144862       5.144862       5.144862    6[1-(0),6-(6,6),6-(6,7)]
    84       7.262303       7.262303       7.262303    6[6-(6,6),6-(6,7),6-(6,7)]
    85       7.722272       7.722272       7.722272    6[6-(1,6),6-(6,6),7-(8,8)]
    86       8.143871       8.143871       8.143871    6[1-(0),6-(6,6),6-(6,7)]
    87       8.152452       8.152452       8.152452    6[6-(1,6),6-(1,6),6-(8,8)]
    88       7.675272       7.675272       7.675272    6[1-(0),6-(6,6),6-(6,7)]
    89       7.258787       7.258787       7.258787    6[6-(1,6),6-(6,6),7-(8,8)]
    90       8.743268       8.743268       8.743268    6[6-(6,6),8-(64),8-(64)]
    91       7.743544       7.743544       7.743544    6[1-(0),6-(1,6),7-(6,64)]
    92       7.439101       7.439101       7.439101    6[1-(0),6-(1,6),6-(1,7)]
    93       7.935875       7.935875       7.935875    6[1-(0),6-(1,6),6-(6,6)]
    94       8.773526       8.773526       8.773526    6[6-(1,6),6-(1,7),6-(1,8)]
    95       9.035316       9.035316       9.035316    6[1-(0),6-(6,6),7-(6,64)]
    96       9.477579       9.477579       9.477579    6[1-(0),6-(6,6),8-(0)]
    97       2.411817       2.411817       2.411817    6[1-(0),6-(1,6),7-(6,64)]
    98       1.600192       1.600192       1.600192    6[1-(0),6-(1,6),6-(1,7)]
    99       0.257861       0.257861       0.257861    6[1-(0),6-(1,6),6-(6,6)]
   100      -0.234249      -0.234249      -0.234249    6[6-(1,6),6-(1,7),6-(1,8)]
   101         0.6523         0.6523         0.6523    6[1-(0),6-(6,6),7-(6,64)]
   102      -1.733971      -1.733971      -1.733971    6[1-(0),6-(6,6),8-(0)]
   103      12.801143      12.801143      12.801143    6[6-(6,6),8-(64),8-(64)]
   104      12.407928      12.407928      12.407928    6[6-(1,6),6-(1,6),6-(8,8)]
   105      -1.320596      -1.320596      -1.320596    6[1-(0),6-(6,6),6-(6,7)]
   106      12.652611      12.652611      12.652611    6[6-(1,6),6-(6,6),7-(8,8)]
   107        11.5495        11.5495        11.5495    6[6-(6,6),6-(6,7),6-(6,7)]
   108      10.916145      10.916145      10.916145    6[6-(1,6),6-(6,6),7-(8,8)]
   109      11.341533      11.341533      11.341533    6[1-(0),6-(6,6),6-(6,7)]
   110      10.960695      10.960695      10.960695    6[6-(6,6),6-(6,7),6-(6,7)]
   111      10.073226      10.073226      10.073226    6[6-(1,6),6-(6,6),7-(8,8)]
   112       9.462611       9.462611       9.462611    6[1-(0),6-(6,6),6-(6,7)]
   113       9.706381       9.706381       9.706381    6[6-(1,6),6-(1,6),6-(8,8)]
   114      10.591032      10.591032      10.591032    6[1-(0),6-(6,6),6-(6,7)]
   115      11.201647      11.201647      11.201647    6[6-(1,6),6-(6,6),7-(8,8)]
   116       8.993017       8.993017       8.993017    6[6-(6,6),8-(64),8-(64)]
   117      -2.613074      -2.613074      -2.613074    6[6-(6,6),8-(64),8-(64,64)]
   118      -1.269805      -1.269805      -1.269805    6[6-(1,6),6-(1,6),6-(8,8)]
   119       -0.19796       -0.19796       -0.19796    6[1-(0),6-(6,6),6-(6,7)]
   120       0.993873       0.993873       0.993873    6[6-(1,6),6-(6,6),7-(8,8)]
   121       1.129744       1.129744       1.129744    6[6-(6,6),6-(6,7),6-(6,7)]
   122       0.025058       0.025058       0.025058    6[6-(1,6),6-(6,6),7-(8,8)]
   123      -1.163008      -1.163008      -1.163008    6[1-(0),6-(6,6),6-(6,7)]
   124       2.221675       2.221675       2.221675    6[6-(6,6),6-(6,7),6-(6,7)]
   125       2.035641       2.035641       2.035641    6[6-(1,6),6-(6,6),7-(8,8)]
   126       2.960795       2.960795       2.960795    6[1-(0),6-(6,6),6-(6,7)]
   127       4.143662       4.143662       4.143662    6[6-(1,6),6-(1,6),6-(8,8)]
   128       4.415379       4.415379       4.415379    6[1-(0),6-(6,6),6-(6,7)]
   129       3.457277       3.457277       3.457277    6[6-(1,6),6-(6,6),7-(8,8)]
   130       5.163768       5.163768       5.163768    6[6-(6,6),8-(64),8-(64,64)]
   131        5.03875        5.03875        5.03875    6[6-(6,6),8-(64),8-(64)]
   132       4.682099       4.682099       4.682099    6[6-(1,6),6-(1,6),6-(8,8)]
   133       3.354084       3.354084       3.354084    6[1-(0),6-(6,6),6-(6,7)]
   134       3.005385       3.005385       3.005385    6[6-(1,6),6-(6,6),7-(8,8)]
   135       3.919724       3.919724       3.919724    6[6-(6,6),6-(6,7),6-(6,7)]
   136       5.221251       5.221251       5.221251    6[6-(1,6),6-(6,6),7-(8,8)]
   137       5.615276       5.615276       5.615276    6[1-(0),6-(6,6),6-(6,7)]
   138       3.497835       3.497835       3.497835    6[6-(6,6),6-(6,7),6-(6,7)]
   139       3.037866       3.037866       3.037866    6[6-(1,6),6-(6,6),7-(8,8)]
   140       2.616267       2.616267       2.616267    6[1-(0),6-(6,6),6-(6,7)]
   141       2.607686       2.607686       2.607686    6[6-(1,6),6-(1,6),6-(8,8)]
   142       3.084866       3.084866       3.084866    6[1-(0),6-(6,6),6-(6,7)]
   143       3.501351       3.501351       3.501351    6[6-(1,6),6-(6,6),7-(8,8)]
   144        2.01687        2.01687        2.01687    6[6-(6,6),8-(64),8-(64)]
   145       3.016594       3.016594       3.016594    6[1-(0),6-(1,6),7-(6,64)]
   146       3.321037       3.321037       3.321037    6[1-(0),6-(1,6),6-(1,7)]
   147       2.824263       2.824263       2.824263    6[1-(0),6-(1,6),6-(6,6)]
   148       1.986612       1.986612       1.986612    6[6-(1,6),6-(1,7),6-(1,8)]
   149       1.724822       1.724822       1.724822    6[1-(0),6-(6,6),7-(6,64)]
   150       1.282559       1.282559       1.282559    6[1-(0),6-(6,6),8-(0)]
   151       8.348321       8.348321       8.348321    6[1-(0),6-(1,6),7-(6,64)]
   152       9.159946       9.159946       9.159946    6[1-(0),6-(1,6),6-(1,7)]
   153      10.502277      10.502277      10.502277    6[1-(0),6-(1,6),6-(6,6)]
   154      10.994387      10.994387      10.994387    6[6-(1,6),6-(1,7),6-(1,8)]
   155      10.107838      10.107838      10.107838    6[1-(0),6-(6,6),7-(6,64)]
   156      12.494109      12.494109      12.494109    6[1-(0),6-(6,6),8-(0)]
   157      11.765709      11.765709      11.765709    7[6-(6,6),8-(0),8-(0)]
   158       0.967153       0.967153       0.967153    7[6-(6,6),8-(0),8-(0)]
   159       0.992831       0.992831       0.992831    7[6-(6,6),8-(0),8-(0)]
   160      -1.387505      -1.387505      -1.387505    7[6-(6,6),8-(0),8-(0)]
   161       8.686333       8.686333       8.686333    7[6-(6,6),8-(0),8-(0)]
   162      10.672806      10.672806      10.672806    7[6-(6,6),8-(0),8-(0)]
   163      10.020069      10.020069      10.020069    7[6-(6,6),8-(0),8-(0)]
   164       7.001304       7.001304       7.001304    7[6-(6,6),8-(0),8-(0)]
   165       9.182835       9.182835       9.182835    7[6-(6,6),8-(0),8-(0)]
   166       4.459641       4.459641       4.459641    7[6-(6,6),8-(0),8-(0)]
   167       7.758619       7.758619       7.758619    7[6-(6,6),8-(0),8-(0)]
   168       6.718935       6.718935       6.718935    7[6-(6,6),8-(0),8-(0)]
   169       8.511386       8.511386       8.511386    7[6-(1,6),6-(1,6),64-(8,8,8,8,8,8,8)]
   170       1.966795       1.966795       1.966795    7[6-(1,6),6-(1,6),64-(8,8,8,8,8,8,8)]
   171      -1.005571      -1.005571      -1.005571    7[6-(6,6),8-(0),8-(0)]
   172       9.792985       9.792985       9.792985    7[6-(6,6),8-(0),8-(0)]
   173       9.767307       9.767307       9.767307    7[6-(6,6),8-(0),8-(0)]
   174      12.147643      12.147643      12.147643    7[6-(6,6),8-(0),8-(0)]
   175       2.073805       2.073805       2.073805    7[6-(6,6),8-(0),8-(0)]
   176       0.087332       0.087332       0.087332    7[6-(6,6),8-(0),8-(0)]
   177       0.740069       0.740069       0.740069    7[6-(6,6),8-(0),8-(0)]
   178       3.758834       3.758834       3.758834    7[6-(6,6),8-(0),8-(0)]
   179       1.577303       1.577303       1.577303    7[6-(6,6),8-(0),8-(0)]
   180       6.300497       6.300497       6.300497    7[6-(6,6),8-(0),8-(0)]
   181       3.001519       3.001519       3.001519    7[6-(6,6),8-(0),8-(0)]
   182       4.041203       4.041203       4.041203    7[6-(6,6),8-(0),8-(0)]
   183       2.248752       2.248752       2.248752    7[6-(1,6),6-(1,6),64-(8,8,8,8,8,8,8)]
   184       8.793343       8.793343       8.793343    7[6-(1,6),6-(1,6),64-(8,8,8,8,8,8,8)]
   185      11.421293      11.421293      11.421293    8[6-(6,8),64-(7,8,8,8,8,8,8)]
   186      -1.374768      -1.374768      -1.374768    8[6-(6,8),64-(7,8,8,8,8,8,8)]
   187       2.422982       2.422982       2.422982    8[6-(6,8),64-(7,8,8,8,8,8,8)]
   188        1.75655        1.75655        1.75655    8[6-(6,8),64-(7,8,8,8,8,8,8)]
   189      10.663103      10.663103      10.663103    8[7-(6,8)]
   190       12.32539       12.32539       12.32539    8[7-(6,8)]
   191       1.826614       1.826614       1.826614    8[7-(6,8)]
   192       1.049962       1.049962       1.049962    8[7-(6,8)]
   193       0.964744       0.964744       0.964744    8[7-(6,8)]
   194       1.231837       1.231837       1.231837    8[7-(6,8)]
   195      -1.929414      -1.929414      -1.929414    8[7-(6,8)]
   196      -1.576109      -1.576109      -1.576109    8[7-(6,8)]
   197      13.379738      13.379738      13.379738    8[6-(6,8),64-(7,8,8,8,8,8,8),64-(7,8,8,8,8,8,8)]
   198       0.014773       0.014773       0.014773    8[6-(6,8),64-(7,8,8,8,8,8,8)]
   199       5.990362       5.990362       5.990362    8[6-(6,8),64-(7,8,8,8,8,8,8),64-(7,8,8,8,8,8,8)]
   200       4.397492       4.397492       4.397492    8[6-(6,8),64-(7,8,8,8,8,8,8)]
   201       9.006823       9.006823       9.006823    8[7-(6,8)]
   202       7.552919       7.552919       7.552919    8[7-(6,8)]
   203       11.68566       11.68566       11.68566    8[7-(6,8)]
   204       9.609889       9.609889       9.609889    8[7-(6,8)]
   205      10.466404      10.466404      10.466404    8[7-(6,8)]
   206      10.594549      10.594549      10.594549    8[7-(6,8)]
   207       7.753793       7.753793       7.753793    8[7-(6,8)]
   208       5.881575       5.881575       5.881575    8[7-(6,8)]
   209       6.615774       6.615774       6.615774    8[6-(6,8),64-(7,8,8,8,8,8,8)]
   210        4.56166        4.56166        4.56166    8[6-(6,8),64-(7,8,8,8,8,8,8)]
   211       8.775748       8.775748       8.775748    8[6-(6,8),64-(7,8,8,8,8,8,8)]
   212       7.762965       7.762965       7.762965    8[6-(6,8),64-(7,8,8,8,8,8,8)]
   213       9.999295       9.999295       9.999295    8[7-(6,8)]
   214       9.483468       9.483468       9.483468    8[7-(6,8)]
   215       4.648914       4.648914       4.648914    8[7-(6,8)]
   216       3.344678       3.344678       3.344678    8[7-(6,8)]
   217       7.703562       7.703562       7.703562    8[7-(6,8)]
   218        7.97595        7.97595        7.97595    8[7-(6,8)]
   219       6.673699       6.673699       6.673699    8[7-(6,8)]
   220       6.361808       6.361808       6.361808    8[7-(6,8)]
   221       9.227092       9.227092       9.227092    8[6-(1,6)]
   222      12.292717      12.292717      12.292717    8[6-(1,6)]
   223      -0.661155      -0.661155      -0.661155    8[6-(6,8),64-(7,8,8,8,8,8,8)]
   224      12.134906      12.134906      12.134906    8[6-(6,8),64-(7,8,8,8,8,8,8)]
   225       8.337156       8.337156       8.337156    8[6-(6,8),64-(7,8,8,8,8,8,8)]
   226       9.003588       9.003588       9.003588    8[6-(6,8),64-(7,8,8,8,8,8,8)]
   227       0.097035       0.097035       0.097035    8[7-(6,8)]
   228      -1.565252      -1.565252      -1.565252    8[7-(6,8)]
   229       8.933524       8.933524       8.933524    8[7-(6,8)]
   230       9.710176       9.710176       9.710176    8[7-(6,8)]
   231       9.795394       9.795394       9.795394    8[7-(6,8)]
   232       9.528301       9.528301       9.528301    8[7-(6,8)]
   233      12.689552      12.689552      12.689552    8[7-(6,8)]
   234      12.336247      12.336247      12.336247    8[7-(6,8)]
   235        -2.6196        -2.6196        -2.6196    8[6-(6,8),64-(7,8,8,8,8,8,8),64-(7,8,8,8,8,8,8)]
   236      10.745365      10.745365      10.745365    8[6-(6,8),64-(7,8,8,8,8,8,8)]
   237       4.769776       4.769776       4.769776    8[6-(6,8),64-(7,8,8,8,8,8,8),64-(7,8,8,8,8,8,8)]
   238       6.362646       6.362646       6.362646    8[6-(6,8),64-(7,8,8,8,8,8,8)]
   239       1.753315       1.753315       1.753315    8[7-(6,8)]
   240       3.207219       3.207219       3.207219    8[7-(6,8)]
   241      -0.925522      -0.925522      -0.925522    8[7-(6,8)]
   242       1.150249       1.150249       1.150249    8[7-(6,8)]
   243       0.293734       0.293734       0.293734    8[7-(6,8)]
   244       0.165589       0.165589       0.165589    8[7-(6,8)]
   245       3.006345       3.006345       3.006345    8[7-(6,8)]
   246       4.878563       4.878563       4.878563    8[7-(6,8)]
   247       4.144364       4.144364       4.144364    8[6-(6,8),64-(7,8,8,8,8,8,8)]
   248       6.198478       6.198478       6.198478    8[6-(6,8),64-(7,8,8,8,8,8,8)]
   249        1.98439        1.98439        1.98439    8[6-(6,8),64-(7,8,8,8,8,8,8)]
   250       2.997173       2.997173       2.997173    8[6-(6,8),64-(7,8,8,8,8,8,8)]
   251       0.760843       0.760843       0.760843    8[7-(6,8)]
   252        1.27667        1.27667        1.27667    8[7-(6,8)]
   253       6.111224       6.111224       6.111224    8[7-(6,8)]
   254        7.41546        7.41546        7.41546    8[7-(6,8)]
   255       3.056576       3.056576       3.056576    8[7-(6,8)]
   256       2.784188       2.784188       2.784188    8[7-(6,8)]
   257       4.086439       4.086439       4.086439    8[7-(6,8)]
   258        4.39833        4.39833        4.39833    8[7-(6,8)]
   259       1.533046       1.533046       1.533046    8[6-(1,6)]
   260      -1.532579      -1.532579      -1.532579    8[6-(1,6)]
