# Supplementary material for: A collection of forcefield precursors for metal–organic frameworks
Source: RSC Adv. 2019 Nov 13;9(63):36492–507. doi: 10.1039/c9ra07327b (PMC9075174; doi:10.1039/c9ra07327b)
Supplement: RA-009-C9RA07327B-s2830 [file RA-009-C9RA07327B-s2830.txt]

XEGKOL_clean

14.636000    0.000000    0.000000
-0.907562    19.244812    0.000000
-0.907562    -3.802654    18.865381

     1       4.092187       4.092187       4.092187    64[7-(6,6),8-(6),8-(6),8-(6),8-(6),8-(6),8-(6)]
     2       1.410689       1.410689       1.410689    64[7-(6,6),8-(6),8-(6),8-(6),8-(6),8-(6),8-(6)]
     3       8.728689       8.728689       8.728689    64[7-(6,6),8-(6),8-(6),8-(6),8-(6),8-(6),8-(6)]
     4      11.410187      11.410187      11.410187    64[7-(6,6),8-(6),8-(6),8-(6),8-(6),8-(6),8-(6)]
     5       6.147549       6.147549       6.147549    1[6-(6,6)]
     6       9.674849       9.674849       9.674849    1[6-(6,6)]
     7      10.825268      10.825268      10.825268    1[6-(6,6)]
     8        9.30836        9.30836        9.30836    1[6-(6,6)]
     9       8.864969       8.864969       8.864969    1[6-(6,6)]
    10       6.555684       6.555684       6.555684    1[6-(6,6)]
    11       0.749246       0.749246       0.749246    1[6-(6,7)]
    12      -0.998774      -0.998774      -0.998774    1[6-(6,6)]
    13       1.618112       1.618112       1.618112    1[6-(6,6)]
    14       3.300769       3.300769       3.300769    1[6-(6,7)]
    15      -0.827187      -0.827187      -0.827187    1[6-(6,8)]
    16      -0.644673      -0.644673      -0.644673    1[6-(6,6)]
    17      10.464027      10.464027      10.464027    1[6-(6,6)]
    18       9.313608       9.313608       9.313608    1[6-(6,6)]
    19      10.830516      10.830516      10.830516    1[6-(6,6)]
    20      11.273907      11.273907      11.273907    1[6-(6,6)]
    21      13.583192      13.583192      13.583192    1[6-(6,6)]
    22        4.75363        4.75363        4.75363    1[6-(6,7)]
    23        6.50165        6.50165        6.50165    1[6-(6,6)]
    24       3.884764       3.884764       3.884764    1[6-(6,6)]
    25       2.202107       2.202107       2.202107    1[6-(6,7)]
    26       6.330063       6.330063       6.330063    1[6-(6,8)]
    27       6.673327       6.673327       6.673327    1[6-(6,6)]
    28       3.146027       3.146027       3.146027    1[6-(6,6)]
    29       1.995608       1.995608       1.995608    1[6-(6,6)]
    30       3.512516       3.512516       3.512516    1[6-(6,6)]
    31       3.955907       3.955907       3.955907    1[6-(6,6)]
    32       6.265192       6.265192       6.265192    1[6-(6,6)]
    33       12.07163       12.07163       12.07163    1[6-(6,7)]
    34       13.81965       13.81965       13.81965    1[6-(6,6)]
    35      11.202764      11.202764      11.202764    1[6-(6,6)]
    36       9.520107       9.520107       9.520107    1[6-(6,7)]
    37      13.648063      13.648063      13.648063    1[6-(6,8)]
    38      13.465549      13.465549      13.465549    1[6-(6,6)]
    39       2.356849       2.356849       2.356849    1[6-(6,6)]
    40       3.507268       3.507268       3.507268    1[6-(6,6)]
    41        1.99036        1.99036        1.99036    1[6-(6,6)]
    42       1.546969       1.546969       1.546969    1[6-(6,6)]
    43      -0.762316      -0.762316      -0.762316    1[6-(6,6)]
    44       8.067246       8.067246       8.067246    1[6-(6,7)]
    45       6.319226       6.319226       6.319226    1[6-(6,6)]
    46       8.936112       8.936112       8.936112    1[6-(6,6)]
    47      10.618769      10.618769      10.618769    1[6-(6,7)]
    48       6.490813       6.490813       6.490813    1[6-(6,8)]
    49       7.415601       7.415601       7.415601    6[6-(6,6),8-(64),8-(64)]
    50       7.837219       7.837219       7.837219    6[6-(1,6),6-(1,6),6-(8,8)]
    51       7.010496       7.010496       7.010496    6[1-(0),6-(6,6),6-(6,7)]
    52       7.483498       7.483498       7.483498    6[6-(1,6),6-(6,6),7-(8,8)]
    53       8.735469       8.735469       8.735469    6[6-(6,6),6-(6,7),6-(6,7)]
    54       9.543143       9.543143       9.543143    6[6-(1,6),6-(6,6),7-(8,8)]
    55       9.100887       9.100887       9.100887    6[1-(0),6-(6,6),6-(6,7)]
    56       9.213759       9.213759       9.213759    6[6-(6,6),6-(6,7),6-(6,7)]
    57       9.903026       9.903026       9.903026    6[6-(1,6),6-(6,6),7-(8,8)]
    58      10.383539      10.383539      10.383539    6[1-(0),6-(6,6),6-(6,7)]
    59      10.198998      10.198998      10.198998    6[6-(1,6),6-(1,6),6-(8,8)]
    60       9.475546       9.475546       9.475546    6[1-(0),6-(6,6),6-(6,7)]
    61       9.010179       9.010179       9.010179    6[6-(1,6),6-(6,6),7-(8,8)]
    62      10.819144      10.819144      10.819144    6[6-(6,6),8-(64),8-(64)]
    63       6.488128       6.488128       6.488128    6[6-(6,6),8-(64),8-(64)]
    64       7.565987       7.565987       7.565987    6[6-(1,6),6-(1,6),6-(8,8)]
    65       8.717593       8.717593       8.717593    6[1-(0),6-(6,6),6-(6,7)]
    66       9.672351       9.672351       9.672351    6[6-(1,6),6-(6,6),7-(8,8)]
    67       9.536828       9.536828       9.536828    6[6-(6,6),6-(6,7),6-(6,7)]
    68       8.354862       8.354862       8.354862    6[6-(1,6),6-(6,6),7-(8,8)]
    69       7.353064       7.353064       7.353064    6[1-(0),6-(6,6),6-(6,7)]
    70       0.930487       0.930487       0.930487    6[1-(0),6-(1,6),7-(6,64)]
    71      -0.129451      -0.129451      -0.129451    6[1-(0),6-(1,7),6-(6,6)]
    72       0.117813       0.117813       0.117813    6[6-(1,6),6-(1,6),6-(1,8)]
    73       1.415461       1.415461       1.415461    6[1-(0),6-(1,7),6-(6,6)]
    74       2.423401       2.423401       2.423401    6[1-(0),6-(1,6),7-(6,64)]
    75      -1.017596      -1.017596      -1.017596    6[1-(0),6-(6,6),8-(0)]
    76      12.723275      12.723275      12.723275    6[6-(6,6),8-(64),8-(64)]
    77      12.301657      12.301657      12.301657    6[6-(1,6),6-(1,6),6-(8,8)]
    78       13.12838       13.12838       13.12838    6[1-(0),6-(6,6),6-(6,7)]
    79      12.655378      12.655378      12.655378    6[6-(1,6),6-(6,6),7-(8,8)]
    80      11.403407      11.403407      11.403407    6[6-(6,6),6-(6,7),6-(6,7)]
    81      10.595733      10.595733      10.595733    6[6-(1,6),6-(6,6),7-(8,8)]
    82      11.037989      11.037989      11.037989    6[1-(0),6-(6,6),6-(6,7)]
    83      10.925117      10.925117      10.925117    6[6-(6,6),6-(6,7),6-(6,7)]
    84       10.23585       10.23585       10.23585    6[6-(1,6),6-(6,6),7-(8,8)]
    85       9.755337       9.755337       9.755337    6[1-(0),6-(6,6),6-(6,7)]
    86       9.939878       9.939878       9.939878    6[6-(1,6),6-(1,6),6-(8,8)]
    87       10.66333       10.66333       10.66333    6[1-(0),6-(6,6),6-(6,7)]
    88      11.128697      11.128697      11.128697    6[6-(1,6),6-(6,6),7-(8,8)]
    89       9.319732       9.319732       9.319732    6[6-(6,6),8-(64),8-(64)]
    90      13.650748      13.650748      13.650748    6[6-(6,6),8-(64),8-(64)]
    91      12.572889      12.572889      12.572889    6[6-(1,6),6-(1,6),6-(8,8)]
    92      11.421283      11.421283      11.421283    6[1-(0),6-(6,6),6-(6,7)]
    93      10.466525      10.466525      10.466525    6[6-(1,6),6-(6,6),7-(8,8)]
    94      10.602048      10.602048      10.602048    6[6-(6,6),6-(6,7),6-(6,7)]
    95      11.784014      11.784014      11.784014    6[6-(1,6),6-(6,6),7-(8,8)]
    96      12.785812      12.785812      12.785812    6[1-(0),6-(6,6),6-(6,7)]
    97       4.572389       4.572389       4.572389    6[1-(0),6-(1,6),7-(6,64)]
    98       5.632327       5.632327       5.632327    6[1-(0),6-(1,7),6-(6,6)]
    99       5.385063       5.385063       5.385063    6[6-(1,6),6-(1,6),6-(1,8)]
   100       4.087415       4.087415       4.087415    6[1-(0),6-(1,7),6-(6,6)]
   101       3.079475       3.079475       3.079475    6[1-(0),6-(1,6),7-(6,64)]
   102       6.520472       6.520472       6.520472    6[1-(0),6-(6,6),8-(0)]
   103       5.405275       5.405275       5.405275    6[6-(6,6),8-(64),8-(64)]
   104       4.983657       4.983657       4.983657    6[6-(1,6),6-(1,6),6-(8,8)]
   105        5.81038        5.81038        5.81038    6[1-(0),6-(6,6),6-(6,7)]
   106       5.337378       5.337378       5.337378    6[6-(1,6),6-(6,6),7-(8,8)]
   107       4.085407       4.085407       4.085407    6[6-(6,6),6-(6,7),6-(6,7)]
   108       3.277733       3.277733       3.277733    6[6-(1,6),6-(6,6),7-(8,8)]
   109       3.719989       3.719989       3.719989    6[1-(0),6-(6,6),6-(6,7)]
   110       3.607117       3.607117       3.607117    6[6-(6,6),6-(6,7),6-(6,7)]
   111        2.91785        2.91785        2.91785    6[6-(1,6),6-(6,6),7-(8,8)]
   112       2.437337       2.437337       2.437337    6[1-(0),6-(6,6),6-(6,7)]
   113       2.621878       2.621878       2.621878    6[6-(1,6),6-(1,6),6-(8,8)]
   114        3.34533        3.34533        3.34533    6[1-(0),6-(6,6),6-(6,7)]
   115       3.810697       3.810697       3.810697    6[6-(1,6),6-(6,6),7-(8,8)]
   116       2.001732       2.001732       2.001732    6[6-(6,6),8-(64),8-(64)]
   117       6.332748       6.332748       6.332748    6[6-(6,6),8-(64),8-(64)]
   118       5.254889       5.254889       5.254889    6[6-(1,6),6-(1,6),6-(8,8)]
   119       4.103283       4.103283       4.103283    6[1-(0),6-(6,6),6-(6,7)]
   120       3.148525       3.148525       3.148525    6[6-(1,6),6-(6,6),7-(8,8)]
   121       3.284048       3.284048       3.284048    6[6-(6,6),6-(6,7),6-(6,7)]
   122       4.466014       4.466014       4.466014    6[6-(1,6),6-(6,6),7-(8,8)]
   123       5.467812       5.467812       5.467812    6[1-(0),6-(6,6),6-(6,7)]
   124      11.890389      11.890389      11.890389    6[1-(0),6-(1,6),7-(6,64)]
   125      12.950327      12.950327      12.950327    6[1-(0),6-(1,7),6-(6,6)]
   126      12.703063      12.703063      12.703063    6[6-(1,6),6-(1,6),6-(1,8)]
   127      11.405415      11.405415      11.405415    6[1-(0),6-(1,7),6-(6,6)]
   128      10.397475      10.397475      10.397475    6[1-(0),6-(1,6),7-(6,64)]
   129      13.838472      13.838472      13.838472    6[1-(0),6-(6,6),8-(0)]
   130       0.097601       0.097601       0.097601    6[6-(6,6),8-(64),8-(64)]
   131       0.519219       0.519219       0.519219    6[6-(1,6),6-(1,6),6-(8,8)]
   132      -0.307504      -0.307504      -0.307504    6[1-(0),6-(6,6),6-(6,7)]
   133       0.165498       0.165498       0.165498    6[6-(1,6),6-(6,6),7-(8,8)]
   134       1.417469       1.417469       1.417469    6[6-(6,6),6-(6,7),6-(6,7)]
   135       2.225143       2.225143       2.225143    6[6-(1,6),6-(6,6),7-(8,8)]
   136       1.782887       1.782887       1.782887    6[1-(0),6-(6,6),6-(6,7)]
   137       1.895759       1.895759       1.895759    6[6-(6,6),6-(6,7),6-(6,7)]
   138       2.585026       2.585026       2.585026    6[6-(1,6),6-(6,6),7-(8,8)]
   139       3.065539       3.065539       3.065539    6[1-(0),6-(6,6),6-(6,7)]
   140       2.880998       2.880998       2.880998    6[6-(1,6),6-(1,6),6-(8,8)]
   141       2.157546       2.157546       2.157546    6[1-(0),6-(6,6),6-(6,7)]
   142       1.692179       1.692179       1.692179    6[6-(1,6),6-(6,6),7-(8,8)]
   143       3.501144       3.501144       3.501144    6[6-(6,6),8-(64),8-(64)]
   144      -0.829872      -0.829872      -0.829872    6[6-(6,6),8-(64),8-(64)]
   145       0.247987       0.247987       0.247987    6[6-(1,6),6-(1,6),6-(8,8)]
   146       1.399593       1.399593       1.399593    6[1-(0),6-(6,6),6-(6,7)]
   147       2.354351       2.354351       2.354351    6[6-(1,6),6-(6,6),7-(8,8)]
   148       2.218828       2.218828       2.218828    6[6-(6,6),6-(6,7),6-(6,7)]
   149       1.036862       1.036862       1.036862    6[6-(1,6),6-(6,6),7-(8,8)]
   150       0.035064       0.035064       0.035064    6[1-(0),6-(6,6),6-(6,7)]
   151       8.248487       8.248487       8.248487    6[1-(0),6-(1,6),7-(6,64)]
   152       7.188549       7.188549       7.188549    6[1-(0),6-(1,7),6-(6,6)]
   153       7.435813       7.435813       7.435813    6[6-(1,6),6-(1,6),6-(1,8)]
   154       8.733461       8.733461       8.733461    6[1-(0),6-(1,7),6-(6,6)]
   155       9.741401       9.741401       9.741401    6[1-(0),6-(1,6),7-(6,64)]
   156       6.300404       6.300404       6.300404    6[1-(0),6-(6,6),8-(0)]
   157       6.492841       6.492841       6.492841    7[6-(6,6),8-(0),8-(0)]
   158      10.945308      10.945308      10.945308    7[6-(6,6),8-(0),8-(0)]
   159      10.201297      10.201297      10.201297    7[6-(6,6),8-(0),8-(0)]
   160       8.204062       8.204062       8.204062    7[6-(6,6),8-(0),8-(0)]
   161      10.882365      10.882365      10.882365    7[6-(6,6),8-(0),8-(0)]
   162       8.106835       8.106835       8.106835    7[6-(6,6),8-(0),8-(0)]
   163       2.231402       2.231402       2.231402    7[6-(1,6),6-(1,6),64-(8,8,8,8,8,8)]
   164      -0.989965      -0.989965      -0.989965    7[6-(6,6),8-(0),8-(0)]
   165       9.193568       9.193568       9.193568    7[6-(6,6),8-(0),8-(0)]
   166       9.937579       9.937579       9.937579    7[6-(6,6),8-(0),8-(0)]
   167      11.934814      11.934814      11.934814    7[6-(6,6),8-(0),8-(0)]
   168       9.256511       9.256511       9.256511    7[6-(6,6),8-(0),8-(0)]
   169      12.032041      12.032041      12.032041    7[6-(6,6),8-(0),8-(0)]
   170       3.271474       3.271474       3.271474    7[6-(1,6),6-(1,6),64-(8,8,8,8,8,8)]
   171       6.328035       6.328035       6.328035    7[6-(6,6),8-(0),8-(0)]
   172       1.875568       1.875568       1.875568    7[6-(6,6),8-(0),8-(0)]
   173       2.619579       2.619579       2.619579    7[6-(6,6),8-(0),8-(0)]
   174       4.616814       4.616814       4.616814    7[6-(6,6),8-(0),8-(0)]
   175       1.938511       1.938511       1.938511    7[6-(6,6),8-(0),8-(0)]
   176       4.714041       4.714041       4.714041    7[6-(6,6),8-(0),8-(0)]
   177      10.589474      10.589474      10.589474    7[6-(1,6),6-(1,6),64-(8,8,8,8,8,8)]
   178      13.810841      13.810841      13.810841    7[6-(6,6),8-(0),8-(0)]
   179       3.627308       3.627308       3.627308    7[6-(6,6),8-(0),8-(0)]
   180       2.883297       2.883297       2.883297    7[6-(6,6),8-(0),8-(0)]
   181       0.886062       0.886062       0.886062    7[6-(6,6),8-(0),8-(0)]
   182       3.564365       3.564365       3.564365    7[6-(6,6),8-(0),8-(0)]
   183       0.788835       0.788835       0.788835    7[6-(6,6),8-(0),8-(0)]
   184       9.549402       9.549402       9.549402    7[6-(1,6),6-(1,6),64-(8,8,8,8,8,8)]
   185        6.32728        6.32728        6.32728    8[6-(6,8),64-(7,8,8,8,8,8)]
   186       8.187275       8.187275       8.187275    8[6-(6,8),64-(7,8,8,8,8,8)]
   187       10.76375       10.76375       10.76375    8[6-(6,8),64-(7,8,8,8,8,8)]
   188      11.330034      11.330034      11.330034    8[6-(6,8),64-(7,8,8,8,8,8)]
   189       5.637854       5.637854       5.637854    8[7-(6,8)]
   190       6.597836       6.597836       6.597836    8[7-(6,8)]
   191      11.674671      11.674671      11.674671    8[7-(6,8)]
   192      11.320376      11.320376      11.320376    8[7-(6,8)]
   193      10.118191      10.118191      10.118191    8[7-(6,8)]
   194      10.561266      10.561266      10.561266    8[7-(6,8)]
   195       8.154178       8.154178       8.154178    8[7-(6,8)]
   196       7.620964       7.620964       7.620964    8[7-(6,8)]
   197       6.833139       6.833139       6.833139    8[6-(6,8),64-(7,8,8,8,8,8)]
   198       5.345031       5.345031       5.345031    8[6-(6,8),64-(7,8,8,8,8,8)]
   199      11.272712      11.272712      11.272712    8[7-(6,8)]
   200      11.451334      11.451334      11.451334    8[7-(6,8)]
   201       9.095045       9.095045       9.095045    8[7-(6,8)]
   202       7.076242       7.076242       7.076242    8[7-(6,8)]
   203      12.453808      12.453808      12.453808    8[6-(1,6)]
   204      -0.824404      -0.824404      -0.824404    8[6-(6,8),64-(7,8,8,8,8,8)]
   205      11.951601      11.951601      11.951601    8[6-(6,8),64-(7,8,8,8,8,8)]
   206       9.375126       9.375126       9.375126    8[6-(6,8),64-(7,8,8,8,8,8)]
   207       8.808842       8.808842       8.808842    8[6-(6,8),64-(7,8,8,8,8,8)]
   208      -0.134978      -0.134978      -0.134978    8[7-(6,8)]
   209       -1.09496       -1.09496       -1.09496    8[7-(6,8)]
   210       8.464205       8.464205       8.464205    8[7-(6,8)]
   211         8.8185         8.8185         8.8185    8[7-(6,8)]
   212      10.020685      10.020685      10.020685    8[7-(6,8)]
   213        9.57761        9.57761        9.57761    8[7-(6,8)]
   214      11.984698      11.984698      11.984698    8[7-(6,8)]
   215      12.517912      12.517912      12.517912    8[7-(6,8)]
   216      13.305737      13.305737      13.305737    8[6-(6,8),64-(7,8,8,8,8,8)]
   217       0.157845       0.157845       0.157845    8[6-(6,8),64-(7,8,8,8,8,8)]
   218       8.866164       8.866164       8.866164    8[7-(6,8)]
   219       8.687542       8.687542       8.687542    8[7-(6,8)]
   220      11.043831      11.043831      11.043831    8[7-(6,8)]
   221      13.062634      13.062634      13.062634    8[7-(6,8)]
   222       7.685068       7.685068       7.685068    8[6-(1,6)]
   223       6.493596       6.493596       6.493596    8[6-(6,8),64-(7,8,8,8,8,8)]
   224       4.633601       4.633601       4.633601    8[6-(6,8),64-(7,8,8,8,8,8)]
   225       2.057126       2.057126       2.057126    8[6-(6,8),64-(7,8,8,8,8,8)]
   226       1.490842       1.490842       1.490842    8[6-(6,8),64-(7,8,8,8,8,8)]
   227       7.183022       7.183022       7.183022    8[7-(6,8)]
   228        6.22304        6.22304        6.22304    8[7-(6,8)]
   229       1.146205       1.146205       1.146205    8[7-(6,8)]
   230         1.5005         1.5005         1.5005    8[7-(6,8)]
   231       2.702685       2.702685       2.702685    8[7-(6,8)]
   232        2.25961        2.25961        2.25961    8[7-(6,8)]
   233       4.666698       4.666698       4.666698    8[7-(6,8)]
   234       5.199912       5.199912       5.199912    8[7-(6,8)]
   235       5.987737       5.987737       5.987737    8[6-(6,8),64-(7,8,8,8,8,8)]
   236       7.475845       7.475845       7.475845    8[6-(6,8),64-(7,8,8,8,8,8)]
   237       1.548164       1.548164       1.548164    8[7-(6,8)]
   238       1.369542       1.369542       1.369542    8[7-(6,8)]
   239       3.725831       3.725831       3.725831    8[7-(6,8)]
   240       5.744634       5.744634       5.744634    8[7-(6,8)]
   241       0.367068       0.367068       0.367068    8[6-(1,6)]
   242       13.64528       13.64528       13.64528    8[6-(6,8),64-(7,8,8,8,8,8)]
   243       0.869275       0.869275       0.869275    8[6-(6,8),64-(7,8,8,8,8,8)]
   244        3.44575        3.44575        3.44575    8[6-(6,8),64-(7,8,8,8,8,8)]
   245       4.012034       4.012034       4.012034    8[6-(6,8),64-(7,8,8,8,8,8)]
   246      12.955854      12.955854      12.955854    8[7-(6,8)]
   247      13.915836      13.915836      13.915836    8[7-(6,8)]
   248       4.356671       4.356671       4.356671    8[7-(6,8)]
   249       4.002376       4.002376       4.002376    8[7-(6,8)]
   250       2.800191       2.800191       2.800191    8[7-(6,8)]
   251       3.243266       3.243266       3.243266    8[7-(6,8)]
   252       0.836178       0.836178       0.836178    8[7-(6,8)]
   253       0.302964       0.302964       0.302964    8[7-(6,8)]
   254      -0.484861      -0.484861      -0.484861    8[6-(6,8),64-(7,8,8,8,8,8)]
   255      12.663031      12.663031      12.663031    8[6-(6,8),64-(7,8,8,8,8,8)]
   256       3.954712       3.954712       3.954712    8[7-(6,8)]
   257       4.133334       4.133334       4.133334    8[7-(6,8)]
   258       1.777045       1.777045       1.777045    8[7-(6,8)]
   259      -0.241758      -0.241758      -0.241758    8[7-(6,8)]
   260       5.135808       5.135808       5.135808    8[6-(1,6)]
