# Supplementary material for: A collection of forcefield precursors for metal–organic frameworks
Source: RSC Adv. 2019 Nov 13;9(63):36492–507. doi: 10.1039/c9ra07327b (PMC9075174; doi:10.1039/c9ra07327b)
Supplement: RA-009-C9RA07327B-s2831 [file RA-009-C9RA07327B-s2831.txt]

XEGKUR_clean

15.309000    0.000000    0.000000
-1.904567    18.678451    0.000000
-1.904567    -6.021159    17.681351

     1       8.343127       8.343127       8.343127    64[8-(6),8-(6),8-(6),8-(6),8-(6),8-(6)]
     2      10.811239      10.811239      10.811239    64[8-(6),8-(6),8-(6),8-(6),8-(6),8-(6)]
     3       3.156739       3.156739       3.156739    64[8-(6),8-(6),8-(6),8-(6),8-(6),8-(6)]
     4       0.688627       0.688627       0.688627    64[8-(6),8-(6),8-(6),8-(6),8-(6),8-(6)]
     5       6.999564       6.999564       6.999564    1[6-(6,6)]
     6      10.210004      10.210004      10.210004    1[6-(6,6)]
     7      10.415232      10.415232      10.415232    1[6-(6,6)]
     8      11.934694      11.934694      11.934694    1[6-(6,6)]
     9       5.415639       5.415639       5.415639    1[6-(6,6)]
    10       3.882271       3.882271       3.882271    1[6-(6,6)]
    11      12.154802      12.154802      12.154802    1[6-(6,6)]
    12       8.944362       8.944362       8.944362    1[6-(6,6)]
    13       8.739134       8.739134       8.739134    1[6-(6,6)]
    14       7.219672       7.219672       7.219672    1[6-(6,6)]
    15      -1.570273      -1.570273      -1.570273    1[6-(6,6)]
    16      -0.036905      -0.036905      -0.036905    1[6-(6,6)]
    17       4.500302       4.500302       4.500302    1[6-(6,6)]
    18       1.289862       1.289862       1.289862    1[6-(6,6)]
    19       1.084634       1.084634       1.084634    1[6-(6,6)]
    20      -0.434828      -0.434828      -0.434828    1[6-(6,6)]
    21       6.084227       6.084227       6.084227    1[6-(6,6)]
    22       7.617595       7.617595       7.617595    1[6-(6,6)]
    23      -0.654936      -0.654936      -0.654936    1[6-(6,6)]
    24       2.555504       2.555504       2.555504    1[6-(6,6)]
    25       2.760732       2.760732       2.760732    1[6-(6,6)]
    26       4.280194       4.280194       4.280194    1[6-(6,6)]
    27      13.070139      13.070139      13.070139    1[6-(6,6)]
    28      11.536771      11.536771      11.536771    1[6-(6,6)]
    29       7.876123       7.876123       7.876123    6[6-(6,6),8-(64),8-(64)]
    30       8.538197       8.538197       8.538197    6[6-(1,6),6-(1,6),6-(8,8)]
    31       7.856001       7.856001       7.856001    6[1-(0),6-(6,6),6-(6,7)]
    32       8.504979       8.504979       8.504979    6[6-(1,6),6-(6,6),7-(8,8)]
    33       9.785986       9.785986       9.785986    6[6-(6,6),6-(6,7),6-(6,7)]
    34      10.375941      10.375941      10.375941    6[6-(1,6),6-(6,6),7-(8,8)]
    35       9.767945       9.767945       9.767945    6[1-(0),6-(6,6),6-(6,7)]
    36      10.340869      10.340869      10.340869    6[6-(6,6),6-(6,7),6-(6,7)]
    37      10.120814      10.120814      10.120814    6[6-(1,6),6-(6,6),7-(8,8)]
    38       10.56813       10.56813       10.56813    6[1-(0),6-(6,6),6-(6,7)]
    39      11.252233      11.252233      11.252233    6[6-(1,6),6-(1,6),6-(8,8)]
    40      11.489085      11.489085      11.489085    6[1-(0),6-(6,6),6-(6,7)]
    41       11.07933       11.07933       11.07933    6[6-(1,6),6-(6,6),7-(8,8)]
    42      11.712559      11.712559      11.712559    6[6-(6,6),8-(64),8-(64)]
    43       6.011524       6.011524       6.011524    6[6-(6,6),8-(64),8-(64)]
    44       4.857627       4.857627       4.857627    6[6-(1,6),6-(1,6),6-(8,8)]
    45         4.7296         4.7296         4.7296    6[1-(0),6-(6,6),6-(6,7)]
    46       3.637614       3.637614       3.637614    6[6-(1,6),6-(6,6),7-(8,8)]
    47       2.550004       2.550004       2.550004    6[6-(6,6),6-(6,7),6-(6,7)]
    48       2.681862       2.681862       2.681862    6[6-(1,6),6-(6,6),7-(8,8)]
    49       3.821687       3.821687       3.821687    6[1-(0),6-(6,6),6-(6,7)]
    50      11.278243      11.278243      11.278243    6[6-(6,6),8-(64),8-(64)]
    51      10.616169      10.616169      10.616169    6[6-(1,6),6-(1,6),6-(8,8)]
    52      11.298365      11.298365      11.298365    6[1-(0),6-(6,6),6-(6,7)]
    53      10.649387      10.649387      10.649387    6[6-(1,6),6-(6,6),7-(8,8)]
    54        9.36838        9.36838        9.36838    6[6-(6,6),6-(6,7),6-(6,7)]
    55       8.778425       8.778425       8.778425    6[6-(1,6),6-(6,6),7-(8,8)]
    56       9.386421       9.386421       9.386421    6[1-(0),6-(6,6),6-(6,7)]
    57       8.813497       8.813497       8.813497    6[6-(6,6),6-(6,7),6-(6,7)]
    58       9.033552       9.033552       9.033552    6[6-(1,6),6-(6,6),7-(8,8)]
    59       8.586236       8.586236       8.586236    6[1-(0),6-(6,6),6-(6,7)]
    60       7.902133       7.902133       7.902133    6[6-(1,6),6-(1,6),6-(8,8)]
    61       7.665281       7.665281       7.665281    6[1-(0),6-(6,6),6-(6,7)]
    62       8.075036       8.075036       8.075036    6[6-(1,6),6-(6,6),7-(8,8)]
    63       7.441807       7.441807       7.441807    6[6-(6,6),8-(64),8-(64)]
    64      -2.166158      -2.166158      -2.166158    6[6-(6,6),8-(64),8-(64)]
    65      -1.012261      -1.012261      -1.012261    6[6-(1,6),6-(1,6),6-(8,8)]
    66      -0.884234      -0.884234      -0.884234    6[1-(0),6-(6,6),6-(6,7)]
    67       0.207752       0.207752       0.207752    6[6-(1,6),6-(6,6),7-(8,8)]
    68       1.295362       1.295362       1.295362    6[6-(6,6),6-(6,7),6-(6,7)]
    69       1.163504       1.163504       1.163504    6[6-(1,6),6-(6,6),7-(8,8)]
    70       0.023679       0.023679       0.023679    6[1-(0),6-(6,6),6-(6,7)]
    71       3.623743       3.623743       3.623743    6[6-(6,6),8-(64),8-(64)]
    72       2.961669       2.961669       2.961669    6[6-(1,6),6-(1,6),6-(8,8)]
    73       3.643865       3.643865       3.643865    6[1-(0),6-(6,6),6-(6,7)]
    74       2.994887       2.994887       2.994887    6[6-(1,6),6-(6,6),7-(8,8)]
    75        1.71388        1.71388        1.71388    6[6-(6,6),6-(6,7),6-(6,7)]
    76       1.123925       1.123925       1.123925    6[6-(1,6),6-(6,6),7-(8,8)]
    77       1.731921       1.731921       1.731921    6[1-(0),6-(6,6),6-(6,7)]
    78       1.158997       1.158997       1.158997    6[6-(6,6),6-(6,7),6-(6,7)]
    79       1.379052       1.379052       1.379052    6[6-(1,6),6-(6,6),7-(8,8)]
    80       0.931736       0.931736       0.931736    6[1-(0),6-(6,6),6-(6,7)]
    81       0.247633       0.247633       0.247633    6[6-(1,6),6-(1,6),6-(8,8)]
    82       0.010781       0.010781       0.010781    6[1-(0),6-(6,6),6-(6,7)]
    83       0.420536       0.420536       0.420536    6[6-(1,6),6-(6,6),7-(8,8)]
    84      -0.212693      -0.212693      -0.212693    6[6-(6,6),8-(64),8-(64)]
    85       5.488342       5.488342       5.488342    6[6-(6,6),8-(64),8-(64)]
    86       6.642239       6.642239       6.642239    6[6-(1,6),6-(1,6),6-(8,8)]
    87       6.770266       6.770266       6.770266    6[1-(0),6-(6,6),6-(6,7)]
    88       7.862252       7.862252       7.862252    6[6-(1,6),6-(6,6),7-(8,8)]
    89       8.949862       8.949862       8.949862    6[6-(6,6),6-(6,7),6-(6,7)]
    90       8.818004       8.818004       8.818004    6[6-(1,6),6-(6,6),7-(8,8)]
    91       7.678179       7.678179       7.678179    6[1-(0),6-(6,6),6-(6,7)]
    92       0.221623       0.221623       0.221623    6[6-(6,6),8-(64),8-(64)]
    93       0.883697       0.883697       0.883697    6[6-(1,6),6-(1,6),6-(8,8)]
    94       0.201501       0.201501       0.201501    6[1-(0),6-(6,6),6-(6,7)]
    95       0.850479       0.850479       0.850479    6[6-(1,6),6-(6,6),7-(8,8)]
    96       2.131486       2.131486       2.131486    6[6-(6,6),6-(6,7),6-(6,7)]
    97       2.721441       2.721441       2.721441    6[6-(1,6),6-(6,6),7-(8,8)]
    98       2.113445       2.113445       2.113445    6[1-(0),6-(6,6),6-(6,7)]
    99       2.686369       2.686369       2.686369    6[6-(6,6),6-(6,7),6-(6,7)]
   100       2.466314       2.466314       2.466314    6[6-(1,6),6-(6,6),7-(8,8)]
   101        2.91363        2.91363        2.91363    6[1-(0),6-(6,6),6-(6,7)]
   102       3.597733       3.597733       3.597733    6[6-(1,6),6-(1,6),6-(8,8)]
   103       3.834585       3.834585       3.834585    6[1-(0),6-(6,6),6-(6,7)]
   104        3.42483        3.42483        3.42483    6[6-(1,6),6-(6,6),7-(8,8)]
   105       4.058059       4.058059       4.058059    6[6-(6,6),8-(64),8-(64)]
   106      13.666024      13.666024      13.666024    6[6-(6,6),8-(64),8-(64)]
   107      12.512127      12.512127      12.512127    6[6-(1,6),6-(1,6),6-(8,8)]
   108        12.3841        12.3841        12.3841    6[1-(0),6-(6,6),6-(6,7)]
   109      11.292114      11.292114      11.292114    6[6-(1,6),6-(6,6),7-(8,8)]
   110      10.204504      10.204504      10.204504    6[6-(6,6),6-(6,7),6-(6,7)]
   111      10.336362      10.336362      10.336362    6[6-(1,6),6-(6,6),7-(8,8)]
   112      11.476187      11.476187      11.476187    6[1-(0),6-(6,6),6-(6,7)]
   113       7.725509       7.725509       7.725509    7[6-(6,6),8-(0),8-(0)]
   114      11.700669      11.700669      11.700669    7[6-(6,6),8-(0),8-(0)]
   115       9.310451       9.310451       9.310451    7[6-(6,6),8-(0),8-(0)]
   116      11.392639      11.392639      11.392639    7[6-(6,6),8-(0),8-(0)]
   117       3.652824       3.652824       3.652824    7[6-(6,6),8-(0),8-(0)]
   118        1.54653        1.54653        1.54653    7[6-(6,6),8-(0),8-(0)]
   119      11.428857      11.428857      11.428857    7[6-(6,6),8-(0),8-(0)]
   120       7.453697       7.453697       7.453697    7[6-(6,6),8-(0),8-(0)]
   121       9.843915       9.843915       9.843915    7[6-(6,6),8-(0),8-(0)]
   122       7.761727       7.761727       7.761727    7[6-(6,6),8-(0),8-(0)]
   123       0.192542       0.192542       0.192542    7[6-(6,6),8-(0),8-(0)]
   124       2.298836       2.298836       2.298836    7[6-(6,6),8-(0),8-(0)]
   125       3.774357       3.774357       3.774357    7[6-(6,6),8-(0),8-(0)]
   126      -0.200803      -0.200803      -0.200803    7[6-(6,6),8-(0),8-(0)]
   127       2.189415       2.189415       2.189415    7[6-(6,6),8-(0),8-(0)]
   128       0.107227       0.107227       0.107227    7[6-(6,6),8-(0),8-(0)]
   129       7.847042       7.847042       7.847042    7[6-(6,6),8-(0),8-(0)]
   130       9.953336       9.953336       9.953336    7[6-(6,6),8-(0),8-(0)]
   131       0.071009       0.071009       0.071009    7[6-(6,6),8-(0),8-(0)]
   132       4.046169       4.046169       4.046169    7[6-(6,6),8-(0),8-(0)]
   133       1.655951       1.655951       1.655951    7[6-(6,6),8-(0),8-(0)]
   134       3.738139       3.738139       3.738139    7[6-(6,6),8-(0),8-(0)]
   135      11.307324      11.307324      11.307324    7[6-(6,6),8-(0),8-(0)]
   136        9.20103        9.20103        9.20103    7[6-(6,6),8-(0),8-(0)]
   137       8.469944       8.469944       8.469944    8[6-(6,8),64-(8,8,8,8,8)]
   138       6.820049       6.820049       6.820049    8[6-(6,8),64-(8,8,8,8,8)]
   139      11.694303      11.694303      11.694303    8[6-(6,8),64-(8,8,8,8,8)]
   140      12.097807      12.097807      12.097807    8[6-(6,8),64-(8,8,8,8,8)]
   141       6.566654       6.566654       6.566654    8[7-(6,8)]
   142       8.416751       8.416751       8.416751    8[7-(6,8)]
   143      11.982706      11.982706      11.982706    8[7-(6,8)]
   144      12.398089      12.398089      12.398089    8[7-(6,8)]
   145       8.600512       8.600512       8.600512    8[7-(6,8)]
   146       9.582251       9.582251       9.582251    8[7-(6,8)]
   147      11.416589      11.416589      11.416589    8[7-(6,8)]
   148       11.63363       11.63363       11.63363    8[7-(6,8)]
   149       5.899911       5.899911       5.899911    8[6-(6,8),64-(8,8,8,8,8)]
   150       7.009286       7.009286       7.009286    8[6-(6,8),64-(8,8,8,8,8)]
   151       4.645481       4.645481       4.645481    8[7-(6,8)]
   152       3.090264       3.090264       3.090264    8[7-(6,8)]
   153       0.394165       0.394165       0.394165    8[7-(6,8)]
   154       1.825989       1.825989       1.825989    8[7-(6,8)]
   155      10.684422      10.684422      10.684422    8[6-(6,8),64-(8,8,8,8,8)]
   156      -2.974683      -2.974683      -2.974683    8[6-(6,8),64-(8,8,8,8,8)]
   157       7.460063       7.460063       7.460063    8[6-(6,8),64-(8,8,8,8,8)]
   158       7.056559       7.056559       7.056559    8[6-(6,8),64-(8,8,8,8,8)]
   159      -2.721288      -2.721288      -2.721288    8[7-(6,8)]
   160      10.737615      10.737615      10.737615    8[7-(6,8)]
   161        7.17166        7.17166        7.17166    8[7-(6,8)]
   162       6.756277       6.756277       6.756277    8[7-(6,8)]
   163      10.553854      10.553854      10.553854    8[7-(6,8)]
   164       9.572115       9.572115       9.572115    8[7-(6,8)]
   165       7.737777       7.737777       7.737777    8[7-(6,8)]
   166       7.520736       7.520736       7.520736    8[7-(6,8)]
   167      -2.054545      -2.054545      -2.054545    8[6-(6,8),64-(8,8,8,8,8)]
   168       12.14508       12.14508       12.14508    8[6-(6,8),64-(8,8,8,8,8)]
   169      -0.800115      -0.800115      -0.800115    8[7-(6,8)]
   170       0.755102       0.755102       0.755102    8[7-(6,8)]
   171       3.451201       3.451201       3.451201    8[7-(6,8)]
   172       2.019377       2.019377       2.019377    8[7-(6,8)]
   173       3.029922       3.029922       3.029922    8[6-(6,8),64-(8,8,8,8,8)]
   174       4.679817       4.679817       4.679817    8[6-(6,8),64-(8,8,8,8,8)]
   175      -0.194437      -0.194437      -0.194437    8[6-(6,8),64-(8,8,8,8,8)]
   176      -0.597941      -0.597941      -0.597941    8[6-(6,8),64-(8,8,8,8,8)]
   177       4.933212       4.933212       4.933212    8[7-(6,8)]
   178       3.083115       3.083115       3.083115    8[7-(6,8)]
   179       -0.48284       -0.48284       -0.48284    8[7-(6,8)]
   180      -0.898223      -0.898223      -0.898223    8[7-(6,8)]
   181       2.899354       2.899354       2.899354    8[7-(6,8)]
   182       1.917615       1.917615       1.917615    8[7-(6,8)]
   183       0.083277       0.083277       0.083277    8[7-(6,8)]
   184      -0.133764      -0.133764      -0.133764    8[7-(6,8)]
   185       5.599955       5.599955       5.599955    8[6-(6,8),64-(8,8,8,8,8)]
   186        4.49058        4.49058        4.49058    8[6-(6,8),64-(8,8,8,8,8)]
   187       6.854385       6.854385       6.854385    8[7-(6,8)]
   188       8.409602       8.409602       8.409602    8[7-(6,8)]
   189      11.105701      11.105701      11.105701    8[7-(6,8)]
   190       9.673877       9.673877       9.673877    8[7-(6,8)]
   191       0.815444       0.815444       0.815444    8[6-(6,8),64-(8,8,8,8,8)]
   192      -0.834451      -0.834451      -0.834451    8[6-(6,8),64-(8,8,8,8,8)]
   193       4.039803       4.039803       4.039803    8[6-(6,8),64-(8,8,8,8,8)]
   194       4.443307       4.443307       4.443307    8[6-(6,8),64-(8,8,8,8,8)]
   195      14.221154      14.221154      14.221154    8[7-(6,8)]
   196       0.762251       0.762251       0.762251    8[7-(6,8)]
   197       4.328206       4.328206       4.328206    8[7-(6,8)]
   198       4.743589       4.743589       4.743589    8[7-(6,8)]
   199       0.946012       0.946012       0.946012    8[7-(6,8)]
   200       1.927751       1.927751       1.927751    8[7-(6,8)]
   201       3.762089       3.762089       3.762089    8[7-(6,8)]
   202        3.97913        3.97913        3.97913    8[7-(6,8)]
   203      13.554411      13.554411      13.554411    8[6-(6,8),64-(8,8,8,8,8)]
   204      -0.645214      -0.645214      -0.645214    8[6-(6,8),64-(8,8,8,8,8)]
   205      12.299981      12.299981      12.299981    8[7-(6,8)]
   206      10.744764      10.744764      10.744764    8[7-(6,8)]
   207       8.048665       8.048665       8.048665    8[7-(6,8)]
   208       9.480489       9.480489       9.480489    8[7-(6,8)]
