# Supplementary material for: A collection of forcefield precursors for metal–organic frameworks
Source: RSC Adv. 2019 Nov 13;9(63):36492–507. doi: 10.1039/c9ra07327b (PMC9075174; doi:10.1039/c9ra07327b)
Supplement: RA-009-C9RA07327B-s2832 [file RA-009-C9RA07327B-s2832.txt]

XEHFUL_clean

7.819800    0.000000    0.000000
-3.909914    7.474527    0.000000
0.000000    0.000000    9.490800

     1       3.909894       3.909894       3.909894    39[8-(6),8-(6),8-(6,39),8-(6,39),8-(6,39),8-(6,39),8-(6,39),8-(6,39)]
     2         -8e-06         -8e-06         -8e-06    39[8-(6),8-(6),8-(6,39),8-(6,39),8-(6,39),8-(6,39),8-(6,39),8-(6,39)]
     3         -8e-06         -8e-06         -8e-06    39[8-(6),8-(6),8-(6,39),8-(6,39),8-(6,39),8-(6,39),8-(6,39),8-(6,39)]
     4       3.909894       3.909894       3.909894    39[8-(6),8-(6),8-(6,39),8-(6,39),8-(6,39),8-(6,39),8-(6,39),8-(6,39)]
     5       4.686406       4.686406       4.686406    6[6-(8,8),8-(39),8-(39)]
     6      -1.525651      -1.525651      -1.525651    6[8-(39,39),8-(39,39),8-(39,39)]
     7       3.133394       3.133394       3.133394    6[6-(8,8),8-(39),8-(39)]
     8       5.435537       5.435537       5.435537    6[8-(39,39),8-(39,39),8-(39,39)]
     9       3.133394       3.133394       3.133394    6[6-(8,8),8-(39),8-(39)]
    10       1.525635       1.525635       1.525635    6[8-(39,39),8-(39,39),8-(39,39)]
    11       4.686406       4.686406       4.686406    6[6-(8,8),8-(39),8-(39)]
    12       2.384251       2.384251       2.384251    6[8-(39,39),8-(39,39),8-(39,39)]
    13        5.24161        5.24161        5.24161    8[6-(6,8),39-(8,8,8,8,8,8,8)]
    14       1.317624       1.317624       1.317624    8[6-(6,8),39-(8,8,8,8,8,8,8)]
    15      -2.001094      -2.001094      -2.001094    8[6-(8,8),39-(8,8,8,8,8,8,8),39-(8,8,8,8,8,8,8)]
    16      -0.424624      -0.424624      -0.424624    8[6-(8,8),39-(8,8,8,8,8,8,8),39-(8,8,8,8,8,8,8)]
    17      -2.001094      -2.001094      -2.001094    8[6-(8,8),39-(8,8,8,8,8,8,8),39-(8,8,8,8,8,8,8)]
    18      -1.331724      -1.331724      -1.331724    8[6-(6,8),39-(8,8,8,8,8,8,8)]
    19       2.592262       2.592262       2.592262    8[6-(6,8),39-(8,8,8,8,8,8,8)]
    20       -1.90882       -1.90882       -1.90882    8[6-(8,8),39-(8,8,8,8,8,8,8),39-(8,8,8,8,8,8,8)]
    21        4.33451        4.33451        4.33451    8[6-(8,8),39-(8,8,8,8,8,8,8),39-(8,8,8,8,8,8,8)]
    22       -1.90882       -1.90882       -1.90882    8[6-(8,8),39-(8,8,8,8,8,8,8),39-(8,8,8,8,8,8,8)]
    23       2.578186       2.578186       2.578186    8[6-(6,8),39-(8,8,8,8,8,8,8)]
    24      -1.317648      -1.317648      -1.317648    8[6-(6,8),39-(8,8,8,8,8,8,8)]
    25        2.00108        2.00108        2.00108    8[6-(8,8),39-(8,8,8,8,8,8,8),39-(8,8,8,8,8,8,8)]
    26       0.424606       0.424606       0.424606    8[6-(8,8),39-(8,8,8,8,8,8,8),39-(8,8,8,8,8,8,8)]
    27        2.00108        2.00108        2.00108    8[6-(8,8),39-(8,8,8,8,8,8,8),39-(8,8,8,8,8,8,8)]
    28         1.3317         1.3317         1.3317    8[6-(6,8),39-(8,8,8,8,8,8,8)]
    29       5.227534       5.227534       5.227534    8[6-(6,8),39-(8,8,8,8,8,8,8)]
    30       1.908806       1.908806       1.908806    8[6-(8,8),39-(8,8,8,8,8,8,8),39-(8,8,8,8,8,8,8)]
    31        3.48528        3.48528        3.48528    8[6-(8,8),39-(8,8,8,8,8,8,8),39-(8,8,8,8,8,8,8)]
    32       1.908806       1.908806       1.908806    8[6-(8,8),39-(8,8,8,8,8,8,8),39-(8,8,8,8,8,8,8)]
