# Supplementary material for: A collection of forcefield precursors for metal–organic frameworks
Source: RSC Adv. 2019 Nov 13;9(63):36492–507. doi: 10.1039/c9ra07327b (PMC9075174; doi:10.1039/c9ra07327b)
Supplement: RA-009-C9RA07327B-s2833 [file RA-009-C9RA07327B-s2833.txt]

XEHFUL01_clean

7.817700    0.000000    0.000000
-3.908822    7.471486    0.000000
0.000000    0.000000    9.484500

     1       3.908862       3.908862       3.908862    39[8-(6),8-(6),8-(6,39),8-(6,39),8-(6,39),8-(6,39),8-(6,39),8-(6,39)]
     2        1.6e-05        1.6e-05        1.6e-05    39[8-(6),8-(6),8-(6,39),8-(6,39),8-(6,39),8-(6,39),8-(6,39),8-(6,39)]
     3        1.6e-05        1.6e-05        1.6e-05    39[8-(6),8-(6),8-(6,39),8-(6,39),8-(6,39),8-(6,39),8-(6,39),8-(6,39)]
     4       3.908862       3.908862       3.908862    39[8-(6),8-(6),8-(6,39),8-(6,39),8-(6,39),8-(6,39),8-(6,39),8-(6,39)]
     5       0.781798       0.781798       0.781798    6[6-(8,8),8-(39),8-(39)]
     6      -1.500983      -1.500983      -1.500983    6[8-(39,39),8-(39,39),8-(39,39)]
     7        3.12708        3.12708        3.12708    6[6-(8,8),8-(39),8-(39)]
     8       5.409861       5.409861       5.409861    6[8-(39,39),8-(39,39),8-(39,39)]
     9      -0.781742      -0.781742      -0.781742    6[6-(8,8),8-(39),8-(39)]
    10       1.501014       1.501014       1.501014    6[8-(39,39),8-(39,39),8-(39,39)]
    11        4.69062        4.69062        4.69062    6[6-(8,8),8-(39),8-(39)]
    12       2.407864       2.407864       2.407864    6[8-(39,39),8-(39,39),8-(39,39)]
    13       5.230045       5.230045       5.230045    8[6-(6,8),39-(8,8,8,8,8,8,8)]
    14       1.297762       1.297762       1.297762    8[6-(6,8),39-(8,8,8,8,8,8,8)]
    15       5.886741       5.886741       5.886741    8[6-(8,8),39-(8,8,8,8,8,8,8),39-(8,8,8,8,8,8,8)]
    16      -0.389304      -0.389304      -0.389304    8[6-(8,8),39-(8,8,8,8,8,8,8),39-(8,8,8,8,8,8,8)]
    17       5.706936       5.706936       5.706936    8[6-(8,8),39-(8,8,8,8,8,8,8),39-(8,8,8,8,8,8,8)]
    18      -1.321167      -1.321167      -1.321167    8[6-(6,8),39-(8,8,8,8,8,8,8)]
    19       2.611116       2.611116       2.611116    8[6-(6,8),39-(8,8,8,8,8,8,8)]
    20      -1.977863      -1.977863      -1.977863    8[6-(8,8),39-(8,8,8,8,8,8,8),39-(8,8,8,8,8,8,8)]
    21       4.298182       4.298182       4.298182    8[6-(8,8),39-(8,8,8,8,8,8,8),39-(8,8,8,8,8,8,8)]
    22      -1.798058      -1.798058      -1.798058    8[6-(8,8),39-(8,8,8,8,8,8,8),39-(8,8,8,8,8,8,8)]
    23       2.587663       2.587663       2.587663    8[6-(6,8),39-(8,8,8,8,8,8,8)]
    24      -1.297715      -1.297715      -1.297715    8[6-(6,8),39-(8,8,8,8,8,8,8)]
    25       1.930985       1.930985       1.930985    8[6-(8,8),39-(8,8,8,8,8,8,8),39-(8,8,8,8,8,8,8)]
    26       0.389339       0.389339       0.389339    8[6-(8,8),39-(8,8,8,8,8,8,8),39-(8,8,8,8,8,8,8)]
    27       2.110794       2.110794       2.110794    8[6-(8,8),39-(8,8,8,8,8,8,8),39-(8,8,8,8,8,8,8)]
    28       1.321215       1.321215       1.321215    8[6-(6,8),39-(8,8,8,8,8,8,8)]
    29       5.206593       5.206593       5.206593    8[6-(6,8),39-(8,8,8,8,8,8,8)]
    30       1.977893       1.977893       1.977893    8[6-(8,8),39-(8,8,8,8,8,8,8),39-(8,8,8,8,8,8,8)]
    31       3.519539       3.519539       3.519539    8[6-(8,8),39-(8,8,8,8,8,8,8),39-(8,8,8,8,8,8,8)]
    32       1.798084       1.798084       1.798084    8[6-(8,8),39-(8,8,8,8,8,8,8),39-(8,8,8,8,8,8,8)]
