# Supplementary material for: A collection of forcefield precursors for metal–organic frameworks
Source: RSC Adv. 2019 Nov 13;9(63):36492–507. doi: 10.1039/c9ra07327b (PMC9075174; doi:10.1039/c9ra07327b)
Supplement: RA-009-C9RA07327B-s2835 [file RA-009-C9RA07327B-s2835.txt]

XEHSAF_clean

9.833900    0.000000    0.000000
0.000000    11.279000    0.000000
0.000000    -0.403274    14.760492

     1       0.737346       0.737346       0.737346    12[8-(6,12),8-(6,12),8-(6,12),8-(6,12),8-(6,12),8-(6,12)]
     2       8.683825       8.683825       8.683825    12[8-(6),8-(6),8-(6,12),8-(6,12),8-(6,12),8-(6,12)]
     3       5.654296       5.654296       5.654296    12[8-(6,12),8-(6,12),8-(6,12),8-(6,12),8-(6,12),8-(6,12)]
     4       3.766875       3.766875       3.766875    12[8-(6),8-(6),8-(6,12),8-(6,12),8-(6,12),8-(6,12)]
     5       9.096554       9.096554       9.096554    12[8-(6,12),8-(6,12),8-(6,12),8-(6,12),8-(6,12),8-(6,12)]
     6       1.150075       1.150075       1.150075    12[8-(6),8-(6),8-(6,12),8-(6,12),8-(6,12),8-(6,12)]
     7       4.179604       4.179604       4.179604    12[8-(6,12),8-(6,12),8-(6,12),8-(6,12),8-(6,12),8-(6,12)]
     8       6.067025       6.067025       6.067025    12[8-(6),8-(6),8-(6,12),8-(6,12),8-(6,12),8-(6,12)]
     9            0.0            0.0            0.0    12[8-(6),8-(6),8-(6),8-(6),8-(6,12),8-(6,12)]
    10        4.91695        4.91695        4.91695    12[8-(6),8-(6),8-(6),8-(6),8-(6,12),8-(6,12)]
    11            0.0            0.0            0.0    12[8-(6),8-(6),8-(6),8-(6),8-(6,12),8-(6,12)]
    12        4.91695        4.91695        4.91695    12[8-(6),8-(6),8-(6),8-(6),8-(6,12),8-(6,12)]
    13       9.356956       9.356956       9.356956    1[6-(8,8)]
    14       3.742782       3.742782       3.742782    1[6-(8,8)]
    15       2.873466       2.873466       2.873466    1[6-(8,8)]
    16       2.300149       2.300149       2.300149    1[6-(8,8)]
    17       8.243758       8.243758       8.243758    1[6-(8,8)]
    18       7.761897       7.761897       7.761897    1[6-(8,8)]
    19       4.440006       4.440006       4.440006    1[6-(8,8)]
    20       8.659732       8.659732       8.659732    1[6-(8,8)]
    21       7.790416       7.790416       7.790416    1[6-(8,8)]
    22       7.217099       7.217099       7.217099    1[6-(8,8)]
    23       3.326808       3.326808       3.326808    1[6-(8,8)]
    24       2.844947       2.844947       2.844947    1[6-(8,8)]
    25       0.476944       0.476944       0.476944    1[6-(8,8)]
    26       6.091118       6.091118       6.091118    1[6-(8,8)]
    27       6.960434       6.960434       6.960434    1[6-(8,8)]
    28       7.533751       7.533751       7.533751    1[6-(8,8)]
    29       1.590142       1.590142       1.590142    1[6-(8,8)]
    30       2.072003       2.072003       2.072003    1[6-(8,8)]
    31       5.393894       5.393894       5.393894    1[6-(8,8)]
    32       1.174168       1.174168       1.174168    1[6-(8,8)]
    33       2.043484       2.043484       2.043484    1[6-(8,8)]
    34       2.616801       2.616801       2.616801    1[6-(8,8)]
    35       6.507092       6.507092       6.507092    1[6-(8,8)]
    36       6.988953       6.988953       6.988953    1[6-(8,8)]
    37       9.601525       9.601525       9.601525    6[1-(0),8-(12),8-(12,12)]
    38       2.818199       2.818199       2.818199    6[1-(0),8-(12),8-(12,12)]
    39        2.68377        2.68377        2.68377    6[1-(0),8-(12),8-(12,12)]
    40       1.615316       1.615316       1.615316    6[1-(0),8-(12),8-(12,12)]
    41       8.825335       8.825335       8.825335    6[1-(0),8-(12),8-(12,12)]
    42       8.427259       8.427259       8.427259    6[1-(0),8-(12),8-(12,12)]
    43       4.684575       4.684575       4.684575    6[1-(0),8-(12),8-(12,12)]
    44       7.735149       7.735149       7.735149    6[1-(0),8-(12),8-(12,12)]
    45        7.60072        7.60072        7.60072    6[1-(0),8-(12),8-(12,12)]
    46       6.532266       6.532266       6.532266    6[1-(0),8-(12),8-(12,12)]
    47       3.908385       3.908385       3.908385    6[1-(0),8-(12),8-(12,12)]
    48       3.510309       3.510309       3.510309    6[1-(0),8-(12),8-(12,12)]
    49       0.232375       0.232375       0.232375    6[1-(0),8-(12),8-(12,12)]
    50       7.015701       7.015701       7.015701    6[1-(0),8-(12),8-(12,12)]
    51        7.15013        7.15013        7.15013    6[1-(0),8-(12),8-(12,12)]
    52       8.218584       8.218584       8.218584    6[1-(0),8-(12),8-(12,12)]
    53       1.008565       1.008565       1.008565    6[1-(0),8-(12),8-(12,12)]
    54       1.406641       1.406641       1.406641    6[1-(0),8-(12),8-(12,12)]
    55       5.149325       5.149325       5.149325    6[1-(0),8-(12),8-(12,12)]
    56       2.098751       2.098751       2.098751    6[1-(0),8-(12),8-(12,12)]
    57        2.23318        2.23318        2.23318    6[1-(0),8-(12),8-(12,12)]
    58       3.301634       3.301634       3.301634    6[1-(0),8-(12),8-(12,12)]
    59       5.925515       5.925515       5.925515    6[1-(0),8-(12),8-(12,12)]
    60       6.323591       6.323591       6.323591    6[1-(0),8-(12),8-(12,12)]
    61       9.719237       9.719237       9.719237    8[6-(1,8),12-(8,8,8,8,8),12-(8,8,8,8,8)]
    62       9.776863       9.776863       9.776863    8[6-(1,8),12-(8,8,8,8,8)]
    63       2.486895       2.486895       2.486895    8[6-(1,8),12-(8,8,8,8,8),12-(8,8,8,8,8)]
    64       2.033159       2.033159       2.033159    8[6-(1,8),12-(8,8,8,8,8)]
    65       1.469676       1.469676       1.469676    8[6-(1,8),12-(8,8,8,8,8),12-(8,8,8,8,8)]
    66       3.635888       3.635888       3.635888    8[6-(1,8),12-(8,8,8,8,8)]
    67        1.91466        1.91466        1.91466    8[6-(1,8),12-(8,8,8,8,8),12-(8,8,8,8,8)]
    68       0.508904       0.508904       0.508904    8[6-(1,8),12-(8,8,8,8,8)]
    69       9.555306       9.555306       9.555306    8[6-(1,8),12-(8,8,8,8,8),12-(8,8,8,8,8)]
    70        8.81442        8.81442        8.81442    8[6-(1,8),12-(8,8,8,8,8)]
    71       8.986808       8.986808       8.986808    8[6-(1,8),12-(8,8,8,8,8),12-(8,8,8,8,8)]
    72       8.676745       8.676745       8.676745    8[6-(1,8),12-(8,8,8,8,8)]
    73       4.802287       4.802287       4.802287    8[6-(1,8),12-(8,8,8,8,8),12-(8,8,8,8,8)]
    74       4.859913       4.859913       4.859913    8[6-(1,8),12-(8,8,8,8,8)]
    75       7.403845       7.403845       7.403845    8[6-(1,8),12-(8,8,8,8,8),12-(8,8,8,8,8)]
    76       6.950109       6.950109       6.950109    8[6-(1,8),12-(8,8,8,8,8)]
    77       6.386626       6.386626       6.386626    8[6-(1,8),12-(8,8,8,8,8),12-(8,8,8,8,8)]
    78       8.552838       8.552838       8.552838    8[6-(1,8),12-(8,8,8,8,8)]
    79        6.83161        6.83161        6.83161    8[6-(1,8),12-(8,8,8,8,8),12-(8,8,8,8,8)]
    80       5.425854       5.425854       5.425854    8[6-(1,8),12-(8,8,8,8,8)]
    81       4.638356       4.638356       4.638356    8[6-(1,8),12-(8,8,8,8,8),12-(8,8,8,8,8)]
    82        3.89747        3.89747        3.89747    8[6-(1,8),12-(8,8,8,8,8)]
    83       4.069858       4.069858       4.069858    8[6-(1,8),12-(8,8,8,8,8),12-(8,8,8,8,8)]
    84       3.759795       3.759795       3.759795    8[6-(1,8),12-(8,8,8,8,8)]
    85       0.114663       0.114663       0.114663    8[6-(1,8),12-(8,8,8,8,8),12-(8,8,8,8,8)]
    86       0.057037       0.057037       0.057037    8[6-(1,8),12-(8,8,8,8,8)]
    87       7.347005       7.347005       7.347005    8[6-(1,8),12-(8,8,8,8,8),12-(8,8,8,8,8)]
    88       7.800741       7.800741       7.800741    8[6-(1,8),12-(8,8,8,8,8)]
    89       8.364224       8.364224       8.364224    8[6-(1,8),12-(8,8,8,8,8),12-(8,8,8,8,8)]
    90       6.198012       6.198012       6.198012    8[6-(1,8),12-(8,8,8,8,8)]
    91        7.91924        7.91924        7.91924    8[6-(1,8),12-(8,8,8,8,8),12-(8,8,8,8,8)]
    92       9.324996       9.324996       9.324996    8[6-(1,8),12-(8,8,8,8,8)]
    93       0.278594       0.278594       0.278594    8[6-(1,8),12-(8,8,8,8,8),12-(8,8,8,8,8)]
    94        1.01948        1.01948        1.01948    8[6-(1,8),12-(8,8,8,8,8)]
    95       0.847092       0.847092       0.847092    8[6-(1,8),12-(8,8,8,8,8),12-(8,8,8,8,8)]
    96       1.157155       1.157155       1.157155    8[6-(1,8),12-(8,8,8,8,8)]
    97       5.031613       5.031613       5.031613    8[6-(1,8),12-(8,8,8,8,8),12-(8,8,8,8,8)]
    98       4.973987       4.973987       4.973987    8[6-(1,8),12-(8,8,8,8,8)]
    99       2.430055       2.430055       2.430055    8[6-(1,8),12-(8,8,8,8,8),12-(8,8,8,8,8)]
   100       2.883791       2.883791       2.883791    8[6-(1,8),12-(8,8,8,8,8)]
   101       3.447274       3.447274       3.447274    8[6-(1,8),12-(8,8,8,8,8),12-(8,8,8,8,8)]
   102       1.281062       1.281062       1.281062    8[6-(1,8),12-(8,8,8,8,8)]
   103        3.00229        3.00229        3.00229    8[6-(1,8),12-(8,8,8,8,8),12-(8,8,8,8,8)]
   104       4.408046       4.408046       4.408046    8[6-(1,8),12-(8,8,8,8,8)]
   105       5.195544       5.195544       5.195544    8[6-(1,8),12-(8,8,8,8,8),12-(8,8,8,8,8)]
   106        5.93643        5.93643        5.93643    8[6-(1,8),12-(8,8,8,8,8)]
   107       5.764042       5.764042       5.764042    8[6-(1,8),12-(8,8,8,8,8),12-(8,8,8,8,8)]
   108       6.074105       6.074105       6.074105    8[6-(1,8),12-(8,8,8,8,8)]
