# Supplementary material for: A collection of forcefield precursors for metal–organic frameworks
Source: RSC Adv. 2019 Nov 13;9(63):36492–507. doi: 10.1039/c9ra07327b (PMC9075174; doi:10.1039/c9ra07327b)
Supplement: RA-009-C9RA07327B-s2836 [file RA-009-C9RA07327B-s2836.txt]

XEHSEJ_clean

9.983100    0.000000    0.000000
0.000000    11.376200    0.000000
0.000000    -0.315673    15.032486

     1       5.696557       5.696557       5.696557    12[8-(6,12),8-(6,12),8-(6,12),8-(6,12),8-(6,12),8-(6,12)]
     2       3.731084       3.731084       3.731084    12[8-(6),8-(6),8-(6,12),8-(6,12),8-(6,12),8-(6,12)]
     3       0.705007       0.705007       0.705007    12[8-(6,12),8-(6,12),8-(6,12),8-(6,12),8-(6,12),8-(6,12)]
     4       8.722634       8.722634       8.722634    12[8-(6),8-(6),8-(6,12),8-(6,12),8-(6,12),8-(6,12)]
     5       4.286543       4.286543       4.286543    12[8-(6,12),8-(6,12),8-(6,12),8-(6,12),8-(6,12),8-(6,12)]
     6       6.252016       6.252016       6.252016    12[8-(6),8-(6),8-(6,12),8-(6,12),8-(6,12),8-(6,12)]
     7       9.278093       9.278093       9.278093    12[8-(6,12),8-(6,12),8-(6,12),8-(6,12),8-(6,12),8-(6,12)]
     8       1.260466       1.260466       1.260466    12[8-(6),8-(6),8-(6,12),8-(6,12),8-(6,12),8-(6,12)]
     9        4.99155        4.99155        4.99155    12[8-(6),8-(6),8-(6),8-(6),8-(6,12),8-(6,12)]
    10            0.0            0.0            0.0    12[8-(6),8-(6),8-(6),8-(6),8-(6,12),8-(6,12)]
    11        4.99155        4.99155        4.99155    12[8-(6),8-(6),8-(6),8-(6),8-(6,12),8-(6,12)]
    12            0.0            0.0            0.0    12[8-(6),8-(6),8-(6),8-(6),8-(6,12),8-(6,12)]
    13       4.384578       4.384578       4.384578    1[6-(8,8)]
    14       8.670322       8.670322       8.670322    1[6-(8,8)]
    15        7.83873        7.83873        7.83873    1[6-(8,8)]
    16       7.172857       7.172857       7.172857    1[6-(8,8)]
    17       3.682766       3.682766       3.682766    1[6-(8,8)]
    18       2.704422       2.704422       2.704422    1[6-(8,8)]
    19       9.376128       9.376128       9.376128    1[6-(8,8)]
    20       3.678772       3.678772       3.678772    1[6-(8,8)]
    21        2.84718        2.84718        2.84718    1[6-(8,8)]
    22       2.181307       2.181307       2.181307    1[6-(8,8)]
    23       8.674316       8.674316       8.674316    1[6-(8,8)]
    24       7.695972       7.695972       7.695972    1[6-(8,8)]
    25       5.598522       5.598522       5.598522    1[6-(8,8)]
    26       1.312778       1.312778       1.312778    1[6-(8,8)]
    27        2.14437        2.14437        2.14437    1[6-(8,8)]
    28       2.810243       2.810243       2.810243    1[6-(8,8)]
    29       6.300334       6.300334       6.300334    1[6-(8,8)]
    30       7.278678       7.278678       7.278678    1[6-(8,8)]
    31       0.606972       0.606972       0.606972    1[6-(8,8)]
    32       6.304328       6.304328       6.304328    1[6-(8,8)]
    33        7.13592        7.13592        7.13592    1[6-(8,8)]
    34       7.801793       7.801793       7.801793    1[6-(8,8)]
    35       1.308784       1.308784       1.308784    1[6-(8,8)]
    36       2.287128       2.287128       2.287128    1[6-(8,8)]
    37       4.615986       4.615986       4.615986    6[1-(0),8-(12),8-(12,12)]
    38       7.765853       7.765853       7.765853    6[1-(0),8-(12),8-(12,12)]
    39       7.641065       7.641065       7.641065    6[1-(0),8-(12),8-(12,12)]
    40       6.504888       6.504888       6.504888    6[1-(0),8-(12),8-(12,12)]
    41       4.155965       4.155965       4.155965    6[1-(0),8-(12),8-(12,12)]
    42       3.439677       3.439677       3.439677    6[1-(0),8-(12),8-(12,12)]
    43       9.607536       9.607536       9.607536    6[1-(0),8-(12),8-(12,12)]
    44       2.774303       2.774303       2.774303    6[1-(0),8-(12),8-(12,12)]
    45       2.649515       2.649515       2.649515    6[1-(0),8-(12),8-(12,12)]
    46       1.513338       1.513338       1.513338    6[1-(0),8-(12),8-(12,12)]
    47       9.147515       9.147515       9.147515    6[1-(0),8-(12),8-(12,12)]
    48       8.431227       8.431227       8.431227    6[1-(0),8-(12),8-(12,12)]
    49       5.367114       5.367114       5.367114    6[1-(0),8-(12),8-(12,12)]
    50       2.217247       2.217247       2.217247    6[1-(0),8-(12),8-(12,12)]
    51       2.342035       2.342035       2.342035    6[1-(0),8-(12),8-(12,12)]
    52       3.478212       3.478212       3.478212    6[1-(0),8-(12),8-(12,12)]
    53       5.827135       5.827135       5.827135    6[1-(0),8-(12),8-(12,12)]
    54       6.543423       6.543423       6.543423    6[1-(0),8-(12),8-(12,12)]
    55       0.375564       0.375564       0.375564    6[1-(0),8-(12),8-(12,12)]
    56       7.208797       7.208797       7.208797    6[1-(0),8-(12),8-(12,12)]
    57       7.333585       7.333585       7.333585    6[1-(0),8-(12),8-(12,12)]
    58       8.469762       8.469762       8.469762    6[1-(0),8-(12),8-(12,12)]
    59       0.835585       0.835585       0.835585    6[1-(0),8-(12),8-(12,12)]
    60       1.551873       1.551873       1.551873    6[1-(0),8-(12),8-(12,12)]
    61       4.786996       4.786996       4.786996    8[6-(1,8),12-(8,8,8,8,8),12-(8,8,8,8,8)]
    62       4.724901       4.724901       4.724901    8[6-(1,8),12-(8,8,8,8,8)]
    63       7.448291       7.448291       7.448291    8[6-(1,8),12-(8,8,8,8,8),12-(8,8,8,8,8)]
    64       7.008236       7.008236       7.008236    8[6-(1,8),12-(8,8,8,8,8)]
    65       6.425023       6.425023       6.425023    8[6-(1,8),12-(8,8,8,8,8),12-(8,8,8,8,8)]
    66       8.585666       8.585666       8.585666    8[6-(1,8),12-(8,8,8,8,8)]
    67       6.847408       6.847408       6.847408    8[6-(1,8),12-(8,8,8,8,8),12-(8,8,8,8,8)]
    68       5.372206       5.372206       5.372206    8[6-(1,8),12-(8,8,8,8,8)]
    69       4.795781       4.795781       4.795781    8[6-(1,8),12-(8,8,8,8,8),12-(8,8,8,8,8)]
    70       4.095467       4.095467       4.095467    8[6-(1,8),12-(8,8,8,8,8)]
    71       4.053937       4.053937       4.053937    8[6-(1,8),12-(8,8,8,8,8),12-(8,8,8,8,8)]
    72       3.710419       3.710419       3.710419    8[6-(1,8),12-(8,8,8,8,8)]
    73       9.778546       9.778546       9.778546    8[6-(1,8),12-(8,8,8,8,8),12-(8,8,8,8,8)]
    74       9.716451       9.716451       9.716451    8[6-(1,8),12-(8,8,8,8,8)]
    75       2.456741       2.456741       2.456741    8[6-(1,8),12-(8,8,8,8,8),12-(8,8,8,8,8)]
    76       2.016686       2.016686       2.016686    8[6-(1,8),12-(8,8,8,8,8)]
    77       1.433473       1.433473       1.433473    8[6-(1,8),12-(8,8,8,8,8),12-(8,8,8,8,8)]
    78       3.594116       3.594116       3.594116    8[6-(1,8),12-(8,8,8,8,8)]
    79       1.855858       1.855858       1.855858    8[6-(1,8),12-(8,8,8,8,8),12-(8,8,8,8,8)]
    80       0.380656       0.380656       0.380656    8[6-(1,8),12-(8,8,8,8,8)]
    81       9.787331       9.787331       9.787331    8[6-(1,8),12-(8,8,8,8,8),12-(8,8,8,8,8)]
    82       9.087017       9.087017       9.087017    8[6-(1,8),12-(8,8,8,8,8)]
    83       9.045487       9.045487       9.045487    8[6-(1,8),12-(8,8,8,8,8),12-(8,8,8,8,8)]
    84       8.701969       8.701969       8.701969    8[6-(1,8),12-(8,8,8,8,8)]
    85       5.196104       5.196104       5.196104    8[6-(1,8),12-(8,8,8,8,8),12-(8,8,8,8,8)]
    86       5.258199       5.258199       5.258199    8[6-(1,8),12-(8,8,8,8,8)]
    87       2.534809       2.534809       2.534809    8[6-(1,8),12-(8,8,8,8,8),12-(8,8,8,8,8)]
    88       2.974864       2.974864       2.974864    8[6-(1,8),12-(8,8,8,8,8)]
    89       3.558077       3.558077       3.558077    8[6-(1,8),12-(8,8,8,8,8),12-(8,8,8,8,8)]
    90       1.397434       1.397434       1.397434    8[6-(1,8),12-(8,8,8,8,8)]
    91       3.135692       3.135692       3.135692    8[6-(1,8),12-(8,8,8,8,8),12-(8,8,8,8,8)]
    92       4.610894       4.610894       4.610894    8[6-(1,8),12-(8,8,8,8,8)]
    93       5.187319       5.187319       5.187319    8[6-(1,8),12-(8,8,8,8,8),12-(8,8,8,8,8)]
    94       5.887633       5.887633       5.887633    8[6-(1,8),12-(8,8,8,8,8)]
    95       5.929163       5.929163       5.929163    8[6-(1,8),12-(8,8,8,8,8),12-(8,8,8,8,8)]
    96       6.272681       6.272681       6.272681    8[6-(1,8),12-(8,8,8,8,8)]
    97       0.204554       0.204554       0.204554    8[6-(1,8),12-(8,8,8,8,8),12-(8,8,8,8,8)]
    98       0.266649       0.266649       0.266649    8[6-(1,8),12-(8,8,8,8,8)]
    99       7.526359       7.526359       7.526359    8[6-(1,8),12-(8,8,8,8,8),12-(8,8,8,8,8)]
   100       7.966414       7.966414       7.966414    8[6-(1,8),12-(8,8,8,8,8)]
   101       8.549627       8.549627       8.549627    8[6-(1,8),12-(8,8,8,8,8),12-(8,8,8,8,8)]
   102       6.388984       6.388984       6.388984    8[6-(1,8),12-(8,8,8,8,8)]
   103       8.127242       8.127242       8.127242    8[6-(1,8),12-(8,8,8,8,8),12-(8,8,8,8,8)]
   104       9.602444       9.602444       9.602444    8[6-(1,8),12-(8,8,8,8,8)]
   105       0.195769       0.195769       0.195769    8[6-(1,8),12-(8,8,8,8,8),12-(8,8,8,8,8)]
   106       0.896083       0.896083       0.896083    8[6-(1,8),12-(8,8,8,8,8)]
   107       0.937613       0.937613       0.937613    8[6-(1,8),12-(8,8,8,8,8),12-(8,8,8,8,8)]
   108       1.281131       1.281131       1.281131    8[6-(1,8),12-(8,8,8,8,8)]
