# Supplementary material for: A collection of forcefield precursors for metal–organic frameworks
Source: RSC Adv. 2019 Nov 13;9(63):36492–507. doi: 10.1039/c9ra07327b (PMC9075174; doi:10.1039/c9ra07327b)
Supplement: RA-009-C9RA07327B-s2837 [file RA-009-C9RA07327B-s2837.txt]

XEHSIN_clean

9.818400    0.000000    0.000000
0.000000    11.296200    0.000000
0.000000    -0.423004    14.578564

     1       5.690745       5.690745       5.690745    12[8-(6,12),8-(6,12),8-(6,12),8-(6,12),8-(6,12),8-(6,12)]
     2       3.817983       3.817983       3.817983    12[8-(6),8-(6),8-(6,12),8-(6,12),8-(6,12),8-(6,12)]
     3       0.781545       0.781545       0.781545    12[8-(6,12),8-(6,12),8-(6,12),8-(6,12),8-(6,12),8-(6,12)]
     4       8.727183       8.727183       8.727183    12[8-(6),8-(6),8-(6,12),8-(6,12),8-(6,12),8-(6,12)]
     5       4.127655       4.127655       4.127655    12[8-(6,12),8-(6,12),8-(6,12),8-(6,12),8-(6,12),8-(6,12)]
     6       6.000417       6.000417       6.000417    12[8-(6),8-(6),8-(6,12),8-(6,12),8-(6,12),8-(6,12)]
     7       9.036855       9.036855       9.036855    12[8-(6,12),8-(6,12),8-(6,12),8-(6,12),8-(6,12),8-(6,12)]
     8       1.091217       1.091217       1.091217    12[8-(6),8-(6),8-(6,12),8-(6,12),8-(6,12),8-(6,12)]
     9         4.9092         4.9092         4.9092    12[8-(6),8-(6),8-(6),8-(6),8-(6,12),8-(6,12)]
    10            0.0            0.0            0.0    12[8-(6),8-(6),8-(6),8-(6),8-(6,12),8-(6,12)]
    11         4.9092         4.9092         4.9092    12[8-(6),8-(6),8-(6),8-(6),8-(6,12),8-(6,12)]
    12            0.0            0.0            0.0    12[8-(6),8-(6),8-(6),8-(6),8-(6,12),8-(6,12)]
    13       4.467372       4.467372       4.467372    1[6-(8,8)]
    14       8.651974       8.651974       8.651974    1[6-(8,8)]
    15        7.80661        7.80661        7.80661    1[6-(8,8)]
    16       7.275434       7.275434       7.275434    1[6-(8,8)]
    17       3.363784       3.363784       3.363784    1[6-(8,8)]
    18       2.944538       2.944538       2.944538    1[6-(8,8)]
    19       9.376572       9.376572       9.376572    1[6-(8,8)]
    20       3.742774       3.742774       3.742774    1[6-(8,8)]
    21        2.89741        2.89741        2.89741    1[6-(8,8)]
    22       2.366234       2.366234       2.366234    1[6-(8,8)]
    23       8.272984       8.272984       8.272984    1[6-(8,8)]
    24       7.853738       7.853738       7.853738    1[6-(8,8)]
    25       5.351028       5.351028       5.351028    1[6-(8,8)]
    26       1.166426       1.166426       1.166426    1[6-(8,8)]
    27        2.01179        2.01179        2.01179    1[6-(8,8)]
    28       2.542966       2.542966       2.542966    1[6-(8,8)]
    29       6.454616       6.454616       6.454616    1[6-(8,8)]
    30       6.873862       6.873862       6.873862    1[6-(8,8)]
    31       0.441828       0.441828       0.441828    1[6-(8,8)]
    32       6.075626       6.075626       6.075626    1[6-(8,8)]
    33        6.92099        6.92099        6.92099    1[6-(8,8)]
    34       7.452166       7.452166       7.452166    1[6-(8,8)]
    35       1.545416       1.545416       1.545416    1[6-(8,8)]
    36       1.964662       1.964662       1.964662    1[6-(8,8)]
    37       4.707923       4.707923       4.707923    6[1-(0),8-(12),8-(12,12)]
    38       7.731008       7.731008       7.731008    6[1-(0),8-(12),8-(12,12)]
    39        7.62006        7.62006        7.62006    6[1-(0),8-(12),8-(12,12)]
    40       6.585201       6.585201       6.585201    6[1-(0),8-(12),8-(12,12)]
    41       3.929324       3.929324       3.929324    6[1-(0),8-(12),8-(12,12)]
    42       3.581752       3.581752       3.581752    6[1-(0),8-(12),8-(12,12)]
    43       9.617123       9.617123       9.617123    6[1-(0),8-(12),8-(12,12)]
    44       2.821808       2.821808       2.821808    6[1-(0),8-(12),8-(12,12)]
    45        2.71086        2.71086        2.71086    6[1-(0),8-(12),8-(12,12)]
    46       1.676001       1.676001       1.676001    6[1-(0),8-(12),8-(12,12)]
    47       8.838524       8.838524       8.838524    6[1-(0),8-(12),8-(12,12)]
    48       8.490952       8.490952       8.490952    6[1-(0),8-(12),8-(12,12)]
    49       5.110477       5.110477       5.110477    6[1-(0),8-(12),8-(12,12)]
    50       2.087392       2.087392       2.087392    6[1-(0),8-(12),8-(12,12)]
    51        2.19834        2.19834        2.19834    6[1-(0),8-(12),8-(12,12)]
    52       3.233199       3.233199       3.233199    6[1-(0),8-(12),8-(12,12)]
    53       5.889076       5.889076       5.889076    6[1-(0),8-(12),8-(12,12)]
    54       6.236648       6.236648       6.236648    6[1-(0),8-(12),8-(12,12)]
    55       0.201277       0.201277       0.201277    6[1-(0),8-(12),8-(12,12)]
    56       6.996592       6.996592       6.996592    6[1-(0),8-(12),8-(12,12)]
    57        7.10754        7.10754        7.10754    6[1-(0),8-(12),8-(12,12)]
    58       8.142399       8.142399       8.142399    6[1-(0),8-(12),8-(12,12)]
    59       0.979876       0.979876       0.979876    6[1-(0),8-(12),8-(12,12)]
    60       1.327448       1.327448       1.327448    6[1-(0),8-(12),8-(12,12)]
    61       4.846951       4.846951       4.846951    8[6-(1,8),12-(8,8,8,8,8),12-(8,8,8,8,8)]
    62       4.858832       4.858832       4.858832    8[6-(1,8),12-(8,8,8,8,8)]
    63       7.424085       7.424085       7.424085    8[6-(1,8),12-(8,8,8,8,8),12-(8,8,8,8,8)]
    64       6.940823       6.940823       6.940823    8[6-(1,8),12-(8,8,8,8,8)]
    65       6.402579       6.402579       6.402579    8[6-(1,8),12-(8,8,8,8,8),12-(8,8,8,8,8)]
    66       8.579907       8.579907       8.579907    8[6-(1,8),12-(8,8,8,8,8)]
    67       6.879851       6.879851       6.879851    8[6-(1,8),12-(8,8,8,8,8),12-(8,8,8,8,8)]
    68       5.476409       5.476409       5.476409    8[6-(1,8),12-(8,8,8,8,8)]
    69       4.657554       4.657554       4.657554    8[6-(1,8),12-(8,8,8,8,8),12-(8,8,8,8,8)]
    70        3.89545        3.89545        3.89545    8[6-(1,8),12-(8,8,8,8,8)]
    71       4.112535       4.112535       4.112535    8[6-(1,8),12-(8,8,8,8,8),12-(8,8,8,8,8)]
    72        3.82191        3.82191        3.82191    8[6-(1,8),12-(8,8,8,8,8)]
    73       9.756151       9.756151       9.756151    8[6-(1,8),12-(8,8,8,8,8),12-(8,8,8,8,8)]
    74       9.768032       9.768032       9.768032    8[6-(1,8),12-(8,8,8,8,8)]
    75       2.514885       2.514885       2.514885    8[6-(1,8),12-(8,8,8,8,8),12-(8,8,8,8,8)]
    76       2.031623       2.031623       2.031623    8[6-(1,8),12-(8,8,8,8,8)]
    77       1.493379       1.493379       1.493379    8[6-(1,8),12-(8,8,8,8,8),12-(8,8,8,8,8)]
    78       3.670707       3.670707       3.670707    8[6-(1,8),12-(8,8,8,8,8)]
    79       1.970651       1.970651       1.970651    8[6-(1,8),12-(8,8,8,8,8),12-(8,8,8,8,8)]
    80       0.567209       0.567209       0.567209    8[6-(1,8),12-(8,8,8,8,8)]
    81       9.566754       9.566754       9.566754    8[6-(1,8),12-(8,8,8,8,8),12-(8,8,8,8,8)]
    82        8.80465        8.80465        8.80465    8[6-(1,8),12-(8,8,8,8,8)]
    83       9.021735       9.021735       9.021735    8[6-(1,8),12-(8,8,8,8,8),12-(8,8,8,8,8)]
    84        8.73111        8.73111        8.73111    8[6-(1,8),12-(8,8,8,8,8)]
    85       4.971449       4.971449       4.971449    8[6-(1,8),12-(8,8,8,8,8),12-(8,8,8,8,8)]
    86       4.959568       4.959568       4.959568    8[6-(1,8),12-(8,8,8,8,8)]
    87       2.394315       2.394315       2.394315    8[6-(1,8),12-(8,8,8,8,8),12-(8,8,8,8,8)]
    88       2.877577       2.877577       2.877577    8[6-(1,8),12-(8,8,8,8,8)]
    89       3.415821       3.415821       3.415821    8[6-(1,8),12-(8,8,8,8,8),12-(8,8,8,8,8)]
    90       1.238493       1.238493       1.238493    8[6-(1,8),12-(8,8,8,8,8)]
    91       2.938549       2.938549       2.938549    8[6-(1,8),12-(8,8,8,8,8),12-(8,8,8,8,8)]
    92       4.341991       4.341991       4.341991    8[6-(1,8),12-(8,8,8,8,8)]
    93       5.160846       5.160846       5.160846    8[6-(1,8),12-(8,8,8,8,8),12-(8,8,8,8,8)]
    94        5.92295        5.92295        5.92295    8[6-(1,8),12-(8,8,8,8,8)]
    95       5.705865       5.705865       5.705865    8[6-(1,8),12-(8,8,8,8,8),12-(8,8,8,8,8)]
    96        5.99649        5.99649        5.99649    8[6-(1,8),12-(8,8,8,8,8)]
    97       0.062249       0.062249       0.062249    8[6-(1,8),12-(8,8,8,8,8),12-(8,8,8,8,8)]
    98       0.050368       0.050368       0.050368    8[6-(1,8),12-(8,8,8,8,8)]
    99       7.303515       7.303515       7.303515    8[6-(1,8),12-(8,8,8,8,8),12-(8,8,8,8,8)]
   100       7.786777       7.786777       7.786777    8[6-(1,8),12-(8,8,8,8,8)]
   101       8.325021       8.325021       8.325021    8[6-(1,8),12-(8,8,8,8,8),12-(8,8,8,8,8)]
   102       6.147693       6.147693       6.147693    8[6-(1,8),12-(8,8,8,8,8)]
   103       7.847749       7.847749       7.847749    8[6-(1,8),12-(8,8,8,8,8),12-(8,8,8,8,8)]
   104       9.251191       9.251191       9.251191    8[6-(1,8),12-(8,8,8,8,8)]
   105       0.251646       0.251646       0.251646    8[6-(1,8),12-(8,8,8,8,8),12-(8,8,8,8,8)]
   106        1.01375        1.01375        1.01375    8[6-(1,8),12-(8,8,8,8,8)]
   107       0.796665       0.796665       0.796665    8[6-(1,8),12-(8,8,8,8,8),12-(8,8,8,8,8)]
   108        1.08729        1.08729        1.08729    8[6-(1,8),12-(8,8,8,8,8)]
