# Supplementary material for: A collection of forcefield precursors for metal–organic frameworks
Source: RSC Adv. 2019 Nov 13;9(63):36492–507. doi: 10.1039/c9ra07327b (PMC9075174; doi:10.1039/c9ra07327b)
Supplement: RA-009-C9RA07327B-s2838 [file RA-009-C9RA07327B-s2838.txt]

XEHSOT_clean

9.817900    0.000000    0.000000
0.000000    11.288800    0.000000
0.000000    -0.411745    14.540672

     1       5.706851       5.706851       5.706851    12[8-(6,12),8-(6,12),8-(6,12),8-(6,12),8-(6,12),8-(6,12)]
     2       3.840762       3.840762       3.840762    12[8-(6),8-(6),8-(6,12),8-(6,12),8-(6,12),8-(6,12)]
     3       0.797901       0.797901       0.797901    12[8-(6,12),8-(6,12),8-(6,12),8-(6,12),8-(6,12),8-(6,12)]
     4       8.749712       8.749712       8.749712    12[8-(6),8-(6),8-(6,12),8-(6,12),8-(6,12),8-(6,12)]
     5       4.111049       4.111049       4.111049    12[8-(6,12),8-(6,12),8-(6,12),8-(6,12),8-(6,12),8-(6,12)]
     6       5.977138       5.977138       5.977138    12[8-(6),8-(6),8-(6,12),8-(6,12),8-(6,12),8-(6,12)]
     7       9.019999       9.019999       9.019999    12[8-(6,12),8-(6,12),8-(6,12),8-(6,12),8-(6,12),8-(6,12)]
     8       1.068188       1.068188       1.068188    12[8-(6),8-(6),8-(6,12),8-(6,12),8-(6,12),8-(6,12)]
     9        4.90895        4.90895        4.90895    12[8-(6),8-(6),8-(6),8-(6),8-(6,12),8-(6,12)]
    10            0.0            0.0            0.0    12[8-(6),8-(6),8-(6),8-(6),8-(6,12),8-(6,12)]
    11        4.90895        4.90895        4.90895    12[8-(6),8-(6),8-(6),8-(6),8-(6,12),8-(6,12)]
    12            0.0            0.0            0.0    12[8-(6),8-(6),8-(6),8-(6),8-(6,12),8-(6,12)]
    13       4.554524       4.554524       4.554524    1[6-(8,8)]
    14       8.664297       8.664297       8.664297    1[6-(8,8)]
    15       7.817994       7.817994       7.817994    1[6-(8,8)]
    16       7.285864       7.285864       7.285864    1[6-(8,8)]
    17        3.34594        3.34594        3.34594    1[6-(8,8)]
    18       3.018022       3.018022       3.018022    1[6-(8,8)]
    19       9.463474       9.463474       9.463474    1[6-(8,8)]
    20       3.755347       3.755347       3.755347    1[6-(8,8)]
    21       2.909044       2.909044       2.909044    1[6-(8,8)]
    22       2.376914       2.376914       2.376914    1[6-(8,8)]
    23        8.25489        8.25489        8.25489    1[6-(8,8)]
    24       7.926972       7.926972       7.926972    1[6-(8,8)]
    25       5.263376       5.263376       5.263376    1[6-(8,8)]
    26       1.153603       1.153603       1.153603    1[6-(8,8)]
    27       1.999906       1.999906       1.999906    1[6-(8,8)]
    28       2.532036       2.532036       2.532036    1[6-(8,8)]
    29        6.47196        6.47196        6.47196    1[6-(8,8)]
    30       6.799878       6.799878       6.799878    1[6-(8,8)]
    31       0.354426       0.354426       0.354426    1[6-(8,8)]
    32       6.062553       6.062553       6.062553    1[6-(8,8)]
    33       6.908856       6.908856       6.908856    1[6-(8,8)]
    34       7.440986       7.440986       7.440986    1[6-(8,8)]
    35        1.56301        1.56301        1.56301    1[6-(8,8)]
    36       1.890928       1.890928       1.890928    1[6-(8,8)]
    37       4.762663       4.762663       4.762663    6[1-(0),8-(12),8-(12,12)]
    38       7.745341       7.745341       7.745341    6[1-(0),8-(12),8-(12,12)]
    39       7.636363       7.636363       7.636363    6[1-(0),8-(12),8-(12,12)]
    40       6.606465       6.606465       6.606465    6[1-(0),8-(12),8-(12,12)]
    41       3.915379       3.915379       3.915379    6[1-(0),8-(12),8-(12,12)]
    42       3.626732       3.626732       3.626732    6[1-(0),8-(12),8-(12,12)]
    43       9.671613       9.671613       9.671613    6[1-(0),8-(12),8-(12,12)]
    44       2.836391       2.836391       2.836391    6[1-(0),8-(12),8-(12,12)]
    45       2.727413       2.727413       2.727413    6[1-(0),8-(12),8-(12,12)]
    46       1.697515       1.697515       1.697515    6[1-(0),8-(12),8-(12,12)]
    47       8.824329       8.824329       8.824329    6[1-(0),8-(12),8-(12,12)]
    48       8.535682       8.535682       8.535682    6[1-(0),8-(12),8-(12,12)]
    49       5.055237       5.055237       5.055237    6[1-(0),8-(12),8-(12,12)]
    50       2.072559       2.072559       2.072559    6[1-(0),8-(12),8-(12,12)]
    51       2.181537       2.181537       2.181537    6[1-(0),8-(12),8-(12,12)]
    52       3.211435       3.211435       3.211435    6[1-(0),8-(12),8-(12,12)]
    53       5.902521       5.902521       5.902521    6[1-(0),8-(12),8-(12,12)]
    54       6.191168       6.191168       6.191168    6[1-(0),8-(12),8-(12,12)]
    55       0.146287       0.146287       0.146287    6[1-(0),8-(12),8-(12,12)]
    56       6.981509       6.981509       6.981509    6[1-(0),8-(12),8-(12,12)]
    57       7.090487       7.090487       7.090487    6[1-(0),8-(12),8-(12,12)]
    58       8.120385       8.120385       8.120385    6[1-(0),8-(12),8-(12,12)]
    59       0.993571       0.993571       0.993571    6[1-(0),8-(12),8-(12,12)]
    60       1.282218       1.282218       1.282218    6[1-(0),8-(12),8-(12,12)]
    61       4.879104       4.879104       4.879104    8[6-(1,8),12-(8,8,8,8,8),12-(8,8,8,8,8)]
    62        4.89815        4.89815        4.89815    8[6-(1,8),12-(8,8,8,8,8)]
    63       7.446484       7.446484       7.446484    8[6-(1,8),12-(8,8,8,8,8),12-(8,8,8,8,8)]
    64       6.940274       6.940274       6.940274    8[6-(1,8),12-(8,8,8,8,8)]
    65       6.415114       6.415114       6.415114    8[6-(1,8),12-(8,8,8,8,8),12-(8,8,8,8,8)]
    66       8.603818       8.603818       8.603818    8[6-(1,8),12-(8,8,8,8,8)]
    67       6.904045       6.904045       6.904045    8[6-(1,8),12-(8,8,8,8,8),12-(8,8,8,8,8)]
    68       5.508922       5.508922       5.508922    8[6-(1,8),12-(8,8,8,8,8)]
    69       4.655255       4.655255       4.655255    8[6-(1,8),12-(8,8,8,8,8),12-(8,8,8,8,8)]
    70       3.875125       3.875125       3.875125    8[6-(1,8),12-(8,8,8,8,8)]
    71       4.123518       4.123518       4.123518    8[6-(1,8),12-(8,8,8,8,8),12-(8,8,8,8,8)]
    72       3.859416       3.859416       3.859416    8[6-(1,8),12-(8,8,8,8,8)]
    73      -0.029846      -0.029846      -0.029846    8[6-(1,8),12-(8,8,8,8,8),12-(8,8,8,8,8)]
    74        -0.0108        -0.0108        -0.0108    8[6-(1,8),12-(8,8,8,8,8)]
    75       2.537534       2.537534       2.537534    8[6-(1,8),12-(8,8,8,8,8),12-(8,8,8,8,8)]
    76       2.031324       2.031324       2.031324    8[6-(1,8),12-(8,8,8,8,8)]
    77       1.506164       1.506164       1.506164    8[6-(1,8),12-(8,8,8,8,8),12-(8,8,8,8,8)]
    78       3.694868       3.694868       3.694868    8[6-(1,8),12-(8,8,8,8,8)]
    79       1.995095       1.995095       1.995095    8[6-(1,8),12-(8,8,8,8,8),12-(8,8,8,8,8)]
    80       0.599972       0.599972       0.599972    8[6-(1,8),12-(8,8,8,8,8)]
    81       9.564205       9.564205       9.564205    8[6-(1,8),12-(8,8,8,8,8),12-(8,8,8,8,8)]
    82       8.784075       8.784075       8.784075    8[6-(1,8),12-(8,8,8,8,8)]
    83       9.032468       9.032468       9.032468    8[6-(1,8),12-(8,8,8,8,8),12-(8,8,8,8,8)]
    84       8.768366       8.768366       8.768366    8[6-(1,8),12-(8,8,8,8,8)]
    85       4.938796       4.938796       4.938796    8[6-(1,8),12-(8,8,8,8,8),12-(8,8,8,8,8)]
    86        4.91975        4.91975        4.91975    8[6-(1,8),12-(8,8,8,8,8)]
    87       2.371416       2.371416       2.371416    8[6-(1,8),12-(8,8,8,8,8),12-(8,8,8,8,8)]
    88       2.877626       2.877626       2.877626    8[6-(1,8),12-(8,8,8,8,8)]
    89       3.402786       3.402786       3.402786    8[6-(1,8),12-(8,8,8,8,8),12-(8,8,8,8,8)]
    90       1.214082       1.214082       1.214082    8[6-(1,8),12-(8,8,8,8,8)]
    91       2.913855       2.913855       2.913855    8[6-(1,8),12-(8,8,8,8,8),12-(8,8,8,8,8)]
    92       4.308978       4.308978       4.308978    8[6-(1,8),12-(8,8,8,8,8)]
    93       5.162645       5.162645       5.162645    8[6-(1,8),12-(8,8,8,8,8),12-(8,8,8,8,8)]
    94       5.942775       5.942775       5.942775    8[6-(1,8),12-(8,8,8,8,8)]
    95       5.694382       5.694382       5.694382    8[6-(1,8),12-(8,8,8,8,8),12-(8,8,8,8,8)]
    96       5.958484       5.958484       5.958484    8[6-(1,8),12-(8,8,8,8,8)]
    97       0.029846       0.029846       0.029846    8[6-(1,8),12-(8,8,8,8,8),12-(8,8,8,8,8)]
    98         0.0108         0.0108         0.0108    8[6-(1,8),12-(8,8,8,8,8)]
    99       7.280366       7.280366       7.280366    8[6-(1,8),12-(8,8,8,8,8),12-(8,8,8,8,8)]
   100       7.786576       7.786576       7.786576    8[6-(1,8),12-(8,8,8,8,8)]
   101       8.311736       8.311736       8.311736    8[6-(1,8),12-(8,8,8,8,8),12-(8,8,8,8,8)]
   102       6.123032       6.123032       6.123032    8[6-(1,8),12-(8,8,8,8,8)]
   103       7.822805       7.822805       7.822805    8[6-(1,8),12-(8,8,8,8,8),12-(8,8,8,8,8)]
   104       9.217928       9.217928       9.217928    8[6-(1,8),12-(8,8,8,8,8)]
   105       0.253695       0.253695       0.253695    8[6-(1,8),12-(8,8,8,8,8),12-(8,8,8,8,8)]
   106       1.033825       1.033825       1.033825    8[6-(1,8),12-(8,8,8,8,8)]
   107       0.785432       0.785432       0.785432    8[6-(1,8),12-(8,8,8,8,8),12-(8,8,8,8,8)]
   108       1.049534       1.049534       1.049534    8[6-(1,8),12-(8,8,8,8,8)]
