# Supplementary material for: A collection of forcefield precursors for metal–organic frameworks
Source: RSC Adv. 2019 Nov 13;9(63):36492–507. doi: 10.1039/c9ra07327b (PMC9075174; doi:10.1039/c9ra07327b)
Supplement: RA-009-C9RA07327B-s2839 [file RA-009-C9RA07327B-s2839.txt]

XEHSUZ_clean

9.904700    0.000000    0.000000
0.000000    11.400700    0.000000
0.000000    -0.334088    14.531860

     1       5.736802       5.736802       5.736802    12[8-(6,12),8-(6,12),8-(6,12),8-(6,12),8-(6,12),8-(6,12)]
     2       3.839359       3.839359       3.839359    12[8-(6),8-(6),8-(6,12),8-(6,12),8-(6,12),8-(6,12)]
     3       0.784452       0.784452       0.784452    12[8-(6,12),8-(6,12),8-(6,12),8-(6,12),8-(6,12),8-(6,12)]
     4       8.791709       8.791709       8.791709    12[8-(6),8-(6),8-(6,12),8-(6,12),8-(6,12),8-(6,12)]
     5       4.167898       4.167898       4.167898    12[8-(6,12),8-(6,12),8-(6,12),8-(6,12),8-(6,12),8-(6,12)]
     6       6.065341       6.065341       6.065341    12[8-(6),8-(6),8-(6,12),8-(6,12),8-(6,12),8-(6,12)]
     7       9.120248       9.120248       9.120248    12[8-(6,12),8-(6,12),8-(6,12),8-(6,12),8-(6,12),8-(6,12)]
     8       1.112991       1.112991       1.112991    12[8-(6),8-(6),8-(6,12),8-(6,12),8-(6,12),8-(6,12)]
     9        4.95235        4.95235        4.95235    12[8-(6),8-(6),8-(6),8-(6),8-(6,12),8-(6,12)]
    10            0.0            0.0            0.0    12[8-(6),8-(6),8-(6),8-(6),8-(6,12),8-(6,12)]
    11        4.95235        4.95235        4.95235    12[8-(6),8-(6),8-(6),8-(6),8-(6,12),8-(6,12)]
    12            0.0            0.0            0.0    12[8-(6),8-(6),8-(6),8-(6),8-(6,12),8-(6,12)]
    13       4.585876       4.585876       4.585876    1[6-(8,8)]
    14       8.691374       8.691374       8.691374    1[6-(8,8)]
    15       7.794008       7.794008       7.794008    1[6-(8,8)]
    16       7.326507       7.326507       7.326507    1[6-(8,8)]
    17       3.444855       3.444855       3.444855    1[6-(8,8)]
    18       2.889201       2.889201       2.889201    1[6-(8,8)]
    19       9.538226       9.538226       9.538226    1[6-(8,8)]
    20       3.739024       3.739024       3.739024    1[6-(8,8)]
    21       2.841658       2.841658       2.841658    1[6-(8,8)]
    22       2.374157       2.374157       2.374157    1[6-(8,8)]
    23       8.397205       8.397205       8.397205    1[6-(8,8)]
    24       7.841551       7.841551       7.841551    1[6-(8,8)]
    25       5.318824       5.318824       5.318824    1[6-(8,8)]
    26       1.213326       1.213326       1.213326    1[6-(8,8)]
    27       2.110692       2.110692       2.110692    1[6-(8,8)]
    28       2.578193       2.578193       2.578193    1[6-(8,8)]
    29       6.459845       6.459845       6.459845    1[6-(8,8)]
    30       7.015499       7.015499       7.015499    1[6-(8,8)]
    31       0.366474       0.366474       0.366474    1[6-(8,8)]
    32       6.165676       6.165676       6.165676    1[6-(8,8)]
    33       7.063042       7.063042       7.063042    1[6-(8,8)]
    34       7.530543       7.530543       7.530543    1[6-(8,8)]
    35       1.507495       1.507495       1.507495    1[6-(8,8)]
    36       2.063149       2.063149       2.063149    1[6-(8,8)]
    37       4.782782       4.782782       4.782782    6[1-(0),8-(12),8-(12,12)]
    38       7.789948       7.789948       7.789948    6[1-(0),8-(12),8-(12,12)]
    39       7.639099       7.639099       7.639099    6[1-(0),8-(12),8-(12,12)]
    40       6.641795       6.641795       6.641795    6[1-(0),8-(12),8-(12,12)]
    41       4.002489       4.002489       4.002489    6[1-(0),8-(12),8-(12,12)]
    42       3.555391       3.555391       3.555391    6[1-(0),8-(12),8-(12,12)]
    43       9.735132       9.735132       9.735132    6[1-(0),8-(12),8-(12,12)]
    44       2.837598       2.837598       2.837598    6[1-(0),8-(12),8-(12,12)]
    45       2.686749       2.686749       2.686749    6[1-(0),8-(12),8-(12,12)]
    46       1.689445       1.689445       1.689445    6[1-(0),8-(12),8-(12,12)]
    47       8.954839       8.954839       8.954839    6[1-(0),8-(12),8-(12,12)]
    48       8.507741       8.507741       8.507741    6[1-(0),8-(12),8-(12,12)]
    49       5.121918       5.121918       5.121918    6[1-(0),8-(12),8-(12,12)]
    50       2.114752       2.114752       2.114752    6[1-(0),8-(12),8-(12,12)]
    51       2.265601       2.265601       2.265601    6[1-(0),8-(12),8-(12,12)]
    52       3.262905       3.262905       3.262905    6[1-(0),8-(12),8-(12,12)]
    53       5.902211       5.902211       5.902211    6[1-(0),8-(12),8-(12,12)]
    54       6.349309       6.349309       6.349309    6[1-(0),8-(12),8-(12,12)]
    55       0.169568       0.169568       0.169568    6[1-(0),8-(12),8-(12,12)]
    56       7.067102       7.067102       7.067102    6[1-(0),8-(12),8-(12,12)]
    57       7.217951       7.217951       7.217951    6[1-(0),8-(12),8-(12,12)]
    58       8.215255       8.215255       8.215255    6[1-(0),8-(12),8-(12,12)]
    59       0.949861       0.949861       0.949861    6[1-(0),8-(12),8-(12,12)]
    60       1.396959       1.396959       1.396959    6[1-(0),8-(12),8-(12,12)]
    61       4.885493       4.885493       4.885493    8[6-(1,8),12-(8,8,8,8,8),12-(8,8,8,8,8)]
    62       4.921645       4.921645       4.921645    8[6-(1,8),12-(8,8,8,8,8)]
    63       7.493104       7.493104       7.493104    8[6-(1,8),12-(8,8,8,8,8),12-(8,8,8,8,8)]
    64       6.984101       6.984101       6.984101    8[6-(1,8),12-(8,8,8,8,8)]
    65       6.436173       6.436173       6.436173    8[6-(1,8),12-(8,8,8,8,8),12-(8,8,8,8,8)]
    66       8.619961       8.619961       8.619961    8[6-(1,8),12-(8,8,8,8,8)]
    67       6.930517       6.930517       6.930517    8[6-(1,8),12-(8,8,8,8,8),12-(8,8,8,8,8)]
    68       5.528209       5.528209       5.528209    8[6-(1,8),12-(8,8,8,8,8)]
    69        4.70711        4.70711        4.70711    8[6-(1,8),12-(8,8,8,8,8),12-(8,8,8,8,8)]
    70       4.005659       4.005659       4.005659    8[6-(1,8),12-(8,8,8,8,8)]
    71        4.16245        4.16245        4.16245    8[6-(1,8),12-(8,8,8,8,8),12-(8,8,8,8,8)]
    72       3.771314       3.771314       3.771314    8[6-(1,8),12-(8,8,8,8,8)]
    73       9.837843       9.837843       9.837843    8[6-(1,8),12-(8,8,8,8,8),12-(8,8,8,8,8)]
    74      -0.030705      -0.030705      -0.030705    8[6-(1,8),12-(8,8,8,8,8)]
    75       2.540754       2.540754       2.540754    8[6-(1,8),12-(8,8,8,8,8),12-(8,8,8,8,8)]
    76       2.031751       2.031751       2.031751    8[6-(1,8),12-(8,8,8,8,8)]
    77       1.483823       1.483823       1.483823    8[6-(1,8),12-(8,8,8,8,8),12-(8,8,8,8,8)]
    78       3.667611       3.667611       3.667611    8[6-(1,8),12-(8,8,8,8,8)]
    79       1.978167       1.978167       1.978167    8[6-(1,8),12-(8,8,8,8,8),12-(8,8,8,8,8)]
    80       0.575859       0.575859       0.575859    8[6-(1,8),12-(8,8,8,8,8)]
    81        9.65946        9.65946        9.65946    8[6-(1,8),12-(8,8,8,8,8),12-(8,8,8,8,8)]
    82       8.958009       8.958009       8.958009    8[6-(1,8),12-(8,8,8,8,8)]
    83         9.1148         9.1148         9.1148    8[6-(1,8),12-(8,8,8,8,8),12-(8,8,8,8,8)]
    84       8.723664       8.723664       8.723664    8[6-(1,8),12-(8,8,8,8,8)]
    85       5.019207       5.019207       5.019207    8[6-(1,8),12-(8,8,8,8,8),12-(8,8,8,8,8)]
    86       4.983055       4.983055       4.983055    8[6-(1,8),12-(8,8,8,8,8)]
    87       2.411596       2.411596       2.411596    8[6-(1,8),12-(8,8,8,8,8),12-(8,8,8,8,8)]
    88       2.920599       2.920599       2.920599    8[6-(1,8),12-(8,8,8,8,8)]
    89       3.468527       3.468527       3.468527    8[6-(1,8),12-(8,8,8,8,8),12-(8,8,8,8,8)]
    90       1.284739       1.284739       1.284739    8[6-(1,8),12-(8,8,8,8,8)]
    91       2.974183       2.974183       2.974183    8[6-(1,8),12-(8,8,8,8,8),12-(8,8,8,8,8)]
    92       4.376491       4.376491       4.376491    8[6-(1,8),12-(8,8,8,8,8)]
    93        5.19759        5.19759        5.19759    8[6-(1,8),12-(8,8,8,8,8),12-(8,8,8,8,8)]
    94       5.899041       5.899041       5.899041    8[6-(1,8),12-(8,8,8,8,8)]
    95        5.74225        5.74225        5.74225    8[6-(1,8),12-(8,8,8,8,8),12-(8,8,8,8,8)]
    96       6.133386       6.133386       6.133386    8[6-(1,8),12-(8,8,8,8,8)]
    97       0.066857       0.066857       0.066857    8[6-(1,8),12-(8,8,8,8,8),12-(8,8,8,8,8)]
    98       0.030705       0.030705       0.030705    8[6-(1,8),12-(8,8,8,8,8)]
    99       7.363946       7.363946       7.363946    8[6-(1,8),12-(8,8,8,8,8),12-(8,8,8,8,8)]
   100       7.872949       7.872949       7.872949    8[6-(1,8),12-(8,8,8,8,8)]
   101       8.420877       8.420877       8.420877    8[6-(1,8),12-(8,8,8,8,8),12-(8,8,8,8,8)]
   102       6.237089       6.237089       6.237089    8[6-(1,8),12-(8,8,8,8,8)]
   103       7.926533       7.926533       7.926533    8[6-(1,8),12-(8,8,8,8,8),12-(8,8,8,8,8)]
   104       9.328841       9.328841       9.328841    8[6-(1,8),12-(8,8,8,8,8)]
   105        0.24524        0.24524        0.24524    8[6-(1,8),12-(8,8,8,8,8),12-(8,8,8,8,8)]
   106       0.946691       0.946691       0.946691    8[6-(1,8),12-(8,8,8,8,8)]
   107         0.7899         0.7899         0.7899    8[6-(1,8),12-(8,8,8,8,8),12-(8,8,8,8,8)]
   108       1.181036       1.181036       1.181036    8[6-(1,8),12-(8,8,8,8,8)]
