# Supplementary material for: A collection of forcefield precursors for metal–organic frameworks
Source: RSC Adv. 2019 Nov 13;9(63):36492–507. doi: 10.1039/c9ra07327b (PMC9075174; doi:10.1039/c9ra07327b)
Supplement: RA-009-C9RA07327B-s2840 [file RA-009-C9RA07327B-s2840.txt]

XEHTUB_clean

6.804000    0.000000    0.000000
2.880304    9.938021    0.000000
2.490190    3.734654    10.585618

     1       9.285966       9.285966       9.285966    48[7-(7,7),8-(6),8-(6),8-(6),8-(6,48)]
     2       7.563001       7.563001       7.563001    48[7-(6,7),7-(6,7),8-(6),8-(6),8-(6,48)]
     3       2.888528       2.888528       2.888528    48[7-(7,7),8-(6),8-(6),8-(6),8-(6,48)]
     4       4.611493       4.611493       4.611493    48[7-(6,7),7-(6,7),8-(6),8-(6),8-(6,48)]
     5       6.636234       6.636234       6.636234    1[6-(6,6)]
     6       4.961874       4.961874       4.961874    1[6-(6,6)]
     7       5.920994       5.920994       5.920994    1[6-(6,6)]
     8       2.226615       2.226615       2.226615    1[7-(1,6)]
     9       7.657517       7.657517       7.657517    1[7-(1,6)]
    10        5.53826        5.53826        5.53826    1[6-(6,6)]
    11        7.21262        7.21262        7.21262    1[6-(6,6)]
    12         6.2535         6.2535         6.2535    1[6-(6,6)]
    13       9.947879       9.947879       9.947879    1[7-(1,6)]
    14       4.516977       4.516977       4.516977    1[7-(1,6)]
    15       6.350714       6.350714       6.350714    6[6-(1,6),6-(1,6),6-(8,8)]
    16       6.314028       6.314028       6.314028    6[1-(0),6-(6,6),6-(6,6)]
    17        5.79593        5.79593        5.79593    6[6-(1,6),6-(1,6),6-(8,8)]
    18       5.295235       5.295235       5.295235    6[1-(0),6-(6,6),6-(6,6)]
    19        5.29531        5.29531        5.29531    6[6-(1,6),6-(1,6),6-(8,8)]
    20       5.866065       5.866065       5.866065    6[1-(0),6-(6,6),6-(6,6)]
    21       6.969565       6.969565       6.969565    6[6-(6,6),8-(48),8-(48,48)]
    22       2.898517       2.898517       2.898517    6[6-(6,6),8-(48),8-(48)]
    23       4.609777       4.609777       4.609777    6[6-(6,6),8-(48),8-(48)]
    24       4.116131       4.116131       4.116131    6[7-(1,1),7-(7,48),7-(7,48)]
    25        5.82378        5.82378        5.82378    6[6-(1,6),6-(1,6),6-(8,8)]
    26       5.860466       5.860466       5.860466    6[1-(0),6-(6,6),6-(6,6)]
    27       6.378564       6.378564       6.378564    6[6-(1,6),6-(1,6),6-(8,8)]
    28       6.879259       6.879259       6.879259    6[1-(0),6-(6,6),6-(6,6)]
    29       6.879184       6.879184       6.879184    6[6-(1,6),6-(1,6),6-(8,8)]
    30       6.308429       6.308429       6.308429    6[1-(0),6-(6,6),6-(6,6)]
    31       5.204929       5.204929       5.204929    6[6-(6,6),8-(48),8-(48,48)]
    32       9.275977       9.275977       9.275977    6[6-(6,6),8-(48),8-(48)]
    33       7.564717       7.564717       7.564717    6[6-(6,6),8-(48),8-(48)]
    34       8.058363       8.058363       8.058363    6[7-(1,1),7-(7,48),7-(7,48)]
    35       9.870263       9.870263       9.870263    7[6-(7,7),7-(7,48),48-(7,8,8,8)]
    36       3.607565       3.607565       3.607565    7[7-(6,48),7-(7),48-(8,8,8,8)]
    37       4.908786       4.908786       4.908786    7[7-(6,48),7-(7,48)]
    38       5.282374       5.282374       5.282374    7[6-(7,7),7-(7),48-(7,8,8,8)]
    39       1.537074       1.537074       1.537074    7[1-(0),1-(0),6-(7,7)]
    40       2.304231       2.304231       2.304231    7[6-(7,7),7-(7,48),48-(7,8,8,8)]
    41       8.566929       8.566929       8.566929    7[7-(6,48),7-(7),48-(8,8,8,8)]
    42       7.265708       7.265708       7.265708    7[7-(6,48),7-(7,48)]
    43        6.89212        6.89212        6.89212    7[6-(7,7),7-(7),48-(7,8,8,8)]
    44       10.63742       10.63742       10.63742    7[1-(0),1-(0),6-(7,7)]
    45       7.671125       7.671125       7.671125    8[6-(6,8),48-(7,7,8,8),48-(7,8,8,8)]
    46       6.710748       6.710748       6.710748    8[6-(6,8),48-(7,7,8,8)]
    47       3.281237       3.281237       3.281237    8[6-(6,8),48-(7,8,8,8)]
    48       2.530253       2.530253       2.530253    8[6-(6,8),48-(7,8,8,8)]
    49       4.712144       4.712144       4.712144    8[6-(6,8),48-(7,7,8,8)]
    50       3.976563       3.976563       3.976563    8[6-(6,8),48-(7,8,8,8)]
    51       4.503369       4.503369       4.503369    8[6-(6,8),48-(7,7,8,8),48-(7,8,8,8)]
    52       5.463746       5.463746       5.463746    8[6-(6,8),48-(7,7,8,8)]
    53       8.893257       8.893257       8.893257    8[6-(6,8),48-(7,8,8,8)]
    54       9.644241       9.644241       9.644241    8[6-(6,8),48-(7,8,8,8)]
    55        7.46235        7.46235        7.46235    8[6-(6,8),48-(7,7,8,8)]
    56       8.197931       8.197931       8.197931    8[6-(6,8),48-(7,8,8,8)]
