# Supplementary material for: A collection of forcefield precursors for metal–organic frameworks
Source: RSC Adv. 2019 Nov 13;9(63):36492–507. doi: 10.1039/c9ra07327b (PMC9075174; doi:10.1039/c9ra07327b)
Supplement: RA-009-C9RA07327B-s2841 [file RA-009-C9RA07327B-s2841.txt]

XEJJIG_clean

7.707000    0.000000    0.000000
-1.796540    9.517933    0.000000
-2.780596    -3.606889    9.538529

     1       2.539076       2.539076       2.539076    64[8-(6),8-(6),8-(6),8-(6),8-(6,64),8-(6,64),8-(6,64),8-(6,64)]
     2       0.590788       0.590788       0.590788    64[8-(6),8-(6),8-(6),8-(6),8-(6,64),8-(6,64),8-(6,64),8-(6,64)]
     3       0.428077       0.428077       0.428077    1[6-(6,6)]
     4       0.588033       0.588033       0.588033    1[6-(6,6)]
     5        1.85161        1.85161        1.85161    1[6-(6,6)]
     6      -0.615309      -0.615309      -0.615309    1[6-(1,6,6)]
     7      -0.261926      -0.261926      -0.261926    1[6-(1,6,6)]
     8       0.041527       0.041527       0.041527    1[6-(1,6,6)]
     9       -1.21245       -1.21245       -1.21245    1[6-(1,6,6)]
    10       4.330834       4.330834       4.330834    1[6-(1,6,6)]
    11       4.454248       4.454248       4.454248    1[6-(1,6,6)]
    12       2.701787       2.701787       2.701787    1[6-(6,6)]
    13       2.541831       2.541831       2.541831    1[6-(6,6)]
    14       1.278254       1.278254       1.278254    1[6-(6,6)]
    15       3.745173       3.745173       3.745173    1[6-(1,6,6)]
    16        3.39179        3.39179        3.39179    1[6-(1,6,6)]
    17       3.088337       3.088337       3.088337    1[6-(1,6,6)]
    18       4.342314       4.342314       4.342314    1[6-(1,6,6)]
    19       -1.20097       -1.20097       -1.20097    1[6-(1,6,6)]
    20      -1.324384      -1.324384      -1.324384    1[6-(1,6,6)]
    21       0.990823       0.990823       0.990823    6[6-(1,1,6),6-(1,6),6-(1,6)]
    22       1.014761       1.014761       1.014761    6[1-(0),6-(6,6),6-(6,6)]
    23      -0.908183      -0.908183      -0.908183    6[6-(1,1,6),6-(1,6),6-(1,6)]
    24       2.761722       2.761722       2.761722    6[1-(0),6-(6,6),6-(6,6)]
    25       2.764978       2.764978       2.764978    6[6-(1,1,6),6-(1,6),6-(1,6)]
    26       1.862149       1.862149       1.862149    6[1-(0),6-(6,6),6-(6,6)]
    27       0.129247       0.129247       0.129247    6[1-(0),1-(0),6-(6,6),6-(8,8)]
    28       0.912374       0.912374       0.912374    6[6-(1,1,6),8-(64),8-(64,64)]
    29       -0.89247       -0.89247       -0.89247    6[1-(0),1-(0),6-(6,6),6-(8,8)]
    30      -1.727922      -1.727922      -1.727922    6[6-(1,1,6),8-(64),8-(64,64)]
    31       3.822993       3.822993       3.822993    6[1-(0),1-(0),6-(6,6),6-(8,8)]
    32       3.320579       3.320579       3.320579    6[6-(1,1,6),8-(64),8-(64)]
    33       2.139041       2.139041       2.139041    6[6-(1,1,6),6-(1,6),6-(1,6)]
    34       2.115103       2.115103       2.115103    6[1-(0),6-(6,6),6-(6,6)]
    35       4.038047       4.038047       4.038047    6[6-(1,1,6),6-(1,6),6-(1,6)]
    36       0.368142       0.368142       0.368142    6[1-(0),6-(6,6),6-(6,6)]
    37       0.364886       0.364886       0.364886    6[6-(1,1,6),6-(1,6),6-(1,6)]
    38       1.267715       1.267715       1.267715    6[1-(0),6-(6,6),6-(6,6)]
    39       3.000617       3.000617       3.000617    6[1-(0),1-(0),6-(6,6),6-(8,8)]
    40        2.21749        2.21749        2.21749    6[6-(1,1,6),8-(64),8-(64,64)]
    41       4.022334       4.022334       4.022334    6[1-(0),1-(0),6-(6,6),6-(8,8)]
    42       4.857786       4.857786       4.857786    6[6-(1,1,6),8-(64),8-(64,64)]
    43      -0.693129      -0.693129      -0.693129    6[1-(0),1-(0),6-(6,6),6-(8,8)]
    44      -0.190715      -0.190715      -0.190715    6[6-(1,1,6),8-(64),8-(64)]
    45       0.437578       0.437578       0.437578    8[6-(6,8),64-(8,8,8,8,8,8,8),64-(8,8,8,8,8,8,8)]
    46       2.037334       2.037334       2.037334    8[6-(6,8),64-(8,8,8,8,8,8,8)]
    47      -1.395562      -1.395562      -1.395562    8[6-(6,8),64-(8,8,8,8,8,8,8),64-(8,8,8,8,8,8,8)]
    48       4.928041       4.928041       4.928041    8[6-(6,8),64-(8,8,8,8,8,8,8)]
    49       2.116219       2.116219       2.116219    8[6-(6,8),64-(8,8,8,8,8,8,8)]
    50       4.256789       4.256789       4.256789    8[6-(6,8),64-(8,8,8,8,8,8,8)]
    51       2.692286       2.692286       2.692286    8[6-(6,8),64-(8,8,8,8,8,8,8),64-(8,8,8,8,8,8,8)]
    52        1.09253        1.09253        1.09253    8[6-(6,8),64-(8,8,8,8,8,8,8)]
    53       4.525426       4.525426       4.525426    8[6-(6,8),64-(8,8,8,8,8,8,8),64-(8,8,8,8,8,8,8)]
    54      -1.798177      -1.798177      -1.798177    8[6-(6,8),64-(8,8,8,8,8,8,8)]
    55       1.013645       1.013645       1.013645    8[6-(6,8),64-(8,8,8,8,8,8,8)]
    56      -1.126925      -1.126925      -1.126925    8[6-(6,8),64-(8,8,8,8,8,8,8)]
