# Supplementary material for: A collection of forcefield precursors for metal–organic frameworks
Source: RSC Adv. 2019 Nov 13;9(63):36492–507. doi: 10.1039/c9ra07327b (PMC9075174; doi:10.1039/c9ra07327b)
Supplement: RA-009-C9RA07327B-s2842 [file RA-009-C9RA07327B-s2842.txt]

XEJJOM_clean

7.648000    0.000000    0.000000
-1.797506    9.507573    0.000000
-2.784004    -3.610182    9.527421

     1       2.494996       2.494996       2.494996    66[8-(6),8-(6),8-(6),8-(6),8-(6,66),8-(6,66),8-(6,66),8-(6,66)]
     2       0.571494       0.571494       0.571494    66[8-(6),8-(6),8-(6),8-(6),8-(6,66),8-(6,66),8-(6,66),8-(6,66)]
     3        0.40712        0.40712        0.40712    1[6-(6,6)]
     4       0.534697       0.534697       0.534697    1[6-(6,6)]
     5       1.808019       1.808019       1.808019    1[6-(6,6)]
     6      -0.646196      -0.646196      -0.646196    1[6-(1,6,6)]
     7      -0.315008      -0.315008      -0.315008    1[6-(1,6,6)]
     8      -1.206643      -1.206643      -1.206643    1[6-(1,6,6)]
     9       0.043701       0.043701       0.043701    1[6-(1,6,6)]
    10       4.277898       4.277898       4.277898    1[6-(1,6,6)]
    11       4.414152       4.414152       4.414152    1[6-(1,6,6)]
    12        2.65937        2.65937        2.65937    1[6-(6,6)]
    13       2.531793       2.531793       2.531793    1[6-(6,6)]
    14       1.258471       1.258471       1.258471    1[6-(6,6)]
    15       3.712686       3.712686       3.712686    1[6-(1,6,6)]
    16       3.381498       3.381498       3.381498    1[6-(1,6,6)]
    17       4.273133       4.273133       4.273133    1[6-(1,6,6)]
    18       3.022789       3.022789       3.022789    1[6-(1,6,6)]
    19      -1.211408      -1.211408      -1.211408    1[6-(1,6,6)]
    20      -1.347662      -1.347662      -1.347662    1[6-(1,6,6)]
    21       0.961845       0.961845       0.961845    6[6-(1,1,6),6-(1,6),6-(1,6)]
    22       0.995125       0.995125       0.995125    6[1-(0),6-(6,6),6-(6,6)]
    23      -0.932749      -0.932749      -0.932749    6[6-(1,1,6),6-(1,6),6-(1,6)]
    24       2.715613       2.715613       2.715613    6[1-(0),6-(6,6),6-(6,6)]
    25       2.732416       2.732416       2.732416    6[6-(1,1,6),6-(1,6),6-(1,6)]
    26        1.82848        1.82848        1.82848    6[1-(0),6-(6,6),6-(6,6)]
    27       0.088796       0.088796       0.088796    6[1-(0),1-(0),6-(6,6),6-(8,8)]
    28       0.878644       0.878644       0.878644    6[6-(1,1,6),8-(66),8-(66,66)]
    29       -0.89371       -0.89371       -0.89371    6[1-(0),1-(0),6-(6,6),6-(8,8)]
    30      -1.747209      -1.747209      -1.747209    6[6-(1,1,6),8-(66),8-(66,66)]
    31       3.775498       3.775498       3.775498    6[1-(0),1-(0),6-(6,6),6-(8,8)]
    32        3.29421        3.29421        3.29421    6[6-(1,1,6),8-(66),8-(66)]
    33       2.104645       2.104645       2.104645    6[6-(1,1,6),6-(1,6),6-(1,6)]
    34       2.071365       2.071365       2.071365    6[1-(0),6-(6,6),6-(6,6)]
    35       3.999239       3.999239       3.999239    6[6-(1,1,6),6-(1,6),6-(1,6)]
    36       0.350877       0.350877       0.350877    6[1-(0),6-(6,6),6-(6,6)]
    37       0.334074       0.334074       0.334074    6[6-(1,1,6),6-(1,6),6-(1,6)]
    38        1.23801        1.23801        1.23801    6[1-(0),6-(6,6),6-(6,6)]
    39       2.977694       2.977694       2.977694    6[1-(0),1-(0),6-(6,6),6-(8,8)]
    40       2.187846       2.187846       2.187846    6[6-(1,1,6),8-(66),8-(66,66)]
    41         3.9602         3.9602         3.9602    6[1-(0),1-(0),6-(6,6),6-(8,8)]
    42       4.813699       4.813699       4.813699    6[6-(1,1,6),8-(66),8-(66,66)]
    43      -0.709008      -0.709008      -0.709008    6[1-(0),1-(0),6-(6,6),6-(8,8)]
    44       -0.22772       -0.22772       -0.22772    6[6-(1,1,6),8-(66),8-(66)]
    45       0.394434       0.394434       0.394434    8[6-(6,8),66-(8,8,8,8,8,8,8),66-(8,8,8,8,8,8,8)]
    46       2.003862       2.003862       2.003862    8[6-(6,8),66-(8,8,8,8,8,8,8)]
    47      -1.407446      -1.407446      -1.407446    8[6-(6,8),66-(8,8,8,8,8,8,8),66-(8,8,8,8,8,8,8)]
    48       4.869948       4.869948       4.869948    8[6-(6,8),66-(8,8,8,8,8,8,8)]
    49       2.068509       2.068509       2.068509    8[6-(6,8),66-(8,8,8,8,8,8,8)]
    50       4.206957       4.206957       4.206957    8[6-(6,8),66-(8,8,8,8,8,8,8)]
    51       2.672056       2.672056       2.672056    8[6-(6,8),66-(8,8,8,8,8,8,8),66-(8,8,8,8,8,8,8)]
    52       1.062628       1.062628       1.062628    8[6-(6,8),66-(8,8,8,8,8,8,8)]
    53       4.473936       4.473936       4.473936    8[6-(6,8),66-(8,8,8,8,8,8,8),66-(8,8,8,8,8,8,8)]
    54      -1.803458      -1.803458      -1.803458    8[6-(6,8),66-(8,8,8,8,8,8,8)]
    55       0.997981       0.997981       0.997981    8[6-(6,8),66-(8,8,8,8,8,8,8)]
    56      -1.140467      -1.140467      -1.140467    8[6-(6,8),66-(8,8,8,8,8,8,8)]
