# Supplementary material for: A collection of forcefield precursors for metal–organic frameworks
Source: RSC Adv. 2019 Nov 13;9(63):36492–507. doi: 10.1039/c9ra07327b (PMC9075174; doi:10.1039/c9ra07327b)
Supplement: RA-009-C9RA07327B-s2843 [file RA-009-C9RA07327B-s2843.txt]

XEJTIR_clean

12.448600    0.000000    0.000000
0.000000    15.036000    0.000000
-0.600617    0.000000    16.585228

     1       6.298819       6.298819       6.298819    13[8-(6),8-(6),8-(6),8-(6)]
     2       5.998511       5.998511       5.998511    13[8-(6),8-(6),8-(6),8-(6)]
     3       5.849472       5.849472       5.849472    13[8-(6),8-(6),8-(6),8-(6)]
     4       5.549164       5.549164       5.549164    13[8-(6),8-(6),8-(6),8-(6)]
     5      11.705806      11.705806      11.705806    29[7-(6),7-(6),7-(6),7-(6)]
     6      12.006114      12.006114      12.006114    29[7-(6),7-(6),7-(6),7-(6)]
     7      -0.158131      -0.158131      -0.158131    29[7-(6),7-(6),7-(6),7-(6)]
     8       0.142177       0.142177       0.142177    29[7-(6),7-(6),7-(6),7-(6)]
     9       6.739835       6.739835       6.739835    1[6-(6,6)]
    10       7.862466       7.862466       7.862466    1[6-(6,6)]
    11       11.17461       11.17461       11.17461    1[6-(6,6)]
    12      10.043445      10.043445      10.043445    1[6-(6,6)]
    13       3.640932       3.640932       3.640932    1[6-(6,6)]
    14       1.935272       1.935272       1.935272    1[6-(6,6)]
    15       2.965027       2.965027       2.965027    1[6-(6,6)]
    16       4.636716       4.636716       4.636716    1[6-(6,6)]
    17       3.309807       3.309807       3.309807    1[6-(6,6)]
    18       1.651025       1.651025       1.651025    1[6-(6,6)]
    19       3.759369       3.759369       3.759369    1[6-(6,6)]
    20       5.435923       5.435923       5.435923    1[6-(6,6)]
    21      10.656284      10.656284      10.656284    1[6-(6,6)]
    22       9.107637       9.107637       9.107637    1[6-(6,6)]
    23       7.482343       7.482343       7.482343    1[6-(6,6)]
    24       6.547826       6.547826       6.547826    1[6-(6,6)]
    25       6.439526       6.439526       6.439526    1[6-(6,6)]
    26       8.162775       8.162775       8.162775    1[6-(6,6)]
    27      10.874301      10.874301      10.874301    1[6-(6,6)]
    28       9.743136       9.743136       9.743136    1[6-(6,6)]
    29       3.340623       3.340623       3.340623    1[6-(6,6)]
    30       1.634963       1.634963       1.634963    1[6-(6,6)]
    31       2.664719       2.664719       2.664719    1[6-(6,6)]
    32       4.336407       4.336407       4.336407    1[6-(6,6)]
    33       3.009499       3.009499       3.009499    1[6-(6,6)]
    34       1.350717       1.350717       1.350717    1[6-(6,6)]
    35        3.45906        3.45906        3.45906    1[6-(6,6)]
    36       5.135614       5.135614       5.135614    1[6-(6,6)]
    37      10.355975      10.355975      10.355975    1[6-(6,6)]
    38       8.807328       8.807328       8.807328    1[6-(6,6)]
    39       7.782651       7.782651       7.782651    1[6-(6,6)]
    40       6.247518       6.247518       6.247518    1[6-(6,6)]
    41       5.408457       5.408457       5.408457    1[6-(6,6)]
    42       3.685208       3.685208       3.685208    1[6-(6,6)]
    43       0.973682       0.973682       0.973682    1[6-(6,6)]
    44       2.104847       2.104847       2.104847    1[6-(6,6)]
    45        8.50736        8.50736        8.50736    1[6-(6,6)]
    46       10.21302       10.21302       10.21302    1[6-(6,6)]
    47       9.183264       9.183264       9.183264    1[6-(6,6)]
    48       7.511576       7.511576       7.511576    1[6-(6,6)]
    49       8.838484       8.838484       8.838484    1[6-(6,6)]
    50      10.497266      10.497266      10.497266    1[6-(6,6)]
    51       8.388923       8.388923       8.388923    1[6-(6,6)]
    52       6.712369       6.712369       6.712369    1[6-(6,6)]
    53       1.492008       1.492008       1.492008    1[6-(6,6)]
    54       3.040655       3.040655       3.040655    1[6-(6,6)]
    55       4.065332       4.065332       4.065332    1[6-(6,6)]
    56       5.600465       5.600465       5.600465    1[6-(6,6)]
    57       5.108148       5.108148       5.108148    1[6-(6,6)]
    58       3.985517       3.985517       3.985517    1[6-(6,6)]
    59       0.673373       0.673373       0.673373    1[6-(6,6)]
    60       1.804538       1.804538       1.804538    1[6-(6,6)]
    61       8.207051       8.207051       8.207051    1[6-(6,6)]
    62       9.912711       9.912711       9.912711    1[6-(6,6)]
    63       8.882956       8.882956       8.882956    1[6-(6,6)]
    64       7.211267       7.211267       7.211267    1[6-(6,6)]
    65       8.538176       8.538176       8.538176    1[6-(6,6)]
    66      10.196958      10.196958      10.196958    1[6-(6,6)]
    67       8.088614       8.088614       8.088614    1[6-(6,6)]
    68        6.41206        6.41206        6.41206    1[6-(6,6)]
    69       1.191699       1.191699       1.191699    1[6-(6,6)]
    70       2.740346       2.740346       2.740346    1[6-(6,6)]
    71        4.36564        4.36564        4.36564    1[6-(6,6)]
    72       5.300157       5.300157       5.300157    1[6-(6,6)]
    73       8.275921       8.275921       8.275921    6[6-(1,6),6-(1,6),8-(13)]
    74        7.64072        7.64072        7.64072    6[1-(0),6-(1,6),6-(6,8)]
    75       8.308651       8.308651       8.308651    6[1-(0),6-(1,6),6-(6,6)]
    76       9.626928       9.626928       9.626928    6[6-(1,6),6-(1,6),6-(7)]
    77      10.269942      10.269942      10.269942    6[1-(0),6-(1,6),6-(6,6)]
    78        9.59717        9.59717        9.59717    6[1-(0),6-(1,6),6-(6,8)]
    79      10.311514      10.311514      10.311514    6[6-(6,6),7-(29)]
    80       4.319414       4.319414       4.319414    6[6-(1,6),6-(1,6),8-(13)]
    81       3.501335       3.501335       3.501335    6[1-(0),6-(1,6),6-(6,8)]
    82       2.495043       2.495043       2.495043    6[1-(0),6-(1,6),6-(6,6)]
    83       2.297469       2.297469       2.297469    6[6-(1,6),6-(1,6),6-(7)]
    84       3.102153       3.102153       3.102153    6[1-(0),6-(1,6),6-(6,6)]
    85       4.097397       4.097397       4.097397    6[1-(0),6-(1,6),6-(6,8)]
    86       1.314487       1.314487       1.314487    6[6-(6,6),7-(29)]
    87       4.560072       4.560072       4.560072    6[6-(1,6),6-(1,6),8-(13)]
    88       3.412639       3.412639       3.412639    6[1-(0),6-(1,6),6-(6,8)]
    89       2.423741       2.423741       2.423741    6[1-(0),6-(1,6),6-(6,6)]
    90       2.550734       2.550734       2.550734    6[6-(1,6),6-(1,6),6-(7)]
    91       3.672956       3.672956       3.672956    6[1-(0),6-(1,6),6-(6,6)]
    92       4.670333       4.670333       4.670333    6[1-(0),6-(1,6),6-(6,8)]
    93       1.541787       1.541787       1.541787    6[6-(6,6),7-(29)]
    94       7.669048       7.669048       7.669048    6[6-(1,6),6-(1,6),8-(13)]
    95       9.820182       9.820182       9.820182    6[1-(0),6-(1,6),6-(6,6)]
    96       8.900626       8.900626       8.900626    6[1-(0),6-(1,6),6-(6,8)]
    97       8.923724       8.923724       8.923724    6[6-(1,6),6-(1,6),6-(7)]
    98       7.694075       7.694075       7.694075    6[1-(0),6-(1,6),6-(6,6)]
    99       7.383736       7.383736       7.383736    6[1-(0),6-(1,6),6-(6,8)]
   100       9.863122       9.863122       9.863122    6[6-(6,6),7-(29)]
   101       7.975613       7.975613       7.975613    6[6-(1,6),6-(1,6),8-(13)]
   102       7.340412       7.340412       7.340412    6[1-(0),6-(1,6),6-(6,8)]
   103        8.60896        8.60896        8.60896    6[1-(0),6-(1,6),6-(6,6)]
   104       9.927237       9.927237       9.927237    6[6-(1,6),6-(1,6),6-(7)]
   105       9.969633       9.969633       9.969633    6[1-(0),6-(1,6),6-(6,6)]
   106       9.296861       9.296861       9.296861    6[1-(0),6-(1,6),6-(6,8)]
   107      10.611823      10.611823      10.611823    6[6-(6,6),7-(29)]
   108       4.019105       4.019105       4.019105    6[6-(1,6),6-(1,6),8-(13)]
   109       3.201026       3.201026       3.201026    6[1-(0),6-(1,6),6-(6,8)]
   110       2.194735       2.194735       2.194735    6[1-(0),6-(1,6),6-(6,6)]
   111       1.997161       1.997161       1.997161    6[6-(1,6),6-(1,6),6-(7)]
   112       2.801844       2.801844       2.801844    6[1-(0),6-(1,6),6-(6,6)]
   113       3.797088       3.797088       3.797088    6[1-(0),6-(1,6),6-(6,8)]
   114       1.014179       1.014179       1.014179    6[6-(6,6),7-(29)]
   115       4.259764       4.259764       4.259764    6[6-(1,6),6-(1,6),8-(13)]
   116        3.11233        3.11233        3.11233    6[1-(0),6-(1,6),6-(6,8)]
   117       2.123433       2.123433       2.123433    6[1-(0),6-(1,6),6-(6,6)]
   118       2.250425       2.250425       2.250425    6[6-(1,6),6-(1,6),6-(7)]
   119       3.372648       3.372648       3.372648    6[1-(0),6-(1,6),6-(6,6)]
   120       4.370025       4.370025       4.370025    6[1-(0),6-(1,6),6-(6,8)]
   121       1.241478       1.241478       1.241478    6[6-(6,6),7-(29)]
   122       7.368739       7.368739       7.368739    6[6-(1,6),6-(1,6),8-(13)]
   123       9.519873       9.519873       9.519873    6[1-(0),6-(1,6),6-(6,6)]
   124       8.600318       8.600318       8.600318    6[1-(0),6-(1,6),6-(6,8)]
   125       9.224032       9.224032       9.224032    6[6-(1,6),6-(1,6),6-(7)]
   126       7.994383       7.994383       7.994383    6[1-(0),6-(1,6),6-(6,6)]
   127       7.083428       7.083428       7.083428    6[1-(0),6-(1,6),6-(6,8)]
   128       10.16343       10.16343       10.16343    6[6-(6,6),7-(29)]
   129        3.87237        3.87237        3.87237    6[6-(1,6),6-(1,6),8-(13)]
   130       4.507571       4.507571       4.507571    6[1-(0),6-(1,6),6-(6,8)]
   131       3.239023       3.239023       3.239023    6[1-(0),6-(1,6),6-(6,6)]
   132       1.920746       1.920746       1.920746    6[6-(1,6),6-(1,6),6-(7)]
   133        1.87835        1.87835        1.87835    6[1-(0),6-(1,6),6-(6,6)]
   134       2.551122       2.551122       2.551122    6[1-(0),6-(1,6),6-(6,8)]
   135        1.23616        1.23616        1.23616    6[6-(6,6),7-(29)]
   136       7.828878       7.828878       7.828878    6[6-(1,6),6-(1,6),8-(13)]
   137       8.646957       8.646957       8.646957    6[1-(0),6-(1,6),6-(6,8)]
   138       9.653248       9.653248       9.653248    6[1-(0),6-(1,6),6-(6,6)]
   139       9.850822       9.850822       9.850822    6[6-(1,6),6-(1,6),6-(7)]
   140       9.046139       9.046139       9.046139    6[1-(0),6-(1,6),6-(6,6)]
   141       8.050895       8.050895       8.050895    6[1-(0),6-(1,6),6-(6,8)]
   142      10.833804      10.833804      10.833804    6[6-(6,6),7-(29)]
   143       7.588219       7.588219       7.588219    6[6-(1,6),6-(1,6),8-(13)]
   144       8.735653       8.735653       8.735653    6[1-(0),6-(1,6),6-(6,8)]
   145        9.72455        9.72455        9.72455    6[1-(0),6-(1,6),6-(6,6)]
   146       9.597558       9.597558       9.597558    6[6-(1,6),6-(1,6),6-(7)]
   147       8.475335       8.475335       8.475335    6[1-(0),6-(1,6),6-(6,6)]
   148       7.477958       7.477958       7.477958    6[1-(0),6-(1,6),6-(6,8)]
   149      10.606505      10.606505      10.606505    6[6-(6,6),7-(29)]
   150       4.479244       4.479244       4.479244    6[6-(1,6),6-(1,6),8-(13)]
   151        2.32811        2.32811        2.32811    6[1-(0),6-(1,6),6-(6,6)]
   152       3.247665       3.247665       3.247665    6[1-(0),6-(1,6),6-(6,8)]
   153       2.623951       2.623951       2.623951    6[6-(1,6),6-(1,6),6-(7)]
   154         3.8536         3.8536         3.8536    6[1-(0),6-(1,6),6-(6,6)]
   155       4.764555       4.764555       4.764555    6[1-(0),6-(1,6),6-(6,8)]
   156       1.684553       1.684553       1.684553    6[6-(6,6),7-(29)]
   157       3.572062       3.572062       3.572062    6[6-(1,6),6-(1,6),8-(13)]
   158       4.207263       4.207263       4.207263    6[1-(0),6-(1,6),6-(6,8)]
   159       3.539332       3.539332       3.539332    6[1-(0),6-(1,6),6-(6,6)]
   160       2.221055       2.221055       2.221055    6[6-(1,6),6-(1,6),6-(7)]
   161       1.578041       1.578041       1.578041    6[1-(0),6-(1,6),6-(6,6)]
   162       2.250813       2.250813       2.250813    6[1-(0),6-(1,6),6-(6,8)]
   163       1.536469       1.536469       1.536469    6[6-(6,6),7-(29)]
   164       7.528569       7.528569       7.528569    6[6-(1,6),6-(1,6),8-(13)]
   165       8.346648       8.346648       8.346648    6[1-(0),6-(1,6),6-(6,8)]
   166        9.35294        9.35294        9.35294    6[1-(0),6-(1,6),6-(6,6)]
   167       9.550514       9.550514       9.550514    6[6-(1,6),6-(1,6),6-(7)]
   168        8.74583        8.74583        8.74583    6[1-(0),6-(1,6),6-(6,6)]
   169       7.750586       7.750586       7.750586    6[1-(0),6-(1,6),6-(6,8)]
   170      10.533496      10.533496      10.533496    6[6-(6,6),7-(29)]
   171       7.287911       7.287911       7.287911    6[6-(1,6),6-(1,6),8-(13)]
   172       8.435344       8.435344       8.435344    6[1-(0),6-(1,6),6-(6,8)]
   173       9.424242       9.424242       9.424242    6[1-(0),6-(1,6),6-(6,6)]
   174       9.297249       9.297249       9.297249    6[6-(1,6),6-(1,6),6-(7)]
   175       8.175027       8.175027       8.175027    6[1-(0),6-(1,6),6-(6,6)]
   176        7.17765        7.17765        7.17765    6[1-(0),6-(1,6),6-(6,8)]
   177      10.306196      10.306196      10.306196    6[6-(6,6),7-(29)]
   178       4.178935       4.178935       4.178935    6[6-(1,6),6-(1,6),8-(13)]
   179       2.027801       2.027801       2.027801    6[1-(0),6-(1,6),6-(6,6)]
   180       2.947357       2.947357       2.947357    6[1-(0),6-(1,6),6-(6,8)]
   181       2.924259       2.924259       2.924259    6[6-(1,6),6-(1,6),6-(7)]
   182       4.153908       4.153908       4.153908    6[1-(0),6-(1,6),6-(6,6)]
   183       4.464247       4.464247       4.464247    6[1-(0),6-(1,6),6-(6,8)]
   184       1.984861       1.984861       1.984861    6[6-(6,6),7-(29)]
   185      10.560309      10.560309      10.560309    7[6-(6),29-(7,7,7)]
   186       0.575192       0.575192       0.575192    7[6-(6),29-(7,7,7)]
   187       0.782758       0.782758       0.782758    7[6-(6),29-(7,7,7)]
   188      10.826497      10.826497      10.826497    7[6-(6),29-(7,7,7)]
   189      10.860618      10.860618      10.860618    7[6-(6),29-(7,7,7)]
   190       0.274884       0.274884       0.274884    7[6-(6),29-(7,7,7)]
   191       0.482449       0.482449       0.482449    7[6-(6),29-(7,7,7)]
   192      11.126806      11.126806      11.126806    7[6-(6),29-(7,7,7)]
   193       0.987365       0.987365       0.987365    7[6-(6),29-(7,7,7)]
   194      11.573099      11.573099      11.573099    7[6-(6),29-(7,7,7)]
   195      11.365534      11.365534      11.365534    7[6-(6),29-(7,7,7)]
   196       0.721177       0.721177       0.721177    7[6-(6),29-(7,7,7)]
   197       1.287674       1.287674       1.287674    7[6-(6),29-(7,7,7)]
   198      11.272791      11.272791      11.272791    7[6-(6),29-(7,7,7)]
   199      11.065225      11.065225      11.065225    7[6-(6),29-(7,7,7)]
   200       1.021486       1.021486       1.021486    7[6-(6),29-(7,7,7)]
   201       7.668269       7.668269       7.668269    8[6-(6,6),13-(8,8,8)]
   202       5.299088       5.299088       5.299088    8[6-(6,6),13-(8,8,8)]
   203       5.542159       5.542159       5.542159    8[6-(6,6),13-(8,8,8)]
   204       6.774229       6.774229       6.774229    8[6-(6,6),13-(8,8,8)]
   205       7.367961       7.367961       7.367961    8[6-(6,6),13-(8,8,8)]
   206        4.99878        4.99878        4.99878    8[6-(6,6),13-(8,8,8)]
   207        5.24185        5.24185        5.24185    8[6-(6,6),13-(8,8,8)]
   208       6.473921       6.473921       6.473921    8[6-(6,6),13-(8,8,8)]
   209       4.480022       4.480022       4.480022    8[6-(6,6),13-(8,8,8)]
   210       6.849203       6.849203       6.849203    8[6-(6,6),13-(8,8,8)]
   211       6.606133       6.606133       6.606133    8[6-(6,6),13-(8,8,8)]
   212       5.374062       5.374062       5.374062    8[6-(6,6),13-(8,8,8)]
   213       4.179714       4.179714       4.179714    8[6-(6,6),13-(8,8,8)]
   214       6.548895       6.548895       6.548895    8[6-(6,6),13-(8,8,8)]
   215       6.305824       6.305824       6.305824    8[6-(6,6),13-(8,8,8)]
   216       5.073754       5.073754       5.073754    8[6-(6,6),13-(8,8,8)]
