# Supplementary material for: A collection of forcefield precursors for metal–organic frameworks
Source: RSC Adv. 2019 Nov 13;9(63):36492–507. doi: 10.1039/c9ra07327b (PMC9075174; doi:10.1039/c9ra07327b)
Supplement: RA-009-C9RA07327B-s2844 [file RA-009-C9RA07327B-s2844.txt]

XEJWUG_clean

6.746000    0.000000    0.000000
0.000000    22.334000    0.000000
0.000000    0.000000    7.597000

     1       3.134596       3.134596       3.134596    27[7-(6,6),8-(1,6),8-(6),8-(6),8-(6),8-(6)]
     2       3.611404       3.611404       3.611404    27[7-(6,6),8-(1,6),8-(6),8-(6),8-(6),8-(6)]
     3       6.507596       6.507596       6.507596    27[7-(6,6),8-(1,6),8-(6),8-(6),8-(6),8-(6)]
     4       0.238404       0.238404       0.238404    27[7-(6,6),8-(1,6),8-(6),8-(6),8-(6),8-(6)]
     5       2.512885       2.512885       2.512885    1[6-(1,6,6)]
     6        1.21428        1.21428        1.21428    1[6-(1,6,6)]
     7       3.217842       3.217842       3.217842    1[6-(6,6,8)]
     8       4.817993       4.817993       4.817993    1[8-(6,27)]
     9       0.308292       0.308292       0.308292    1[6-(6,7)]
    10        5.71656        5.71656        5.71656    1[6-(6,6)]
    11       2.056181       2.056181       2.056181    1[6-(6,6)]
    12       3.229985       3.229985       3.229985    1[6-(6,7)]
    13       4.233115       4.233115       4.233115    1[6-(1,6,6)]
    14        5.53172        5.53172        5.53172    1[6-(1,6,6)]
    15       3.528158       3.528158       3.528158    1[6-(6,6,8)]
    16       1.928007       1.928007       1.928007    1[8-(6,27)]
    17       6.437708       6.437708       6.437708    1[6-(6,7)]
    18        1.02944        1.02944        1.02944    1[6-(6,6)]
    19       4.689819       4.689819       4.689819    1[6-(6,6)]
    20       3.516015       3.516015       3.516015    1[6-(6,7)]
    21       5.885885       5.885885       5.885885    1[6-(1,6,6)]
    22        4.58728        4.58728        4.58728    1[6-(1,6,6)]
    23       6.590842       6.590842       6.590842    1[6-(6,6,8)]
    24       1.444993       1.444993       1.444993    1[8-(6,27)]
    25       3.681292       3.681292       3.681292    1[6-(6,7)]
    26        2.34356        2.34356        2.34356    1[6-(6,6)]
    27       5.429181       5.429181       5.429181    1[6-(6,6)]
    28       6.602985       6.602985       6.602985    1[6-(6,7)]
    29       0.860115       0.860115       0.860115    1[6-(1,6,6)]
    30        2.15872        2.15872        2.15872    1[6-(1,6,6)]
    31       0.155158       0.155158       0.155158    1[6-(6,6,8)]
    32       5.301007       5.301007       5.301007    1[8-(6,27)]
    33       3.064708       3.064708       3.064708    1[6-(6,7)]
    34        4.40244        4.40244        4.40244    1[6-(6,6)]
    35       1.316819       1.316819       1.316819    1[6-(6,6)]
    36       0.143015       0.143015       0.143015    1[6-(6,7)]
    37       1.444319       1.444319       1.444319    6[6-(1,1,6),8-(27),8-(27)]
    38       1.985348       1.985348       1.985348    6[1-(0),1-(0),6-(1,6,8),6-(8,8)]
    39       2.848836       2.848836       2.848836    6[1-(0),6-(1,1,6),6-(8,8),8-(1,27)]
    40       2.026498       2.026498       2.026498    6[6-(1,6,8),8-(27),8-(27)]
    41       0.668529       0.668529       0.668529    6[1-(0),6-(1,6),7-(6,27)]
    42       6.613104       6.613104       6.613104    6[1-(0),6-(1,7),6-(6,6)]
    43       0.394641       0.394641       0.394641    6[6-(1,6),6-(1,6),6-(6,6)]
    44       1.665587       1.665587       1.665587    6[1-(0),6-(1,7),6-(6,6)]
    45       2.382687       2.382687       2.382687    6[1-(0),6-(1,6),7-(6,27)]
    46       5.301681       5.301681       5.301681    6[6-(1,1,6),8-(27),8-(27)]
    47       4.760652       4.760652       4.760652    6[1-(0),1-(0),6-(1,6,8),6-(8,8)]
    48       3.897164       3.897164       3.897164    6[1-(0),6-(1,1,6),6-(8,8),8-(1,27)]
    49       4.719502       4.719502       4.719502    6[6-(1,6,8),8-(27),8-(27)]
    50       6.077471       6.077471       6.077471    6[1-(0),6-(1,6),7-(6,27)]
    51       0.132896       0.132896       0.132896    6[1-(0),6-(1,7),6-(6,6)]
    52       6.351359       6.351359       6.351359    6[6-(1,6),6-(1,6),6-(6,6)]
    53       5.080413       5.080413       5.080413    6[1-(0),6-(1,7),6-(6,6)]
    54       4.363313       4.363313       4.363313    6[1-(0),6-(1,6),7-(6,27)]
    55       4.817319       4.817319       4.817319    6[6-(1,1,6),8-(27),8-(27)]
    56       5.358348       5.358348       5.358348    6[1-(0),1-(0),6-(1,6,8),6-(8,8)]
    57       6.221836       6.221836       6.221836    6[1-(0),6-(1,1,6),6-(8,8),8-(1,27)]
    58       5.399498       5.399498       5.399498    6[6-(1,6,8),8-(27),8-(27)]
    59       4.041529       4.041529       4.041529    6[1-(0),6-(1,6),7-(6,27)]
    60       3.240104       3.240104       3.240104    6[1-(0),6-(1,7),6-(6,6)]
    61       3.767641       3.767641       3.767641    6[6-(1,6),6-(1,6),6-(6,6)]
    62       5.038587       5.038587       5.038587    6[1-(0),6-(1,7),6-(6,6)]
    63       5.755687       5.755687       5.755687    6[1-(0),6-(1,6),7-(6,27)]
    64       1.928681       1.928681       1.928681    6[6-(1,1,6),8-(27),8-(27)]
    65       1.387652       1.387652       1.387652    6[1-(0),1-(0),6-(1,6,8),6-(8,8)]
    66       0.524164       0.524164       0.524164    6[1-(0),6-(1,1,6),6-(8,8),8-(1,27)]
    67       1.346502       1.346502       1.346502    6[6-(1,6,8),8-(27),8-(27)]
    68       2.704471       2.704471       2.704471    6[1-(0),6-(1,6),7-(6,27)]
    69       3.505896       3.505896       3.505896    6[1-(0),6-(1,7),6-(6,6)]
    70       2.978359       2.978359       2.978359    6[6-(1,6),6-(1,6),6-(6,6)]
    71       1.707413       1.707413       1.707413    6[1-(0),6-(1,7),6-(6,6)]
    72       0.990313       0.990313       0.990313    6[1-(0),6-(1,6),7-(6,27)]
    73       1.936102       1.936102       1.936102    7[6-(1,6),6-(1,6),27-(8,8,8,8,8)]
    74       4.809898       4.809898       4.809898    7[6-(1,6),6-(1,6),27-(8,8,8,8,8)]
    75       5.309102       5.309102       5.309102    7[6-(1,6),6-(1,6),27-(8,8,8,8,8)]
    76       1.436898       1.436898       1.436898    7[6-(1,6),6-(1,6),27-(8,8,8,8,8)]
    77       1.708762       1.708762       1.708762    8[6-(6,8),27-(7,8,8,8,8)]
    78       0.727219       0.727219       0.727219    8[6-(6,8),27-(7,8,8,8,8)]
    79       3.941013       3.941013       3.941013    8[1-(0),6-(1,6,6),27-(7,8,8,8,8)]
    80       2.189077       2.189077       2.189077    8[6-(6,8),27-(7,8,8,8,8)]
    81        1.23047        1.23047        1.23047    8[6-(6,8),27-(7,8,8,8,8)]
    82       5.037238       5.037238       5.037238    8[6-(6,8),27-(7,8,8,8,8)]
    83       6.018781       6.018781       6.018781    8[6-(6,8),27-(7,8,8,8,8)]
    84       2.804987       2.804987       2.804987    8[1-(0),6-(1,6,6),27-(7,8,8,8,8)]
    85       4.556923       4.556923       4.556923    8[6-(6,8),27-(7,8,8,8,8)]
    86        5.51553        5.51553        5.51553    8[6-(6,8),27-(7,8,8,8,8)]
    87       5.081762       5.081762       5.081762    8[6-(6,8),27-(7,8,8,8,8)]
    88       4.100219       4.100219       4.100219    8[6-(6,8),27-(7,8,8,8,8)]
    89       0.568013       0.568013       0.568013    8[1-(0),6-(1,6,6),27-(7,8,8,8,8)]
    90       5.562077       5.562077       5.562077    8[6-(6,8),27-(7,8,8,8,8)]
    91        4.60347        4.60347        4.60347    8[6-(6,8),27-(7,8,8,8,8)]
    92       1.664238       1.664238       1.664238    8[6-(6,8),27-(7,8,8,8,8)]
    93       2.645781       2.645781       2.645781    8[6-(6,8),27-(7,8,8,8,8)]
    94       6.177987       6.177987       6.177987    8[1-(0),6-(1,6,6),27-(7,8,8,8,8)]
    95       1.183923       1.183923       1.183923    8[6-(6,8),27-(7,8,8,8,8)]
    96        2.14253        2.14253        2.14253    8[6-(6,8),27-(7,8,8,8,8)]
