# Supplementary material for: A collection of forcefield precursors for metal–organic frameworks
Source: RSC Adv. 2019 Nov 13;9(63):36492–507. doi: 10.1039/c9ra07327b (PMC9075174; doi:10.1039/c9ra07327b)
Supplement: RA-009-C9RA07327B-s2845 [file RA-009-C9RA07327B-s2845.txt]

XEJXAN_clean

6.731000    0.000000    0.000000
0.000000    22.186000    0.000000
0.000000    0.000000    7.575000

     1       3.080577       3.080577       3.080577    28[7-(6,6),8-(1,6),8-(6),8-(6),8-(6),8-(6)]
     2       3.650423       3.650423       3.650423    28[7-(6,6),8-(1,6),8-(6),8-(6),8-(6),8-(6)]
     3       6.446077       6.446077       6.446077    28[7-(6,6),8-(1,6),8-(6),8-(6),8-(6),8-(6)]
     4       0.284923       0.284923       0.284923    28[7-(6,6),8-(1,6),8-(6),8-(6),8-(6),8-(6)]
     5       2.450757       2.450757       2.450757    1[6-(1,6,6)]
     6       1.150328       1.150328       1.150328    1[6-(1,6,6)]
     7       3.159531       3.159531       3.159531    1[6-(6,6,8)]
     8       4.755452       4.755452       4.755452    1[8-(6,28)]
     9       0.205969       0.205969       0.205969    1[6-(6,7)]
    10       5.629808       5.629808       5.629808    1[6-(6,6)]
    11       2.178825       2.178825       2.178825    1[6-(6,6)]
    12       3.401847       3.401847       3.401847    1[6-(6,7)]
    13       4.280243       4.280243       4.280243    1[6-(1,6,6)]
    14       5.580672       5.580672       5.580672    1[6-(1,6,6)]
    15       3.571469       3.571469       3.571469    1[6-(6,6,8)]
    16       1.975549       1.975549       1.975549    1[8-(6,28)]
    17       6.525031       6.525031       6.525031    1[6-(6,7)]
    18       1.101192       1.101192       1.101192    1[6-(6,6)]
    19       4.552175       4.552175       4.552175    1[6-(6,6)]
    20       3.329153       3.329153       3.329153    1[6-(6,7)]
    21       5.816257       5.816257       5.816257    1[6-(1,6,6)]
    22       4.515828       4.515828       4.515828    1[6-(1,6,6)]
    23       6.525031       6.525031       6.525031    1[6-(6,6,8)]
    24       1.389952       1.389952       1.389952    1[8-(6,28)]
    25       3.571469       3.571469       3.571469    1[6-(6,7)]
    26       2.264308       2.264308       2.264308    1[6-(6,6)]
    27       5.544325       5.544325       5.544325    1[6-(6,6)]
    28       0.036347       0.036347       0.036347    1[6-(6,7)]
    29       0.914743       0.914743       0.914743    1[6-(1,6,6)]
    30       2.215172       2.215172       2.215172    1[6-(1,6,6)]
    31       0.205969       0.205969       0.205969    1[6-(6,6,8)]
    32       5.341049       5.341049       5.341049    1[8-(6,28)]
    33       3.159531       3.159531       3.159531    1[6-(6,7)]
    34       4.466692       4.466692       4.466692    1[6-(6,6)]
    35       1.186675       1.186675       1.186675    1[6-(6,6)]
    36       6.694653       6.694653       6.694653    1[6-(6,7)]
    37       1.402067       1.402067       1.402067    6[6-(1,1,6),8-(28),8-(28)]
    38       1.928432       1.928432       1.928432    6[1-(0),1-(0),6-(1,6,8),6-(8,8)]
    39       2.786634       2.786634       2.786634    6[1-(0),6-(1,1,6),6-(8,8),8-(1,28)]
    40       1.946605       1.946605       1.946605    6[6-(1,6,8),8-(28),8-(28)]
    41       0.605117       0.605117       0.605117    6[1-(0),6-(1,6),7-(6,28)]
    42       6.549936       6.549936       6.549936    6[1-(0),6-(1,7),6-(6,6)]
    43       0.391071       0.391071       0.391071    6[6-(1,6),6-(1,6),6-(6,6)]
    44       1.754772       1.754772       1.754772    6[1-(0),6-(1,7),6-(6,6)]
    45       2.484412       2.484412       2.484412    6[1-(0),6-(1,6),7-(6,28)]
    46       5.328933       5.328933       5.328933    6[6-(1,1,6),8-(28),8-(28)]
    47       4.802569       4.802569       4.802569    6[1-(0),1-(0),6-(1,6,8),6-(8,8)]
    48       3.944366       3.944366       3.944366    6[1-(0),6-(1,1,6),6-(8,8),8-(1,28)]
    49       4.784395       4.784395       4.784395    6[6-(1,6,8),8-(28),8-(28)]
    50       6.125883       6.125883       6.125883    6[1-(0),6-(1,6),7-(6,28)]
    51       0.181064       0.181064       0.181064    6[1-(0),6-(1,7),6-(6,6)]
    52       6.339929       6.339929       6.339929    6[6-(1,6),6-(1,6),6-(6,6)]
    53       4.976228       4.976228       4.976228    6[1-(0),6-(1,7),6-(6,6)]
    54       4.246588       4.246588       4.246588    6[1-(0),6-(1,6),7-(6,28)]
    55       4.767567       4.767567       4.767567    6[6-(1,1,6),8-(28),8-(28)]
    56       5.293932       5.293932       5.293932    6[1-(0),1-(0),6-(1,6,8),6-(8,8)]
    57       6.152134       6.152134       6.152134    6[1-(0),6-(1,1,6),6-(8,8),8-(1,28)]
    58       5.312105       5.312105       5.312105    6[6-(1,6,8),8-(28),8-(28)]
    59       3.970617       3.970617       3.970617    6[1-(0),6-(1,6),7-(6,28)]
    60       3.184436       3.184436       3.184436    6[1-(0),6-(1,7),6-(6,6)]
    61       3.756571       3.756571       3.756571    6[6-(1,6),6-(1,6),6-(6,6)]
    62       5.120272       5.120272       5.120272    6[1-(0),6-(1,7),6-(6,6)]
    63       5.849912       5.849912       5.849912    6[1-(0),6-(1,6),7-(6,28)]
    64       1.963433       1.963433       1.963433    6[6-(1,1,6),8-(28),8-(28)]
    65       1.437069       1.437069       1.437069    6[1-(0),1-(0),6-(1,6,8),6-(8,8)]
    66       0.578866       0.578866       0.578866    6[1-(0),6-(1,1,6),6-(8,8),8-(1,28)]
    67       1.418895       1.418895       1.418895    6[6-(1,6,8),8-(28),8-(28)]
    68       2.760383       2.760383       2.760383    6[1-(0),6-(1,6),7-(6,28)]
    69       3.546564       3.546564       3.546564    6[1-(0),6-(1,7),6-(6,6)]
    70       2.974429       2.974429       2.974429    6[6-(1,6),6-(1,6),6-(6,6)]
    71       1.610728       1.610728       1.610728    6[1-(0),6-(1,7),6-(6,6)]
    72       0.881088       0.881088       0.881088    6[1-(0),6-(1,6),7-(6,28)]
    73       1.933816       1.933816       1.933816    7[6-(1,6),6-(1,6),28-(8,8,8,8,8)]
    74       4.797184       4.797184       4.797184    7[6-(1,6),6-(1,6),28-(8,8,8,8,8)]
    75       5.299316       5.299316       5.299316    7[6-(1,6),6-(1,6),28-(8,8,8,8,8)]
    76       1.431684       1.431684       1.431684    7[6-(1,6),6-(1,6),28-(8,8,8,8,8)]
    77       1.678711       1.678711       1.678711    8[6-(6,8),28-(7,8,8,8,8)]
    78        0.68185        0.68185        0.68185    8[6-(6,8),28-(7,8,8,8,8)]
    79       3.877729       3.877729       3.877729    8[1-(0),6-(1,6,6),28-(7,8,8,8,8)]
    80       2.108149       2.108149       2.108149    8[6-(6,8),28-(7,8,8,8,8)]
    81       1.177925       1.177925       1.177925    8[6-(6,8),28-(7,8,8,8,8)]
    82       5.052289       5.052289       5.052289    8[6-(6,8),28-(7,8,8,8,8)]
    83        6.04915        6.04915        6.04915    8[6-(6,8),28-(7,8,8,8,8)]
    84       2.853271       2.853271       2.853271    8[1-(0),6-(1,6,6),28-(7,8,8,8,8)]
    85       4.622851       4.622851       4.622851    8[6-(6,8),28-(7,8,8,8,8)]
    86       5.553075       5.553075       5.553075    8[6-(6,8),28-(7,8,8,8,8)]
    87       5.044211       5.044211       5.044211    8[6-(6,8),28-(7,8,8,8,8)]
    88        4.04735        4.04735        4.04735    8[6-(6,8),28-(7,8,8,8,8)]
    89       0.512229       0.512229       0.512229    8[1-(0),6-(1,6,6),28-(7,8,8,8,8)]
    90       5.473649       5.473649       5.473649    8[6-(6,8),28-(7,8,8,8,8)]
    91       4.543425       4.543425       4.543425    8[6-(6,8),28-(7,8,8,8,8)]
    92       1.686789       1.686789       1.686789    8[6-(6,8),28-(7,8,8,8,8)]
    93        2.68365        2.68365        2.68365    8[6-(6,8),28-(7,8,8,8,8)]
    94       6.218771       6.218771       6.218771    8[1-(0),6-(1,6,6),28-(7,8,8,8,8)]
    95       1.257351       1.257351       1.257351    8[6-(6,8),28-(7,8,8,8,8)]
    96       2.187575       2.187575       2.187575    8[6-(6,8),28-(7,8,8,8,8)]
