# Supplementary material for: A collection of forcefield precursors for metal–organic frameworks
Source: RSC Adv. 2019 Nov 13;9(63):36492–507. doi: 10.1039/c9ra07327b (PMC9075174; doi:10.1039/c9ra07327b)
Supplement: RA-009-C9RA07327B-s2846 [file RA-009-C9RA07327B-s2846.txt]

XEJXER_clean

9.687900    0.000000    0.000000
0.000000    23.698700    0.000000
0.000000    0.000000    10.456900

     1       5.975981       5.975981       5.975981    28[7-(6,6),8-(1,6),8-(6),8-(6),8-(6),8-(6)]
     2        6.22341        6.22341        6.22341    28[7-(6,6),8-(1,6),8-(6),8-(6),8-(6),8-(6)]
     3       3.711919       3.711919       3.711919    28[7-(6,6),8-(1,6),8-(6),8-(6),8-(6),8-(6)]
     4        3.46449        3.46449        3.46449    28[7-(6,6),8-(1,6),8-(6),8-(6),8-(6),8-(6)]
     5       1.132031       1.132031       1.132031    28[7-(6,6),8-(1,6),8-(6),8-(6),8-(6),8-(6)]
     6        1.37946        1.37946        1.37946    28[7-(6,6),8-(1,6),8-(6),8-(6),8-(6),8-(6)]
     7       8.555869       8.555869       8.555869    28[7-(6,6),8-(1,6),8-(6),8-(6),8-(6),8-(6)]
     8        8.30844        8.30844        8.30844    28[7-(6,6),8-(1,6),8-(6),8-(6),8-(6),8-(6)]
     9       7.201985       7.201985       7.201985    1[6-(6,6,8)]
    10       7.635034       7.635034       7.635034    1[8-(6,28)]
    11       5.276999       5.276999       5.276999    1[6-(1,6,6)]
    12       4.926297       4.926297       4.926297    1[6-(1,6,6)]
    13       5.547292       5.547292       5.547292    1[6-(6,6,8)]
    14       6.704027       6.704027       6.704027    1[8-(6,28)]
    15       6.790249       6.790249       6.790249    1[6-(1,6,6)]
    16       5.232435       5.232435       5.232435    1[6-(1,6,6)]
    17       5.023176       5.023176       5.023176    1[6-(6,7)]
    18       3.684308       3.684308       3.684308    1[6-(6,6)]
    19       3.095284       3.095284       3.095284    1[6-(6,6)]
    20       4.382806       4.382806       4.382806    1[6-(6,7)]
    21       2.256312       2.256312       2.256312    1[6-(6,6)]
    22       2.370629       2.370629       2.370629    1[6-(6,6)]
    23       9.634617       9.634617       9.634617    1[6-(6,7)]
    24        1.30496        1.30496        1.30496    1[6-(6,6)]
    25       1.041449       1.041449       1.041449    1[6-(6,6)]
    26       9.331385       9.331385       9.331385    1[6-(6,7)]
    27       2.485915       2.485915       2.485915    1[6-(6,6,8)]
    28       2.052866       2.052866       2.052866    1[8-(6,28)]
    29       4.410901       4.410901       4.410901    1[6-(1,6,6)]
    30       4.761603       4.761603       4.761603    1[6-(1,6,6)]
    31       4.140608       4.140608       4.140608    1[6-(6,6,8)]
    32       2.983873       2.983873       2.983873    1[8-(6,28)]
    33       2.897651       2.897651       2.897651    1[6-(1,6,6)]
    34       4.455465       4.455465       4.455465    1[6-(1,6,6)]
    35       4.664724       4.664724       4.664724    1[6-(6,7)]
    36       6.003592       6.003592       6.003592    1[6-(6,6)]
    37       6.592616       6.592616       6.592616    1[6-(6,6)]
    38       5.305094       5.305094       5.305094    1[6-(6,7)]
    39       7.431588       7.431588       7.431588    1[6-(6,6)]
    40       7.317271       7.317271       7.317271    1[6-(6,6)]
    41       0.053283       0.053283       0.053283    1[6-(6,7)]
    42        8.38294        8.38294        8.38294    1[6-(6,6)]
    43       8.646451       8.646451       8.646451    1[6-(6,6)]
    44       0.356515       0.356515       0.356515    1[6-(6,7)]
    45       2.358035       2.358035       2.358035    1[6-(6,6,8)]
    46       2.791084       2.791084       2.791084    1[8-(6,28)]
    47       0.433049       0.433049       0.433049    1[6-(1,6,6)]
    48       0.082347       0.082347       0.082347    1[6-(1,6,6)]
    49       0.703342       0.703342       0.703342    1[6-(6,6,8)]
    50       1.860077       1.860077       1.860077    1[8-(6,28)]
    51       1.946299       1.946299       1.946299    1[6-(1,6,6)]
    52       0.388485       0.388485       0.388485    1[6-(1,6,6)]
    53       0.179226       0.179226       0.179226    1[6-(6,7)]
    54       8.528258       8.528258       8.528258    1[6-(6,6)]
    55       7.939234       7.939234       7.939234    1[6-(6,6)]
    56       9.226756       9.226756       9.226756    1[6-(6,7)]
    57       7.100262       7.100262       7.100262    1[6-(6,6)]
    58       7.214579       7.214579       7.214579    1[6-(6,6)]
    59       4.790667       4.790667       4.790667    1[6-(6,7)]
    60        6.14891        6.14891        6.14891    1[6-(6,6)]
    61       5.885399       5.885399       5.885399    1[6-(6,6)]
    62       4.487435       4.487435       4.487435    1[6-(6,7)]
    63       7.329865       7.329865       7.329865    1[6-(6,6,8)]
    64       6.896816       6.896816       6.896816    1[8-(6,28)]
    65       9.254851       9.254851       9.254851    1[6-(1,6,6)]
    66       9.605553       9.605553       9.605553    1[6-(1,6,6)]
    67       8.984558       8.984558       8.984558    1[6-(6,6,8)]
    68       7.827823       7.827823       7.827823    1[8-(6,28)]
    69       7.741601       7.741601       7.741601    1[6-(1,6,6)]
    70       9.299415       9.299415       9.299415    1[6-(1,6,6)]
    71       9.508674       9.508674       9.508674    1[6-(6,7)]
    72       1.159642       1.159642       1.159642    1[6-(6,6)]
    73       1.748666       1.748666       1.748666    1[6-(6,6)]
    74       0.461144       0.461144       0.461144    1[6-(6,7)]
    75       2.587638       2.587638       2.587638    1[6-(6,6)]
    76       2.473321       2.473321       2.473321    1[6-(6,6)]
    77       4.897233       4.897233       4.897233    1[6-(6,7)]
    78        3.53899        3.53899        3.53899    1[6-(6,6)]
    79       3.802501       3.802501       3.802501    1[6-(6,6)]
    80       5.200465       5.200465       5.200465    1[6-(6,7)]
    81       6.450494       6.450494       6.450494    6[6-(1,6,8),8-(28),8-(28)]
    82       6.504456       6.504456       6.504456    6[1-(0),6-(1,1,6),6-(8,8),8-(1,28)]
    83       5.168495       5.168495       5.168495    6[1-(0),1-(0),6-(1,6,8),6-(8,8)]
    84       4.017572       4.017572       4.017572    6[6-(1,1,6),8-(28),8-(28)]
    85       4.286896       4.286896       4.286896    6[6-(1,6,8),8-(28),8-(28)]
    86       5.610263       5.610263       5.610263    6[1-(0),6-(1,1,6),6-(8,8),8-(1,28)]
    87       5.898962       5.898962       5.898962    6[1-(0),1-(0),6-(1,6,8),6-(8,8)]
    88       5.878618       5.878618       5.878618    6[6-(1,1,6),8-(28),8-(28)]
    89       4.630816       4.630816       4.630816    6[1-(0),6-(1,6),7-(6,28)]
    90       3.844159       3.844159       3.844159    6[1-(0),6-(1,7),6-(6,6)]
    91       3.288073       3.288073       3.288073    6[6-(1,6),6-(1,6),6-(1,6)]
    92       3.489582       3.489582       3.489582    6[1-(0),6-(1,7),6-(6,6)]
    93       4.266551       4.266551       4.266551    6[1-(0),6-(1,6),7-(6,28)]
    94       2.502385       2.502385       2.502385    6[1-(0),6-(1,6),6-(6,6)]
    95       2.107118       2.107118       2.107118    6[1-(0),6-(1,6),6-(6,6)]
    96       0.151131       0.151131       0.151131    6[1-(0),6-(1,6),7-(6,28)]
    97       0.971696       0.971696       0.971696    6[1-(0),6-(1,7),6-(6,6)]
    98       1.299147       1.299147       1.299147    6[6-(1,6),6-(1,6),6-(1,6)]
    99        0.80894        0.80894        0.80894    6[1-(0),6-(1,7),6-(6,6)]
   100      -0.017438      -0.017438      -0.017438    6[1-(0),6-(1,6),7-(6,28)]
   101       3.237406       3.237406       3.237406    6[6-(1,6,8),8-(28),8-(28)]
   102       3.183444       3.183444       3.183444    6[1-(0),6-(1,1,6),6-(8,8),8-(1,28)]
   103       4.519405       4.519405       4.519405    6[1-(0),1-(0),6-(1,6,8),6-(8,8)]
   104       5.670328       5.670328       5.670328    6[6-(1,1,6),8-(28),8-(28)]
   105       5.401004       5.401004       5.401004    6[6-(1,6,8),8-(28),8-(28)]
   106       4.077637       4.077637       4.077637    6[1-(0),6-(1,1,6),6-(8,8),8-(1,28)]
   107       3.788938       3.788938       3.788938    6[1-(0),1-(0),6-(1,6,8),6-(8,8)]
   108       3.809282       3.809282       3.809282    6[6-(1,1,6),8-(28),8-(28)]
   109       5.057084       5.057084       5.057084    6[1-(0),6-(1,6),7-(6,28)]
   110       5.843741       5.843741       5.843741    6[1-(0),6-(1,7),6-(6,6)]
   111       6.399827       6.399827       6.399827    6[6-(1,6),6-(1,6),6-(1,6)]
   112       6.198318       6.198318       6.198318    6[1-(0),6-(1,7),6-(6,6)]
   113       5.421349       5.421349       5.421349    6[1-(0),6-(1,6),7-(6,28)]
   114       7.185515       7.185515       7.185515    6[1-(0),6-(1,6),6-(6,6)]
   115       7.580782       7.580782       7.580782    6[1-(0),6-(1,6),6-(6,6)]
   116       9.536769       9.536769       9.536769    6[1-(0),6-(1,6),7-(6,28)]
   117       8.716204       8.716204       8.716204    6[1-(0),6-(1,7),6-(6,6)]
   118       8.388753       8.388753       8.388753    6[6-(1,6),6-(1,6),6-(1,6)]
   119        8.87896        8.87896        8.87896    6[1-(0),6-(1,7),6-(6,6)]
   120       0.017438       0.017438       0.017438    6[1-(0),6-(1,6),7-(6,28)]
   121       1.606544       1.606544       1.606544    6[6-(1,6,8),8-(28),8-(28)]
   122       1.660506       1.660506       1.660506    6[1-(0),6-(1,1,6),6-(8,8),8-(1,28)]
   123       0.324545       0.324545       0.324545    6[1-(0),1-(0),6-(1,6,8),6-(8,8)]
   124       8.861522       8.861522       8.861522    6[6-(1,1,6),8-(28),8-(28)]
   125       9.130846       9.130846       9.130846    6[6-(1,6,8),8-(28),8-(28)]
   126       0.766313       0.766313       0.766313    6[1-(0),6-(1,1,6),6-(8,8),8-(1,28)]
   127       1.055012       1.055012       1.055012    6[1-(0),1-(0),6-(1,6,8),6-(8,8)]
   128       1.034668       1.034668       1.034668    6[6-(1,1,6),8-(28),8-(28)]
   129       9.474766       9.474766       9.474766    6[1-(0),6-(1,6),7-(6,28)]
   130       8.688109       8.688109       8.688109    6[1-(0),6-(1,7),6-(6,6)]
   131       8.132023       8.132023       8.132023    6[6-(1,6),6-(1,6),6-(1,6)]
   132       8.333532       8.333532       8.333532    6[1-(0),6-(1,7),6-(6,6)]
   133       9.110501       9.110501       9.110501    6[1-(0),6-(1,6),7-(6,28)]
   134       7.346335       7.346335       7.346335    6[1-(0),6-(1,6),6-(6,6)]
   135       6.951068       6.951068       6.951068    6[1-(0),6-(1,6),6-(6,6)]
   136       4.995081       4.995081       4.995081    6[1-(0),6-(1,6),7-(6,28)]
   137       5.815646       5.815646       5.815646    6[1-(0),6-(1,7),6-(6,6)]
   138       6.143097       6.143097       6.143097    6[6-(1,6),6-(1,6),6-(1,6)]
   139        5.65289        5.65289        5.65289    6[1-(0),6-(1,7),6-(6,6)]
   140       4.826512       4.826512       4.826512    6[1-(0),6-(1,6),7-(6,28)]
   141       8.081356       8.081356       8.081356    6[6-(1,6,8),8-(28),8-(28)]
   142       8.027394       8.027394       8.027394    6[1-(0),6-(1,1,6),6-(8,8),8-(1,28)]
   143       9.363355       9.363355       9.363355    6[1-(0),1-(0),6-(1,6,8),6-(8,8)]
   144       0.826378       0.826378       0.826378    6[6-(1,1,6),8-(28),8-(28)]
   145       0.557054       0.557054       0.557054    6[6-(1,6,8),8-(28),8-(28)]
   146       8.921587       8.921587       8.921587    6[1-(0),6-(1,1,6),6-(8,8),8-(1,28)]
   147       8.632888       8.632888       8.632888    6[1-(0),1-(0),6-(1,6,8),6-(8,8)]
   148       8.653232       8.653232       8.653232    6[6-(1,1,6),8-(28),8-(28)]
   149       0.213134       0.213134       0.213134    6[1-(0),6-(1,6),7-(6,28)]
   150       0.999791       0.999791       0.999791    6[1-(0),6-(1,7),6-(6,6)]
   151       1.555877       1.555877       1.555877    6[6-(1,6),6-(1,6),6-(1,6)]
   152       1.354368       1.354368       1.354368    6[1-(0),6-(1,7),6-(6,6)]
   153       0.577399       0.577399       0.577399    6[1-(0),6-(1,6),7-(6,28)]
   154       2.341565       2.341565       2.341565    6[1-(0),6-(1,6),6-(6,6)]
   155       2.736832       2.736832       2.736832    6[1-(0),6-(1,6),6-(6,6)]
   156       4.692819       4.692819       4.692819    6[1-(0),6-(1,6),7-(6,28)]
   157       3.872254       3.872254       3.872254    6[1-(0),6-(1,7),6-(6,6)]
   158       3.544803       3.544803       3.544803    6[6-(1,6),6-(1,6),6-(1,6)]
   159        4.03501        4.03501        4.03501    6[1-(0),6-(1,7),6-(6,6)]
   160       4.861388       4.861388       4.861388    6[1-(0),6-(1,6),7-(6,28)]
   161       4.867395       4.867395       4.867395    7[6-(1,6),6-(1,6),28-(8,8,8,8,8)]
   162       9.326057       9.326057       9.326057    7[6-(1,6),6-(1,6),28-(8,8,8,8,8)]
   163       4.820505       4.820505       4.820505    7[6-(1,6),6-(1,6),28-(8,8,8,8,8)]
   164       0.361843       0.361843       0.361843    7[6-(1,6),6-(1,6),28-(8,8,8,8,8)]
   165       0.023445       0.023445       0.023445    7[6-(1,6),6-(1,6),28-(8,8,8,8,8)]
   166       4.482107       4.482107       4.482107    7[6-(1,6),6-(1,6),28-(8,8,8,8,8)]
   167      -0.023445      -0.023445      -0.023445    7[6-(1,6),6-(1,6),28-(8,8,8,8,8)]
   168       5.205793       5.205793       5.205793    7[6-(1,6),6-(1,6),28-(8,8,8,8,8)]
   169       6.454079       6.454079       6.454079    8[6-(6,8),28-(7,8,8,8,8)]
   170       6.399439       6.399439       6.399439    8[6-(6,8),28-(7,8,8,8,8)]
   171       6.832488       6.832488       6.832488    8[1-(0),6-(1,6,6),28-(7,8,8,8,8)]
   172       4.245238       4.245238       4.245238    8[6-(6,8),28-(7,8,8,8,8)]
   173       2.886704       2.886704       2.886704    8[6-(6,8),28-(7,8,8,8,8)]
   174       4.375056       4.375056       4.375056    8[6-(6,8),28-(7,8,8,8,8)]
   175       3.212701       3.212701       3.212701    8[6-(6,8),28-(7,8,8,8,8)]
   176       6.705868       6.705868       6.705868    8[1-(0),6-(1,6,6),28-(7,8,8,8,8)]
   177       6.128178       6.128178       6.128178    8[6-(6,8),28-(7,8,8,8,8)]
   178       5.624407       5.624407       5.624407    8[6-(6,8),28-(7,8,8,8,8)]
   179       3.233821       3.233821       3.233821    8[6-(6,8),28-(7,8,8,8,8)]
   180       3.288461       3.288461       3.288461    8[6-(6,8),28-(7,8,8,8,8)]
   181       2.855412       2.855412       2.855412    8[1-(0),6-(1,6,6),28-(7,8,8,8,8)]
   182       5.442662       5.442662       5.442662    8[6-(6,8),28-(7,8,8,8,8)]
   183       6.801196       6.801196       6.801196    8[6-(6,8),28-(7,8,8,8,8)]
   184       5.312844       5.312844       5.312844    8[6-(6,8),28-(7,8,8,8,8)]
   185       6.475199       6.475199       6.475199    8[6-(6,8),28-(7,8,8,8,8)]
   186       2.982032       2.982032       2.982032    8[1-(0),6-(1,6,6),28-(7,8,8,8,8)]
   187       3.559722       3.559722       3.559722    8[6-(6,8),28-(7,8,8,8,8)]
   188       4.063493       4.063493       4.063493    8[6-(6,8),28-(7,8,8,8,8)]
   189       1.610129       1.610129       1.610129    8[6-(6,8),28-(7,8,8,8,8)]
   190       1.555489       1.555489       1.555489    8[6-(6,8),28-(7,8,8,8,8)]
   191       1.988538       1.988538       1.988538    8[1-(0),6-(1,6,6),28-(7,8,8,8,8)]
   192       9.089188       9.089188       9.089188    8[6-(6,8),28-(7,8,8,8,8)]
   193       7.730654       7.730654       7.730654    8[6-(6,8),28-(7,8,8,8,8)]
   194       9.219006       9.219006       9.219006    8[6-(6,8),28-(7,8,8,8,8)]
   195       8.056651       8.056651       8.056651    8[6-(6,8),28-(7,8,8,8,8)]
   196       1.861918       1.861918       1.861918    8[1-(0),6-(1,6,6),28-(7,8,8,8,8)]
   197       1.284228       1.284228       1.284228    8[6-(6,8),28-(7,8,8,8,8)]
   198       0.780457       0.780457       0.780457    8[6-(6,8),28-(7,8,8,8,8)]
   199       8.077771       8.077771       8.077771    8[6-(6,8),28-(7,8,8,8,8)]
   200       8.132411       8.132411       8.132411    8[6-(6,8),28-(7,8,8,8,8)]
   201       7.699362       7.699362       7.699362    8[1-(0),6-(1,6,6),28-(7,8,8,8,8)]
   202       0.598712       0.598712       0.598712    8[6-(6,8),28-(7,8,8,8,8)]
   203       1.957246       1.957246       1.957246    8[6-(6,8),28-(7,8,8,8,8)]
   204       0.468894       0.468894       0.468894    8[6-(6,8),28-(7,8,8,8,8)]
   205       1.631249       1.631249       1.631249    8[6-(6,8),28-(7,8,8,8,8)]
   206       7.825982       7.825982       7.825982    8[1-(0),6-(1,6,6),28-(7,8,8,8,8)]
   207       8.403672       8.403672       8.403672    8[6-(6,8),28-(7,8,8,8,8)]
   208       8.907443       8.907443       8.907443    8[6-(6,8),28-(7,8,8,8,8)]
