# Supplementary material for: A collection of forcefield precursors for metal–organic frameworks
Source: RSC Adv. 2019 Nov 13;9(63):36492–507. doi: 10.1039/c9ra07327b (PMC9075174; doi:10.1039/c9ra07327b)
Supplement: RA-009-C9RA07327B-s2847 [file RA-009-C9RA07327B-s2847.txt]

XEKCAT01_clean

11.961000    0.000000    0.000000
0.000000    17.566000    0.000000
0.000000    -8.304255    16.547131

     1       6.955082       6.955082       6.955082    12[8-(6),8-(6),8-(6),8-(6,12)]
     2       5.353744       5.353744       5.353744    12[8-(6),8-(6),8-(6),8-(6,12)]
     3       9.822612       9.822612       9.822612    12[8-(6),8-(6),8-(6)]
     4       0.974582       0.974582       0.974582    12[8-(6),8-(6),8-(6),8-(6,12)]
     5      11.334244      11.334244      11.334244    12[8-(6),8-(6),8-(6),8-(6,12)]
     6       3.842112       3.842112       3.842112    12[8-(6),8-(6),8-(6)]
     7       5.005918       5.005918       5.005918    12[8-(6),8-(6),8-(6),8-(6,12)]
     8       6.607256       6.607256       6.607256    12[8-(6),8-(6),8-(6),8-(6,12)]
     9       2.138388       2.138388       2.138388    12[8-(6),8-(6),8-(6)]
    10      10.986418      10.986418      10.986418    12[8-(6),8-(6),8-(6),8-(6,12)]
    11       0.626756       0.626756       0.626756    12[8-(6),8-(6),8-(6),8-(6,12)]
    12       8.118888       8.118888       8.118888    12[8-(6),8-(6),8-(6)]
    13       8.265051       8.265051       8.265051    1[6-(6,6)]
    14      10.784038      10.784038      10.784038    1[6-(6,6)]
    15       9.419287       9.419287       9.419287    1[6-(6,6)]
    16       7.863161       7.863161       7.863161    1[6-(6,6)]
    17       8.157402       8.157402       8.157402    1[6-(6,6)]
    18       6.517549       6.517549       6.517549    1[6-(6,6)]
    19       2.284551       2.284551       2.284551    1[6-(6,6)]
    20       4.803538       4.803538       4.803538    1[6-(6,6)]
    21       3.438787       3.438787       3.438787    1[6-(6,6)]
    22       1.882661       1.882661       1.882661    1[6-(6,6)]
    23       2.176902       2.176902       2.176902    1[6-(6,6)]
    24       0.537049       0.537049       0.537049    1[6-(6,6)]
    25       3.695949       3.695949       3.695949    1[6-(6,6)]
    26       1.176962       1.176962       1.176962    1[6-(6,6)]
    27       2.541712       2.541712       2.541712    1[6-(6,6)]
    28       4.097839       4.097839       4.097839    1[6-(6,6)]
    29       3.803598       3.803598       3.803598    1[6-(6,6)]
    30       5.443451       5.443451       5.443451    1[6-(6,6)]
    31       9.676449       9.676449       9.676449    1[6-(6,6)]
    32       7.157462       7.157462       7.157462    1[6-(6,6)]
    33       8.522212       8.522212       8.522212    1[6-(6,6)]
    34      10.078339      10.078339      10.078339    1[6-(6,6)]
    35       9.784098       9.784098       9.784098    1[6-(6,6)]
    36      11.423951      11.423951      11.423951    1[6-(6,6)]
    37       9.536505       9.536505       9.536505    6[6-(1,6),6-(1,6),6-(8,8)]
    38       8.778178       8.778178       8.778178    6[1-(0),6-(6,6),6-(6,6)]
    39        8.77459        8.77459        8.77459    6[6-(1,6),6-(1,6),6-(8,8)]
    40      10.251773      10.251773      10.251773    6[1-(0),6-(6,6),6-(6,6)]
    41       8.080852       8.080852       8.080852    6[6-(6,6),8-(0),8-(12,12)]
    42       9.507799       9.507799       9.507799    6[6-(6,6),8-(12),8-(12)]
    43       9.447994       9.447994       9.447994    6[1-(0),6-(6,6),6-(6,6)]
    44      10.170438      10.170438      10.170438    6[6-(1,6),6-(1,6),6-(8,8)]
    45       10.79241       10.79241       10.79241    6[6-(6,6),8-(12),8-(12)]
    46       8.687274       8.687274       8.687274    6[6-(6,6),8-(0),8-(12)]
    47        7.72561        7.72561        7.72561    6[1-(0),6-(6,6),6-(6,6)]
    48       8.101185       8.101185       8.101185    6[6-(1,6),6-(1,6),6-(8,8)]
    49       7.146697       7.146697       7.146697    6[6-(1,6),6-(1,6),6-(8,8)]
    50       7.879907       7.879907       7.879907    6[1-(0),6-(6,6),6-(6,6)]
    51       6.856045       6.856045       6.856045    6[6-(6,6),8-(12),8-(12)]
    52       6.911066       6.911066       6.911066    6[1-(0),6-(6,6),6-(6,6)]
    53        7.24717        7.24717        7.24717    6[6-(1,6),6-(1,6),6-(8,8)]
    54       6.748396       6.748396       6.748396    6[6-(6,6),8-(12),8-(12)]
    55       3.556005       3.556005       3.556005    6[6-(1,6),6-(1,6),6-(8,8)]
    56       2.797678       2.797678       2.797678    6[1-(0),6-(6,6),6-(6,6)]
    57        2.79409        2.79409        2.79409    6[6-(1,6),6-(1,6),6-(8,8)]
    58       4.271273       4.271273       4.271273    6[1-(0),6-(6,6),6-(6,6)]
    59       2.100352       2.100352       2.100352    6[6-(6,6),8-(0),8-(12,12)]
    60       3.527299       3.527299       3.527299    6[6-(6,6),8-(12),8-(12)]
    61       3.467494       3.467494       3.467494    6[1-(0),6-(6,6),6-(6,6)]
    62       4.189938       4.189938       4.189938    6[6-(1,6),6-(1,6),6-(8,8)]
    63        4.81191        4.81191        4.81191    6[6-(6,6),8-(12),8-(12)]
    64       2.706774       2.706774       2.706774    6[6-(6,6),8-(0),8-(12)]
    65        1.74511        1.74511        1.74511    6[1-(0),6-(6,6),6-(6,6)]
    66       2.120685       2.120685       2.120685    6[6-(1,6),6-(1,6),6-(8,8)]
    67       1.166197       1.166197       1.166197    6[6-(1,6),6-(1,6),6-(8,8)]
    68       1.899407       1.899407       1.899407    6[1-(0),6-(6,6),6-(6,6)]
    69       0.875545       0.875545       0.875545    6[6-(6,6),8-(12),8-(12)]
    70       0.930566       0.930566       0.930566    6[1-(0),6-(6,6),6-(6,6)]
    71        1.26667        1.26667        1.26667    6[6-(1,6),6-(1,6),6-(8,8)]
    72       0.767896       0.767896       0.767896    6[6-(6,6),8-(12),8-(12)]
    73       2.424495       2.424495       2.424495    6[6-(1,6),6-(1,6),6-(8,8)]
    74       3.182822       3.182822       3.182822    6[1-(0),6-(6,6),6-(6,6)]
    75        3.18641        3.18641        3.18641    6[6-(1,6),6-(1,6),6-(8,8)]
    76       1.709227       1.709227       1.709227    6[1-(0),6-(6,6),6-(6,6)]
    77       3.880148       3.880148       3.880148    6[6-(6,6),8-(0),8-(12,12)]
    78       2.453201       2.453201       2.453201    6[6-(6,6),8-(12),8-(12)]
    79       2.513006       2.513006       2.513006    6[1-(0),6-(6,6),6-(6,6)]
    80       1.790562       1.790562       1.790562    6[6-(1,6),6-(1,6),6-(8,8)]
    81        1.16859        1.16859        1.16859    6[6-(6,6),8-(12),8-(12)]
    82       3.273726       3.273726       3.273726    6[6-(6,6),8-(0),8-(12)]
    83        4.23539        4.23539        4.23539    6[1-(0),6-(6,6),6-(6,6)]
    84       3.859815       3.859815       3.859815    6[6-(1,6),6-(1,6),6-(8,8)]
    85       4.814303       4.814303       4.814303    6[6-(1,6),6-(1,6),6-(8,8)]
    86       4.081093       4.081093       4.081093    6[1-(0),6-(6,6),6-(6,6)]
    87       5.104955       5.104955       5.104955    6[6-(6,6),8-(12),8-(12)]
    88       5.049934       5.049934       5.049934    6[1-(0),6-(6,6),6-(6,6)]
    89        4.71383        4.71383        4.71383    6[6-(1,6),6-(1,6),6-(8,8)]
    90       5.212604       5.212604       5.212604    6[6-(6,6),8-(12),8-(12)]
    91       8.404995       8.404995       8.404995    6[6-(1,6),6-(1,6),6-(8,8)]
    92       9.163322       9.163322       9.163322    6[1-(0),6-(6,6),6-(6,6)]
    93        9.16691        9.16691        9.16691    6[6-(1,6),6-(1,6),6-(8,8)]
    94       7.689727       7.689727       7.689727    6[1-(0),6-(6,6),6-(6,6)]
    95       9.860648       9.860648       9.860648    6[6-(6,6),8-(0),8-(12,12)]
    96       8.433701       8.433701       8.433701    6[6-(6,6),8-(12),8-(12)]
    97       8.493506       8.493506       8.493506    6[1-(0),6-(6,6),6-(6,6)]
    98       7.771062       7.771062       7.771062    6[6-(1,6),6-(1,6),6-(8,8)]
    99        7.14909        7.14909        7.14909    6[6-(6,6),8-(12),8-(12)]
   100       9.254226       9.254226       9.254226    6[6-(6,6),8-(0),8-(12)]
   101       10.21589       10.21589       10.21589    6[1-(0),6-(6,6),6-(6,6)]
   102       9.840315       9.840315       9.840315    6[6-(1,6),6-(1,6),6-(8,8)]
   103      10.794802      10.794802      10.794802    6[6-(1,6),6-(1,6),6-(8,8)]
   104      10.061593      10.061593      10.061593    6[1-(0),6-(6,6),6-(6,6)]
   105      11.085455      11.085455      11.085455    6[6-(6,6),8-(12),8-(12)]
   106      11.030434      11.030434      11.030434    6[1-(0),6-(6,6),6-(6,6)]
   107       10.69433       10.69433       10.69433    6[6-(1,6),6-(1,6),6-(8,8)]
   108      11.193104      11.193104      11.193104    6[6-(6,6),8-(12),8-(12)]
   109       7.112011       7.112011       7.112011    8[6-(6,8),12-(8,8,8),12-(8,8,8)]
   110      10.555582      10.555582      10.555582    8[6-(6,8),12-(8,8,8)]
   111       8.488722       8.488722       8.488722    8[6-(6,8)]
   112      11.550738      11.550738      11.550738    8[6-(6,8),12-(8,8,8)]
   113       8.434897       8.434897       8.434897    8[6-(6,8),12-(8,8)]
   114      10.490993      10.490993      10.490993    8[6-(6,8),12-(8,8,8)]
   115       8.532977       8.532977       8.532977    8[6-(6,8)]
   116       9.355894       9.355894       9.355894    8[6-(6,8),12-(8,8)]
   117       7.109618       7.109618       7.109618    8[6-(6,8),12-(8,8,8)]
   118       6.267564       6.267564       6.267564    8[6-(6,8),12-(8,8,8)]
   119       6.230485       6.230485       6.230485    8[6-(6,8),12-(8,8,8)]
   120       6.981636       6.981636       6.981636    8[6-(6,8),12-(8,8)]
   121       1.131511       1.131511       1.131511    8[6-(6,8),12-(8,8,8),12-(8,8,8)]
   122       4.575083       4.575083       4.575083    8[6-(6,8),12-(8,8,8)]
   123       2.508222       2.508222       2.508222    8[6-(6,8)]
   124       5.570238       5.570238       5.570238    8[6-(6,8),12-(8,8,8)]
   125       2.454397       2.454397       2.454397    8[6-(6,8),12-(8,8)]
   126       4.510493       4.510493       4.510493    8[6-(6,8),12-(8,8,8)]
   127       2.552477       2.552477       2.552477    8[6-(6,8)]
   128       3.375394       3.375394       3.375394    8[6-(6,8),12-(8,8)]
   129       1.129118       1.129118       1.129118    8[6-(6,8),12-(8,8,8)]
   130       0.287064       0.287064       0.287064    8[6-(6,8),12-(8,8,8)]
   131       0.249985       0.249985       0.249985    8[6-(6,8),12-(8,8,8)]
   132       1.001136       1.001136       1.001136    8[6-(6,8),12-(8,8)]
   133       4.848989       4.848989       4.848989    8[6-(6,8),12-(8,8,8),12-(8,8,8)]
   134       1.405417       1.405417       1.405417    8[6-(6,8),12-(8,8,8)]
   135       3.472278       3.472278       3.472278    8[6-(6,8)]
   136       0.410262       0.410262       0.410262    8[6-(6,8),12-(8,8,8)]
   137       3.526103       3.526103       3.526103    8[6-(6,8),12-(8,8)]
   138       1.470007       1.470007       1.470007    8[6-(6,8),12-(8,8,8)]
   139       3.428023       3.428023       3.428023    8[6-(6,8)]
   140       2.605106       2.605106       2.605106    8[6-(6,8),12-(8,8)]
   141       4.851382       4.851382       4.851382    8[6-(6,8),12-(8,8,8)]
   142       5.693436       5.693436       5.693436    8[6-(6,8),12-(8,8,8)]
   143       5.730515       5.730515       5.730515    8[6-(6,8),12-(8,8,8)]
   144       4.979364       4.979364       4.979364    8[6-(6,8),12-(8,8)]
   145      10.829489      10.829489      10.829489    8[6-(6,8),12-(8,8,8),12-(8,8,8)]
   146       7.385917       7.385917       7.385917    8[6-(6,8),12-(8,8,8)]
   147       9.452778       9.452778       9.452778    8[6-(6,8)]
   148       6.390762       6.390762       6.390762    8[6-(6,8),12-(8,8,8)]
   149       9.506603       9.506603       9.506603    8[6-(6,8),12-(8,8)]
   150       7.450507       7.450507       7.450507    8[6-(6,8),12-(8,8,8)]
   151       9.408523       9.408523       9.408523    8[6-(6,8)]
   152       8.585606       8.585606       8.585606    8[6-(6,8),12-(8,8)]
   153      10.831882      10.831882      10.831882    8[6-(6,8),12-(8,8,8)]
   154      11.673936      11.673936      11.673936    8[6-(6,8),12-(8,8,8)]
   155      11.711015      11.711015      11.711015    8[6-(6,8),12-(8,8,8)]
   156      10.959864      10.959864      10.959864    8[6-(6,8),12-(8,8)]
