# Supplementary material for: A collection of forcefield precursors for metal–organic frameworks
Source: RSC Adv. 2019 Nov 13;9(63):36492–507. doi: 10.1039/c9ra07327b (PMC9075174; doi:10.1039/c9ra07327b)
Supplement: RA-009-C9RA07327B-s2848 [file RA-009-C9RA07327B-s2848.txt]

XEKMIL_clean

10.237000    0.000000    0.000000
0.000000    11.257900    0.000000
-2.808013    0.000000    22.011413

     1       4.209258       4.209258       4.209258    63[7-(6,6),7-(6,6),8-(6),8-(6),8-(6),8-(6),8-(6),8-(6),8-(6)]
     2       6.357248       6.357248       6.357248    63[8-(6),8-(6),8-(6),8-(6),8-(6)]
     3       6.934222       6.934222       6.934222    63[7-(6,6),7-(6,6),8-(6),8-(6),8-(6),8-(6),8-(6),8-(6),8-(6)]
     4       7.594245       7.594245       7.594245    63[8-(6),8-(6),8-(6),8-(6),8-(6)]
     5       3.219729       3.219729       3.219729    63[7-(6,6),7-(6,6),8-(6),8-(6),8-(6),8-(6),8-(6),8-(6),8-(6)]
     6       1.071739       1.071739       1.071739    63[8-(6),8-(6),8-(6),8-(6),8-(6)]
     7       0.494765       0.494765       0.494765    63[7-(6,6),7-(6,6),8-(6),8-(6),8-(6),8-(6),8-(6),8-(6),8-(6)]
     8      -0.165258      -0.165258      -0.165258    63[8-(6),8-(6),8-(6),8-(6),8-(6)]
     9      -0.648628      -0.648628      -0.648628    1[7-(6,6)]
    10      -0.264577      -0.264577      -0.264577    1[7-(6,6)]
    11      -2.070274      -2.070274      -2.070274    1[6-(1,1,6)]
    12      -0.959177      -0.959177      -0.959177    1[6-(1,1,6)]
    13       7.858937       7.858937       7.858937    1[6-(1,1,6)]
    14       1.212067       1.212067       1.212067    1[6-(1,1,6)]
    15       1.162772       1.162772       1.162772    1[6-(1,1,6)]
    16       2.522197       2.522197       2.522197    1[6-(1,1,6)]
    17       1.555109       1.555109       1.555109    1[7-(6,6)]
    18       1.171058       1.171058       1.171058    1[7-(6,6)]
    19       2.976755       2.976755       2.976755    1[6-(1,1,6)]
    20       1.865657       1.865657       1.865657    1[6-(1,1,6)]
    21       3.284543       3.284543       3.284543    1[6-(1,1,6)]
    22      -0.305586      -0.305586      -0.305586    1[6-(1,1,6)]
    23      -0.256292      -0.256292      -0.256292    1[6-(1,1,6)]
    24      -1.615717      -1.615717      -1.615717    1[6-(1,1,6)]
    25       8.077615       8.077615       8.077615    1[7-(6,6)]
    26       7.693564       7.693564       7.693564    1[7-(6,6)]
    27       9.499261       9.499261       9.499261    1[6-(1,1,6)]
    28       8.388164       8.388164       8.388164    1[6-(1,1,6)]
    29       -0.42995       -0.42995       -0.42995    1[6-(1,1,6)]
    30        6.21692        6.21692        6.21692    1[6-(1,1,6)]
    31       6.266215       6.266215       6.266215    1[6-(1,1,6)]
    32        4.90679        4.90679        4.90679    1[6-(1,1,6)]
    33       5.873878       5.873878       5.873878    1[7-(6,6)]
    34       6.257929       6.257929       6.257929    1[7-(6,6)]
    35       4.452232       4.452232       4.452232    1[6-(1,1,6)]
    36        5.56333        5.56333        5.56333    1[6-(1,1,6)]
    37       4.144444       4.144444       4.144444    1[6-(1,1,6)]
    38       7.734573       7.734573       7.734573    1[6-(1,1,6)]
    39       7.685279       7.685279       7.685279    1[6-(1,1,6)]
    40       9.044704       9.044704       9.044704    1[6-(1,1,6)]
    41        6.71206        6.71206        6.71206    6[6-(6,7),6-(8,8),7-(6,63)]
    42       8.020324       8.020324       8.020324    6[6-(6,7),6-(8,8),7-(1,6)]
    43       7.883624       7.883624       7.883624    6[6-(1,1,1),7-(1,6),7-(6,63)]
    44        5.44777        5.44777        5.44777    6[6-(6,7),8-(63),8-(63)]
    45      -1.468411      -1.468411      -1.468411    6[6-(6,7),8-(63),8-(63)]
    46      -1.900401      -1.900401      -1.900401    6[1-(0),1-(0),1-(0),6-(7,7)]
    47       0.363356       0.363356       0.363356    6[6-(6,7),6-(8,8),7-(1,6)]
    48       1.419699       1.419699       1.419699    6[6-(6,7),6-(8,8),7-(6,63)]
    49       1.309133       1.309133       1.309133    6[6-(1,1,1),7-(1,6),7-(6,63)]
    50      -0.585647      -0.585647      -0.585647    6[6-(6,7),8-(63),8-(63)]
    51       1.983462       1.983462       1.983462    6[6-(6,7),8-(63),8-(63)]
    52       1.574788       1.574788       1.574788    6[1-(0),1-(0),1-(0),6-(7,7)]
    53       5.618601       5.618601       5.618601    6[6-(8,8),8-(63),8-(63)]
    54       5.189968       5.189968       5.189968    6[6-(8,8),8-(63),8-(63)]
    55        4.43142        4.43142        4.43142    6[6-(6,7),6-(8,8),7-(6,63)]
    56       3.123157       3.123157       3.123157    6[6-(6,7),6-(8,8),7-(1,6)]
    57       3.259856       3.259856       3.259856    6[6-(1,1,1),7-(1,6),7-(6,63)]
    58        5.69571        5.69571        5.69571    6[6-(6,7),8-(63),8-(63)]
    59       2.374891       2.374891       2.374891    6[6-(6,7),8-(63),8-(63)]
    60       2.806882       2.806882       2.806882    6[1-(0),1-(0),1-(0),6-(7,7)]
    61       0.543124       0.543124       0.543124    6[6-(6,7),6-(8,8),7-(1,6)]
    62      -0.513218      -0.513218      -0.513218    6[6-(6,7),6-(8,8),7-(6,63)]
    63      -0.402653      -0.402653      -0.402653    6[6-(1,1,1),7-(1,6),7-(6,63)]
    64       1.492128       1.492128       1.492128    6[6-(6,7),8-(63),8-(63)]
    65      -1.076982      -1.076982      -1.076982    6[6-(6,7),8-(63),8-(63)]
    66      -0.668307      -0.668307      -0.668307    6[1-(0),1-(0),1-(0),6-(7,7)]
    67        5.52488        5.52488        5.52488    6[6-(8,8),8-(63),8-(63)]
    68       5.953513       5.953513       5.953513    6[6-(8,8),8-(63),8-(63)]
    69       0.716927       0.716927       0.716927    6[6-(6,7),6-(8,8),7-(6,63)]
    70      -0.591337      -0.591337      -0.591337    6[6-(6,7),6-(8,8),7-(1,6)]
    71      -0.454637      -0.454637      -0.454637    6[6-(1,1,1),7-(1,6),7-(6,63)]
    72       1.981217       1.981217       1.981217    6[6-(6,7),8-(63),8-(63)]
    73       8.897398       8.897398       8.897398    6[6-(6,7),8-(63),8-(63)]
    74       9.329388       9.329388       9.329388    6[1-(0),1-(0),1-(0),6-(7,7)]
    75       7.065631       7.065631       7.065631    6[6-(6,7),6-(8,8),7-(1,6)]
    76       6.009288       6.009288       6.009288    6[6-(6,7),6-(8,8),7-(6,63)]
    77       6.119854       6.119854       6.119854    6[6-(1,1,1),7-(1,6),7-(6,63)]
    78       8.014634       8.014634       8.014634    6[6-(6,7),8-(63),8-(63)]
    79       5.445525       5.445525       5.445525    6[6-(6,7),8-(63),8-(63)]
    80       5.854199       5.854199       5.854199    6[1-(0),1-(0),1-(0),6-(7,7)]
    81       1.810386       1.810386       1.810386    6[6-(8,8),8-(63),8-(63)]
    82       2.239019       2.239019       2.239019    6[6-(8,8),8-(63),8-(63)]
    83       2.997567       2.997567       2.997567    6[6-(6,7),6-(8,8),7-(6,63)]
    84        4.30583        4.30583        4.30583    6[6-(6,7),6-(8,8),7-(1,6)]
    85       4.169131       4.169131       4.169131    6[6-(1,1,1),7-(1,6),7-(6,63)]
    86       1.733277       1.733277       1.733277    6[6-(6,7),8-(63),8-(63)]
    87       5.054096       5.054096       5.054096    6[6-(6,7),8-(63),8-(63)]
    88       4.622105       4.622105       4.622105    6[1-(0),1-(0),1-(0),6-(7,7)]
    89       6.885863       6.885863       6.885863    6[6-(6,7),6-(8,8),7-(1,6)]
    90       7.942205       7.942205       7.942205    6[6-(6,7),6-(8,8),7-(6,63)]
    91        7.83164        7.83164        7.83164    6[6-(1,1,1),7-(1,6),7-(6,63)]
    92       5.936859       5.936859       5.936859    6[6-(6,7),8-(63),8-(63)]
    93       8.505969       8.505969       8.505969    6[6-(6,7),8-(63),8-(63)]
    94       8.097294       8.097294       8.097294    6[1-(0),1-(0),1-(0),6-(7,7)]
    95       1.904107       1.904107       1.904107    6[6-(8,8),8-(63),8-(63)]
    96       1.475474       1.475474       1.475474    6[6-(8,8),8-(63),8-(63)]
    97       6.641145       6.641145       6.641145    7[6-(6,6),6-(6,7),63-(7,8,8,8,8,8,8,8)]
    98      -1.498836      -1.498836      -1.498836    7[1-(0),6-(6,6),6-(6,7)]
    99       2.016021       2.016021       2.016021    7[6-(6,6),6-(6,7),63-(7,8,8,8,8,8,8,8)]
   100       0.311133       0.311133       0.311133    7[1-(0),6-(6,6),6-(6,7)]
   101       4.502335       4.502335       4.502335    7[6-(6,6),6-(6,7),63-(7,8,8,8,8,8,8,8)]
   102       2.405316       2.405316       2.405316    7[1-(0),6-(6,6),6-(6,7)]
   103       -1.10954       -1.10954       -1.10954    7[6-(6,6),6-(6,7),63-(7,8,8,8,8,8,8,8)]
   104       0.595347       0.595347       0.595347    7[1-(0),6-(6,6),6-(6,7)]
   105       0.787842       0.787842       0.787842    7[6-(6,6),6-(6,7),63-(7,8,8,8,8,8,8,8)]
   106       8.927823       8.927823       8.927823    7[1-(0),6-(6,6),6-(6,7)]
   107       5.412966       5.412966       5.412966    7[6-(6,6),6-(6,7),63-(7,8,8,8,8,8,8,8)]
   108       7.117854       7.117854       7.117854    7[1-(0),6-(6,6),6-(6,7)]
   109       2.926652       2.926652       2.926652    7[6-(6,6),6-(6,7),63-(7,8,8,8,8,8,8,8)]
   110       5.023671       5.023671       5.023671    7[1-(0),6-(6,6),6-(6,7)]
   111       8.538527       8.538527       8.538527    7[6-(6,6),6-(6,7),63-(7,8,8,8,8,8,8,8)]
   112        6.83364        6.83364        6.83364    7[1-(0),6-(6,6),6-(6,7)]
   113       4.387599       4.387599       4.387599    8[6-(6,8),63-(7,7,8,8,8,8,8,8)]
   114       5.465725       5.465725       5.465725    8[6-(6,8),63-(8,8,8,8)]
   115       8.220739       8.220739       8.220739    8[6-(6,8),63-(8,8,8,8)]
   116      -0.265821      -0.265821      -0.265821    8[6-(6,8),63-(8,8,8,8)]
   117      -1.394543      -1.394543      -1.394543    8[6-(6,8),63-(7,7,8,8,8,8,8,8)]
   118      -0.465054      -0.465054      -0.465054    8[6-(6,8),63-(8,8,8,8)]
   119       1.403241       1.403241       1.403241    8[6-(6,8),63-(8,8,8,8)]
   120       3.070767       3.070767       3.070767    8[6-(6,8),63-(7,7,8,8,8,8,8,8)]
   121        6.33642        6.33642        6.33642    8[6-(6,8),63-(7,7,8,8,8,8,8,8)]
   122       5.213092       5.213092       5.213092    8[6-(6,8),63-(7,7,8,8,8,8,8,8)]
   123       4.549831       4.549831       4.549831    8[6-(6,8),63-(7,7,8,8,8,8,8,8)]
   124       5.494556       5.494556       5.494556    8[6-(6,8),63-(7,7,8,8,8,8,8,8)]
   125       6.755881       6.755881       6.755881    8[6-(6,8),63-(7,7,8,8,8,8,8,8)]
   126       5.677756       5.677756       5.677756    8[6-(6,8),63-(8,8,8,8)]
   127       5.730754       5.730754       5.730754    8[6-(6,8),63-(8,8,8,8)]
   128       1.172301       1.172301       1.172301    8[6-(6,8),63-(8,8,8,8)]
   129       2.301024       2.301024       2.301024    8[6-(6,8),63-(7,7,8,8,8,8,8,8)]
   130       1.371535       1.371535       1.371535    8[6-(6,8),63-(8,8,8,8)]
   131       -0.49676       -0.49676       -0.49676    8[6-(6,8),63-(8,8,8,8)]
   132       8.072714       8.072714       8.072714    8[6-(6,8),63-(7,7,8,8,8,8,8,8)]
   133        4.80706        4.80706        4.80706    8[6-(6,8),63-(7,7,8,8,8,8,8,8)]
   134       5.930388       5.930388       5.930388    8[6-(6,8),63-(7,7,8,8,8,8,8,8)]
   135       6.593649       6.593649       6.593649    8[6-(6,8),63-(7,7,8,8,8,8,8,8)]
   136       5.648924       5.648924       5.648924    8[6-(6,8),63-(7,7,8,8,8,8,8,8)]
   137       3.041388       3.041388       3.041388    8[6-(6,8),63-(7,7,8,8,8,8,8,8)]
   138       1.963262       1.963262       1.963262    8[6-(6,8),63-(8,8,8,8)]
   139      -0.791752      -0.791752      -0.791752    8[6-(6,8),63-(8,8,8,8)]
   140       7.694808       7.694808       7.694808    8[6-(6,8),63-(8,8,8,8)]
   141        8.82353        8.82353        8.82353    8[6-(6,8),63-(7,7,8,8,8,8,8,8)]
   142       7.894041       7.894041       7.894041    8[6-(6,8),63-(8,8,8,8)]
   143       6.025746       6.025746       6.025746    8[6-(6,8),63-(8,8,8,8)]
   144        4.35822        4.35822        4.35822    8[6-(6,8),63-(7,7,8,8,8,8,8,8)]
   145       1.092567       1.092567       1.092567    8[6-(6,8),63-(7,7,8,8,8,8,8,8)]
   146       2.215895       2.215895       2.215895    8[6-(6,8),63-(7,7,8,8,8,8,8,8)]
   147       2.879156       2.879156       2.879156    8[6-(6,8),63-(7,7,8,8,8,8,8,8)]
   148       1.934431       1.934431       1.934431    8[6-(6,8),63-(7,7,8,8,8,8,8,8)]
   149       0.673106       0.673106       0.673106    8[6-(6,8),63-(7,7,8,8,8,8,8,8)]
   150       1.751231       1.751231       1.751231    8[6-(6,8),63-(8,8,8,8)]
   151       4.506246       4.506246       4.506246    8[6-(6,8),63-(8,8,8,8)]
   152       6.256686       6.256686       6.256686    8[6-(6,8),63-(8,8,8,8)]
   153       5.127963       5.127963       5.127963    8[6-(6,8),63-(7,7,8,8,8,8,8,8)]
   154       6.057452       6.057452       6.057452    8[6-(6,8),63-(8,8,8,8)]
   155       7.925747       7.925747       7.925747    8[6-(6,8),63-(8,8,8,8)]
   156      -0.643727      -0.643727      -0.643727    8[6-(6,8),63-(7,7,8,8,8,8,8,8)]
   157       2.621927       2.621927       2.621927    8[6-(6,8),63-(7,7,8,8,8,8,8,8)]
   158       1.498599       1.498599       1.498599    8[6-(6,8),63-(7,7,8,8,8,8,8,8)]
   159       0.835338       0.835338       0.835338    8[6-(6,8),63-(7,7,8,8,8,8,8,8)]
   160       1.780063       1.780063       1.780063    8[6-(6,8),63-(7,7,8,8,8,8,8,8)]
