# Supplementary material for: A collection of forcefield precursors for metal–organic frameworks
Source: RSC Adv. 2019 Nov 13;9(63):36492–507. doi: 10.1039/c9ra07327b (PMC9075174; doi:10.1039/c9ra07327b)
Supplement: RA-009-C9RA07327B-s2849 [file RA-009-C9RA07327B-s2849.txt]

XEQGEH_clean

11.972000    0.000000    0.000000
0.000000    12.043000    0.000000
-4.806444    0.000000    27.373224

     1       7.001549       7.001549       7.001549    30[7-(6,6),7-(6,6),8-(6),8-(6)]
     2      -1.387673      -1.387673      -1.387673    30[7-(6,6),7-(6,6),8-(6),8-(6)]
     3       8.553229       8.553229       8.553229    30[7-(6,6),7-(6,6),8-(6),8-(6)]
     4       0.164007       0.164007       0.164007    30[7-(6,6),7-(6,6),8-(6),8-(6)]
     5       9.425079       9.425079       9.425079    1[6-(6,7)]
     6       0.526545       0.526545       0.526545    1[6-(6,6)]
     7       1.614785       1.614785       1.614785    1[6-(6,6)]
     8       3.811458       3.811458       3.811458    1[6-(6,6)]
     9       3.818682       3.818682       3.818682    1[6-(6,6)]
    10       1.632776       1.632776       1.632776    1[6-(6,6)]
    11       7.484577       7.484577       7.484577    1[6-(6,6)]
    12      -3.020322      -3.020322      -3.020322    1[6-(6,6)]
    13       7.059623       7.059623       7.059623    1[6-(6,6)]
    14       5.427229       5.427229       5.427229    1[6-(6,6)]
    15       7.573452       7.573452       7.573452    1[6-(6,6)]
    16       8.219158       8.219158       8.219158    1[6-(6,6)]
    17       4.914679       4.914679       4.914679    1[6-(6,6)]
    18       4.228994       4.228994       4.228994    1[6-(6,6)]
    19       4.919178       4.919178       4.919178    1[6-(7,7)]
    20       7.630849       7.630849       7.630849    1[6-(6,7)]
    21       8.701791       8.701791       8.701791    1[6-(6,7)]
    22       3.324205       3.324205       3.324205    1[6-(6,6)]
    23       1.723297       1.723297       1.723297    1[6-(6,6)]
    24       4.468757       4.468757       4.468757    1[6-(6,6)]
    25         6.1166         6.1166         6.1166    1[6-(6,6)]
    26       0.367613       0.367613       0.367613    1[6-(6,6)]
    27      -1.286994      -1.286994      -1.286994    1[6-(6,6)]
    28       1.332142       1.332142       1.332142    1[6-(6,6)]
    29       3.018628       3.018628       3.018628    1[6-(6,6)]
    30       9.253985       9.253985       9.253985    1[6-(7,7)]
    31       -0.38924       -0.38924       -0.38924    1[6-(6,7)]
    32       1.035857       1.035857       1.035857    1[6-(6,7)]
    33       8.915767       8.915767       8.915767    1[6-(6,6)]
    34      10.004007      10.004007      10.004007    1[6-(6,6)]
    35        0.22868        0.22868        0.22868    1[6-(6,6)]
    36       0.235904       0.235904       0.235904    1[6-(6,6)]
    37      10.021998      10.021998      10.021998    1[6-(6,6)]
    38       3.901799       3.901799       3.901799    1[6-(6,6)]
    39         5.3689         5.3689         5.3689    1[6-(6,6)]
    40       3.476845       3.476845       3.476845    1[6-(6,6)]
    41       1.844451       1.844451       1.844451    1[6-(6,6)]
    42       3.990674       3.990674       3.990674    1[6-(6,6)]
    43        4.63638        4.63638        4.63638    1[6-(6,6)]
    44       1.331901       1.331901       1.331901    1[6-(6,6)]
    45       0.646216       0.646216       0.646216    1[6-(6,6)]
    46      -3.470044      -3.470044      -3.470044    1[6-(7,7)]
    47      -0.758373      -0.758373      -0.758373    1[6-(6,7)]
    48       0.312569       0.312569       0.312569    1[6-(6,7)]
    49       6.906983       6.906983       6.906983    1[6-(6,6)]
    50       5.306075       5.306075       5.306075    1[6-(6,6)]
    51      -3.920465      -3.920465      -3.920465    1[6-(6,6)]
    52      -2.272622      -2.272622      -2.272622    1[6-(6,6)]
    53       3.950391       3.950391       3.950391    1[6-(6,6)]
    54       2.295784       2.295784       2.295784    1[6-(6,6)]
    55        4.91492        4.91492        4.91492    1[6-(6,6)]
    56       6.601406       6.601406       6.601406    1[6-(6,6)]
    57       0.864763       0.864763       0.864763    1[6-(7,7)]
    58       3.193538       3.193538       3.193538    1[6-(6,7)]
    59       6.129699       6.129699       6.129699    1[6-(6,7)]
    60      -1.750211      -1.750211      -1.750211    1[6-(6,6)]
    61      -2.838451      -2.838451      -2.838451    1[6-(6,6)]
    62       6.936876       6.936876       6.936876    1[6-(6,6)]
    63       6.929652       6.929652       6.929652    1[6-(6,6)]
    64      -2.856442      -2.856442      -2.856442    1[6-(6,6)]
    65       3.263757       3.263757       3.263757    1[6-(6,6)]
    66       1.796656       1.796656       1.796656    1[6-(6,6)]
    67       3.688711       3.688711       3.688711    1[6-(6,6)]
    68       5.321105       5.321105       5.321105    1[6-(6,6)]
    69       3.174882       3.174882       3.174882    1[6-(6,6)]
    70       2.529176       2.529176       2.529176    1[6-(6,6)]
    71       5.833655       5.833655       5.833655    1[6-(6,6)]
    72        6.51934        6.51934        6.51934    1[6-(6,6)]
    73        10.6356        10.6356        10.6356    1[6-(7,7)]
    74       7.923929       7.923929       7.923929    1[6-(6,7)]
    75       6.852987       6.852987       6.852987    1[6-(6,7)]
    76       0.258573       0.258573       0.258573    1[6-(6,6)]
    77       1.859481       1.859481       1.859481    1[6-(6,6)]
    78      11.086021      11.086021      11.086021    1[6-(6,6)]
    79       9.438178       9.438178       9.438178    1[6-(6,6)]
    80       3.215165       3.215165       3.215165    1[6-(6,6)]
    81       4.869772       4.869772       4.869772    1[6-(6,6)]
    82       2.250636       2.250636       2.250636    1[6-(6,6)]
    83        0.56415        0.56415        0.56415    1[6-(6,6)]
    84       6.300793       6.300793       6.300793    1[6-(7,7)]
    85       3.972018       3.972018       3.972018    1[6-(6,7)]
    86      -2.259523      -2.259523      -2.259523    1[6-(6,7)]
    87       6.639011       6.639011       6.639011    1[6-(6,6)]
    88       5.550771       5.550771       5.550771    1[6-(6,6)]
    89       3.354098       3.354098       3.354098    1[6-(6,6)]
    90       3.346874       3.346874       3.346874    1[6-(6,6)]
    91        5.53278        5.53278        5.53278    1[6-(6,6)]
    92      -0.319021      -0.319021      -0.319021    1[6-(6,6)]
    93      10.185878      10.185878      10.185878    1[6-(6,6)]
    94       0.105933       0.105933       0.105933    1[6-(6,6)]
    95       1.738327       1.738327       1.738327    1[6-(6,6)]
    96      -0.407896      -0.407896      -0.407896    1[6-(6,6)]
    97      -1.053602      -1.053602      -1.053602    1[6-(6,6)]
    98       2.250877       2.250877       2.250877    1[6-(6,6)]
    99       2.936562       2.936562       2.936562    1[6-(6,6)]
   100       2.246378       2.246378       2.246378    1[6-(7,7)]
   101      -0.465293      -0.465293      -0.465293    1[6-(6,7)]
   102      -1.536235      -1.536235      -1.536235    1[6-(6,7)]
   103       3.841351       3.841351       3.841351    1[6-(6,6)]
   104       5.442259       5.442259       5.442259    1[6-(6,6)]
   105       2.696799       2.696799       2.696799    1[6-(6,6)]
   106       1.048956       1.048956       1.048956    1[6-(6,6)]
   107       6.797943       6.797943       6.797943    1[6-(6,6)]
   108        8.45255        8.45255        8.45255    1[6-(6,6)]
   109       5.833414       5.833414       5.833414    1[6-(6,6)]
   110       4.146928       4.146928       4.146928    1[6-(6,6)]
   111      -2.088429      -2.088429      -2.088429    1[6-(7,7)]
   112       7.554796       7.554796       7.554796    1[6-(6,7)]
   113        9.66333        9.66333        9.66333    6[1-(0),6-(1,7),7-(6,30)]
   114        1.40779        1.40779        1.40779    6[1-(0),6-(1,6),6-(1,6)]
   115       2.059056       2.059056       2.059056    6[1-(0),6-(1,6),6-(1,6)]
   116       3.372561       3.372561       3.372561    6[1-(0),6-(1,6),6-(6,7)]
   117       4.024943       4.024943       4.024943    6[6-(1,6),6-(1,6),7-(6,6)]
   118       3.378719       3.378719       3.378719    6[1-(0),6-(1,6),6-(6,7)]
   119       2.064733       2.064733       2.064733    6[1-(0),6-(1,6),6-(1,6)]
   120        6.31096        6.31096        6.31096    6[6-(1,6),6-(1,6),7-(6,6)]
   121       7.369502       7.369502       7.369502    6[1-(0),6-(1,6),6-(6,7)]
   122      -3.713902      -3.713902      -3.713902    6[1-(0),6-(1,6),6-(6,6)]
   123      -3.863155      -3.863155      -3.863155    6[6-(1,6),6-(1,6),6-(8,8)]
   124       7.119845       7.119845       7.119845    6[1-(0),6-(1,6),6-(6,6)]
   125        6.14814        6.14814        6.14814    6[1-(0),6-(1,6),6-(6,7)]
   126      -2.811785      -2.811785      -2.811785    6[6-(6,6),8-(0),8-(30)]
   127       5.819275       5.819275       5.819275    6[6-(1,6),6-(1,6),7-(6,6)]
   128       7.023172       7.023172       7.023172    6[1-(0),6-(1,6),6-(6,7)]
   129       7.415765       7.415765       7.415765    6[1-(0),6-(1,6),6-(6,6)]
   130       6.644275       6.644275       6.644275    6[6-(1,6),6-(1,6),6-(8,8)]
   131         5.4439         5.4439         5.4439    6[1-(0),6-(1,6),6-(6,6)]
   132       5.030141       5.030141       5.030141    6[1-(0),6-(1,6),6-(6,7)]
   133       7.087702       7.087702       7.087702    6[6-(6,6),8-(0),8-(30)]
   134       5.728361       5.728361       5.728361    6[1-(0),7-(6,30),7-(6,6)]
   135       7.218427       7.218427       7.218427    6[1-(0),6-(1,7),7-(6,6)]
   136       7.802381       7.802381       7.802381    6[1-(0),6-(1,7),7-(6,30)]
   137       4.888858       4.888858       4.888858    6[6-(1,6),6-(1,6),7-(6,6)]
   138        3.55604        3.55604        3.55604    6[1-(0),6-(1,6),6-(6,7)]
   139       2.603879       2.603879       2.603879    6[1-(0),6-(1,6),6-(6,6)]
   140       2.920651       2.920651       2.920651    6[6-(1,6),6-(1,6),6-(6,6)]
   141       4.241287       4.241287       4.241287    6[1-(0),6-(1,6),6-(6,6)]
   142        5.23435        5.23435        5.23435    6[1-(0),6-(1,6),6-(6,7)]
   143       1.875877       1.875877       1.875877    6[6-(1,6),6-(1,6),6-(6,6)]
   144       0.570765       0.570765       0.570765    6[1-(0),6-(1,6),6-(6,6)]
   145      -0.425549      -0.425549      -0.425549    6[1-(0),6-(1,6),6-(6,7)]
   146      -0.126727      -0.126727      -0.126727    6[6-(1,6),6-(1,6),7-(6,6)]
   147       1.143352       1.143352       1.143352    6[1-(0),6-(1,6),6-(6,7)]
   148       2.151171       2.151171       2.151171    6[1-(0),6-(1,6),6-(6,6)]
   149       9.566173       9.566173       9.566173    6[1-(0),7-(6,30),7-(6,6)]
   150      -1.110857      -1.110857      -1.110857    6[1-(0),6-(1,7),7-(6,6)]
   151       1.274108       1.274108       1.274108    6[1-(0),6-(1,7),7-(6,30)]
   152       9.797012       9.797012       9.797012    6[1-(0),6-(1,6),6-(1,6)]
   153      10.448278      10.448278      10.448278    6[1-(0),6-(1,6),6-(1,6)]
   154      -0.210217      -0.210217      -0.210217    6[1-(0),6-(1,6),6-(6,7)]
   155       0.442165       0.442165       0.442165    6[6-(1,6),6-(1,6),7-(6,6)]
   156      -0.204059      -0.204059      -0.204059    6[1-(0),6-(1,6),6-(6,7)]
   157      10.453955      10.453955      10.453955    6[1-(0),6-(1,6),6-(1,6)]
   158       2.728182       2.728182       2.728182    6[6-(1,6),6-(1,6),7-(6,6)]
   159       3.786724       3.786724       3.786724    6[1-(0),6-(1,6),6-(6,7)]
   160        4.67532        4.67532        4.67532    6[1-(0),6-(1,6),6-(6,6)]
   161       4.526067       4.526067       4.526067    6[6-(1,6),6-(1,6),6-(8,8)]
   162       3.537067       3.537067       3.537067    6[1-(0),6-(1,6),6-(6,6)]
   163       2.565362       2.565362       2.565362    6[1-(0),6-(1,6),6-(6,7)]
   164       5.577437       5.577437       5.577437    6[6-(6,6),8-(0),8-(30)]
   165       2.236497       2.236497       2.236497    6[6-(1,6),6-(1,6),7-(6,6)]
   166       3.440394       3.440394       3.440394    6[1-(0),6-(1,6),6-(6,7)]
   167       3.832987       3.832987       3.832987    6[1-(0),6-(1,6),6-(6,6)]
   168       3.061497       3.061497       3.061497    6[6-(1,6),6-(1,6),6-(8,8)]
   169       1.861122       1.861122       1.861122    6[1-(0),6-(1,6),6-(6,6)]
   170       1.447363       1.447363       1.447363    6[1-(0),6-(1,6),6-(6,7)]
   171       3.504924       3.504924       3.504924    6[6-(6,6),8-(0),8-(30)]
   172      -2.660861      -2.660861      -2.660861    6[1-(0),7-(6,30),7-(6,6)]
   173      -1.170795      -1.170795      -1.170795    6[1-(0),6-(1,7),7-(6,6)]
   174      -0.586841      -0.586841      -0.586841    6[1-(0),6-(1,7),7-(6,30)]
   175      -3.500364      -3.500364      -3.500364    6[6-(1,6),6-(1,6),7-(6,6)]
   176       7.138818       7.138818       7.138818    6[1-(0),6-(1,6),6-(6,7)]
   177       6.186657       6.186657       6.186657    6[1-(0),6-(1,6),6-(6,6)]
   178       6.503429       6.503429       6.503429    6[6-(1,6),6-(1,6),6-(6,6)]
   179      -4.147935      -4.147935      -4.147935    6[1-(0),6-(1,6),6-(6,6)]
   180      -3.154872      -3.154872      -3.154872    6[1-(0),6-(1,6),6-(6,7)]
   181       5.458655       5.458655       5.458655    6[6-(1,6),6-(1,6),6-(6,6)]
   182       4.153543       4.153543       4.153543    6[1-(0),6-(1,6),6-(6,6)]
   183       3.157229       3.157229       3.157229    6[1-(0),6-(1,6),6-(6,7)]
   184       3.456051       3.456051       3.456051    6[6-(1,6),6-(1,6),7-(6,6)]
   185        4.72613        4.72613        4.72613    6[1-(0),6-(1,6),6-(6,7)]
   186       5.733949       5.733949       5.733949    6[1-(0),6-(1,6),6-(6,6)]
   187       1.176951       1.176951       1.176951    6[1-(0),7-(6,30),7-(6,6)]
   188       2.471921       2.471921       2.471921    6[1-(0),6-(1,7),7-(6,6)]
   189       5.891448       5.891448       5.891448    6[1-(0),6-(1,7),7-(6,30)]
   190      -2.631456      -2.631456      -2.631456    6[1-(0),6-(1,6),6-(1,6)]
   191      -3.282722      -3.282722      -3.282722    6[1-(0),6-(1,6),6-(1,6)]
   192       7.375773       7.375773       7.375773    6[1-(0),6-(1,6),6-(6,7)]
   193       6.723391       6.723391       6.723391    6[6-(1,6),6-(1,6),7-(6,6)]
   194       7.369615       7.369615       7.369615    6[1-(0),6-(1,6),6-(6,7)]
   195      -3.288399      -3.288399      -3.288399    6[1-(0),6-(1,6),6-(1,6)]
   196       4.437374       4.437374       4.437374    6[6-(1,6),6-(1,6),7-(6,6)]
   197       3.378832       3.378832       3.378832    6[1-(0),6-(1,6),6-(6,7)]
   198       2.490236       2.490236       2.490236    6[1-(0),6-(1,6),6-(6,6)]
   199       2.639489       2.639489       2.639489    6[6-(1,6),6-(1,6),6-(8,8)]
   200       3.628489       3.628489       3.628489    6[1-(0),6-(1,6),6-(6,6)]
   201       4.600194       4.600194       4.600194    6[1-(0),6-(1,6),6-(6,7)]
   202       1.588119       1.588119       1.588119    6[6-(6,6),8-(0),8-(30)]
   203       4.929059       4.929059       4.929059    6[6-(1,6),6-(1,6),7-(6,6)]
   204       3.725162       3.725162       3.725162    6[1-(0),6-(1,6),6-(6,7)]
   205       3.332569       3.332569       3.332569    6[1-(0),6-(1,6),6-(6,6)]
   206       4.104059       4.104059       4.104059    6[6-(1,6),6-(1,6),6-(8,8)]
   207       5.304434       5.304434       5.304434    6[1-(0),6-(1,6),6-(6,6)]
   208       5.718193       5.718193       5.718193    6[1-(0),6-(1,6),6-(6,7)]
   209       3.660632       3.660632       3.660632    6[6-(6,6),8-(0),8-(30)]
   210       9.826417       9.826417       9.826417    6[1-(0),7-(6,30),7-(6,6)]
   211       8.336351       8.336351       8.336351    6[1-(0),6-(1,7),7-(6,6)]
   212       7.752397       7.752397       7.752397    6[1-(0),6-(1,7),7-(6,30)]
   213       10.66592       10.66592       10.66592    6[6-(1,6),6-(1,6),7-(6,6)]
   214       0.026738       0.026738       0.026738    6[1-(0),6-(1,6),6-(6,7)]
   215       0.978899       0.978899       0.978899    6[1-(0),6-(1,6),6-(6,6)]
   216       0.662127       0.662127       0.662127    6[6-(1,6),6-(1,6),6-(6,6)]
   217      11.313491      11.313491      11.313491    6[1-(0),6-(1,6),6-(6,6)]
   218      10.320428      10.320428      10.320428    6[1-(0),6-(1,6),6-(6,7)]
   219       1.706901       1.706901       1.706901    6[6-(1,6),6-(1,6),6-(6,6)]
   220       3.012013       3.012013       3.012013    6[1-(0),6-(1,6),6-(6,6)]
   221       4.008327       4.008327       4.008327    6[1-(0),6-(1,6),6-(6,7)]
   222       3.709505       3.709505       3.709505    6[6-(1,6),6-(1,6),7-(6,6)]
   223       2.439426       2.439426       2.439426    6[1-(0),6-(1,6),6-(6,7)]
   224       1.431607       1.431607       1.431607    6[1-(0),6-(1,6),6-(6,6)]
   225       5.988605       5.988605       5.988605    6[1-(0),7-(6,30),7-(6,6)]
   226       4.693635       4.693635       4.693635    6[1-(0),6-(1,7),7-(6,6)]
   227      -2.497774      -2.497774      -2.497774    6[1-(0),6-(1,7),7-(6,30)]
   228       5.757766       5.757766       5.757766    6[1-(0),6-(1,6),6-(1,6)]
   229         5.1065         5.1065         5.1065    6[1-(0),6-(1,6),6-(1,6)]
   230       3.792995       3.792995       3.792995    6[1-(0),6-(1,6),6-(6,7)]
   231       3.140613       3.140613       3.140613    6[6-(1,6),6-(1,6),7-(6,6)]
   232       3.786837       3.786837       3.786837    6[1-(0),6-(1,6),6-(6,7)]
   233       5.100823       5.100823       5.100823    6[1-(0),6-(1,6),6-(1,6)]
   234       0.854596       0.854596       0.854596    6[6-(1,6),6-(1,6),7-(6,6)]
   235      -0.203946      -0.203946      -0.203946    6[1-(0),6-(1,6),6-(6,7)]
   236      10.879458      10.879458      10.879458    6[1-(0),6-(1,6),6-(6,6)]
   237      11.028711      11.028711      11.028711    6[6-(1,6),6-(1,6),6-(8,8)]
   238       0.045711       0.045711       0.045711    6[1-(0),6-(1,6),6-(6,6)]
   239       1.017416       1.017416       1.017416    6[1-(0),6-(1,6),6-(6,7)]
   240       9.977341       9.977341       9.977341    6[6-(6,6),8-(0),8-(30)]
   241       1.346281       1.346281       1.346281    6[6-(1,6),6-(1,6),7-(6,6)]
   242       0.142384       0.142384       0.142384    6[1-(0),6-(1,6),6-(6,7)]
   243      -0.250209      -0.250209      -0.250209    6[1-(0),6-(1,6),6-(6,6)]
   244       0.521281       0.521281       0.521281    6[6-(1,6),6-(1,6),6-(8,8)]
   245       1.721656       1.721656       1.721656    6[1-(0),6-(1,6),6-(6,6)]
   246       2.135415       2.135415       2.135415    6[1-(0),6-(1,6),6-(6,7)]
   247       0.077854       0.077854       0.077854    6[6-(6,6),8-(0),8-(30)]
   248       1.437195       1.437195       1.437195    6[1-(0),7-(6,30),7-(6,6)]
   249      -0.052871      -0.052871      -0.052871    6[1-(0),6-(1,7),7-(6,6)]
   250      -0.636825      -0.636825      -0.636825    6[1-(0),6-(1,7),7-(6,30)]
   251       2.276698       2.276698       2.276698    6[6-(1,6),6-(1,6),7-(6,6)]
   252       3.609516       3.609516       3.609516    6[1-(0),6-(1,6),6-(6,7)]
   253       4.561677       4.561677       4.561677    6[1-(0),6-(1,6),6-(6,6)]
   254       4.244905       4.244905       4.244905    6[6-(1,6),6-(1,6),6-(6,6)]
   255       2.924269       2.924269       2.924269    6[1-(0),6-(1,6),6-(6,6)]
   256       1.931206       1.931206       1.931206    6[1-(0),6-(1,6),6-(6,7)]
   257       5.289679       5.289679       5.289679    6[6-(1,6),6-(1,6),6-(6,6)]
   258       6.594791       6.594791       6.594791    6[1-(0),6-(1,6),6-(6,6)]
   259       7.591105       7.591105       7.591105    6[1-(0),6-(1,6),6-(6,7)]
   260       7.292283       7.292283       7.292283    6[6-(1,6),6-(1,6),7-(6,6)]
   261       6.022204       6.022204       6.022204    6[1-(0),6-(1,6),6-(6,7)]
   262       5.014385       5.014385       5.014385    6[1-(0),6-(1,6),6-(6,6)]
   263      -2.400617      -2.400617      -2.400617    6[1-(0),7-(6,30),7-(6,6)]
   264       8.276413       8.276413       8.276413    6[1-(0),6-(1,7),7-(6,6)]
   265        8.85955        8.85955        8.85955    7[6-(1,6),6-(1,7),30-(7,8,8)]
   266       5.402729       5.402729       5.402729    7[6-(6,6),6-(6,6),6-(6,6)]
   267       6.849573       6.849573       6.849573    7[6-(1,6),6-(1,7),30-(7,8,8)]
   268       5.892696       5.892696       5.892696    7[6-(1,6),6-(1,7),6-(6,6)]
   269       -1.19182       -1.19182       -1.19182    7[6-(1,6),6-(1,7),6-(6,6)]
   270       0.470328       0.470328       0.470328    7[6-(1,6),6-(1,7),30-(7,8,8)]
   271       1.819951       1.819951       1.819951    7[6-(6,6),6-(6,6),6-(6,6)]
   272      -1.539649      -1.539649      -1.539649    7[6-(1,6),6-(1,7),30-(7,8,8)]
   273      -2.496526      -2.496526      -2.496526    7[6-(1,6),6-(1,7),6-(6,6)]
   274       2.390958       2.390958       2.390958    7[6-(1,6),6-(1,7),6-(6,6)]
   275       6.695228       6.695228       6.695228    7[6-(1,6),6-(1,7),30-(7,8,8)]
   276       5.345605       5.345605       5.345605    7[6-(6,6),6-(6,6),6-(6,6)]
   277       8.705205       8.705205       8.705205    7[6-(1,6),6-(1,7),30-(7,8,8)]
   278       9.662082       9.662082       9.662082    7[6-(1,6),6-(1,7),6-(6,6)]
   279       4.774598       4.774598       4.774598    7[6-(1,6),6-(1,7),6-(6,6)]
   280      -1.693994      -1.693994      -1.693994    7[6-(1,6),6-(1,7),30-(7,8,8)]
   281       1.762827       1.762827       1.762827    7[6-(6,6),6-(6,6),6-(6,6)]
   282       0.315983       0.315983       0.315983    7[6-(1,6),6-(1,7),30-(7,8,8)]
   283        1.27286        1.27286        1.27286    7[6-(1,6),6-(1,7),6-(6,6)]
   284       8.357376       8.357376       8.357376    7[6-(1,6),6-(1,7),6-(6,6)]
   285       6.447404       6.447404       6.447404    8[6-(6,8),30-(7,7,8)]
   286       8.002519       8.002519       8.002519    8[6-(6,8)]
   287      -2.035695      -2.035695      -2.035695    8[6-(6,8)]
   288       -2.91064       -2.91064       -2.91064    8[6-(6,8),30-(7,7,8)]
   289       2.864626       2.864626       2.864626    8[6-(6,8),30-(7,7,8)]
   290       4.419741       4.419741       4.419741    8[6-(6,8)]
   291       6.353527       6.353527       6.353527    8[6-(6,8)]
   292       5.478582       5.478582       5.478582    8[6-(6,8),30-(7,7,8)]
   293        4.30093        4.30093        4.30093    8[6-(6,8),30-(7,7,8)]
   294       2.745815       2.745815       2.745815    8[6-(6,8)]
   295       0.812029       0.812029       0.812029    8[6-(6,8)]
   296       1.686974       1.686974       1.686974    8[6-(6,8),30-(7,7,8)]
   297       0.718152       0.718152       0.718152    8[6-(6,8),30-(7,7,8)]
   298      -0.836963      -0.836963      -0.836963    8[6-(6,8)]
   299       9.201251       9.201251       9.201251    8[6-(6,8)]
   300      10.076196      10.076196      10.076196    8[6-(6,8),30-(7,7,8)]
