# Supplementary material for: A collection of forcefield precursors for metal–organic frameworks
Source: RSC Adv. 2019 Nov 13;9(63):36492–507. doi: 10.1039/c9ra07327b (PMC9075174; doi:10.1039/c9ra07327b)
Supplement: RA-009-C9RA07327B-s2850 [file RA-009-C9RA07327B-s2850.txt]

XEQLEM_clean

9.883600    0.000000    0.000000
-1.790571    10.834740    0.000000
0.000000    0.000000    12.868100

     1       4.863521       4.863521       4.863521    12[8-(6),8-(6),8-(6),8-(6)]
     2      -0.112134      -0.112134      -0.112134    12[8-(6),8-(6),8-(6),8-(6)]
     3       3.229508       3.229508       3.229508    12[8-(6),8-(6),8-(6),8-(6)]
     4       8.205163       8.205163       8.205163    12[8-(6),8-(6),8-(6),8-(6)]
     5       0.962827       0.962827       0.962827    1[6-(6,6)]
     6       0.606758       0.606758       0.606758    1[6-(6,7)]
     7       6.858481       6.858481       6.858481    1[6-(6,6)]
     8       6.645811       6.645811       6.645811    1[6-(6,7)]
     9      -0.390169      -0.390169      -0.390169    1[6-(6,6)]
    10      -0.123088      -0.123088      -0.123088    1[6-(6,7)]
    11       5.567858       5.567858       5.567858    1[6-(6,6)]
    12        5.93548        5.93548        5.93548    1[6-(6,7)]
    13       3.125357       3.125357       3.125357    1[6-(6,6)]
    14       3.280609       3.280609       3.280609    1[6-(6,7)]
    15       2.130505       2.130505       2.130505    1[6-(6,6)]
    16       2.525226       2.525226       2.525226    1[6-(6,7)]
    17       2.365578       2.365578       2.365578    1[6-(6,6)]
    18       2.014939       2.014939       2.014939    1[6-(6,7)]
    19       3.693743       3.693743       3.693743    1[6-(6,6)]
    20       3.338456       3.338456       3.338456    1[6-(6,7)]
    21       7.130202       7.130202       7.130202    1[6-(6,6)]
    22       7.486271       7.486271       7.486271    1[6-(6,7)]
    23       3.025119       3.025119       3.025119    1[6-(6,6)]
    24       1.447218       1.447218       1.447218    1[6-(6,7)]
    25       8.483198       8.483198       8.483198    1[6-(6,6)]
    26       8.216117       8.216117       8.216117    1[6-(6,7)]
    27       2.525171       2.525171       2.525171    1[6-(6,6)]
    28       2.157549       2.157549       2.157549    1[6-(6,7)]
    29       4.967672       4.967672       4.967672    1[6-(6,6)]
    30        4.81242        4.81242        4.81242    1[6-(6,7)]
    31       5.962524       5.962524       5.962524    1[6-(6,6)]
    32       5.567803       5.567803       5.567803    1[6-(6,7)]
    33       5.727451       5.727451       5.727451    1[6-(6,6)]
    34        6.07809        6.07809        6.07809    1[6-(6,7)]
    35       4.399286       4.399286       4.399286    1[6-(6,6)]
    36       4.754573       4.754573       4.754573    1[6-(6,7)]
    37       7.320109       7.320109       7.320109    6[6-(6,6),8-(12),8-(12)]
    38        7.09064        7.09064        7.09064    6[6-(1,6),6-(1,6),6-(8,8)]
    39       0.094279       0.094279       0.094279    6[1-(0),6-(1,7),6-(6,6)]
    40      -0.125006      -0.125006      -0.125006    6[1-(0),6-(1,6),7-(6)]
    41       7.614381       7.614381       7.614381    6[1-(0),6-(1,7),6-(6,6)]
    42       7.499684       7.499684       7.499684    6[1-(0),6-(1,6),7-(6)]
    43       7.292862       7.292862       7.292862    6[6-(6,6),8-(12),8-(12)]
    44       7.475213       7.475213       7.475213    6[6-(1,6),6-(1,6),6-(8,8)]
    45       8.756854       8.756854       8.756854    6[1-(0),6-(1,7),6-(6,6)]
    46       8.906037       8.906037       8.906037    6[1-(0),6-(1,6),7-(6)]
    47       6.433406       6.433406       6.433406    6[1-(0),6-(1,7),6-(6,6)]
    48       6.666599       6.666599       6.666599    6[1-(0),6-(1,6),7-(6)]
    49       2.354593       2.354593       2.354593    6[6-(6,6),8-(12),8-(12)]
    50       2.529345       2.529345       2.529345    6[6-(1,6),6-(1,6),6-(8,8)]
    51       2.936241       2.936241       2.936241    6[1-(0),6-(1,7),6-(6,6)]
    52       3.075025       3.075025       3.075025    6[1-(0),6-(1,6),7-(6)]
    53       2.380393       2.380393       2.380393    6[1-(0),6-(1,7),6-(6,6)]
    54       2.600222       2.600222       2.600222    6[1-(0),6-(1,6),7-(6)]
    55       2.389146       2.389146       2.389146    6[6-(6,6),8-(12),8-(12)]
    56       2.129918       2.129918       2.129918    6[6-(1,6),6-(1,6),6-(8,8)]
    57       2.192252       2.192252       2.192252    6[1-(0),6-(1,7),6-(6,6)]
    58       3.779746       3.779746       3.779746    6[1-(0),6-(1,6),7-(6)]
    59       3.707353       3.707353       3.707353    6[1-(0),6-(1,7),6-(6,6)]
    60       3.509892       3.509892       3.509892    6[1-(0),6-(1,6),7-(6)]
    61        0.77292        0.77292        0.77292    6[6-(6,6),8-(12),8-(12)]
    62       1.002389       1.002389       1.002389    6[6-(1,6),6-(1,6),6-(8,8)]
    63        7.99875        7.99875        7.99875    6[1-(0),6-(1,7),6-(6,6)]
    64       8.218035       8.218035       8.218035    6[1-(0),6-(1,6),7-(6)]
    65       0.478648       0.478648       0.478648    6[1-(0),6-(1,7),6-(6,6)]
    66       0.593345       0.593345       0.593345    6[1-(0),6-(1,6),7-(6)]
    67       0.800167       0.800167       0.800167    6[6-(6,6),8-(12),8-(12)]
    68       0.617816       0.617816       0.617816    6[6-(1,6),6-(1,6),6-(8,8)]
    69      -0.663825      -0.663825      -0.663825    6[1-(0),6-(1,7),6-(6,6)]
    70      -0.813008      -0.813008      -0.813008    6[1-(0),6-(1,6),7-(6)]
    71       1.659623       1.659623       1.659623    6[1-(0),6-(1,7),6-(6,6)]
    72        1.42643        1.42643        1.42643    6[1-(0),6-(1,6),7-(6)]
    73       5.738436       5.738436       5.738436    6[6-(6,6),8-(12),8-(12)]
    74       5.563684       5.563684       5.563684    6[6-(1,6),6-(1,6),6-(8,8)]
    75       5.156788       5.156788       5.156788    6[1-(0),6-(1,7),6-(6,6)]
    76       5.018004       5.018004       5.018004    6[1-(0),6-(1,6),7-(6)]
    77       5.712636       5.712636       5.712636    6[1-(0),6-(1,7),6-(6,6)]
    78       5.492807       5.492807       5.492807    6[1-(0),6-(1,6),7-(6)]
    79       5.703883       5.703883       5.703883    6[6-(6,6),8-(12),8-(12)]
    80       5.963111       5.963111       5.963111    6[6-(1,6),6-(1,6),6-(8,8)]
    81       5.900777       5.900777       5.900777    6[1-(0),6-(1,7),6-(6,6)]
    82       4.313283       4.313283       4.313283    6[1-(0),6-(1,6),7-(6)]
    83       4.385676       4.385676       4.385676    6[1-(0),6-(1,7),6-(6,6)]
    84       4.583137       4.583137       4.583137    6[1-(0),6-(1,6),7-(6)]
    85       8.527303       8.527303       8.527303    7[6-(1,6),6-(1,6)]
    86       7.898929       7.898929       7.898929    7[6-(1,6),6-(1,6)]
    87       2.935105       2.935105       2.935105    7[6-(1,6),6-(1,6)]
    88       3.556691       3.556691       3.556691    7[6-(1,6),6-(1,6)]
    89      -0.434274      -0.434274      -0.434274    7[6-(1,6),6-(1,6)]
    90         0.1941         0.1941         0.1941    7[6-(1,6),6-(1,6)]
    91       5.157924       5.157924       5.157924    7[6-(1,6),6-(1,6)]
    92       4.536338       4.536338       4.536338    7[6-(1,6),6-(1,6)]
    93       6.316174       6.316174       6.316174    8[6-(6,8),12-(8,8,8)]
    94      -1.374355      -1.374355      -1.374355    8[6-(6,8),12-(8,8,8)]
    95       6.118137       6.118137       6.118137    8[6-(6,8),12-(8,8,8)]
    96       8.260723       8.260723       8.260723    8[6-(6,8),12-(8,8,8)]
    97       3.348223       3.348223       3.348223    8[6-(6,8),12-(8,8,8)]
    98        1.18675        1.18675        1.18675    8[6-(6,8),12-(8,8,8)]
    99       3.560906       3.560906       3.560906    8[6-(6,8),12-(8,8,8)]
   100       1.430832       1.430832       1.430832    8[6-(6,8),12-(8,8,8)]
   101       1.776855       1.776855       1.776855    8[6-(6,8),12-(8,8,8)]
   102       9.467384       9.467384       9.467384    8[6-(6,8),12-(8,8,8)]
   103       1.974892       1.974892       1.974892    8[6-(6,8),12-(8,8,8)]
   104      -0.167694      -0.167694      -0.167694    8[6-(6,8),12-(8,8,8)]
   105       4.744806       4.744806       4.744806    8[6-(6,8),12-(8,8,8)]
   106       6.906279       6.906279       6.906279    8[6-(6,8),12-(8,8,8)]
   107       4.532123       4.532123       4.532123    8[6-(6,8),12-(8,8,8)]
   108       6.662197       6.662197       6.662197    8[6-(6,8),12-(8,8,8)]
