# Supplementary material for: A collection of forcefield precursors for metal–organic frameworks
Source: RSC Adv. 2019 Nov 13;9(63):36492–507. doi: 10.1039/c9ra07327b (PMC9075174; doi:10.1039/c9ra07327b)
Supplement: RA-009-C9RA07327B-s2851 [file RA-009-C9RA07327B-s2851.txt]

XEQRAO_clean

7.895100    0.000000    0.000000
0.000000    9.807000    0.000000
-1.938001    -4.903452    16.547401

     1       1.973775       1.973775       1.973775    48[8-(6),8-(6),8-(6),8-(6)]
     2       5.921325       5.921325       5.921325    48[8-(6),8-(6),8-(6),8-(6)]
     3       5.110545       5.110545       5.110545    1[6-(6,6)]
     4       6.109721       6.109721       6.109721    1[6-(6,6)]
     5       5.096696       5.096696       5.096696    1[6-(6,6)]
     6       4.064806       4.064806       4.064806    1[6-(6,6)]
     7       3.949466       3.949466       3.949466    1[6-(6,6)]
     8       2.858235       2.858235       2.858235    1[6-(6,6)]
     9       3.831371       3.831371       3.831371    1[6-(6,6)]
    10       0.063801       0.063801       0.063801    1[6-(6,6)]
    11       4.794104       4.794104       4.794104    1[6-(6,6)]
    12       3.794928       3.794928       3.794928    1[6-(6,6)]
    13       4.807953       4.807953       4.807953    1[6-(6,6)]
    14       5.839843       5.839843       5.839843    1[6-(6,6)]
    15       5.955183       5.955183       5.955183    1[6-(6,6)]
    16      -0.848686      -0.848686      -0.848686    1[6-(6,6)]
    17       6.073278       6.073278       6.073278    1[6-(6,6)]
    18       1.945748       1.945748       1.945748    1[6-(6,6)]
    19       0.846554       0.846554       0.846554    1[6-(6,6)]
    20      -0.152622      -0.152622      -0.152622    1[6-(6,6)]
    21       0.860403       0.860403       0.860403    1[6-(6,6)]
    22       1.892293       1.892293       1.892293    1[6-(6,6)]
    23       2.007633       2.007633       2.007633    1[6-(6,6)]
    24       3.098864       3.098864       3.098864    1[6-(6,6)]
    25       2.125728       2.125728       2.125728    1[6-(6,6)]
    26       5.893298       5.893298       5.893298    1[6-(6,6)]
    27       1.162995       1.162995       1.162995    1[6-(6,6)]
    28       2.162171       2.162171       2.162171    1[6-(6,6)]
    29       1.149146       1.149146       1.149146    1[6-(6,6)]
    30       0.117256       0.117256       0.117256    1[6-(6,6)]
    31       0.001916       0.001916       0.001916    1[6-(6,6)]
    32      -1.089315      -1.089315      -1.089315    1[6-(6,6)]
    33      -0.116179      -0.116179      -0.116179    1[6-(6,6)]
    34       4.011351       4.011351       4.011351    1[6-(6,6)]
    35       3.742709       3.742709       3.742709    6[6-(6,6),8-(48),8-(48)]
    36       4.467248       4.467248       4.467248    6[6-(1,6),6-(1,6),6-(8,8)]
    37        5.09362        5.09362        5.09362    6[1-(0),6-(1,6),6-(6,6)]
    38       5.698843       5.698843       5.698843    6[1-(0),6-(1,6),6-(6,6)]
    39       5.693367       5.693367       5.693367    6[6-(1,6),6-(1,6),6-(6,6)]
    40       5.090482       5.090482       5.090482    6[1-(0),6-(1,6),6-(6,6)]
    41       4.474855       4.474855       4.474855    6[1-(0),6-(1,6),6-(6,6)]
    42       6.335447       6.335447       6.335447    6[6-(6,6),6-(6,6),6-(6,6)]
    43      -0.295178      -0.295178      -0.295178    6[6-(1,6),6-(6,6),6-(6,6)]
    44       5.648301       5.648301       5.648301    6[6-(1,6),6-(6,6),6-(6,6)]
    45       4.355271       4.355271       4.355271    6[1-(0),6-(1,6),6-(6,6)]
    46       3.701383       3.701383       3.701383    6[1-(0),6-(1,6),6-(1,6)]
    47       4.289187       4.289187       4.289187    6[1-(0),6-(1,6),6-(1,6)]
    48       0.438936       0.438936       0.438936    6[1-(0),6-(1,6),6-(6,6)]
    49       -1.73316       -1.73316       -1.73316    6[6-(6,6),8-(48),8-(48)]
    50       5.437401       5.437401       5.437401    6[6-(1,6),6-(1,6),6-(8,8)]
    51       4.811029       4.811029       4.811029    6[1-(0),6-(1,6),6-(6,6)]
    52       4.205806       4.205806       4.205806    6[1-(0),6-(1,6),6-(6,6)]
    53       4.211282       4.211282       4.211282    6[6-(1,6),6-(1,6),6-(6,6)]
    54       4.814167       4.814167       4.814167    6[1-(0),6-(1,6),6-(6,6)]
    55       5.429794       5.429794       5.429794    6[1-(0),6-(1,6),6-(6,6)]
    56       3.569202       3.569202       3.569202    6[6-(6,6),6-(6,6),6-(6,6)]
    57       2.304727       2.304727       2.304727    6[6-(1,6),6-(6,6),6-(6,6)]
    58       4.256348       4.256348       4.256348    6[6-(1,6),6-(6,6),6-(6,6)]
    59       5.549378       5.549378       5.549378    6[1-(0),6-(1,6),6-(6,6)]
    60       6.203266       6.203266       6.203266    6[1-(0),6-(1,6),6-(1,6)]
    61       5.615462       5.615462       5.615462    6[1-(0),6-(1,6),6-(1,6)]
    62       1.570613       1.570613       1.570613    6[1-(0),6-(1,6),6-(6,6)]
    63        2.21439        2.21439        2.21439    6[6-(6,6),8-(48),8-(48)]
    64       1.489851       1.489851       1.489851    6[6-(1,6),6-(1,6),6-(8,8)]
    65       0.863479       0.863479       0.863479    6[1-(0),6-(1,6),6-(6,6)]
    66       0.258256       0.258256       0.258256    6[1-(0),6-(1,6),6-(6,6)]
    67       0.263732       0.263732       0.263732    6[6-(1,6),6-(1,6),6-(6,6)]
    68       0.866617       0.866617       0.866617    6[1-(0),6-(1,6),6-(6,6)]
    69       1.482244       1.482244       1.482244    6[1-(0),6-(1,6),6-(6,6)]
    70      -0.378348      -0.378348      -0.378348    6[6-(6,6),6-(6,6),6-(6,6)]
    71       6.252277       6.252277       6.252277    6[6-(1,6),6-(6,6),6-(6,6)]
    72       0.308798       0.308798       0.308798    6[6-(1,6),6-(6,6),6-(6,6)]
    73       1.601828       1.601828       1.601828    6[1-(0),6-(1,6),6-(6,6)]
    74       2.255716       2.255716       2.255716    6[1-(0),6-(1,6),6-(1,6)]
    75       1.667912       1.667912       1.667912    6[1-(0),6-(1,6),6-(1,6)]
    76       5.518163       5.518163       5.518163    6[1-(0),6-(1,6),6-(6,6)]
    77      -0.204841      -0.204841      -0.204841    6[6-(6,6),8-(48),8-(48)]
    78       0.519698       0.519698       0.519698    6[6-(1,6),6-(1,6),6-(8,8)]
    79        1.14607        1.14607        1.14607    6[1-(0),6-(1,6),6-(6,6)]
    80       1.751293       1.751293       1.751293    6[1-(0),6-(1,6),6-(6,6)]
    81       1.745817       1.745817       1.745817    6[6-(1,6),6-(1,6),6-(6,6)]
    82       1.142932       1.142932       1.142932    6[1-(0),6-(1,6),6-(6,6)]
    83       0.527305       0.527305       0.527305    6[1-(0),6-(1,6),6-(6,6)]
    84       2.387897       2.387897       2.387897    6[6-(6,6),6-(6,6),6-(6,6)]
    85       3.652372       3.652372       3.652372    6[6-(1,6),6-(6,6),6-(6,6)]
    86       1.700751       1.700751       1.700751    6[6-(1,6),6-(6,6),6-(6,6)]
    87       0.407721       0.407721       0.407721    6[1-(0),6-(1,6),6-(6,6)]
    88      -0.246167      -0.246167      -0.246167    6[1-(0),6-(1,6),6-(1,6)]
    89       0.341637       0.341637       0.341637    6[1-(0),6-(1,6),6-(1,6)]
    90       4.386486       4.386486       4.386486    6[1-(0),6-(1,6),6-(6,6)]
    91        2.87853        2.87853        2.87853    8[6-(6,8),48-(8,8,8)]
    92       3.984802       3.984802       3.984802    8[6-(6,8),48-(8,8,8)]
    93      -0.868981      -0.868981      -0.868981    8[6-(6,8),48-(8,8,8)]
    94       5.919847       5.919847       5.919847    8[6-(6,8),48-(8,8,8)]
    95       3.078569       3.078569       3.078569    8[6-(6,8),48-(8,8,8)]
    96       1.972297       1.972297       1.972297    8[6-(6,8),48-(8,8,8)]
    97        6.82608        6.82608        6.82608    8[6-(6,8),48-(8,8,8)]
    98       0.037252       0.037252       0.037252    8[6-(6,8),48-(8,8,8)]
