# Supplementary material for: A collection of forcefield precursors for metal–organic frameworks
Source: RSC Adv. 2019 Nov 13;9(63):36492–507. doi: 10.1039/c9ra07327b (PMC9075174; doi:10.1039/c9ra07327b)
Supplement: RA-009-C9RA07327B-s2852 [file RA-009-C9RA07327B-s2852.txt]

XESKAJ_clean

6.296600    0.000000    0.000000
-2.098865    16.226219    0.000000
2.098865    8.113106    14.052319

     1       2.517276       2.517276       2.517276    12[8-(12,15),8-(12,15),8-(12,15),8-(12,15)]
     2       0.418409       0.418409       0.418409    12[8-(12,15),8-(12,15),8-(12,15),8-(12,15)]
     3       4.616142       4.616142       4.616142    12[8-(12,15),8-(12,15),8-(12,15),8-(12,15)]
     4       3.779324       3.779324       3.779324    12[8-(12,15),8-(12,15),8-(12,15),8-(12,15)]
     5       5.878191       5.878191       5.878191    12[8-(12,15),8-(12,15),8-(12,15),8-(12,15)]
     6       1.680458       1.680458       1.680458    12[8-(12,15),8-(12,15),8-(12,15),8-(12,15)]
     7      -0.508114      -0.508114      -0.508114    15[6-(1,1,7),8-(0),8-(12,12),8-(12,12)]
     8       3.689618       3.689618       3.689618    15[6-(1,1,7),8-(0),8-(12,12),8-(12,12)]
     9       1.590752       1.590752       1.590752    15[6-(1,1,7),8-(0),8-(12,12),8-(12,12)]
    10       6.804714       6.804714       6.804714    15[6-(1,1,7),8-(0),8-(12,12),8-(12,12)]
    11       2.606982       2.606982       2.606982    15[6-(1,1,7),8-(0),8-(12,12),8-(12,12)]
    12       4.705848       4.705848       4.705848    15[6-(1,1,7),8-(0),8-(12,12),8-(12,12)]
    13       -0.09172       -0.09172       -0.09172    1[6-(1,7,15)]
    14       0.247667       0.247667       0.247667    1[6-(1,7,15)]
    15       1.458503       1.458503       1.458503    1[6-(1,6,7)]
    16       2.933167       2.933167       2.933167    1[6-(1,6,7)]
    17       3.479082       3.479082       3.479082    1[6-(1,6,7)]
    18       2.317359       2.317359       2.317359    1[6-(1,6,7)]
    19       4.106013       4.106013       4.106013    1[6-(1,7,15)]
    20         4.4454         4.4454         4.4454    1[6-(1,7,15)]
    21       5.656235       5.656235       5.656235    1[6-(1,6,7)]
    22       0.834299       0.834299       0.834299    1[6-(1,6,7)]
    23       1.380215       1.380215       1.380215    1[6-(1,6,7)]
    24       0.218492       0.218492       0.218492    1[6-(1,6,7)]
    25       2.007145       2.007145       2.007145    1[6-(1,7,15)]
    26       2.346532       2.346532       2.346532    1[6-(1,7,15)]
    27       3.557369       3.557369       3.557369    1[6-(1,6,7)]
    28       5.032032       5.032032       5.032032    1[6-(1,6,7)]
    29       5.577947       5.577947       5.577947    1[6-(1,6,7)]
    30       4.416225       4.416225       4.416225    1[6-(1,6,7)]
    31        6.38832        6.38832        6.38832    1[6-(1,7,15)]
    32       6.048933       6.048933       6.048933    1[6-(1,7,15)]
    33       4.838097       4.838097       4.838097    1[6-(1,6,7)]
    34       3.363433       3.363433       3.363433    1[6-(1,6,7)]
    35       2.817518       2.817518       2.817518    1[6-(1,6,7)]
    36       3.979241       3.979241       3.979241    1[6-(1,6,7)]
    37       2.190587       2.190587       2.190587    1[6-(1,7,15)]
    38         1.8512         1.8512         1.8512    1[6-(1,7,15)]
    39       0.640365       0.640365       0.640365    1[6-(1,6,7)]
    40       5.462301       5.462301       5.462301    1[6-(1,6,7)]
    41       4.916385       4.916385       4.916385    1[6-(1,6,7)]
    42       6.078108       6.078108       6.078108    1[6-(1,6,7)]
    43       4.289455       4.289455       4.289455    1[6-(1,7,15)]
    44       3.950068       3.950068       3.950068    1[6-(1,7,15)]
    45       2.739231       2.739231       2.739231    1[6-(1,6,7)]
    46       1.264568       1.264568       1.264568    1[6-(1,6,7)]
    47       0.718653       0.718653       0.718653    1[6-(1,6,7)]
    48       1.880375       1.880375       1.880375    1[6-(1,6,7)]
    49       0.336449       0.336449       0.336449    6[1-(0),1-(0),7-(6,6),15-(8,8,8)]
    50       2.005048       2.005048       2.005048    6[1-(0),1-(0),6-(1,1,7),7-(6,6)]
    51       2.526406       2.526406       2.526406    6[1-(0),1-(0),6-(1,1,7),7-(6,6)]
    52       4.534182       4.534182       4.534182    6[1-(0),1-(0),7-(6,6),15-(8,8,8)]
    53        6.20278        6.20278        6.20278    6[1-(0),1-(0),6-(1,1,7),7-(6,6)]
    54       0.427539       0.427539       0.427539    6[1-(0),1-(0),6-(1,1,7),7-(6,6)]
    55       2.435314       2.435314       2.435314    6[1-(0),1-(0),7-(6,6),15-(8,8,8)]
    56       4.103913       4.103913       4.103913    6[1-(0),1-(0),6-(1,1,7),7-(6,6)]
    57       4.625272       4.625272       4.625272    6[1-(0),1-(0),6-(1,1,7),7-(6,6)]
    58       5.960151       5.960151       5.960151    6[1-(0),1-(0),7-(6,6),15-(8,8,8)]
    59       4.291552       4.291552       4.291552    6[1-(0),1-(0),6-(1,1,7),7-(6,6)]
    60       3.770194       3.770194       3.770194    6[1-(0),1-(0),6-(1,1,7),7-(6,6)]
    61       1.762418       1.762418       1.762418    6[1-(0),1-(0),7-(6,6),15-(8,8,8)]
    62        0.09382        0.09382        0.09382    6[1-(0),1-(0),6-(1,1,7),7-(6,6)]
    63       5.869061       5.869061       5.869061    6[1-(0),1-(0),6-(1,1,7),7-(6,6)]
    64       3.861286       3.861286       3.861286    6[1-(0),1-(0),7-(6,6),15-(8,8,8)]
    65       2.192687       2.192687       2.192687    6[1-(0),1-(0),6-(1,1,7),7-(6,6)]
    66       1.671328       1.671328       1.671328    6[1-(0),1-(0),6-(1,1,7),7-(6,6)]
    67       1.790964       1.790964       1.790964    7[6-(1,1,15),6-(1,1,6),6-(1,1,6)]
    68       5.988696       5.988696       5.988696    7[6-(1,1,15),6-(1,1,6),6-(1,1,6)]
    69       3.889829       3.889829       3.889829    7[6-(1,1,15),6-(1,1,6),6-(1,1,6)]
    70       4.505636       4.505636       4.505636    7[6-(1,1,15),6-(1,1,6),6-(1,1,6)]
    71       0.307904       0.307904       0.307904    7[6-(1,1,15),6-(1,1,6),6-(1,1,6)]
    72       2.406771       2.406771       2.406771    7[6-(1,1,15),6-(1,1,6),6-(1,1,6)]
    73       -0.85046       -0.85046       -0.85046    8[15-(6,8,8)]
    74       4.535021       4.535021       4.535021    8[12-(8,8,8),12-(8,8,8),15-(6,8,8)]
    75       0.508346       0.508346       0.508346    8[12-(8,8,8),12-(8,8,8),15-(6,8,8)]
    76       3.347272       3.347272       3.347272    8[15-(6,8,8)]
    77       2.436154       2.436154       2.436154    8[12-(8,8,8),12-(8,8,8),15-(6,8,8)]
    78       4.706079       4.706079       4.706079    8[12-(8,8,8),12-(8,8,8),15-(6,8,8)]
    79       1.248406       1.248406       1.248406    8[15-(6,8,8)]
    80       0.337288       0.337288       0.337288    8[12-(8,8,8),12-(8,8,8),15-(6,8,8)]
    81       2.607212       2.607212       2.607212    8[12-(8,8,8),12-(8,8,8),15-(6,8,8)]
    82        0.85046        0.85046        0.85046    8[15-(6,8,8)]
    83       1.761579       1.761579       1.761579    8[12-(8,8,8),12-(8,8,8),15-(6,8,8)]
    84       5.788254       5.788254       5.788254    8[12-(8,8,8),12-(8,8,8),15-(6,8,8)]
    85       2.949328       2.949328       2.949328    8[15-(6,8,8)]
    86       3.860446       3.860446       3.860446    8[12-(8,8,8),12-(8,8,8),15-(6,8,8)]
    87       1.590521       1.590521       1.590521    8[12-(8,8,8),12-(8,8,8),15-(6,8,8)]
    88       5.048194       5.048194       5.048194    8[15-(6,8,8)]
    89       5.959312       5.959312       5.959312    8[12-(8,8,8),12-(8,8,8),15-(6,8,8)]
    90       3.689388       3.689388       3.689388    8[12-(8,8,8),12-(8,8,8),15-(6,8,8)]
