# Supplementary material for: A collection of forcefield precursors for metal–organic frameworks
Source: RSC Adv. 2019 Nov 13;9(63):36492–507. doi: 10.1039/c9ra07327b (PMC9075174; doi:10.1039/c9ra07327b)
Supplement: RA-009-C9RA07327B-s2853 [file RA-009-C9RA07327B-s2853.txt]

XEWDUA_clean

8.849200    0.000000    0.000000
-4.132506    16.742533    0.000000
-1.755256    -8.257319    15.660634

     1       0.077587       0.077587       0.077587    64[8-(6),8-(6),8-(6),8-(6),8-(6),8-(6),8-(6)]
     2       2.883851       2.883851       2.883851    64[8-(6),8-(6),8-(6),8-(6),8-(6),8-(6),8-(6)]
     3      -2.943881      -2.943881      -2.943881    29[7-(6,6,6),7-(6,6,6),7-(6,6,6),7-(6,6,6)]
     4       3.546972       3.546972       3.546972    29[7-(6,6,6),7-(6,6,6),8-(6),8-(6)]
     5         4.4246         4.4246         4.4246    29[7-(6,6,6),7-(6,6,6)]
     6       6.089514       6.089514       6.089514    1[6-(1,6,7)]
     7      -1.673116      -1.673116      -1.673116    1[6-(1,6,7)]
     8       4.687819       4.687819       4.687819    1[6-(1,6,7)]
     9       5.259573       5.259573       5.259573    1[6-(1,6,7)]
    10      -2.332495      -2.332495      -2.332495    1[6-(1,6,6)]
    11      -1.434353      -1.434353      -1.434353    1[6-(1,6,6)]
    12      -1.069263      -1.069263      -1.069263    1[6-(1,6,7)]
    13      -2.555237      -2.555237      -2.555237    1[6-(1,6,7)]
    14      -0.317929      -0.317929      -0.317929    1[6-(1,6,7)]
    15       0.147354       0.147354       0.147354    1[6-(1,6,7)]
    16       4.062978       4.062978       4.062978    1[6-(1,6,7)]
    17       3.520347       3.520347       3.520347    1[6-(1,6,7)]
    18       3.305563       3.305563       3.305563    1[6-(1,6,7)]
    19       4.861233       4.861233       4.861233    1[6-(1,6,7)]
    20       4.778941       4.778941       4.778941    1[6-(1,6,7)]
    21       5.222715       5.222715       5.222715    1[6-(1,6,7)]
    22        7.16697        7.16697        7.16697    1[6-(1,6,7)]
    23       6.664073       6.664073       6.664073    1[6-(1,6,7)]
    24       6.281365       6.281365       6.281365    1[6-(1,6,7)]
    25       5.324707       5.324707       5.324707    1[6-(1,6,7)]
    26       0.244856       0.244856       0.244856    1[6-(1,6,7)]
    27       1.710443       1.710443       1.710443    1[6-(1,6,7)]
    28      -0.629601      -0.629601      -0.629601    1[6-(1,6,7)]
    29      -1.295471      -1.295471      -1.295471    1[6-(1,6,7)]
    30       0.473875       0.473875       0.473875    1[6-(1,6,6)]
    31       1.010511       1.010511       1.010511    1[6-(1,6,6)]
    32       2.605946       2.605946       2.605946    1[6-(1,6,7)]
    33       1.771808       1.771808       1.771808    1[6-(1,6,7)]
    34       1.631604       1.631604       1.631604    1[6-(1,6,7)]
    35      -1.648828      -1.648828      -1.648828    1[6-(1,6,7)]
    36       4.247542       4.247542       4.247542    1[6-(1,6,7)]
    37        5.28132        5.28132        5.28132    1[6-(1,6,7)]
    38       2.921224       2.921224       2.921224    1[6-(1,6,7)]
    39       4.100238       4.100238       4.100238    1[6-(1,6,7)]
    40       2.073424       2.073424       2.073424    1[6-(1,6,6)]
    41       1.448564       1.448564       1.448564    1[6-(1,6,6)]
    42       1.808999       1.808999       1.808999    1[6-(1,6,7)]
    43       0.325486       0.325486       0.325486    1[6-(1,6,7)]
    44      -2.939602      -2.939602      -2.939602    1[6-(1,6,7)]
    45       2.557754       2.557754       2.557754    1[6-(1,6,7)]
    46      -4.519125      -4.519125      -4.519125    1[6-(1,6,7)]
    47      -0.634255      -0.634255      -0.634255    1[6-(1,6,7)]
    48      -3.128076      -3.128076      -3.128076    1[6-(1,6,7)]
    49       4.634554       4.634554       4.634554    1[6-(1,6,7)]
    50      -1.726381      -1.726381      -1.726381    1[6-(1,6,7)]
    51      -2.298135      -2.298135      -2.298135    1[6-(1,6,7)]
    52       5.293933       5.293933       5.293933    1[6-(1,6,6)]
    53       4.395791       4.395791       4.395791    1[6-(1,6,6)]
    54       4.030701       4.030701       4.030701    1[6-(1,6,7)]
    55       5.516675       5.516675       5.516675    1[6-(1,6,7)]
    56       3.279367       3.279367       3.279367    1[6-(1,6,7)]
    57       2.814084       2.814084       2.814084    1[6-(1,6,7)]
    58       -1.10154       -1.10154       -1.10154    1[6-(1,6,7)]
    59      -0.558909      -0.558909      -0.558909    1[6-(1,6,7)]
    60      -0.344125      -0.344125      -0.344125    1[6-(1,6,7)]
    61      -1.899795      -1.899795      -1.899795    1[6-(1,6,7)]
    62      -1.817503      -1.817503      -1.817503    1[6-(1,6,7)]
    63      -2.261277      -2.261277      -2.261277    1[6-(1,6,7)]
    64      -4.205532      -4.205532      -4.205532    1[6-(1,6,7)]
    65       0.429871       0.429871       0.429871    1[6-(1,6,7)]
    66      -3.319927      -3.319927      -3.319927    1[6-(1,6,7)]
    67      -2.363269      -2.363269      -2.363269    1[6-(1,6,7)]
    68       2.716582       2.716582       2.716582    1[6-(1,6,7)]
    69       1.250995       1.250995       1.250995    1[6-(1,6,7)]
    70       3.591039       3.591039       3.591039    1[6-(1,6,7)]
    71       4.256909       4.256909       4.256909    1[6-(1,6,7)]
    72       2.487563       2.487563       2.487563    1[6-(1,6,6)]
    73       1.950927       1.950927       1.950927    1[6-(1,6,6)]
    74       0.355492       0.355492       0.355492    1[6-(1,6,7)]
    75        1.18963        1.18963        1.18963    1[6-(1,6,7)]
    76       1.329834       1.329834       1.329834    1[6-(1,6,7)]
    77       4.610266       4.610266       4.610266    1[6-(1,6,7)]
    78      -1.286104      -1.286104      -1.286104    1[6-(1,6,7)]
    79      -2.319882      -2.319882      -2.319882    1[6-(1,6,7)]
    80       0.040214       0.040214       0.040214    1[6-(1,6,7)]
    81        -1.1388        -1.1388        -1.1388    1[6-(1,6,7)]
    82       0.888014       0.888014       0.888014    1[6-(1,6,6)]
    83       1.512874       1.512874       1.512874    1[6-(1,6,6)]
    84       1.152439       1.152439       1.152439    1[6-(1,6,7)]
    85       2.635952       2.635952       2.635952    1[6-(1,6,7)]
    86        5.90104        5.90104        5.90104    1[6-(1,6,7)]
    87       0.403684       0.403684       0.403684    1[6-(1,6,7)]
    88       7.480563       7.480563       7.480563    1[6-(1,6,7)]
    89       3.595693       3.595693       3.595693    1[6-(1,6,7)]
    90      -1.518076      -1.518076      -1.518076    6[6-(1,1,7),8-(0),8-(64)]
    91      -2.298145      -2.298145      -2.298145    6[1-(0),1-(0),6-(8,8),7-(6,6,29)]
    92      -3.404769      -3.404769      -3.404769    6[1-(0),1-(0),6-(1,1,6),7-(6,6,29)]
    93      -2.188076      -2.188076      -2.188076    6[1-(0),1-(0),6-(1,1,7),6-(1,1,7)]
    94      -1.797712      -1.797712      -1.797712    6[1-(0),1-(0),6-(1,1,6),7-(6,6,29)]
    95      -0.122113      -0.122113      -0.122113    6[1-(0),1-(0),6-(8,8),7-(6,6,29)]
    96       1.069896       1.069896       1.069896    6[6-(1,1,7),8-(0),8-(64)]
    97       4.213944       4.213944       4.213944    6[1-(0),1-(0),6-(1,1,7),7-(6,6,29)]
    98       4.160502       4.160502       4.160502    6[1-(0),1-(0),6-(1,1,7),7-(6,6,29)]
    99       6.754055       6.754055       6.754055    6[6-(1,1,7),8-(64),8-(64)]
   100       5.484674       5.484674       5.484674    6[1-(0),1-(0),6-(8,8),7-(6,6)]
   101       6.377305       6.377305       6.377305    6[1-(0),1-(0),6-(1,1,7),7-(6,6)]
   102        5.67514        5.67514        5.67514    6[1-(0),1-(0),6-(1,1,7),7-(6,6,29)]
   103       0.797284       0.797284       0.797284    6[1-(0),1-(0),6-(8,8),7-(6,6,29)]
   104       0.737953       0.737953       0.737953    6[6-(1,1,7),8-(29),8-(64)]
   105      -0.772728      -0.772728      -0.772728    6[1-(0),1-(0),6-(1,1,6),7-(6,6,29)]
   106       0.630678       0.630678       0.630678    6[1-(0),1-(0),6-(1,1,7),6-(1,1,7)]
   107       1.733456       1.733456       1.733456    6[1-(0),1-(0),6-(1,1,6),7-(6,6)]
   108       1.590246       1.590246       1.590246    6[6-(1,1,7),8-(64),8-(64)]
   109       2.273143       2.273143       2.273143    6[1-(0),1-(0),6-(8,8),7-(6,6)]
   110       4.605519       4.605519       4.605519    6[1-(0),1-(0),6-(1,1,7),7-(6,6)]
   111       3.251606       3.251606       3.251606    6[1-(0),1-(0),6-(1,1,6),7-(6,6)]
   112       2.275224       2.275224       2.275224    6[1-(0),1-(0),6-(1,1,7),6-(1,1,7)]
   113        0.99739        0.99739        0.99739    6[1-(0),1-(0),6-(1,1,6),7-(6,6,29)]
   114      -2.255866      -2.255866      -2.255866    6[1-(0),1-(0),6-(1,1,7),7-(6,6,29)]
   115       -4.13519       -4.13519       -4.13519    6[1-(0),1-(0),6-(8,8),7-(6,6,29)]
   116      -3.965465      -3.965465      -3.965465    6[6-(1,1,7),8-(0),8-(0)]
   117       4.479514       4.479514       4.479514    6[6-(1,1,7),8-(0),8-(64)]
   118       5.259583       5.259583       5.259583    6[1-(0),1-(0),6-(8,8),7-(6,6,29)]
   119       6.366207       6.366207       6.366207    6[1-(0),1-(0),6-(1,1,6),7-(6,6,29)]
   120       5.149514       5.149514       5.149514    6[1-(0),1-(0),6-(1,1,7),6-(1,1,7)]
   121        4.75915        4.75915        4.75915    6[1-(0),1-(0),6-(1,1,6),7-(6,6,29)]
   122       3.083551       3.083551       3.083551    6[1-(0),1-(0),6-(8,8),7-(6,6,29)]
   123       1.891542       1.891542       1.891542    6[6-(1,1,7),8-(0),8-(64)]
   124      -1.252506      -1.252506      -1.252506    6[1-(0),1-(0),6-(1,1,7),7-(6,6,29)]
   125      -1.199064      -1.199064      -1.199064    6[1-(0),1-(0),6-(1,1,7),7-(6,6,29)]
   126      -3.792617      -3.792617      -3.792617    6[6-(1,1,7),8-(64),8-(64)]
   127      -2.523236      -2.523236      -2.523236    6[1-(0),1-(0),6-(8,8),7-(6,6)]
   128      -3.415867      -3.415867      -3.415867    6[1-(0),1-(0),6-(1,1,7),7-(6,6)]
   129      -2.713702      -2.713702      -2.713702    6[1-(0),1-(0),6-(1,1,7),7-(6,6,29)]
   130       2.164154       2.164154       2.164154    6[1-(0),1-(0),6-(8,8),7-(6,6,29)]
   131       2.223485       2.223485       2.223485    6[6-(1,1,7),8-(29),8-(64)]
   132       3.734166       3.734166       3.734166    6[1-(0),1-(0),6-(1,1,6),7-(6,6,29)]
   133        2.33076        2.33076        2.33076    6[1-(0),1-(0),6-(1,1,7),6-(1,1,7)]
   134       1.227982       1.227982       1.227982    6[1-(0),1-(0),6-(1,1,6),7-(6,6)]
   135       1.371192       1.371192       1.371192    6[6-(1,1,7),8-(64),8-(64)]
   136       0.688295       0.688295       0.688295    6[1-(0),1-(0),6-(8,8),7-(6,6)]
   137      -1.644081      -1.644081      -1.644081    6[1-(0),1-(0),6-(1,1,7),7-(6,6)]
   138      -0.290168      -0.290168      -0.290168    6[1-(0),1-(0),6-(1,1,6),7-(6,6)]
   139       0.686214       0.686214       0.686214    6[1-(0),1-(0),6-(1,1,7),6-(1,1,7)]
   140       1.964048       1.964048       1.964048    6[1-(0),1-(0),6-(1,1,6),7-(6,6,29)]
   141       5.217304       5.217304       5.217304    6[1-(0),1-(0),6-(1,1,7),7-(6,6,29)]
   142       7.096628       7.096628       7.096628    6[1-(0),1-(0),6-(8,8),7-(6,6,29)]
   143       6.926903       6.926903       6.926903    6[6-(1,1,7),8-(0),8-(0)]
   144       5.547205       5.547205       5.547205    7[6-(1,1,6),6-(1,1,6),6-(1,1,6),29-(7,7,7)]
   145       -1.38136       -1.38136       -1.38136    7[6-(1,1,6),6-(1,1,6),6-(1,1,6),29-(7,7,7)]
   146       4.491899       4.491899       4.491899    7[6-(1,1,6),6-(1,1,6),6-(1,1,6),29-(7,8,8)]
   147       5.519524       5.519524       5.519524    7[6-(1,1,6),6-(1,1,6),6-(1,1,6)]
   148       1.274986       1.274986       1.274986    7[6-(1,1,6),6-(1,1,6),6-(1,1,6),29-(7)]
   149       3.503814       3.503814       3.503814    7[6-(1,1,6),6-(1,1,6),6-(1,1,6)]
   150      -2.585767      -2.585767      -2.585767    7[6-(1,1,6),6-(1,1,6),6-(1,1,6),29-(7,7,7)]
   151       4.342798       4.342798       4.342798    7[6-(1,1,6),6-(1,1,6),6-(1,1,6),29-(7,7,7)]
   152      -1.530461      -1.530461      -1.530461    7[6-(1,1,6),6-(1,1,6),6-(1,1,6),29-(7,8,8)]
   153      -2.558086      -2.558086      -2.558086    7[6-(1,1,6),6-(1,1,6),6-(1,1,6)]
   154       1.686452       1.686452       1.686452    7[6-(1,1,6),6-(1,1,6),6-(1,1,6),29-(7)]
   155      -0.542376      -0.542376      -0.542376    7[6-(1,1,6),6-(1,1,6),6-(1,1,6)]
   156      -1.578131      -1.578131      -1.578131    8[6-(6,8)]
   157      -0.771501      -0.771501      -0.771501    8[6-(6,8),64-(8,8,8,8,8,8)]
   158       1.616419       1.616419       1.616419    8[6-(6,8),64-(8,8,8,8,8,8)]
   159       1.471795       1.471795       1.471795    8[6-(6,8)]
   160       6.609278       6.609278       6.609278    8[6-(6,8),64-(8,8,8,8,8,8)]
   161      -0.963284      -0.963284      -0.963284    8[6-(6,8),64-(8,8,8,8,8,8)]
   162       1.256107       1.256107       1.256107    8[6-(6,8),64-(8,8,8,8,8,8)]
   163       0.200546       0.200546       0.200546    8[6-(6,8),29-(7,7,8)]
   164       0.516989       0.516989       0.516989    8[6-(6,8),64-(8,8,8,8,8,8)]
   165       2.092085       2.092085       2.092085    8[6-(6,8),64-(8,8,8,8,8,8)]
   166      -2.963962      -2.963962      -2.963962    8[6-(6,8)]
   167      -4.874686      -4.874686      -4.874686    8[6-(6,8)]
   168       4.539569       4.539569       4.539569    8[6-(6,8)]
   169       3.732939       3.732939       3.732939    8[6-(6,8),64-(8,8,8,8,8,8)]
   170       1.345019       1.345019       1.345019    8[6-(6,8),64-(8,8,8,8,8,8)]
   171       1.489643       1.489643       1.489643    8[6-(6,8)]
   172       -3.64784       -3.64784       -3.64784    8[6-(6,8),64-(8,8,8,8,8,8)]
   173       3.924722       3.924722       3.924722    8[6-(6,8),64-(8,8,8,8,8,8)]
   174       1.705331       1.705331       1.705331    8[6-(6,8),64-(8,8,8,8,8,8)]
   175       2.760892       2.760892       2.760892    8[6-(6,8),29-(7,7,8)]
   176       2.444449       2.444449       2.444449    8[6-(6,8),64-(8,8,8,8,8,8)]
   177       0.869353       0.869353       0.869353    8[6-(6,8),64-(8,8,8,8,8,8)]
   178         5.9254         5.9254         5.9254    8[6-(6,8)]
   179       7.836124       7.836124       7.836124    8[6-(6,8)]
