# Supplementary material for: A collection of forcefield precursors for metal–organic frameworks
Source: RSC Adv. 2019 Nov 13;9(63):36492–507. doi: 10.1039/c9ra07327b (PMC9075174; doi:10.1039/c9ra07327b)
Supplement: RA-009-C9RA07327B-s2854 [file RA-009-C9RA07327B-s2854.txt]

XEWFAI_clean

8.619000    0.000000    0.000000
-3.416012    17.487481    0.000000
-3.892420    -2.611743    17.777404

     1      -2.707644      -2.707644      -2.707644    63[8-(6),8-(6),8-(6),8-(6),8-(6),8-(6),8-(6)]
     2       4.018212       4.018212       4.018212    63[8-(6),8-(6),8-(6),8-(6),8-(6),8-(6),8-(6)]
     3       2.601494       2.601494       2.601494    30[7-(6,6,6),7-(6,6,6),7-(6,6,6),7-(6,6,6),8-(6),8-(6)]
     4       -1.94621       -1.94621       -1.94621    30[7-(6,6,6),7-(6,6,6),7-(6,6,6),7-(6,6,6),8-(6),8-(6)]
     5         4.3095         4.3095         4.3095    30[7-(6,6,6),7-(6,6,6),7-(6,6,6),7-(6,6,6),8-(6),8-(6)]
     6       3.070134       3.070134       3.070134    1[6-(1,6,7)]
     7       4.505339       4.505339       4.505339    1[6-(1,6,7)]
     8       1.737184       1.737184       1.737184    1[6-(1,6,7)]
     9       2.304732       2.304732       2.304732    1[6-(1,6,7)]
    10       1.069024       1.069024       1.069024    1[6-(1,6,6)]
    11       0.166776       0.166776       0.166776    1[6-(1,6,6)]
    12      -0.819651      -0.819651      -0.819651    1[6-(1,6,7)]
    13      -0.181563      -0.181563      -0.181563    1[6-(1,6,7)]
    14      -4.249774      -4.249774      -4.249774    1[6-(1,6,7)]
    15      -4.582554      -4.582554      -4.582554    1[6-(1,6,7)]
    16       4.691061       4.691061       4.691061    1[6-(1,6,7)]
    17       3.792962       3.792962       3.792962    1[6-(1,6,7)]
    18       1.368787       1.368787       1.368787    1[6-(1,6,7)]
    19       1.555965       1.555965       1.555965    1[6-(1,6,7)]
    20       -3.45434       -3.45434       -3.45434    1[6-(1,6,7)]
    21       3.725537       3.725537       3.725537    1[6-(1,6,7)]
    22       6.147723       6.147723       6.147723    1[6-(1,6,7)]
    23       3.268252       3.268252       3.268252    1[6-(1,6,7)]
    24       1.892555       1.892555       1.892555    1[6-(1,6,6)]
    25       1.086575       1.086575       1.086575    1[6-(1,6,6)]
    26      -0.023313      -0.023313      -0.023313    1[6-(1,6,7)]
    27       4.023345       4.023345       4.023345    1[6-(1,6,7)]
    28       3.708315       3.708315       3.708315    1[6-(1,6,7)]
    29      -0.199814      -0.199814      -0.199814    1[6-(1,6,7)]
    30       0.894174       0.894174       0.894174    1[6-(1,6,7)]
    31         1.6352         1.6352         1.6352    1[6-(1,6,7)]
    32      -2.845629      -2.845629      -2.845629    1[6-(1,6,7)]
    33      -0.355091      -0.355091      -0.355091    1[6-(1,6,7)]
    34       1.220292       1.220292       1.220292    1[6-(1,6,7)]
    35       0.965915       0.965915       0.965915    1[6-(1,6,7)]
    36      -0.513068      -0.513068      -0.513068    1[6-(1,6,7)]
    37       3.559316       3.559316       3.559316    1[6-(1,6,7)]
    38      -2.532292      -2.532292      -2.532292    1[6-(1,6,6)]
    39      -1.490672      -1.490672      -1.490672    1[6-(1,6,6)]
    40      -3.416515      -3.416515      -3.416515    1[6-(1,6,7)]
    41      -2.408097      -2.408097      -2.408097    1[6-(1,6,7)]
    42       -4.01954       -4.01954       -4.01954    1[6-(1,6,7)]
    43       -5.29689       -5.29689       -5.29689    1[6-(1,6,7)]
    44      -5.723335      -5.723335      -5.723335    1[6-(1,6,7)]
    45      -4.548079      -4.548079      -4.548079    1[6-(1,6,7)]
    46       3.793823       3.793823       3.793823    1[6-(1,6,7)]
    47       3.901761       3.901761       3.901761    1[6-(1,6,7)]
    48      -1.759566      -1.759566      -1.759566    1[6-(1,6,7)]
    49      -3.194771      -3.194771      -3.194771    1[6-(1,6,7)]
    50      -0.426616      -0.426616      -0.426616    1[6-(1,6,7)]
    51      -0.994164      -0.994164      -0.994164    1[6-(1,6,7)]
    52       0.241544       0.241544       0.241544    1[6-(1,6,6)]
    53       1.143792       1.143792       1.143792    1[6-(1,6,6)]
    54       2.130219       2.130219       2.130219    1[6-(1,6,7)]
    55       1.492131       1.492131       1.492131    1[6-(1,6,7)]
    56       5.560342       5.560342       5.560342    1[6-(1,6,7)]
    57       5.893122       5.893122       5.893122    1[6-(1,6,7)]
    58      -3.380493      -3.380493      -3.380493    1[6-(1,6,7)]
    59      -2.482394      -2.482394      -2.482394    1[6-(1,6,7)]
    60      -0.058219      -0.058219      -0.058219    1[6-(1,6,7)]
    61      -0.245397      -0.245397      -0.245397    1[6-(1,6,7)]
    62       4.764908       4.764908       4.764908    1[6-(1,6,7)]
    63      -2.414969      -2.414969      -2.414969    1[6-(1,6,7)]
    64      -4.837155      -4.837155      -4.837155    1[6-(1,6,7)]
    65      -1.957684      -1.957684      -1.957684    1[6-(1,6,7)]
    66      -0.581987      -0.581987      -0.581987    1[6-(1,6,6)]
    67       0.223993       0.223993       0.223993    1[6-(1,6,6)]
    68       1.333881       1.333881       1.333881    1[6-(1,6,7)]
    69      -2.712777      -2.712777      -2.712777    1[6-(1,6,7)]
    70      -2.397747      -2.397747      -2.397747    1[6-(1,6,7)]
    71       1.510382       1.510382       1.510382    1[6-(1,6,7)]
    72       0.416394       0.416394       0.416394    1[6-(1,6,7)]
    73      -0.324632      -0.324632      -0.324632    1[6-(1,6,7)]
    74       4.156197       4.156197       4.156197    1[6-(1,6,7)]
    75       1.665659       1.665659       1.665659    1[6-(1,6,7)]
    76       0.090276       0.090276       0.090276    1[6-(1,6,7)]
    77       0.344653       0.344653       0.344653    1[6-(1,6,7)]
    78       1.823636       1.823636       1.823636    1[6-(1,6,7)]
    79       1.643672       1.643672       1.643672    1[6-(1,6,7)]
    80        3.84286        3.84286        3.84286    1[6-(1,6,6)]
    81        2.80124        2.80124        2.80124    1[6-(1,6,6)]
    82       4.727083       4.727083       4.727083    1[6-(1,6,7)]
    83       3.718665       3.718665       3.718665    1[6-(1,6,7)]
    84       5.330108       5.330108       5.330108    1[6-(1,6,7)]
    85       6.607458       6.607458       6.607458    1[6-(1,6,7)]
    86       7.033902       7.033902       7.033902    1[6-(1,6,7)]
    87       5.858647       5.858647       5.858647    1[6-(1,6,7)]
    88      -2.483255      -2.483255      -2.483255    1[6-(1,6,7)]
    89      -2.591193      -2.591193      -2.591193    1[6-(1,6,7)]
    90       4.101523       4.101523       4.101523    6[6-(1,1,7),8-(30),8-(63)]
    91       3.718134       3.718134       3.718134    6[1-(0),1-(0),6-(8,8),7-(6,6,30)]
    92       2.003679       2.003679       2.003679    6[1-(0),1-(0),6-(1,1,6),7-(6,6,30)]
    93       0.783263       0.783263       0.783263    6[1-(0),1-(0),6-(1,1,7),6-(1,1,7)]
    94        0.02229        0.02229        0.02229    6[1-(0),1-(0),6-(1,1,6),7-(6,6,30)]
    95      -3.862519      -3.862519      -3.862519    6[1-(0),1-(0),6-(1,1,7),7-(6,6,30)]
    96         4.2047         4.2047         4.2047    6[1-(0),1-(0),6-(1,1,7),7-(6,6,30)]
    97       0.945432       0.945432       0.945432    6[1-(0),1-(0),6-(8,8),7-(6,6,30)]
    98       -0.33084       -0.33084       -0.33084    6[6-(1,1,7),8-(63),8-(63)]
    99       -3.59869       -3.59869       -3.59869    6[6-(1,1,7),8-(63),8-(63)]
   100      -4.147533      -4.147533      -4.147533    6[1-(0),1-(0),6-(8,8),7-(6,6,30)]
   101       2.942819       2.942819       2.942819    6[1-(0),1-(0),6-(1,1,6),7-(6,6,30)]
   102       1.648767       1.648767       1.648767    6[1-(0),1-(0),6-(1,1,7),6-(1,1,7)]
   103       0.815998       0.815998       0.815998    6[1-(0),1-(0),6-(1,1,6),7-(6,6,30)]
   104       0.587932       0.587932       0.587932    6[1-(0),1-(0),6-(1,1,7),7-(6,6,30)]
   105       1.634569       1.634569       1.634569    6[1-(0),1-(0),6-(8,8),7-(6,6,30)]
   106        2.94461        2.94461        2.94461    6[6-(1,1,7),8-(0),8-(30)]
   107      -0.029105      -0.029105      -0.029105    6[1-(0),1-(0),6-(1,1,7),7-(6,6,30)]
   108       2.515149       2.515149       2.515149    6[6-(1,1,7),8-(0),8-(63)]
   109       1.661869       1.661869       1.661869    6[1-(0),1-(0),6-(8,8),7-(6,6,30)]
   110      -0.985454      -0.985454      -0.985454    6[1-(0),1-(0),6-(1,1,6),7-(6,6,30)]
   111      -1.992642      -1.992642      -1.992642    6[1-(0),1-(0),6-(1,1,7),6-(1,1,7)]
   112      -2.935935      -2.935935      -2.935935    6[1-(0),1-(0),6-(1,1,6),7-(6,6,30)]
   113      -4.655563      -4.655563      -4.655563    6[1-(0),1-(0),6-(1,1,7),7-(6,6,30)]
   114      -4.901257      -4.901257      -4.901257    6[1-(0),1-(0),6-(8,8),7-(6,6,30)]
   115      -1.331022      -1.331022      -1.331022    6[6-(1,1,7),8-(30),8-(63)]
   116       3.284223       3.284223       3.284223    6[1-(0),1-(0),6-(1,1,7),7-(6,6,30)]
   117      -2.790955      -2.790955      -2.790955    6[6-(1,1,7),8-(30),8-(63)]
   118      -2.407566      -2.407566      -2.407566    6[1-(0),1-(0),6-(8,8),7-(6,6,30)]
   119      -0.693111      -0.693111      -0.693111    6[1-(0),1-(0),6-(1,1,6),7-(6,6,30)]
   120       0.527305       0.527305       0.527305    6[1-(0),1-(0),6-(1,1,7),6-(1,1,7)]
   121       1.288278       1.288278       1.288278    6[1-(0),1-(0),6-(1,1,6),7-(6,6,30)]
   122       5.173087       5.173087       5.173087    6[1-(0),1-(0),6-(1,1,7),7-(6,6,30)]
   123      -2.894132      -2.894132      -2.894132    6[1-(0),1-(0),6-(1,1,7),7-(6,6,30)]
   124       0.365136       0.365136       0.365136    6[1-(0),1-(0),6-(8,8),7-(6,6,30)]
   125       1.641408       1.641408       1.641408    6[6-(1,1,7),8-(63),8-(63)]
   126       4.909258       4.909258       4.909258    6[6-(1,1,7),8-(63),8-(63)]
   127       5.458101       5.458101       5.458101    6[1-(0),1-(0),6-(8,8),7-(6,6,30)]
   128      -1.632251      -1.632251      -1.632251    6[1-(0),1-(0),6-(1,1,6),7-(6,6,30)]
   129      -0.338199      -0.338199      -0.338199    6[1-(0),1-(0),6-(1,1,7),6-(1,1,7)]
   130        0.49457        0.49457        0.49457    6[1-(0),1-(0),6-(1,1,6),7-(6,6,30)]
   131       0.722636       0.722636       0.722636    6[1-(0),1-(0),6-(1,1,7),7-(6,6,30)]
   132      -0.324001      -0.324001      -0.324001    6[1-(0),1-(0),6-(8,8),7-(6,6,30)]
   133      -1.634042      -1.634042      -1.634042    6[6-(1,1,7),8-(0),8-(30)]
   134       1.339673       1.339673       1.339673    6[1-(0),1-(0),6-(1,1,7),7-(6,6,30)]
   135      -1.204581      -1.204581      -1.204581    6[6-(1,1,7),8-(0),8-(63)]
   136      -0.351301      -0.351301      -0.351301    6[1-(0),1-(0),6-(8,8),7-(6,6,30)]
   137       2.296022       2.296022       2.296022    6[1-(0),1-(0),6-(1,1,6),7-(6,6,30)]
   138        3.30321        3.30321        3.30321    6[1-(0),1-(0),6-(1,1,7),6-(1,1,7)]
   139       4.246503       4.246503       4.246503    6[1-(0),1-(0),6-(1,1,6),7-(6,6,30)]
   140       5.966131       5.966131       5.966131    6[1-(0),1-(0),6-(1,1,7),7-(6,6,30)]
   141       6.211825       6.211825       6.211825    6[1-(0),1-(0),6-(8,8),7-(6,6,30)]
   142        2.64159        2.64159        2.64159    6[6-(1,1,7),8-(30),8-(63)]
   143      -1.973655      -1.973655      -1.973655    6[1-(0),1-(0),6-(1,1,7),7-(6,6,30)]
   144       3.146456       3.146456       3.146456    7[6-(1,1,6),6-(1,1,6),6-(1,1,6),30-(7,7,7,8,8)]
   145       0.736587       0.736587       0.736587    7[6-(1,1,6),6-(1,1,6),6-(1,1,6),30-(7,7,7,8,8)]
   146       -4.59469       -4.59469       -4.59469    7[6-(1,1,6),6-(1,1,6),6-(1,1,6),30-(7,7,7,8,8)]
   147       1.434736       1.434736       1.434736    7[6-(1,1,6),6-(1,1,6),6-(1,1,6),30-(7,7,7,8,8)]
   148       2.292942       2.292942       2.292942    7[6-(1,1,6),6-(1,1,6),6-(1,1,6),30-(7,7,7,8,8)]
   149      -3.934828      -3.934828      -3.934828    7[6-(1,1,6),6-(1,1,6),6-(1,1,6),30-(7,7,7,8,8)]
   150      -1.835888      -1.835888      -1.835888    7[6-(1,1,6),6-(1,1,6),6-(1,1,6),30-(7,7,7,8,8)]
   151       0.573981       0.573981       0.573981    7[6-(1,1,6),6-(1,1,6),6-(1,1,6),30-(7,7,7,8,8)]
   152       5.905258       5.905258       5.905258    7[6-(1,1,6),6-(1,1,6),6-(1,1,6),30-(7,7,7,8,8)]
   153      -0.124168      -0.124168      -0.124168    7[6-(1,1,6),6-(1,1,6),6-(1,1,6),30-(7,7,7,8,8)]
   154      -0.982374      -0.982374      -0.982374    7[6-(1,1,6),6-(1,1,6),6-(1,1,6),30-(7,7,7,8,8)]
   155       5.245396       5.245396       5.245396    7[6-(1,1,6),6-(1,1,6),6-(1,1,6),30-(7,7,7,8,8)]
   156       4.713498       4.713498       4.713498    8[6-(6,8),63-(8,8,8,8,8,8)]
   157       3.761138       3.761138       3.761138    8[6-(6,8),30-(7,7,7,7,8)]
   158      -0.556928      -0.556928      -0.556928    8[6-(6,8),63-(8,8,8,8,8,8)]
   159      -1.139367      -1.139367      -1.139367    8[6-(6,8),63-(8,8,8,8,8,8)]
   160      -3.384593      -3.384593      -3.384593    8[6-(6,8),63-(8,8,8,8,8,8)]
   161      -3.368501      -3.368501      -3.368501    8[6-(6,8),63-(8,8,8,8,8,8)]
   162       3.073769       3.073769       3.073769    8[6-(6,8)]
   163      -4.778175      -4.778175      -4.778175    8[6-(6,8),30-(7,7,7,7,8)]
   164       3.696849       3.696849       3.696849    8[6-(6,8),63-(8,8,8,8,8,8)]
   165       1.888942       1.888942       1.888942    8[6-(6,8)]
   166      -2.216697      -2.216697      -2.216697    8[6-(6,8),63-(8,8,8,8,8,8)]
   167      -0.713716      -0.713716      -0.713716    8[6-(6,8),30-(7,7,7,7,8)]
   168       -3.40293       -3.40293       -3.40293    8[6-(6,8),63-(8,8,8,8,8,8)]
   169       -2.45057       -2.45057       -2.45057    8[6-(6,8),30-(7,7,7,7,8)]
   170       1.867496       1.867496       1.867496    8[6-(6,8),63-(8,8,8,8,8,8)]
   171       2.449935       2.449935       2.449935    8[6-(6,8),63-(8,8,8,8,8,8)]
   172       4.695161       4.695161       4.695161    8[6-(6,8),63-(8,8,8,8,8,8)]
   173       4.679069       4.679069       4.679069    8[6-(6,8),63-(8,8,8,8,8,8)]
   174      -1.763201      -1.763201      -1.763201    8[6-(6,8)]
   175       6.088743       6.088743       6.088743    8[6-(6,8),30-(7,7,7,7,8)]
   176      -2.386281      -2.386281      -2.386281    8[6-(6,8),63-(8,8,8,8,8,8)]
   177      -0.578374      -0.578374      -0.578374    8[6-(6,8)]
   178       3.527265       3.527265       3.527265    8[6-(6,8),63-(8,8,8,8,8,8)]
   179       2.024284       2.024284       2.024284    8[6-(6,8),30-(7,7,7,7,8)]
