# Supplementary material for: A collection of forcefield precursors for metal–organic frameworks
Source: RSC Adv. 2019 Nov 13;9(63):36492–507. doi: 10.1039/c9ra07327b (PMC9075174; doi:10.1039/c9ra07327b)
Supplement: RA-009-C9RA07327B-s2855 [file RA-009-C9RA07327B-s2855.txt]

XEWRUO_clean

9.941100    0.000000    0.000000
0.000017    9.941100    0.000000
4.970581    4.970573    8.732172

     1      12.426409      12.426409      12.426409    48[7-(6,7),7-(6,7),7-(7,7),7-(7,7)]
     2       7.455848       7.455848       7.455848    48[7-(6,7),7-(6,7),7-(7,7),7-(7,7)]
     3       2.485289       2.485289       2.485289    48[7-(6,7),7-(6,7),7-(7,7),7-(7,7)]
     4        7.45585        7.45585        7.45585    48[7-(6,7),7-(6,7),7-(7,7),7-(7,7)]
     5       8.868482       8.868482       8.868482    6[7-(7),7-(7),7-(7,48)]
     6       6.043227       6.043227       6.043227    6[7-(7),7-(7),7-(7,48)]
     7       5.842392       5.842392       5.842392    6[7-(7),7-(7),7-(7,48)]
     8       9.069278       9.069278       9.069278    6[7-(7),7-(7),7-(7,48)]
     9       6.043216       6.043216       6.043216    6[7-(7),7-(7),7-(7,48)]
    10       8.868471       8.868471       8.868471    6[7-(7),7-(7),7-(7,48)]
    11       9.069306       9.069306       9.069306    6[7-(7),7-(7),7-(7,48)]
    12        5.84242        5.84242        5.84242    6[7-(7),7-(7),7-(7,48)]
    13      10.051475      10.051475      10.051475    7[7-(6,48),7-(7,48)]
    14      10.569507      10.569507      10.569507    7[7-(6),7-(7),48-(7,7,7)]
    15       9.843905       9.843905       9.843905    7[6-(7,7),7-(7,48)]
    16       8.962922       8.962922       8.962922    7[6-(7,7),7-(7),48-(7,7,7)]
    17       7.885007       7.885007       7.885007    7[6-(7,7),7-(6)]
    18       4.860232       4.860232       4.860232    7[7-(6,48),7-(7,48)]
    19       4.342205       4.342205       4.342205    7[7-(6),7-(7),48-(7,7,7)]
    20       5.067809       5.067809       5.067809    7[6-(7,7),7-(7,48)]
    21       5.948783       5.948783       5.948783    7[6-(7,7),7-(7),48-(7,7,7)]
    22       7.026702       7.026702       7.026702    7[6-(7,7),7-(6)]
    23       7.554644       7.554644       7.554644    7[7-(6,48),7-(7,48)]
    24       6.868909       6.868909       6.868909    7[7-(6),7-(7),48-(7,7,7)]
    25       5.788015       5.788015       5.788015    7[6-(7,7),7-(7,48)]
    26       11.87975       11.87975       11.87975    7[6-(7,7),7-(7),48-(7,7,7)]
    27       4.854845       4.854845       4.854845    7[6-(7,7),7-(6)]
    28       7.357024       7.357024       7.357024    7[7-(6,48),7-(7,48)]
    29       8.042764       8.042764       8.042764    7[7-(6),7-(7),48-(7,7,7)]
    30        9.12366        9.12366        9.12366    7[6-(7,7),7-(7,48)]
    31      12.973077      12.973077      12.973077    7[6-(7,7),7-(7),48-(7,7,7)]
    32      10.056825      10.056825      10.056825    7[6-(7,7),7-(6)]
    33       4.860223       4.860223       4.860223    7[7-(6,48),7-(7,48)]
    34       4.342191       4.342191       4.342191    7[7-(6),7-(7),48-(7,7,7)]
    35       5.067793       5.067793       5.067793    7[6-(7,7),7-(7,48)]
    36       5.948776       5.948776       5.948776    7[6-(7,7),7-(7),48-(7,7,7)]
    37       7.026691       7.026691       7.026691    7[6-(7,7),7-(6)]
    38      10.051466      10.051466      10.051466    7[7-(6,48),7-(7,48)]
    39      10.569493      10.569493      10.569493    7[7-(6),7-(7),48-(7,7,7)]
    40       9.843889       9.843889       9.843889    7[6-(7,7),7-(7,48)]
    41       8.962915       8.962915       8.962915    7[6-(7,7),7-(7),48-(7,7,7)]
    42       7.884996       7.884996       7.884996    7[6-(7,7),7-(6)]
    43       7.357054       7.357054       7.357054    7[7-(6,48),7-(7,48)]
    44       8.042789       8.042789       8.042789    7[7-(6),7-(7),48-(7,7,7)]
    45       9.123683       9.123683       9.123683    7[6-(7,7),7-(7,48)]
    46       3.031948       3.031948       3.031948    7[6-(7,7),7-(7),48-(7,7,7)]
    47      10.056853      10.056853      10.056853    7[6-(7,7),7-(6)]
    48       7.554674       7.554674       7.554674    7[7-(6,48),7-(7,48)]
    49       6.868934       6.868934       6.868934    7[7-(6),7-(7),48-(7,7,7)]
    50       5.788038       5.788038       5.788038    7[6-(7,7),7-(7,48)]
    51       1.938621       1.938621       1.938621    7[6-(7,7),7-(7),48-(7,7,7)]
    52       4.854873       4.854873       4.854873    7[6-(7,7),7-(6)]
