# Supplementary material for: A collection of forcefield precursors for metal–organic frameworks
Source: RSC Adv. 2019 Nov 13;9(63):36492–507. doi: 10.1039/c9ra07327b (PMC9075174; doi:10.1039/c9ra07327b)
Supplement: RA-009-C9RA07327B-s2856 [file RA-009-C9RA07327B-s2856.txt]

XEXLAP_clean

5.016900    0.000000    0.000000
-2.062960    20.591821    0.000000
0.000000    0.000000    24.985100

     1       0.772776       0.772776       0.772776    25[7-(6,6),8-(6),8-(6),8-(6),8-(6,25),8-(6,25)]
     2       0.704194       0.704194       0.704194    25[7-(6,6),8-(6),8-(6),8-(6),8-(6,25),8-(6,25)]
     3       2.181164       2.181164       2.181164    25[7-(6,6),8-(6),8-(6),8-(6),8-(6,25),8-(6,25)]
     4       2.249746       2.249746       2.249746    25[7-(6,6),8-(6),8-(6),8-(6),8-(6,25),8-(6,25)]
     5       2.714812       2.714812       2.714812    1[6-(6,7)]
     6       2.894211       2.894211       2.894211    1[6-(6,6)]
     7      -0.362032      -0.362032      -0.362032    1[6-(6,6)]
     8      -0.541933      -0.541933      -0.541933    1[6-(6,7)]
     9       4.070798       4.070798       4.070798    1[6-(6,6)]
    10      -0.512983      -0.512983      -0.512983    1[6-(6,6)]
    11      -0.015873      -0.015873      -0.015873    1[6-(6,6)]
    12       4.452005       4.452005       4.452005    1[6-(6,6)]
    13       3.779058       3.779058       3.779058    1[6-(6,7)]
    14       3.599659       3.599659       3.599659    1[6-(6,6)]
    15       1.839002       1.839002       1.839002    1[6-(6,6)]
    16       2.018903       2.018903       2.018903    1[6-(6,7)]
    17       2.423072       2.423072       2.423072    1[6-(6,6)]
    18       1.989953       1.989953       1.989953    1[6-(6,6)]
    19       1.492843       1.492843       1.492843    1[6-(6,6)]
    20       2.041865       2.041865       2.041865    1[6-(6,6)]
    21       0.239128       0.239128       0.239128    1[6-(6,7)]
    22       0.059729       0.059729       0.059729    1[6-(6,6)]
    23       3.315972       3.315972       3.315972    1[6-(6,6)]
    24       3.495873       3.495873       3.495873    1[6-(6,7)]
    25      -1.116858      -1.116858      -1.116858    1[6-(6,6)]
    26      -1.549977      -1.549977      -1.549977    1[6-(6,6)]
    27       2.969813       2.969813       2.969813    1[6-(6,6)]
    28      -1.498065      -1.498065      -1.498065    1[6-(6,6)]
    29      -0.825118      -0.825118      -0.825118    1[6-(6,7)]
    30      -0.645719      -0.645719      -0.645719    1[6-(6,6)]
    31       1.114938       1.114938       1.114938    1[6-(6,6)]
    32       0.935037       0.935037       0.935037    1[6-(6,7)]
    33       0.530868       0.530868       0.530868    1[6-(6,6)]
    34       0.963987       0.963987       0.963987    1[6-(6,6)]
    35       1.461097       1.461097       1.461097    1[6-(6,6)]
    36       0.912075       0.912075       0.912075    1[6-(6,6)]
    37       2.089988       2.089988       2.089988    6[1-(0),6-(1,6),7-(6,25)]
    38       2.196625       2.196625       2.196625    6[1-(0),6-(1,7),6-(6,7)]
    39       1.284281       1.284281       1.284281    6[6-(1,6),6-(1,6),7-(6,6)]
    40       0.262496       0.262496       0.262496    6[1-(0),6-(1,7),6-(6,7)]
    41       0.155859       0.155859       0.155859    6[1-(0),6-(1,6),7-(6,25)]
    42       2.335447       2.335447       2.335447    6[6-(6,6),7-(6,6),8-(0)]
    43       2.579885       2.579885       2.579885    6[6-(1,6),6-(6,6),6-(7,8)]
    44       1.862155       1.862155       1.862155    6[6-(6,6),6-(6,6),6-(6,6)]
    45       0.859177       0.859177       0.859177    6[6-(1,6),6-(6,6),6-(7,8)]
    46       0.533438       0.533438       0.533438    6[6-(6,6),7-(6,6),8-(0)]
    47       3.574517       3.574517       3.574517    6[1-(0),6-(1,6),6-(6,6)]
    48       3.830704       3.830704       3.830704    6[1-(0),6-(1,6),6-(6,6)]
    49       3.152669       3.152669       3.152669    6[6-(1,6),6-(6,6),6-(8,8)]
    50       2.185653       2.185653       2.185653    6[6-(6,6),6-(6,6),6-(6,6)]
    51       1.476536       1.476536       1.476536    6[6-(1,6),6-(6,6),6-(8,8)]
    52       0.465124       0.465124       0.465124    6[1-(0),6-(1,6),6-(6,6)]
    53       0.150009       0.150009       0.150009    6[1-(0),6-(1,6),6-(6,6)]
    54       1.896405       1.896405       1.896405    6[6-(6,6),8-(25),8-(25,25)]
    55       3.471793       3.471793       3.471793    6[6-(6,6),8-(25),8-(25)]
    56       4.403882       4.403882       4.403882    6[1-(0),6-(1,6),7-(6,25)]
    57       4.297245       4.297245       4.297245    6[1-(0),6-(1,7),6-(6,7)]
    58       0.192689       0.192689       0.192689    6[6-(1,6),6-(1,6),7-(6,6)]
    59       1.214474       1.214474       1.214474    6[1-(0),6-(1,7),6-(6,7)]
    60       1.321111       1.321111       1.321111    6[1-(0),6-(1,6),7-(6,25)]
    61       4.158423       4.158423       4.158423    6[6-(6,6),7-(6,6),8-(0)]
    62       3.913985       3.913985       3.913985    6[6-(1,6),6-(6,6),6-(7,8)]
    63      -0.385185      -0.385185      -0.385185    6[6-(6,6),6-(6,6),6-(6,6)]
    64       0.617793       0.617793       0.617793    6[6-(1,6),6-(6,6),6-(7,8)]
    65       0.943532       0.943532       0.943532    6[6-(6,6),7-(6,6),8-(0)]
    66       2.919353       2.919353       2.919353    6[1-(0),6-(1,6),6-(6,6)]
    67       2.663166       2.663166       2.663166    6[1-(0),6-(1,6),6-(6,6)]
    68       3.341201       3.341201       3.341201    6[6-(1,6),6-(6,6),6-(8,8)]
    69      -0.708683      -0.708683      -0.708683    6[6-(6,6),6-(6,6),6-(6,6)]
    70       0.000434       0.000434       0.000434    6[6-(1,6),6-(6,6),6-(8,8)]
    71       1.011846       1.011846       1.011846    6[1-(0),6-(1,6),6-(6,6)]
    72       1.326961       1.326961       1.326961    6[1-(0),6-(1,6),6-(6,6)]
    73      -0.419435      -0.419435      -0.419435    6[6-(6,6),8-(25),8-(25,25)]
    74       3.022077       3.022077       3.022077    6[6-(6,6),8-(25),8-(25)]
    75       0.863952       0.863952       0.863952    6[1-(0),6-(1,6),7-(6,25)]
    76       0.757315       0.757315       0.757315    6[1-(0),6-(1,7),6-(6,7)]
    77       1.669659       1.669659       1.669659    6[6-(1,6),6-(1,6),7-(6,6)]
    78       2.691444       2.691444       2.691444    6[1-(0),6-(1,7),6-(6,7)]
    79       2.798081       2.798081       2.798081    6[1-(0),6-(1,6),7-(6,25)]
    80       0.618493       0.618493       0.618493    6[6-(6,6),7-(6,6),8-(0)]
    81       0.374055       0.374055       0.374055    6[6-(1,6),6-(6,6),6-(7,8)]
    82       1.091785       1.091785       1.091785    6[6-(6,6),6-(6,6),6-(6,6)]
    83       2.094763       2.094763       2.094763    6[6-(1,6),6-(6,6),6-(7,8)]
    84       2.420502       2.420502       2.420502    6[6-(6,6),7-(6,6),8-(0)]
    85      -0.620577      -0.620577      -0.620577    6[1-(0),6-(1,6),6-(6,6)]
    86      -0.876764      -0.876764      -0.876764    6[1-(0),6-(1,6),6-(6,6)]
    87      -0.198729      -0.198729      -0.198729    6[6-(1,6),6-(6,6),6-(8,8)]
    88       0.768287       0.768287       0.768287    6[6-(6,6),6-(6,6),6-(6,6)]
    89       1.477404       1.477404       1.477404    6[6-(1,6),6-(6,6),6-(8,8)]
    90       2.488816       2.488816       2.488816    6[1-(0),6-(1,6),6-(6,6)]
    91       2.803931       2.803931       2.803931    6[1-(0),6-(1,6),6-(6,6)]
    92       1.057535       1.057535       1.057535    6[6-(6,6),8-(25),8-(25,25)]
    93      -0.517853      -0.517853      -0.517853    6[6-(6,6),8-(25),8-(25)]
    94      -1.449942      -1.449942      -1.449942    6[1-(0),6-(1,6),7-(6,25)]
    95      -1.343305      -1.343305      -1.343305    6[1-(0),6-(1,7),6-(6,7)]
    96       2.761251       2.761251       2.761251    6[6-(1,6),6-(1,6),7-(6,6)]
    97       1.739466       1.739466       1.739466    6[1-(0),6-(1,7),6-(6,7)]
    98       1.632829       1.632829       1.632829    6[1-(0),6-(1,6),7-(6,25)]
    99      -1.204483      -1.204483      -1.204483    6[6-(6,6),7-(6,6),8-(0)]
   100      -0.960045      -0.960045      -0.960045    6[6-(1,6),6-(6,6),6-(7,8)]
   101       3.339125       3.339125       3.339125    6[6-(6,6),6-(6,6),6-(6,6)]
   102       2.336147       2.336147       2.336147    6[6-(1,6),6-(6,6),6-(7,8)]
   103       2.010408       2.010408       2.010408    6[6-(6,6),7-(6,6),8-(0)]
   104       0.034587       0.034587       0.034587    6[1-(0),6-(1,6),6-(6,6)]
   105       0.290774       0.290774       0.290774    6[1-(0),6-(1,6),6-(6,6)]
   106      -0.387261      -0.387261      -0.387261    6[6-(1,6),6-(6,6),6-(8,8)]
   107      -1.354277      -1.354277      -1.354277    6[6-(6,6),6-(6,6),6-(6,6)]
   108       2.953506       2.953506       2.953506    6[6-(1,6),6-(6,6),6-(8,8)]
   109       1.942094       1.942094       1.942094    6[1-(0),6-(1,6),6-(6,6)]
   110       1.626979       1.626979       1.626979    6[1-(0),6-(1,6),6-(6,6)]
   111       3.373375       3.373375       3.373375    6[6-(6,6),8-(25),8-(25,25)]
   112      -0.068137      -0.068137      -0.068137    6[6-(6,6),8-(25),8-(25)]
   113       1.069502       1.069502       1.069502    7[6-(1,6),6-(1,6),25-(8,8,8,8,8)]
   114       1.398885       1.398885       1.398885    7[6-(6,6),6-(6,8),6-(6,8)]
   115       0.407468       0.407468       0.407468    7[6-(1,6),6-(1,6),25-(8,8,8,8,8)]
   116       0.078085       0.078085       0.078085    7[6-(6,6),6-(6,8),6-(6,8)]
   117       1.884438       1.884438       1.884438    7[6-(1,6),6-(1,6),25-(8,8,8,8,8)]
   118       1.555055       1.555055       1.555055    7[6-(6,6),6-(6,8),6-(6,8)]
   119       2.546472       2.546472       2.546472    7[6-(1,6),6-(1,6),25-(8,8,8,8,8)]
   120       2.875855       2.875855       2.875855    7[6-(6,6),6-(6,8),6-(6,8)]
   121       1.055317       1.055317       1.055317    8[6-(6,8),25-(7,8,8,8,8),25-(7,8,8,8,8)]
   122       3.071901       3.071901       3.071901    8[6-(6,8),25-(7,8,8,8,8)]
   123       2.520569       2.520569       2.520569    8[6-(6,8),25-(7,8,8,8,8)]
   124       4.660967       4.660967       4.660967    8[6-(6,8),25-(7,8,8,8,8)]
   125       2.962202       2.962202       2.962202    8[6-(6,7)]
   126      -0.366445      -0.366445      -0.366445    8[6-(6,7)]
   127       0.421653       0.421653       0.421653    8[6-(6,8),25-(7,8,8,8,8),25-(7,8,8,8,8)]
   128       3.421969       3.421969       3.421969    8[6-(6,8),25-(7,8,8,8,8)]
   129       3.973301       3.973301       3.973301    8[6-(6,8),25-(7,8,8,8,8)]
   130       1.832903       1.832903       1.832903    8[6-(6,8),25-(7,8,8,8,8)]
   131       3.531668       3.531668       3.531668    8[6-(6,7)]
   132       1.843415       1.843415       1.843415    8[6-(6,7)]
   133       1.898623       1.898623       1.898623    8[6-(6,8),25-(7,8,8,8,8),25-(7,8,8,8,8)]
   134      -0.117961      -0.117961      -0.117961    8[6-(6,8),25-(7,8,8,8,8)]
   135       0.433371       0.433371       0.433371    8[6-(6,8),25-(7,8,8,8,8)]
   136      -1.707027      -1.707027      -1.707027    8[6-(6,8),25-(7,8,8,8,8)]
   137      -0.008262      -0.008262      -0.008262    8[6-(6,7)]
   138       3.320385       3.320385       3.320385    8[6-(6,7)]
   139       2.532287       2.532287       2.532287    8[6-(6,8),25-(7,8,8,8,8),25-(7,8,8,8,8)]
   140      -0.468029      -0.468029      -0.468029    8[6-(6,8),25-(7,8,8,8,8)]
   141      -1.019361      -1.019361      -1.019361    8[6-(6,8),25-(7,8,8,8,8)]
   142       1.121037       1.121037       1.121037    8[6-(6,8),25-(7,8,8,8,8)]
   143      -0.577728      -0.577728      -0.577728    8[6-(6,7)]
   144       1.110525       1.110525       1.110525    8[6-(6,7)]
