# Supplementary material for: A collection of forcefield precursors for metal–organic frameworks
Source: RSC Adv. 2019 Nov 13;9(63):36492–507. doi: 10.1039/c9ra07327b (PMC9075174; doi:10.1039/c9ra07327b)
Supplement: RA-009-C9RA07327B-s2857 [file RA-009-C9RA07327B-s2857.txt]

XEXLIX_clean

5.641500    0.000000    0.000000
-2.616169    14.614687    0.000000
0.000000    0.000000    27.633000

     1       3.878546       3.878546       3.878546    30[7-(6,6),8-(6),8-(6),8-(6),8-(6)]
     2       0.659451       0.659451       0.659451    30[7-(6,6),8-(6),8-(6),8-(6),8-(6)]
     3      -0.853215      -0.853215      -0.853215    30[7-(6,6),8-(6),8-(6),8-(6),8-(6)]
     4        2.36588        2.36588        2.36588    30[7-(6,6),8-(6),8-(6),8-(6),8-(6)]
     5      -0.636765      -0.636765      -0.636765    1[6-(6,7)]
     6      -0.568154      -0.568154      -0.568154    1[6-(6,6)]
     7       3.024735       3.024735       3.024735    1[6-(6,6)]
     8       2.880413       2.880413       2.880413    1[6-(6,7)]
     9       3.788764       3.788764       3.788764    1[6-(6,6)]
    10       3.883745       3.883745       3.883745    1[6-(6,6)]
    11      -1.175636      -1.175636      -1.175636    1[6-(6,6)]
    12      -1.185626      -1.185626      -1.185626    1[6-(6,6)]
    13      -0.466739      -0.466739      -0.466739    1[6-(6,7)]
    14      -0.535349      -0.535349      -0.535349    1[6-(6,6)]
    15       1.513262       1.513262       1.513262    1[6-(6,6)]
    16       1.657584       1.657584       1.657584    1[6-(6,7)]
    17       0.749233       0.749233       0.749233    1[6-(6,6)]
    18       3.270421       3.270421       3.270421    1[6-(6,6)]
    19       0.072132       0.072132       0.072132    1[6-(6,6)]
    20       0.082122       0.082122       0.082122    1[6-(6,6)]
    21       3.662096       3.662096       3.662096    1[6-(6,7)]
    22       3.593485       3.593485       3.593485    1[6-(6,6)]
    23       0.000596       0.000596       0.000596    1[6-(6,6)]
    24       0.144918       0.144918       0.144918    1[6-(6,7)]
    25      -0.763433      -0.763433      -0.763433    1[6-(6,6)]
    26      -0.858414      -0.858414      -0.858414    1[6-(6,6)]
    27       4.200967       4.200967       4.200967    1[6-(6,6)]
    28       4.210957       4.210957       4.210957    1[6-(6,6)]
    29        3.49207        3.49207        3.49207    1[6-(6,7)]
    30        3.56068        3.56068        3.56068    1[6-(6,6)]
    31       1.512069       1.512069       1.512069    1[6-(6,6)]
    32       1.367747       1.367747       1.367747    1[6-(6,7)]
    33       2.276098       2.276098       2.276098    1[6-(6,6)]
    34       -0.24509       -0.24509       -0.24509    1[6-(6,6)]
    35       2.953199       2.953199       2.953199    1[6-(6,6)]
    36       2.943209       2.943209       2.943209    1[6-(6,6)]
    37       0.109363       0.109363       0.109363    6[1-(0),6-(1,6),7-(6,30)]
    38       0.136689       0.136689       0.136689    6[1-(0),6-(1,7),6-(6,7)]
    39       1.212281       1.212281       1.212281    6[6-(1,6),6-(1,6),7-(6,6)]
    40       2.264847       2.264847       2.264847    6[1-(0),6-(1,7),6-(6,7)]
    41       2.168686       2.168686       2.168686    6[1-(0),6-(1,6),7-(6,30)]
    42       2.261043       2.261043       2.261043    6[6-(6,6),7-(6,6),8-(0)]
    43       2.270734       2.270734       2.270734    6[6-(1,6),6-(6,6),6-(7,8)]
    44       1.322682       1.322682       1.322682    6[6-(6,6),6-(6,6),6-(6,6)]
    45       0.349322       0.349322       0.349322    6[6-(1,6),6-(6,6),6-(7,8)]
    46       0.256071       0.256071       0.256071    6[6-(6,6),7-(6,6),8-(0)]
    47       3.190941       3.190941       3.190941    6[1-(0),6-(1,6),6-(6,6)]
    48       3.241055       3.241055       3.241055    6[1-(0),6-(1,6),6-(6,6)]
    49       2.384092       2.384092       2.384092    6[6-(1,6),6-(6,6),6-(8,8)]
    50       1.346559       1.346559       1.346559    6[6-(6,6),6-(6,6),6-(6,6)]
    51       0.335338       0.335338       0.335338    6[6-(1,6),6-(6,6),6-(8,8)]
    52      -0.555288      -0.555288      -0.555288    6[1-(0),6-(1,6),6-(6,6)]
    53      -0.557947      -0.557947      -0.557947    6[1-(0),6-(1,6),6-(6,6)]
    54       2.704452       2.704452       2.704452    6[6-(6,6),8-(30),8-(30)]
    55       0.002521       0.002521       0.002521    6[6-(6,6),8-(30),8-(30)]
    56      -1.212866      -1.212866      -1.212866    6[1-(0),6-(1,6),7-(6,30)]
    57      -1.240192      -1.240192      -1.240192    6[1-(0),6-(1,7),6-(6,7)]
    58       3.325716       3.325716       3.325716    6[6-(1,6),6-(1,6),7-(6,6)]
    59       2.273149       2.273149       2.273149    6[1-(0),6-(1,7),6-(6,7)]
    60        2.36931        2.36931        2.36931    6[1-(0),6-(1,6),7-(6,30)]
    61       2.276953       2.276953       2.276953    6[6-(6,6),7-(6,6),8-(0)]
    62       2.267262       2.267262       2.267262    6[6-(1,6),6-(6,6),6-(7,8)]
    63       3.215315       3.215315       3.215315    6[6-(6,6),6-(6,6),6-(6,6)]
    64      -1.452826      -1.452826      -1.452826    6[6-(1,6),6-(6,6),6-(7,8)]
    65      -1.359575      -1.359575      -1.359575    6[6-(6,6),7-(6,6),8-(0)]
    66       1.347055       1.347055       1.347055    6[1-(0),6-(1,6),6-(6,6)]
    67       1.296942       1.296942       1.296942    6[1-(0),6-(1,6),6-(6,6)]
    68       2.153904       2.153904       2.153904    6[6-(1,6),6-(6,6),6-(8,8)]
    69       3.191438       3.191438       3.191438    6[6-(6,6),6-(6,6),6-(6,6)]
    70      -1.438841      -1.438841      -1.438841    6[6-(1,6),6-(6,6),6-(8,8)]
    71      -0.548216      -0.548216      -0.548216    6[1-(0),6-(1,6),6-(6,6)]
    72      -0.545556      -0.545556      -0.545556    6[1-(0),6-(1,6),6-(6,6)]
    73       1.833545       1.833545       1.833545    6[6-(6,6),8-(30),8-(30)]
    74      -1.106025      -1.106025      -1.106025    6[6-(6,6),8-(30),8-(30)]
    75       2.915968       2.915968       2.915968    6[1-(0),6-(1,6),7-(6,30)]
    76       2.888642       2.888642       2.888642    6[1-(0),6-(1,7),6-(6,7)]
    77        1.81305        1.81305        1.81305    6[6-(1,6),6-(1,6),7-(6,6)]
    78       0.760484       0.760484       0.760484    6[1-(0),6-(1,7),6-(6,7)]
    79       0.856645       0.856645       0.856645    6[1-(0),6-(1,6),7-(6,30)]
    80       0.764288       0.764288       0.764288    6[6-(6,6),7-(6,6),8-(0)]
    81       0.754597       0.754597       0.754597    6[6-(1,6),6-(6,6),6-(7,8)]
    82       1.702649       1.702649       1.702649    6[6-(6,6),6-(6,6),6-(6,6)]
    83       2.676009       2.676009       2.676009    6[6-(1,6),6-(6,6),6-(7,8)]
    84        2.76926        2.76926        2.76926    6[6-(6,6),7-(6,6),8-(0)]
    85       -0.16561       -0.16561       -0.16561    6[1-(0),6-(1,6),6-(6,6)]
    86      -0.215724      -0.215724      -0.215724    6[1-(0),6-(1,6),6-(6,6)]
    87       0.641239       0.641239       0.641239    6[6-(1,6),6-(6,6),6-(8,8)]
    88       1.678772       1.678772       1.678772    6[6-(6,6),6-(6,6),6-(6,6)]
    89       2.689993       2.689993       2.689993    6[6-(1,6),6-(6,6),6-(8,8)]
    90       3.580619       3.580619       3.580619    6[1-(0),6-(1,6),6-(6,6)]
    91       3.583278       3.583278       3.583278    6[1-(0),6-(1,6),6-(6,6)]
    92       0.320879       0.320879       0.320879    6[6-(6,6),8-(30),8-(30)]
    93        3.02281        3.02281        3.02281    6[6-(6,6),8-(30),8-(30)]
    94       4.238197       4.238197       4.238197    6[1-(0),6-(1,6),7-(6,30)]
    95       4.265523       4.265523       4.265523    6[1-(0),6-(1,7),6-(6,7)]
    96      -0.300385      -0.300385      -0.300385    6[6-(1,6),6-(1,6),7-(6,6)]
    97       0.752182       0.752182       0.752182    6[1-(0),6-(1,7),6-(6,7)]
    98       0.656021       0.656021       0.656021    6[1-(0),6-(1,6),7-(6,30)]
    99       0.748378       0.748378       0.748378    6[6-(6,6),7-(6,6),8-(0)]
   100       0.758069       0.758069       0.758069    6[6-(1,6),6-(6,6),6-(7,8)]
   101      -0.189984      -0.189984      -0.189984    6[6-(6,6),6-(6,6),6-(6,6)]
   102       4.478157       4.478157       4.478157    6[6-(1,6),6-(6,6),6-(7,8)]
   103       4.384906       4.384906       4.384906    6[6-(6,6),7-(6,6),8-(0)]
   104       1.678276       1.678276       1.678276    6[1-(0),6-(1,6),6-(6,6)]
   105       1.728389       1.728389       1.728389    6[1-(0),6-(1,6),6-(6,6)]
   106       0.871427       0.871427       0.871427    6[6-(1,6),6-(6,6),6-(8,8)]
   107      -0.166107      -0.166107      -0.166107    6[6-(6,6),6-(6,6),6-(6,6)]
   108       4.464172       4.464172       4.464172    6[6-(1,6),6-(6,6),6-(8,8)]
   109       3.573547       3.573547       3.573547    6[1-(0),6-(1,6),6-(6,6)]
   110       3.570887       3.570887       3.570887    6[1-(0),6-(1,6),6-(6,6)]
   111       1.191786       1.191786       1.191786    6[6-(6,6),8-(30),8-(30)]
   112       4.131356       4.131356       4.131356    6[6-(6,6),8-(30),8-(30)]
   113       1.088369       1.088369       1.088369    7[6-(1,6),6-(1,6),30-(8,8,8,8)]
   114       1.244276       1.244276       1.244276    7[6-(6,6),6-(6,8),6-(6,8)]
   115       3.449628       3.449628       3.449628    7[6-(1,6),6-(1,6),30-(8,8,8,8)]
   116        3.29372        3.29372        3.29372    7[6-(6,6),6-(6,8),6-(6,8)]
   117       1.936962       1.936962       1.936962    7[6-(1,6),6-(1,6),30-(8,8,8,8)]
   118       1.781055       1.781055       1.781055    7[6-(6,6),6-(6,8),6-(6,8)]
   119      -0.424297      -0.424297      -0.424297    7[6-(1,6),6-(1,6),30-(8,8,8,8)]
   120      -0.268389      -0.268389      -0.268389    7[6-(6,6),6-(6,8),6-(6,8)]
   121       2.694733       2.694733       2.694733    8[6-(6,8),30-(7,8,8,8)]
   122        3.10388        3.10388        3.10388    8[6-(6,8),30-(7,8,8,8)]
   123      -0.421988      -0.421988      -0.421988    8[6-(6,8),30-(7,8,8,8)]
   124        0.02212        0.02212        0.02212    8[6-(6,8),30-(7,8,8,8)]
   125      -0.588722      -0.588722      -0.588722    8[6-(6,7)]
   126       3.071166       3.071166       3.071166    8[6-(6,7)]
   127       1.843263       1.843263       1.843263    8[6-(6,8),30-(7,8,8,8)]
   128       4.050286       4.050286       4.050286    8[6-(6,8),30-(7,8,8,8)]
   129      -0.681515      -0.681515      -0.681515    8[6-(6,8),30-(7,8,8,8)]
   130      -1.125624      -1.125624      -1.125624    8[6-(6,8),30-(7,8,8,8)]
   131      -0.514782      -0.514782      -0.514782    8[6-(6,7)]
   132        1.46683        1.46683        1.46683    8[6-(6,7)]
   133       0.330598       0.330598       0.330598    8[6-(6,8),30-(7,8,8,8)]
   134      -0.078549      -0.078549      -0.078549    8[6-(6,8),30-(7,8,8,8)]
   135       3.447319       3.447319       3.447319    8[6-(6,8),30-(7,8,8,8)]
   136       3.003211       3.003211       3.003211    8[6-(6,8),30-(7,8,8,8)]
   137       3.614053       3.614053       3.614053    8[6-(6,7)]
   138      -0.045835      -0.045835      -0.045835    8[6-(6,7)]
   139       1.182068       1.182068       1.182068    8[6-(6,8),30-(7,8,8,8)]
   140      -1.024955      -1.024955      -1.024955    8[6-(6,8),30-(7,8,8,8)]
   141       3.706846       3.706846       3.706846    8[6-(6,8),30-(7,8,8,8)]
   142       4.150955       4.150955       4.150955    8[6-(6,8),30-(7,8,8,8)]
   143       3.540113       3.540113       3.540113    8[6-(6,7)]
   144       1.558501       1.558501       1.558501    8[6-(6,7)]
