# Supplementary material for: A collection of forcefield precursors for metal–organic frameworks
Source: RSC Adv. 2019 Nov 13;9(63):36492–507. doi: 10.1039/c9ra07327b (PMC9075174; doi:10.1039/c9ra07327b)
Supplement: RA-009-C9RA07327B-s2858 [file RA-009-C9RA07327B-s2858.txt]

XEXLOD_clean

5.579700    0.000000    0.000000
-2.503917    16.605379    0.000000
0.000000    0.000000    25.923100

     1      -0.786053      -0.786053      -0.786053    30[7-(6,6),8-(6),8-(6),8-(6),8-(6)]
     2       2.609877       2.609877       2.609877    30[7-(6,6),8-(6),8-(6),8-(6),8-(6)]
     3       3.861836       3.861836       3.861836    30[7-(6,6),8-(6),8-(6),8-(6),8-(6)]
     4       0.465906       0.465906       0.465906    30[7-(6,6),8-(6),8-(6),8-(6),8-(6)]
     5       0.315982       0.315982       0.315982    1[6-(6,7)]
     6       0.133377       0.133377       0.133377    1[6-(6,6)]
     7       3.617042       3.617042       3.617042    1[6-(6,6)]
     8      -1.859449      -1.859449      -1.859449    1[6-(6,7)]
     9      -0.677814      -0.677814      -0.677814    1[6-(6,6)]
    10      -0.872907      -0.872907      -0.872907    1[6-(6,6)]
    11      -1.401743      -1.401743      -1.401743    1[6-(6,6)]
    12      -1.301971      -1.301971      -1.301971    1[6-(6,6)]
    13       1.507842       1.507842       1.507842    1[6-(6,7)]
    14       1.690448       1.690448       1.690448    1[6-(6,6)]
    15      -1.793218      -1.793218      -1.793218    1[6-(6,6)]
    16       3.683274       3.683274       3.683274    1[6-(6,7)]
    17       2.501638       2.501638       2.501638    1[6-(6,6)]
    18       5.200648       5.200648       5.200648    1[6-(6,6)]
    19       3.225568       3.225568       3.225568    1[6-(6,6)]
    20       3.125795       3.125795       3.125795    1[6-(6,6)]
    21       2.759801       2.759801       2.759801    1[6-(6,7)]
    22       2.942406       2.942406       2.942406    1[6-(6,6)]
    23      -0.541259      -0.541259      -0.541259    1[6-(6,6)]
    24       4.935232       4.935232       4.935232    1[6-(6,7)]
    25       3.753597       3.753597       3.753597    1[6-(6,6)]
    26        3.94869        3.94869        3.94869    1[6-(6,6)]
    27       4.477526       4.477526       4.477526    1[6-(6,6)]
    28       4.377754       4.377754       4.377754    1[6-(6,6)]
    29       1.567941       1.567941       1.567941    1[6-(6,7)]
    30       1.385335       1.385335       1.385335    1[6-(6,6)]
    31       4.869001       4.869001       4.869001    1[6-(6,6)]
    32      -0.607491      -0.607491      -0.607491    1[6-(6,7)]
    33       0.574145       0.574145       0.574145    1[6-(6,6)]
    34      -2.124865      -2.124865      -2.124865    1[6-(6,6)]
    35      -0.149785      -0.149785      -0.149785    1[6-(6,6)]
    36      -0.050012      -0.050012      -0.050012    1[6-(6,6)]
    37       1.004039       1.004039       1.004039    6[1-(0),6-(1,6),7-(6,30)]
    38       0.887847       0.887847       0.887847    6[1-(0),6-(1,7),6-(6,7)]
    39       1.901088       1.901088       1.901088    6[6-(1,6),6-(1,6),7-(6,6)]
    40       2.949202       2.949202       2.949202    6[1-(0),6-(1,7),6-(6,7)]
    41       2.994466       2.994466       2.994466    6[1-(0),6-(1,6),7-(6,30)]
    42       0.880087       0.880087       0.880087    6[6-(6,6),7-(6,6),8-(0)]
    43       0.848955       0.848955       0.848955    6[6-(1,6),6-(6,6),6-(7,8)]
    44       1.751452       1.751452       1.751452    6[6-(6,6),6-(6,6),6-(6,6)]
    45       2.750336       2.750336       2.750336    6[6-(1,6),6-(6,6),6-(7,8)]
    46       2.853775       2.853775       2.853775    6[6-(6,6),7-(6,6),8-(0)]
    47      -0.101943      -0.101943      -0.101943    6[1-(0),6-(1,6),6-(6,6)]
    48      -0.218688      -0.218688      -0.218688    6[1-(0),6-(1,6),6-(6,6)]
    49        0.59605        0.59605        0.59605    6[6-(1,6),6-(6,6),6-(8,8)]
    50       1.651926       1.651926       1.651926    6[6-(6,6),6-(6,6),6-(6,6)]
    51       2.615878       2.615878       2.615878    6[6-(1,6),6-(6,6),6-(8,8)]
    52       3.558235       3.558235       3.558235    6[1-(0),6-(1,6),6-(6,6)]
    53       3.624491       3.624491       3.624491    6[1-(0),6-(1,6),6-(6,6)]
    54       0.160681       0.160681       0.160681    6[6-(6,6),8-(30),8-(30)]
    55       2.850834       2.850834       2.850834    6[6-(6,6),8-(30),8-(30)]
    56       0.819786       0.819786       0.819786    6[1-(0),6-(1,6),7-(6,30)]
    57       0.935978       0.935978       0.935978    6[1-(0),6-(1,7),6-(6,7)]
    58      -0.077264      -0.077264      -0.077264    6[6-(1,6),6-(1,6),7-(6,6)]
    59      -1.125377      -1.125377      -1.125377    6[1-(0),6-(1,7),6-(6,7)]
    60      -1.170642      -1.170642      -1.170642    6[1-(0),6-(1,6),7-(6,30)]
    61       0.943737       0.943737       0.943737    6[6-(6,6),7-(6,6),8-(0)]
    62       0.974869       0.974869       0.974869    6[6-(1,6),6-(6,6),6-(7,8)]
    63       0.072372       0.072372       0.072372    6[6-(6,6),6-(6,6),6-(6,6)]
    64      -0.926511      -0.926511      -0.926511    6[6-(1,6),6-(6,6),6-(7,8)]
    65       -1.02995       -1.02995       -1.02995    6[6-(6,6),7-(6,6),8-(0)]
    66       1.925767       1.925767       1.925767    6[1-(0),6-(1,6),6-(6,6)]
    67       2.042512       2.042512       2.042512    6[1-(0),6-(1,6),6-(6,6)]
    68       1.227774       1.227774       1.227774    6[6-(1,6),6-(6,6),6-(8,8)]
    69       0.171899       0.171899       0.171899    6[6-(6,6),6-(6,6),6-(6,6)]
    70      -0.792053      -0.792053      -0.792053    6[6-(1,6),6-(6,6),6-(8,8)]
    71       -1.73441       -1.73441       -1.73441    6[1-(0),6-(1,6),6-(6,6)]
    72      -1.800666      -1.800666      -1.800666    6[1-(0),6-(1,6),6-(6,6)]
    73       1.663144       1.663144       1.663144    6[6-(6,6),8-(30),8-(30)]
    74       -1.02701       -1.02701       -1.02701    6[6-(6,6),8-(30),8-(30)]
    75       2.071744       2.071744       2.071744    6[1-(0),6-(1,6),7-(6,30)]
    76       2.187936       2.187936       2.187936    6[1-(0),6-(1,7),6-(6,7)]
    77       1.174695       1.174695       1.174695    6[6-(1,6),6-(1,6),7-(6,6)]
    78       0.126581       0.126581       0.126581    6[1-(0),6-(1,7),6-(6,7)]
    79       0.081317       0.081317       0.081317    6[1-(0),6-(1,6),7-(6,30)]
    80       2.195696       2.195696       2.195696    6[6-(6,6),7-(6,6),8-(0)]
    81       2.226828       2.226828       2.226828    6[6-(1,6),6-(6,6),6-(7,8)]
    82       1.324331       1.324331       1.324331    6[6-(6,6),6-(6,6),6-(6,6)]
    83       0.325447       0.325447       0.325447    6[6-(1,6),6-(6,6),6-(7,8)]
    84       0.222008       0.222008       0.222008    6[6-(6,6),7-(6,6),8-(0)]
    85       3.177726       3.177726       3.177726    6[1-(0),6-(1,6),6-(6,6)]
    86       3.294471       3.294471       3.294471    6[1-(0),6-(1,6),6-(6,6)]
    87       2.479733       2.479733       2.479733    6[6-(1,6),6-(6,6),6-(8,8)]
    88       1.423857       1.423857       1.423857    6[6-(6,6),6-(6,6),6-(6,6)]
    89       0.459905       0.459905       0.459905    6[6-(1,6),6-(6,6),6-(8,8)]
    90      -0.482452      -0.482452      -0.482452    6[1-(0),6-(1,6),6-(6,6)]
    91      -0.548708      -0.548708      -0.548708    6[1-(0),6-(1,6),6-(6,6)]
    92       2.915102       2.915102       2.915102    6[6-(6,6),8-(30),8-(30)]
    93       0.224949       0.224949       0.224949    6[6-(6,6),8-(30),8-(30)]
    94       2.255997       2.255997       2.255997    6[1-(0),6-(1,6),7-(6,30)]
    95       2.139805       2.139805       2.139805    6[1-(0),6-(1,7),6-(6,7)]
    96       3.153047       3.153047       3.153047    6[6-(1,6),6-(1,6),7-(6,6)]
    97        4.20116        4.20116        4.20116    6[1-(0),6-(1,7),6-(6,7)]
    98       4.246425       4.246425       4.246425    6[1-(0),6-(1,6),7-(6,30)]
    99       2.132046       2.132046       2.132046    6[6-(6,6),7-(6,6),8-(0)]
   100       2.100914       2.100914       2.100914    6[6-(1,6),6-(6,6),6-(7,8)]
   101       3.003411       3.003411       3.003411    6[6-(6,6),6-(6,6),6-(6,6)]
   102       4.002294       4.002294       4.002294    6[6-(1,6),6-(6,6),6-(7,8)]
   103       4.105733       4.105733       4.105733    6[6-(6,6),7-(6,6),8-(0)]
   104       1.150016       1.150016       1.150016    6[1-(0),6-(1,6),6-(6,6)]
   105       1.033271       1.033271       1.033271    6[1-(0),6-(1,6),6-(6,6)]
   106       1.848009       1.848009       1.848009    6[6-(1,6),6-(6,6),6-(8,8)]
   107       2.903884       2.903884       2.903884    6[6-(6,6),6-(6,6),6-(6,6)]
   108       3.867836       3.867836       3.867836    6[6-(1,6),6-(6,6),6-(8,8)]
   109       4.810193       4.810193       4.810193    6[1-(0),6-(1,6),6-(6,6)]
   110       4.876449       4.876449       4.876449    6[1-(0),6-(1,6),6-(6,6)]
   111       1.412639       1.412639       1.412639    6[6-(6,6),8-(30),8-(30)]
   112       4.102793       4.102793       4.102793    6[6-(6,6),8-(30),8-(30)]
   113       2.055774       2.055774       2.055774    7[6-(1,6),6-(1,6),30-(8,8,8,8)]
   114       1.886657       1.886657       1.886657    7[6-(6,6),6-(6,8),6-(6,8)]
   115       -0.23195       -0.23195       -0.23195    7[6-(1,6),6-(1,6),30-(8,8,8,8)]
   116      -0.062832      -0.062832      -0.062832    7[6-(6,6),6-(6,8),6-(6,8)]
   117       1.020009       1.020009       1.020009    7[6-(1,6),6-(1,6),30-(8,8,8,8)]
   118       1.189126       1.189126       1.189126    7[6-(6,6),6-(6,8),6-(6,8)]
   119       3.307733       3.307733       3.307733    7[6-(1,6),6-(1,6),30-(8,8,8,8)]
   120       3.138615       3.138615       3.138615    7[6-(6,6),6-(6,8),6-(6,8)]
   121       0.160995       0.160995       0.160995    8[6-(6,8),30-(7,8,8,8)]
   122      -0.274668      -0.274668      -0.274668    8[6-(6,8),30-(7,8,8,8)]
   123       2.783114       2.783114       2.783114    8[6-(6,8),30-(7,8,8,8)]
   124       3.234315       3.234315       3.234315    8[6-(6,8),30-(7,8,8,8)]
   125       0.101204       0.101204       0.101204    8[6-(6,7)]
   126      -1.876143      -1.876143      -1.876143    8[6-(6,7)]
   127        1.66283        1.66283        1.66283    8[6-(6,8),30-(7,8,8,8)]
   128        4.60241        4.60241        4.60241    8[6-(6,8),30-(7,8,8,8)]
   129      -0.959289      -0.959289      -0.959289    8[6-(6,8),30-(7,8,8,8)]
   130      -1.410491      -1.410491      -1.410491    8[6-(6,8),30-(7,8,8,8)]
   131       1.722621       1.722621       1.722621    8[6-(6,7)]
   132       3.699968       3.699968       3.699968    8[6-(6,7)]
   133       2.914788       2.914788       2.914788    8[6-(6,8),30-(7,8,8,8)]
   134       3.350451       3.350451       3.350451    8[6-(6,8),30-(7,8,8,8)]
   135       0.292669       0.292669       0.292669    8[6-(6,8),30-(7,8,8,8)]
   136      -0.158532      -0.158532      -0.158532    8[6-(6,8),30-(7,8,8,8)]
   137       2.974579       2.974579       2.974579    8[6-(6,7)]
   138       4.951926       4.951926       4.951926    8[6-(6,7)]
   139       1.412953       1.412953       1.412953    8[6-(6,8),30-(7,8,8,8)]
   140      -1.526627      -1.526627      -1.526627    8[6-(6,8),30-(7,8,8,8)]
   141       4.035072       4.035072       4.035072    8[6-(6,8),30-(7,8,8,8)]
   142       4.486274       4.486274       4.486274    8[6-(6,8),30-(7,8,8,8)]
   143       1.353162       1.353162       1.353162    8[6-(6,7)]
   144      -0.624185      -0.624185      -0.624185    8[6-(6,7)]
