# Supplementary material for: A collection of forcefield precursors for metal–organic frameworks
Source: RSC Adv. 2019 Nov 13;9(63):36492–507. doi: 10.1039/c9ra07327b (PMC9075174; doi:10.1039/c9ra07327b)
Supplement: RA-009-C9RA07327B-s2859 [file RA-009-C9RA07327B-s2859.txt]

XEXLUJ_clean

5.613700    0.000000    0.000000
-2.036560    17.028549    0.000000
0.000000    0.000000    26.376900

     1      -0.551124      -0.551124      -0.551124    30[7-(6,6),8-(6),8-(6),8-(6),8-(6)]
     2       3.109984       3.109984       3.109984    30[7-(6,6),8-(6),8-(6),8-(6),8-(6)]
     3       4.128264       4.128264       4.128264    30[7-(6,6),8-(6),8-(6),8-(6),8-(6)]
     4       0.467156       0.467156       0.467156    30[7-(6,6),8-(6),8-(6),8-(6),8-(6)]
     5       0.821392       0.821392       0.821392    1[6-(6,7)]
     6       0.529884       0.529884       0.529884    1[6-(6,6)]
     7       4.068031       4.068031       4.068031    1[6-(6,6)]
     8      -1.343861      -1.343861      -1.343861    1[6-(6,7)]
     9      -0.479111      -0.479111      -0.479111    1[6-(6,6)]
    10      -0.661131      -0.661131      -0.661131    1[6-(6,6)]
    11      -1.181604      -1.181604      -1.181604    1[6-(6,6)]
    12      -1.101386      -1.101386      -1.101386    1[6-(6,6)]
    13       1.737468       1.737468       1.737468    1[6-(6,7)]
    14       2.028976       2.028976       2.028976    1[6-(6,6)]
    15      -1.509171      -1.509171      -1.509171    1[6-(6,6)]
    16       3.902721       3.902721       3.902721    1[6-(6,7)]
    17       3.037971       3.037971       3.037971    1[6-(6,6)]
    18       3.219991       3.219991       3.219991    1[6-(6,6)]
    19       3.740464       3.740464       3.740464    1[6-(6,6)]
    20       3.660246       3.660246       3.660246    1[6-(6,6)]
    21       2.755748       2.755748       2.755748    1[6-(6,7)]
    22       3.047256       3.047256       3.047256    1[6-(6,6)]
    23      -0.490891      -0.490891      -0.490891    1[6-(6,6)]
    24       4.921001       4.921001       4.921001    1[6-(6,7)]
    25       4.056251       4.056251       4.056251    1[6-(6,6)]
    26       4.238271       4.238271       4.238271    1[6-(6,6)]
    27       4.758744       4.758744       4.758744    1[6-(6,6)]
    28       4.678526       4.678526       4.678526    1[6-(6,6)]
    29       1.839672       1.839672       1.839672    1[6-(6,7)]
    30       1.548164       1.548164       1.548164    1[6-(6,6)]
    31       5.086311       5.086311       5.086311    1[6-(6,6)]
    32      -0.325581      -0.325581      -0.325581    1[6-(6,7)]
    33       0.539169       0.539169       0.539169    1[6-(6,6)]
    34       0.357149       0.357149       0.357149    1[6-(6,6)]
    35      -0.163324      -0.163324      -0.163324    1[6-(6,6)]
    36      -0.083106      -0.083106      -0.083106    1[6-(6,6)]
    37       1.493337       1.493337       1.493337    6[1-(0),6-(1,6),7-(6,30)]
    38       1.313311       1.313311       1.313311    6[1-(0),6-(1,7),6-(6,7)]
    39       2.292148       2.292148       2.292148    6[6-(1,6),6-(1,6),7-(6,6)]
    40       3.400328       3.400328       3.400328    6[1-(0),6-(1,7),6-(6,7)]
    41       3.506622       3.506622       3.506622    6[1-(0),6-(1,6),7-(6,30)]
    42       1.151414       1.151414       1.151414    6[6-(6,6),7-(6,6),8-(0)]
    43       1.080607       1.080607       1.080607    6[6-(1,6),6-(6,6),6-(7,8)]
    44       1.991552       1.991552       1.991552    6[6-(6,6),6-(6,6),6-(6,6)]
    45       2.996574       2.996574       2.996574    6[6-(1,6),6-(6,6),6-(7,8)]
    46       3.131118       3.131118       3.131118    6[6-(6,6),7-(6,6),8-(0)]
    47       0.117336       0.117336       0.117336    6[1-(0),6-(1,6),6-(6,6)]
    48       0.010452       0.010452       0.010452    6[1-(0),6-(1,6),6-(6,6)]
    49       0.869085       0.869085       0.869085    6[6-(1,6),6-(6,6),6-(8,8)]
    50         1.9137         1.9137         1.9137    6[6-(6,6),6-(6,6),6-(6,6)]
    51       2.900992       2.900992       2.900992    6[6-(1,6),6-(6,6),6-(8,8)]
    52       3.820998       3.820998       3.820998    6[1-(0),6-(1,6),6-(6,6)]
    53        3.87415        3.87415        3.87415    6[1-(0),6-(1,6),6-(6,6)]
    54       0.480569       0.480569       0.480569    6[6-(6,6),8-(30),8-(30)]
    55       3.184709       3.184709       3.184709    6[6-(6,6),8-(30),8-(30)]
    56       1.065523       1.065523       1.065523    6[1-(0),6-(1,6),7-(6,30)]
    57       1.245549       1.245549       1.245549    6[1-(0),6-(1,7),6-(6,7)]
    58       0.266712       0.266712       0.266712    6[6-(1,6),6-(1,6),7-(6,6)]
    59      -0.841468      -0.841468      -0.841468    6[1-(0),6-(1,7),6-(6,7)]
    60      -0.947762      -0.947762      -0.947762    6[1-(0),6-(1,6),7-(6,30)]
    61       1.407446       1.407446       1.407446    6[6-(6,6),7-(6,6),8-(0)]
    62       1.478253       1.478253       1.478253    6[6-(1,6),6-(6,6),6-(7,8)]
    63       0.567308       0.567308       0.567308    6[6-(6,6),6-(6,6),6-(6,6)]
    64      -0.437714      -0.437714      -0.437714    6[6-(1,6),6-(6,6),6-(7,8)]
    65      -0.572258      -0.572258      -0.572258    6[6-(6,6),7-(6,6),8-(0)]
    66       2.441524       2.441524       2.441524    6[1-(0),6-(1,6),6-(6,6)]
    67       2.548408       2.548408       2.548408    6[1-(0),6-(1,6),6-(6,6)]
    68       1.689775       1.689775       1.689775    6[6-(1,6),6-(6,6),6-(8,8)]
    69        0.64516        0.64516        0.64516    6[6-(6,6),6-(6,6),6-(6,6)]
    70      -0.342132      -0.342132      -0.342132    6[6-(1,6),6-(6,6),6-(8,8)]
    71      -1.262138      -1.262138      -1.262138    6[1-(0),6-(1,6),6-(6,6)]
    72       -1.31529       -1.31529       -1.31529    6[1-(0),6-(1,6),6-(6,6)]
    73       2.078291       2.078291       2.078291    6[6-(6,6),8-(30),8-(30)]
    74      -0.625849      -0.625849      -0.625849    6[6-(6,6),8-(30),8-(30)]
    75       2.083803       2.083803       2.083803    6[1-(0),6-(1,6),7-(6,30)]
    76       2.263829       2.263829       2.263829    6[1-(0),6-(1,7),6-(6,7)]
    77       1.284992       1.284992       1.284992    6[6-(1,6),6-(1,6),7-(6,6)]
    78       0.176812       0.176812       0.176812    6[1-(0),6-(1,7),6-(6,7)]
    79       0.070518       0.070518       0.070518    6[1-(0),6-(1,6),7-(6,30)]
    80       2.425726       2.425726       2.425726    6[6-(6,6),7-(6,6),8-(0)]
    81       2.496533       2.496533       2.496533    6[6-(1,6),6-(6,6),6-(7,8)]
    82       1.585588       1.585588       1.585588    6[6-(6,6),6-(6,6),6-(6,6)]
    83       0.580566       0.580566       0.580566    6[6-(1,6),6-(6,6),6-(7,8)]
    84       0.446022       0.446022       0.446022    6[6-(6,6),7-(6,6),8-(0)]
    85       3.459804       3.459804       3.459804    6[1-(0),6-(1,6),6-(6,6)]
    86       3.566688       3.566688       3.566688    6[1-(0),6-(1,6),6-(6,6)]
    87       2.708055       2.708055       2.708055    6[6-(1,6),6-(6,6),6-(8,8)]
    88        1.66344        1.66344        1.66344    6[6-(6,6),6-(6,6),6-(6,6)]
    89       0.676148       0.676148       0.676148    6[6-(1,6),6-(6,6),6-(8,8)]
    90      -0.243858      -0.243858      -0.243858    6[1-(0),6-(1,6),6-(6,6)]
    91       -0.29701       -0.29701       -0.29701    6[1-(0),6-(1,6),6-(6,6)]
    92       3.096571       3.096571       3.096571    6[6-(6,6),8-(30),8-(30)]
    93       0.392431       0.392431       0.392431    6[6-(6,6),8-(30),8-(30)]
    94       2.511617       2.511617       2.511617    6[1-(0),6-(1,6),7-(6,30)]
    95       2.331591       2.331591       2.331591    6[1-(0),6-(1,7),6-(6,7)]
    96       3.310428       3.310428       3.310428    6[6-(1,6),6-(1,6),7-(6,6)]
    97       4.418608       4.418608       4.418608    6[1-(0),6-(1,7),6-(6,7)]
    98       4.524902       4.524902       4.524902    6[1-(0),6-(1,6),7-(6,30)]
    99       2.169694       2.169694       2.169694    6[6-(6,6),7-(6,6),8-(0)]
   100       2.098887       2.098887       2.098887    6[6-(1,6),6-(6,6),6-(7,8)]
   101       3.009832       3.009832       3.009832    6[6-(6,6),6-(6,6),6-(6,6)]
   102       4.014854       4.014854       4.014854    6[6-(1,6),6-(6,6),6-(7,8)]
   103       4.149398       4.149398       4.149398    6[6-(6,6),7-(6,6),8-(0)]
   104       1.135616       1.135616       1.135616    6[1-(0),6-(1,6),6-(6,6)]
   105       1.028732       1.028732       1.028732    6[1-(0),6-(1,6),6-(6,6)]
   106       1.887365       1.887365       1.887365    6[6-(1,6),6-(6,6),6-(8,8)]
   107        2.93198        2.93198        2.93198    6[6-(6,6),6-(6,6),6-(6,6)]
   108       3.919272       3.919272       3.919272    6[6-(1,6),6-(6,6),6-(8,8)]
   109       4.839278       4.839278       4.839278    6[1-(0),6-(1,6),6-(6,6)]
   110        4.89243        4.89243        4.89243    6[1-(0),6-(1,6),6-(6,6)]
   111       1.498849       1.498849       1.498849    6[6-(6,6),8-(30),8-(30)]
   112       4.202989       4.202989       4.202989    6[6-(6,6),8-(30),8-(30)]
   113       2.584026       2.584026       2.584026    7[6-(1,6),6-(1,6),30-(8,8,8,8)]
   114       2.188374       2.188374       2.188374    7[6-(6,6),6-(6,8),6-(6,8)]
   115      -0.025166      -0.025166      -0.025166    7[6-(1,6),6-(1,6),30-(8,8,8,8)]
   116       0.370486       0.370486       0.370486    7[6-(6,6),6-(6,8),6-(6,8)]
   117       0.993114       0.993114       0.993114    7[6-(1,6),6-(1,6),30-(8,8,8,8)]
   118       1.388766       1.388766       1.388766    7[6-(6,6),6-(6,8),6-(6,8)]
   119       3.602306       3.602306       3.602306    7[6-(1,6),6-(1,6),30-(8,8,8,8)]
   120       3.206654       3.206654       3.206654    7[6-(6,6),6-(6,8),6-(6,8)]
   121       0.496304       0.496304       0.496304    8[6-(6,8),30-(7,8,8,8)]
   122       0.058904       0.058904       0.058904    8[6-(6,8),30-(7,8,8,8)]
   123       3.132305       3.132305       3.132305    8[6-(6,8),30-(7,8,8,8)]
   124       3.586522       3.586522       3.586522    8[6-(6,8),30-(7,8,8,8)]
   125       0.389616       0.389616       0.389616    8[6-(6,7)]
   126       -1.62101       -1.62101       -1.62101    8[6-(6,7)]
   127       2.062556       2.062556       2.062556    8[6-(6,8),30-(7,8,8,8)]
   128       4.536516       4.536516       4.536516    8[6-(6,8),30-(7,8,8,8)]
   129      -0.573445      -0.573445      -0.573445    8[6-(6,8),30-(7,8,8,8)]
   130      -1.027662      -1.027662      -1.027662    8[6-(6,8),30-(7,8,8,8)]
   131       2.169244       2.169244       2.169244    8[6-(6,7)]
   132       -1.43383       -1.43383       -1.43383    8[6-(6,7)]
   133       3.080836       3.080836       3.080836    8[6-(6,8),30-(7,8,8,8)]
   134       3.518236       3.518236       3.518236    8[6-(6,8),30-(7,8,8,8)]
   135       0.444835       0.444835       0.444835    8[6-(6,8),30-(7,8,8,8)]
   136      -0.009382      -0.009382      -0.009382    8[6-(6,8),30-(7,8,8,8)]
   137       3.187524       3.187524       3.187524    8[6-(6,7)]
   138       -0.41555       -0.41555       -0.41555    8[6-(6,7)]
   139       1.514584       1.514584       1.514584    8[6-(6,8),30-(7,8,8,8)]
   140      -0.959376      -0.959376      -0.959376    8[6-(6,8),30-(7,8,8,8)]
   141       4.150585       4.150585       4.150585    8[6-(6,8),30-(7,8,8,8)]
   142       4.604802       4.604802       4.604802    8[6-(6,8),30-(7,8,8,8)]
   143       1.407896       1.407896       1.407896    8[6-(6,7)]
   144       -0.60273       -0.60273       -0.60273    8[6-(6,7)]
