# Supplementary material for: A collection of forcefield precursors for metal–organic frameworks
Source: RSC Adv. 2019 Nov 13;9(63):36492–507. doi: 10.1039/c9ra07327b (PMC9075174; doi:10.1039/c9ra07327b)
Supplement: RA-009-C9RA07327B-s2860 [file RA-009-C9RA07327B-s2860.txt]

XEXMEU_clean

5.636400    0.000000    0.000000
-1.800328    18.800296    0.000000
0.000000    0.000000    25.301000

     1      -0.428085      -0.428085      -0.428085    30[7-(6,6),8-(6),8-(6),8-(6),8-(6)]
     2       3.363993       3.363993       3.363993    30[7-(6,6),8-(6),8-(6),8-(6),8-(6)]
     3       4.264157       4.264157       4.264157    30[7-(6,6),8-(6),8-(6),8-(6),8-(6)]
     4       0.472079       0.472079       0.472079    30[7-(6,6),8-(6),8-(6),8-(6),8-(6)]
     5       1.039602       1.039602       1.039602    1[6-(6,7)]
     6       0.680888       0.680888       0.680888    1[6-(6,6)]
     7       4.221162       4.221162       4.221162    1[6-(6,6)]
     8      -1.139002      -1.139002      -1.139002    1[6-(6,7)]
     9      -0.365814      -0.365814      -0.365814    1[6-(6,6)]
    10      -0.551765      -0.551765      -0.551765    1[6-(6,6)]
    11      -1.107278      -1.107278      -1.107278    1[6-(6,6)]
    12      -1.019032      -1.019032      -1.019032    1[6-(6,6)]
    13       1.896306       1.896306       1.896306    1[6-(6,7)]
    14        2.25502        2.25502        2.25502    1[6-(6,6)]
    15      -1.285254      -1.285254      -1.285254    1[6-(6,6)]
    16        4.07491        4.07491        4.07491    1[6-(6,7)]
    17       3.301722       3.301722       3.301722    1[6-(6,6)]
    18       3.487673       3.487673       3.487673    1[6-(6,6)]
    19       4.043186       4.043186       4.043186    1[6-(6,6)]
    20        3.95494        3.95494        3.95494    1[6-(6,6)]
    21        2.79647        2.79647        2.79647    1[6-(6,7)]
    22       3.155184       3.155184       3.155184    1[6-(6,6)]
    23       -0.38509       -0.38509       -0.38509    1[6-(6,6)]
    24       4.975074       4.975074       4.975074    1[6-(6,7)]
    25       4.201886       4.201886       4.201886    1[6-(6,6)]
    26       4.387837       4.387837       4.387837    1[6-(6,6)]
    27        4.94335        4.94335        4.94335    1[6-(6,6)]
    28       4.855104       4.855104       4.855104    1[6-(6,6)]
    29       1.939766       1.939766       1.939766    1[6-(6,7)]
    30       1.581052       1.581052       1.581052    1[6-(6,6)]
    31       5.121326       5.121326       5.121326    1[6-(6,6)]
    32      -0.238838      -0.238838      -0.238838    1[6-(6,7)]
    33        0.53435        0.53435        0.53435    1[6-(6,6)]
    34       0.348399       0.348399       0.348399    1[6-(6,6)]
    35      -0.207114      -0.207114      -0.207114    1[6-(6,6)]
    36      -0.118868      -0.118868      -0.118868    1[6-(6,6)]
    37       1.696832       1.696832       1.696832    6[1-(0),6-(1,6),7-(6,30)]
    38       1.476253       1.476253       1.476253    6[1-(0),6-(1,7),6-(6,7)]
    39       2.449658       2.449658       2.449658    6[6-(1,6),6-(1,6),7-(6,6)]
    40       3.572325       3.572325       3.572325    6[1-(0),6-(1,7),6-(6,7)]
    41       3.713642       3.713642       3.713642    6[1-(0),6-(1,6),7-(6,30)]
    42       1.277262       1.277262       1.277262    6[6-(6,6),7-(6,6),8-(0)]
    43       1.199073       1.199073       1.199073    6[6-(1,6),6-(6,6),6-(7,8)]
    44       2.105808       2.105808       2.105808    6[6-(6,6),6-(6,6),6-(6,6)]
    45       3.114405       3.114405       3.114405    6[6-(1,6),6-(6,6),6-(7,8)]
    46       3.244018       3.244018       3.244018    6[6-(6,6),7-(6,6),8-(0)]
    47       0.225563       0.225563       0.225563    6[1-(0),6-(1,6),6-(6,6)]
    48       0.120257       0.120257       0.120257    6[1-(0),6-(1,6),6-(6,6)]
    49       0.967355       0.967355       0.967355    6[6-(1,6),6-(6,6),6-(8,8)]
    50        2.02498        2.02498        2.02498    6[6-(6,6),6-(6,6),6-(6,6)]
    51        3.00307        3.00307        3.00307    6[6-(1,6),6-(6,6),6-(8,8)]
    52       3.920404       3.920404       3.920404    6[1-(0),6-(1,6),6-(6,6)]
    53       3.973794       3.973794       3.973794    6[1-(0),6-(1,6),6-(6,6)]
    54       0.570319       0.570319       0.570319    6[6-(6,6),8-(30),8-(30)]
    55       3.297414       3.297414       3.297414    6[6-(6,6),8-(30),8-(30)]
    56       1.239076       1.239076       1.239076    6[1-(0),6-(1,6),7-(6,30)]
    57       1.459655       1.459655       1.459655    6[1-(0),6-(1,7),6-(6,7)]
    58        0.48625        0.48625        0.48625    6[6-(1,6),6-(1,6),7-(6,6)]
    59      -0.636417      -0.636417      -0.636417    6[1-(0),6-(1,7),6-(6,7)]
    60      -0.777734      -0.777734      -0.777734    6[1-(0),6-(1,6),7-(6,30)]
    61       1.658646       1.658646       1.658646    6[6-(6,6),7-(6,6),8-(0)]
    62       1.736835       1.736835       1.736835    6[6-(1,6),6-(6,6),6-(7,8)]
    63         0.8301         0.8301         0.8301    6[6-(6,6),6-(6,6),6-(6,6)]
    64      -0.178497      -0.178497      -0.178497    6[6-(1,6),6-(6,6),6-(7,8)]
    65       -0.30811       -0.30811       -0.30811    6[6-(6,6),7-(6,6),8-(0)]
    66       2.710345       2.710345       2.710345    6[1-(0),6-(1,6),6-(6,6)]
    67       2.815651       2.815651       2.815651    6[1-(0),6-(1,6),6-(6,6)]
    68       1.968553       1.968553       1.968553    6[6-(1,6),6-(6,6),6-(8,8)]
    69       0.910928       0.910928       0.910928    6[6-(6,6),6-(6,6),6-(6,6)]
    70      -0.067162      -0.067162      -0.067162    6[6-(1,6),6-(6,6),6-(8,8)]
    71      -0.984496      -0.984496      -0.984496    6[1-(0),6-(1,6),6-(6,6)]
    72      -1.037886      -1.037886      -1.037886    6[1-(0),6-(1,6),6-(6,6)]
    73       2.365589       2.365589       2.365589    6[6-(6,6),8-(30),8-(30)]
    74      -0.361506      -0.361506      -0.361506    6[6-(6,6),8-(30),8-(30)]
    75        2.13924        2.13924        2.13924    6[1-(0),6-(1,6),7-(6,30)]
    76       2.359819       2.359819       2.359819    6[1-(0),6-(1,7),6-(6,7)]
    77       1.386414       1.386414       1.386414    6[6-(1,6),6-(1,6),7-(6,6)]
    78       0.263747       0.263747       0.263747    6[1-(0),6-(1,7),6-(6,7)]
    79        0.12243        0.12243        0.12243    6[1-(0),6-(1,6),7-(6,30)]
    80        2.55881        2.55881        2.55881    6[6-(6,6),7-(6,6),8-(0)]
    81       2.636999       2.636999       2.636999    6[6-(1,6),6-(6,6),6-(7,8)]
    82       1.730264       1.730264       1.730264    6[6-(6,6),6-(6,6),6-(6,6)]
    83       0.721667       0.721667       0.721667    6[6-(1,6),6-(6,6),6-(7,8)]
    84       0.592054       0.592054       0.592054    6[6-(6,6),7-(6,6),8-(0)]
    85       3.610509       3.610509       3.610509    6[1-(0),6-(1,6),6-(6,6)]
    86       3.715815       3.715815       3.715815    6[1-(0),6-(1,6),6-(6,6)]
    87       2.868717       2.868717       2.868717    6[6-(1,6),6-(6,6),6-(8,8)]
    88       1.811092       1.811092       1.811092    6[6-(6,6),6-(6,6),6-(6,6)]
    89       0.833002       0.833002       0.833002    6[6-(1,6),6-(6,6),6-(8,8)]
    90      -0.084332      -0.084332      -0.084332    6[1-(0),6-(1,6),6-(6,6)]
    91      -0.137722      -0.137722      -0.137722    6[1-(0),6-(1,6),6-(6,6)]
    92       3.265753       3.265753       3.265753    6[6-(6,6),8-(30),8-(30)]
    93       0.538658       0.538658       0.538658    6[6-(6,6),8-(30),8-(30)]
    94       2.596996       2.596996       2.596996    6[1-(0),6-(1,6),7-(6,30)]
    95       2.376417       2.376417       2.376417    6[1-(0),6-(1,7),6-(6,7)]
    96       3.349822       3.349822       3.349822    6[6-(1,6),6-(1,6),7-(6,6)]
    97       4.472489       4.472489       4.472489    6[1-(0),6-(1,7),6-(6,7)]
    98       4.613806       4.613806       4.613806    6[1-(0),6-(1,6),7-(6,30)]
    99       2.177426       2.177426       2.177426    6[6-(6,6),7-(6,6),8-(0)]
   100       2.099237       2.099237       2.099237    6[6-(1,6),6-(6,6),6-(7,8)]
   101       3.005972       3.005972       3.005972    6[6-(6,6),6-(6,6),6-(6,6)]
   102       4.014569       4.014569       4.014569    6[6-(1,6),6-(6,6),6-(7,8)]
   103       4.144182       4.144182       4.144182    6[6-(6,6),7-(6,6),8-(0)]
   104       1.125727       1.125727       1.125727    6[1-(0),6-(1,6),6-(6,6)]
   105       1.020421       1.020421       1.020421    6[1-(0),6-(1,6),6-(6,6)]
   106       1.867519       1.867519       1.867519    6[6-(1,6),6-(6,6),6-(8,8)]
   107       2.925144       2.925144       2.925144    6[6-(6,6),6-(6,6),6-(6,6)]
   108       3.903234       3.903234       3.903234    6[6-(1,6),6-(6,6),6-(8,8)]
   109       4.820568       4.820568       4.820568    6[1-(0),6-(1,6),6-(6,6)]
   110       4.873958       4.873958       4.873958    6[1-(0),6-(1,6),6-(6,6)]
   111       1.470483       1.470483       1.470483    6[6-(6,6),8-(30),8-(30)]
   112       4.197578       4.197578       4.197578    6[6-(6,6),8-(30),8-(30)]
   113       2.807988       2.807988       2.807988    7[6-(1,6),6-(1,6),30-(8,8,8,8)]
   114       2.314957       2.314957       2.314957    7[6-(6,6),6-(6,8),6-(6,8)]
   115        0.12792        0.12792        0.12792    7[6-(1,6),6-(1,6),30-(8,8,8,8)]
   116       0.620951       0.620951       0.620951    7[6-(6,6),6-(6,8),6-(6,8)]
   117       1.028084       1.028084       1.028084    7[6-(1,6),6-(1,6),30-(8,8,8,8)]
   118       1.521115       1.521115       1.521115    7[6-(6,6),6-(6,8),6-(6,8)]
   119       3.708152       3.708152       3.708152    7[6-(1,6),6-(1,6),30-(8,8,8,8)]
   120       3.215121       3.215121       3.215121    7[6-(6,6),6-(6,8),6-(6,8)]
   121       0.587892       0.587892       0.587892    8[6-(6,8),30-(7,8,8,8)]
   122       0.138327       0.138327       0.138327    8[6-(6,8),30-(7,8,8,8)]
   123       3.227667       3.227667       3.227667    8[6-(6,8),30-(7,8,8,8)]
   124       3.705416       3.705416       3.705416    8[6-(6,8),30-(7,8,8,8)]
   125       0.527897       0.527897       0.527897    8[6-(6,7)]
   126       4.103695       4.103695       4.103695    8[6-(6,7)]
   127       2.348016       2.348016       2.348016    8[6-(6,8),30-(7,8,8,8)]
   128       4.597909       4.597909       4.597909    8[6-(6,8),30-(7,8,8,8)]
   129      -0.291759      -0.291759      -0.291759    8[6-(6,8),30-(7,8,8,8)]
   130      -0.769508      -0.769508      -0.769508    8[6-(6,8),30-(7,8,8,8)]
   131       2.408011       2.408011       2.408011    8[6-(6,7)]
   132      -1.167787      -1.167787      -1.167787    8[6-(6,7)]
   133        3.24818        3.24818        3.24818    8[6-(6,8),30-(7,8,8,8)]
   134       3.697745       3.697745       3.697745    8[6-(6,8),30-(7,8,8,8)]
   135       0.608405       0.608405       0.608405    8[6-(6,8),30-(7,8,8,8)]
   136       0.130656       0.130656       0.130656    8[6-(6,8),30-(7,8,8,8)]
   137       3.308175       3.308175       3.308175    8[6-(6,7)]
   138      -0.267623      -0.267623      -0.267623    8[6-(6,7)]
   139       1.488056       1.488056       1.488056    8[6-(6,8),30-(7,8,8,8)]
   140      -0.761837      -0.761837      -0.761837    8[6-(6,8),30-(7,8,8,8)]
   141       4.127831       4.127831       4.127831    8[6-(6,8),30-(7,8,8,8)]
   142        4.60558        4.60558        4.60558    8[6-(6,8),30-(7,8,8,8)]
   143       1.428061       1.428061       1.428061    8[6-(6,7)]
   144       5.003859       5.003859       5.003859    8[6-(6,7)]
