# Supplementary material for: A collection of forcefield precursors for metal–organic frameworks
Source: RSC Adv. 2019 Nov 13;9(63):36492–507. doi: 10.1039/c9ra07327b (PMC9075174; doi:10.1039/c9ra07327b)
Supplement: RA-009-C9RA07327B-s2861 [file RA-009-C9RA07327B-s2861.txt]

XIBZUF_clean

14.459000    0.000000    0.000000
0.000000    20.243000    0.000000
0.000000    0.000000    21.109000

     1       0.741891       0.741891       0.741891    39[8-(6),8-(6),8-(6),8-(6),8-(6),8-(6)]
     2      11.597708      11.597708      11.597708    39[8-(6),8-(6),8-(6),8-(6),8-(6),8-(6)]
     3       6.487609       6.487609       6.487609    39[8-(6),8-(6),8-(6),8-(6),8-(6),8-(6)]
     4      10.090792      10.090792      10.090792    39[8-(6),8-(6),8-(6),8-(6),8-(6),8-(6)]
     5      13.717109      13.717109      13.717109    39[8-(6),8-(6),8-(6),8-(6),8-(6),8-(6)]
     6       2.861292       2.861292       2.861292    39[8-(6),8-(6),8-(6),8-(6),8-(6),8-(6)]
     7       7.971391       7.971391       7.971391    39[8-(6),8-(6),8-(6),8-(6),8-(6),8-(6)]
     8       4.368208       4.368208       4.368208    39[8-(6),8-(6),8-(6),8-(6),8-(6),8-(6)]
     9      10.037438      10.037438      10.037438    1[7-(6,6)]
    10       8.046433       8.046433       8.046433    1[7-(6,6)]
    11       9.394012       9.394012       9.394012    1[7-(6,6)]
    12       9.801756       9.801756       9.801756    1[6-(6,6)]
    13       7.995827       7.995827       7.995827    1[6-(6,6)]
    14      11.552741      11.552741      11.552741    1[6-(6,6)]
    15       9.164114       9.164114       9.164114    1[6-(6,6)]
    16       8.464299       8.464299       8.464299    1[6-(6,6)]
    17       8.984823       8.984823       8.984823    1[6-(6,6)]
    18       6.503658       6.503658       6.503658    1[6-(6,6)]
    19       8.290791       8.290791       8.290791    1[6-(6,6)]
    20      10.059126      10.059126      10.059126    1[6-(6,6)]
    21       9.333284       9.333284       9.333284    1[6-(6,6)]
    22       9.064347       9.064347       9.064347    1[6-(6,6)]
    23       8.789626       8.789626       8.789626    1[6-(6,6)]
    24      11.651062      11.651062      11.651062    1[7-(6,6)]
    25      13.642066      13.642066      13.642066    1[7-(6,6)]
    26      12.294488      12.294488      12.294488    1[7-(6,6)]
    27      11.886744      11.886744      11.886744    1[6-(6,6)]
    28      13.692673      13.692673      13.692673    1[6-(6,6)]
    29      10.135759      10.135759      10.135759    1[6-(6,6)]
    30      12.524386      12.524386      12.524386    1[6-(6,6)]
    31      13.224201      13.224201      13.224201    1[6-(6,6)]
    32      12.703677      12.703677      12.703677    1[6-(6,6)]
    33       0.725842       0.725842       0.725842    1[6-(6,6)]
    34      13.397709      13.397709      13.397709    1[6-(6,6)]
    35      11.629374      11.629374      11.629374    1[6-(6,6)]
    36      12.355215      12.355215      12.355215    1[6-(6,6)]
    37      12.624153      12.624153      12.624153    1[6-(6,6)]
    38      12.898874      12.898874      12.898874    1[6-(6,6)]
    39       4.421562       4.421562       4.421562    1[7-(6,6)]
    40       6.412566       6.412566       6.412566    1[7-(6,6)]
    41       5.064988       5.064988       5.064988    1[7-(6,6)]
    42       4.657244       4.657244       4.657244    1[6-(6,6)]
    43       6.463173       6.463173       6.463173    1[6-(6,6)]
    44       2.906259       2.906259       2.906259    1[6-(6,6)]
    45       5.294886       5.294886       5.294886    1[6-(6,6)]
    46       5.994701       5.994701       5.994701    1[6-(6,6)]
    47       5.474177       5.474177       5.474177    1[6-(6,6)]
    48       7.955342       7.955342       7.955342    1[6-(6,6)]
    49       6.168209       6.168209       6.168209    1[6-(6,6)]
    50       4.399874       4.399874       4.399874    1[6-(6,6)]
    51       5.125715       5.125715       5.125715    1[6-(6,6)]
    52       5.394653       5.394653       5.394653    1[6-(6,6)]
    53       5.669374       5.669374       5.669374    1[6-(6,6)]
    54       2.807938       2.807938       2.807938    1[7-(6,6)]
    55       0.816933       0.816933       0.816933    1[7-(6,6)]
    56       2.164512       2.164512       2.164512    1[7-(6,6)]
    57       2.572256       2.572256       2.572256    1[6-(6,6)]
    58       0.766327       0.766327       0.766327    1[6-(6,6)]
    59       4.323241       4.323241       4.323241    1[6-(6,6)]
    60       1.934614       1.934614       1.934614    1[6-(6,6)]
    61       1.234799       1.234799       1.234799    1[6-(6,6)]
    62       1.755323       1.755323       1.755323    1[6-(6,6)]
    63      13.733158      13.733158      13.733158    1[6-(6,6)]
    64       1.061291       1.061291       1.061291    1[6-(6,6)]
    65       2.829626       2.829626       2.829626    1[6-(6,6)]
    66       2.103784       2.103784       2.103784    1[6-(6,6)]
    67       1.834847       1.834847       1.834847    1[6-(6,6)]
    68       1.560126       1.560126       1.560126    1[6-(6,6)]
    69      12.012537      12.012537      12.012537    6[6-(6,6),8-(39),8-(39)]
    70      10.854371      10.854371      10.854371    6[6-(1,6),6-(1,6),6-(8,8)]
    71       9.794527       9.794527       9.794527    6[1-(0),6-(6,6),6-(6,6)]
    72       8.723115       8.723115       8.723115    6[6-(1,6),6-(1,6),6-(8,8)]
    73       8.712993       8.712993       8.712993    6[1-(0),6-(6,6),6-(6,7)]
    74       9.772838       9.772838       9.772838    6[6-(1,6),6-(1,6),7-(1,6)]
    75      10.842804      10.842804      10.842804    6[1-(0),6-(6,6),6-(6,7)]
    76       7.583745       7.583745       7.583745    6[6-(6,6),8-(39),8-(39)]
    77       9.266773       9.266773       9.266773    6[6-(6,6),7-(1,6),8-(0)]
    78       9.096157       9.096157       9.096157    6[6-(1,6),6-(1,6),6-(7,8)]
    79       8.999282       8.999282       8.999282    6[1-(0),6-(6,6),6-(6,6)]
    80       8.672508       8.672508       8.672508    6[6-(1,6),6-(1,6),6-(7,8)]
    81       8.605997       8.605997       8.605997    6[1-(0),6-(6,6),6-(6,6)]
    82       8.752033       8.752033       8.752033    6[6-(1,6),6-(1,6),6-(7,8)]
    83       8.951567       8.951567       8.951567    6[1-(0),6-(6,6),6-(6,6)]
    84       8.646482       8.646482       8.646482    6[6-(6,6),7-(1,6),8-(0)]
    85       8.300912       8.300912       8.300912    6[6-(1,6),6-(1,6),7-(1,6)]
    86        7.22227        7.22227        7.22227    6[1-(0),6-(6,6),6-(6,7)]
    87         7.2295         7.2295         7.2295    6[6-(1,6),6-(1,6),6-(8,8)]
    88       6.045308       6.045308       6.045308    6[6-(6,6),8-(39),8-(39)]
    89       8.289345       8.289345       8.289345    6[1-(0),6-(6,6),6-(6,6)]
    90       9.353527       9.353527       9.353527    6[6-(1,6),6-(1,6),6-(8,8)]
    91      10.521814      10.521814      10.521814    6[6-(6,6),8-(39),8-(39)]
    92       9.343406       9.343406       9.343406    6[1-(0),6-(6,6),6-(6,7)]
    93       8.556836       8.556836       8.556836    6[6-(6,6),7-(1,6),8-(0)]
    94       9.061455       9.061455       9.061455    6[6-(1,6),6-(1,6),7-(1,6)]
    95       9.224842       9.224842       9.224842    6[1-(0),6-(6,6),6-(6,7)]
    96       9.226288       9.226288       9.226288    6[6-(1,6),6-(1,6),6-(8,8)]
    97       9.064347       9.064347       9.064347    6[1-(0),6-(6,6),6-(6,6)]
    98       8.899514       8.899514       8.899514    6[6-(1,6),6-(1,6),6-(8,8)]
    99       8.899514       8.899514       8.899514    6[1-(0),6-(6,6),6-(6,7)]
   100       9.508238       9.508238       9.508238    6[6-(6,6),8-(39),8-(39)]
   101       8.626239       8.626239       8.626239    6[6-(6,6),8-(39),8-(39)]
   102       9.675963       9.675963       9.675963    6[6-(6,6),8-(39),8-(39)]
   103      10.834129      10.834129      10.834129    6[6-(1,6),6-(1,6),6-(8,8)]
   104      11.893973      11.893973      11.893973    6[1-(0),6-(6,6),6-(6,6)]
   105      12.965385      12.965385      12.965385    6[6-(1,6),6-(1,6),6-(8,8)]
   106      12.975507      12.975507      12.975507    6[1-(0),6-(6,6),6-(6,7)]
   107      11.915662      11.915662      11.915662    6[6-(1,6),6-(1,6),7-(1,6)]
   108      10.845696      10.845696      10.845696    6[1-(0),6-(6,6),6-(6,7)]
   109      14.104754      14.104754      14.104754    6[6-(6,6),8-(39),8-(39)]
   110      12.421727      12.421727      12.421727    6[6-(6,6),7-(1,6),8-(0)]
   111      12.592343      12.592343      12.592343    6[6-(1,6),6-(1,6),6-(7,8)]
   112      12.689218      12.689218      12.689218    6[1-(0),6-(6,6),6-(6,6)]
   113      13.015992      13.015992      13.015992    6[6-(1,6),6-(1,6),6-(7,8)]
   114      13.082503      13.082503      13.082503    6[1-(0),6-(6,6),6-(6,6)]
   115      12.936467      12.936467      12.936467    6[6-(1,6),6-(1,6),6-(7,8)]
   116      12.736933      12.736933      12.736933    6[1-(0),6-(6,6),6-(6,6)]
   117      13.042018      13.042018      13.042018    6[6-(6,6),7-(1,6),8-(0)]
   118      13.387588      13.387588      13.387588    6[6-(1,6),6-(1,6),7-(1,6)]
   119       0.007229       0.007229       0.007229    6[1-(0),6-(6,6),6-(6,7)]
   120            0.0            0.0            0.0    6[6-(1,6),6-(1,6),6-(8,8)]
   121       1.184192       1.184192       1.184192    6[6-(6,6),8-(39),8-(39)]
   122      13.399155      13.399155      13.399155    6[1-(0),6-(6,6),6-(6,6)]
   123      12.334973      12.334973      12.334973    6[6-(1,6),6-(1,6),6-(8,8)]
   124      11.166686      11.166686      11.166686    6[6-(6,6),8-(39),8-(39)]
   125      12.345094      12.345094      12.345094    6[1-(0),6-(6,6),6-(6,7)]
   126      13.131664      13.131664      13.131664    6[6-(6,6),7-(1,6),8-(0)]
   127      12.627045      12.627045      12.627045    6[6-(1,6),6-(1,6),7-(1,6)]
   128      12.463658      12.463658      12.463658    6[1-(0),6-(6,6),6-(6,7)]
   129      12.462212      12.462212      12.462212    6[6-(1,6),6-(1,6),6-(8,8)]
   130      12.624153      12.624153      12.624153    6[1-(0),6-(6,6),6-(6,6)]
   131      12.788985      12.788985      12.788985    6[6-(1,6),6-(1,6),6-(8,8)]
   132      12.788985      12.788985      12.788985    6[1-(0),6-(6,6),6-(6,7)]
   133      12.180262      12.180262      12.180262    6[6-(6,6),8-(39),8-(39)]
   134      13.062261      13.062261      13.062261    6[6-(6,6),8-(39),8-(39)]
   135       2.446463       2.446463       2.446463    6[6-(6,6),8-(39),8-(39)]
   136       3.604629       3.604629       3.604629    6[6-(1,6),6-(1,6),6-(8,8)]
   137       4.664473       4.664473       4.664473    6[1-(0),6-(6,6),6-(6,6)]
   138       5.735885       5.735885       5.735885    6[6-(1,6),6-(1,6),6-(8,8)]
   139       5.746007       5.746007       5.746007    6[1-(0),6-(6,6),6-(6,7)]
   140       4.686162       4.686162       4.686162    6[6-(1,6),6-(1,6),7-(1,6)]
   141       3.616196       3.616196       3.616196    6[1-(0),6-(6,6),6-(6,7)]
   142       6.875254       6.875254       6.875254    6[6-(6,6),8-(39),8-(39)]
   143       5.192227       5.192227       5.192227    6[6-(6,6),7-(1,6),8-(0)]
   144       5.362843       5.362843       5.362843    6[6-(1,6),6-(1,6),6-(7,8)]
   145       5.459718       5.459718       5.459718    6[1-(0),6-(6,6),6-(6,6)]
   146       5.786492       5.786492       5.786492    6[6-(1,6),6-(1,6),6-(7,8)]
   147       5.853003       5.853003       5.853003    6[1-(0),6-(6,6),6-(6,6)]
   148       5.706967       5.706967       5.706967    6[6-(1,6),6-(1,6),6-(7,8)]
   149       5.507433       5.507433       5.507433    6[1-(0),6-(6,6),6-(6,6)]
   150       5.812518       5.812518       5.812518    6[6-(6,6),7-(1,6),8-(0)]
   151       6.158088       6.158088       6.158088    6[6-(1,6),6-(1,6),7-(1,6)]
   152       7.236729       7.236729       7.236729    6[1-(0),6-(6,6),6-(6,7)]
   153         7.2295         7.2295         7.2295    6[6-(1,6),6-(1,6),6-(8,8)]
   154       8.413692       8.413692       8.413692    6[6-(6,6),8-(39),8-(39)]
   155       6.169655       6.169655       6.169655    6[1-(0),6-(6,6),6-(6,6)]
   156       5.105473       5.105473       5.105473    6[6-(1,6),6-(1,6),6-(8,8)]
   157       3.937186       3.937186       3.937186    6[6-(6,6),8-(39),8-(39)]
   158       5.115594       5.115594       5.115594    6[1-(0),6-(6,6),6-(6,7)]
   159       5.902164       5.902164       5.902164    6[6-(6,6),7-(1,6),8-(0)]
   160       5.397545       5.397545       5.397545    6[6-(1,6),6-(1,6),7-(1,6)]
   161       5.234158       5.234158       5.234158    6[1-(0),6-(6,6),6-(6,7)]
   162       5.232712       5.232712       5.232712    6[6-(1,6),6-(1,6),6-(8,8)]
   163       5.394653       5.394653       5.394653    6[1-(0),6-(6,6),6-(6,6)]
   164       5.559485       5.559485       5.559485    6[6-(1,6),6-(1,6),6-(8,8)]
   165       5.559485       5.559485       5.559485    6[1-(0),6-(6,6),6-(6,7)]
   166       4.950762       4.950762       4.950762    6[6-(6,6),8-(39),8-(39)]
   167       5.832761       5.832761       5.832761    6[6-(6,6),8-(39),8-(39)]
   168       4.783037       4.783037       4.783037    6[6-(6,6),8-(39),8-(39)]
   169       3.624871       3.624871       3.624871    6[6-(1,6),6-(1,6),6-(8,8)]
   170       2.565027       2.565027       2.565027    6[1-(0),6-(6,6),6-(6,6)]
   171       1.493615       1.493615       1.493615    6[6-(1,6),6-(1,6),6-(8,8)]
   172       1.483493       1.483493       1.483493    6[1-(0),6-(6,6),6-(6,7)]
   173       2.543338       2.543338       2.543338    6[6-(1,6),6-(1,6),7-(1,6)]
   174       3.613304       3.613304       3.613304    6[1-(0),6-(6,6),6-(6,7)]
   175       0.354245       0.354245       0.354245    6[6-(6,6),8-(39),8-(39)]
   176       2.037273       2.037273       2.037273    6[6-(6,6),7-(1,6),8-(0)]
   177       1.866657       1.866657       1.866657    6[6-(1,6),6-(1,6),6-(7,8)]
   178       1.769782       1.769782       1.769782    6[1-(0),6-(6,6),6-(6,6)]
   179       1.443008       1.443008       1.443008    6[6-(1,6),6-(1,6),6-(7,8)]
   180       1.376497       1.376497       1.376497    6[1-(0),6-(6,6),6-(6,6)]
   181       1.522533       1.522533       1.522533    6[6-(1,6),6-(1,6),6-(7,8)]
   182       1.722067       1.722067       1.722067    6[1-(0),6-(6,6),6-(6,6)]
   183       1.416982       1.416982       1.416982    6[6-(6,6),7-(1,6),8-(0)]
   184       1.071412       1.071412       1.071412    6[6-(1,6),6-(1,6),7-(1,6)]
   185       -0.00723       -0.00723       -0.00723    6[1-(0),6-(6,6),6-(6,7)]
   186            0.0            0.0            0.0    6[6-(1,6),6-(1,6),6-(8,8)]
   187      13.274808      13.274808      13.274808    6[6-(6,6),8-(39),8-(39)]
   188       1.059845       1.059845       1.059845    6[1-(0),6-(6,6),6-(6,6)]
   189       2.124027       2.124027       2.124027    6[6-(1,6),6-(1,6),6-(8,8)]
   190       3.292314       3.292314       3.292314    6[6-(6,6),8-(39),8-(39)]
   191       2.113906       2.113906       2.113906    6[1-(0),6-(6,6),6-(6,7)]
   192       1.327336       1.327336       1.327336    6[6-(6,6),7-(1,6),8-(0)]
   193       1.831955       1.831955       1.831955    6[6-(1,6),6-(1,6),7-(1,6)]
   194       1.995342       1.995342       1.995342    6[1-(0),6-(6,6),6-(6,7)]
   195       1.996788       1.996788       1.996788    6[6-(1,6),6-(1,6),6-(8,8)]
   196       1.834847       1.834847       1.834847    6[1-(0),6-(6,6),6-(6,6)]
   197       1.670014       1.670014       1.670014    6[6-(1,6),6-(1,6),6-(8,8)]
   198       1.670014       1.670014       1.670014    6[1-(0),6-(6,6),6-(6,7)]
   199       2.278738       2.278738       2.278738    6[6-(6,6),8-(39),8-(39)]
   200       1.396739       1.396739       1.396739    6[6-(6,6),8-(39),8-(39)]
   201       9.739582       9.739582       9.739582    7[1-(0),6-(6,6),6-(6,8)]
   202       8.289345       8.289345       8.289345    7[1-(0),6-(6,6),6-(6,8)]
   203       9.044104       9.044104       9.044104    7[1-(0),6-(6,6),6-(6,8)]
   204      11.948918      11.948918      11.948918    7[1-(0),6-(6,6),6-(6,8)]
   205      13.399155      13.399155      13.399155    7[1-(0),6-(6,6),6-(6,8)]
   206      12.644395      12.644395      12.644395    7[1-(0),6-(6,6),6-(6,8)]
   207       4.719418       4.719418       4.719418    7[1-(0),6-(6,6),6-(6,8)]
   208       6.169655       6.169655       6.169655    7[1-(0),6-(6,6),6-(6,8)]
   209       5.414895       5.414895       5.414895    7[1-(0),6-(6,6),6-(6,8)]
   210       2.510082       2.510082       2.510082    7[1-(0),6-(6,6),6-(6,8)]
   211       1.059845       1.059845       1.059845    7[1-(0),6-(6,6),6-(6,8)]
   212       1.814604       1.814604       1.814604    7[1-(0),6-(6,6),6-(6,8)]
   213      13.082503      13.082503      13.082503    8[6-(6,8),39-(8,8,8,8,8)]
   214      11.863609      11.863609      11.863609    8[6-(6,8),39-(8,8,8,8,8)]
   215       7.731227       7.731227       7.731227    8[6-(6,8),39-(8,8,8,8,8)]
   216       6.500766       6.500766       6.500766    8[6-(6,8),39-(8,8,8,8,8)]
   217       8.976147       8.976147       8.976147    8[6-(6,7)]
   218       4.992693       4.992693       4.992693    8[6-(6,8),39-(8,8,8,8,8)]
   219       6.224599       6.224599       6.224599    8[6-(6,8),39-(8,8,8,8,8)]
   220      10.341077      10.341077      10.341077    8[6-(6,8),39-(8,8,8,8,8)]
   221      11.588888      11.588888      11.588888    8[6-(6,8),39-(8,8,8,8,8)]
   222       8.976147       8.976147       8.976147    8[6-(6,7)]
   223       9.801756       9.801756       9.801756    8[6-(6,8),39-(8,8,8,8,8)]
   224       9.359311       9.359311       9.359311    8[6-(6,8),39-(8,8,8,8,8)]
   225       8.248859       8.248859       8.248859    8[6-(6,8),39-(8,8,8,8,8)]
   226        8.75637        8.75637        8.75637    8[6-(6,8),39-(8,8,8,8,8)]
   227       7.723998       7.723998       7.723998    8[6-(6,7)]
   228       8.605997       8.605997       8.605997    8[6-(6,8),39-(8,8,8,8,8)]
   229        9.82489        9.82489        9.82489    8[6-(6,8),39-(8,8,8,8,8)]
   230      13.957273      13.957273      13.957273    8[6-(6,8),39-(8,8,8,8,8)]
   231       0.728734       0.728734       0.728734    8[6-(6,8),39-(8,8,8,8,8)]
   232      12.712353      12.712353      12.712353    8[6-(6,7)]
   233       2.236807       2.236807       2.236807    8[6-(6,8),39-(8,8,8,8,8)]
   234         1.0049         1.0049         1.0049    8[6-(6,8),39-(8,8,8,8,8)]
   235      11.347423      11.347423      11.347423    8[6-(6,8),39-(8,8,8,8,8)]
   236      10.099611      10.099611      10.099611    8[6-(6,8),39-(8,8,8,8,8)]
   237      12.712353      12.712353      12.712353    8[6-(6,7)]
   238      11.886744      11.886744      11.886744    8[6-(6,8),39-(8,8,8,8,8)]
   239      12.329189      12.329189      12.329189    8[6-(6,8),39-(8,8,8,8,8)]
   240       13.43964       13.43964       13.43964    8[6-(6,8),39-(8,8,8,8,8)]
   241       12.93213       12.93213       12.93213    8[6-(6,8),39-(8,8,8,8,8)]
   242      13.964502      13.964502      13.964502    8[6-(6,7)]
   243       1.376497       1.376497       1.376497    8[6-(6,8),39-(8,8,8,8,8)]
   244        2.59539        2.59539        2.59539    8[6-(6,8),39-(8,8,8,8,8)]
   245       6.727773       6.727773       6.727773    8[6-(6,8),39-(8,8,8,8,8)]
   246       7.958234       7.958234       7.958234    8[6-(6,8),39-(8,8,8,8,8)]
   247       5.482853       5.482853       5.482853    8[6-(6,7)]
   248       9.466307       9.466307       9.466307    8[6-(6,8),39-(8,8,8,8,8)]
   249         8.2344         8.2344         8.2344    8[6-(6,8),39-(8,8,8,8,8)]
   250       4.117923       4.117923       4.117923    8[6-(6,8),39-(8,8,8,8,8)]
   251       2.870111       2.870111       2.870111    8[6-(6,8),39-(8,8,8,8,8)]
   252       5.482853       5.482853       5.482853    8[6-(6,7)]
   253       4.657244       4.657244       4.657244    8[6-(6,8),39-(8,8,8,8,8)]
   254       5.099689       5.099689       5.099689    8[6-(6,8),39-(8,8,8,8,8)]
   255        6.21014        6.21014        6.21014    8[6-(6,8),39-(8,8,8,8,8)]
   256        5.70263        5.70263        5.70263    8[6-(6,8),39-(8,8,8,8,8)]
   257       6.735002       6.735002       6.735002    8[6-(6,7)]
   258       5.853003       5.853003       5.853003    8[6-(6,8),39-(8,8,8,8,8)]
   259       4.634109       4.634109       4.634109    8[6-(6,8),39-(8,8,8,8,8)]
   260       0.501727       0.501727       0.501727    8[6-(6,8),39-(8,8,8,8,8)]
   261      13.730266      13.730266      13.730266    8[6-(6,8),39-(8,8,8,8,8)]
   262       1.746647       1.746647       1.746647    8[6-(6,7)]
   263      12.222193      12.222193      12.222193    8[6-(6,8),39-(8,8,8,8,8)]
   264      13.454099      13.454099      13.454099    8[6-(6,8),39-(8,8,8,8,8)]
   265       3.111577       3.111577       3.111577    8[6-(6,8),39-(8,8,8,8,8)]
   266       4.359388       4.359388       4.359388    8[6-(6,8),39-(8,8,8,8,8)]
   267       1.746647       1.746647       1.746647    8[6-(6,7)]
   268       2.572256       2.572256       2.572256    8[6-(6,8),39-(8,8,8,8,8)]
   269       2.129811       2.129811       2.129811    8[6-(6,8),39-(8,8,8,8,8)]
   270       1.019359       1.019359       1.019359    8[6-(6,8),39-(8,8,8,8,8)]
   271        1.52687        1.52687        1.52687    8[6-(6,8),39-(8,8,8,8,8)]
   272       0.494498       0.494498       0.494498    8[6-(6,7)]
