# Supplementary material for: A collection of forcefield precursors for metal–organic frameworks
Source: RSC Adv. 2019 Nov 13;9(63):36492–507. doi: 10.1039/c9ra07327b (PMC9075174; doi:10.1039/c9ra07327b)
Supplement: RA-009-C9RA07327B-s2862 [file RA-009-C9RA07327B-s2862.txt]

XICDUI_charged

8.964600    0.000000    0.000000
0.000000    22.892400    0.000000
0.000000    0.000000    23.949700

     1       4.507222       4.507222       4.507222    29[7-(6),7-(6),7-(6,6),7-(6,7)]
     2      -0.024922      -0.024922      -0.024922    29[7-(6),7-(6),7-(6,6),7-(6,7)]
     3       4.457378       4.457378       4.457378    29[7-(6),7-(6),7-(6,6),7-(6,7)]
     4       0.024922       0.024922       0.024922    29[7-(6),7-(6),7-(6,6),7-(6,7)]
     5       4.457378       4.457378       4.457378    29[7-(6),7-(6),7-(6,6),7-(6,7)]
     6       0.024922       0.024922       0.024922    29[7-(6),7-(6),7-(6,6),7-(6,7)]
     7       4.507222       4.507222       4.507222    29[7-(6),7-(6),7-(6,6),7-(6,7)]
     8      -0.024922      -0.024922      -0.024922    29[7-(6),7-(6),7-(6,6),7-(6,7)]
     9        7.01211        7.01211        7.01211    1[6-(7,7)]
    10       5.410136       5.410136       5.410136    1[6-(7,7)]
    11       8.493959       8.493959       8.493959    1[6-(6,6,7)]
    12       5.784856       5.784856       5.784856    1[6-(6,6)]
    13        5.10534        5.10534        5.10534    1[6-(6,6)]
    14       7.572398       7.572398       7.572398    1[6-(6,6)]
    15       8.267154       8.267154       8.267154    1[6-(6,6)]
    16       5.334833       5.334833       5.334833    1[6-(6,6)]
    17        4.62663        4.62663        4.62663    1[6-(6,6)]
    18       7.867333       7.867333       7.867333    1[6-(6,6)]
    19       8.600637       8.600637       8.600637    1[6-(6,6)]
    20        6.43479        6.43479        6.43479    1[6-(7,7)]
    21       8.036764       8.036764       8.036764    1[6-(7,7)]
    22       4.952942       4.952942       4.952942    1[6-(6,6,7)]
    23       7.662044       7.662044       7.662044    1[6-(6,6)]
    24        8.34156        8.34156        8.34156    1[6-(6,6)]
    25       5.874502       5.874502       5.874502    1[6-(6,6)]
    26       5.179746       5.179746       5.179746    1[6-(6,6)]
    27       8.112067       8.112067       8.112067    1[6-(6,6)]
    28        8.82027        8.82027        8.82027    1[6-(6,6)]
    29       5.579567       5.579567       5.579567    1[6-(6,6)]
    30       4.846263       4.846263       4.846263    1[6-(6,6)]
    31        1.95249        1.95249        1.95249    1[6-(7,7)]
    32       3.554464       3.554464       3.554464    1[6-(7,7)]
    33       0.470641       0.470641       0.470641    1[6-(6,6,7)]
    34       3.179744       3.179744       3.179744    1[6-(6,6)]
    35        3.85926        3.85926        3.85926    1[6-(6,6)]
    36       1.392202       1.392202       1.392202    1[6-(6,6)]
    37       0.697446       0.697446       0.697446    1[6-(6,6)]
    38       3.629767       3.629767       3.629767    1[6-(6,6)]
    39        4.33797        4.33797        4.33797    1[6-(6,6)]
    40       1.097267       1.097267       1.097267    1[6-(6,6)]
    41       0.363963       0.363963       0.363963    1[6-(6,6)]
    42        2.52981        2.52981        2.52981    1[6-(7,7)]
    43       0.927836       0.927836       0.927836    1[6-(7,7)]
    44       4.011659       4.011659       4.011659    1[6-(6,6,7)]
    45       1.302556       1.302556       1.302556    1[6-(6,6)]
    46        0.62304        0.62304        0.62304    1[6-(6,6)]
    47       3.090098       3.090098       3.090098    1[6-(6,6)]
    48       3.784854       3.784854       3.784854    1[6-(6,6)]
    49       0.852533       0.852533       0.852533    1[6-(6,6)]
    50        0.14433        0.14433        0.14433    1[6-(6,6)]
    51       3.385033       3.385033       3.385033    1[6-(6,6)]
    52       4.118337       4.118337       4.118337    1[6-(6,6)]
    53        1.95249        1.95249        1.95249    1[6-(7,7)]
    54       3.554464       3.554464       3.554464    1[6-(7,7)]
    55       0.470641       0.470641       0.470641    1[6-(6,6,7)]
    56       3.179744       3.179744       3.179744    1[6-(6,6)]
    57        3.85926        3.85926        3.85926    1[6-(6,6)]
    58       1.392202       1.392202       1.392202    1[6-(6,6)]
    59       0.697446       0.697446       0.697446    1[6-(6,6)]
    60       3.629767       3.629767       3.629767    1[6-(6,6)]
    61        4.33797        4.33797        4.33797    1[6-(6,6)]
    62       1.097267       1.097267       1.097267    1[6-(6,6)]
    63       0.363963       0.363963       0.363963    1[6-(6,6)]
    64        2.52981        2.52981        2.52981    1[6-(7,7)]
    65       0.927836       0.927836       0.927836    1[6-(7,7)]
    66       4.011659       4.011659       4.011659    1[6-(6,6,7)]
    67       1.302556       1.302556       1.302556    1[6-(6,6)]
    68        0.62304        0.62304        0.62304    1[6-(6,6)]
    69       3.090098       3.090098       3.090098    1[6-(6,6)]
    70       3.784854       3.784854       3.784854    1[6-(6,6)]
    71       0.852533       0.852533       0.852533    1[6-(6,6)]
    72        0.14433        0.14433        0.14433    1[6-(6,6)]
    73       3.385033       3.385033       3.385033    1[6-(6,6)]
    74       4.118337       4.118337       4.118337    1[6-(6,6)]
    75        7.01211        7.01211        7.01211    1[6-(7,7)]
    76       5.410136       5.410136       5.410136    1[6-(7,7)]
    77       8.493959       8.493959       8.493959    1[6-(6,6,7)]
    78       5.784856       5.784856       5.784856    1[6-(6,6)]
    79        5.10534        5.10534        5.10534    1[6-(6,6)]
    80       7.572398       7.572398       7.572398    1[6-(6,6)]
    81       8.267154       8.267154       8.267154    1[6-(6,6)]
    82       5.334833       5.334833       5.334833    1[6-(6,6)]
    83        4.62663        4.62663        4.62663    1[6-(6,6)]
    84       7.867333       7.867333       7.867333    1[6-(6,6)]
    85       8.600637       8.600637       8.600637    1[6-(6,6)]
    86        6.43479        6.43479        6.43479    1[6-(7,7)]
    87       8.036764       8.036764       8.036764    1[6-(7,7)]
    88       4.952942       4.952942       4.952942    1[6-(6,6,7)]
    89       7.662044       7.662044       7.662044    1[6-(6,6)]
    90        8.34156        8.34156        8.34156    1[6-(6,6)]
    91       5.874502       5.874502       5.874502    1[6-(6,6)]
    92       5.179746       5.179746       5.179746    1[6-(6,6)]
    93       8.112067       8.112067       8.112067    1[6-(6,6)]
    94        8.82027        8.82027        8.82027    1[6-(6,6)]
    95       5.579567       5.579567       5.579567    1[6-(6,6)]
    96       4.846263       4.846263       4.846263    1[6-(6,6)]
    97       6.850747       6.850747       6.850747    6[1-(0),7-(6,29),7-(7,29)]
    98       5.973113       5.973113       5.973113    6[1-(0),7-(6,29),7-(6,7)]
    99       7.494406       7.494406       7.494406    6[1-(0),6-(6,6),6-(6,6),7-(6,7)]
   100       7.065898       7.065898       7.065898    6[6-(1,6),6-(1,6),6-(1,6,7)]
   101       6.145233       6.145233       6.145233    6[1-(0),6-(1,6),6-(6,6)]
   102       5.746309       5.746309       5.746309    6[1-(0),6-(1,6),6-(6,6)]
   103       6.278806       6.278806       6.278806    6[6-(1,6),6-(1,6),6-(7)]
   104       7.212021       7.212021       7.212021    6[1-(0),6-(1,6),6-(6,6)]
   105       7.621703       7.621703       7.621703    6[1-(0),6-(1,6),6-(6,6)]
   106       7.032729       7.032729       7.032729    6[6-(1,6),6-(1,6),6-(1,6,7)]
   107       5.859263       5.859263       5.859263    6[1-(0),6-(1,6),6-(6,6)]
   108        5.43703        5.43703        5.43703    6[1-(0),6-(1,6),6-(6,6)]
   109       6.202607       6.202607       6.202607    6[6-(1,6),6-(1,6),6-(7)]
   110       7.356351       7.356351       7.356351    6[1-(0),6-(1,6),6-(6,6)]
   111        7.79203        7.79203        7.79203    6[1-(0),6-(1,6),6-(6,6)]
   112       5.789339       5.789339       5.789339    6[6-(6,6),7-(29)]
   113       5.758859       5.758859       5.758859    6[6-(6,6),7-(29)]
   114       6.596153       6.596153       6.596153    6[1-(0),7-(6,29),7-(7,29)]
   115       7.473787       7.473787       7.473787    6[1-(0),7-(6,29),7-(6,7)]
   116       5.952494       5.952494       5.952494    6[1-(0),6-(6,6),6-(6,6),7-(6,7)]
   117       6.381002       6.381002       6.381002    6[6-(1,6),6-(1,6),6-(1,6,7)]
   118       7.301667       7.301667       7.301667    6[1-(0),6-(1,6),6-(6,6)]
   119       7.700591       7.700591       7.700591    6[1-(0),6-(1,6),6-(6,6)]
   120       7.168094       7.168094       7.168094    6[6-(1,6),6-(1,6),6-(7)]
   121       6.234879       6.234879       6.234879    6[1-(0),6-(1,6),6-(6,6)]
   122       5.825197       5.825197       5.825197    6[1-(0),6-(1,6),6-(6,6)]
   123       6.414171       6.414171       6.414171    6[6-(1,6),6-(1,6),6-(1,6,7)]
   124       7.587637       7.587637       7.587637    6[1-(0),6-(1,6),6-(6,6)]
   125        8.00987        8.00987        8.00987    6[1-(0),6-(1,6),6-(6,6)]
   126       7.244293       7.244293       7.244293    6[6-(1,6),6-(1,6),6-(7)]
   127       6.090549       6.090549       6.090549    6[1-(0),6-(1,6),6-(6,6)]
   128        5.65487        5.65487        5.65487    6[1-(0),6-(1,6),6-(6,6)]
   129       7.657561       7.657561       7.657561    6[6-(6,6),7-(29)]
   130       7.688041       7.688041       7.688041    6[6-(6,6),7-(29)]
   131       2.113853       2.113853       2.113853    6[1-(0),7-(6,29),7-(7,29)]
   132       2.991487       2.991487       2.991487    6[1-(0),7-(6,29),7-(6,7)]
   133       1.470194       1.470194       1.470194    6[1-(0),6-(6,6),6-(6,6),7-(6,7)]
   134       1.898702       1.898702       1.898702    6[6-(1,6),6-(1,6),6-(1,6,7)]
   135       2.819367       2.819367       2.819367    6[1-(0),6-(1,6),6-(6,6)]
   136       3.218291       3.218291       3.218291    6[1-(0),6-(1,6),6-(6,6)]
   137       2.685794       2.685794       2.685794    6[6-(1,6),6-(1,6),6-(7)]
   138       1.752579       1.752579       1.752579    6[1-(0),6-(1,6),6-(6,6)]
   139       1.342897       1.342897       1.342897    6[1-(0),6-(1,6),6-(6,6)]
   140       1.931871       1.931871       1.931871    6[6-(1,6),6-(1,6),6-(1,6,7)]
   141       3.105337       3.105337       3.105337    6[1-(0),6-(1,6),6-(6,6)]
   142        3.52757        3.52757        3.52757    6[1-(0),6-(1,6),6-(6,6)]
   143       2.761993       2.761993       2.761993    6[6-(1,6),6-(1,6),6-(7)]
   144       1.608249       1.608249       1.608249    6[1-(0),6-(1,6),6-(6,6)]
   145        1.17257        1.17257        1.17257    6[1-(0),6-(1,6),6-(6,6)]
   146       3.175261       3.175261       3.175261    6[6-(6,6),7-(29)]
   147       3.205741       3.205741       3.205741    6[6-(6,6),7-(29)]
   148       2.368447       2.368447       2.368447    6[1-(0),7-(6,29),7-(7,29)]
   149       1.490813       1.490813       1.490813    6[1-(0),7-(6,29),7-(6,7)]
   150       3.012106       3.012106       3.012106    6[1-(0),6-(6,6),6-(6,6),7-(6,7)]
   151       2.583598       2.583598       2.583598    6[6-(1,6),6-(1,6),6-(1,6,7)]
   152       1.662933       1.662933       1.662933    6[1-(0),6-(1,6),6-(6,6)]
   153       1.264009       1.264009       1.264009    6[1-(0),6-(1,6),6-(6,6)]
   154       1.796506       1.796506       1.796506    6[6-(1,6),6-(1,6),6-(7)]
   155       2.729721       2.729721       2.729721    6[1-(0),6-(1,6),6-(6,6)]
   156       3.139403       3.139403       3.139403    6[1-(0),6-(1,6),6-(6,6)]
   157       2.550429       2.550429       2.550429    6[6-(1,6),6-(1,6),6-(1,6,7)]
   158       1.376963       1.376963       1.376963    6[1-(0),6-(1,6),6-(6,6)]
   159        0.95473        0.95473        0.95473    6[1-(0),6-(1,6),6-(6,6)]
   160       1.720307       1.720307       1.720307    6[6-(1,6),6-(1,6),6-(7)]
   161       2.874051       2.874051       2.874051    6[1-(0),6-(1,6),6-(6,6)]
   162        3.30973        3.30973        3.30973    6[1-(0),6-(1,6),6-(6,6)]
   163       1.307039       1.307039       1.307039    6[6-(6,6),7-(29)]
   164       1.276559       1.276559       1.276559    6[6-(6,6),7-(29)]
   165       2.113853       2.113853       2.113853    6[1-(0),7-(6,29),7-(7,29)]
   166       2.991487       2.991487       2.991487    6[1-(0),7-(6,29),7-(6,7)]
   167       1.470194       1.470194       1.470194    6[1-(0),6-(6,6),6-(6,6),7-(6,7)]
   168       1.898702       1.898702       1.898702    6[6-(1,6),6-(1,6),6-(1,6,7)]
   169       2.819367       2.819367       2.819367    6[1-(0),6-(1,6),6-(6,6)]
   170       3.218291       3.218291       3.218291    6[1-(0),6-(1,6),6-(6,6)]
   171       2.685794       2.685794       2.685794    6[6-(1,6),6-(1,6),6-(7)]
   172       1.752579       1.752579       1.752579    6[1-(0),6-(1,6),6-(6,6)]
   173       1.342897       1.342897       1.342897    6[1-(0),6-(1,6),6-(6,6)]
   174       1.931871       1.931871       1.931871    6[6-(1,6),6-(1,6),6-(1,6,7)]
   175       3.105337       3.105337       3.105337    6[1-(0),6-(1,6),6-(6,6)]
   176        3.52757        3.52757        3.52757    6[1-(0),6-(1,6),6-(6,6)]
   177       2.761993       2.761993       2.761993    6[6-(1,6),6-(1,6),6-(7)]
   178       1.608249       1.608249       1.608249    6[1-(0),6-(1,6),6-(6,6)]
   179        1.17257        1.17257        1.17257    6[1-(0),6-(1,6),6-(6,6)]
   180       3.175261       3.175261       3.175261    6[6-(6,6),7-(29)]
   181       3.205741       3.205741       3.205741    6[6-(6,6),7-(29)]
   182       2.368447       2.368447       2.368447    6[1-(0),7-(6,29),7-(7,29)]
   183       1.490813       1.490813       1.490813    6[1-(0),7-(6,29),7-(6,7)]
   184       3.012106       3.012106       3.012106    6[1-(0),6-(6,6),6-(6,6),7-(6,7)]
   185       2.583598       2.583598       2.583598    6[6-(1,6),6-(1,6),6-(1,6,7)]
   186       1.662933       1.662933       1.662933    6[1-(0),6-(1,6),6-(6,6)]
   187       1.264009       1.264009       1.264009    6[1-(0),6-(1,6),6-(6,6)]
   188       1.796506       1.796506       1.796506    6[6-(1,6),6-(1,6),6-(7)]
   189       2.729721       2.729721       2.729721    6[1-(0),6-(1,6),6-(6,6)]
   190       3.139403       3.139403       3.139403    6[1-(0),6-(1,6),6-(6,6)]
   191       2.550429       2.550429       2.550429    6[6-(1,6),6-(1,6),6-(1,6,7)]
   192       1.376963       1.376963       1.376963    6[1-(0),6-(1,6),6-(6,6)]
   193        0.95473        0.95473        0.95473    6[1-(0),6-(1,6),6-(6,6)]
   194       1.720307       1.720307       1.720307    6[6-(1,6),6-(1,6),6-(7)]
   195       2.874051       2.874051       2.874051    6[1-(0),6-(1,6),6-(6,6)]
   196        3.30973        3.30973        3.30973    6[1-(0),6-(1,6),6-(6,6)]
   197       1.307039       1.307039       1.307039    6[6-(6,6),7-(29)]
   198       1.276559       1.276559       1.276559    6[6-(6,6),7-(29)]
   199       6.850747       6.850747       6.850747    6[1-(0),7-(6,29),7-(7,29)]
   200       5.973113       5.973113       5.973113    6[1-(0),7-(6,29),7-(6,7)]
   201       7.494406       7.494406       7.494406    6[1-(0),6-(6,6),6-(6,6),7-(6,7)]
   202       7.065898       7.065898       7.065898    6[6-(1,6),6-(1,6),6-(1,6,7)]
   203       6.145233       6.145233       6.145233    6[1-(0),6-(1,6),6-(6,6)]
   204       5.746309       5.746309       5.746309    6[1-(0),6-(1,6),6-(6,6)]
   205       6.278806       6.278806       6.278806    6[6-(1,6),6-(1,6),6-(7)]
   206       7.212021       7.212021       7.212021    6[1-(0),6-(1,6),6-(6,6)]
   207       7.621703       7.621703       7.621703    6[1-(0),6-(1,6),6-(6,6)]
   208       7.032729       7.032729       7.032729    6[6-(1,6),6-(1,6),6-(1,6,7)]
   209       5.859263       5.859263       5.859263    6[1-(0),6-(1,6),6-(6,6)]
   210        5.43703        5.43703        5.43703    6[1-(0),6-(1,6),6-(6,6)]
   211       6.202607       6.202607       6.202607    6[6-(1,6),6-(1,6),6-(7)]
   212       7.356351       7.356351       7.356351    6[1-(0),6-(1,6),6-(6,6)]
   213        7.79203        7.79203        7.79203    6[1-(0),6-(1,6),6-(6,6)]
   214       5.789339       5.789339       5.789339    6[6-(6,6),7-(29)]
   215       5.758859       5.758859       5.758859    6[6-(6,6),7-(29)]
   216       6.596153       6.596153       6.596153    6[1-(0),7-(6,29),7-(7,29)]
   217       7.473787       7.473787       7.473787    6[1-(0),7-(6,29),7-(6,7)]
   218       5.952494       5.952494       5.952494    6[1-(0),6-(6,6),6-(6,6),7-(6,7)]
   219       6.381002       6.381002       6.381002    6[6-(1,6),6-(1,6),6-(1,6,7)]
   220       7.301667       7.301667       7.301667    6[1-(0),6-(1,6),6-(6,6)]
   221       7.700591       7.700591       7.700591    6[1-(0),6-(1,6),6-(6,6)]
   222       7.168094       7.168094       7.168094    6[6-(1,6),6-(1,6),6-(7)]
   223       6.234879       6.234879       6.234879    6[1-(0),6-(1,6),6-(6,6)]
   224       5.825197       5.825197       5.825197    6[1-(0),6-(1,6),6-(6,6)]
   225       6.414171       6.414171       6.414171    6[6-(1,6),6-(1,6),6-(1,6,7)]
   226       7.587637       7.587637       7.587637    6[1-(0),6-(1,6),6-(6,6)]
   227        8.00987        8.00987        8.00987    6[1-(0),6-(1,6),6-(6,6)]
   228       7.244293       7.244293       7.244293    6[6-(1,6),6-(1,6),6-(7)]
   229       6.090549       6.090549       6.090549    6[1-(0),6-(1,6),6-(6,6)]
   230        5.65487        5.65487        5.65487    6[1-(0),6-(1,6),6-(6,6)]
   231       7.657561       7.657561       7.657561    6[6-(6,6),7-(29)]
   232       7.688041       7.688041       7.688041    6[6-(6,6),7-(29)]
   233       7.572398       7.572398       7.572398    7[6-(1,7),7-(6,6),29-(7,7,7)]
   234       5.856573       5.856573       5.856573    7[6-(1,7),6-(1,7),29-(7,7,7)]
   235       6.998663       6.998663       6.998663    7[6-(1,6,6),6-(1,7),7-(6,29)]
   236       5.354556       5.354556       5.354556    7[6-(6),29-(7,7,7)]
   237       5.374278       5.374278       5.374278    7[6-(6),29-(7,7,7)]
   238       5.874502       5.874502       5.874502    7[6-(1,7),7-(6,6),29-(7,7,7)]
   239       7.590327       7.590327       7.590327    7[6-(1,7),6-(1,7),29-(7,7,7)]
   240       6.448237       6.448237       6.448237    7[6-(1,6,6),6-(1,7),7-(6,29)]
   241       8.092344       8.092344       8.092344    7[6-(6),29-(7,7,7)]
   242       8.072622       8.072622       8.072622    7[6-(6),29-(7,7,7)]
   243       1.392202       1.392202       1.392202    7[6-(1,7),7-(6,6),29-(7,7,7)]
   244       3.108027       3.108027       3.108027    7[6-(1,7),6-(1,7),29-(7,7,7)]
   245       1.965937       1.965937       1.965937    7[6-(1,6,6),6-(1,7),7-(6,29)]
   246       3.610044       3.610044       3.610044    7[6-(6),29-(7,7,7)]
   247       3.590322       3.590322       3.590322    7[6-(6),29-(7,7,7)]
   248       3.090098       3.090098       3.090098    7[6-(1,7),7-(6,6),29-(7,7,7)]
   249       1.374273       1.374273       1.374273    7[6-(1,7),6-(1,7),29-(7,7,7)]
   250       2.516363       2.516363       2.516363    7[6-(1,6,6),6-(1,7),7-(6,29)]
   251       0.872256       0.872256       0.872256    7[6-(6),29-(7,7,7)]
   252       0.891978       0.891978       0.891978    7[6-(6),29-(7,7,7)]
   253       1.392202       1.392202       1.392202    7[6-(1,7),7-(6,6),29-(7,7,7)]
   254       3.108027       3.108027       3.108027    7[6-(1,7),6-(1,7),29-(7,7,7)]
   255       1.965937       1.965937       1.965937    7[6-(1,6,6),6-(1,7),7-(6,29)]
   256       3.610044       3.610044       3.610044    7[6-(6),29-(7,7,7)]
   257       3.590322       3.590322       3.590322    7[6-(6),29-(7,7,7)]
   258       3.090098       3.090098       3.090098    7[6-(1,7),7-(6,6),29-(7,7,7)]
   259       1.374273       1.374273       1.374273    7[6-(1,7),6-(1,7),29-(7,7,7)]
   260       2.516363       2.516363       2.516363    7[6-(1,6,6),6-(1,7),7-(6,29)]
   261       0.872256       0.872256       0.872256    7[6-(6),29-(7,7,7)]
   262       0.891978       0.891978       0.891978    7[6-(6),29-(7,7,7)]
   263       7.572398       7.572398       7.572398    7[6-(1,7),7-(6,6),29-(7,7,7)]
   264       5.856573       5.856573       5.856573    7[6-(1,7),6-(1,7),29-(7,7,7)]
   265       6.998663       6.998663       6.998663    7[6-(1,6,6),6-(1,7),7-(6,29)]
   266       5.354556       5.354556       5.354556    7[6-(6),29-(7,7,7)]
   267       5.374278       5.374278       5.374278    7[6-(6),29-(7,7,7)]
   268       5.874502       5.874502       5.874502    7[6-(1,7),7-(6,6),29-(7,7,7)]
   269       7.590327       7.590327       7.590327    7[6-(1,7),6-(1,7),29-(7,7,7)]
   270       6.448237       6.448237       6.448237    7[6-(1,6,6),6-(1,7),7-(6,29)]
   271       8.092344       8.092344       8.092344    7[6-(6),29-(7,7,7)]
   272       8.072622       8.072622       8.072622    7[6-(6),29-(7,7,7)]
   273       6.489474       6.489474       6.489474    5[9-(0),9-(0),9-(0),9-(0)]
   274       6.957426       6.957426       6.957426    5[9-(0),9-(0),9-(0),9-(0)]
   275       2.475126       2.475126       2.475126    5[9-(0),9-(0),9-(0),9-(0)]
   276       2.007174       2.007174       2.007174    5[9-(0),9-(0),9-(0),9-(0)]
   277       2.475126       2.475126       2.475126    5[9-(0),9-(0),9-(0),9-(0)]
   278       2.007174       2.007174       2.007174    5[9-(0),9-(0),9-(0),9-(0)]
   279       6.489474       6.489474       6.489474    5[9-(0),9-(0),9-(0),9-(0)]
   280       6.957426       6.957426       6.957426    5[9-(0),9-(0),9-(0),9-(0)]
   281       7.511438       7.511438       7.511438    9[5-(9,9,9)]
   282        5.63694        5.63694        5.63694    9[5-(9,9,9)]
   283       5.852091       5.852091       5.852091    9[5-(9,9,9)]
   284       7.149269       7.149269       7.149269    9[5-(9,9,9)]
   285       5.935462       5.935462       5.935462    9[5-(9,9,9)]
   286        7.80996        7.80996        7.80996    9[5-(9,9,9)]
   287       7.594809       7.594809       7.594809    9[5-(9,9,9)]
   288       6.297632       6.297632       6.297632    9[5-(9,9,9)]
   289       1.453162       1.453162       1.453162    9[5-(9,9,9)]
   290        3.32766        3.32766        3.32766    9[5-(9,9,9)]
   291       3.112509       3.112509       3.112509    9[5-(9,9,9)]
   292       1.815332       1.815332       1.815332    9[5-(9,9,9)]
   293       3.029138       3.029138       3.029138    9[5-(9,9,9)]
   294        1.15464        1.15464        1.15464    9[5-(9,9,9)]
   295       1.369791       1.369791       1.369791    9[5-(9,9,9)]
   296       2.666968       2.666968       2.666968    9[5-(9,9,9)]
   297       1.453162       1.453162       1.453162    9[5-(9,9,9)]
   298        3.32766        3.32766        3.32766    9[5-(9,9,9)]
   299       3.112509       3.112509       3.112509    9[5-(9,9,9)]
   300       1.815332       1.815332       1.815332    9[5-(9,9,9)]
   301       3.029138       3.029138       3.029138    9[5-(9,9,9)]
   302        1.15464        1.15464        1.15464    9[5-(9,9,9)]
   303       1.369791       1.369791       1.369791    9[5-(9,9,9)]
   304       2.666968       2.666968       2.666968    9[5-(9,9,9)]
   305       7.511438       7.511438       7.511438    9[5-(9,9,9)]
   306        5.63694        5.63694        5.63694    9[5-(9,9,9)]
   307       5.852091       5.852091       5.852091    9[5-(9,9,9)]
   308       7.149269       7.149269       7.149269    9[5-(9,9,9)]
   309       5.935462       5.935462       5.935462    9[5-(9,9,9)]
   310        7.80996        7.80996        7.80996    9[5-(9,9,9)]
   311       7.594809       7.594809       7.594809    9[5-(9,9,9)]
   312       6.297632       6.297632       6.297632    9[5-(9,9,9)]
