# Supplementary material for: A collection of forcefield precursors for metal–organic frameworks
Source: RSC Adv. 2019 Nov 13;9(63):36492–507. doi: 10.1039/c9ra07327b (PMC9075174; doi:10.1039/c9ra07327b)
Supplement: RA-009-C9RA07327B-s2863 [file RA-009-C9RA07327B-s2863.txt]

XICYAL_clean

17.994600    0.000000    0.000000
1.827143    20.408372    0.000000
8.331321    3.080215    26.313216

     1       9.100439       9.100439       9.100439    30[7-(6,6),7-(6,6),8-(6),8-(6)]
     2       16.65271       16.65271       16.65271    30[7-(6,6),7-(6,6),8-(6),8-(6)]
     3      13.738119      13.738119      13.738119    30[7-(6,6),7-(6,6),8-(6),8-(6)]
     4       7.844006       7.844006       7.844006    30[7-(6,6),7-(6,6),8-(6),8-(6)]
     5      14.899064      14.899064      14.899064    30[7-(6,6),7-(6,6),8-(6),8-(6)]
     6       4.939392       4.939392       4.939392    30[7-(6,6),7-(6,6),8-(6),8-(6)]
     7      21.309176      21.309176      21.309176    30[7-(6,6),8-(6),8-(6)]
     8      14.155838      14.155838      14.155838    30[7-(6,6),7-(6,6),8-(6),8-(6)]
     9      19.052625      19.052625      19.052625    30[7-(6,6),7-(6,6),8-(6),8-(6)]
    10      11.500354      11.500354      11.500354    30[7-(6,6),7-(6,6),8-(6),8-(6)]
    11      14.414945      14.414945      14.414945    30[7-(6,6),7-(6,6),8-(6),8-(6)]
    12      20.309058      20.309058      20.309058    30[7-(6,6),7-(6,6),8-(6),8-(6)]
    13         13.254         13.254         13.254    30[7-(6,6),7-(6,6),8-(6),8-(6)]
    14      23.213672      23.213672      23.213672    30[7-(6,6),7-(6,6),8-(6),8-(6)]
    15       6.843888       6.843888       6.843888    30[7-(6,6),8-(6),8-(6)]
    16      13.997226      13.997226      13.997226    30[7-(6,6),7-(6,6),8-(6),8-(6)]
    17      17.872816      17.872816      17.872816    1[6-(6,6)]
    18      15.057365      15.057365      15.057365    1[6-(6,6)]
    19      18.136115      18.136115      18.136115    1[6-(6,6)]
    20      15.670638      15.670638      15.670638    1[6-(6,7)]
    21      14.636144      14.636144      14.636144    1[6-(6,7)]
    22      15.279038      15.279038      15.279038    1[6-(7,7)]
    23      18.931373      18.931373      18.931373    1[6-(6,7)]
    24      11.460405      11.460405      11.460405    1[6-(6,7)]
    25       2.284441       2.284441       2.284441    1[6-(7,7)]
    26      15.572573      15.572573      15.572573    1[6-(6,7)]
    27      16.698109      16.698109      16.698109    1[6-(6,7)]
    28      14.883372      14.883372      14.883372    1[6-(7,7)]
    29       5.544262       5.544262       5.544262    1[6-(6,6)]
    30       7.865031       7.865031       7.865031    1[6-(6,6)]
    31       9.385079       9.385079       9.385079    1[6-(6,6)]
    32       5.752178       5.752178       5.752178    1[6-(7,7)]
    33      20.859347      20.859347      20.859347    1[6-(6,7)]
    34       4.320835       4.320835       4.320835    1[6-(6,7)]
    35       5.283236       5.283236       5.283236    1[6-(7,7)]
    36       8.099387       8.099387       8.099387    1[6-(6,7)]
    37        9.21707        9.21707        9.21707    1[6-(6,7)]
    38      11.434949      11.434949      11.434949    1[6-(7,7)]
    39       9.609813       9.609813       9.609813    1[6-(6,7)]
    40       11.97514       11.97514       11.97514    1[6-(6,7)]
    41      22.352459      22.352459      22.352459    1[6-(6,6)]
    42      18.456204      18.456204      18.456204    1[6-(6,6)]
    43      20.806931      20.806931      20.806931    1[6-(6,6)]
    44       24.32436       24.32436       24.32436    1[6-(7,7)]
    45      22.511203      22.511203      22.511203    1[6-(6,7)]
    46      24.970349      24.970349      24.970349    1[6-(6,7)]
    47      16.866008      16.866008      16.866008    1[6-(7,7)]
    48      19.040424      19.040424      19.040424    1[6-(6,7)]
    49      16.754073      16.754073      16.754073    1[6-(6,7)]
    50      21.879839      21.879839      21.879839    1[6-(7,7)]
    51      18.437387      18.437387      18.437387    1[6-(6,7)]
    52      10.420036      10.420036      10.420036    1[6-(6,7)]
    53      10.510767      10.510767      10.510767    1[6-(6,6)]
    54      11.766042      11.766042      11.766042    1[6-(6,6)]
    55      13.326503      13.326503      13.326503    1[6-(6,6)]
    56       10.63819       10.63819       10.63819    1[6-(7,7)]
    57      11.248297      11.248297      11.248297    1[6-(6,7)]
    58      10.048543      10.048543      10.048543    1[6-(6,7)]
    59       8.665701       8.665701       8.665701    1[6-(7,7)]
    60       9.088688       9.088688       9.088688    1[6-(6,7)]
    61      10.239608      10.239608      10.239608    1[6-(6,7)]
    62      14.058891      14.058891      14.058891    1[6-(7,7)]
    63      14.753602      14.753602      14.753602    1[6-(6,7)]
    64       16.96153       16.96153       16.96153    1[6-(6,7)]
    65      19.522902      19.522902      19.522902    1[6-(6,6)]
    66      21.039759      21.039759      21.039759    1[6-(6,6)]
    67       17.16016       17.16016       17.16016    1[6-(6,6)]
    68      15.811812      15.811812      15.811812    1[6-(6,7)]
    69      14.320564      14.320564      14.320564    1[6-(6,7)]
    70      17.504522      17.504522      17.504522    1[6-(7,7)]
    71      16.910089      16.910089      16.910089    1[6-(7,7)]
    72      20.822949      20.822949      20.822949    1[6-(6,7)]
    73      19.700226      19.700226      19.700226    1[6-(6,7)]
    74      23.024129      23.024129      23.024129    1[6-(7,7)]
    75      23.761974      23.761974      23.761974    1[6-(6,7)]
    76      21.420362      21.420362      21.420362    1[6-(6,7)]
    77      16.425532      16.425532      16.425532    1[6-(6,6)]
    78      17.539295      17.539295      17.539295    1[6-(6,6)]
    79       15.15882       15.15882       15.15882    1[6-(6,6)]
    80      12.234524      12.234524      12.234524    1[6-(6,6)]
    81      14.816154      14.816154      14.816154    1[6-(6,6)]
    82      16.315014      16.315014      16.315014    1[6-(6,6)]
    83      18.241274      18.241274      18.241274    1[6-(6,6)]
    84       17.21403       17.21403       17.21403    1[6-(6,6)]
    85      15.878227      15.878227      15.878227    1[6-(6,6)]
    86      16.623898      16.623898      16.623898    1[6-(6,6)]
    87      16.625653      16.625653      16.625653    1[6-(6,6)]
    88      14.747664      14.747664      14.747664    1[6-(6,6)]
    89       2.546666       2.546666       2.546666    1[6-(6,6)]
    90      27.495425      27.495425      27.495425    1[6-(6,6)]
    91      26.935316      26.935316      26.935316    1[6-(6,6)]
    92      10.999299      10.999299      10.999299    1[6-(6,6)]
    93      19.864347      19.864347      19.864347    1[6-(6,6)]
    94       3.075776       3.075776       3.075776    1[6-(6,6)]
    95       5.069346       5.069346       5.069346    1[6-(6,6)]
    96       20.65698       20.65698       20.65698    1[6-(6,6)]
    97       14.67068       14.67068       14.67068    1[6-(6,6)]
    98      13.952086      13.952086      13.952086    1[6-(6,6)]
    99      13.770991      13.770991      13.770991    1[6-(6,6)]
   100      14.913839      14.913839      14.913839    1[6-(6,6)]
   101      10.025294      10.025294      10.025294    1[6-(6,6)]
   102      11.133638      11.133638      11.133638    1[6-(6,6)]
   103      10.554831      10.554831      10.554831    1[6-(6,6)]
   104        7.64477        7.64477        7.64477    1[6-(6,6)]
   105      10.941116      10.941116      10.941116    1[6-(6,6)]
   106       8.708183       8.708183       8.708183    1[6-(6,6)]
   107      11.918616      11.918616      11.918616    1[6-(6,6)]
   108       11.98124       11.98124       11.98124    1[6-(6,6)]
   109      10.280248      10.280248      10.280248    1[6-(6,6)]
   110      13.095699      13.095699      13.095699    1[6-(6,6)]
   111      10.016949      10.016949      10.016949    1[6-(6,6)]
   112      12.482426      12.482426      12.482426    1[6-(6,7)]
   113       13.51692       13.51692       13.51692    1[6-(6,7)]
   114      12.874026      12.874026      12.874026    1[6-(7,7)]
   115       9.221691       9.221691       9.221691    1[6-(6,7)]
   116      16.692659      16.692659      16.692659    1[6-(6,7)]
   117      25.868623      25.868623      25.868623    1[6-(7,7)]
   118      12.580491      12.580491      12.580491    1[6-(6,7)]
   119      11.454955      11.454955      11.454955    1[6-(6,7)]
   120      13.269692      13.269692      13.269692    1[6-(7,7)]
   121      22.608802      22.608802      22.608802    1[6-(6,6)]
   122      20.288033      20.288033      20.288033    1[6-(6,6)]
   123      18.767985      18.767985      18.767985    1[6-(6,6)]
   124      22.400886      22.400886      22.400886    1[6-(7,7)]
   125       7.293717       7.293717       7.293717    1[6-(6,7)]
   126      23.832229      23.832229      23.832229    1[6-(6,7)]
   127      22.869828      22.869828      22.869828    1[6-(7,7)]
   128      20.053677      20.053677      20.053677    1[6-(6,7)]
   129      18.935994      18.935994      18.935994    1[6-(6,7)]
   130      16.718115      16.718115      16.718115    1[6-(7,7)]
   131      18.543251      18.543251      18.543251    1[6-(6,7)]
   132      16.177924      16.177924      16.177924    1[6-(6,7)]
   133       5.800605       5.800605       5.800605    1[6-(6,6)]
   134        9.69686        9.69686        9.69686    1[6-(6,6)]
   135       7.346133       7.346133       7.346133    1[6-(6,6)]
   136       3.828704       3.828704       3.828704    1[6-(7,7)]
   137       5.641861       5.641861       5.641861    1[6-(6,7)]
   138       3.182715       3.182715       3.182715    1[6-(6,7)]
   139      11.287056      11.287056      11.287056    1[6-(7,7)]
   140        9.11264        9.11264        9.11264    1[6-(6,7)]
   141      11.398991      11.398991      11.398991    1[6-(6,7)]
   142       6.273225       6.273225       6.273225    1[6-(7,7)]
   143       9.715677       9.715677       9.715677    1[6-(6,7)]
   144      17.733028      17.733028      17.733028    1[6-(6,7)]
   145      17.642297      17.642297      17.642297    1[6-(6,6)]
   146      16.387022      16.387022      16.387022    1[6-(6,6)]
   147      14.826561      14.826561      14.826561    1[6-(6,6)]
   148      17.514874      17.514874      17.514874    1[6-(7,7)]
   149      16.904767      16.904767      16.904767    1[6-(6,7)]
   150      18.104521      18.104521      18.104521    1[6-(6,7)]
   151      19.487363      19.487363      19.487363    1[6-(7,7)]
   152      19.064376      19.064376      19.064376    1[6-(6,7)]
   153      17.913456      17.913456      17.913456    1[6-(6,7)]
   154      14.094173      14.094173      14.094173    1[6-(7,7)]
   155      13.399462      13.399462      13.399462    1[6-(6,7)]
   156      11.191534      11.191534      11.191534    1[6-(6,7)]
   157       8.630162       8.630162       8.630162    1[6-(6,6)]
   158       7.113305       7.113305       7.113305    1[6-(6,6)]
   159      10.992904      10.992904      10.992904    1[6-(6,6)]
   160      12.341252      12.341252      12.341252    1[6-(6,7)]
   161        13.8325        13.8325        13.8325    1[6-(6,7)]
   162      10.648542      10.648542      10.648542    1[6-(7,7)]
   163      11.242975      11.242975      11.242975    1[6-(7,7)]
   164       7.330115       7.330115       7.330115    1[6-(6,7)]
   165       8.452838       8.452838       8.452838    1[6-(6,7)]
   166       5.128935       5.128935       5.128935    1[6-(7,7)]
   167        4.39109        4.39109        4.39109    1[6-(6,7)]
   168       6.732702       6.732702       6.732702    1[6-(6,7)]
   169      11.727532      11.727532      11.727532    1[6-(6,6)]
   170      10.613769      10.613769      10.613769    1[6-(6,6)]
   171      12.994244      12.994244      12.994244    1[6-(6,6)]
   172       15.91854       15.91854       15.91854    1[6-(6,6)]
   173       13.33691       13.33691       13.33691    1[6-(6,6)]
   174       11.83805       11.83805       11.83805    1[6-(6,6)]
   175        9.91179        9.91179        9.91179    1[6-(6,6)]
   176      10.939034      10.939034      10.939034    1[6-(6,6)]
   177      12.274837      12.274837      12.274837    1[6-(6,6)]
   178      11.529166      11.529166      11.529166    1[6-(6,6)]
   179      11.527411      11.527411      11.527411    1[6-(6,6)]
   180        13.4054        13.4054        13.4054    1[6-(6,6)]
   181      25.606398      25.606398      25.606398    1[6-(6,6)]
   182       0.657639       0.657639       0.657639    1[6-(6,6)]
   183       1.217748       1.217748       1.217748    1[6-(6,6)]
   184      17.153765      17.153765      17.153765    1[6-(6,6)]
   185       8.288717       8.288717       8.288717    1[6-(6,6)]
   186      25.077288      25.077288      25.077288    1[6-(6,6)]
   187      23.083718      23.083718      23.083718    1[6-(6,6)]
   188       7.496084       7.496084       7.496084    1[6-(6,6)]
   189      13.482384      13.482384      13.482384    1[6-(6,6)]
   190      14.200978      14.200978      14.200978    1[6-(6,6)]
   191      14.382073      14.382073      14.382073    1[6-(6,6)]
   192      13.239225      13.239225      13.239225    1[6-(6,6)]
   193       18.12777       18.12777       18.12777    1[6-(6,6)]
   194      17.019426      17.019426      17.019426    1[6-(6,6)]
   195      17.598233      17.598233      17.598233    1[6-(6,6)]
   196      20.508294      20.508294      20.508294    1[6-(6,6)]
   197      17.211948      17.211948      17.211948    1[6-(6,6)]
   198      19.444881      19.444881      19.444881    1[6-(6,6)]
   199      16.234448      16.234448      16.234448    1[6-(6,6)]
   200      16.171824      16.171824      16.171824    1[6-(6,6)]
   201      17.521507      17.521507      17.521507    6[1-(0),6-(6,7),6-(6,7)]
   202       16.35714       16.35714       16.35714    6[6-(1,6),6-(1,6),7-(6,6)]
   203      15.848162      15.848162      15.848162    6[1-(0),6-(6,7),6-(6,7)]
   204      16.509427      16.509427      16.509427    6[6-(1,6),6-(1,6),7-(6,6)]
   205      17.689927      17.689927      17.689927    6[1-(0),6-(6,7),6-(6,7)]
   206      18.171068      18.171068      18.171068    6[6-(1,6),6-(1,6),7-(6,6)]
   207      15.471252      15.471252      15.471252    6[1-(0),6-(1,7),7-(6,6)]
   208      14.902044      14.902044      14.902044    6[1-(0),6-(1,7),7-(6,30)]
   209      15.252551      15.252551      15.252551    6[1-(0),7-(6,30),7-(6,6)]
   210         1.5731         1.5731         1.5731    6[1-(0),6-(1,7),7-(6,6)]
   211       2.740607       2.740607       2.740607    6[1-(0),6-(1,7),7-(6,30)]
   212       2.350674       2.350674       2.350674    6[1-(0),7-(6,30),7-(6,6)]
   213      15.582898      15.582898      15.582898    6[1-(0),6-(1,7),7-(6,30)]
   214      16.207494      16.207494      16.207494    6[1-(0),6-(1,7),7-(6,6)]
   215       15.20093       15.20093       15.20093    6[1-(0),7-(6,30),7-(6,6)]
   216       6.360987       6.360987       6.360987    6[1-(0),6-(6,7),6-(6,7)]
   217       6.552004       6.552004       6.552004    6[6-(1,6),6-(1,6),7-(6,6)]
   218       7.760895       7.760895       7.760895    6[1-(0),6-(6,7),6-(6,7)]
   219       8.832551       8.832551       8.832551    6[6-(1,6),6-(1,6),7-(6,6)]
   220       8.680923       8.680923       8.680923    6[1-(0),6-(6,7),6-(6,7)]
   221       7.460173       7.460173       7.460173    6[6-(1,6),6-(1,6),7-(6,6)]
   222        5.20479        5.20479        5.20479    6[1-(0),7-(6,30),7-(6,6)]
   223      21.620199      21.620199      21.620199    6[1-(0),6-(1,7),7-(6,30)]
   224       4.437203       4.437203       4.437203    6[1-(0),6-(1,7),7-(6,6)]
   225       6.124547       6.124547       6.124547    6[1-(0),7-(6,30),7-(6,6)]
   226        7.66977        7.66977        7.66977    6[1-(0),6-(1,7),7-(6,30)]
   227       8.300625       8.300625       8.300625    6[1-(0),6-(1,7),7-(6,6)]
   228      11.270437      11.270437      11.270437    6[1-(0),7-(6,30),7-(6,6)]
   229      10.258501      10.258501      10.258501    6[1-(0),6-(1,7),7-(6,6)]
   230      11.564807      11.564807      11.564807    6[1-(0),6-(1,7),7-(6,30)]
   231      21.626544      21.626544      21.626544    6[1-(0),6-(6,7),6-(6,7)]
   232      20.379324      20.379324      20.379324    6[6-(1,6),6-(1,6),7-(6,6)]
   233      19.291117      19.291117      19.291117    6[1-(0),6-(6,7),6-(6,7)]
   234       19.45153       19.45153       19.45153    6[6-(1,6),6-(1,6),7-(6,6)]
   235       20.69875       20.69875       20.69875    6[1-(0),6-(6,7),6-(6,7)]
   236      21.785241      21.785241      21.785241    6[6-(1,6),6-(1,6),7-(6,6)]
   237      24.204734      24.204734      24.204734    6[1-(0),7-(6,30),7-(6,6)]
   238      23.161489      23.161489      23.161489    6[1-(0),6-(1,7),7-(6,6)]
   239       24.51957       24.51957       24.51957    6[1-(0),6-(1,7),7-(6,30)]
   240      17.110278      17.110278      17.110278    6[1-(0),7-(6,30),7-(6,6)]
   241      18.325844      18.325844      18.325844    6[1-(0),6-(1,7),7-(6,6)]
   242      17.059562      17.059562      17.059562    6[1-(0),6-(1,7),7-(6,30)]
   243      21.115543      21.115543      21.115543    6[1-(0),7-(6,30),7-(6,6)]
   244      19.183253      19.183253      19.183253    6[1-(0),6-(1,7),7-(6,6)]
   245      19.402103      19.402103      19.402103    6[1-(0),6-(1,7),7-(6,30)]
   246      11.308496      11.308496      11.308496    6[1-(0),6-(6,7),6-(6,7)]
   247      10.142386      10.142386      10.142386    6[6-(1,6),6-(1,6),7-(6,6)]
   248      11.332351      11.332351      11.332351    6[1-(0),6-(6,7),6-(6,7)]
   249      13.650657      13.650657      13.650657    6[6-(1,6),6-(1,6),7-(6,6)]
   250      12.990138      12.990138      12.990138    6[1-(0),6-(6,7),6-(6,7)]
   251      11.836769      11.836769      11.836769    6[6-(1,6),6-(1,6),7-(6,6)]
   252      10.629698      10.629698      10.629698    6[1-(0),7-(6,30),7-(6,6)]
   253      10.975144      10.975144      10.975144    6[1-(0),6-(1,7),7-(6,6)]
   254      10.320826      10.320826      10.320826    6[1-(0),6-(1,7),7-(6,30)]
   255       8.907316       8.907316       8.907316    6[1-(0),7-(6,30),7-(6,6)]
   256       9.147032       9.147032       9.147032    6[1-(0),6-(1,7),7-(6,30)]
   257        9.77715        9.77715        9.77715    6[1-(0),6-(1,7),7-(6,6)]
   258      14.060318      14.060318      14.060318    6[1-(0),7-(6,30),7-(6,6)]
   259      15.252085      15.252085      15.252085    6[1-(0),6-(1,7),7-(6,6)]
   260      16.470414      16.470414      16.470414    6[1-(0),6-(1,7),7-(6,30)]
   261      18.175775      18.175775      18.175775    6[6-(1,6),6-(1,6),7-(6,6)]
   262      19.408342      19.408342      19.408342    6[1-(0),6-(6,7),6-(6,7)]
   263      20.486561      20.486561      20.486561    6[6-(1,6),6-(1,6),7-(6,6)]
   264      20.326143      20.326143      20.326143    6[1-(0),6-(6,7),6-(6,7)]
   265      19.071479      19.071479      19.071479    6[6-(1,6),6-(1,6),7-(6,6)]
   266      17.995425      17.995425      17.995425    6[1-(0),6-(6,7),6-(6,7)]
   267      15.959295      15.959295      15.959295    6[1-(0),6-(1,7),7-(6,6)]
   268      15.149809      15.149809      15.149809    6[1-(0),6-(1,7),7-(6,30)]
   269      16.885285      16.885285      16.885285    6[1-(0),7-(6,30),7-(6,6)]
   270      17.753703      17.753703      17.753703    6[1-(0),7-(6,30),7-(6,6)]
   271      19.912424      19.912424      19.912424    6[1-(0),6-(1,7),7-(6,6)]
   272      19.267351      19.267351      19.267351    6[1-(0),6-(1,7),7-(6,30)]
   273      22.914475      22.914475      22.914475    6[1-(0),7-(6,30),7-(6,6)]
   274      23.309476      23.309476      23.309476    6[1-(0),6-(1,7),7-(6,30)]
   275       22.01807       22.01807       22.01807    6[1-(0),6-(1,7),7-(6,6)]
   276      14.312734      14.312734      14.312734    6[6-(6,6),8-(0),8-(30)]
   277      15.069203      15.069203      15.069203    6[6-(1,6),6-(1,6),6-(8,8)]
   278      16.167101      16.167101      16.167101    6[1-(0),6-(1,6),6-(6,6)]
   279      16.844568      16.844568      16.844568    6[1-(0),6-(1,6),6-(1,6)]
   280      14.683314      14.683314      14.683314    6[1-(0),6-(1,6),6-(6,6)]
   281      13.640143      13.640143      13.640143    6[6-(1,6),6-(1,6),6-(8,8)]
   282      13.321705      13.321705      13.321705    6[6-(6,6),8-(0),8-(30)]
   283      12.931153      12.931153      12.931153    6[1-(0),6-(6,6),6-(6,6)]
   284      14.947862      14.947862      14.947862    6[6-(6,6),8-(0),8-(30)]
   285      15.870814      15.870814      15.870814    6[6-(1,6),6-(1,6),6-(8,8)]
   286      15.606822      15.606822      15.606822    6[1-(0),6-(1,6),6-(6,6)]
   287      16.500875      16.500875      16.500875    6[1-(0),6-(1,6),6-(1,6)]
   288      17.646158      17.646158      17.646158    6[1-(0),6-(1,6),6-(6,6)]
   289       17.94015       17.94015       17.94015    6[6-(1,6),6-(1,6),6-(8,8)]
   290      17.036953      17.036953      17.036953    6[1-(0),6-(6,6),6-(6,6)]
   291      19.238613      19.238613      19.238613    6[6-(6,6),8-(0),8-(30)]
   292      14.739039      14.739039      14.739039    6[6-(6,6),8-(0),8-(30)]
   293      15.238627      15.238627      15.238627    6[6-(1,6),6-(1,6),6-(8,8)]
   294      15.813222      15.813222      15.813222    6[1-(0),6-(1,6),6-(6,6)]
   295      16.282228      16.282228      16.282228    6[1-(0),6-(1,6),6-(1,6)]
   296      16.261196      16.261196      16.261196    6[1-(0),6-(1,6),6-(6,6)]
   297      15.715085      15.715085      15.715085    6[6-(1,6),6-(1,6),6-(8,8)]
   298      15.150556      15.150556      15.150556    6[1-(0),6-(6,6),6-(6,6)]
   299      15.784497      15.784497      15.784497    6[6-(6,6),8-(0),8-(30)]
   300       3.584563       3.584563       3.584563    6[6-(6,6),8-(0),8-(30)]
   301      11.056794      11.056794      11.056794    6[6-(1,6),6-(1,6),6-(8,8)]
   302        2.30062        2.30062        2.30062    6[1-(0),6-(1,6),6-(6,6)]
   303       9.817027       9.817027       9.817027    6[1-(0),6-(1,6),6-(1,6)]
   304       9.475293       9.475293       9.475293    6[1-(0),6-(1,6),6-(6,6)]
   305       9.917198       9.917198       9.917198    6[6-(1,6),6-(1,6),6-(8,8)]
   306       10.71445       10.71445       10.71445    6[1-(0),6-(6,6),6-(6,6)]
   307         9.5577         9.5577         9.5577    6[6-(6,6),8-(0),8-(30)]
   308      18.338137      18.338137      18.338137    6[6-(6,6),8-(0),8-(30)]
   309      19.205248      19.205248      19.205248    6[6-(1,6),6-(1,6),6-(8,8)]
   310      19.906738      19.906738      19.906738    6[1-(0),6-(1,6),6-(6,6)]
   311      20.641894      20.641894      20.641894    6[1-(0),6-(1,6),6-(1,6)]
   312      22.557196      22.557196      22.557196    6[1-(0),6-(1,6),6-(6,6)]
   313      21.908002      21.908002      21.908002    6[6-(1,6),6-(1,6),6-(8,8)]
   314      21.117601      21.117601      21.117601    6[1-(0),6-(6,6),6-(6,6)]
   315      22.093595      22.093595      22.093595    6[6-(6,6),8-(0),8-(30)]
   316      15.398631      15.398631      15.398631    6[6-(6,6),8-(0),8-(30)]
   317      14.903464      14.903464      14.903464    6[6-(1,6),6-(1,6),6-(8,8)]
   318      14.593436      14.593436      14.593436    6[1-(0),6-(1,6),6-(6,6)]
   319      14.157871      14.157871      14.157871    6[1-(0),6-(1,6),6-(1,6)]
   320      14.035893      14.035893      14.035893    6[1-(0),6-(1,6),6-(6,6)]
   321      14.307137      14.307137      14.307137    6[6-(1,6),6-(1,6),6-(8,8)]
   322      14.732311      14.732311      14.732311    6[1-(0),6-(6,6),6-(6,6)]
   323      14.146869      14.146869      14.146869    6[6-(6,6),8-(0),8-(30)]
   324       7.934986       7.934986       7.934986    6[6-(6,6),8-(0),8-(30)]
   325       8.682622       8.682622       8.682622    6[6-(1,6),6-(1,6),6-(8,8)]
   326        9.75192        9.75192        9.75192    6[1-(0),6-(1,6),6-(6,6)]
   327      10.431663      10.431663      10.431663    6[1-(0),6-(1,6),6-(1,6)]
   328      10.086009      10.086009      10.086009    6[1-(0),6-(1,6),6-(6,6)]
   329         9.0444         9.0444         9.0444    6[6-(1,6),6-(1,6),6-(8,8)]
   330       8.344134       8.344134       8.344134    6[1-(0),6-(6,6),6-(6,6)]
   331       8.720213       8.720213       8.720213    6[6-(6,6),8-(0),8-(30)]
   332      12.935931      12.935931      12.935931    6[6-(6,6),8-(0),8-(30)]
   333       11.64415       11.64415       11.64415    6[6-(1,6),6-(1,6),6-(8,8)]
   334      10.763763      10.763763      10.763763    6[1-(0),6-(6,6),6-(6,6)]
   335        9.63738        9.63738        9.63738    6[6-(1,6),6-(1,6),6-(8,8)]
   336       9.448097       9.448097       9.448097    6[1-(0),6-(1,6),6-(6,6)]
   337       10.26781       10.26781       10.26781    6[1-(0),6-(1,6),6-(1,6)]
   338      11.377849      11.377849      11.377849    6[1-(0),6-(1,6),6-(6,6)]
   339       8.735152       8.735152       8.735152    6[6-(6,6),8-(0),8-(30)]
   340      10.631557      10.631557      10.631557    6[1-(0),6-(6,7),6-(6,7)]
   341      11.795924      11.795924      11.795924    6[6-(1,6),6-(1,6),7-(6,6)]
   342      12.304902      12.304902      12.304902    6[1-(0),6-(6,7),6-(6,7)]
   343      11.643637      11.643637      11.643637    6[6-(1,6),6-(1,6),7-(6,6)]
   344      10.463137      10.463137      10.463137    6[1-(0),6-(6,7),6-(6,7)]
   345       9.981996       9.981996       9.981996    6[6-(1,6),6-(1,6),7-(6,6)]
   346      12.681812      12.681812      12.681812    6[1-(0),6-(1,7),7-(6,6)]
   347       13.25102       13.25102       13.25102    6[1-(0),6-(1,7),7-(6,30)]
   348      12.900513      12.900513      12.900513    6[1-(0),7-(6,30),7-(6,6)]
   349      26.579964      26.579964      26.579964    6[1-(0),6-(1,7),7-(6,6)]
   350      25.412457      25.412457      25.412457    6[1-(0),6-(1,7),7-(6,30)]
   351       25.80239       25.80239       25.80239    6[1-(0),7-(6,30),7-(6,6)]
   352      12.570166      12.570166      12.570166    6[1-(0),6-(1,7),7-(6,30)]
   353       11.94557       11.94557       11.94557    6[1-(0),6-(1,7),7-(6,6)]
   354      12.952134      12.952134      12.952134    6[1-(0),7-(6,30),7-(6,6)]
   355      21.792077      21.792077      21.792077    6[1-(0),6-(6,7),6-(6,7)]
   356       21.60106       21.60106       21.60106    6[6-(1,6),6-(1,6),7-(6,6)]
   357      20.392169      20.392169      20.392169    6[1-(0),6-(6,7),6-(6,7)]
   358      19.320513      19.320513      19.320513    6[6-(1,6),6-(1,6),7-(6,6)]
   359      19.472141      19.472141      19.472141    6[1-(0),6-(6,7),6-(6,7)]
   360      20.692891      20.692891      20.692891    6[6-(1,6),6-(1,6),7-(6,6)]
   361      22.948274      22.948274      22.948274    6[1-(0),7-(6,30),7-(6,6)]
   362       6.532865       6.532865       6.532865    6[1-(0),6-(1,7),7-(6,30)]
   363      23.715861      23.715861      23.715861    6[1-(0),6-(1,7),7-(6,6)]
   364      22.028517      22.028517      22.028517    6[1-(0),7-(6,30),7-(6,6)]
   365      20.483294      20.483294      20.483294    6[1-(0),6-(1,7),7-(6,30)]
   366      19.852439      19.852439      19.852439    6[1-(0),6-(1,7),7-(6,6)]
   367      16.882627      16.882627      16.882627    6[1-(0),7-(6,30),7-(6,6)]
   368      17.894563      17.894563      17.894563    6[1-(0),6-(1,7),7-(6,6)]
   369      16.588257      16.588257      16.588257    6[1-(0),6-(1,7),7-(6,30)]
   370        6.52652        6.52652        6.52652    6[1-(0),6-(6,7),6-(6,7)]
   371        7.77374        7.77374        7.77374    6[6-(1,6),6-(1,6),7-(6,6)]
   372       8.861947       8.861947       8.861947    6[1-(0),6-(6,7),6-(6,7)]
   373       8.701534       8.701534       8.701534    6[6-(1,6),6-(1,6),7-(6,6)]
   374       7.454314       7.454314       7.454314    6[1-(0),6-(6,7),6-(6,7)]
   375       6.367823       6.367823       6.367823    6[6-(1,6),6-(1,6),7-(6,6)]
   376        3.94833        3.94833        3.94833    6[1-(0),7-(6,30),7-(6,6)]
   377       4.991575       4.991575       4.991575    6[1-(0),6-(1,7),7-(6,6)]
   378       3.633494       3.633494       3.633494    6[1-(0),6-(1,7),7-(6,30)]
   379      11.042786      11.042786      11.042786    6[1-(0),7-(6,30),7-(6,6)]
   380        9.82722        9.82722        9.82722    6[1-(0),6-(1,7),7-(6,6)]
   381      11.093502      11.093502      11.093502    6[1-(0),6-(1,7),7-(6,30)]
   382       7.037521       7.037521       7.037521    6[1-(0),7-(6,30),7-(6,6)]
   383       8.969811       8.969811       8.969811    6[1-(0),6-(1,7),7-(6,6)]
   384       8.750961       8.750961       8.750961    6[1-(0),6-(1,7),7-(6,30)]
   385      16.844568      16.844568      16.844568    6[1-(0),6-(6,7),6-(6,7)]
   386      18.010678      18.010678      18.010678    6[6-(1,6),6-(1,6),7-(6,6)]
   387      16.820713      16.820713      16.820713    6[1-(0),6-(6,7),6-(6,7)]
   388      14.502407      14.502407      14.502407    6[6-(1,6),6-(1,6),7-(6,6)]
   389      15.162926      15.162926      15.162926    6[1-(0),6-(6,7),6-(6,7)]
   390      16.316295      16.316295      16.316295    6[6-(1,6),6-(1,6),7-(6,6)]
   391      17.523366      17.523366      17.523366    6[1-(0),7-(6,30),7-(6,6)]
   392       17.17792       17.17792       17.17792    6[1-(0),6-(1,7),7-(6,6)]
   393      17.832238      17.832238      17.832238    6[1-(0),6-(1,7),7-(6,30)]
   394      19.245748      19.245748      19.245748    6[1-(0),7-(6,30),7-(6,6)]
   395      19.006032      19.006032      19.006032    6[1-(0),6-(1,7),7-(6,30)]
   396      18.375914      18.375914      18.375914    6[1-(0),6-(1,7),7-(6,6)]
   397      14.092746      14.092746      14.092746    6[1-(0),7-(6,30),7-(6,6)]
   398      12.900979      12.900979      12.900979    6[1-(0),6-(1,7),7-(6,6)]
   399       11.68265       11.68265       11.68265    6[1-(0),6-(1,7),7-(6,30)]
   400       9.977289       9.977289       9.977289    6[6-(1,6),6-(1,6),7-(6,6)]
   401       8.744722       8.744722       8.744722    6[1-(0),6-(6,7),6-(6,7)]
   402       7.666503       7.666503       7.666503    6[6-(1,6),6-(1,6),7-(6,6)]
   403       7.826921       7.826921       7.826921    6[1-(0),6-(6,7),6-(6,7)]
   404       9.081585       9.081585       9.081585    6[6-(1,6),6-(1,6),7-(6,6)]
   405      10.157639      10.157639      10.157639    6[1-(0),6-(6,7),6-(6,7)]
   406      12.193769      12.193769      12.193769    6[1-(0),6-(1,7),7-(6,6)]
   407      13.003255      13.003255      13.003255    6[1-(0),6-(1,7),7-(6,30)]
   408      11.267779      11.267779      11.267779    6[1-(0),7-(6,30),7-(6,6)]
   409      10.399361      10.399361      10.399361    6[1-(0),7-(6,30),7-(6,6)]
   410        8.24064        8.24064        8.24064    6[1-(0),6-(1,7),7-(6,6)]
   411       8.885713       8.885713       8.885713    6[1-(0),6-(1,7),7-(6,30)]
   412       5.238589       5.238589       5.238589    6[1-(0),7-(6,30),7-(6,6)]
   413       4.843588       4.843588       4.843588    6[1-(0),6-(1,7),7-(6,30)]
   414       6.134994       6.134994       6.134994    6[1-(0),6-(1,7),7-(6,6)]
   415       13.84033       13.84033       13.84033    6[6-(6,6),8-(0),8-(30)]
   416      13.083861      13.083861      13.083861    6[6-(1,6),6-(1,6),6-(8,8)]
   417      11.985963      11.985963      11.985963    6[1-(0),6-(1,6),6-(6,6)]
   418      11.308496      11.308496      11.308496    6[1-(0),6-(1,6),6-(1,6)]
   419       13.46975       13.46975       13.46975    6[1-(0),6-(1,6),6-(6,6)]
   420      14.512921      14.512921      14.512921    6[6-(1,6),6-(1,6),6-(8,8)]
   421      14.831359      14.831359      14.831359    6[6-(6,6),8-(0),8-(30)]
   422      15.221911      15.221911      15.221911    6[1-(0),6-(6,6),6-(6,6)]
   423      13.205202      13.205202      13.205202    6[6-(6,6),8-(0),8-(30)]
   424       12.28225       12.28225       12.28225    6[6-(1,6),6-(1,6),6-(8,8)]
   425      12.546242      12.546242      12.546242    6[1-(0),6-(1,6),6-(6,6)]
   426      11.652189      11.652189      11.652189    6[1-(0),6-(1,6),6-(1,6)]
   427      10.506906      10.506906      10.506906    6[1-(0),6-(1,6),6-(6,6)]
   428      10.212914      10.212914      10.212914    6[6-(1,6),6-(1,6),6-(8,8)]
   429      11.116111      11.116111      11.116111    6[1-(0),6-(6,6),6-(6,6)]
   430       8.914451       8.914451       8.914451    6[6-(6,6),8-(0),8-(30)]
   431      13.414025      13.414025      13.414025    6[6-(6,6),8-(0),8-(30)]
   432      12.914437      12.914437      12.914437    6[6-(1,6),6-(1,6),6-(8,8)]
   433      12.339842      12.339842      12.339842    6[1-(0),6-(1,6),6-(6,6)]
   434      11.870836      11.870836      11.870836    6[1-(0),6-(1,6),6-(1,6)]
   435      11.891868      11.891868      11.891868    6[1-(0),6-(1,6),6-(6,6)]
   436      12.437979      12.437979      12.437979    6[6-(1,6),6-(1,6),6-(8,8)]
   437      13.002508      13.002508      13.002508    6[1-(0),6-(6,6),6-(6,6)]
   438      12.368567      12.368567      12.368567    6[6-(6,6),8-(0),8-(30)]
   439      24.568501      24.568501      24.568501    6[6-(6,6),8-(0),8-(30)]
   440       17.09627       17.09627       17.09627    6[6-(1,6),6-(1,6),6-(8,8)]
   441      25.852444      25.852444      25.852444    6[1-(0),6-(1,6),6-(6,6)]
   442      18.336037      18.336037      18.336037    6[1-(0),6-(1,6),6-(1,6)]
   443      18.677771      18.677771      18.677771    6[1-(0),6-(1,6),6-(6,6)]
   444      18.235866      18.235866      18.235866    6[6-(1,6),6-(1,6),6-(8,8)]
   445      17.438614      17.438614      17.438614    6[1-(0),6-(6,6),6-(6,6)]
   446      18.595364      18.595364      18.595364    6[6-(6,6),8-(0),8-(30)]
   447       9.814927       9.814927       9.814927    6[6-(6,6),8-(0),8-(30)]
   448       8.947816       8.947816       8.947816    6[6-(1,6),6-(1,6),6-(8,8)]
   449       8.246326       8.246326       8.246326    6[1-(0),6-(1,6),6-(6,6)]
   450        7.51117        7.51117        7.51117    6[1-(0),6-(1,6),6-(1,6)]
   451       5.595868       5.595868       5.595868    6[1-(0),6-(1,6),6-(6,6)]
   452       6.245062       6.245062       6.245062    6[6-(1,6),6-(1,6),6-(8,8)]
   453       7.035463       7.035463       7.035463    6[1-(0),6-(6,6),6-(6,6)]
   454       6.059469       6.059469       6.059469    6[6-(6,6),8-(0),8-(30)]
   455      12.754433      12.754433      12.754433    6[6-(6,6),8-(0),8-(30)]
   456        13.2496        13.2496        13.2496    6[6-(1,6),6-(1,6),6-(8,8)]
   457      13.559628      13.559628      13.559628    6[1-(0),6-(1,6),6-(6,6)]
   458      13.995193      13.995193      13.995193    6[1-(0),6-(1,6),6-(1,6)]
   459      14.117171      14.117171      14.117171    6[1-(0),6-(1,6),6-(6,6)]
   460      13.845927      13.845927      13.845927    6[6-(1,6),6-(1,6),6-(8,8)]
   461      13.420753      13.420753      13.420753    6[1-(0),6-(6,6),6-(6,6)]
   462      14.006195      14.006195      14.006195    6[6-(6,6),8-(0),8-(30)]
   463      20.218078      20.218078      20.218078    6[6-(6,6),8-(0),8-(30)]
   464      19.470442      19.470442      19.470442    6[6-(1,6),6-(1,6),6-(8,8)]
   465      18.401144      18.401144      18.401144    6[1-(0),6-(1,6),6-(6,6)]
   466      17.721401      17.721401      17.721401    6[1-(0),6-(1,6),6-(1,6)]
   467      18.067055      18.067055      18.067055    6[1-(0),6-(1,6),6-(6,6)]
   468      19.108664      19.108664      19.108664    6[6-(1,6),6-(1,6),6-(8,8)]
   469       19.80893       19.80893       19.80893    6[1-(0),6-(6,6),6-(6,6)]
   470      19.432851      19.432851      19.432851    6[6-(6,6),8-(0),8-(30)]
   471      15.217133      15.217133      15.217133    6[6-(6,6),8-(0),8-(30)]
   472      16.508914      16.508914      16.508914    6[6-(1,6),6-(1,6),6-(8,8)]
   473      17.389301      17.389301      17.389301    6[1-(0),6-(6,6),6-(6,6)]
   474      18.515684      18.515684      18.515684    6[6-(1,6),6-(1,6),6-(8,8)]
   475      18.704967      18.704967      18.704967    6[1-(0),6-(1,6),6-(6,6)]
   476      16.058111      16.058111      16.058111    6[1-(0),6-(1,6),6-(1,6)]
   477      16.775215      16.775215      16.775215    6[1-(0),6-(1,6),6-(6,6)]
   478      19.417912      19.417912      19.417912    6[6-(6,6),8-(0),8-(30)]
   479      14.935814      14.935814      14.935814    7[6-(1,6),6-(1,7),30-(7,8,8)]
   480      15.987487      15.987487      15.987487    7[6-(1,6),6-(1,7),6-(6,6)]
   481      15.705168      15.705168      15.705168    7[6-(1,6),6-(1,7),6-(6,6)]
   482      14.759687      14.759687      14.759687    7[6-(1,6),6-(1,7),30-(7,8,8)]
   483      19.426947      19.426947      19.426947    7[6-(1,6),6-(1,7),6-(6,6)]
   484        3.35829        3.35829        3.35829    7[6-(1,6),6-(1,7),30-(7,8,8)]
   485       6.314249       6.314249       6.314249    7[6-(1,6),6-(1,7),30-(7,8,8)]
   486       7.284785       7.284785       7.284785    7[6-(1,6),6-(1,7),6-(6,6)]
   487      22.086907      22.086907      22.086907    7[6-(1,6),6-(1,7),30-(8,8)]
   488       5.442922       5.442922       5.442922    7[6-(1,6),6-(1,7),6-(6,6)]
   489      12.172603      12.172603      12.172603    7[6-(1,6),6-(1,7),30-(7,8,8)]
   490      10.046397      10.046397      10.046397    7[6-(1,6),6-(1,7),6-(6,6)]
   491      25.189482      25.189482      25.189482    7[6-(1,6),6-(1,7),30-(7,8,8)]
   492      23.052941      23.052941      23.052941    7[6-(1,6),6-(1,7),6-(6,6)]
   493      18.351384      18.351384      18.351384    7[6-(1,6),6-(1,7),6-(6,6)]
   494       16.28815       16.28815       16.28815    7[6-(1,6),6-(1,7),30-(7,8,8)]
   495      20.695747      20.695747      20.695747    7[6-(1,6),6-(1,7),30-(7,8,8)]
   496      20.293657      20.293657      20.293657    7[6-(1,6),6-(1,7),6-(6,6)]
   497      10.113066      10.113066      10.113066    7[6-(1,6),6-(1,7),30-(7,8,8)]
   498      11.145732      11.145732      11.145732    7[6-(1,6),6-(1,7),6-(6,6)]
   499       9.623743       9.623743       9.623743    7[6-(1,6),6-(1,7),6-(6,6)]
   500       8.592716       8.592716       8.592716    7[6-(1,6),6-(1,7),30-(7,8,8)]
   501      14.883286      14.883286      14.883286    7[6-(1,6),6-(1,7),6-(6,6)]
   502      15.052225      15.052225      15.052225    7[6-(1,6),6-(1,7),30-(7,8,8)]
   503       17.92874       17.92874       17.92874    7[6-(1,6),6-(1,7),30-(7,8,8)]
   504        18.8783        18.8783        18.8783    7[6-(1,6),6-(1,7),6-(6,6)]
   505      21.753985      21.753985      21.753985    7[6-(1,6),6-(1,7),6-(6,6)]
   506        23.8703        23.8703        23.8703    7[6-(1,6),6-(1,7),30-(7,8,8)]
   507      17.059692      17.059692      17.059692    7[6-(1,6),6-(1,7),6-(6,6)]
   508      15.714697      15.714697      15.714697    7[6-(1,6),6-(1,7),30-(7,8,8)]
   509       13.21725       13.21725       13.21725    7[6-(1,6),6-(1,7),30-(7,8,8)]
   510      12.165577      12.165577      12.165577    7[6-(1,6),6-(1,7),6-(6,6)]
   511      12.447896      12.447896      12.447896    7[6-(1,6),6-(1,7),6-(6,6)]
   512      13.393377      13.393377      13.393377    7[6-(1,6),6-(1,7),30-(7,8,8)]
   513       8.726117       8.726117       8.726117    7[6-(1,6),6-(1,7),6-(6,6)]
   514      24.794774      24.794774      24.794774    7[6-(1,6),6-(1,7),30-(7,8,8)]
   515      21.838815      21.838815      21.838815    7[6-(1,6),6-(1,7),30-(7,8,8)]
   516      20.868279      20.868279      20.868279    7[6-(1,6),6-(1,7),6-(6,6)]
   517       6.066157       6.066157       6.066157    7[6-(1,6),6-(1,7),30-(8,8)]
   518      22.710142      22.710142      22.710142    7[6-(1,6),6-(1,7),6-(6,6)]
   519      15.980461      15.980461      15.980461    7[6-(1,6),6-(1,7),30-(7,8,8)]
   520      18.106667      18.106667      18.106667    7[6-(1,6),6-(1,7),6-(6,6)]
   521       2.963582       2.963582       2.963582    7[6-(1,6),6-(1,7),30-(7,8,8)]
   522       5.100123       5.100123       5.100123    7[6-(1,6),6-(1,7),6-(6,6)]
   523        9.80168        9.80168        9.80168    7[6-(1,6),6-(1,7),6-(6,6)]
   524      11.864914      11.864914      11.864914    7[6-(1,6),6-(1,7),30-(7,8,8)]
   525       7.457317       7.457317       7.457317    7[6-(1,6),6-(1,7),30-(7,8,8)]
   526       7.859407       7.859407       7.859407    7[6-(1,6),6-(1,7),6-(6,6)]
   527      18.039998      18.039998      18.039998    7[6-(1,6),6-(1,7),30-(7,8,8)]
   528      17.007332      17.007332      17.007332    7[6-(1,6),6-(1,7),6-(6,6)]
   529      18.529321      18.529321      18.529321    7[6-(1,6),6-(1,7),6-(6,6)]
   530      19.560348      19.560348      19.560348    7[6-(1,6),6-(1,7),30-(7,8,8)]
   531      13.269778      13.269778      13.269778    7[6-(1,6),6-(1,7),6-(6,6)]
   532      13.100839      13.100839      13.100839    7[6-(1,6),6-(1,7),30-(7,8,8)]
   533      10.224324      10.224324      10.224324    7[6-(1,6),6-(1,7),30-(7,8,8)]
   534       9.274764       9.274764       9.274764    7[6-(1,6),6-(1,7),6-(6,6)]
   535       6.399079       6.399079       6.399079    7[6-(1,6),6-(1,7),6-(6,6)]
   536       4.282764       4.282764       4.282764    7[6-(1,6),6-(1,7),30-(7,8,8)]
   537      11.093372      11.093372      11.093372    7[6-(1,6),6-(1,7),6-(6,6)]
   538      12.438367      12.438367      12.438367    7[6-(1,6),6-(1,7),30-(7,8,8)]
   539      15.794865      15.794865      15.794865    8[6-(6,8),30-(7,7,8)]
   540      15.434355      15.434355      15.434355    8[6-(6,8)]
   541      13.894575      13.894575      13.894575    8[6-(6,8)]
   542      14.236841      14.236841      14.236841    8[6-(6,8),30-(7,7,8)]
   543      17.569146      17.569146      17.569146    8[6-(6,8),30-(7,7,8)]
   544      18.599548      18.599548      18.599548    8[6-(6,8)]
   545      21.385052      21.385052      21.385052    8[6-(6,8),30-(7,8)]
   546       4.955058       4.955058       4.955058    8[6-(6,8)]
   547       8.882634       8.882634       8.882634    8[6-(6,8),30-(7,7,8)]
   548       7.958839       7.958839       7.958839    8[6-(6,8)]
   549      13.730515      13.730515      13.730515    8[6-(6,8)]
   550      13.061262      13.061262      13.061262    8[6-(6,8),30-(7,7,8)]
   551      25.005586      25.005586      25.005586    8[6-(6,8)]
   552       8.358626       8.358626       8.358626    8[6-(6,8),30-(7,7,8)]
   553        7.79538        7.79538        7.79538    8[6-(6,8)]
   554       9.479829       9.479829       9.479829    8[6-(6,8),30-(7,7,8)]
   555      13.900986      13.900986      13.900986    8[6-(6,8),30-(7,7,8)]
   556      15.231894      15.231894      15.231894    8[6-(6,8)]
   557      14.897212      14.897212      14.897212    8[6-(6,8),30-(7,7,8)]
   558      16.643757      16.643757      16.643757    8[6-(6,8)]
   559      12.398251      12.398251      12.398251    8[6-(6,8),30-(7,7,8)]
   560       3.704621       3.704621       3.704621    8[6-(6,8)]
   561       9.655817       9.655817       9.655817    8[6-(6,8),30-(7,7,8)]
   562       9.175356       9.175356       9.175356    8[6-(6,8)]
   563      14.778043      14.778043      14.778043    8[6-(6,8),30-(7,7,8)]
   564      13.324238      13.324238      13.324238    8[6-(6,8)]
   565      14.038559      14.038559      14.038559    8[6-(6,8),30-(7,7,8)]
   566      12.412055      12.412055      12.412055    8[6-(6,8)]
   567      19.429944      19.429944      19.429944    8[6-(6,8),30-(7,8)]
   568      20.090576      20.090576      20.090576    8[6-(6,8)]
   569      15.123505      15.123505      15.123505    8[6-(6,8),30-(7,7,8)]
   570      14.092413      14.092413      14.092413    8[6-(6,8)]
   571      12.358199      12.358199      12.358199    8[6-(6,8),30-(7,7,8)]
   572      12.718709      12.718709      12.718709    8[6-(6,8)]
   573      14.258489      14.258489      14.258489    8[6-(6,8)]
   574      13.916223      13.916223      13.916223    8[6-(6,8),30-(7,7,8)]
   575      10.583918      10.583918      10.583918    8[6-(6,8),30-(7,7,8)]
   576       9.553516       9.553516       9.553516    8[6-(6,8)]
   577       6.768012       6.768012       6.768012    8[6-(6,8),30-(7,8)]
   578      23.198006      23.198006      23.198006    8[6-(6,8)]
   579       19.27043       19.27043       19.27043    8[6-(6,8),30-(7,7,8)]
   580      20.194225      20.194225      20.194225    8[6-(6,8)]
   581      14.422549      14.422549      14.422549    8[6-(6,8)]
   582      15.091802      15.091802      15.091802    8[6-(6,8),30-(7,7,8)]
   583       3.147478       3.147478       3.147478    8[6-(6,8)]
   584      19.794438      19.794438      19.794438    8[6-(6,8),30-(7,7,8)]
   585      20.357684      20.357684      20.357684    8[6-(6,8)]
   586      18.673235      18.673235      18.673235    8[6-(6,8),30-(7,7,8)]
   587      14.252078      14.252078      14.252078    8[6-(6,8),30-(7,7,8)]
   588       12.92117       12.92117       12.92117    8[6-(6,8)]
   589      13.255852      13.255852      13.255852    8[6-(6,8),30-(7,7,8)]
   590      11.509307      11.509307      11.509307    8[6-(6,8)]
   591      15.754813      15.754813      15.754813    8[6-(6,8),30-(7,7,8)]
   592      24.448443      24.448443      24.448443    8[6-(6,8)]
   593      18.497247      18.497247      18.497247    8[6-(6,8),30-(7,7,8)]
   594      18.977708      18.977708      18.977708    8[6-(6,8)]
   595      13.375021      13.375021      13.375021    8[6-(6,8),30-(7,7,8)]
   596      14.828826      14.828826      14.828826    8[6-(6,8)]
   597      14.114505      14.114505      14.114505    8[6-(6,8),30-(7,7,8)]
   598      15.741009      15.741009      15.741009    8[6-(6,8)]
   599        8.72312        8.72312        8.72312    8[6-(6,8),30-(7,8)]
   600       8.062488       8.062488       8.062488    8[6-(6,8)]
   601      13.029559      13.029559      13.029559    8[6-(6,8),30-(7,7,8)]
   602      14.060651      14.060651      14.060651    8[6-(6,8)]
