# Supplementary material for: A collection of forcefield precursors for metal–organic frameworks
Source: RSC Adv. 2019 Nov 13;9(63):36492–507. doi: 10.1039/c9ra07327b (PMC9075174; doi:10.1039/c9ra07327b)
Supplement: RA-009-C9RA07327B-s2864 [file RA-009-C9RA07327B-s2864.txt]

XICYEP_clean

13.530000    0.000000    0.000000
0.000000    19.710000    0.000000
0.000000    0.000000    28.300000

     1       2.616567       2.616567       2.616567    72[8-(6),8-(6),8-(6),8-(6),8-(72,72),8-(72,72),8-(72,72),8-(72,72)]
     2       4.118126       4.118126       4.118126    72[8-(6),8-(6),8-(6),8-(6),8-(72,72),8-(72,72),8-(72,72),8-(72,72)]
     3       1.938984       1.938984       1.938984    72[8-(6),8-(6),8-(6),8-(72,72),8-(72,72),8-(72,72),8-(72,72)]
     4       5.242063       5.242063       5.242063    72[8-(6),8-(6),8-(6),8-(72,72),8-(72,72),8-(72,72),8-(72,72)]
     5       4.814786       4.814786       4.814786    72[8-(6),8-(6),8-(6),8-(72,72),8-(72,72),8-(72,72),8-(72,72)]
     6       1.523749       1.523749       1.523749    72[8-(6),8-(6),8-(6),8-(72,72),8-(72,72),8-(72,72),8-(72,72)]
     7       4.148433       4.148433       4.148433    72[8-(6),8-(6),8-(6),8-(6),8-(72,72),8-(72,72),8-(72,72),8-(72,72)]
     8       2.646874       2.646874       2.646874    72[8-(6),8-(6),8-(6),8-(6),8-(72,72),8-(72,72),8-(72,72),8-(72,72)]
     9       4.826016       4.826016       4.826016    72[8-(6),8-(6),8-(6),8-(72,72),8-(72,72),8-(72,72),8-(72,72)]
    10       1.522937       1.522937       1.522937    72[8-(6),8-(6),8-(6),8-(72,72),8-(72,72),8-(72,72),8-(72,72)]
    11       1.950214       1.950214       1.950214    72[8-(6),8-(6),8-(6),8-(72,72),8-(72,72),8-(72,72),8-(72,72)]
    12       5.241251       5.241251       5.241251    72[8-(6),8-(6),8-(6),8-(72,72),8-(72,72),8-(72,72),8-(72,72)]
    13      10.913433      10.913433      10.913433    72[8-(6),8-(6),8-(6),8-(6),8-(72,72),8-(72,72),8-(72,72),8-(72,72)]
    14       9.411874       9.411874       9.411874    72[8-(6),8-(6),8-(6),8-(6),8-(72,72),8-(72,72),8-(72,72),8-(72,72)]
    15      11.591016      11.591016      11.591016    72[8-(6),8-(6),8-(6),8-(72,72),8-(72,72),8-(72,72),8-(72,72)]
    16       8.287937       8.287937       8.287937    72[8-(6),8-(6),8-(6),8-(72,72),8-(72,72),8-(72,72),8-(72,72)]
    17       8.715214       8.715214       8.715214    72[8-(6),8-(6),8-(6),8-(72,72),8-(72,72),8-(72,72),8-(72,72)]
    18      12.006251      12.006251      12.006251    72[8-(6),8-(6),8-(6),8-(72,72),8-(72,72),8-(72,72),8-(72,72)]
    19       9.381567       9.381567       9.381567    72[8-(6),8-(6),8-(6),8-(6),8-(72,72),8-(72,72),8-(72,72),8-(72,72)]
    20      10.883126      10.883126      10.883126    72[8-(6),8-(6),8-(6),8-(6),8-(72,72),8-(72,72),8-(72,72),8-(72,72)]
    21       8.703984       8.703984       8.703984    72[8-(6),8-(6),8-(6),8-(72,72),8-(72,72),8-(72,72),8-(72,72)]
    22      12.007063      12.007063      12.007063    72[8-(6),8-(6),8-(6),8-(72,72),8-(72,72),8-(72,72),8-(72,72)]
    23      11.579786      11.579786      11.579786    72[8-(6),8-(6),8-(6),8-(72,72),8-(72,72),8-(72,72),8-(72,72)]
    24       8.288749       8.288749       8.288749    72[8-(6),8-(6),8-(6),8-(72,72),8-(72,72),8-(72,72),8-(72,72)]
    25       3.792459       3.792459       3.792459    1[6-(6,6)]
    26        5.04669        5.04669        5.04669    1[6-(6,6)]
    27       3.889875       3.889875       3.889875    1[6-(6,6)]
    28       5.200932       5.200932       5.200932    1[6-(6,6)]
    29       2.559876       2.559876       2.559876    1[6-(6,6)]
    30       1.174404       1.174404       1.174404    1[6-(6,6)]
    31        2.62482        2.62482        2.62482    1[6-(6,6)]
    32       1.389531       1.389531       1.389531    1[6-(6,6)]
    33       6.195387       6.195387       6.195387    1[6-(6,6)]
    34       6.222447       6.222447       6.222447    1[6-(6,6)]
    35       2.972541       2.972541       2.972541    1[6-(6,6)]
    36        1.71831        1.71831        1.71831    1[6-(6,6)]
    37       2.875125       2.875125       2.875125    1[6-(6,6)]
    38       1.564068       1.564068       1.564068    1[6-(6,6)]
    39       4.205124       4.205124       4.205124    1[6-(6,6)]
    40       5.590596       5.590596       5.590596    1[6-(6,6)]
    41        4.14018        4.14018        4.14018    1[6-(6,6)]
    42       5.375469       5.375469       5.375469    1[6-(6,6)]
    43       0.569613       0.569613       0.569613    1[6-(6,6)]
    44       0.542553       0.542553       0.542553    1[6-(6,6)]
    45       9.737541       9.737541       9.737541    1[6-(6,6)]
    46        8.48331        8.48331        8.48331    1[6-(6,6)]
    47       9.640125       9.640125       9.640125    1[6-(6,6)]
    48       8.329068       8.329068       8.329068    1[6-(6,6)]
    49      10.970124      10.970124      10.970124    1[6-(6,6)]
    50      12.355596      12.355596      12.355596    1[6-(6,6)]
    51       10.90518       10.90518       10.90518    1[6-(6,6)]
    52      12.140469      12.140469      12.140469    1[6-(6,6)]
    53       7.334613       7.334613       7.334613    1[6-(6,6)]
    54       7.307553       7.307553       7.307553    1[6-(6,6)]
    55      10.557459      10.557459      10.557459    1[6-(6,6)]
    56       11.81169       11.81169       11.81169    1[6-(6,6)]
    57      10.654875      10.654875      10.654875    1[6-(6,6)]
    58      11.965932      11.965932      11.965932    1[6-(6,6)]
    59       9.324876       9.324876       9.324876    1[6-(6,6)]
    60       7.939404       7.939404       7.939404    1[6-(6,6)]
    61        9.38982        9.38982        9.38982    1[6-(6,6)]
    62       8.154531       8.154531       8.154531    1[6-(6,6)]
    63      12.960387      12.960387      12.960387    1[6-(6,6)]
    64      12.987447      12.987447      12.987447    1[6-(6,6)]
    65       4.601553       4.601553       4.601553    6[6-(6,16),8-(72),8-(72)]
    66       5.037219       5.037219       5.037219    6[6-(1,6),6-(8,8),16-(6)]
    67        4.51902        4.51902        4.51902    6[1-(0),6-(1,6),6-(6,16)]
    68        5.19552        5.19552        5.19552    6[1-(0),6-(1,6),6-(6,16)]
    69       6.138561       6.138561       6.138561    6[6-(1,6),6-(8,8),16-(6)]
    70        7.00854        7.00854        7.00854    6[6-(6,16),8-(72),8-(72)]
    71        4.31607        4.31607        4.31607    6[6-(6,16),8-(72),8-(72)]
    72        4.78962        4.78962        4.78962    6[6-(1,6),6-(8,8),16-(6)]
    73        4.49196        4.49196        4.49196    6[1-(0),6-(1,6),6-(6,16)]
    74        5.26317        5.26317        5.26317    6[1-(0),6-(1,6),6-(6,16)]
    75        6.04791        6.04791        6.04791    6[6-(1,6),6-(8,8),16-(6)]
    76       6.988245       6.988245       6.988245    6[6-(6,16),8-(72),8-(72)]
    77       2.045736       2.045736       2.045736    6[6-(6,16),8-(72),8-(72)]
    78       1.551891       1.551891       1.551891    6[6-(1,6),6-(8,8),16-(6)]
    79         1.8942         1.8942         1.8942    6[1-(0),6-(1,6),6-(6,16)]
    80        1.12299        1.12299        1.12299    6[1-(0),6-(1,6),6-(6,16)]
    81        0.31119        0.31119        0.31119    6[6-(1,6),6-(8,8),16-(6)]
    82      12.937386      12.937386      12.937386    6[6-(6,16),8-(72),8-(72)]
    83       2.319042       2.319042       2.319042    6[6-(6,16),8-(72),8-(72)]
    84        1.74537        1.74537        1.74537    6[6-(1,6),6-(8,8),16-(6)]
    85         2.0295         2.0295         2.0295    6[1-(0),6-(1,6),6-(6,16)]
    86        1.28535        1.28535        1.28535    6[1-(0),6-(1,6),6-(6,16)]
    87        0.43296        0.43296        0.43296    6[6-(1,6),6-(8,8),16-(6)]
    88       12.96174       12.96174       12.96174    6[6-(6,16),8-(72),8-(72)]
    89       3.954819       3.954819       3.954819    6[6-(6,16),8-(72),8-(72)]
    90         4.1943         4.1943         4.1943    6[6-(1,6),6-(8,8),16-(6)]
    91        5.43906        5.43906        5.43906    6[1-(0),6-(1,6),6-(6,16)]
    92        5.47965        5.47965        5.47965    6[1-(0),6-(1,6),6-(6,16)]
    93       4.245714       4.245714       4.245714    6[6-(1,6),6-(8,8),16-(6)]
    94       3.949407       3.949407       3.949407    6[6-(6,16),8-(72),8-(72)]
    95       2.163447       2.163447       2.163447    6[6-(6,16),8-(72),8-(72)]
    96       1.727781       1.727781       1.727781    6[6-(1,6),6-(8,8),16-(6)]
    97        2.24598        2.24598        2.24598    6[1-(0),6-(1,6),6-(6,16)]
    98        1.56948        1.56948        1.56948    6[1-(0),6-(1,6),6-(6,16)]
    99       0.626439       0.626439       0.626439    6[6-(1,6),6-(8,8),16-(6)]
   100       13.28646       13.28646       13.28646    6[6-(6,16),8-(72),8-(72)]
   101        2.44893        2.44893        2.44893    6[6-(6,16),8-(72),8-(72)]
   102        1.97538        1.97538        1.97538    6[6-(1,6),6-(8,8),16-(6)]
   103        2.27304        2.27304        2.27304    6[1-(0),6-(1,6),6-(6,16)]
   104        1.50183        1.50183        1.50183    6[1-(0),6-(1,6),6-(6,16)]
   105        0.71709        0.71709        0.71709    6[6-(1,6),6-(8,8),16-(6)]
   106      13.306755      13.306755      13.306755    6[6-(6,16),8-(72),8-(72)]
   107       4.719264       4.719264       4.719264    6[6-(6,16),8-(72),8-(72)]
   108       5.213109       5.213109       5.213109    6[6-(1,6),6-(8,8),16-(6)]
   109         4.8708         4.8708         4.8708    6[1-(0),6-(1,6),6-(6,16)]
   110        5.64201        5.64201        5.64201    6[1-(0),6-(1,6),6-(6,16)]
   111        6.45381        6.45381        6.45381    6[6-(1,6),6-(8,8),16-(6)]
   112       7.357614       7.357614       7.357614    6[6-(6,16),8-(72),8-(72)]
   113       4.445958       4.445958       4.445958    6[6-(6,16),8-(72),8-(72)]
   114        5.01963        5.01963        5.01963    6[6-(1,6),6-(8,8),16-(6)]
   115         4.7355         4.7355         4.7355    6[1-(0),6-(1,6),6-(6,16)]
   116        5.47965        5.47965        5.47965    6[1-(0),6-(1,6),6-(6,16)]
   117        6.33204        6.33204        6.33204    6[6-(1,6),6-(8,8),16-(6)]
   118        7.33326        7.33326        7.33326    6[6-(6,16),8-(72),8-(72)]
   119       2.810181       2.810181       2.810181    6[6-(6,16),8-(72),8-(72)]
   120         2.5707         2.5707         2.5707    6[6-(1,6),6-(8,8),16-(6)]
   121        1.32594        1.32594        1.32594    6[1-(0),6-(1,6),6-(6,16)]
   122        1.28535        1.28535        1.28535    6[1-(0),6-(1,6),6-(6,16)]
   123       2.519286       2.519286       2.519286    6[6-(1,6),6-(8,8),16-(6)]
   124       2.815593       2.815593       2.815593    6[6-(6,16),8-(72),8-(72)]
   125       8.928447       8.928447       8.928447    6[6-(6,16),8-(72),8-(72)]
   126       8.492781       8.492781       8.492781    6[6-(1,6),6-(8,8),16-(6)]
   127        9.01098        9.01098        9.01098    6[1-(0),6-(1,6),6-(6,16)]
   128        8.33448        8.33448        8.33448    6[1-(0),6-(1,6),6-(6,16)]
   129       7.391439       7.391439       7.391439    6[6-(1,6),6-(8,8),16-(6)]
   130        6.52146        6.52146        6.52146    6[6-(6,16),8-(72),8-(72)]
   131        9.21393        9.21393        9.21393    6[6-(6,16),8-(72),8-(72)]
   132        8.74038        8.74038        8.74038    6[6-(1,6),6-(8,8),16-(6)]
   133        9.03804        9.03804        9.03804    6[1-(0),6-(1,6),6-(6,16)]
   134        8.26683        8.26683        8.26683    6[1-(0),6-(1,6),6-(6,16)]
   135        7.48209        7.48209        7.48209    6[6-(1,6),6-(8,8),16-(6)]
   136       6.541755       6.541755       6.541755    6[6-(6,16),8-(72),8-(72)]
   137      11.484264      11.484264      11.484264    6[6-(6,16),8-(72),8-(72)]
   138      11.978109      11.978109      11.978109    6[6-(1,6),6-(8,8),16-(6)]
   139        11.6358        11.6358        11.6358    6[1-(0),6-(1,6),6-(6,16)]
   140       12.40701       12.40701       12.40701    6[1-(0),6-(1,6),6-(6,16)]
   141       13.21881       13.21881       13.21881    6[6-(1,6),6-(8,8),16-(6)]
   142       0.592614       0.592614       0.592614    6[6-(6,16),8-(72),8-(72)]
   143      11.210958      11.210958      11.210958    6[6-(6,16),8-(72),8-(72)]
   144       11.78463       11.78463       11.78463    6[6-(1,6),6-(8,8),16-(6)]
   145        11.5005        11.5005        11.5005    6[1-(0),6-(1,6),6-(6,16)]
   146       12.24465       12.24465       12.24465    6[1-(0),6-(1,6),6-(6,16)]
   147       13.09704       13.09704       13.09704    6[6-(1,6),6-(8,8),16-(6)]
   148        0.56826        0.56826        0.56826    6[6-(6,16),8-(72),8-(72)]
   149       9.575181       9.575181       9.575181    6[6-(6,16),8-(72),8-(72)]
   150         9.3357         9.3357         9.3357    6[6-(1,6),6-(8,8),16-(6)]
   151        8.09094        8.09094        8.09094    6[1-(0),6-(1,6),6-(6,16)]
   152        8.05035        8.05035        8.05035    6[1-(0),6-(1,6),6-(6,16)]
   153       9.284286       9.284286       9.284286    6[6-(1,6),6-(8,8),16-(6)]
   154       9.580593       9.580593       9.580593    6[6-(6,16),8-(72),8-(72)]
   155      11.366553      11.366553      11.366553    6[6-(6,16),8-(72),8-(72)]
   156      11.802219      11.802219      11.802219    6[6-(1,6),6-(8,8),16-(6)]
   157       11.28402       11.28402       11.28402    6[1-(0),6-(1,6),6-(6,16)]
   158       11.96052       11.96052       11.96052    6[1-(0),6-(1,6),6-(6,16)]
   159      12.903561      12.903561      12.903561    6[6-(1,6),6-(8,8),16-(6)]
   160        0.24354        0.24354        0.24354    6[6-(6,16),8-(72),8-(72)]
   161       11.08107       11.08107       11.08107    6[6-(6,16),8-(72),8-(72)]
   162       11.55462       11.55462       11.55462    6[6-(1,6),6-(8,8),16-(6)]
   163       11.25696       11.25696       11.25696    6[1-(0),6-(1,6),6-(6,16)]
   164       12.02817       12.02817       12.02817    6[1-(0),6-(1,6),6-(6,16)]
   165       12.81291       12.81291       12.81291    6[6-(1,6),6-(8,8),16-(6)]
   166       0.223245       0.223245       0.223245    6[6-(6,16),8-(72),8-(72)]
   167       8.810736       8.810736       8.810736    6[6-(6,16),8-(72),8-(72)]
   168       8.316891       8.316891       8.316891    6[6-(1,6),6-(8,8),16-(6)]
   169         8.6592         8.6592         8.6592    6[1-(0),6-(1,6),6-(6,16)]
   170        7.88799        7.88799        7.88799    6[1-(0),6-(1,6),6-(6,16)]
   171        7.07619        7.07619        7.07619    6[6-(1,6),6-(8,8),16-(6)]
   172       6.172386       6.172386       6.172386    6[6-(6,16),8-(72),8-(72)]
   173       9.084042       9.084042       9.084042    6[6-(6,16),8-(72),8-(72)]
   174        8.51037        8.51037        8.51037    6[6-(1,6),6-(8,8),16-(6)]
   175         8.7945         8.7945         8.7945    6[1-(0),6-(1,6),6-(6,16)]
   176        8.05035        8.05035        8.05035    6[1-(0),6-(1,6),6-(6,16)]
   177        7.19796        7.19796        7.19796    6[6-(1,6),6-(8,8),16-(6)]
   178        6.19674        6.19674        6.19674    6[6-(6,16),8-(72),8-(72)]
   179      10.719819      10.719819      10.719819    6[6-(6,16),8-(72),8-(72)]
   180        10.9593        10.9593        10.9593    6[6-(1,6),6-(8,8),16-(6)]
   181       12.20406       12.20406       12.20406    6[1-(0),6-(1,6),6-(6,16)]
   182       12.24465       12.24465       12.24465    6[1-(0),6-(1,6),6-(6,16)]
   183      11.010714      11.010714      11.010714    6[6-(1,6),6-(8,8),16-(6)]
   184      10.714407      10.714407      10.714407    6[6-(6,16),8-(72),8-(72)]
   185       6.227859       6.227859       6.227859    16[6-(6,6),6-(6,6)]
   186       5.961318       5.961318       5.961318    16[6-(6,6),6-(6,6)]
   187        0.33825        0.33825        0.33825    16[6-(6,6),6-(6,6)]
   188       0.556083       0.556083       0.556083    16[6-(6,6),6-(6,6)]
   189       3.061839       3.061839       3.061839    16[6-(6,6),6-(6,6)]
   190       0.537141       0.537141       0.537141    16[6-(6,6),6-(6,6)]
   191       0.803682       0.803682       0.803682    16[6-(6,6),6-(6,6)]
   192        6.42675        6.42675        6.42675    16[6-(6,6),6-(6,6)]
   193       6.208917       6.208917       6.208917    16[6-(6,6),6-(6,6)]
   194       3.703161       3.703161       3.703161    16[6-(6,6),6-(6,6)]
   195       7.302141       7.302141       7.302141    16[6-(6,6),6-(6,6)]
   196       7.568682       7.568682       7.568682    16[6-(6,6),6-(6,6)]
   197       13.19175       13.19175       13.19175    16[6-(6,6),6-(6,6)]
   198      12.973917      12.973917      12.973917    16[6-(6,6),6-(6,6)]
   199      10.468161      10.468161      10.468161    16[6-(6,6),6-(6,6)]
   200      12.992859      12.992859      12.992859    16[6-(6,6),6-(6,6)]
   201      12.726318      12.726318      12.726318    16[6-(6,6),6-(6,6)]
   202        7.10325        7.10325        7.10325    16[6-(6,6),6-(6,6)]
   203       7.321083       7.321083       7.321083    16[6-(6,6),6-(6,6)]
   204       9.826839       9.826839       9.826839    16[6-(6,6),6-(6,6)]
   205       4.772031       4.772031       4.772031    8[72-(8,8,8,8,8,8),72-(8,8,8,8,8,8),72-(8,8,8,8,8,8,8)]
   206       2.914362       2.914362       2.914362    8[72-(8,8,8,8,8,8),72-(8,8,8,8,8,8),72-(8,8,8,8,8,8,8)]
   207       1.206876       1.206876       1.206876    8[72-(8,8,8,8,8,8),72-(8,8,8,8,8,8),72-(8,8,8,8,8,8,8)]
   208       3.153843       3.153843       3.153843    8[72-(8,8,8,8,8,8),72-(8,8,8,8,8,8),72-(8,8,8,8,8,8,8)]
   209       3.965643       3.965643       3.965643    8[72-(8,8,8,8,8,8),72-(8,8,8,8,8,8),72-(8,8,8,8,8,8,8)]
   210       5.279406       5.279406       5.279406    8[72-(8,8,8,8,8,8),72-(8,8,8,8,8,8),72-(8,8,8,8,8,8,8)]
   211        3.54486        3.54486        3.54486    8[72-(8,8,8,8,8,8),72-(8,8,8,8,8,8),72-(8,8,8,8,8,8,8)]
   212       2.114739       2.114739       2.114739    8[72-(8,8,8,8,8,8),72-(8,8,8,8,8,8),72-(8,8,8,8,8,8,8)]
   213       3.437973       3.437973       3.437973    8[6-(6,8),72-(8,8,8,8,8,8,8)]
   214       4.801797       4.801797       4.801797    8[6-(6,8),72-(8,8,8,8,8,8)]
   215       7.666098       7.666098       7.666098    8[6-(6,8),72-(8,8,8,8,8,8,8)]
   216       6.957126       6.957126       6.957126    8[6-(6,8),72-(8,8,8,8,8,8)]
   217      12.404304      12.404304      12.404304    8[6-(6,8),72-(8,8,8,8,8,8,8)]
   218      12.795321      12.795321      12.795321    8[6-(6,8),72-(8,8,8,8,8,8)]
   219       3.670689       3.670689       3.670689    8[6-(6,8),72-(8,8,8,8,8,8,8)]
   220       5.292936       5.292936       5.292936    8[6-(6,8),72-(8,8,8,8,8,8)]
   221        2.66541        2.66541        2.66541    8[6-(6,8),72-(8,8,8,8,8,8)]
   222         4.8708         4.8708         4.8708    8[6-(6,8),72-(8,8,8,8,8,8)]
   223       4.981746       4.981746       4.981746    8[6-(6,8),72-(8,8,8,8,8,8)]
   224       2.810181       2.810181       2.810181    8[6-(6,8),72-(8,8,8,8,8,8)]
   225       6.974715       6.974715       6.974715    8[6-(6,8),72-(8,8,8,8,8,8)]
   226        7.69857        7.69857        7.69857    8[6-(6,8),72-(8,8,8,8,8,8,8)]
   227      12.783144      12.783144      12.783144    8[6-(6,8),72-(8,8,8,8,8,8)]
   228      12.382656      12.382656      12.382656    8[6-(6,8),72-(8,8,8,8,8,8,8)]
   229       1.424709       1.424709       1.424709    8[6-(6,8),72-(8,8,8,8,8,8)]
   230       3.023955       3.023955       3.023955    8[6-(6,8),72-(8,8,8,8,8,8,8)]
   231       1.850904       1.850904       1.850904    8[6-(6,8),72-(8,8,8,8,8,8)]
   232       3.245847       3.245847       3.245847    8[6-(6,8),72-(8,8,8,8,8,8,8)]
   233       1.992969       1.992969       1.992969    8[72-(8,8,8,8,8,8),72-(8,8,8,8,8,8),72-(8,8,8,8,8,8,8)]
   234       3.850638       3.850638       3.850638    8[72-(8,8,8,8,8,8),72-(8,8,8,8,8,8),72-(8,8,8,8,8,8,8)]
   235       5.558124       5.558124       5.558124    8[72-(8,8,8,8,8,8),72-(8,8,8,8,8,8),72-(8,8,8,8,8,8,8)]
   236       3.611157       3.611157       3.611157    8[72-(8,8,8,8,8,8),72-(8,8,8,8,8,8),72-(8,8,8,8,8,8,8)]
   237       2.799357       2.799357       2.799357    8[72-(8,8,8,8,8,8),72-(8,8,8,8,8,8),72-(8,8,8,8,8,8,8)]
   238       1.485594       1.485594       1.485594    8[72-(8,8,8,8,8,8),72-(8,8,8,8,8,8),72-(8,8,8,8,8,8,8)]
   239        3.22014        3.22014        3.22014    8[72-(8,8,8,8,8,8),72-(8,8,8,8,8,8),72-(8,8,8,8,8,8,8)]
   240       4.650261       4.650261       4.650261    8[72-(8,8,8,8,8,8),72-(8,8,8,8,8,8),72-(8,8,8,8,8,8,8)]
   241       3.327027       3.327027       3.327027    8[6-(6,8),72-(8,8,8,8,8,8,8)]
   242       1.963203       1.963203       1.963203    8[6-(6,8),72-(8,8,8,8,8,8)]
   243      12.628902      12.628902      12.628902    8[6-(6,8),72-(8,8,8,8,8,8,8)]
   244      13.337874      13.337874      13.337874    8[6-(6,8),72-(8,8,8,8,8,8)]
   245       7.890696       7.890696       7.890696    8[6-(6,8),72-(8,8,8,8,8,8,8)]
   246       7.499679       7.499679       7.499679    8[6-(6,8),72-(8,8,8,8,8,8)]
   247       3.094311       3.094311       3.094311    8[6-(6,8),72-(8,8,8,8,8,8,8)]
   248       1.472064       1.472064       1.472064    8[6-(6,8),72-(8,8,8,8,8,8)]
   249        4.09959        4.09959        4.09959    8[6-(6,8),72-(8,8,8,8,8,8)]
   250         1.8942         1.8942         1.8942    8[6-(6,8),72-(8,8,8,8,8,8)]
   251       1.783254       1.783254       1.783254    8[6-(6,8),72-(8,8,8,8,8,8)]
   252       3.954819       3.954819       3.954819    8[6-(6,8),72-(8,8,8,8,8,8)]
   253      13.320285      13.320285      13.320285    8[6-(6,8),72-(8,8,8,8,8,8)]
   254       12.59643       12.59643       12.59643    8[6-(6,8),72-(8,8,8,8,8,8,8)]
   255       7.511856       7.511856       7.511856    8[6-(6,8),72-(8,8,8,8,8,8)]
   256       7.912344       7.912344       7.912344    8[6-(6,8),72-(8,8,8,8,8,8,8)]
   257       5.340291       5.340291       5.340291    8[6-(6,8),72-(8,8,8,8,8,8)]
   258       3.741045       3.741045       3.741045    8[6-(6,8),72-(8,8,8,8,8,8,8)]
   259       4.914096       4.914096       4.914096    8[6-(6,8),72-(8,8,8,8,8,8)]
   260       3.519153       3.519153       3.519153    8[6-(6,8),72-(8,8,8,8,8,8,8)]
   261       8.757969       8.757969       8.757969    8[72-(8,8,8,8,8,8),72-(8,8,8,8,8,8),72-(8,8,8,8,8,8,8)]
   262      10.615638      10.615638      10.615638    8[72-(8,8,8,8,8,8),72-(8,8,8,8,8,8),72-(8,8,8,8,8,8,8)]
   263      12.323124      12.323124      12.323124    8[72-(8,8,8,8,8,8),72-(8,8,8,8,8,8),72-(8,8,8,8,8,8,8)]
   264      10.376157      10.376157      10.376157    8[72-(8,8,8,8,8,8),72-(8,8,8,8,8,8),72-(8,8,8,8,8,8,8)]
   265       9.564357       9.564357       9.564357    8[72-(8,8,8,8,8,8),72-(8,8,8,8,8,8),72-(8,8,8,8,8,8,8)]
   266       8.250594       8.250594       8.250594    8[72-(8,8,8,8,8,8),72-(8,8,8,8,8,8),72-(8,8,8,8,8,8,8)]
   267        9.98514        9.98514        9.98514    8[72-(8,8,8,8,8,8),72-(8,8,8,8,8,8),72-(8,8,8,8,8,8,8)]
   268      11.415261      11.415261      11.415261    8[72-(8,8,8,8,8,8),72-(8,8,8,8,8,8),72-(8,8,8,8,8,8,8)]
   269      10.092027      10.092027      10.092027    8[6-(6,8),72-(8,8,8,8,8,8,8)]
   270       8.728203       8.728203       8.728203    8[6-(6,8),72-(8,8,8,8,8,8)]
   271       5.863902       5.863902       5.863902    8[6-(6,8),72-(8,8,8,8,8,8,8)]
   272       6.572874       6.572874       6.572874    8[6-(6,8),72-(8,8,8,8,8,8)]
   273       1.125696       1.125696       1.125696    8[6-(6,8),72-(8,8,8,8,8,8,8)]
   274       0.734679       0.734679       0.734679    8[6-(6,8),72-(8,8,8,8,8,8)]
   275       9.859311       9.859311       9.859311    8[6-(6,8),72-(8,8,8,8,8,8,8)]
   276       8.237064       8.237064       8.237064    8[6-(6,8),72-(8,8,8,8,8,8)]
   277       10.86459       10.86459       10.86459    8[6-(6,8),72-(8,8,8,8,8,8)]
   278         8.6592         8.6592         8.6592    8[6-(6,8),72-(8,8,8,8,8,8)]
   279       8.548254       8.548254       8.548254    8[6-(6,8),72-(8,8,8,8,8,8)]
   280      10.719819      10.719819      10.719819    8[6-(6,8),72-(8,8,8,8,8,8)]
   281       6.555285       6.555285       6.555285    8[6-(6,8),72-(8,8,8,8,8,8)]
   282        5.83143        5.83143        5.83143    8[6-(6,8),72-(8,8,8,8,8,8,8)]
   283       0.746856       0.746856       0.746856    8[6-(6,8),72-(8,8,8,8,8,8)]
   284       1.147344       1.147344       1.147344    8[6-(6,8),72-(8,8,8,8,8,8,8)]
   285      12.105291      12.105291      12.105291    8[6-(6,8),72-(8,8,8,8,8,8)]
   286      10.506045      10.506045      10.506045    8[6-(6,8),72-(8,8,8,8,8,8,8)]
   287      11.679096      11.679096      11.679096    8[6-(6,8),72-(8,8,8,8,8,8)]
   288      10.284153      10.284153      10.284153    8[6-(6,8),72-(8,8,8,8,8,8,8)]
   289      11.537031      11.537031      11.537031    8[72-(8,8,8,8,8,8),72-(8,8,8,8,8,8),72-(8,8,8,8,8,8,8)]
   290       9.679362       9.679362       9.679362    8[72-(8,8,8,8,8,8),72-(8,8,8,8,8,8),72-(8,8,8,8,8,8,8)]
   291       7.971876       7.971876       7.971876    8[72-(8,8,8,8,8,8),72-(8,8,8,8,8,8),72-(8,8,8,8,8,8,8)]
   292       9.918843       9.918843       9.918843    8[72-(8,8,8,8,8,8),72-(8,8,8,8,8,8),72-(8,8,8,8,8,8,8)]
   293      10.730643      10.730643      10.730643    8[72-(8,8,8,8,8,8),72-(8,8,8,8,8,8),72-(8,8,8,8,8,8,8)]
   294      12.044406      12.044406      12.044406    8[72-(8,8,8,8,8,8),72-(8,8,8,8,8,8),72-(8,8,8,8,8,8,8)]
   295       10.30986       10.30986       10.30986    8[72-(8,8,8,8,8,8),72-(8,8,8,8,8,8),72-(8,8,8,8,8,8,8)]
   296       8.879739       8.879739       8.879739    8[72-(8,8,8,8,8,8),72-(8,8,8,8,8,8),72-(8,8,8,8,8,8,8)]
   297      10.202973      10.202973      10.202973    8[6-(6,8),72-(8,8,8,8,8,8,8)]
   298      11.566797      11.566797      11.566797    8[6-(6,8),72-(8,8,8,8,8,8)]
   299       0.901098       0.901098       0.901098    8[6-(6,8),72-(8,8,8,8,8,8,8)]
   300       0.192126       0.192126       0.192126    8[6-(6,8),72-(8,8,8,8,8,8)]
   301       5.639304       5.639304       5.639304    8[6-(6,8),72-(8,8,8,8,8,8,8)]
   302       6.030321       6.030321       6.030321    8[6-(6,8),72-(8,8,8,8,8,8)]
   303      10.435689      10.435689      10.435689    8[6-(6,8),72-(8,8,8,8,8,8,8)]
   304      12.057936      12.057936      12.057936    8[6-(6,8),72-(8,8,8,8,8,8)]
   305        9.43041        9.43041        9.43041    8[6-(6,8),72-(8,8,8,8,8,8)]
   306        11.6358        11.6358        11.6358    8[6-(6,8),72-(8,8,8,8,8,8)]
   307      11.746746      11.746746      11.746746    8[6-(6,8),72-(8,8,8,8,8,8)]
   308       9.575181       9.575181       9.575181    8[6-(6,8),72-(8,8,8,8,8,8)]
   309       0.209715       0.209715       0.209715    8[6-(6,8),72-(8,8,8,8,8,8)]
   310        0.93357        0.93357        0.93357    8[6-(6,8),72-(8,8,8,8,8,8,8)]
   311       6.018144       6.018144       6.018144    8[6-(6,8),72-(8,8,8,8,8,8)]
   312       5.617656       5.617656       5.617656    8[6-(6,8),72-(8,8,8,8,8,8,8)]
   313       8.189709       8.189709       8.189709    8[6-(6,8),72-(8,8,8,8,8,8)]
   314       9.788955       9.788955       9.788955    8[6-(6,8),72-(8,8,8,8,8,8,8)]
   315       8.615904       8.615904       8.615904    8[6-(6,8),72-(8,8,8,8,8,8)]
   316      10.010847      10.010847      10.010847    8[6-(6,8),72-(8,8,8,8,8,8,8)]
