# Supplementary material for: A collection of forcefield precursors for metal–organic frameworks
Source: RSC Adv. 2019 Nov 13;9(63):36492–507. doi: 10.1039/c9ra07327b (PMC9075174; doi:10.1039/c9ra07327b)
Supplement: RA-009-C9RA07327B-s2865 [file RA-009-C9RA07327B-s2865.txt]

XICYIT_clean

13.570000    0.000000    0.000000
0.000000    19.800000    0.000000
0.000000    0.000000    28.390000

     1       2.628916       2.628916       2.628916    40[8-(40,40),8-(40,40),8-(40,40),8-(40,40),8-(6),8-(6),8-(6),8-(6)]
     2       4.123923       4.123923       4.123923    40[8-(40,40),8-(40,40),8-(40,40),8-(40,40),8-(6),8-(6),8-(6),8-(6)]
     3       1.933725       1.933725       1.933725    40[8-(40,40),8-(40,40),8-(40,40),8-(40,40),8-(6),8-(6),8-(6)]
     4       5.258375       5.258375       5.258375    40[8-(40,40),8-(40,40),8-(40,40),8-(40,40),8-(6),8-(6),8-(6)]
     5       4.799709       4.799709       4.799709    40[8-(40,40),8-(40,40),8-(40,40),8-(40,40),8-(6),8-(6),8-(6)]
     6       1.483201       1.483201       1.483201    40[8-(40,40),8-(40,40),8-(40,40),8-(40,40),8-(6),8-(6),8-(6)]
     7       4.156084       4.156084       4.156084    40[8-(40,40),8-(40,40),8-(40,40),8-(40,40),8-(6),8-(6),8-(6),8-(6)]
     8       2.661077       2.661077       2.661077    40[8-(40,40),8-(40,40),8-(40,40),8-(40,40),8-(6),8-(6),8-(6),8-(6)]
     9       4.851275       4.851275       4.851275    40[8-(40,40),8-(40,40),8-(40,40),8-(40,40),8-(6),8-(6),8-(6)]
    10       1.526625       1.526625       1.526625    40[8-(40,40),8-(40,40),8-(40,40),8-(40,40),8-(6),8-(6),8-(6)]
    11       1.985291       1.985291       1.985291    40[8-(40,40),8-(40,40),8-(40,40),8-(40,40),8-(6),8-(6),8-(6)]
    12       5.301799       5.301799       5.301799    40[8-(40,40),8-(40,40),8-(40,40),8-(40,40),8-(6),8-(6),8-(6)]
    13      10.941084      10.941084      10.941084    40[8-(40,40),8-(40,40),8-(40,40),8-(40,40),8-(6),8-(6),8-(6),8-(6)]
    14       9.446077       9.446077       9.446077    40[8-(40,40),8-(40,40),8-(40,40),8-(40,40),8-(6),8-(6),8-(6),8-(6)]
    15      11.636275      11.636275      11.636275    40[8-(40,40),8-(40,40),8-(40,40),8-(40,40),8-(6),8-(6),8-(6)]
    16       8.311625       8.311625       8.311625    40[8-(40,40),8-(40,40),8-(40,40),8-(40,40),8-(6),8-(6),8-(6)]
    17       8.770291       8.770291       8.770291    40[8-(40,40),8-(40,40),8-(40,40),8-(40,40),8-(6),8-(6),8-(6)]
    18      12.086799      12.086799      12.086799    40[8-(40,40),8-(40,40),8-(40,40),8-(40,40),8-(6),8-(6),8-(6)]
    19       9.413916       9.413916       9.413916    40[8-(40,40),8-(40,40),8-(40,40),8-(40,40),8-(6),8-(6),8-(6),8-(6)]
    20      10.908923      10.908923      10.908923    40[8-(40,40),8-(40,40),8-(40,40),8-(40,40),8-(6),8-(6),8-(6),8-(6)]
    21       8.718725       8.718725       8.718725    40[8-(40,40),8-(40,40),8-(40,40),8-(40,40),8-(6),8-(6),8-(6)]
    22      12.043375      12.043375      12.043375    40[8-(40,40),8-(40,40),8-(40,40),8-(40,40),8-(6),8-(6),8-(6)]
    23      11.584709      11.584709      11.584709    40[8-(40,40),8-(40,40),8-(40,40),8-(40,40),8-(6),8-(6),8-(6)]
    24       8.268201       8.268201       8.268201    40[8-(40,40),8-(40,40),8-(40,40),8-(40,40),8-(6),8-(6),8-(6)]
    25       4.004507       4.004507       4.004507    1[6-(6,6)]
    26       5.125389       5.125389       5.125389    1[6-(6,6)]
    27       3.767032       3.767032       3.767032    1[6-(6,6)]
    28        5.11589        5.11589        5.11589    1[6-(6,6)]
    29       2.819846       2.819846       2.819846    1[6-(6,6)]
    30        1.30272        1.30272        1.30272    1[6-(6,6)]
    31       2.430387       2.430387       2.430387    1[6-(6,6)]
    32       1.070673       1.070673       1.070673    1[6-(6,6)]
    33       6.217774       6.217774       6.217774    1[6-(6,6)]
    34       6.240843       6.240843       6.240843    1[6-(6,6)]
    35       2.780493       2.780493       2.780493    1[6-(6,6)]
    36       1.659611       1.659611       1.659611    1[6-(6,6)]
    37       3.017968       3.017968       3.017968    1[6-(6,6)]
    38        1.66911        1.66911        1.66911    1[6-(6,6)]
    39       3.965154       3.965154       3.965154    1[6-(6,6)]
    40        5.48228        5.48228        5.48228    1[6-(6,6)]
    41       4.354613       4.354613       4.354613    1[6-(6,6)]
    42       5.714327       5.714327       5.714327    1[6-(6,6)]
    43       0.567226       0.567226       0.567226    1[6-(6,6)]
    44       0.544157       0.544157       0.544157    1[6-(6,6)]
    45       9.565493       9.565493       9.565493    1[6-(6,6)]
    46       8.444611       8.444611       8.444611    1[6-(6,6)]
    47       9.802968       9.802968       9.802968    1[6-(6,6)]
    48        8.45411        8.45411        8.45411    1[6-(6,6)]
    49      10.750154      10.750154      10.750154    1[6-(6,6)]
    50       12.26728       12.26728       12.26728    1[6-(6,6)]
    51      11.139613      11.139613      11.139613    1[6-(6,6)]
    52      12.499327      12.499327      12.499327    1[6-(6,6)]
    53       7.352226       7.352226       7.352226    1[6-(6,6)]
    54       7.329157       7.329157       7.329157    1[6-(6,6)]
    55      10.789507      10.789507      10.789507    1[6-(6,6)]
    56      11.910389      11.910389      11.910389    1[6-(6,6)]
    57      10.552032      10.552032      10.552032    1[6-(6,6)]
    58       11.90089       11.90089       11.90089    1[6-(6,6)]
    59       9.604846       9.604846       9.604846    1[6-(6,6)]
    60        8.08772        8.08772        8.08772    1[6-(6,6)]
    61       9.215387       9.215387       9.215387    1[6-(6,6)]
    62       7.855673       7.855673       7.855673    1[6-(6,6)]
    63      13.002774      13.002774      13.002774    1[6-(6,6)]
    64      13.025843      13.025843      13.025843    1[6-(6,6)]
    65       4.592088       4.592088       4.592088    6[6-(6,16),8-(40),8-(40)]
    66       4.985618       4.985618       4.985618    6[6-(1,6),6-(8,8),16-(6)]
    67        4.62737        4.62737        4.62737    6[1-(0),6-(1,6),6-(6,16)]
    68        5.25159        5.25159        5.25159    6[1-(0),6-(1,6),6-(6,16)]
    69       6.080717       6.080717       6.080717    6[6-(1,6),6-(8,8),16-(6)]
    70       6.957339       6.957339       6.957339    6[6-(6,16),8-(40),8-(40)]
    71       4.296262       4.296262       4.296262    6[6-(6,16),8-(40),8-(40)]
    72        4.77664        4.77664        4.77664    6[6-(1,6),6-(8,8),16-(6)]
    73        4.43739        4.43739        4.43739    6[1-(0),6-(1,6),6-(6,16)]
    74        5.19731        5.19731        5.19731    6[1-(0),6-(1,6),6-(6,16)]
    75        6.03865        6.03865        6.03865    6[6-(1,6),6-(8,8),16-(6)]
    76       6.949197       6.949197       6.949197    6[6-(6,16),8-(40),8-(40)]
    77       1.990719       1.990719       1.990719    6[6-(6,16),8-(40),8-(40)]
    78         1.4927         1.4927         1.4927    6[6-(1,6),6-(8,8),16-(6)]
    79         2.0355         2.0355         2.0355    6[1-(0),6-(1,6),6-(6,16)]
    80        1.23487        1.23487        1.23487    6[1-(0),6-(1,6),6-(6,16)]
    81       0.291755       0.291755       0.291755    6[6-(1,6),6-(8,8),16-(6)]
    82      12.930853      12.930853      12.930853    6[6-(6,16),8-(40),8-(40)]
    83       2.272975       2.272975       2.272975    6[6-(6,16),8-(40),8-(40)]
    84        1.60126        1.60126        1.60126    6[6-(1,6),6-(8,8),16-(6)]
    85        1.83195        1.83195        1.83195    6[1-(0),6-(1,6),6-(6,16)]
    86        1.01775        1.01775        1.01775    6[1-(0),6-(1,6),6-(6,16)]
    87        0.21712        0.21712        0.21712    6[6-(1,6),6-(8,8),16-(6)]
    88      12.915926      12.915926      12.915926    6[6-(6,16),8-(40),8-(40)]
    89        3.86745        3.86745        3.86745    6[6-(6,16),8-(40),8-(40)]
    90       4.199915       4.199915       4.199915    6[6-(1,6),6-(8,8),16-(6)]
    91        5.44157        5.44157        5.44157    6[1-(0),6-(1,6),6-(6,16)]
    92        5.50942        5.50942        5.50942    6[1-(0),6-(1,6),6-(6,16)]
    93        4.23384        4.23384        4.23384    6[6-(1,6),6-(8,8),16-(6)]
    94        3.96244        3.96244        3.96244    6[6-(6,16),8-(40),8-(40)]
    95       2.192912       2.192912       2.192912    6[6-(6,16),8-(40),8-(40)]
    96       1.799382       1.799382       1.799382    6[6-(1,6),6-(8,8),16-(6)]
    97        2.15763        2.15763        2.15763    6[1-(0),6-(1,6),6-(6,16)]
    98        1.53341        1.53341        1.53341    6[1-(0),6-(1,6),6-(6,16)]
    99       0.704283       0.704283       0.704283    6[6-(1,6),6-(8,8),16-(6)]
   100      13.397661      13.397661      13.397661    6[6-(6,16),8-(40),8-(40)]
   101       2.488738       2.488738       2.488738    6[6-(6,16),8-(40),8-(40)]
   102        2.00836        2.00836        2.00836    6[6-(1,6),6-(8,8),16-(6)]
   103        2.34761        2.34761        2.34761    6[1-(0),6-(1,6),6-(6,16)]
   104        1.58769        1.58769        1.58769    6[1-(0),6-(1,6),6-(6,16)]
   105        0.74635        0.74635        0.74635    6[6-(1,6),6-(8,8),16-(6)]
   106      13.405803      13.405803      13.405803    6[6-(6,16),8-(40),8-(40)]
   107       4.794281       4.794281       4.794281    6[6-(6,16),8-(40),8-(40)]
   108         5.2923         5.2923         5.2923    6[6-(1,6),6-(8,8),16-(6)]
   109         4.7495         4.7495         4.7495    6[1-(0),6-(1,6),6-(6,16)]
   110        5.55013        5.55013        5.55013    6[1-(0),6-(1,6),6-(6,16)]
   111       6.493245       6.493245       6.493245    6[6-(1,6),6-(8,8),16-(6)]
   112       7.424147       7.424147       7.424147    6[6-(6,16),8-(40),8-(40)]
   113       4.512025       4.512025       4.512025    6[6-(6,16),8-(40),8-(40)]
   114        5.18374        5.18374        5.18374    6[6-(1,6),6-(8,8),16-(6)]
   115        4.95305        4.95305        4.95305    6[1-(0),6-(1,6),6-(6,16)]
   116        5.76725        5.76725        5.76725    6[1-(0),6-(1,6),6-(6,16)]
   117        6.56788        6.56788        6.56788    6[6-(1,6),6-(8,8),16-(6)]
   118       7.439074       7.439074       7.439074    6[6-(6,16),8-(40),8-(40)]
   119        2.91755        2.91755        2.91755    6[6-(6,16),8-(40),8-(40)]
   120       2.585085       2.585085       2.585085    6[6-(1,6),6-(8,8),16-(6)]
   121        1.34343        1.34343        1.34343    6[1-(0),6-(1,6),6-(6,16)]
   122        1.27558        1.27558        1.27558    6[1-(0),6-(1,6),6-(6,16)]
   123        2.55116        2.55116        2.55116    6[6-(1,6),6-(8,8),16-(6)]
   124        2.82256        2.82256        2.82256    6[6-(6,16),8-(40),8-(40)]
   125       8.977912       8.977912       8.977912    6[6-(6,16),8-(40),8-(40)]
   126       8.584382       8.584382       8.584382    6[6-(1,6),6-(8,8),16-(6)]
   127        8.94263        8.94263        8.94263    6[1-(0),6-(1,6),6-(6,16)]
   128        8.31841        8.31841        8.31841    6[1-(0),6-(1,6),6-(6,16)]
   129       7.489283       7.489283       7.489283    6[6-(1,6),6-(8,8),16-(6)]
   130       6.612661       6.612661       6.612661    6[6-(6,16),8-(40),8-(40)]
   131       9.273738       9.273738       9.273738    6[6-(6,16),8-(40),8-(40)]
   132        8.79336        8.79336        8.79336    6[6-(1,6),6-(8,8),16-(6)]
   133        9.13261        9.13261        9.13261    6[1-(0),6-(1,6),6-(6,16)]
   134        8.37269        8.37269        8.37269    6[1-(0),6-(1,6),6-(6,16)]
   135        7.53135        7.53135        7.53135    6[6-(1,6),6-(8,8),16-(6)]
   136       6.620803       6.620803       6.620803    6[6-(6,16),8-(40),8-(40)]
   137      11.579281      11.579281      11.579281    6[6-(6,16),8-(40),8-(40)]
   138        12.0773        12.0773        12.0773    6[6-(1,6),6-(8,8),16-(6)]
   139        11.5345        11.5345        11.5345    6[1-(0),6-(1,6),6-(6,16)]
   140       12.33513       12.33513       12.33513    6[1-(0),6-(1,6),6-(6,16)]
   141      13.278245      13.278245      13.278245    6[6-(1,6),6-(8,8),16-(6)]
   142       0.639147       0.639147       0.639147    6[6-(6,16),8-(40),8-(40)]
   143      11.297025      11.297025      11.297025    6[6-(6,16),8-(40),8-(40)]
   144       11.96874       11.96874       11.96874    6[6-(1,6),6-(8,8),16-(6)]
   145       11.73805       11.73805       11.73805    6[1-(0),6-(1,6),6-(6,16)]
   146       12.55225       12.55225       12.55225    6[1-(0),6-(1,6),6-(6,16)]
   147       13.35288       13.35288       13.35288    6[6-(1,6),6-(8,8),16-(6)]
   148       0.654074       0.654074       0.654074    6[6-(6,16),8-(40),8-(40)]
   149        9.70255        9.70255        9.70255    6[6-(6,16),8-(40),8-(40)]
   150       9.370085       9.370085       9.370085    6[6-(1,6),6-(8,8),16-(6)]
   151        8.12843        8.12843        8.12843    6[1-(0),6-(1,6),6-(6,16)]
   152        8.06058        8.06058        8.06058    6[1-(0),6-(1,6),6-(6,16)]
   153        9.33616        9.33616        9.33616    6[6-(1,6),6-(8,8),16-(6)]
   154        9.60756        9.60756        9.60756    6[6-(6,16),8-(40),8-(40)]
   155      11.377088      11.377088      11.377088    6[6-(6,16),8-(40),8-(40)]
   156      11.770618      11.770618      11.770618    6[6-(1,6),6-(8,8),16-(6)]
   157       11.41237       11.41237       11.41237    6[1-(0),6-(1,6),6-(6,16)]
   158       12.03659       12.03659       12.03659    6[1-(0),6-(1,6),6-(6,16)]
   159      12.865717      12.865717      12.865717    6[6-(1,6),6-(8,8),16-(6)]
   160       0.172339       0.172339       0.172339    6[6-(6,16),8-(40),8-(40)]
   161      11.081262      11.081262      11.081262    6[6-(6,16),8-(40),8-(40)]
   162       11.56164       11.56164       11.56164    6[6-(1,6),6-(8,8),16-(6)]
   163       11.22239       11.22239       11.22239    6[1-(0),6-(1,6),6-(6,16)]
   164       11.98231       11.98231       11.98231    6[1-(0),6-(1,6),6-(6,16)]
   165       12.82365       12.82365       12.82365    6[6-(1,6),6-(8,8),16-(6)]
   166       0.164197       0.164197       0.164197    6[6-(6,16),8-(40),8-(40)]
   167       8.775719       8.775719       8.775719    6[6-(6,16),8-(40),8-(40)]
   168         8.2777         8.2777         8.2777    6[6-(1,6),6-(8,8),16-(6)]
   169         8.8205         8.8205         8.8205    6[1-(0),6-(1,6),6-(6,16)]
   170        8.01987        8.01987        8.01987    6[1-(0),6-(1,6),6-(6,16)]
   171       7.076755       7.076755       7.076755    6[6-(1,6),6-(8,8),16-(6)]
   172       6.145853       6.145853       6.145853    6[6-(6,16),8-(40),8-(40)]
   173       9.057975       9.057975       9.057975    6[6-(6,16),8-(40),8-(40)]
   174        8.38626        8.38626        8.38626    6[6-(1,6),6-(8,8),16-(6)]
   175        8.61695        8.61695        8.61695    6[1-(0),6-(1,6),6-(6,16)]
   176        7.80275        7.80275        7.80275    6[1-(0),6-(1,6),6-(6,16)]
   177        7.00212        7.00212        7.00212    6[6-(1,6),6-(8,8),16-(6)]
   178       6.130926       6.130926       6.130926    6[6-(6,16),8-(40),8-(40)]
   179       10.65245       10.65245       10.65245    6[6-(6,16),8-(40),8-(40)]
   180      10.984915      10.984915      10.984915    6[6-(1,6),6-(8,8),16-(6)]
   181       12.22657       12.22657       12.22657    6[1-(0),6-(1,6),6-(6,16)]
   182       12.29442       12.29442       12.29442    6[1-(0),6-(1,6),6-(6,16)]
   183       11.01884       11.01884       11.01884    6[6-(1,6),6-(8,8),16-(6)]
   184       10.74744       10.74744       10.74744    6[6-(6,16),8-(40),8-(40)]
   185        6.18792        6.18792        6.18792    16[6-(6,6),6-(6,6)]
   186        5.93009        5.93009        5.93009    16[6-(6,6),6-(6,6)]
   187       0.293112       0.293112       0.293112    16[6-(6,6),6-(6,6)]
   188       0.388102       0.388102       0.388102    16[6-(6,6),6-(6,6)]
   189       3.081747       3.081747       3.081747    16[6-(6,6),6-(6,6)]
   190        0.59708        0.59708        0.59708    16[6-(6,6),6-(6,6)]
   191        0.85491        0.85491        0.85491    16[6-(6,6),6-(6,6)]
   192       6.491888       6.491888       6.491888    16[6-(6,6),6-(6,6)]
   193       6.396898       6.396898       6.396898    16[6-(6,6),6-(6,6)]
   194       3.703253       3.703253       3.703253    16[6-(6,6),6-(6,6)]
   195        7.38208        7.38208        7.38208    16[6-(6,6),6-(6,6)]
   196        7.63991        7.63991        7.63991    16[6-(6,6),6-(6,6)]
   197      13.276888      13.276888      13.276888    16[6-(6,6),6-(6,6)]
   198      13.181898      13.181898      13.181898    16[6-(6,6),6-(6,6)]
   199      10.488253      10.488253      10.488253    16[6-(6,6),6-(6,6)]
   200       12.97292       12.97292       12.97292    16[6-(6,6),6-(6,6)]
   201       12.71509       12.71509       12.71509    16[6-(6,6),6-(6,6)]
   202       7.078112       7.078112       7.078112    16[6-(6,6),6-(6,6)]
   203       7.173102       7.173102       7.173102    16[6-(6,6),6-(6,6)]
   204       9.866747       9.866747       9.866747    16[6-(6,6),6-(6,6)]
   205       4.929981       4.929981       4.929981    8[40-(8,8,8,8,8,8),40-(8,8,8,8,8,8),40-(8,8,8,8,8,8,8)]
   206        2.94469        2.94469        2.94469    8[40-(8,8,8,8,8,8),40-(8,8,8,8,8,8),40-(8,8,8,8,8,8,8)]
   207       1.062531       1.062531       1.062531    8[40-(8,8,8,8,8,8),40-(8,8,8,8,8,8),40-(8,8,8,8,8,8,8)]
   208       3.197092       3.197092       3.197092    8[40-(8,8,8,8,8,8),40-(8,8,8,8,8,8),40-(8,8,8,8,8,8,8)]
   209       4.020791       4.020791       4.020791    8[40-(8,8,8,8,8,8),40-(8,8,8,8,8,8),40-(8,8,8,8,8,8,8)]
   210       5.155243       5.155243       5.155243    8[40-(8,8,8,8,8,8),40-(8,8,8,8,8,8),40-(8,8,8,8,8,8,8)]
   211       3.615048       3.615048       3.615048    8[40-(8,8,8,8,8,8),40-(8,8,8,8,8,8),40-(8,8,8,8,8,8,8)]
   212       2.241764       2.241764       2.241764    8[40-(8,8,8,8,8,8),40-(8,8,8,8,8,8),40-(8,8,8,8,8,8,8)]
   213       3.418283       3.418283       3.418283    8[6-(6,8),40-(8,8,8,8,8,8,8)]
   214       4.707433       4.707433       4.707433    8[6-(6,8),40-(8,8,8,8,8,8)]
   215       7.662979       7.662979       7.662979    8[6-(6,8),40-(8,8,8,8,8,8,8)]
   216       7.011619       7.011619       7.011619    8[6-(6,8),40-(8,8,8,8,8,8)]
   217      12.364984      12.364984      12.364984    8[6-(6,8),40-(8,8,8,8,8,8,8)]
   218       12.67438       12.67438       12.67438    8[6-(6,8),40-(8,8,8,8,8,8)]
   219       3.712752       3.712752       3.712752    8[6-(6,8),40-(8,8,8,8,8,8,8)]
   220       5.271945       5.271945       5.271945    8[6-(6,8),40-(8,8,8,8,8,8)]
   221       2.690931       2.690931       2.690931    8[6-(6,8),40-(8,8,8,8,8,8)]
   222       4.872987       4.872987       4.872987    8[6-(6,8),40-(8,8,8,8,8,8)]
   223       4.943551       4.943551       4.943551    8[6-(6,8),40-(8,8,8,8,8,8)]
   224       2.787278       2.787278       2.787278    8[6-(6,8),40-(8,8,8,8,8,8)]
   225       6.926128       6.926128       6.926128    8[6-(6,8),40-(8,8,8,8,8,8)]
   226       7.699618       7.699618       7.699618    8[6-(6,8),40-(8,8,8,8,8,8,8)]
   227      12.900999      12.900999      12.900999    8[6-(6,8),40-(8,8,8,8,8,8)]
   228      12.419264      12.419264      12.419264    8[6-(6,8),40-(8,8,8,8,8,8,8)]
   229       1.388211       1.388211       1.388211    8[6-(6,8),40-(8,8,8,8,8,8)]
   230       2.997613       2.997613       2.997613    8[6-(6,8),40-(8,8,8,8,8,8,8)]
   231       1.773599       1.773599       1.773599    8[6-(6,8),40-(8,8,8,8,8,8)]
   232       3.179451       3.179451       3.179451    8[6-(6,8),40-(8,8,8,8,8,8,8)]
   233       1.855019       1.855019       1.855019    8[40-(8,8,8,8,8,8),40-(8,8,8,8,8,8),40-(8,8,8,8,8,8,8)]
   234        3.84031        3.84031        3.84031    8[40-(8,8,8,8,8,8),40-(8,8,8,8,8,8),40-(8,8,8,8,8,8,8)]
   235       5.722469       5.722469       5.722469    8[40-(8,8,8,8,8,8),40-(8,8,8,8,8,8),40-(8,8,8,8,8,8,8)]
   236       3.587908       3.587908       3.587908    8[40-(8,8,8,8,8,8),40-(8,8,8,8,8,8),40-(8,8,8,8,8,8,8)]
   237       2.764209       2.764209       2.764209    8[40-(8,8,8,8,8,8),40-(8,8,8,8,8,8),40-(8,8,8,8,8,8,8)]
   238       1.629757       1.629757       1.629757    8[40-(8,8,8,8,8,8),40-(8,8,8,8,8,8),40-(8,8,8,8,8,8,8)]
   239       3.169952       3.169952       3.169952    8[40-(8,8,8,8,8,8),40-(8,8,8,8,8,8),40-(8,8,8,8,8,8,8)]
   240       4.543236       4.543236       4.543236    8[40-(8,8,8,8,8,8),40-(8,8,8,8,8,8),40-(8,8,8,8,8,8,8)]
   241       3.366717       3.366717       3.366717    8[6-(6,8),40-(8,8,8,8,8,8,8)]
   242       2.077567       2.077567       2.077567    8[6-(6,8),40-(8,8,8,8,8,8)]
   243      12.692021      12.692021      12.692021    8[6-(6,8),40-(8,8,8,8,8,8,8)]
   244      13.343381      13.343381      13.343381    8[6-(6,8),40-(8,8,8,8,8,8)]
   245       7.990016       7.990016       7.990016    8[6-(6,8),40-(8,8,8,8,8,8,8)]
   246        7.68062        7.68062        7.68062    8[6-(6,8),40-(8,8,8,8,8,8)]
   247       3.072248       3.072248       3.072248    8[6-(6,8),40-(8,8,8,8,8,8,8)]
   248       1.513055       1.513055       1.513055    8[6-(6,8),40-(8,8,8,8,8,8)]
   249       4.094069       4.094069       4.094069    8[6-(6,8),40-(8,8,8,8,8,8)]
   250       1.912013       1.912013       1.912013    8[6-(6,8),40-(8,8,8,8,8,8)]
   251       1.841449       1.841449       1.841449    8[6-(6,8),40-(8,8,8,8,8,8)]
   252       3.997722       3.997722       3.997722    8[6-(6,8),40-(8,8,8,8,8,8)]
   253      13.428872      13.428872      13.428872    8[6-(6,8),40-(8,8,8,8,8,8)]
   254      12.655382      12.655382      12.655382    8[6-(6,8),40-(8,8,8,8,8,8,8)]
   255       7.454001       7.454001       7.454001    8[6-(6,8),40-(8,8,8,8,8,8)]
   256       7.935736       7.935736       7.935736    8[6-(6,8),40-(8,8,8,8,8,8,8)]
   257       5.396789       5.396789       5.396789    8[6-(6,8),40-(8,8,8,8,8,8)]
   258       3.787387       3.787387       3.787387    8[6-(6,8),40-(8,8,8,8,8,8,8)]
   259       5.011401       5.011401       5.011401    8[6-(6,8),40-(8,8,8,8,8,8)]
   260       3.605549       3.605549       3.605549    8[6-(6,8),40-(8,8,8,8,8,8,8)]
   261       8.640019       8.640019       8.640019    8[40-(8,8,8,8,8,8),40-(8,8,8,8,8,8),40-(8,8,8,8,8,8,8)]
   262       10.62531       10.62531       10.62531    8[40-(8,8,8,8,8,8),40-(8,8,8,8,8,8),40-(8,8,8,8,8,8,8)]
   263      12.507469      12.507469      12.507469    8[40-(8,8,8,8,8,8),40-(8,8,8,8,8,8),40-(8,8,8,8,8,8,8)]
   264      10.372908      10.372908      10.372908    8[40-(8,8,8,8,8,8),40-(8,8,8,8,8,8),40-(8,8,8,8,8,8,8)]
   265       9.549209       9.549209       9.549209    8[40-(8,8,8,8,8,8),40-(8,8,8,8,8,8),40-(8,8,8,8,8,8,8)]
   266       8.414757       8.414757       8.414757    8[40-(8,8,8,8,8,8),40-(8,8,8,8,8,8),40-(8,8,8,8,8,8,8)]
   267       9.954952       9.954952       9.954952    8[40-(8,8,8,8,8,8),40-(8,8,8,8,8,8),40-(8,8,8,8,8,8,8)]
   268      11.328236      11.328236      11.328236    8[40-(8,8,8,8,8,8),40-(8,8,8,8,8,8),40-(8,8,8,8,8,8,8)]
   269      10.151717      10.151717      10.151717    8[6-(6,8),40-(8,8,8,8,8,8,8)]
   270       8.862567       8.862567       8.862567    8[6-(6,8),40-(8,8,8,8,8,8)]
   271       5.907021       5.907021       5.907021    8[6-(6,8),40-(8,8,8,8,8,8,8)]
   272       6.558381       6.558381       6.558381    8[6-(6,8),40-(8,8,8,8,8,8)]
   273       1.205016       1.205016       1.205016    8[6-(6,8),40-(8,8,8,8,8,8,8)]
   274        0.89562        0.89562        0.89562    8[6-(6,8),40-(8,8,8,8,8,8)]
   275       9.857248       9.857248       9.857248    8[6-(6,8),40-(8,8,8,8,8,8,8)]
   276       8.298055       8.298055       8.298055    8[6-(6,8),40-(8,8,8,8,8,8)]
   277      10.879069      10.879069      10.879069    8[6-(6,8),40-(8,8,8,8,8,8)]
   278       8.697013       8.697013       8.697013    8[6-(6,8),40-(8,8,8,8,8,8)]
   279       8.626449       8.626449       8.626449    8[6-(6,8),40-(8,8,8,8,8,8)]
   280      10.782722      10.782722      10.782722    8[6-(6,8),40-(8,8,8,8,8,8)]
   281       6.643872       6.643872       6.643872    8[6-(6,8),40-(8,8,8,8,8,8)]
   282       5.870382       5.870382       5.870382    8[6-(6,8),40-(8,8,8,8,8,8,8)]
   283       0.669001       0.669001       0.669001    8[6-(6,8),40-(8,8,8,8,8,8)]
   284       1.150736       1.150736       1.150736    8[6-(6,8),40-(8,8,8,8,8,8,8)]
   285      12.181789      12.181789      12.181789    8[6-(6,8),40-(8,8,8,8,8,8)]
   286      10.572387      10.572387      10.572387    8[6-(6,8),40-(8,8,8,8,8,8,8)]
   287      11.796401      11.796401      11.796401    8[6-(6,8),40-(8,8,8,8,8,8)]
   288      10.390549      10.390549      10.390549    8[6-(6,8),40-(8,8,8,8,8,8,8)]
   289      11.714981      11.714981      11.714981    8[40-(8,8,8,8,8,8),40-(8,8,8,8,8,8),40-(8,8,8,8,8,8,8)]
   290        9.72969        9.72969        9.72969    8[40-(8,8,8,8,8,8),40-(8,8,8,8,8,8),40-(8,8,8,8,8,8,8)]
   291       7.847531       7.847531       7.847531    8[40-(8,8,8,8,8,8),40-(8,8,8,8,8,8),40-(8,8,8,8,8,8,8)]
   292       9.982092       9.982092       9.982092    8[40-(8,8,8,8,8,8),40-(8,8,8,8,8,8),40-(8,8,8,8,8,8,8)]
   293      10.805791      10.805791      10.805791    8[40-(8,8,8,8,8,8),40-(8,8,8,8,8,8),40-(8,8,8,8,8,8,8)]
   294      11.940243      11.940243      11.940243    8[40-(8,8,8,8,8,8),40-(8,8,8,8,8,8),40-(8,8,8,8,8,8,8)]
   295      10.400048      10.400048      10.400048    8[40-(8,8,8,8,8,8),40-(8,8,8,8,8,8),40-(8,8,8,8,8,8,8)]
   296       9.026764       9.026764       9.026764    8[40-(8,8,8,8,8,8),40-(8,8,8,8,8,8),40-(8,8,8,8,8,8,8)]
   297      10.203283      10.203283      10.203283    8[6-(6,8),40-(8,8,8,8,8,8,8)]
   298      11.492433      11.492433      11.492433    8[6-(6,8),40-(8,8,8,8,8,8)]
   299       0.877979       0.877979       0.877979    8[6-(6,8),40-(8,8,8,8,8,8,8)]
   300       0.226619       0.226619       0.226619    8[6-(6,8),40-(8,8,8,8,8,8)]
   301       5.579984       5.579984       5.579984    8[6-(6,8),40-(8,8,8,8,8,8,8)]
   302        5.88938        5.88938        5.88938    8[6-(6,8),40-(8,8,8,8,8,8)]
   303      10.497752      10.497752      10.497752    8[6-(6,8),40-(8,8,8,8,8,8,8)]
   304      12.056945      12.056945      12.056945    8[6-(6,8),40-(8,8,8,8,8,8)]
   305       9.475931       9.475931       9.475931    8[6-(6,8),40-(8,8,8,8,8,8)]
   306      11.657987      11.657987      11.657987    8[6-(6,8),40-(8,8,8,8,8,8)]
   307      11.728551      11.728551      11.728551    8[6-(6,8),40-(8,8,8,8,8,8)]
   308       9.572278       9.572278       9.572278    8[6-(6,8),40-(8,8,8,8,8,8)]
   309       0.141128       0.141128       0.141128    8[6-(6,8),40-(8,8,8,8,8,8)]
   310       0.914618       0.914618       0.914618    8[6-(6,8),40-(8,8,8,8,8,8,8)]
   311       6.115999       6.115999       6.115999    8[6-(6,8),40-(8,8,8,8,8,8)]
   312       5.634264       5.634264       5.634264    8[6-(6,8),40-(8,8,8,8,8,8,8)]
   313       8.173211       8.173211       8.173211    8[6-(6,8),40-(8,8,8,8,8,8)]
   314       9.782613       9.782613       9.782613    8[6-(6,8),40-(8,8,8,8,8,8,8)]
   315       8.558599       8.558599       8.558599    8[6-(6,8),40-(8,8,8,8,8,8)]
   316       9.964451       9.964451       9.964451    8[6-(6,8),40-(8,8,8,8,8,8,8)]
