# Supplementary material for: A collection of forcefield precursors for metal–organic frameworks
Source: RSC Adv. 2019 Nov 13;9(63):36492–507. doi: 10.1039/c9ra07327b (PMC9075174; doi:10.1039/c9ra07327b)
Supplement: RA-009-C9RA07327B-s2866 [file RA-009-C9RA07327B-s2866.txt]

XIDBUJ_clean

11.721000    0.000000    0.000000
-4.387276    14.296569    0.000000
-4.387276    -3.103208    13.955715

     1       4.342678       4.342678       4.342678    30[7-(6,6),7-(6,6),8-(6),8-(6),8-(6),8-(6)]
     2       4.342678       4.342678       4.342678    30[7-(6,6),7-(6,6),8-(6),8-(6),8-(6),8-(6)]
     3       -1.39623       -1.39623       -1.39623    30[7-(6,6),7-(6,6),8-(6),8-(6),8-(6),8-(6)]
     4       -1.39623       -1.39623       -1.39623    30[7-(6,6),7-(6,6),8-(6),8-(6),8-(6),8-(6)]
     5      -4.541432      -4.541432      -4.541432    1[6-(6,7)]
     6       -2.38503       -2.38503       -2.38503    1[6-(6,6)]
     7       0.566908       0.566908       0.566908    1[6-(6,6)]
     8       -5.91383       -5.91383       -5.91383    1[6-(6,7)]
     9      -0.401995      -0.401995      -0.401995    1[6-(6,6)]
    10       6.216074       6.216074       6.216074    1[6-(6,6)]
    11       5.767006       5.767006       5.767006    1[6-(6,7)]
    12       5.777855       5.777855       5.777855    1[6-(6,6)]
    13       2.694072       2.694072       2.694072    1[6-(6,6)]
    14       2.803937       2.803937       2.803937    1[6-(6,7)]
    15      -4.541432      -4.541432      -4.541432    1[6-(6,7)]
    16       -2.38503       -2.38503       -2.38503    1[6-(6,6)]
    17       0.566908       0.566908       0.566908    1[6-(6,6)]
    18       -5.91383       -5.91383       -5.91383    1[6-(6,7)]
    19      -0.401995      -0.401995      -0.401995    1[6-(6,6)]
    20       6.216074       6.216074       6.216074    1[6-(6,6)]
    21       5.767006       5.767006       5.767006    1[6-(6,7)]
    22       5.777855       5.777855       5.777855    1[6-(6,6)]
    23       2.694072       2.694072       2.694072    1[6-(6,6)]
    24       2.803937       2.803937       2.803937    1[6-(6,7)]
    25        7.48788        7.48788        7.48788    1[6-(6,7)]
    26       5.331478       5.331478       5.331478    1[6-(6,6)]
    27        2.37954        2.37954        2.37954    1[6-(6,6)]
    28       8.860278       8.860278       8.860278    1[6-(6,7)]
    29       3.348443       3.348443       3.348443    1[6-(6,6)]
    30      -3.269626      -3.269626      -3.269626    1[6-(6,6)]
    31      -2.820558      -2.820558      -2.820558    1[6-(6,7)]
    32      -2.831407      -2.831407      -2.831407    1[6-(6,6)]
    33       0.252376       0.252376       0.252376    1[6-(6,6)]
    34       0.142511       0.142511       0.142511    1[6-(6,7)]
    35        7.48788        7.48788        7.48788    1[6-(6,7)]
    36       5.331478       5.331478       5.331478    1[6-(6,6)]
    37        2.37954        2.37954        2.37954    1[6-(6,6)]
    38       8.860278       8.860278       8.860278    1[6-(6,7)]
    39       3.348443       3.348443       3.348443    1[6-(6,6)]
    40      -3.269626      -3.269626      -3.269626    1[6-(6,6)]
    41      -2.820558      -2.820558      -2.820558    1[6-(6,7)]
    42      -2.831407      -2.831407      -2.831407    1[6-(6,6)]
    43       0.252376       0.252376       0.252376    1[6-(6,6)]
    44       0.142511       0.142511       0.142511    1[6-(6,7)]
    45      -4.393566      -4.393566      -4.393566    6[1-(0),6-(1,6),7-(6,30)]
    46      -3.090705      -3.090705      -3.090705    6[1-(0),6-(1,7),6-(6,6)]
    47      -2.841086      -2.841086      -2.841086    6[6-(1,6),6-(1,6),6-(6,7)]
    48      -3.936293      -3.936293      -3.936293    6[1-(0),6-(1,7),6-(6,6)]
    49      -5.193199      -5.193199      -5.193199    6[1-(0),6-(1,6),7-(6,30)]
    50      -1.461961      -1.461961      -1.461961    6[6-(1,6),6-(6,6),7-(6)]
    51      -0.320689      -0.320689      -0.320689    6[1-(0),6-(6,6),6-(6,7)]
    52       0.924842       0.924842       0.924842    6[6-(1,6),6-(1,6),6-(8,8)]
    53       5.388522       5.388522       5.388522    6[1-(0),6-(6,6),6-(6,7)]
    54       4.214078       4.214078       4.214078    6[6-(1,6),6-(6,6),7-(6)]
    55       5.151929       5.151929       5.151929    6[1-(0),6-(1,6),7-(6,30)]
    56       5.160845       5.160845       5.160845    6[1-(0),6-(1,7),6-(6,6)]
    57       4.236618       4.236618       4.236618    6[6-(1,6),6-(1,6),6-(6,7)]
    58       3.342231       3.342231       3.342231    6[1-(0),6-(1,7),6-(6,6)]
    59       3.405402       3.405402       3.405402    6[1-(0),6-(1,6),7-(6,30)]
    60       2.186815       2.186815       2.186815    6[6-(6,6),8-(30),8-(30)]
    61      -4.393566      -4.393566      -4.393566    6[1-(0),6-(1,6),7-(6,30)]
    62      -3.090705      -3.090705      -3.090705    6[1-(0),6-(1,7),6-(6,6)]
    63      -2.841086      -2.841086      -2.841086    6[6-(1,6),6-(1,6),6-(6,7)]
    64      -3.936293      -3.936293      -3.936293    6[1-(0),6-(1,7),6-(6,6)]
    65      -5.193199      -5.193199      -5.193199    6[1-(0),6-(1,6),7-(6,30)]
    66      -1.461961      -1.461961      -1.461961    6[6-(1,6),6-(6,6),7-(6)]
    67      -0.320689      -0.320689      -0.320689    6[1-(0),6-(6,6),6-(6,7)]
    68       0.924842       0.924842       0.924842    6[6-(1,6),6-(1,6),6-(8,8)]
    69       5.388522       5.388522       5.388522    6[1-(0),6-(6,6),6-(6,7)]
    70       4.214078       4.214078       4.214078    6[6-(1,6),6-(6,6),7-(6)]
    71       5.151929       5.151929       5.151929    6[1-(0),6-(1,6),7-(6,30)]
    72       5.160845       5.160845       5.160845    6[1-(0),6-(1,7),6-(6,6)]
    73       4.236618       4.236618       4.236618    6[6-(1,6),6-(1,6),6-(6,7)]
    74       3.342231       3.342231       3.342231    6[1-(0),6-(1,7),6-(6,6)]
    75       3.405402       3.405402       3.405402    6[1-(0),6-(1,6),7-(6,30)]
    76       2.186815       2.186815       2.186815    6[6-(6,6),8-(30),8-(30)]
    77       4.311631       4.311631       4.311631    6[6-(8,8),8-(30),8-(30)]
    78       4.527083       4.527083       4.527083    6[6-(8,8),8-(30),8-(30)]
    79       7.340014       7.340014       7.340014    6[1-(0),6-(1,6),7-(6,30)]
    80       6.037153       6.037153       6.037153    6[1-(0),6-(1,7),6-(6,6)]
    81       5.787534       5.787534       5.787534    6[6-(1,6),6-(1,6),6-(6,7)]
    82       6.882741       6.882741       6.882741    6[1-(0),6-(1,7),6-(6,6)]
    83       8.139647       8.139647       8.139647    6[1-(0),6-(1,6),7-(6,30)]
    84       4.408409       4.408409       4.408409    6[6-(1,6),6-(6,6),7-(6)]
    85       3.267137       3.267137       3.267137    6[1-(0),6-(6,6),6-(6,7)]
    86       2.021606       2.021606       2.021606    6[6-(1,6),6-(1,6),6-(8,8)]
    87      -2.442074      -2.442074      -2.442074    6[1-(0),6-(6,6),6-(6,7)]
    88       -1.26763       -1.26763       -1.26763    6[6-(1,6),6-(6,6),7-(6)]
    89      -2.205481      -2.205481      -2.205481    6[1-(0),6-(1,6),7-(6,30)]
    90      -2.214397      -2.214397      -2.214397    6[1-(0),6-(1,7),6-(6,6)]
    91       -1.29017       -1.29017       -1.29017    6[6-(1,6),6-(1,6),6-(6,7)]
    92      -0.395783      -0.395783      -0.395783    6[1-(0),6-(1,7),6-(6,6)]
    93      -0.458954      -0.458954      -0.458954    6[1-(0),6-(1,6),7-(6,30)]
    94       0.759633       0.759633       0.759633    6[6-(6,6),8-(30),8-(30)]
    95       7.340014       7.340014       7.340014    6[1-(0),6-(1,6),7-(6,30)]
    96       6.037153       6.037153       6.037153    6[1-(0),6-(1,7),6-(6,6)]
    97       5.787534       5.787534       5.787534    6[6-(1,6),6-(1,6),6-(6,7)]
    98       6.882741       6.882741       6.882741    6[1-(0),6-(1,7),6-(6,6)]
    99       8.139647       8.139647       8.139647    6[1-(0),6-(1,6),7-(6,30)]
   100       4.408409       4.408409       4.408409    6[6-(1,6),6-(6,6),7-(6)]
   101       3.267137       3.267137       3.267137    6[1-(0),6-(6,6),6-(6,7)]
   102       2.021606       2.021606       2.021606    6[6-(1,6),6-(1,6),6-(8,8)]
   103      -2.442074      -2.442074      -2.442074    6[1-(0),6-(6,6),6-(6,7)]
   104       -1.26763       -1.26763       -1.26763    6[6-(1,6),6-(6,6),7-(6)]
   105      -2.205481      -2.205481      -2.205481    6[1-(0),6-(1,6),7-(6,30)]
   106      -2.214397      -2.214397      -2.214397    6[1-(0),6-(1,7),6-(6,6)]
   107       -1.29017       -1.29017       -1.29017    6[6-(1,6),6-(1,6),6-(6,7)]
   108      -0.395783      -0.395783      -0.395783    6[1-(0),6-(1,7),6-(6,6)]
   109      -0.458954      -0.458954      -0.458954    6[1-(0),6-(1,6),7-(6,30)]
   110       0.759633       0.759633       0.759633    6[6-(6,6),8-(30),8-(30)]
   111      -1.365183      -1.365183      -1.365183    6[6-(8,8),8-(30),8-(30)]
   112      -1.580635      -1.580635      -1.580635    6[6-(8,8),8-(30),8-(30)]
   113      -5.441425      -5.441425      -5.441425    7[6-(1,6),6-(1,6),30-(7,8,8,8,8)]
   114       2.999323       2.999323       2.999323    7[6-(6,6),6-(6,6)]
   115       4.299448       4.299448       4.299448    7[6-(1,6),6-(1,6),30-(7,8,8,8,8)]
   116      -5.441425      -5.441425      -5.441425    7[6-(1,6),6-(1,6),30-(7,8,8,8,8)]
   117       2.999323       2.999323       2.999323    7[6-(6,6),6-(6,6)]
   118       4.299448       4.299448       4.299448    7[6-(1,6),6-(1,6),30-(7,8,8,8,8)]
   119       8.387873       8.387873       8.387873    7[6-(1,6),6-(1,6),30-(7,8,8,8,8)]
   120      -0.052875      -0.052875      -0.052875    7[6-(6,6),6-(6,6)]
   121         -1.353         -1.353         -1.353    7[6-(1,6),6-(1,6),30-(7,8,8,8,8)]
   122       8.387873       8.387873       8.387873    7[6-(1,6),6-(1,6),30-(7,8,8,8,8)]
   123      -0.052875      -0.052875      -0.052875    7[6-(6,6),6-(6,6)]
   124         -1.353         -1.353         -1.353    7[6-(1,6),6-(1,6),30-(7,8,8,8,8)]
   125       2.085985       2.085985       2.085985    8[6-(6,8),30-(7,7,8,8,8)]
   126       3.283236       3.283236       3.283236    8[6-(6,8),30-(7,7,8,8,8)]
   127       4.237617       4.237617       4.237617    8[6-(6,8),30-(7,7,8,8,8)]
   128       4.611689       4.611689       4.611689    8[6-(6,8),30-(7,7,8,8,8)]
   129       2.085985       2.085985       2.085985    8[6-(6,8),30-(7,7,8,8,8)]
   130       3.283236       3.283236       3.283236    8[6-(6,8),30-(7,7,8,8,8)]
   131       4.237617       4.237617       4.237617    8[6-(6,8),30-(7,7,8,8,8)]
   132       4.611689       4.611689       4.611689    8[6-(6,8),30-(7,7,8,8,8)]
   133       0.860463       0.860463       0.860463    8[6-(6,8),30-(7,7,8,8,8)]
   134      -0.336788      -0.336788      -0.336788    8[6-(6,8),30-(7,7,8,8,8)]
   135      -1.291169      -1.291169      -1.291169    8[6-(6,8),30-(7,7,8,8,8)]
   136      -1.665241      -1.665241      -1.665241    8[6-(6,8),30-(7,7,8,8,8)]
   137       0.860463       0.860463       0.860463    8[6-(6,8),30-(7,7,8,8,8)]
   138      -0.336788      -0.336788      -0.336788    8[6-(6,8),30-(7,7,8,8,8)]
   139      -1.291169      -1.291169      -1.291169    8[6-(6,8),30-(7,7,8,8,8)]
   140      -1.665241      -1.665241      -1.665241    8[6-(6,8),30-(7,7,8,8,8)]
