# Supplementary material for: A collection of forcefield precursors for metal–organic frameworks
Source: RSC Adv. 2019 Nov 13;9(63):36492–507. doi: 10.1039/c9ra07327b (PMC9075174; doi:10.1039/c9ra07327b)
Supplement: RA-009-C9RA07327B-s2867 [file RA-009-C9RA07327B-s2867.txt]

XIFHIF_clean

8.585100    0.000000    0.000000
0.000000    15.411800    0.000000
0.000000    0.000000    28.046700

     1       0.442991       0.442991       0.442991    65[8-(6),8-(6),8-(6),8-(6),8-(6),8-(6)]
     2       3.849559       3.849559       3.849559    65[8-(6),8-(6),8-(6),8-(6),8-(6),8-(6)]
     3       8.142109       8.142109       8.142109    65[8-(6),8-(6),8-(6),8-(6),8-(6),8-(6)]
     4       4.735541       4.735541       4.735541    65[8-(6),8-(6),8-(6),8-(6),8-(6),8-(6)]
     5       8.142109       8.142109       8.142109    65[8-(6),8-(6),8-(6),8-(6),8-(6),8-(6)]
     6       4.735541       4.735541       4.735541    65[8-(6),8-(6),8-(6),8-(6),8-(6),8-(6)]
     7       0.442991       0.442991       0.442991    65[8-(6),8-(6),8-(6),8-(6),8-(6),8-(6)]
     8       3.849559       3.849559       3.849559    65[8-(6),8-(6),8-(6),8-(6),8-(6),8-(6)]
     9       7.845064       7.845064       7.845064    1[6-(6,6)]
    10       7.591804       7.591804       7.591804    1[6-(6,6)]
    11       5.636977       5.636977       5.636977    1[6-(6,6)]
    12       5.032586       5.032586       5.032586    1[6-(6,6)]
    13       5.285846       5.285846       5.285846    1[6-(6,6)]
    14       7.240673       7.240673       7.240673    1[6-(6,6)]
    15       0.740036       0.740036       0.740036    1[6-(6,6)]
    16       0.993296       0.993296       0.993296    1[6-(6,6)]
    17       2.948123       2.948123       2.948123    1[6-(6,6)]
    18       3.552514       3.552514       3.552514    1[6-(6,6)]
    19       3.299254       3.299254       3.299254    1[6-(6,6)]
    20       1.344427       1.344427       1.344427    1[6-(6,6)]
    21       0.740036       0.740036       0.740036    1[6-(6,6)]
    22       0.993296       0.993296       0.993296    1[6-(6,6)]
    23       2.948123       2.948123       2.948123    1[6-(6,6)]
    24       3.552514       3.552514       3.552514    1[6-(6,6)]
    25       3.299254       3.299254       3.299254    1[6-(6,6)]
    26       1.344427       1.344427       1.344427    1[6-(6,6)]
    27       7.845064       7.845064       7.845064    1[6-(6,6)]
    28       7.591804       7.591804       7.591804    1[6-(6,6)]
    29       5.636977       5.636977       5.636977    1[6-(6,6)]
    30       5.032586       5.032586       5.032586    1[6-(6,6)]
    31       5.285846       5.285846       5.285846    1[6-(6,6)]
    32       7.240673       7.240673       7.240673    1[6-(6,6)]
    33       1.269736       1.269736       1.269736    6[6-(6,8),8-(65),8-(65)]
    34       1.750502       1.750502       1.750502    6[6-(6,8),8-(65),8-(65)]
    35       0.879114       0.879114       0.879114    6[6-(1,6),6-(8,8),8-(6)]
    36       8.472635       8.472635       8.472635    6[1-(0),6-(1,6),6-(6,8)]
    37       8.329264       8.329264       8.329264    6[1-(0),6-(1,6),6-(6,8)]
    38       7.315364       7.315364       7.315364    6[6-(6,8),8-(65),8-(65)]
    39       6.919591       6.919591       6.919591    6[6-(1,6),6-(8,8),8-(6)]
    40        6.10744        6.10744        6.10744    6[1-(0),6-(1,6),6-(6,8)]
    41       1.116922       1.116922       1.116922    6[6-(1,6),6-(8,8),8-(6)]
    42       3.022814       3.022814       3.022814    6[6-(6,8),8-(65),8-(65)]
    43       2.542048       2.542048       2.542048    6[6-(6,8),8-(65),8-(65)]
    44       3.413436       3.413436       3.413436    6[6-(1,6),6-(8,8),8-(6)]
    45       4.405015       4.405015       4.405015    6[1-(0),6-(1,6),6-(6,8)]
    46       4.548386       4.548386       4.548386    6[1-(0),6-(1,6),6-(6,8)]
    47       5.562286       5.562286       5.562286    6[6-(6,8),8-(65),8-(65)]
    48       5.958059       5.958059       5.958059    6[6-(1,6),6-(8,8),8-(6)]
    49        6.77021        6.77021        6.77021    6[1-(0),6-(1,6),6-(6,8)]
    50       3.175628       3.175628       3.175628    6[6-(1,6),6-(8,8),8-(6)]
    51       7.315364       7.315364       7.315364    6[6-(6,8),8-(65),8-(65)]
    52       6.834598       6.834598       6.834598    6[6-(6,8),8-(65),8-(65)]
    53       7.705986       7.705986       7.705986    6[6-(1,6),6-(8,8),8-(6)]
    54       0.112465       0.112465       0.112465    6[1-(0),6-(1,6),6-(6,8)]
    55       0.255836       0.255836       0.255836    6[1-(0),6-(1,6),6-(6,8)]
    56       1.269736       1.269736       1.269736    6[6-(6,8),8-(65),8-(65)]
    57       1.665509       1.665509       1.665509    6[6-(1,6),6-(8,8),8-(6)]
    58        2.47766        2.47766        2.47766    6[1-(0),6-(1,6),6-(6,8)]
    59       7.468178       7.468178       7.468178    6[6-(1,6),6-(8,8),8-(6)]
    60       5.562286       5.562286       5.562286    6[6-(6,8),8-(65),8-(65)]
    61       6.043052       6.043052       6.043052    6[6-(6,8),8-(65),8-(65)]
    62       5.171664       5.171664       5.171664    6[6-(1,6),6-(8,8),8-(6)]
    63       4.180085       4.180085       4.180085    6[1-(0),6-(1,6),6-(6,8)]
    64       4.036714       4.036714       4.036714    6[1-(0),6-(1,6),6-(6,8)]
    65       3.022814       3.022814       3.022814    6[6-(6,8),8-(65),8-(65)]
    66       2.627041       2.627041       2.627041    6[6-(1,6),6-(8,8),8-(6)]
    67        1.81489        1.81489        1.81489    6[1-(0),6-(1,6),6-(6,8)]
    68       5.409472       5.409472       5.409472    6[6-(1,6),6-(8,8),8-(6)]
    69       7.315364       7.315364       7.315364    6[6-(6,8),8-(65),8-(65)]
    70       6.834598       6.834598       6.834598    6[6-(6,8),8-(65),8-(65)]
    71       7.705986       7.705986       7.705986    6[6-(1,6),6-(8,8),8-(6)]
    72       0.112465       0.112465       0.112465    6[1-(0),6-(1,6),6-(6,8)]
    73       0.255836       0.255836       0.255836    6[1-(0),6-(1,6),6-(6,8)]
    74       1.269736       1.269736       1.269736    6[6-(6,8),8-(65),8-(65)]
    75       1.665509       1.665509       1.665509    6[6-(1,6),6-(8,8),8-(6)]
    76        2.47766        2.47766        2.47766    6[1-(0),6-(1,6),6-(6,8)]
    77       7.468178       7.468178       7.468178    6[6-(1,6),6-(8,8),8-(6)]
    78       5.562286       5.562286       5.562286    6[6-(6,8),8-(65),8-(65)]
    79       6.043052       6.043052       6.043052    6[6-(6,8),8-(65),8-(65)]
    80       5.171664       5.171664       5.171664    6[6-(1,6),6-(8,8),8-(6)]
    81       4.180085       4.180085       4.180085    6[1-(0),6-(1,6),6-(6,8)]
    82       4.036714       4.036714       4.036714    6[1-(0),6-(1,6),6-(6,8)]
    83       3.022814       3.022814       3.022814    6[6-(6,8),8-(65),8-(65)]
    84       2.627041       2.627041       2.627041    6[6-(1,6),6-(8,8),8-(6)]
    85        1.81489        1.81489        1.81489    6[1-(0),6-(1,6),6-(6,8)]
    86       5.409472       5.409472       5.409472    6[6-(1,6),6-(8,8),8-(6)]
    87       1.269736       1.269736       1.269736    6[6-(6,8),8-(65),8-(65)]
    88       1.750502       1.750502       1.750502    6[6-(6,8),8-(65),8-(65)]
    89       0.879114       0.879114       0.879114    6[6-(1,6),6-(8,8),8-(6)]
    90       8.472635       8.472635       8.472635    6[1-(0),6-(1,6),6-(6,8)]
    91       8.329264       8.329264       8.329264    6[1-(0),6-(1,6),6-(6,8)]
    92       7.315364       7.315364       7.315364    6[6-(6,8),8-(65),8-(65)]
    93       6.919591       6.919591       6.919591    6[6-(1,6),6-(8,8),8-(6)]
    94        6.10744        6.10744        6.10744    6[1-(0),6-(1,6),6-(6,8)]
    95       1.116922       1.116922       1.116922    6[6-(1,6),6-(8,8),8-(6)]
    96       3.022814       3.022814       3.022814    6[6-(6,8),8-(65),8-(65)]
    97       2.542048       2.542048       2.542048    6[6-(6,8),8-(65),8-(65)]
    98       3.413436       3.413436       3.413436    6[6-(1,6),6-(8,8),8-(6)]
    99       4.405015       4.405015       4.405015    6[1-(0),6-(1,6),6-(6,8)]
   100       4.548386       4.548386       4.548386    6[1-(0),6-(1,6),6-(6,8)]
   101       5.562286       5.562286       5.562286    6[6-(6,8),8-(65),8-(65)]
   102       5.958059       5.958059       5.958059    6[6-(1,6),6-(8,8),8-(6)]
   103        6.77021        6.77021        6.77021    6[1-(0),6-(1,6),6-(6,8)]
   104       3.175628       3.175628       3.175628    6[6-(1,6),6-(8,8),8-(6)]
   105       2.443319       2.443319       2.443319    8[6-(6,8),65-(8,8,8,8,8)]
   106       0.375169       0.375169       0.375169    8[6-(6,8),65-(8,8,8,8,8)]
   107       1.754794       1.754794       1.754794    8[6-(6,6),6-(6,6)]
   108       1.067986       1.067986       1.067986    8[6-(6,8),65-(8,8,8,8,8)]
   109       2.891462       2.891462       2.891462    8[6-(6,8),65-(8,8,8,8,8)]
   110       8.157562       8.157562       8.157562    8[6-(6,8),65-(8,8,8,8,8)]
   111       6.809701       6.809701       6.809701    8[6-(6,8),65-(8,8,8,8,8)]
   112       1.849231       1.849231       1.849231    8[6-(6,8),65-(8,8,8,8,8)]
   113       3.917381       3.917381       3.917381    8[6-(6,8),65-(8,8,8,8,8)]
   114       2.537756       2.537756       2.537756    8[6-(6,6),6-(6,6)]
   115       3.224564       3.224564       3.224564    8[6-(6,8),65-(8,8,8,8,8)]
   116       1.401088       1.401088       1.401088    8[6-(6,8),65-(8,8,8,8,8)]
   117       4.720088       4.720088       4.720088    8[6-(6,8),65-(8,8,8,8,8)]
   118       6.067949       6.067949       6.067949    8[6-(6,8),65-(8,8,8,8,8)]
   119       6.141781       6.141781       6.141781    8[6-(6,8),65-(8,8,8,8,8)]
   120       8.209931       8.209931       8.209931    8[6-(6,8),65-(8,8,8,8,8)]
   121       6.830306       6.830306       6.830306    8[6-(6,6),6-(6,6)]
   122       7.517114       7.517114       7.517114    8[6-(6,8),65-(8,8,8,8,8)]
   123       5.693638       5.693638       5.693638    8[6-(6,8),65-(8,8,8,8,8)]
   124       0.427538       0.427538       0.427538    8[6-(6,8),65-(8,8,8,8,8)]
   125       1.775399       1.775399       1.775399    8[6-(6,8),65-(8,8,8,8,8)]
   126       6.735869       6.735869       6.735869    8[6-(6,8),65-(8,8,8,8,8)]
   127       4.667719       4.667719       4.667719    8[6-(6,8),65-(8,8,8,8,8)]
   128       6.047344       6.047344       6.047344    8[6-(6,6),6-(6,6)]
   129       5.360536       5.360536       5.360536    8[6-(6,8),65-(8,8,8,8,8)]
   130       7.184012       7.184012       7.184012    8[6-(6,8),65-(8,8,8,8,8)]
   131       3.865012       3.865012       3.865012    8[6-(6,8),65-(8,8,8,8,8)]
   132       2.517151       2.517151       2.517151    8[6-(6,8),65-(8,8,8,8,8)]
   133       6.141781       6.141781       6.141781    8[6-(6,8),65-(8,8,8,8,8)]
   134       8.209931       8.209931       8.209931    8[6-(6,8),65-(8,8,8,8,8)]
   135       6.830306       6.830306       6.830306    8[6-(6,6),6-(6,6)]
   136       7.517114       7.517114       7.517114    8[6-(6,8),65-(8,8,8,8,8)]
   137       5.693638       5.693638       5.693638    8[6-(6,8),65-(8,8,8,8,8)]
   138       0.427538       0.427538       0.427538    8[6-(6,8),65-(8,8,8,8,8)]
   139       1.775399       1.775399       1.775399    8[6-(6,8),65-(8,8,8,8,8)]
   140       6.735869       6.735869       6.735869    8[6-(6,8),65-(8,8,8,8,8)]
   141       4.667719       4.667719       4.667719    8[6-(6,8),65-(8,8,8,8,8)]
   142       6.047344       6.047344       6.047344    8[6-(6,6),6-(6,6)]
   143       5.360536       5.360536       5.360536    8[6-(6,8),65-(8,8,8,8,8)]
   144       7.184012       7.184012       7.184012    8[6-(6,8),65-(8,8,8,8,8)]
   145       3.865012       3.865012       3.865012    8[6-(6,8),65-(8,8,8,8,8)]
   146       2.517151       2.517151       2.517151    8[6-(6,8),65-(8,8,8,8,8)]
   147       2.443319       2.443319       2.443319    8[6-(6,8),65-(8,8,8,8,8)]
   148       0.375169       0.375169       0.375169    8[6-(6,8),65-(8,8,8,8,8)]
   149       1.754794       1.754794       1.754794    8[6-(6,6),6-(6,6)]
   150       1.067986       1.067986       1.067986    8[6-(6,8),65-(8,8,8,8,8)]
   151       2.891462       2.891462       2.891462    8[6-(6,8),65-(8,8,8,8,8)]
   152       8.157562       8.157562       8.157562    8[6-(6,8),65-(8,8,8,8,8)]
   153       6.809701       6.809701       6.809701    8[6-(6,8),65-(8,8,8,8,8)]
   154       1.849231       1.849231       1.849231    8[6-(6,8),65-(8,8,8,8,8)]
   155       3.917381       3.917381       3.917381    8[6-(6,8),65-(8,8,8,8,8)]
   156       2.537756       2.537756       2.537756    8[6-(6,6),6-(6,6)]
   157       3.224564       3.224564       3.224564    8[6-(6,8),65-(8,8,8,8,8)]
   158       1.401088       1.401088       1.401088    8[6-(6,8),65-(8,8,8,8,8)]
   159       4.720088       4.720088       4.720088    8[6-(6,8),65-(8,8,8,8,8)]
   160       6.067949       6.067949       6.067949    8[6-(6,8),65-(8,8,8,8,8)]
   161        7.43298        7.43298        7.43298    8[6-(6,6),6-(6,6)]
   162        5.44467        5.44467        5.44467    8[6-(6,6),6-(6,6)]
   163        1.15212        1.15212        1.15212    8[6-(6,6),6-(6,6)]
   164        3.14043        3.14043        3.14043    8[6-(6,6),6-(6,6)]
