# Supplementary material for: A collection of forcefield precursors for metal–organic frameworks
Source: RSC Adv. 2019 Nov 13;9(63):36492–507. doi: 10.1039/c9ra07327b (PMC9075174; doi:10.1039/c9ra07327b)
Supplement: RA-009-C9RA07327B-s2868 [file RA-009-C9RA07327B-s2868.txt]

XIGFOJ_clean5b

9.038900    0.000000    0.000000
0.000000    24.498000    0.000000
0.000000    0.000000    45.853000

     1       8.262639       8.262639       8.262639    48[8-(6),8-(6),8-(6),8-(6,48),8-(6,48)]
     2       3.743189       3.743189       3.743189    48[8-(6),8-(6),8-(6),8-(6,48),8-(6,48)]
     3       5.295711       5.295711       5.295711    48[8-(6),8-(6),8-(6),8-(6,48),8-(6,48)]
     4       0.776261       0.776261       0.776261    48[8-(6),8-(6),8-(6),8-(6,48),8-(6,48)]
     5       0.776261       0.776261       0.776261    48[8-(6),8-(6),8-(6),8-(6,48),8-(6,48)]
     6       5.295711       5.295711       5.295711    48[8-(6),8-(6),8-(6),8-(6,48),8-(6,48)]
     7       3.743189       3.743189       3.743189    48[8-(6),8-(6),8-(6),8-(6,48),8-(6,48)]
     8       8.262639       8.262639       8.262639    48[8-(6),8-(6),8-(6),8-(6,48),8-(6,48)]
     9       2.259725       2.259725       2.259725    48[8-(6),8-(6)]
    10       6.779175       6.779175       6.779175    48[8-(6),8-(6)]
    11       6.779175       6.779175       6.779175    48[8-(6),8-(6)]
    12       2.259725       2.259725       2.259725    48[8-(6),8-(6)]
    13       8.862641       8.862641       8.862641    1[6-(6,6)]
    14       8.766829       8.766829       8.766829    1[6-(6,6)]
    15        6.96628        6.96628        6.96628    1[6-(6,6)]
    16       7.136212       7.136212       7.136212    1[6-(6,6)]
    17       0.380538       0.380538       0.380538    1[6-(6,6)]
    18       0.407654       0.407654       0.407654    1[6-(6,6)]
    19       6.145548       6.145548       6.145548    1[6-(6,6)]
    20       6.075949       6.075949       6.075949    1[6-(6,6)]
    21       4.054851       4.054851       4.054851    1[6-(6,6)]
    22       3.987059       3.987059       3.987059    1[6-(6,6)]
    23       1.522151       1.522151       1.522151    1[6-(6,6)]
    24       1.638753       1.638753       1.638753    1[6-(6,6)]
    25       4.343191       4.343191       4.343191    1[6-(6,6)]
    26       4.247379       4.247379       4.247379    1[6-(6,6)]
    27        2.44683        2.44683        2.44683    1[6-(6,6)]
    28       2.616762       2.616762       2.616762    1[6-(6,6)]
    29       4.899988       4.899988       4.899988    1[6-(6,6)]
    30       4.927104       4.927104       4.927104    1[6-(6,6)]
    31       1.626098       1.626098       1.626098    1[6-(6,6)]
    32       1.556499       1.556499       1.556499    1[6-(6,6)]
    33       8.574301       8.574301       8.574301    1[6-(6,6)]
    34       8.506509       8.506509       8.506509    1[6-(6,6)]
    35       6.041601       6.041601       6.041601    1[6-(6,6)]
    36       6.158203       6.158203       6.158203    1[6-(6,6)]
    37       4.695709       4.695709       4.695709    1[6-(6,6)]
    38       4.791521       4.791521       4.791521    1[6-(6,6)]
    39        6.59207        6.59207        6.59207    1[6-(6,6)]
    40       6.422138       6.422138       6.422138    1[6-(6,6)]
    41       4.138912       4.138912       4.138912    1[6-(6,6)]
    42       4.111796       4.111796       4.111796    1[6-(6,6)]
    43       7.412802       7.412802       7.412802    1[6-(6,6)]
    44       7.482401       7.482401       7.482401    1[6-(6,6)]
    45       0.464599       0.464599       0.464599    1[6-(6,6)]
    46       0.532391       0.532391       0.532391    1[6-(6,6)]
    47       2.997299       2.997299       2.997299    1[6-(6,6)]
    48       2.880697       2.880697       2.880697    1[6-(6,6)]
    49       0.176259       0.176259       0.176259    1[6-(6,6)]
    50       0.272071       0.272071       0.272071    1[6-(6,6)]
    51        2.07262        2.07262        2.07262    1[6-(6,6)]
    52       1.902688       1.902688       1.902688    1[6-(6,6)]
    53       8.658362       8.658362       8.658362    1[6-(6,6)]
    54       8.631246       8.631246       8.631246    1[6-(6,6)]
    55       2.893352       2.893352       2.893352    1[6-(6,6)]
    56       2.962951       2.962951       2.962951    1[6-(6,6)]
    57       4.984049       4.984049       4.984049    1[6-(6,6)]
    58       5.051841       5.051841       5.051841    1[6-(6,6)]
    59       7.516749       7.516749       7.516749    1[6-(6,6)]
    60       7.400147       7.400147       7.400147    1[6-(6,6)]
    61       0.176259       0.176259       0.176259    1[6-(6,6)]
    62       0.272071       0.272071       0.272071    1[6-(6,6)]
    63        2.07262        2.07262        2.07262    1[6-(6,6)]
    64       1.902688       1.902688       1.902688    1[6-(6,6)]
    65       8.658362       8.658362       8.658362    1[6-(6,6)]
    66       8.631246       8.631246       8.631246    1[6-(6,6)]
    67       2.893352       2.893352       2.893352    1[6-(6,6)]
    68       2.962951       2.962951       2.962951    1[6-(6,6)]
    69       4.984049       4.984049       4.984049    1[6-(6,6)]
    70       5.051841       5.051841       5.051841    1[6-(6,6)]
    71       7.516749       7.516749       7.516749    1[6-(6,6)]
    72       7.400147       7.400147       7.400147    1[6-(6,6)]
    73       4.695709       4.695709       4.695709    1[6-(6,6)]
    74       4.791521       4.791521       4.791521    1[6-(6,6)]
    75        6.59207        6.59207        6.59207    1[6-(6,6)]
    76       6.422138       6.422138       6.422138    1[6-(6,6)]
    77       4.138912       4.138912       4.138912    1[6-(6,6)]
    78       4.111796       4.111796       4.111796    1[6-(6,6)]
    79       7.412802       7.412802       7.412802    1[6-(6,6)]
    80       7.482401       7.482401       7.482401    1[6-(6,6)]
    81       0.464599       0.464599       0.464599    1[6-(6,6)]
    82       0.532391       0.532391       0.532391    1[6-(6,6)]
    83       2.997299       2.997299       2.997299    1[6-(6,6)]
    84       2.880697       2.880697       2.880697    1[6-(6,6)]
    85       4.343191       4.343191       4.343191    1[6-(6,6)]
    86       4.247379       4.247379       4.247379    1[6-(6,6)]
    87        2.44683        2.44683        2.44683    1[6-(6,6)]
    88       2.616762       2.616762       2.616762    1[6-(6,6)]
    89       4.899988       4.899988       4.899988    1[6-(6,6)]
    90       4.927104       4.927104       4.927104    1[6-(6,6)]
    91       1.626098       1.626098       1.626098    1[6-(6,6)]
    92       1.556499       1.556499       1.556499    1[6-(6,6)]
    93       8.574301       8.574301       8.574301    1[6-(6,6)]
    94       8.506509       8.506509       8.506509    1[6-(6,6)]
    95       6.041601       6.041601       6.041601    1[6-(6,6)]
    96       6.158203       6.158203       6.158203    1[6-(6,6)]
    97       8.862641       8.862641       8.862641    1[6-(6,6)]
    98       8.766829       8.766829       8.766829    1[6-(6,6)]
    99        6.96628        6.96628        6.96628    1[6-(6,6)]
   100       7.136212       7.136212       7.136212    1[6-(6,6)]
   101       0.380538       0.380538       0.380538    1[6-(6,6)]
   102       0.407654       0.407654       0.407654    1[6-(6,6)]
   103       6.145548       6.145548       6.145548    1[6-(6,6)]
   104       6.075949       6.075949       6.075949    1[6-(6,6)]
   105       4.054851       4.054851       4.054851    1[6-(6,6)]
   106       3.987059       3.987059       3.987059    1[6-(6,6)]
   107       1.522151       1.522151       1.522151    1[6-(6,6)]
   108       1.638753       1.638753       1.638753    1[6-(6,6)]
   109       8.142241       8.142241       8.142241    6[6-(6,6),8-(0),8-(48,48)]
   110       8.012081       8.012081       8.012081    6[6-(1,6),6-(1,6),6-(8,8)]
   111       8.484815       8.484815       8.484815    6[1-(0),6-(1,6),6-(6,6)]
   112       8.423351       8.423351       8.423351    6[1-(0),6-(1,6),6-(6,6)]
   113       7.838534       7.838534       7.838534    6[6-(1,6),6-(1,6),6-(6,6)]
   114       7.363088       7.363088       7.363088    6[1-(0),6-(1,6),6-(6,6)]
   115       7.450765       7.450765       7.450765    6[1-(0),6-(1,6),6-(6,6)]
   116       7.799667       7.799667       7.799667    6[6-(1,6),6-(1,6),6-(6,6)]
   117       8.768637       8.768637       8.768637    6[1-(0),6-(1,6),6-(6,6)]
   118       8.786715       8.786715       8.786715    6[1-(0),6-(1,6),6-(6,6)]
   119       7.847573       7.847573       7.847573    6[6-(1,6),6-(1,6),6-(8,8)]
   120       6.815331       6.815331       6.815331    6[1-(0),6-(1,6),6-(6,6)]
   121       6.780079       6.780079       6.780079    6[1-(0),6-(1,6),6-(6,6)]
   122       7.970502       7.970502       7.970502    6[6-(6,6),8-(48),8-(48)]
   123       3.314565       3.314565       3.314565    6[1-(0),6-(1,6),6-(6,6)]
   124       3.298295       3.298295       3.298295    6[1-(0),6-(1,6),6-(6,6)]
   125       1.837608       1.837608       1.837608    6[1-(0),6-(1,6),6-(6,6)]
   126       1.901785       1.901785       1.901785    6[1-(0),6-(1,6),6-(6,6)]
   127       3.622791       3.622791       3.622791    6[6-(6,6),8-(0),8-(48,48)]
   128       3.492631       3.492631       3.492631    6[6-(1,6),6-(1,6),6-(8,8)]
   129       3.965365       3.965365       3.965365    6[1-(0),6-(1,6),6-(6,6)]
   130       3.903901       3.903901       3.903901    6[1-(0),6-(1,6),6-(6,6)]
   131       3.319084       3.319084       3.319084    6[6-(1,6),6-(1,6),6-(6,6)]
   132       2.843638       2.843638       2.843638    6[1-(0),6-(1,6),6-(6,6)]
   133       2.931315       2.931315       2.931315    6[1-(0),6-(1,6),6-(6,6)]
   134       3.280217       3.280217       3.280217    6[6-(1,6),6-(1,6),6-(6,6)]
   135       4.249187       4.249187       4.249187    6[1-(0),6-(1,6),6-(6,6)]
   136       4.267265       4.267265       4.267265    6[1-(0),6-(1,6),6-(6,6)]
   137       3.328123       3.328123       3.328123    6[6-(1,6),6-(1,6),6-(8,8)]
   138       2.295881       2.295881       2.295881    6[1-(0),6-(1,6),6-(6,6)]
   139       2.260629       2.260629       2.260629    6[1-(0),6-(1,6),6-(6,6)]
   140       3.451052       3.451052       3.451052    6[6-(6,6),8-(48),8-(48)]
   141       7.834015       7.834015       7.834015    6[1-(0),6-(1,6),6-(6,6)]
   142       7.817745       7.817745       7.817745    6[1-(0),6-(1,6),6-(6,6)]
   143       6.357058       6.357058       6.357058    6[1-(0),6-(1,6),6-(6,6)]
   144       6.421235       6.421235       6.421235    6[1-(0),6-(1,6),6-(6,6)]
   145       5.416109       5.416109       5.416109    6[6-(6,6),8-(0),8-(48,48)]
   146       5.546269       5.546269       5.546269    6[6-(1,6),6-(1,6),6-(8,8)]
   147       5.073535       5.073535       5.073535    6[1-(0),6-(1,6),6-(6,6)]
   148       5.134999       5.134999       5.134999    6[1-(0),6-(1,6),6-(6,6)]
   149       5.719816       5.719816       5.719816    6[6-(1,6),6-(1,6),6-(6,6)]
   150       6.195262       6.195262       6.195262    6[1-(0),6-(1,6),6-(6,6)]
   151       6.107585       6.107585       6.107585    6[1-(0),6-(1,6),6-(6,6)]
   152       5.758683       5.758683       5.758683    6[6-(1,6),6-(1,6),6-(6,6)]
   153       4.789713       4.789713       4.789713    6[1-(0),6-(1,6),6-(6,6)]
   154       4.771635       4.771635       4.771635    6[1-(0),6-(1,6),6-(6,6)]
   155       5.710777       5.710777       5.710777    6[6-(1,6),6-(1,6),6-(8,8)]
   156       6.743019       6.743019       6.743019    6[1-(0),6-(1,6),6-(6,6)]
   157       6.778271       6.778271       6.778271    6[1-(0),6-(1,6),6-(6,6)]
   158       5.587848       5.587848       5.587848    6[6-(6,6),8-(48),8-(48)]
   159       1.204885       1.204885       1.204885    6[1-(0),6-(1,6),6-(6,6)]
   160       1.221155       1.221155       1.221155    6[1-(0),6-(1,6),6-(6,6)]
   161       2.681842       2.681842       2.681842    6[1-(0),6-(1,6),6-(6,6)]
   162       2.617665       2.617665       2.617665    6[1-(0),6-(1,6),6-(6,6)]
   163       0.896659       0.896659       0.896659    6[6-(6,6),8-(0),8-(48,48)]
   164       1.026819       1.026819       1.026819    6[6-(1,6),6-(1,6),6-(8,8)]
   165       0.554085       0.554085       0.554085    6[1-(0),6-(1,6),6-(6,6)]
   166       0.615549       0.615549       0.615549    6[1-(0),6-(1,6),6-(6,6)]
   167       1.200366       1.200366       1.200366    6[6-(1,6),6-(1,6),6-(6,6)]
   168       1.675812       1.675812       1.675812    6[1-(0),6-(1,6),6-(6,6)]
   169       1.588135       1.588135       1.588135    6[1-(0),6-(1,6),6-(6,6)]
   170       1.239233       1.239233       1.239233    6[6-(1,6),6-(1,6),6-(6,6)]
   171       0.270263       0.270263       0.270263    6[1-(0),6-(1,6),6-(6,6)]
   172       0.252185       0.252185       0.252185    6[1-(0),6-(1,6),6-(6,6)]
   173       1.191327       1.191327       1.191327    6[6-(1,6),6-(1,6),6-(8,8)]
   174       2.223569       2.223569       2.223569    6[1-(0),6-(1,6),6-(6,6)]
   175       2.258821       2.258821       2.258821    6[1-(0),6-(1,6),6-(6,6)]
   176       1.068398       1.068398       1.068398    6[6-(6,6),8-(48),8-(48)]
   177       5.724335       5.724335       5.724335    6[1-(0),6-(1,6),6-(6,6)]
   178       5.740605       5.740605       5.740605    6[1-(0),6-(1,6),6-(6,6)]
   179       7.201292       7.201292       7.201292    6[1-(0),6-(1,6),6-(6,6)]
   180       7.137115       7.137115       7.137115    6[1-(0),6-(1,6),6-(6,6)]
   181       0.896659       0.896659       0.896659    6[6-(6,6),8-(0),8-(48,48)]
   182       1.026819       1.026819       1.026819    6[6-(1,6),6-(1,6),6-(8,8)]
   183       0.554085       0.554085       0.554085    6[1-(0),6-(1,6),6-(6,6)]
   184       0.615549       0.615549       0.615549    6[1-(0),6-(1,6),6-(6,6)]
   185       1.200366       1.200366       1.200366    6[6-(1,6),6-(1,6),6-(6,6)]
   186       1.675812       1.675812       1.675812    6[1-(0),6-(1,6),6-(6,6)]
   187       1.588135       1.588135       1.588135    6[1-(0),6-(1,6),6-(6,6)]
   188       1.239233       1.239233       1.239233    6[6-(1,6),6-(1,6),6-(6,6)]
   189       0.270263       0.270263       0.270263    6[1-(0),6-(1,6),6-(6,6)]
   190       0.252185       0.252185       0.252185    6[1-(0),6-(1,6),6-(6,6)]
   191       1.191327       1.191327       1.191327    6[6-(1,6),6-(1,6),6-(8,8)]
   192       2.223569       2.223569       2.223569    6[1-(0),6-(1,6),6-(6,6)]
   193       2.258821       2.258821       2.258821    6[1-(0),6-(1,6),6-(6,6)]
   194       1.068398       1.068398       1.068398    6[6-(6,6),8-(48),8-(48)]
   195       5.724335       5.724335       5.724335    6[1-(0),6-(1,6),6-(6,6)]
   196       5.740605       5.740605       5.740605    6[1-(0),6-(1,6),6-(6,6)]
   197       7.201292       7.201292       7.201292    6[1-(0),6-(1,6),6-(6,6)]
   198       7.137115       7.137115       7.137115    6[1-(0),6-(1,6),6-(6,6)]
   199       5.416109       5.416109       5.416109    6[6-(6,6),8-(0),8-(48,48)]
   200       5.546269       5.546269       5.546269    6[6-(1,6),6-(1,6),6-(8,8)]
   201       5.073535       5.073535       5.073535    6[1-(0),6-(1,6),6-(6,6)]
   202       5.134999       5.134999       5.134999    6[1-(0),6-(1,6),6-(6,6)]
   203       5.719816       5.719816       5.719816    6[6-(1,6),6-(1,6),6-(6,6)]
   204       6.195262       6.195262       6.195262    6[1-(0),6-(1,6),6-(6,6)]
   205       6.107585       6.107585       6.107585    6[1-(0),6-(1,6),6-(6,6)]
   206       5.758683       5.758683       5.758683    6[6-(1,6),6-(1,6),6-(6,6)]
   207       4.789713       4.789713       4.789713    6[1-(0),6-(1,6),6-(6,6)]
   208       4.771635       4.771635       4.771635    6[1-(0),6-(1,6),6-(6,6)]
   209       5.710777       5.710777       5.710777    6[6-(1,6),6-(1,6),6-(8,8)]
   210       6.743019       6.743019       6.743019    6[1-(0),6-(1,6),6-(6,6)]
   211       6.778271       6.778271       6.778271    6[1-(0),6-(1,6),6-(6,6)]
   212       5.587848       5.587848       5.587848    6[6-(6,6),8-(48),8-(48)]
   213       1.204885       1.204885       1.204885    6[1-(0),6-(1,6),6-(6,6)]
   214       1.221155       1.221155       1.221155    6[1-(0),6-(1,6),6-(6,6)]
   215       2.681842       2.681842       2.681842    6[1-(0),6-(1,6),6-(6,6)]
   216       2.617665       2.617665       2.617665    6[1-(0),6-(1,6),6-(6,6)]
   217       3.622791       3.622791       3.622791    6[6-(6,6),8-(0),8-(48,48)]
   218       3.492631       3.492631       3.492631    6[6-(1,6),6-(1,6),6-(8,8)]
   219       3.965365       3.965365       3.965365    6[1-(0),6-(1,6),6-(6,6)]
   220       3.903901       3.903901       3.903901    6[1-(0),6-(1,6),6-(6,6)]
   221       3.319084       3.319084       3.319084    6[6-(1,6),6-(1,6),6-(6,6)]
   222       2.843638       2.843638       2.843638    6[1-(0),6-(1,6),6-(6,6)]
   223       2.931315       2.931315       2.931315    6[1-(0),6-(1,6),6-(6,6)]
   224       3.280217       3.280217       3.280217    6[6-(1,6),6-(1,6),6-(6,6)]
   225       4.249187       4.249187       4.249187    6[1-(0),6-(1,6),6-(6,6)]
   226       4.267265       4.267265       4.267265    6[1-(0),6-(1,6),6-(6,6)]
   227       3.328123       3.328123       3.328123    6[6-(1,6),6-(1,6),6-(8,8)]
   228       2.295881       2.295881       2.295881    6[1-(0),6-(1,6),6-(6,6)]
   229       2.260629       2.260629       2.260629    6[1-(0),6-(1,6),6-(6,6)]
   230       3.451052       3.451052       3.451052    6[6-(6,6),8-(48),8-(48)]
   231       7.834015       7.834015       7.834015    6[1-(0),6-(1,6),6-(6,6)]
   232       7.817745       7.817745       7.817745    6[1-(0),6-(1,6),6-(6,6)]
   233       6.357058       6.357058       6.357058    6[1-(0),6-(1,6),6-(6,6)]
   234       6.421235       6.421235       6.421235    6[1-(0),6-(1,6),6-(6,6)]
   235       8.142241       8.142241       8.142241    6[6-(6,6),8-(0),8-(48,48)]
   236       8.012081       8.012081       8.012081    6[6-(1,6),6-(1,6),6-(8,8)]
   237       8.484815       8.484815       8.484815    6[1-(0),6-(1,6),6-(6,6)]
   238       8.423351       8.423351       8.423351    6[1-(0),6-(1,6),6-(6,6)]
   239       7.838534       7.838534       7.838534    6[6-(1,6),6-(1,6),6-(6,6)]
   240       7.363088       7.363088       7.363088    6[1-(0),6-(1,6),6-(6,6)]
   241       7.450765       7.450765       7.450765    6[1-(0),6-(1,6),6-(6,6)]
   242       7.799667       7.799667       7.799667    6[6-(1,6),6-(1,6),6-(6,6)]
   243       8.768637       8.768637       8.768637    6[1-(0),6-(1,6),6-(6,6)]
   244       8.786715       8.786715       8.786715    6[1-(0),6-(1,6),6-(6,6)]
   245       7.847573       7.847573       7.847573    6[6-(1,6),6-(1,6),6-(8,8)]
   246       6.815331       6.815331       6.815331    6[1-(0),6-(1,6),6-(6,6)]
   247       6.780079       6.780079       6.780079    6[1-(0),6-(1,6),6-(6,6)]
   248       7.970502       7.970502       7.970502    6[6-(6,6),8-(48),8-(48)]
   249       3.314565       3.314565       3.314565    6[1-(0),6-(1,6),6-(6,6)]
   250       3.298295       3.298295       3.298295    6[1-(0),6-(1,6),6-(6,6)]
   251       1.837608       1.837608       1.837608    6[1-(0),6-(1,6),6-(6,6)]
   252       1.901785       1.901785       1.901785    6[1-(0),6-(1,6),6-(6,6)]
   253       2.259725       2.259725       2.259725    6[6-(6,6),8-(48),8-(48)]
   254       2.259725       2.259725       2.259725    6[6-(1,6),6-(1,6),6-(8,8)]
   255       2.259725       2.259725       2.259725    6[6-(1,6),6-(1,6),6-(6,6)]
   256       2.259725       2.259725       2.259725    6[6-(1,6),6-(1,6),6-(6,6)]
   257       2.259725       2.259725       2.259725    6[6-(1,6),6-(1,6),6-(8,8)]
   258       2.259725       2.259725       2.259725    6[6-(6,6),8-(48),8-(48)]
   259       6.779175       6.779175       6.779175    6[6-(6,6),8-(48),8-(48)]
   260       6.779175       6.779175       6.779175    6[6-(1,6),6-(1,6),6-(8,8)]
   261       6.779175       6.779175       6.779175    6[6-(1,6),6-(1,6),6-(6,6)]
   262       6.779175       6.779175       6.779175    6[6-(1,6),6-(1,6),6-(6,6)]
   263       6.779175       6.779175       6.779175    6[6-(1,6),6-(1,6),6-(8,8)]
   264       6.779175       6.779175       6.779175    6[6-(6,6),8-(48),8-(48)]
   265       6.779175       6.779175       6.779175    6[6-(6,6),8-(48),8-(48)]
   266       6.779175       6.779175       6.779175    6[6-(1,6),6-(1,6),6-(8,8)]
   267       6.779175       6.779175       6.779175    6[6-(1,6),6-(1,6),6-(6,6)]
   268       6.779175       6.779175       6.779175    6[6-(1,6),6-(1,6),6-(6,6)]
   269       6.779175       6.779175       6.779175    6[6-(1,6),6-(1,6),6-(8,8)]
   270       6.779175       6.779175       6.779175    6[6-(6,6),8-(48),8-(48)]
   271       2.259725       2.259725       2.259725    6[6-(6,6),8-(48),8-(48)]
   272       2.259725       2.259725       2.259725    6[6-(1,6),6-(1,6),6-(8,8)]
   273       2.259725       2.259725       2.259725    6[6-(1,6),6-(1,6),6-(6,6)]
   274       2.259725       2.259725       2.259725    6[6-(1,6),6-(1,6),6-(6,6)]
   275       2.259725       2.259725       2.259725    6[6-(1,6),6-(1,6),6-(8,8)]
   276       2.259725       2.259725       2.259725    6[6-(6,6),8-(48),8-(48)]
   277       8.883431       8.883431       8.883431    8[6-(6,8)]
   278       7.498671       7.498671       7.498671    8[6-(6,8),48-(8,8,8,8),48-(8,8,8,8)]
   279      -0.035252      -0.035252      -0.035252    8[6-(6,8),48-(8,8,8,8)]
   280         7.0639         7.0639         7.0639    8[6-(6,8),48-(8)]
   281       1.187711       1.187711       1.187711    8[6-(6,8),48-(8,8,8,8)]
   282        1.59175        1.59175        1.59175    8[6-(6,8),48-(8,8,8,8)]
   283       4.363981       4.363981       4.363981    8[6-(6,8)]
   284       2.979221       2.979221       2.979221    8[6-(6,8),48-(8,8,8,8),48-(8,8,8,8)]
   285       4.484198       4.484198       4.484198    8[6-(6,8),48-(8,8,8,8)]
   286        2.54445        2.54445        2.54445    8[6-(6,8),48-(8)]
   287       5.707161       5.707161       5.707161    8[6-(6,8),48-(8,8,8,8)]
   288         6.1112         6.1112         6.1112    8[6-(6,8),48-(8,8,8,8)]
   289       4.674919       4.674919       4.674919    8[6-(6,8)]
   290       6.059679       6.059679       6.059679    8[6-(6,8),48-(8,8,8,8),48-(8,8,8,8)]
   291       4.554702       4.554702       4.554702    8[6-(6,8),48-(8,8,8,8)]
   292        6.49445        6.49445        6.49445    8[6-(6,8),48-(8)]
   293       3.331739       3.331739       3.331739    8[6-(6,8),48-(8,8,8,8)]
   294         2.9277         2.9277         2.9277    8[6-(6,8),48-(8,8,8,8)]
   295       0.155469       0.155469       0.155469    8[6-(6,8)]
   296       1.540229       1.540229       1.540229    8[6-(6,8),48-(8,8,8,8),48-(8,8,8,8)]
   297       0.035252       0.035252       0.035252    8[6-(6,8),48-(8,8,8,8)]
   298          1.975          1.975          1.975    8[6-(6,8),48-(8)]
   299       7.851189       7.851189       7.851189    8[6-(6,8),48-(8,8,8,8)]
   300        7.44715        7.44715        7.44715    8[6-(6,8),48-(8,8,8,8)]
   301       0.155469       0.155469       0.155469    8[6-(6,8)]
   302       1.540229       1.540229       1.540229    8[6-(6,8),48-(8,8,8,8),48-(8,8,8,8)]
   303       0.035252       0.035252       0.035252    8[6-(6,8),48-(8,8,8,8)]
   304          1.975          1.975          1.975    8[6-(6,8),48-(8)]
   305       7.851189       7.851189       7.851189    8[6-(6,8),48-(8,8,8,8)]
   306        7.44715        7.44715        7.44715    8[6-(6,8),48-(8,8,8,8)]
   307       4.674919       4.674919       4.674919    8[6-(6,8)]
   308       6.059679       6.059679       6.059679    8[6-(6,8),48-(8,8,8,8),48-(8,8,8,8)]
   309       4.554702       4.554702       4.554702    8[6-(6,8),48-(8,8,8,8)]
   310        6.49445        6.49445        6.49445    8[6-(6,8),48-(8)]
   311       3.331739       3.331739       3.331739    8[6-(6,8),48-(8,8,8,8)]
   312         2.9277         2.9277         2.9277    8[6-(6,8),48-(8,8,8,8)]
   313       4.363981       4.363981       4.363981    8[6-(6,8)]
   314       2.979221       2.979221       2.979221    8[6-(6,8),48-(8,8,8,8),48-(8,8,8,8)]
   315       4.484198       4.484198       4.484198    8[6-(6,8),48-(8,8,8,8)]
   316        2.54445        2.54445        2.54445    8[6-(6,8),48-(8)]
   317       5.707161       5.707161       5.707161    8[6-(6,8),48-(8,8,8,8)]
   318         6.1112         6.1112         6.1112    8[6-(6,8),48-(8,8,8,8)]
   319       8.883431       8.883431       8.883431    8[6-(6,8)]
   320       7.498671       7.498671       7.498671    8[6-(6,8),48-(8,8,8,8),48-(8,8,8,8)]
   321      -0.035252      -0.035252      -0.035252    8[6-(6,8),48-(8,8,8,8)]
   322         7.0639         7.0639         7.0639    8[6-(6,8),48-(8)]
   323       1.187711       1.187711       1.187711    8[6-(6,8),48-(8,8,8,8)]
   324        1.59175        1.59175        1.59175    8[6-(6,8),48-(8,8,8,8)]
