# Supplementary material for: A collection of forcefield precursors for metal–organic frameworks
Source: RSC Adv. 2019 Nov 13;9(63):36492–507. doi: 10.1039/c9ra07327b (PMC9075174; doi:10.1039/c9ra07327b)
Supplement: RA-009-C9RA07327B-s2869 [file RA-009-C9RA07327B-s2869.txt]

XIGHAX_clean

14.809000    0.000000    0.000000
-7.404454    17.823999    0.000000
0.000000    -7.027512    31.056836

     1       1.331341       1.331341       1.331341    30[7-(6,6),7-(6,6),53-(0),53-(0)]
     2       5.493874       5.493874       5.493874    30[7-(6,6),7-(6,6),53-(0),53-(0)]
     3       -1.89433       -1.89433       -1.89433    30[7-(6,6),7-(6,6),53-(0),53-(0)]
     4      -1.331318      -1.331318      -1.331318    30[7-(6,6),7-(6,6),53-(0),53-(0)]
     5       9.315188       9.315188       9.315188    30[7-(6,6),7-(6,6),53-(0),53-(0)]
     6       1.894405       1.894405       1.894405    30[7-(6,6),7-(6,6),53-(0),53-(0)]
     7       8.735864       8.735864       8.735864    30[7-(6,6),7-(6,6),53-(0),53-(0)]
     8      -1.910642      -1.910642      -1.910642    30[7-(6,6),7-(6,6),53-(0),53-(0)]
     9       5.510141       5.510141       5.510141    30[7-(6,6),7-(6,6),53-(0),53-(0)]
    10       6.073205       6.073205       6.073205    30[7-(6,6),7-(6,6),53-(0),53-(0)]
    11       1.910672       1.910672       1.910672    30[7-(6,6),7-(6,6),53-(0),53-(0)]
    12       9.298876       9.298876       9.298876    30[7-(6,6),7-(6,6),53-(0),53-(0)]
    13        2.16364        2.16364        2.16364    1[6-(6,6)]
    14       3.303922       3.303922       3.303922    1[6-(6,6)]
    15         3.7008         3.7008         3.7008    1[6-(6,7)]
    16      -0.459044      -0.459044      -0.459044    1[6-(6,7)]
    17       1.476493       1.476493       1.476493    1[6-(6,6)]
    18        6.53229        6.53229        6.53229    1[6-(6,6)]
    19       0.201446       0.201446       0.201446    1[6-(6,7)]
    20       2.520523       2.520523       2.520523    1[6-(6,7)]
    21       1.432058       1.432058       1.432058    1[6-(6,6)]
    22       -0.84852       -0.84852       -0.84852    1[6-(6,7)]
    23        8.05613        8.05613        8.05613    1[6-(6,7)]
    24       1.180299       1.180299       1.180299    1[6-(6,6)]
    25       2.125109       2.125109       2.125109    1[6-(6,7)]
    26      -1.326871      -1.326871      -1.326871    1[6-(6,7)]
    27      -4.494499      -4.494499      -4.494499    1[6-(6,6)]
    28       7.391197       7.391197       7.391197    1[6-(6,7)]
    29      -2.385711      -2.385711      -2.385711    1[6-(6,6)]
    30      -2.021396      -2.021396      -2.021396    1[6-(6,6)]
    31       9.624393       9.624393       9.624393    1[6-(6,6)]
    32      12.965281      12.965281      12.965281    1[6-(6,6)]
    33       13.89973       13.89973       13.89973    1[6-(6,6)]
    34       0.331729       0.331729       0.331729    1[6-(6,7)]
    35      -0.546445      -0.546445      -0.546445    1[6-(6,7)]
    36       6.826986       6.826986       6.826986    1[6-(6,7)]
    37       -2.16355       -2.16355       -2.16355    1[6-(6,6)]
    38      -3.303854      -3.303854      -3.303854    1[6-(6,6)]
    39      -3.700738      -3.700738      -3.700738    1[6-(6,7)]
    40       0.459114       0.459114       0.459114    1[6-(6,7)]
    41      -1.476421      -1.476421      -1.476421    1[6-(6,6)]
    42        8.27679        8.27679        8.27679    1[6-(6,6)]
    43      -0.201359      -0.201359      -0.201359    1[6-(6,7)]
    44       -2.52046       -2.52046       -2.52046    1[6-(6,7)]
    45      -1.432002      -1.432002      -1.432002    1[6-(6,6)]
    46       0.848592       0.848592       0.848592    1[6-(6,7)]
    47       6.752938       6.752938       6.752938    1[6-(6,7)]
    48      -1.180256      -1.180256      -1.180256    1[6-(6,6)]
    49      -2.125074      -2.125074      -2.125074    1[6-(6,7)]
    50       1.326901       1.326901       1.326901    1[6-(6,7)]
    51       4.494564       4.494564       4.494564    1[6-(6,6)]
    52       7.417853       7.417853       7.417853    1[6-(6,7)]
    53       2.385749       2.385749       2.385749    1[6-(6,6)]
    54       2.021461       2.021461       2.021461    1[6-(6,6)]
    55       5.184655       5.184655       5.184655    1[6-(6,6)]
    56       1.843722       1.843722       1.843722    1[6-(6,6)]
    57       0.909275       0.909275       0.909275    1[6-(6,6)]
    58      -0.331714      -0.331714      -0.331714    1[6-(6,7)]
    59       0.546459       0.546459       0.546459    1[6-(6,7)]
    60       7.982088       7.982088       7.982088    1[6-(6,7)]
    61       9.568096       9.568096       9.568096    1[6-(6,6)]
    62        10.7084        10.7084        10.7084    1[6-(6,6)]
    63      11.105284      11.105284      11.105284    1[6-(6,7)]
    64       6.945432       6.945432       6.945432    1[6-(6,7)]
    65       8.880967       8.880967       8.880967    1[6-(6,6)]
    66      -0.872244      -0.872244      -0.872244    1[6-(6,6)]
    67       7.605905       7.605905       7.605905    1[6-(6,7)]
    68       9.925006       9.925006       9.925006    1[6-(6,7)]
    69       8.836548       8.836548       8.836548    1[6-(6,6)]
    70       6.555954       6.555954       6.555954    1[6-(6,7)]
    71       0.651608       0.651608       0.651608    1[6-(6,7)]
    72       8.584802       8.584802       8.584802    1[6-(6,6)]
    73        9.52962        9.52962        9.52962    1[6-(6,7)]
    74       6.077645       6.077645       6.077645    1[6-(6,7)]
    75       2.909982       2.909982       2.909982    1[6-(6,6)]
    76      -0.013307      -0.013307      -0.013307    1[6-(6,7)]
    77       5.018797       5.018797       5.018797    1[6-(6,6)]
    78       5.383085       5.383085       5.383085    1[6-(6,6)]
    79       2.219891       2.219891       2.219891    1[6-(6,6)]
    80       5.560824       5.560824       5.560824    1[6-(6,6)]
    81       6.495271       6.495271       6.495271    1[6-(6,6)]
    82        7.73626        7.73626        7.73626    1[6-(6,7)]
    83       6.858087       6.858087       6.858087    1[6-(6,7)]
    84      -0.577542      -0.577542      -0.577542    1[6-(6,7)]
    85       5.240906       5.240906       5.240906    1[6-(6,6)]
    86       4.100624       4.100624       4.100624    1[6-(6,6)]
    87       3.703746       3.703746       3.703746    1[6-(6,7)]
    88        7.86359        7.86359        7.86359    1[6-(6,7)]
    89       5.928053       5.928053       5.928053    1[6-(6,6)]
    90       0.872256       0.872256       0.872256    1[6-(6,6)]
    91         7.2031         7.2031         7.2031    1[6-(6,7)]
    92       4.884023       4.884023       4.884023    1[6-(6,7)]
    93       5.972488       5.972488       5.972488    1[6-(6,6)]
    94       8.253066       8.253066       8.253066    1[6-(6,7)]
    95      -0.651584      -0.651584      -0.651584    1[6-(6,7)]
    96       6.224247       6.224247       6.224247    1[6-(6,6)]
    97       5.279437       5.279437       5.279437    1[6-(6,7)]
    98       8.731417       8.731417       8.731417    1[6-(6,7)]
    99      11.899045      11.899045      11.899045    1[6-(6,6)]
   100       0.013349       0.013349       0.013349    1[6-(6,7)]
   101       9.790257       9.790257       9.790257    1[6-(6,6)]
   102       9.425942       9.425942       9.425942    1[6-(6,6)]
   103      -2.219847      -2.219847      -2.219847    1[6-(6,6)]
   104      -5.560735      -5.560735      -5.560735    1[6-(6,6)]
   105      -6.495184      -6.495184      -6.495184    1[6-(6,6)]
   106       7.072817       7.072817       7.072817    1[6-(6,7)]
   107       7.950991       7.950991       7.950991    1[6-(6,7)]
   108        0.57756        0.57756        0.57756    1[6-(6,7)]
   109      13.328101      13.328101      13.328101    6[6-(1,6),6-(1,6),6-(7,7)]
   110        3.28912        3.28912        3.28912    6[6-(6,6),7-(6),7-(6)]
   111       2.043682       2.043682       2.043682    6[6-(1,6),6-(1,6),6-(7,7)]
   112       4.549365       4.549365       4.549365    6[6-(6,6),7-(6),7-(6)]
   113       5.101745       5.101745       5.101745    6[6-(6,6),7-(6),7-(6)]
   114       4.832214       4.832214       4.832214    6[6-(1,6),6-(1,6),6-(7,7)]
   115       1.642361       1.642361       1.642361    6[1-(0),6-(1,7),6-(6,6)]
   116       4.026602       4.026602       4.026602    6[1-(0),6-(1,7),6-(6,6)]
   117       4.276872       4.276872       4.276872    6[1-(0),6-(1,6),7-(6,30)]
   118       0.085929       0.085929       0.085929    6[1-(0),6-(1,6),7-(6,30)]
   119       1.242513       1.242513       1.242513    6[1-(0),6-(1,7),6-(6,6)]
   120       5.919196       5.919196       5.919196    6[1-(0),6-(1,7),6-(6,6)]
   121       0.476892       0.476892       0.476892    6[1-(0),6-(1,6),7-(6,30)]
   122       1.583114       1.583114       1.583114    6[1-(0),6-(1,6),7-(6,30)]
   123       0.940401       0.940401       0.940401    6[1-(0),6-(1,7),6-(6,6)]
   124      -0.374633      -0.374633      -0.374633    6[1-(0),6-(1,6),7-(6,30)]
   125       8.381926       8.381926       8.381926    6[1-(0),6-(1,6),7-(6,30)]
   126        0.64125        0.64125        0.64125    6[1-(0),6-(1,7),6-(6,6)]
   127      -1.174326      -1.174326      -1.174326    6[6-(6,6),7-(6),7-(6)]
   128         -1.355         -1.355         -1.355    6[6-(6,6),7-(6),7-(6)]
   129       1.201027       1.201027       1.201027    6[1-(0),6-(1,6),7-(6,30)]
   130      -0.715254      -0.715254      -0.715254    6[6-(1,6),6-(1,6),6-(7,7)]
   131      -0.814479      -0.814479      -0.814479    6[1-(0),6-(1,6),7-(6,30)]
   132      10.216757      10.216757      10.216757    6[6-(1,6),6-(1,6),6-(7,7)]
   133       9.726582       9.726582       9.726582    6[1-(0),6-(1,7),6-(6,6)]
   134      -3.152809      -3.152809      -3.152809    6[6-(6,6),7-(6),7-(6)]
   135       7.996887       7.996887       7.996887    6[1-(0),6-(1,6),7-(6,30)]
   136      -0.419065      -0.419065      -0.419065    6[6-(1,6),6-(1,6),6-(7,7)]
   137      -1.454225      -1.454225      -1.454225    6[1-(0),6-(1,7),6-(6,6)]
   138      -1.081025      -1.081025      -1.081025    6[1-(0),6-(1,7),6-(6,6)]
   139       9.322291       9.322291       9.322291    6[1-(0),6-(1,7),6-(6,6)]
   140        13.4214        13.4214        13.4214    6[1-(0),6-(1,7),6-(6,6)]
   141      13.970814      13.970814      13.970814    6[1-(0),6-(1,7),6-(6,6)]
   142      -0.100695      -0.100695      -0.100695    6[1-(0),6-(1,6),7-(6,30)]
   143      -0.614568      -0.614568      -0.614568    6[1-(0),6-(1,6),7-(6,30)]
   144       6.090978       6.090978       6.090978    6[1-(0),6-(1,6),7-(6,30)]
   145       1.480901       1.480901       1.480901    6[6-(1,6),6-(1,6),6-(7,7)]
   146      -3.289038      -3.289038      -3.289038    6[6-(6,6),7-(6),7-(6)]
   147      -2.043602      -2.043602      -2.043602    6[6-(1,6),6-(1,6),6-(7,7)]
   148      -4.549285      -4.549285      -4.549285    6[6-(6,6),7-(6),7-(6)]
   149      -5.101656      -5.101656      -5.101656    6[6-(6,6),7-(6),7-(6)]
   150      -4.832139      -4.832139      -4.832139    6[6-(1,6),6-(1,6),6-(7,7)]
   151      -1.642275      -1.642275      -1.642275    6[1-(0),6-(1,7),6-(6,6)]
   152      -4.026532      -4.026532      -4.026532    6[1-(0),6-(1,7),6-(6,6)]
   153      -4.276806      -4.276806      -4.276806    6[1-(0),6-(1,6),7-(6,30)]
   154      -0.085855      -0.085855      -0.085855    6[1-(0),6-(1,6),7-(6,30)]
   155      -1.242438      -1.242438      -1.242438    6[1-(0),6-(1,7),6-(6,6)]
   156      -5.919119      -5.919119      -5.919119    6[1-(0),6-(1,7),6-(6,6)]
   157      -0.476808      -0.476808      -0.476808    6[1-(0),6-(1,6),7-(6,30)]
   158       -1.58305       -1.58305       -1.58305    6[1-(0),6-(1,6),7-(6,30)]
   159      -0.940342      -0.940342      -0.940342    6[1-(0),6-(1,7),6-(6,6)]
   160       0.374702       0.374702       0.374702    6[1-(0),6-(1,6),7-(6,30)]
   161       6.427138       6.427138       6.427138    6[1-(0),6-(1,6),7-(6,30)]
   162      -0.641209      -0.641209      -0.641209    6[1-(0),6-(1,7),6-(6,6)]
   163       1.174382       1.174382       1.174382    6[6-(6,6),7-(6),7-(6)]
   164       1.355047       1.355047       1.355047    6[6-(6,6),7-(6),7-(6)]
   165      -1.200992      -1.200992      -1.200992    6[1-(0),6-(1,6),7-(6,30)]
   166       0.715296       0.715296       0.715296    6[6-(1,6),6-(1,6),6-(7,7)]
   167       0.814511       0.814511       0.814511    6[1-(0),6-(1,6),7-(6,30)]
   168       4.592299       4.592299       4.592299    6[6-(1,6),6-(1,6),6-(7,7)]
   169        5.08248        5.08248        5.08248    6[1-(0),6-(1,7),6-(6,6)]
   170       3.152863       3.152863       3.152863    6[6-(6,6),7-(6),7-(6)]
   171       6.812167       6.812167       6.812167    6[1-(0),6-(1,6),7-(6,30)]
   172       0.419125       0.419125       0.419125    6[6-(1,6),6-(1,6),6-(7,7)]
   173       1.454263       1.454263       1.454263    6[1-(0),6-(1,7),6-(6,6)]
   174       1.081089       1.081089       1.081089    6[1-(0),6-(1,7),6-(6,6)]
   175        5.48676        5.48676        5.48676    6[1-(0),6-(1,7),6-(6,6)]
   176       1.387606       1.387606       1.387606    6[1-(0),6-(1,7),6-(6,6)]
   177       0.838193       0.838193       0.838193    6[1-(0),6-(1,7),6-(6,6)]
   178       0.100707       0.100707       0.100707    6[1-(0),6-(1,6),7-(6,30)]
   179       0.614579       0.614579       0.614579    6[1-(0),6-(1,6),7-(6,30)]
   180       8.718094       8.718094       8.718094    6[1-(0),6-(1,6),7-(6,30)]
   181       5.923645       5.923645       5.923645    6[6-(1,6),6-(1,6),6-(7,7)]
   182      10.693584      10.693584      10.693584    6[6-(6,6),7-(6),7-(6)]
   183       9.448148       9.448148       9.448148    6[6-(1,6),6-(1,6),6-(7,7)]
   184      11.953831      11.953831      11.953831    6[6-(6,6),7-(6),7-(6)]
   185      12.506202      12.506202      12.506202    6[6-(6,6),7-(6),7-(6)]
   186      12.236685      12.236685      12.236685    6[6-(1,6),6-(1,6),6-(7,7)]
   187       9.046821       9.046821       9.046821    6[1-(0),6-(1,7),6-(6,6)]
   188      11.431078      11.431078      11.431078    6[1-(0),6-(1,7),6-(6,6)]
   189      11.681352      11.681352      11.681352    6[1-(0),6-(1,6),7-(6,30)]
   190       7.490401       7.490401       7.490401    6[1-(0),6-(1,6),7-(6,30)]
   191       8.646984       8.646984       8.646984    6[1-(0),6-(1,7),6-(6,6)]
   192      13.323665      13.323665      13.323665    6[1-(0),6-(1,7),6-(6,6)]
   193       7.881354       7.881354       7.881354    6[1-(0),6-(1,6),7-(6,30)]
   194       8.987596       8.987596       8.987596    6[1-(0),6-(1,6),7-(6,30)]
   195       8.344888       8.344888       8.344888    6[1-(0),6-(1,7),6-(6,6)]
   196       7.029844       7.029844       7.029844    6[1-(0),6-(1,6),7-(6,30)]
   197       0.977408       0.977408       0.977408    6[1-(0),6-(1,6),7-(6,30)]
   198       8.045755       8.045755       8.045755    6[1-(0),6-(1,7),6-(6,6)]
   199       6.230164       6.230164       6.230164    6[6-(6,6),7-(6),7-(6)]
   200       6.049499       6.049499       6.049499    6[6-(6,6),7-(6),7-(6)]
   201       8.605538       8.605538       8.605538    6[1-(0),6-(1,6),7-(6,30)]
   202        6.68925        6.68925        6.68925    6[6-(1,6),6-(1,6),6-(7,7)]
   203       6.590035       6.590035       6.590035    6[1-(0),6-(1,6),7-(6,30)]
   204       2.812247       2.812247       2.812247    6[6-(1,6),6-(1,6),6-(7,7)]
   205       2.322066       2.322066       2.322066    6[1-(0),6-(1,7),6-(6,6)]
   206       4.251683       4.251683       4.251683    6[6-(6,6),7-(6),7-(6)]
   207       0.592379       0.592379       0.592379    6[1-(0),6-(1,6),7-(6,30)]
   208       6.985421       6.985421       6.985421    6[6-(1,6),6-(1,6),6-(7,7)]
   209       5.950283       5.950283       5.950283    6[1-(0),6-(1,7),6-(6,6)]
   210       6.323457       6.323457       6.323457    6[1-(0),6-(1,7),6-(6,6)]
   211       1.917786       1.917786       1.917786    6[1-(0),6-(1,7),6-(6,6)]
   212        6.01694        6.01694        6.01694    6[1-(0),6-(1,7),6-(6,6)]
   213       6.566353       6.566353       6.566353    6[1-(0),6-(1,7),6-(6,6)]
   214       7.303839       7.303839       7.303839    6[1-(0),6-(1,6),7-(6,30)]
   215       6.789967       6.789967       6.789967    6[1-(0),6-(1,6),7-(6,30)]
   216      -1.313548      -1.313548      -1.313548    6[1-(0),6-(1,6),7-(6,30)]
   217      -5.923555      -5.923555      -5.923555    6[6-(1,6),6-(1,6),6-(7,7)]
   218       4.115426       4.115426       4.115426    6[6-(6,6),7-(6),7-(6)]
   219       5.360864       5.360864       5.360864    6[6-(1,6),6-(1,6),6-(7,7)]
   220       2.855181       2.855181       2.855181    6[6-(6,6),7-(6),7-(6)]
   221       2.302801       2.302801       2.302801    6[6-(6,6),7-(6),7-(6)]
   222       2.572332       2.572332       2.572332    6[6-(1,6),6-(1,6),6-(7,7)]
   223       5.762185       5.762185       5.762185    6[1-(0),6-(1,7),6-(6,6)]
   224       3.377944       3.377944       3.377944    6[1-(0),6-(1,7),6-(6,6)]
   225       3.127674       3.127674       3.127674    6[1-(0),6-(1,6),7-(6,30)]
   226       7.318617       7.318617       7.318617    6[1-(0),6-(1,6),7-(6,30)]
   227       6.162033       6.162033       6.162033    6[1-(0),6-(1,7),6-(6,6)]
   228        1.48535        1.48535        1.48535    6[1-(0),6-(1,7),6-(6,6)]
   229       6.927654       6.927654       6.927654    6[1-(0),6-(1,6),7-(6,30)]
   230       5.821432       5.821432       5.821432    6[1-(0),6-(1,6),7-(6,30)]
   231       6.464145       6.464145       6.464145    6[1-(0),6-(1,7),6-(6,6)]
   232       7.779179       7.779179       7.779179    6[1-(0),6-(1,6),7-(6,30)]
   233       -0.97738       -0.97738       -0.97738    6[1-(0),6-(1,6),7-(6,30)]
   234       6.763296       6.763296       6.763296    6[1-(0),6-(1,7),6-(6,6)]
   235       8.578872       8.578872       8.578872    6[6-(6,6),7-(6),7-(6)]
   236       8.759546       8.759546       8.759546    6[6-(6,6),7-(6),7-(6)]
   237       6.203519       6.203519       6.203519    6[1-(0),6-(1,6),7-(6,30)]
   238         8.1198         8.1198         8.1198    6[6-(1,6),6-(1,6),6-(7,7)]
   239       8.219025       8.219025       8.219025    6[1-(0),6-(1,6),7-(6,30)]
   240      -2.812211      -2.812211      -2.812211    6[6-(1,6),6-(1,6),6-(7,7)]
   241      -2.322036      -2.322036      -2.322036    6[1-(0),6-(1,7),6-(6,6)]
   242      10.557355      10.557355      10.557355    6[6-(6,6),7-(6),7-(6)]
   243      -0.592341      -0.592341      -0.592341    6[1-(0),6-(1,6),7-(6,30)]
   244       7.823611       7.823611       7.823611    6[6-(1,6),6-(1,6),6-(7,7)]
   245       8.858771       8.858771       8.858771    6[1-(0),6-(1,7),6-(6,6)]
   246       8.485571       8.485571       8.485571    6[1-(0),6-(1,7),6-(6,6)]
   247      -1.917745      -1.917745      -1.917745    6[1-(0),6-(1,7),6-(6,6)]
   248      -6.016854      -6.016854      -6.016854    6[1-(0),6-(1,7),6-(6,6)]
   249      -6.566268      -6.566268      -6.566268    6[1-(0),6-(1,7),6-(6,6)]
   250       7.505241       7.505241       7.505241    6[1-(0),6-(1,6),7-(6,30)]
   251       8.019114       8.019114       8.019114    6[1-(0),6-(1,6),7-(6,30)]
   252       1.313568       1.313568       1.313568    6[1-(0),6-(1,6),7-(6,30)]
   253        4.01904        4.01904        4.01904    53[30-(7,7,53)]
   254       3.427701       3.427701       3.427701    53[30-(7,7,53)]
   255       1.257001       1.257001       1.257001    53[30-(7,7,53)]
   256      -3.564492      -3.564492      -3.564492    53[30-(7,7,53)]
   257       5.131206       5.131206       5.131206    53[30-(7,7,53)]
   258      -2.304534      -2.304534      -2.304534    53[30-(7,7,53)]
   259      -4.018989      -4.018989      -4.018989    53[30-(7,7,53)]
   260      11.381319      11.381319      11.381319    53[30-(7,7,53)]
   261      -1.256975      -1.256975      -1.256975    53[30-(7,7,53)]
   262       3.564561       3.564561       3.564561    53[30-(7,7,53)]
   263      -5.131135      -5.131135      -5.131135    53[30-(7,7,53)]
   264        2.30462        2.30462        2.30462    53[30-(7,7,53)]
   265      11.423535      11.423535      11.423535    53[30-(7,7,53)]
   266      -3.976773      -3.976773      -3.976773    53[30-(7,7,53)]
   267       8.661521       8.661521       8.661521    53[30-(7,7,53)]
   268       3.839985       3.839985       3.839985    53[30-(7,7,53)]
   269      12.535681      12.535681      12.535681    53[30-(7,7,53)]
   270       5.099926       5.099926       5.099926    53[30-(7,7,53)]
   271       3.385506       3.385506       3.385506    53[30-(7,7,53)]
   272       3.976845       3.976845       3.976845    53[30-(7,7,53)]
   273       6.147545       6.147545       6.147545    53[30-(7,7,53)]
   274      10.969038      10.969038      10.969038    53[30-(7,7,53)]
   275        2.27334        2.27334        2.27334    53[30-(7,7,53)]
   276        9.70908        9.70908        9.70908    53[30-(7,7,53)]
   277      -0.284294      -0.284294      -0.284294    7[6-(1,6),6-(1,6),30-(7,53,53)]
   278       4.106579       4.106579       4.106579    7[6-(6,7),6-(6,7)]
   279       3.454979       3.454979       3.454979    7[6-(6,7),6-(6,7)]
   280       5.387557       5.387557       5.387557    7[6-(6,7),6-(6,7)]
   281       0.038511       0.038511       0.038511    7[6-(1,6),6-(1,6),30-(7,53,53)]
   282       5.282404       5.282404       5.282404    7[6-(1,6),6-(1,6),30-(7,53,53)]
   283       7.514116       7.514116       7.514116    7[6-(1,6),6-(1,6),30-(7,53,53)]
   284      -2.641901      -2.641901      -2.641901    7[6-(6,7),6-(6,7)]
   285      -0.573083      -0.573083      -0.573083    7[6-(6,7),6-(6,7)]
   286       0.482789       0.482789       0.482789    7[6-(1,6),6-(1,6),30-(7,53,53)]
   287       0.937444       0.937444       0.937444    7[6-(1,6),6-(1,6),30-(7,53,53)]
   288      -2.461227      -2.461227      -2.461227    7[6-(6,7),6-(6,7)]
   289       0.284372       0.284372       0.284372    7[6-(1,6),6-(1,6),30-(7,53,53)]
   290      -4.106492      -4.106492      -4.106492    7[6-(6,7),6-(6,7)]
   291      -3.454901      -3.454901      -3.454901    7[6-(6,7),6-(6,7)]
   292      -5.387472      -5.387472      -5.387472    7[6-(6,7),6-(6,7)]
   293      -0.038496      -0.038496      -0.038496    7[6-(1,6),6-(1,6),30-(7,53,53)]
   294      -5.282337      -5.282337      -5.282337    7[6-(1,6),6-(1,6),30-(7,53,53)]
   295       7.294943       7.294943       7.294943    7[6-(1,6),6-(1,6),30-(7,53,53)]
   296        2.64195        2.64195        2.64195    7[6-(6,7),6-(6,7)]
   297       0.573134       0.573134       0.573134    7[6-(6,7),6-(6,7)]
   298      -0.482758      -0.482758      -0.482758    7[6-(1,6),6-(1,6),30-(7,53,53)]
   299      -0.937376      -0.937376      -0.937376    7[6-(1,6),6-(1,6),30-(7,53,53)]
   300       2.461285       2.461285       2.461285    7[6-(6,7),6-(6,7)]
   301       7.120174       7.120174       7.120174    7[6-(1,6),6-(1,6),30-(7,53,53)]
   302      11.511038      11.511038      11.511038    7[6-(6,7),6-(6,7)]
   303      10.859447      10.859447      10.859447    7[6-(6,7),6-(6,7)]
   304      12.792018      12.792018      12.792018    7[6-(6,7),6-(6,7)]
   305       7.443042       7.443042       7.443042    7[6-(1,6),6-(1,6),30-(7,53,53)]
   306      12.686883      12.686883      12.686883    7[6-(1,6),6-(1,6),30-(7,53,53)]
   307       0.109603       0.109603       0.109603    7[6-(1,6),6-(1,6),30-(7,53,53)]
   308       4.762596       4.762596       4.762596    7[6-(6,7),6-(6,7)]
   309       6.831412       6.831412       6.831412    7[6-(6,7),6-(6,7)]
   310       7.887304       7.887304       7.887304    7[6-(1,6),6-(1,6),30-(7,53,53)]
   311       8.341922       8.341922       8.341922    7[6-(1,6),6-(1,6),30-(7,53,53)]
   312       4.943261       4.943261       4.943261    7[6-(6,7),6-(6,7)]
   313        7.68884        7.68884        7.68884    7[6-(1,6),6-(1,6),30-(7,53,53)]
   314       3.297967       3.297967       3.297967    7[6-(6,7),6-(6,7)]
   315       3.949567       3.949567       3.949567    7[6-(6,7),6-(6,7)]
   316       2.016989       2.016989       2.016989    7[6-(6,7),6-(6,7)]
   317       7.366035       7.366035       7.366035    7[6-(1,6),6-(1,6),30-(7,53,53)]
   318       2.122142       2.122142       2.122142    7[6-(1,6),6-(1,6),30-(7,53,53)]
   319       -0.10957       -0.10957       -0.10957    7[6-(1,6),6-(1,6),30-(7,53,53)]
   320      10.046447      10.046447      10.046447    7[6-(6,7),6-(6,7)]
   321       7.977629       7.977629       7.977629    7[6-(6,7),6-(6,7)]
   322       6.921757       6.921757       6.921757    7[6-(1,6),6-(1,6),30-(7,53,53)]
   323       6.467102       6.467102       6.467102    7[6-(1,6),6-(1,6),30-(7,53,53)]
   324       9.865773       9.865773       9.865773    7[6-(6,7),6-(6,7)]
