# Supplementary material for: A collection of forcefield precursors for metal–organic frameworks
Source: RSC Adv. 2019 Nov 13;9(63):36492–507. doi: 10.1039/c9ra07327b (PMC9075174; doi:10.1039/c9ra07327b)
Supplement: RA-009-C9RA07327B-s2870 [file RA-009-C9RA07327B-s2870.txt]

XIGHIF_clean

14.845000    0.000000    0.000000
-7.422548    17.979942    0.000000
0.000000    -6.897171    30.017812

     1      12.999016      12.999016      12.999016    30[7-(6,6),7-(6,6),53-(0),53-(0)]
     2       9.522457       9.522457       9.522457    30[7-(6,6),7-(6,6),53-(0),53-(0)]
     3      -1.363995      -1.363995      -1.363995    30[7-(6,6),7-(6,6),53-(0),53-(0)]
     4       1.845968       1.845968       1.845968    30[7-(6,6),7-(6,6),53-(0),53-(0)]
     5        5.32251        5.32251        5.32251    30[7-(6,6),7-(6,6),53-(0),53-(0)]
     6       1.363922       1.363922       1.363922    30[7-(6,6),7-(6,6),53-(0),53-(0)]
     7       5.576484       5.576484       5.576484    30[7-(6,6),7-(6,6),53-(0),53-(0)]
     8       2.099942       2.099942       2.099942    30[7-(6,6),7-(6,6),53-(0),53-(0)]
     9        6.05853        6.05853        6.05853    30[7-(6,6),7-(6,6),53-(0),53-(0)]
    10      -5.576564      -5.576564      -5.576564    30[7-(6,6),7-(6,6),53-(0),53-(0)]
    11      -2.100005      -2.100005      -2.100005    30[7-(6,6),7-(6,6),53-(0),53-(0)]
    12       8.786447       8.786447       8.786447    30[7-(6,6),7-(6,6),53-(0),53-(0)]
    13       1.361253       1.361253       1.361253    1[6-(6,7)]
    14       2.489478       2.489478       2.489478    1[6-(6,6)]
    15      -0.978311      -0.978311      -0.978311    1[6-(6,6)]
    16      -1.998168      -1.998168      -1.998168    1[6-(6,7)]
    17       4.719211       4.719211       4.719211    1[6-(6,6)]
    18       7.012765       7.012765       7.012765    1[6-(6,7)]
    19        7.60804        7.60804        7.60804    1[6-(6,7)]
    20       5.339723       5.339723       5.339723    1[6-(6,6)]
    21      -1.206917      -1.206917      -1.206917    1[6-(6,6)]
    22      -2.358886      -2.358886      -2.358886    1[6-(6,7)]
    23       0.803106       0.803106       0.803106    1[6-(6,7)]
    24       2.050082       2.050082       2.050082    1[6-(6,6)]
    25       0.146964       0.146964       0.146964    1[6-(6,7)]
    26       2.070876       2.070876       2.070876    1[6-(6,6)]
    27       1.567621       1.567621       1.567621    1[6-(6,6)]
    28      -0.285036      -0.285036      -0.285036    1[6-(6,7)]
    29      -2.062016      -2.062016      -2.062016    1[6-(6,6)]
    30      -0.697756      -0.697756      -0.697756    1[6-(6,7)]
    31        0.73627        0.73627        0.73627    1[6-(6,7)]
    32      -0.635413      -0.635413      -0.635413    1[6-(6,6)]
    33       3.135251       3.135251       3.135251    1[6-(6,6)]
    34       3.542001       3.542001       3.542001    1[6-(6,7)]
    35       6.644611       6.644611       6.644611    1[6-(6,7)]
    36       6.282397       6.282397       6.282397    1[6-(6,6)]
    37       -1.36132       -1.36132       -1.36132    1[6-(6,7)]
    38      -2.489535      -2.489535      -2.489535    1[6-(6,6)]
    39        0.97826        0.97826        0.97826    1[6-(6,6)]
    40       1.998106       1.998106       1.998106    1[6-(6,7)]
    41       10.12576       10.12576       10.12576    1[6-(6,6)]
    42       7.832209       7.832209       7.832209    1[6-(6,7)]
    43       7.236915       7.236915       7.236915    1[6-(6,7)]
    44        9.50523        9.50523        9.50523    1[6-(6,6)]
    45        1.20688        1.20688        1.20688    1[6-(6,6)]
    46       2.358855       2.358855       2.358855    1[6-(6,7)]
    47      -0.803123      -0.803123      -0.803123    1[6-(6,7)]
    48      12.794893      12.794893      12.794893    1[6-(6,6)]
    49      -0.146967      -0.146967      -0.146967    1[6-(6,7)]
    50      12.774121      12.774121      12.774121    1[6-(6,6)]
    51      -1.567643      -1.567643      -1.567643    1[6-(6,6)]
    52       0.285012       0.285012       0.285012    1[6-(6,7)]
    53       2.061925       2.061925       2.061925    1[6-(6,6)]
    54       0.697674       0.697674       0.697674    1[6-(6,7)]
    55      -0.736354      -0.736354      -0.736354    1[6-(6,7)]
    56       0.635319       0.635319       0.635319    1[6-(6,6)]
    57      11.709723      11.709723      11.709723    1[6-(6,6)]
    58      11.302967      11.302967      11.302967    1[6-(6,7)]
    59       8.200367       8.200367       8.200367    1[6-(6,7)]
    60       8.562589       8.562589       8.562589    1[6-(6,6)]
    61       8.783772       8.783772       8.783772    1[6-(6,7)]
    62       9.911987       9.911987       9.911987    1[6-(6,6)]
    63       6.444192       6.444192       6.444192    1[6-(6,6)]
    64       5.424346       5.424346       5.424346    1[6-(6,7)]
    65      -2.703308      -2.703308      -2.703308    1[6-(6,6)]
    66      -0.409757      -0.409757      -0.409757    1[6-(6,7)]
    67       0.185537       0.185537       0.185537    1[6-(6,7)]
    68      -2.082778      -2.082778      -2.082778    1[6-(6,6)]
    69       6.215572       6.215572       6.215572    1[6-(6,6)]
    70       5.063597       5.063597       5.063597    1[6-(6,7)]
    71       8.225575       8.225575       8.225575    1[6-(6,7)]
    72      -5.372441      -5.372441      -5.372441    1[6-(6,6)]
    73       7.569419       7.569419       7.569419    1[6-(6,7)]
    74      -5.351669      -5.351669      -5.351669    1[6-(6,6)]
    75       8.990095       8.990095       8.990095    1[6-(6,6)]
    76        7.13744        7.13744        7.13744    1[6-(6,7)]
    77       5.360527       5.360527       5.360527    1[6-(6,6)]
    78       6.724778       6.724778       6.724778    1[6-(6,7)]
    79       8.158806       8.158806       8.158806    1[6-(6,7)]
    80       6.787133       6.787133       6.787133    1[6-(6,6)]
    81      -4.287271      -4.287271      -4.287271    1[6-(6,6)]
    82      -3.880515      -3.880515      -3.880515    1[6-(6,7)]
    83      -0.777915      -0.777915      -0.777915    1[6-(6,7)]
    84      -1.140137      -1.140137      -1.140137    1[6-(6,6)]
    85       6.061199       6.061199       6.061199    1[6-(6,7)]
    86       4.932974       4.932974       4.932974    1[6-(6,6)]
    87       8.400763       8.400763       8.400763    1[6-(6,6)]
    88        9.42062        9.42062        9.42062    1[6-(6,7)]
    89       2.703241       2.703241       2.703241    1[6-(6,6)]
    90       0.409687       0.409687       0.409687    1[6-(6,7)]
    91      -0.185588      -0.185588      -0.185588    1[6-(6,7)]
    92       2.082729       2.082729       2.082729    1[6-(6,6)]
    93       8.629369       8.629369       8.629369    1[6-(6,6)]
    94      -5.063662      -5.063662      -5.063662    1[6-(6,7)]
    95       6.619346       6.619346       6.619346    1[6-(6,7)]
    96        5.37237        5.37237        5.37237    1[6-(6,6)]
    97       7.275488       7.275488       7.275488    1[6-(6,7)]
    98       5.351576       5.351576       5.351576    1[6-(6,6)]
    99       5.854831       5.854831       5.854831    1[6-(6,6)]
   100       7.707488       7.707488       7.707488    1[6-(6,7)]
   101       9.484468       9.484468       9.484468    1[6-(6,6)]
   102       8.120208       8.120208       8.120208    1[6-(6,7)]
   103       6.686182       6.686182       6.686182    1[6-(6,7)]
   104       8.057865       8.057865       8.057865    1[6-(6,6)]
   105       4.287201       4.287201       4.287201    1[6-(6,6)]
   106       3.880451       3.880451       3.880451    1[6-(6,7)]
   107       0.777841       0.777841       0.777841    1[6-(6,7)]
   108       1.140055       1.140055       1.140055    1[6-(6,6)]
   109       0.875823       0.875823       0.875823    6[1-(0),6-(1,6),7-(6,30)]
   110       1.561665       1.561665       1.561665    6[1-(0),6-(1,7),6-(6,6)]
   111       0.871375       0.871375       0.871375    6[6-(1,6),6-(1,6),6-(7,7)]
   112      -0.473583      -0.473583      -0.473583    6[1-(0),6-(1,7),6-(6,6)]
   113      -1.076293      -1.076293      -1.076293    6[1-(0),6-(1,6),7-(6,30)]
   114       1.530496       1.530496       1.530496    6[6-(6,6),7-(6),7-(6)]
   115       3.322291       3.322291       3.322291    6[6-(6,6),7-(6),7-(6)]
   116       1.358299       1.358299       1.358299    6[6-(6,6),7-(6),7-(6)]
   117       4.777102       4.777102       4.777102    6[6-(1,6),6-(1,6),6-(7,7)]
   118       5.293711       5.293711       5.293711    6[1-(0),6-(1,7),6-(6,6)]
   119       6.663905       6.663905       6.663905    6[1-(0),6-(1,6),7-(6,30)]
   120       7.006819       7.006819       7.006819    6[1-(0),6-(1,6),7-(6,30)]
   121       5.658892       5.658892       5.658892    6[1-(0),6-(1,7),6-(6,6)]
   122       0.555187       0.555187       0.555187    6[6-(1,6),6-(1,6),6-(7,7)]
   123      -0.768988      -0.768988      -0.768988    6[1-(0),6-(1,7),6-(6,6)]
   124      -1.448887      -1.448887      -1.448887    6[1-(0),6-(1,6),7-(6,30)]
   125       0.397835       0.397835       0.397835    6[1-(0),6-(1,6),7-(6,30)]
   126       1.138598       1.138598       1.138598    6[1-(0),6-(1,7),6-(6,6)]
   127       0.454253       0.454253       0.454253    6[1-(0),6-(1,6),7-(6,30)]
   128       1.591381       1.591381       1.591381    6[1-(0),6-(1,7),6-(6,6)]
   129       2.020399       2.020399       2.020399    6[6-(1,6),6-(1,6),6-(7,7)]
   130       1.300413       1.300413       1.300413    6[1-(0),6-(1,7),6-(6,6)]
   131       0.197429       0.197429       0.197429    6[1-(0),6-(1,6),7-(6,30)]
   132       3.207999       3.207999       3.207999    6[6-(6,6),7-(6),7-(6)]
   133       5.045813       5.045813       5.045813    6[6-(6,6),7-(6),7-(6)]
   134       4.401536       4.401536       4.401536    6[6-(6,6),7-(6),7-(6)]
   135      -1.496423      -1.496423      -1.496423    6[6-(1,6),6-(1,6),6-(7,7)]
   136      -1.500875      -1.500875      -1.500875    6[1-(0),6-(1,7),6-(6,6)]
   137      -0.679943      -0.679943      -0.679943    6[1-(0),6-(1,6),7-(6,30)]
   138       0.143954       0.143954       0.143954    6[1-(0),6-(1,6),7-(6,30)]
   139      -0.660648      -0.660648      -0.660648    6[1-(0),6-(1,7),6-(6,6)]
   140         4.6346         4.6346         4.6346    6[6-(1,6),6-(1,6),6-(7,7)]
   141       3.859688       3.859688       3.859688    6[1-(0),6-(1,7),6-(6,6)]
   142       4.104628       4.104628       4.104628    6[1-(0),6-(1,6),7-(6,30)]
   143       5.878609       5.878609       5.878609    6[1-(0),6-(1,6),7-(6,30)]
   144       5.688595       5.688595       5.688595    6[1-(0),6-(1,7),6-(6,6)]
   145      -0.875887      -0.875887      -0.875887    6[1-(0),6-(1,6),7-(6,30)]
   146      -1.561723      -1.561723      -1.561723    6[1-(0),6-(1,7),6-(6,6)]
   147      -0.871428      -0.871428      -0.871428    6[6-(1,6),6-(1,6),6-(7,7)]
   148       0.473528       0.473528       0.473528    6[1-(0),6-(1,7),6-(6,6)]
   149       1.076232       1.076232       1.076232    6[1-(0),6-(1,6),7-(6,30)]
   150      -1.530543      -1.530543      -1.530543    6[6-(6,6),7-(6),7-(6)]
   151      11.522669      11.522669      11.522669    6[6-(6,6),7-(6),7-(6)]
   152      -1.358336      -1.358336      -1.358336    6[6-(6,6),7-(6),7-(6)]
   153       10.06786       10.06786       10.06786    6[6-(1,6),6-(1,6),6-(7,7)]
   154       9.551257       9.551257       9.551257    6[1-(0),6-(1,7),6-(6,6)]
   155       8.181064       8.181064       8.181064    6[1-(0),6-(1,6),7-(6,30)]
   156       7.838139       7.838139       7.838139    6[1-(0),6-(1,6),7-(6,30)]
   157       9.186064       9.186064       9.186064    6[1-(0),6-(1,7),6-(6,6)]
   158      -0.555219      -0.555219      -0.555219    6[6-(1,6),6-(1,6),6-(7,7)]
   159       0.768954       0.768954       0.768954    6[1-(0),6-(1,7),6-(6,6)]
   160       1.448857       1.448857       1.448857    6[1-(0),6-(1,6),7-(6,30)]
   161      -0.397857      -0.397857      -0.397857    6[1-(0),6-(1,6),7-(6,30)]
   162      -1.138625      -1.138625      -1.138625    6[1-(0),6-(1,7),6-(6,6)]
   163      -0.454261      -0.454261      -0.454261    6[1-(0),6-(1,6),7-(6,30)]
   164      13.253613      13.253613      13.253613    6[1-(0),6-(1,7),6-(6,6)]
   165       12.82459       12.82459       12.82459    6[6-(1,6),6-(1,6),6-(7,7)]
   166      -1.300431      -1.300431      -1.300431    6[1-(0),6-(1,7),6-(6,6)]
   167      -0.197448      -0.197448      -0.197448    6[1-(0),6-(1,6),7-(6,30)]
   168       11.63699       11.63699       11.63699    6[6-(6,6),7-(6),7-(6)]
   169       9.799182       9.799182       9.799182    6[6-(6,6),7-(6),7-(6)]
   170      10.443451      10.443451      10.443451    6[6-(6,6),7-(6),7-(6)]
   171       1.496329       1.496329       1.496329    6[6-(1,6),6-(1,6),6-(7,7)]
   172       1.500784       1.500784       1.500784    6[1-(0),6-(1,7),6-(6,6)]
   173       0.679859       0.679859       0.679859    6[1-(0),6-(1,6),7-(6,30)]
   174      -0.144039      -0.144039      -0.144039    6[1-(0),6-(1,6),7-(6,30)]
   175       0.660557       0.660557       0.660557    6[1-(0),6-(1,7),6-(6,6)]
   176      10.210382      10.210382      10.210382    6[6-(1,6),6-(1,6),6-(7,7)]
   177      10.985288      10.985288      10.985288    6[1-(0),6-(1,7),6-(6,6)]
   178      10.740343      10.740343      10.740343    6[1-(0),6-(1,6),7-(6,30)]
   179       8.966369       8.966369       8.966369    6[1-(0),6-(1,6),7-(6,30)]
   180       9.156387       9.156387       9.156387    6[1-(0),6-(1,7),6-(6,6)]
   181       8.298339       8.298339       8.298339    6[1-(0),6-(1,6),7-(6,30)]
   182       8.984175       8.984175       8.984175    6[1-(0),6-(1,7),6-(6,6)]
   183        8.29388        8.29388        8.29388    6[6-(1,6),6-(1,6),6-(7,7)]
   184       6.948924       6.948924       6.948924    6[1-(0),6-(1,7),6-(6,6)]
   185        6.34622        6.34622        6.34622    6[1-(0),6-(1,6),7-(6,30)]
   186       8.952995       8.952995       8.952995    6[6-(6,6),7-(6),7-(6)]
   187      -4.100217      -4.100217      -4.100217    6[6-(6,6),7-(6),7-(6)]
   188       8.780788       8.780788       8.780788    6[6-(6,6),7-(6),7-(6)]
   189      -2.645408      -2.645408      -2.645408    6[6-(1,6),6-(1,6),6-(7,7)]
   190      -2.128805      -2.128805      -2.128805    6[1-(0),6-(1,7),6-(6,6)]
   191      -0.758612      -0.758612      -0.758612    6[1-(0),6-(1,6),7-(6,30)]
   192      -0.415687      -0.415687      -0.415687    6[1-(0),6-(1,6),7-(6,30)]
   193      -1.763612      -1.763612      -1.763612    6[1-(0),6-(1,7),6-(6,6)]
   194       7.977671       7.977671       7.977671    6[6-(1,6),6-(1,6),6-(7,7)]
   195       6.653498       6.653498       6.653498    6[1-(0),6-(1,7),6-(6,6)]
   196       5.973595       5.973595       5.973595    6[1-(0),6-(1,6),7-(6,30)]
   197       7.820309       7.820309       7.820309    6[1-(0),6-(1,6),7-(6,30)]
   198       8.561077       8.561077       8.561077    6[1-(0),6-(1,7),6-(6,6)]
   199       7.876713       7.876713       7.876713    6[1-(0),6-(1,6),7-(6,30)]
   200      -5.831161      -5.831161      -5.831161    6[1-(0),6-(1,7),6-(6,6)]
   201      -5.402138      -5.402138      -5.402138    6[6-(1,6),6-(1,6),6-(7,7)]
   202       8.722883       8.722883       8.722883    6[1-(0),6-(1,7),6-(6,6)]
   203         7.6199         7.6199         7.6199    6[1-(0),6-(1,6),7-(6,30)]
   204      -4.214538      -4.214538      -4.214538    6[6-(6,6),7-(6),7-(6)]
   205       -2.37673       -2.37673       -2.37673    6[6-(6,6),7-(6),7-(6)]
   206      -3.020999      -3.020999      -3.020999    6[6-(6,6),7-(6),7-(6)]
   207       5.926123       5.926123       5.926123    6[6-(1,6),6-(1,6),6-(7,7)]
   208       5.921668       5.921668       5.921668    6[1-(0),6-(1,7),6-(6,6)]
   209       6.742593       6.742593       6.742593    6[1-(0),6-(1,6),7-(6,30)]
   210       7.566491       7.566491       7.566491    6[1-(0),6-(1,6),7-(6,30)]
   211       6.761895       6.761895       6.761895    6[1-(0),6-(1,7),6-(6,6)]
   212       -2.78793       -2.78793       -2.78793    6[6-(1,6),6-(1,6),6-(7,7)]
   213      -3.562836      -3.562836      -3.562836    6[1-(0),6-(1,7),6-(6,6)]
   214      -3.317891      -3.317891      -3.317891    6[1-(0),6-(1,6),7-(6,30)]
   215      -1.543917      -1.543917      -1.543917    6[1-(0),6-(1,6),7-(6,30)]
   216      -1.733935      -1.733935      -1.733935    6[1-(0),6-(1,7),6-(6,6)]
   217       6.546629       6.546629       6.546629    6[1-(0),6-(1,6),7-(6,30)]
   218       5.860787       5.860787       5.860787    6[1-(0),6-(1,7),6-(6,6)]
   219       6.551077       6.551077       6.551077    6[6-(1,6),6-(1,6),6-(7,7)]
   220       7.896035       7.896035       7.896035    6[1-(0),6-(1,7),6-(6,6)]
   221       8.498745       8.498745       8.498745    6[1-(0),6-(1,6),7-(6,30)]
   222       5.891956       5.891956       5.891956    6[6-(6,6),7-(6),7-(6)]
   223       4.100161       4.100161       4.100161    6[6-(6,6),7-(6),7-(6)]
   224       6.064153       6.064153       6.064153    6[6-(6,6),7-(6),7-(6)]
   225        2.64535        2.64535        2.64535    6[6-(1,6),6-(1,6),6-(7,7)]
   226       2.128741       2.128741       2.128741    6[1-(0),6-(1,7),6-(6,6)]
   227       0.758547       0.758547       0.758547    6[1-(0),6-(1,6),7-(6,30)]
   228       0.415633       0.415633       0.415633    6[1-(0),6-(1,6),7-(6,30)]
   229        1.76356        1.76356        1.76356    6[1-(0),6-(1,7),6-(6,6)]
   230       6.867265       6.867265       6.867265    6[6-(1,6),6-(1,6),6-(7,7)]
   231        8.19144        8.19144        8.19144    6[1-(0),6-(1,7),6-(6,6)]
   232       8.871339       8.871339       8.871339    6[1-(0),6-(1,6),7-(6,30)]
   233       7.024617       7.024617       7.024617    6[1-(0),6-(1,6),7-(6,30)]
   234       6.283854       6.283854       6.283854    6[1-(0),6-(1,7),6-(6,6)]
   235       6.968199       6.968199       6.968199    6[1-(0),6-(1,6),7-(6,30)]
   236       5.831071       5.831071       5.831071    6[1-(0),6-(1,7),6-(6,6)]
   237       5.402053       5.402053       5.402053    6[6-(1,6),6-(1,6),6-(7,7)]
   238       6.122039       6.122039       6.122039    6[1-(0),6-(1,7),6-(6,6)]
   239       7.225023       7.225023       7.225023    6[1-(0),6-(1,6),7-(6,30)]
   240       4.214453       4.214453       4.214453    6[6-(6,6),7-(6),7-(6)]
   241       2.376639       2.376639       2.376639    6[6-(6,6),7-(6),7-(6)]
   242       3.020916       3.020916       3.020916    6[6-(6,6),7-(6),7-(6)]
   243       8.918875       8.918875       8.918875    6[6-(1,6),6-(1,6),6-(7,7)]
   244       8.923327       8.923327       8.923327    6[1-(0),6-(1,7),6-(6,6)]
   245       8.102395       8.102395       8.102395    6[1-(0),6-(1,6),7-(6,30)]
   246       7.278498       7.278498       7.278498    6[1-(0),6-(1,6),7-(6,30)]
   247         8.0831         8.0831         8.0831    6[1-(0),6-(1,7),6-(6,6)]
   248       2.787852       2.787852       2.787852    6[6-(1,6),6-(1,6),6-(7,7)]
   249       3.562764       3.562764       3.562764    6[1-(0),6-(1,7),6-(6,6)]
   250       3.317824       3.317824       3.317824    6[1-(0),6-(1,6),7-(6,30)]
   251       1.543843       1.543843       1.543843    6[1-(0),6-(1,6),7-(6,30)]
   252       1.733857       1.733857       1.733857    6[1-(0),6-(1,7),6-(6,6)]
   253      -3.503012      -3.503012      -3.503012    53[30-(7,7,53)]
   254      10.900958      10.900958      10.900958    53[30-(7,7,53)]
   255       9.876441       9.876441       9.876441    53[30-(7,7,53)]
   256      -1.285908      -1.285908      -1.285908    53[30-(7,7,53)]
   257      11.397237      11.397237      11.397237    53[30-(7,7,53)]
   258      12.477071      12.477071      12.477071    53[30-(7,7,53)]
   259       3.502937       3.502937       3.502937    53[30-(7,7,53)]
   260       3.943997       3.943997       3.943997    53[30-(7,7,53)]
   261       4.968535       4.968535       4.968535    53[30-(7,7,53)]
   262       1.285839       1.285839       1.285839    53[30-(7,7,53)]
   263        3.44774        3.44774        3.44774    53[30-(7,7,53)]
   264       2.367923       2.367923       2.367923    53[30-(7,7,53)]
   265       3.919515       3.919515       3.919515    53[30-(7,7,53)]
   266       3.478455       3.478455       3.478455    53[30-(7,7,53)]
   267       2.453917       2.453917       2.453917    53[30-(7,7,53)]
   268       6.136613       6.136613       6.136613    53[30-(7,7,53)]
   269       3.974712       3.974712       3.974712    53[30-(7,7,53)]
   270       5.054529       5.054529       5.054529    53[30-(7,7,53)]
   271      10.925464      10.925464      10.925464    53[30-(7,7,53)]
   272      -3.478506      -3.478506      -3.478506    53[30-(7,7,53)]
   273      -2.453989      -2.453989      -2.453989    53[30-(7,7,53)]
   274        8.70836        8.70836        8.70836    53[30-(7,7,53)]
   275      -3.974785      -3.974785      -3.974785    53[30-(7,7,53)]
   276      -5.054619      -5.054619      -5.054619    53[30-(7,7,53)]
   277      -0.414208      -0.414208      -0.414208    7[6-(1,6),6-(1,6),30-(7,53,53)]
   278       0.761527       0.761527       0.761527    7[6-(6,7),6-(6,7)]
   279       2.626063       2.626063       2.626063    7[6-(6,7),6-(6,7)]
   280       2.829434       2.829434       2.829434    7[6-(6,7),6-(6,7)]
   281       -0.86696       -0.86696       -0.86696    7[6-(1,6),6-(1,6),30-(7,53,53)]
   282       7.507099       7.507099       7.507099    7[6-(1,6),6-(1,6),30-(7,53,53)]
   283       5.091821       5.091821       5.091821    7[6-(1,6),6-(1,6),30-(7,53,53)]
   284       4.066043       4.066043       4.066043    7[6-(6,7),6-(6,7)]
   285        5.27294        5.27294        5.27294    7[6-(6,7),6-(6,7)]
   286       3.332695       3.332695       3.332695    7[6-(6,7),6-(6,7)]
   287       -0.22862       -0.22862       -0.22862    7[6-(1,6),6-(1,6),30-(7,53,53)]
   288        0.13208        0.13208        0.13208    7[6-(1,6),6-(1,6),30-(7,53,53)]
   289       0.414143       0.414143       0.414143    7[6-(1,6),6-(1,6),30-(7,53,53)]
   290       -0.76157       -0.76157       -0.76157    7[6-(6,7),6-(6,7)]
   291      -2.626098      -2.626098      -2.626098    7[6-(6,7),6-(6,7)]
   292       -2.82948       -2.82948       -2.82948    7[6-(6,7),6-(6,7)]
   293       0.866936       0.866936       0.866936    7[6-(1,6),6-(1,6),30-(7,53,53)]
   294       7.337866       7.337866       7.337866    7[6-(1,6),6-(1,6),30-(7,53,53)]
   295       9.753151       9.753151       9.753151    7[6-(1,6),6-(1,6),30-(7,53,53)]
   296      10.778952      10.778952      10.778952    7[6-(6,7),6-(6,7)]
   297       9.572052       9.572052       9.572052    7[6-(6,7),6-(6,7)]
   298       11.51229       11.51229       11.51229    7[6-(6,7),6-(6,7)]
   299       0.228606       0.228606       0.228606    7[6-(1,6),6-(1,6),30-(7,53,53)]
   300      -0.132161      -0.132161      -0.132161    7[6-(1,6),6-(1,6),30-(7,53,53)]
   301       7.008309       7.008309       7.008309    7[6-(1,6),6-(1,6),30-(7,53,53)]
   302       8.184022       8.184022       8.184022    7[6-(6,7),6-(6,7)]
   303       10.04855       10.04855       10.04855    7[6-(6,7),6-(6,7)]
   304      10.251932      10.251932      10.251932    7[6-(6,7),6-(6,7)]
   305       6.555516       6.555516       6.555516    7[6-(1,6),6-(1,6),30-(7,53,53)]
   306       0.084586       0.084586       0.084586    7[6-(1,6),6-(1,6),30-(7,53,53)]
   307      -2.330699      -2.330699      -2.330699    7[6-(1,6),6-(1,6),30-(7,53,53)]
   308        -3.3565        -3.3565        -3.3565    7[6-(6,7),6-(6,7)]
   309        -2.1496        -2.1496        -2.1496    7[6-(6,7),6-(6,7)]
   310      -4.089838      -4.089838      -4.089838    7[6-(6,7),6-(6,7)]
   311       7.193846       7.193846       7.193846    7[6-(1,6),6-(1,6),30-(7,53,53)]
   312       7.554613       7.554613       7.554613    7[6-(1,6),6-(1,6),30-(7,53,53)]
   313        7.83666        7.83666        7.83666    7[6-(1,6),6-(1,6),30-(7,53,53)]
   314       6.660925       6.660925       6.660925    7[6-(6,7),6-(6,7)]
   315       4.796389       4.796389       4.796389    7[6-(6,7),6-(6,7)]
   316       4.593018       4.593018       4.593018    7[6-(6,7),6-(6,7)]
   317       8.289412       8.289412       8.289412    7[6-(1,6),6-(1,6),30-(7,53,53)]
   318      -0.084647      -0.084647      -0.084647    7[6-(1,6),6-(1,6),30-(7,53,53)]
   319       2.330631       2.330631       2.330631    7[6-(1,6),6-(1,6),30-(7,53,53)]
   320       3.356409       3.356409       3.356409    7[6-(6,7),6-(6,7)]
   321       2.149512       2.149512       2.149512    7[6-(6,7),6-(6,7)]
   322       4.089757       4.089757       4.089757    7[6-(6,7),6-(6,7)]
   323       7.651072       7.651072       7.651072    7[6-(1,6),6-(1,6),30-(7,53,53)]
   324       7.290372       7.290372       7.290372    7[6-(1,6),6-(1,6),30-(7,53,53)]
