# Supplementary material for: A collection of forcefield precursors for metal–organic frameworks
Source: RSC Adv. 2019 Nov 13;9(63):36492–507. doi: 10.1039/c9ra07327b (PMC9075174; doi:10.1039/c9ra07327b)
Supplement: RA-009-C9RA07327B-s2871 [file RA-009-C9RA07327B-s2871.txt]

XIHRIQ_clean

10.725000    0.000000    0.000000
3.672956    12.815029    0.000000
1.063519    6.243226    13.885294

     1       2.054622       2.054622       2.054622    27[7-(6,6),8-(6),8-(6),8-(6)]
     2      13.406853      13.406853      13.406853    27[7-(6,6),8-(6),8-(6),8-(6)]
     3       5.775036       5.775036       5.775036    1[6-(6,7)]
     4       4.573569       4.573569       4.573569    1[6-(6,6)]
     5      12.452751      12.452751      12.452751    1[6-(6,6)]
     6      13.705231      13.705231      13.705231    1[6-(6,7)]
     7      13.269706      13.269706      13.269706    1[6-(6,7)]
     8      11.550381      11.550381      11.550381    1[6-(6,6)]
     9       9.046111       9.046111       9.046111    1[6-(6,6)]
    10       7.772448       7.772448       7.772448    1[6-(6,6)]
    11       7.077223       7.077223       7.077223    1[6-(6,6)]
    12        8.31929        8.31929        8.31929    1[6-(6,6)]
    13       9.648776       9.648776       9.648776    1[6-(6,6)]
    14       5.268963       5.268963       5.268963    1[6-(6,7)]
    15       5.935759       5.935759       5.935759    1[6-(6,6)]
    16       4.655412       4.655412       4.655412    1[6-(6,7)]
    17       2.176847       2.176847       2.176847    1[6-(6,7)]
    18       3.397348       3.397348       3.397348    1[6-(6,6)]
    19       9.688681       9.688681       9.688681    1[6-(6,6)]
    20      10.991418      10.991418      10.991418    1[6-(6,6)]
    21       4.418116       4.418116       4.418116    1[6-(6,6)]
    22       3.113412       3.113412       3.113412    1[6-(6,6)]
    23       6.717968       6.717968       6.717968    1[6-(6,6)]
    24       7.771659       7.771659       7.771659    1[6-(6,6)]
    25      10.761947      10.761947      10.761947    1[6-(6,6)]
    26       9.688278       9.688278       9.688278    1[6-(6,6)]
    27       9.686439       9.686439       9.686439    1[6-(6,7)]
    28      10.887906      10.887906      10.887906    1[6-(6,6)]
    29       3.008724       3.008724       3.008724    1[6-(6,6)]
    30       1.756244       1.756244       1.756244    1[6-(6,7)]
    31       2.191769       2.191769       2.191769    1[6-(6,7)]
    32       3.911094       3.911094       3.911094    1[6-(6,6)]
    33       6.415364       6.415364       6.415364    1[6-(6,6)]
    34       7.689027       7.689027       7.689027    1[6-(6,6)]
    35       8.384252       8.384252       8.384252    1[6-(6,6)]
    36       7.142185       7.142185       7.142185    1[6-(6,6)]
    37       5.812699       5.812699       5.812699    1[6-(6,6)]
    38      10.192512      10.192512      10.192512    1[6-(6,7)]
    39       9.525716       9.525716       9.525716    1[6-(6,6)]
    40      10.806063      10.806063      10.806063    1[6-(6,7)]
    41      13.284628      13.284628      13.284628    1[6-(6,7)]
    42      12.064127      12.064127      12.064127    1[6-(6,6)]
    43       5.772794       5.772794       5.772794    1[6-(6,6)]
    44       4.470057       4.470057       4.470057    1[6-(6,6)]
    45      11.043359      11.043359      11.043359    1[6-(6,6)]
    46      12.348063      12.348063      12.348063    1[6-(6,6)]
    47       8.743507       8.743507       8.743507    1[6-(6,6)]
    48       7.689816       7.689816       7.689816    1[6-(6,6)]
    49       4.699528       4.699528       4.699528    1[6-(6,6)]
    50       5.773197       5.773197       5.773197    1[6-(6,6)]
    51        4.94734        4.94734        4.94734    6[1-(0),6-(1,6),7-(6,27)]
    52        4.22911        4.22911        4.22911    6[1-(0),6-(1,7),6-(6,6)]
    53      13.720925      13.720925      13.720925    6[6-(1,6),6-(1,6),6-(1,7)]
    54      13.277277      13.277277      13.277277    6[1-(0),6-(1,7),6-(6,6)]
    55      14.034453      14.034453      14.034453    6[1-(0),6-(1,6),7-(6,27)]
    56      12.931721      12.931721      12.931721    6[1-(0),6-(6,6),7-(6)]
    57      11.030633      11.030633      11.030633    6[6-(1,6),6-(6,6),7-(6)]
    58      11.011213      11.011213      11.011213    6[1-(0),6-(1,6),6-(6,7)]
    59       9.077242       9.077242       9.077242    6[1-(0),6-(1,6),6-(1,6)]
    60       8.308988       8.308988       8.308988    6[1-(0),6-(1,6),6-(6,6)]
    61       8.308707       8.308707       8.308707    6[6-(1,6),6-(6,6),6-(6,7)]
    62       7.511483       7.511483       7.511483    6[6-(1,6),6-(6,6),7-(6)]
    63       7.560293       7.560293       7.560293    6[1-(0),6-(1,6),6-(6,7)]
    64       8.337358       8.337358       8.337358    6[1-(0),6-(1,6),6-(1,6)]
    65       9.109461       9.109461       9.109461    6[1-(0),6-(1,6),6-(6,6)]
    66        9.11939        9.11939        9.11939    6[6-(1,6),6-(6,6),6-(6,7)]
    67       5.617129       5.617129       5.617129    6[1-(0),6-(6,6),7-(6)]
    68       4.814638       4.814638       4.814638    6[6-(1,6),6-(1,6),6-(1,7)]
    69        5.18094        5.18094        5.18094    6[1-(0),6-(1,7),6-(6,6)]
    70       4.390858       4.390858       4.390858    6[1-(0),6-(1,6),7-(6)]
    71       2.942876       2.942876       2.942876    6[1-(0),6-(1,6),7-(6)]
    72       3.671929       3.671929       3.671929    6[1-(0),6-(1,7),6-(6,6)]
    73       8.104462       8.104462       8.104462    6[6-(1,6),6-(1,6),6-(8,8)]
    74       9.337985       9.337985       9.337985    6[1-(0),6-(1,6),6-(6,6)]
    75      10.138296      10.138296      10.138296    6[1-(0),6-(1,6),6-(6,6)]
    76        6.01505        6.01505        6.01505    6[6-(1,6),6-(1,6),6-(6,6)]
    77        4.75251        4.75251        4.75251    6[1-(0),6-(1,6),6-(6,6)]
    78        3.95866        3.95866        3.95866    6[1-(0),6-(1,6),6-(6,6)]
    79        8.07646        8.07646        8.07646    6[6-(1,6),6-(1,6),6-(6,6)]
    80       7.542417       7.542417       7.542417    6[1-(0),6-(1,6),6-(6,6)]
    81       8.169809       8.169809       8.169809    6[1-(0),6-(1,6),6-(6,6)]
    82       9.376999       9.376999       9.376999    6[6-(1,6),6-(1,6),6-(8,8)]
    83       9.940805       9.940805       9.940805    6[1-(0),6-(1,6),6-(6,6)]
    84       9.293366       9.293366       9.293366    6[1-(0),6-(1,6),6-(6,6)]
    85       3.606083       3.606083       3.606083    6[6-(6,6),8-(0),8-(27)]
    86      10.077415      10.077415      10.077415    6[6-(6,6),8-(27),8-(27)]
    87      10.514135      10.514135      10.514135    6[1-(0),6-(1,6),7-(6,27)]
    88      11.232365      11.232365      11.232365    6[1-(0),6-(1,7),6-(6,6)]
    89        1.74055        1.74055        1.74055    6[6-(1,6),6-(1,6),6-(1,7)]
    90       2.184198       2.184198       2.184198    6[1-(0),6-(1,7),6-(6,6)]
    91       1.427022       1.427022       1.427022    6[1-(0),6-(1,6),7-(6,27)]
    92       2.529754       2.529754       2.529754    6[1-(0),6-(6,6),7-(6)]
    93       4.430842       4.430842       4.430842    6[6-(1,6),6-(6,6),7-(6)]
    94       4.450262       4.450262       4.450262    6[1-(0),6-(1,6),6-(6,7)]
    95       6.384233       6.384233       6.384233    6[1-(0),6-(1,6),6-(1,6)]
    96       7.152487       7.152487       7.152487    6[1-(0),6-(1,6),6-(6,6)]
    97       7.152768       7.152768       7.152768    6[6-(1,6),6-(6,6),6-(6,7)]
    98       7.949992       7.949992       7.949992    6[6-(1,6),6-(6,6),7-(6)]
    99       7.901182       7.901182       7.901182    6[1-(0),6-(1,6),6-(6,7)]
   100       7.124117       7.124117       7.124117    6[1-(0),6-(1,6),6-(1,6)]
   101       6.352014       6.352014       6.352014    6[1-(0),6-(1,6),6-(6,6)]
   102       6.342085       6.342085       6.342085    6[6-(1,6),6-(6,6),6-(6,7)]
   103       9.844346       9.844346       9.844346    6[1-(0),6-(6,6),7-(6)]
   104      10.646837      10.646837      10.646837    6[6-(1,6),6-(1,6),6-(1,7)]
   105      10.280535      10.280535      10.280535    6[1-(0),6-(1,7),6-(6,6)]
   106      11.070617      11.070617      11.070617    6[1-(0),6-(1,6),7-(6)]
   107      12.518599      12.518599      12.518599    6[1-(0),6-(1,6),7-(6)]
   108      11.789546      11.789546      11.789546    6[1-(0),6-(1,7),6-(6,6)]
   109       7.357013       7.357013       7.357013    6[6-(1,6),6-(1,6),6-(8,8)]
   110        6.12349        6.12349        6.12349    6[1-(0),6-(1,6),6-(6,6)]
   111       5.323179       5.323179       5.323179    6[1-(0),6-(1,6),6-(6,6)]
   112       5.773469       5.773469       5.773469    6[6-(1,6),6-(1,6),6-(6,6)]
   113      10.708965      10.708965      10.708965    6[1-(0),6-(1,6),6-(6,6)]
   114      11.502815      11.502815      11.502815    6[1-(0),6-(1,6),6-(6,6)]
   115       7.385015       7.385015       7.385015    6[6-(1,6),6-(1,6),6-(6,6)]
   116       7.919058       7.919058       7.919058    6[1-(0),6-(1,6),6-(6,6)]
   117       7.291666       7.291666       7.291666    6[1-(0),6-(1,6),6-(6,6)]
   118       6.084476       6.084476       6.084476    6[6-(1,6),6-(1,6),6-(8,8)]
   119        5.52067        5.52067        5.52067    6[1-(0),6-(1,6),6-(6,6)]
   120       6.168109       6.168109       6.168109    6[1-(0),6-(1,6),6-(6,6)]
   121       8.182436       8.182436       8.182436    6[6-(6,6),8-(0),8-(27)]
   122        5.38406        5.38406        5.38406    6[6-(6,6),8-(27),8-(27)]
   123       4.514298       4.514298       4.514298    7[6-(1,6),6-(1,6),27-(8,8,8)]
   124      11.780827      11.780827      11.780827    7[6-(1,6),6-(6,6)]
   125       6.759722       6.759722       6.759722    7[6-(1,6),6-(6,6)]
   126       3.278524       3.278524       3.278524    7[6-(1,6),6-(1,6)]
   127      10.947177      10.947177      10.947177    7[6-(1,6),6-(1,6),27-(8,8,8)]
   128       3.680648       3.680648       3.680648    7[6-(1,6),6-(6,6)]
   129       8.701753       8.701753       8.701753    7[6-(1,6),6-(6,6)]
   130      12.182951      12.182951      12.182951    7[6-(1,6),6-(1,6)]
   131       7.577438       7.577438       7.577438    8[6-(6,8)]
   132       2.538944       2.538944       2.538944    8[6-(6,8),27-(7,8,8)]
   133      11.255678      11.255678      11.255678    8[6-(6,8),27-(7,8,8)]
   134       9.443395       9.443395       9.443395    8[6-(6,8),27-(7,8,8)]
   135       7.884037       7.884037       7.884037    8[6-(6,8)]
   136      12.922531      12.922531      12.922531    8[6-(6,8),27-(7,8,8)]
   137       4.205797       4.205797       4.205797    8[6-(6,8),27-(7,8,8)]
   138        6.01808        6.01808        6.01808    8[6-(6,8),27-(7,8,8)]
