# Supplementary material for: A collection of forcefield precursors for metal–organic frameworks
Source: RSC Adv. 2019 Nov 13;9(63):36492–507. doi: 10.1039/c9ra07327b (PMC9075174; doi:10.1039/c9ra07327b)
Supplement: RA-009-C9RA07327B-s2872 [file RA-009-C9RA07327B-s2872.txt]

XIHSAJ_clean

11.663600    0.000000    0.000000
-2.939839    11.287024    0.000000
-1.959413    -2.535138    20.379663

     1      -1.867833      -1.867833      -1.867833    27[8-(6),8-(6),8-(6),8-(6,27)]
     2       2.185747       2.185747       2.185747    27[8-(6),8-(6),8-(6),8-(6,27)]
     3       8.632181       8.632181       8.632181    27[8-(6),8-(6),8-(6),8-(6,27)]
     4       4.578601       4.578601       4.578601    27[8-(6),8-(6),8-(6),8-(6,27)]
     5       0.243511       0.243511       0.243511    27[8-(6),8-(6),8-(6),8-(6),8-(6,27),8-(6,27)]
     6       6.520837       6.520837       6.520837    27[8-(6),8-(6),8-(6),8-(6),8-(6,27),8-(6,27)]
     7       7.355015       7.355015       7.355015    1[6-(6,6)]
     8        1.19614        1.19614        1.19614    1[6-(6,6)]
     9       1.959214       1.959214       1.959214    1[6-(6,6)]
    10       3.582865       3.582865       3.582865    1[6-(6,6)]
    11       5.249724       5.249724       5.249724    1[6-(6,6)]
    12       0.806121       0.806121       0.806121    1[6-(6,6)]
    13       4.052516       4.052516       4.052516    1[6-(6,6)]
    14       4.124904       4.124904       4.124904    1[6-(6,6)]
    15       2.130764       2.130764       2.130764    1[6-(6,6)]
    16       1.837701       1.837701       1.837701    1[6-(6,6)]
    17       7.815493       7.815493       7.815493    1[6-(6,6)]
    18       9.219569       9.219569       9.219569    1[6-(6,6)]
    19       2.788466       2.788466       2.788466    1[6-(6,6)]
    20       3.872895       3.872895       3.872895    1[6-(6,6)]
    21       3.646318       3.646318       3.646318    1[6-(6,6)]
    22       7.599419       7.599419       7.599419    1[6-(6,6)]
    23       5.608508       5.608508       5.608508    1[6-(6,6)]
    24      -0.055765      -0.055765      -0.055765    1[6-(6,6)]
    25      -0.590667      -0.590667      -0.590667    1[6-(6,6)]
    26       5.568208       5.568208       5.568208    1[6-(6,6)]
    27       4.805134       4.805134       4.805134    1[6-(6,6)]
    28       3.181483       3.181483       3.181483    1[6-(6,6)]
    29       1.514624       1.514624       1.514624    1[6-(6,6)]
    30       5.958227       5.958227       5.958227    1[6-(6,6)]
    31       2.711832       2.711832       2.711832    1[6-(6,6)]
    32       2.639444       2.639444       2.639444    1[6-(6,6)]
    33       4.633584       4.633584       4.633584    1[6-(6,6)]
    34       4.926647       4.926647       4.926647    1[6-(6,6)]
    35       0.908268       0.908268       0.908268    1[6-(6,6)]
    36      -2.455221      -2.455221      -2.455221    1[6-(6,6)]
    37       3.975882       3.975882       3.975882    1[6-(6,6)]
    38       2.891453       2.891453       2.891453    1[6-(6,6)]
    39        3.11803        3.11803        3.11803    1[6-(6,6)]
    40      -0.835071      -0.835071      -0.835071    1[6-(6,6)]
    41        1.15584        1.15584        1.15584    1[6-(6,6)]
    42       6.820113       6.820113       6.820113    1[6-(6,6)]
    43       -2.01355       -2.01355       -2.01355    6[6-(6,6),8-(27),8-(27)]
    44       -2.57706       -2.57706       -2.57706    6[6-(1,6),6-(1,6),6-(8,8)]
    45       7.859669       7.859669       7.859669    6[1-(0),6-(6,6),6-(6,6)]
    46       0.674746       0.674746       0.674746    6[1-(0),6-(1,6),6-(6,6)]
    47      -1.808517      -1.808517      -1.808517    6[1-(0),6-(1,6),6-(6,6)]
    48       7.349971       7.349971       7.349971    6[6-(1,6),6-(1,6),6-(6,6)]
    49       0.909885       0.909885       0.909885    6[6-(6,6),8-(27),8-(27)]
    50       2.001905       2.001905       2.001905    6[6-(1,6),6-(1,6),6-(8,8)]
    51       3.367162       3.367162       3.367162    6[1-(0),6-(1,6),6-(6,6)]
    52       4.364694       4.364694       4.364694    6[1-(0),6-(1,6),6-(6,6)]
    53       4.057476       4.057476       4.057476    6[6-(1,6),6-(1,6),6-(6,6)]
    54        1.69387        1.69387        1.69387    6[1-(0),6-(6,6),6-(6,6)]
    55       4.595241       4.595241       4.595241    6[6-(6,6),8-(27),8-(27,27)]
    56       4.567389       4.567389       4.567389    6[6-(1,6),6-(1,6),6-(8,8)]
    57       4.280126       4.280126       4.280126    6[1-(0),6-(1,6),6-(6,6)]
    58       4.335131       4.335131       4.335131    6[1-(0),6-(1,6),6-(6,6)]
    59         1.9629         1.9629         1.9629    6[1-(0),6-(6,6),6-(6,6)]
    60       4.703797       4.703797       4.703797    6[6-(1,6),6-(1,6),6-(6,6)]
    61      -0.628362      -0.628362      -0.628362    6[6-(6,6),8-(27),8-(27)]
    62      -1.618657      -1.618657      -1.618657    6[6-(1,6),6-(1,6),6-(8,8)]
    63       1.286316       1.286316       1.286316    6[1-(0),6-(6,6),6-(6,6)]
    64       8.357332       8.357332       8.357332    6[1-(0),6-(1,6),6-(6,6)]
    65      -2.463139      -2.463139      -2.463139    6[1-(0),6-(1,6),6-(6,6)]
    66       0.420369       0.420369       0.420369    6[6-(1,6),6-(1,6),6-(6,6)]
    67       2.368438       2.368438       2.368438    6[6-(6,6),8-(27),8-(27)]
    68       3.090165       3.090165       3.090165    6[6-(1,6),6-(1,6),6-(8,8)]
    69        3.17649        3.17649        3.17649    6[1-(0),6-(1,6),6-(6,6)]
    70       3.817463       3.817463       3.817463    6[1-(0),6-(1,6),6-(6,6)]
    71       4.405068       4.405068       4.405068    6[6-(1,6),6-(1,6),6-(6,6)]
    72       3.672745       3.672745       3.672745    6[1-(0),6-(6,6),6-(6,6)]
    73      -2.027939      -2.027939      -2.027939    6[6-(6,6),8-(27),8-(27,27)]
    74       9.634306       9.634306       9.634306    6[6-(1,6),6-(1,6),6-(8,8)]
    75        8.39989        8.39989        8.39989    6[1-(0),6-(1,6),6-(6,6)]
    76       8.382855       8.382855       8.382855    6[1-(0),6-(1,6),6-(6,6)]
    77      -0.860489      -0.860489      -0.860489    6[1-(0),6-(6,6),6-(6,6)]
    78       7.611503       7.611503       7.611503    6[6-(1,6),6-(1,6),6-(6,6)]
    79       8.777898       8.777898       8.777898    6[6-(6,6),8-(27),8-(27)]
    80       9.341408       9.341408       9.341408    6[6-(1,6),6-(1,6),6-(8,8)]
    81      -1.095321      -1.095321      -1.095321    6[1-(0),6-(6,6),6-(6,6)]
    82       6.089602       6.089602       6.089602    6[1-(0),6-(1,6),6-(6,6)]
    83       8.572865       8.572865       8.572865    6[1-(0),6-(1,6),6-(6,6)]
    84      -0.585623      -0.585623      -0.585623    6[6-(1,6),6-(1,6),6-(6,6)]
    85       5.854463       5.854463       5.854463    6[6-(6,6),8-(27),8-(27)]
    86       4.762443       4.762443       4.762443    6[6-(1,6),6-(1,6),6-(8,8)]
    87       3.397186       3.397186       3.397186    6[1-(0),6-(1,6),6-(6,6)]
    88       2.399654       2.399654       2.399654    6[1-(0),6-(1,6),6-(6,6)]
    89       2.706872       2.706872       2.706872    6[6-(1,6),6-(1,6),6-(6,6)]
    90       5.070478       5.070478       5.070478    6[1-(0),6-(6,6),6-(6,6)]
    91       5.108946       5.108946       5.108946    6[6-(6,6),8-(27),8-(27,27)]
    92       2.196959       2.196959       2.196959    6[6-(1,6),6-(1,6),6-(8,8)]
    93       2.484222       2.484222       2.484222    6[1-(0),6-(1,6),6-(6,6)]
    94       2.429217       2.429217       2.429217    6[1-(0),6-(1,6),6-(6,6)]
    95       4.801448       4.801448       4.801448    6[1-(0),6-(6,6),6-(6,6)]
    96       2.060551       2.060551       2.060551    6[6-(1,6),6-(1,6),6-(6,6)]
    97        7.39271        7.39271        7.39271    6[6-(6,6),8-(27),8-(27)]
    98       8.383005       8.383005       8.383005    6[6-(1,6),6-(1,6),6-(8,8)]
    99       5.478032       5.478032       5.478032    6[1-(0),6-(6,6),6-(6,6)]
   100      -1.592984      -1.592984      -1.592984    6[1-(0),6-(1,6),6-(6,6)]
   101       9.227487       9.227487       9.227487    6[1-(0),6-(1,6),6-(6,6)]
   102       6.343979       6.343979       6.343979    6[6-(1,6),6-(1,6),6-(6,6)]
   103        4.39591        4.39591        4.39591    6[6-(6,6),8-(27),8-(27)]
   104       3.674183       3.674183       3.674183    6[6-(1,6),6-(1,6),6-(8,8)]
   105       3.587858       3.587858       3.587858    6[1-(0),6-(1,6),6-(6,6)]
   106       2.946885       2.946885       2.946885    6[1-(0),6-(1,6),6-(6,6)]
   107        2.35928        2.35928        2.35928    6[6-(1,6),6-(1,6),6-(6,6)]
   108       3.091603       3.091603       3.091603    6[1-(0),6-(6,6),6-(6,6)]
   109      -2.871313      -2.871313      -2.871313    6[6-(6,6),8-(27),8-(27,27)]
   110      -2.869958      -2.869958      -2.869958    6[6-(1,6),6-(1,6),6-(8,8)]
   111      -1.635542      -1.635542      -1.635542    6[1-(0),6-(1,6),6-(6,6)]
   112      -1.618507      -1.618507      -1.618507    6[1-(0),6-(1,6),6-(6,6)]
   113       7.624837       7.624837       7.624837    6[1-(0),6-(6,6),6-(6,6)]
   114      -0.847155      -0.847155      -0.847155    6[6-(1,6),6-(1,6),6-(6,6)]
   115      -1.007539      -1.007539      -1.007539    8[6-(6,8),27-(8,8,8,8,8)]
   116      -2.600351      -2.600351      -2.600351    8[6-(6,8),27-(8,8,8)]
   117       1.236121       1.236121       1.236121    8[6-(6,8),27-(8,8,8,8,8)]
   118      -0.233141      -0.233141      -0.233141    8[6-(6,8),27-(8,8,8)]
   119       1.606888       1.606888       1.606888    8[6-(6,8),27-(8,8,8),27-(8,8,8,8,8)]
   120       4.785324       4.785324       4.785324    8[6-(6,8),27-(8,8,8)]
   121      -0.793214      -0.793214      -0.793214    8[6-(6,8),27-(8,8,8,8,8)]
   122       0.282636       0.282636       0.282636    8[6-(6,8),27-(8,8,8)]
   123       1.662512       1.662512       1.662512    8[6-(6,8),27-(8,8,8,8,8)]
   124       2.538875       2.538875       2.538875    8[6-(6,8),27-(8,8,8)]
   125      -0.974708      -0.974708      -0.974708    8[6-(6,8),27-(8,8,8),27-(8,8,8,8,8)]
   126       8.630706       8.630706       8.630706    8[6-(6,8),27-(8,8,8)]
   127       7.771887       7.771887       7.771887    8[6-(6,8),27-(8,8,8,8,8)]
   128       9.364699       9.364699       9.364699    8[6-(6,8),27-(8,8,8)]
   129       5.528227       5.528227       5.528227    8[6-(6,8),27-(8,8,8,8,8)]
   130       6.997489       6.997489       6.997489    8[6-(6,8),27-(8,8,8)]
   131        5.15746        5.15746        5.15746    8[6-(6,8),27-(8,8,8),27-(8,8,8,8,8)]
   132       1.979024       1.979024       1.979024    8[6-(6,8),27-(8,8,8)]
   133       7.557562       7.557562       7.557562    8[6-(6,8),27-(8,8,8,8,8)]
   134       6.481712       6.481712       6.481712    8[6-(6,8),27-(8,8,8)]
   135       5.101836       5.101836       5.101836    8[6-(6,8),27-(8,8,8,8,8)]
   136       4.225473       4.225473       4.225473    8[6-(6,8),27-(8,8,8)]
   137       7.739056       7.739056       7.739056    8[6-(6,8),27-(8,8,8),27-(8,8,8,8,8)]
   138      -1.866358      -1.866358      -1.866358    8[6-(6,8),27-(8,8,8)]
