# Supplementary material for: A collection of forcefield precursors for metal–organic frameworks
Source: RSC Adv. 2019 Nov 13;9(63):36492–507. doi: 10.1039/c9ra07327b (PMC9075174; doi:10.1039/c9ra07327b)
Supplement: RA-009-C9RA07327B-s2873 [file RA-009-C9RA07327B-s2873.txt]

XIHSEN_clean

11.236300    0.000000    0.000000
-3.280862    10.746645    0.000000
-2.015880    -2.723162    20.655974

     1       4.026299       4.026299       4.026299    27[8-(6),8-(6),8-(6),8-(6,27)]
     2       7.968789       7.968789       7.968789    27[8-(6),8-(6),8-(6),8-(6,27)]
     3       1.913259       1.913259       1.913259    27[8-(6),8-(6),8-(6),8-(6,27)]
     4      -2.029231      -2.029231      -2.029231    27[8-(6),8-(6),8-(6),8-(6,27)]
     5       6.123263       6.123263       6.123263    27[8-(6),8-(6),8-(6),8-(6),8-(6,27),8-(6,27)]
     6      -0.183705      -0.183705      -0.183705    27[8-(6),8-(6),8-(6),8-(6),8-(6,27),8-(6,27)]
     7       4.716313       4.716313       4.716313    1[6-(6,6)]
     8       3.976183       3.976183       3.976183    1[6-(6,6)]
     9        1.66612        1.66612        1.66612    1[6-(6,6)]
    10        5.95849        5.95849        5.95849    1[6-(6,6)]
    11       7.229863       7.229863       7.229863    1[6-(6,6)]
    12      -1.297369      -1.297369      -1.297369    1[6-(6,6)]
    13      -1.710877      -1.710877      -1.710877    1[6-(6,6)]
    14      -0.607883      -0.607883      -0.607883    1[6-(6,6)]
    15       5.507601       5.507601       5.507601    1[6-(6,6)]
    16       3.324881       3.324881       3.324881    1[6-(6,6)]
    17       1.933892       1.933892       1.933892    1[6-(6,6)]
    18       4.862385       4.862385       4.862385    1[6-(6,6)]
    19       7.764721       7.764721       7.764721    1[6-(6,6)]
    20       8.078622       8.078622       8.078622    1[6-(6,6)]
    21      -4.113039      -4.113039      -4.113039    1[6-(6,6)]
    22       3.370327       3.370327       3.370327    1[6-(6,6)]
    23       6.100762       6.100762       6.100762    1[6-(6,6)]
    24      -1.836072      -1.836072      -1.836072    1[6-(6,6)]
    25       1.223245       1.223245       1.223245    1[6-(6,6)]
    26       1.963375       1.963375       1.963375    1[6-(6,6)]
    27       4.273438       4.273438       4.273438    1[6-(6,6)]
    28      -0.018932      -0.018932      -0.018932    1[6-(6,6)]
    29      -1.290305      -1.290305      -1.290305    1[6-(6,6)]
    30       7.236927       7.236927       7.236927    1[6-(6,6)]
    31       7.650435       7.650435       7.650435    1[6-(6,6)]
    32       6.547441       6.547441       6.547441    1[6-(6,6)]
    33       0.431957       0.431957       0.431957    1[6-(6,6)]
    34       2.614677       2.614677       2.614677    1[6-(6,6)]
    35       4.005666       4.005666       4.005666    1[6-(6,6)]
    36       1.077173       1.077173       1.077173    1[6-(6,6)]
    37      -1.825163      -1.825163      -1.825163    1[6-(6,6)]
    38      -2.139064      -2.139064      -2.139064    1[6-(6,6)]
    39      10.052597      10.052597      10.052597    1[6-(6,6)]
    40       2.569231       2.569231       2.569231    1[6-(6,6)]
    41      -0.161204      -0.161204      -0.161204    1[6-(6,6)]
    42        7.77563        7.77563        7.77563    1[6-(6,6)]
    43       3.813827       3.813827       3.813827    6[6-(6,6),8-(27),8-(27)]
    44       3.261443       3.261443       3.261443    6[6-(1,6),6-(1,6),6-(8,8)]
    45       3.944665       3.944665       3.944665    6[1-(0),6-(1,6),6-(6,6)]
    46        3.50056        3.50056        3.50056    6[1-(0),6-(1,6),6-(6,6)]
    47       4.330258       4.330258       4.330258    6[6-(1,6),6-(1,6),6-(6,6)]
    48       2.118479       2.118479       2.118479    6[1-(0),6-(6,6),6-(6,6)]
    49       3.964399       3.964399       3.964399    6[6-(6,6),8-(27),8-(27,27)]
    50       3.987228       3.987228       3.987228    6[6-(1,6),6-(1,6),6-(8,8)]
    51       5.170008       5.170008       5.170008    6[1-(0),6-(6,6),6-(6,6)]
    52       5.211708       5.211708       5.211708    6[6-(1,6),6-(1,6),6-(6,6)]
    53       6.428158       6.428158       6.428158    6[1-(0),6-(1,6),6-(6,6)]
    54       2.784242       2.784242       2.784242    6[1-(0),6-(1,6),6-(6,6)]
    55       8.262876       8.262876       8.262876    6[6-(6,6),8-(27),8-(27)]
    56       9.027099       9.027099       9.027099    6[6-(1,6),6-(1,6),6-(8,8)]
    57       9.559319       9.559319       9.559319    6[1-(0),6-(6,6),6-(6,6)]
    58      -1.064643      -1.064643      -1.064643    6[6-(1,6),6-(1,6),6-(6,6)]
    59      -0.536871      -0.536871      -0.536871    6[1-(0),6-(1,6),6-(6,6)]
    60       9.140211       9.140211       9.140211    6[1-(0),6-(1,6),6-(6,6)]
    61       5.217437       5.217437       5.217437    6[6-(6,6),8-(27),8-(27)]
    62       4.236809       4.236809       4.236809    6[6-(1,6),6-(1,6),6-(8,8)]
    63       3.350347       3.350347       3.350347    6[1-(0),6-(1,6),6-(6,6)]
    64       2.514038       2.514038       2.514038    6[1-(0),6-(1,6),6-(6,6)]
    65       2.530137       2.530137       2.530137    6[6-(1,6),6-(1,6),6-(6,6)]
    66       4.267759       4.267759       4.267759    6[1-(0),6-(6,6),6-(6,6)]
    67       7.514459       7.514459       7.514459    6[6-(6,6),8-(27),8-(27,27)]
    68       7.433561       7.433561       7.433561    6[6-(1,6),6-(1,6),6-(8,8)]
    69       7.644429       7.644429       7.644429    6[1-(0),6-(6,6),6-(6,6)]
    70       7.684025       7.684025       7.684025    6[6-(1,6),6-(1,6),6-(6,6)]
    71       9.935171       9.935171       9.935171    6[1-(0),6-(1,6),6-(6,6)]
    72      -3.990497      -3.990497      -3.990497    6[1-(0),6-(1,6),6-(6,6)]
    73       6.737846       6.737846       6.737846    6[6-(6,6),8-(27),8-(27)]
    74        7.84924        7.84924        7.84924    6[6-(1,6),6-(1,6),6-(8,8)]
    75       7.534777       7.534777       7.534777    6[1-(0),6-(6,6),6-(6,6)]
    76        7.28338        7.28338        7.28338    6[6-(1,6),6-(1,6),6-(6,6)]
    77       6.984979       6.984979       6.984979    6[1-(0),6-(1,6),6-(6,6)]
    78      -2.048456      -2.048456      -2.048456    6[1-(0),6-(1,6),6-(6,6)]
    79       2.125731       2.125731       2.125731    6[6-(6,6),8-(27),8-(27)]
    80       2.678115       2.678115       2.678115    6[6-(1,6),6-(1,6),6-(8,8)]
    81       1.994893       1.994893       1.994893    6[1-(0),6-(1,6),6-(6,6)]
    82       2.438998       2.438998       2.438998    6[1-(0),6-(1,6),6-(6,6)]
    83         1.6093         1.6093         1.6093    6[6-(1,6),6-(1,6),6-(6,6)]
    84       3.821079       3.821079       3.821079    6[1-(0),6-(6,6),6-(6,6)]
    85       1.975159       1.975159       1.975159    6[6-(6,6),8-(27),8-(27,27)]
    86        1.95233        1.95233        1.95233    6[6-(1,6),6-(1,6),6-(8,8)]
    87        0.76955        0.76955        0.76955    6[1-(0),6-(6,6),6-(6,6)]
    88        0.72785        0.72785        0.72785    6[6-(1,6),6-(1,6),6-(6,6)]
    89        -0.4886        -0.4886        -0.4886    6[1-(0),6-(1,6),6-(6,6)]
    90       6.436178       6.436178       6.436178    6[1-(0),6-(1,6),6-(6,6)]
    91      -2.323318      -2.323318      -2.323318    6[6-(6,6),8-(27),8-(27)]
    92      -3.087541      -3.087541      -3.087541    6[6-(1,6),6-(1,6),6-(8,8)]
    93      -3.619761      -3.619761      -3.619761    6[1-(0),6-(6,6),6-(6,6)]
    94       7.004201       7.004201       7.004201    6[6-(1,6),6-(1,6),6-(6,6)]
    95       6.476429       6.476429       6.476429    6[1-(0),6-(1,6),6-(6,6)]
    96       0.080209       0.080209       0.080209    6[1-(0),6-(1,6),6-(6,6)]
    97       0.722121       0.722121       0.722121    6[6-(6,6),8-(27),8-(27)]
    98       1.702749       1.702749       1.702749    6[6-(1,6),6-(1,6),6-(8,8)]
    99       2.589211       2.589211       2.589211    6[1-(0),6-(1,6),6-(6,6)]
   100        3.42552        3.42552        3.42552    6[1-(0),6-(1,6),6-(6,6)]
   101       3.409421       3.409421       3.409421    6[6-(1,6),6-(1,6),6-(6,6)]
   102       1.671799       1.671799       1.671799    6[1-(0),6-(6,6),6-(6,6)]
   103      -1.574901      -1.574901      -1.574901    6[6-(6,6),8-(27),8-(27,27)]
   104      -1.494003      -1.494003      -1.494003    6[6-(1,6),6-(1,6),6-(8,8)]
   105      -1.704871      -1.704871      -1.704871    6[1-(0),6-(6,6),6-(6,6)]
   106      -1.744467      -1.744467      -1.744467    6[6-(1,6),6-(1,6),6-(6,6)]
   107      -3.995613      -3.995613      -3.995613    6[1-(0),6-(1,6),6-(6,6)]
   108      -1.306245      -1.306245      -1.306245    6[1-(0),6-(1,6),6-(6,6)]
   109      -0.798288      -0.798288      -0.798288    6[6-(6,6),8-(27),8-(27)]
   110      -1.909682      -1.909682      -1.909682    6[6-(1,6),6-(1,6),6-(8,8)]
   111      -1.595219      -1.595219      -1.595219    6[1-(0),6-(6,6),6-(6,6)]
   112      -1.343822      -1.343822      -1.343822    6[6-(1,6),6-(1,6),6-(6,6)]
   113      -1.045421      -1.045421      -1.045421    6[1-(0),6-(1,6),6-(6,6)]
   114      -3.248286      -3.248286      -3.248286    6[1-(0),6-(1,6),6-(6,6)]
   115       3.224649       3.224649       3.224649    8[6-(6,8),27-(8,8,8)]
   116        4.81855        4.81855        4.81855    8[6-(6,8),27-(8,8,8,8,8)]
   117       4.966009       4.966009       4.966009    8[6-(6,8),27-(8,8,8),27-(8,8,8,8,8)]
   118      -0.306205      -0.306205      -0.306205    8[6-(6,8),27-(8,8,8)]
   119       7.612683       7.612683       7.612683    8[6-(6,8),27-(8,8,8,8,8)]
   120        8.34487        8.34487        8.34487    8[6-(6,8),27-(8,8,8)]
   121       6.076635       6.076635       6.076635    8[6-(6,8),27-(8,8,8)]
   122       5.087809       5.087809       5.087809    8[6-(6,8),27-(8,8,8,8,8)]
   123       7.425108       7.425108       7.425108    8[6-(6,8),27-(8,8,8),27-(8,8,8,8,8)]
   124      -3.516897      -3.516897      -3.516897    8[6-(6,8),27-(8,8,8)]
   125       7.113664       7.113664       7.113664    8[6-(6,8),27-(8,8,8,8,8)]
   126       5.593195       5.593195       5.593195    8[6-(6,8),27-(8,8,8)]
   127       2.714909       2.714909       2.714909    8[6-(6,8),27-(8,8,8)]
   128       1.121008       1.121008       1.121008    8[6-(6,8),27-(8,8,8,8,8)]
   129       0.973549       0.973549       0.973549    8[6-(6,8),27-(8,8,8),27-(8,8,8,8,8)]
   130       6.245763       6.245763       6.245763    8[6-(6,8),27-(8,8,8)]
   131      -1.673125      -1.673125      -1.673125    8[6-(6,8),27-(8,8,8,8,8)]
   132      -2.405312      -2.405312      -2.405312    8[6-(6,8),27-(8,8,8)]
   133      -0.137077      -0.137077      -0.137077    8[6-(6,8),27-(8,8,8)]
   134       0.851749       0.851749       0.851749    8[6-(6,8),27-(8,8,8,8,8)]
   135       -1.48555       -1.48555       -1.48555    8[6-(6,8),27-(8,8,8),27-(8,8,8,8,8)]
   136       9.456455       9.456455       9.456455    8[6-(6,8),27-(8,8,8)]
   137      -1.174106      -1.174106      -1.174106    8[6-(6,8),27-(8,8,8,8,8)]
   138       0.346363       0.346363       0.346363    8[6-(6,8),27-(8,8,8)]
