# Supplementary material for: A collection of forcefield precursors for metal–organic frameworks
Source: RSC Adv. 2019 Nov 13;9(63):36492–507. doi: 10.1039/c9ra07327b (PMC9075174; doi:10.1039/c9ra07327b)
Supplement: RA-009-C9RA07327B-s2874 [file RA-009-C9RA07327B-s2874.txt]

XIHSEN01_clean

11.220000    0.000000    0.000000
-3.300443    10.723594    0.000000
-2.112597    -2.860593    20.847881

     1      -3.149542      -3.149542      -3.149542    27[8-(6),8-(6),8-(6)]
     2       0.852271       0.852271       0.852271    27[8-(6),8-(6),8-(6)]
     3       8.956502       8.956502       8.956502    27[8-(6),8-(6),8-(6)]
     4       4.954689       4.954689       4.954689    27[8-(6),8-(6),8-(6)]
     5      -1.296018      -1.296018      -1.296018    27[8-(6),8-(6),8-(6),8-(6),8-(6),8-(6)]
     6       7.102978       7.102978       7.102978    27[8-(6),8-(6),8-(6),8-(6),8-(6),8-(6)]
     7      -2.895624      -2.895624      -2.895624    1[6-(6,6)]
     8      -3.179376      -3.179376      -3.179376    1[6-(6,6)]
     9      -3.142604      -3.142604      -3.142604    1[6-(6,6)]
    10       1.521771       1.521771       1.521771    1[6-(6,6)]
    11       0.802569       0.802569       0.802569    1[6-(6,6)]
    12       1.486194       1.486194       1.486194    1[6-(6,6)]
    13      -0.048378      -0.048378      -0.048378    1[6-(6,6)]
    14       2.911105       2.911105       2.911105    1[6-(6,6)]
    15       6.678811       6.678811       6.678811    1[6-(6,6)]
    16      -1.118254      -1.118254      -1.118254    1[6-(6,6)]
    17       -2.41723       -2.41723       -2.41723    1[6-(6,6)]
    18      -0.347213      -0.347213      -0.347213    1[6-(6,6)]
    19       6.542455       6.542455       6.542455    1[6-(6,6)]
    20       7.591144       7.591144       7.591144    1[6-(6,6)]
    21       0.145477       0.145477       0.145477    1[6-(6,6)]
    22       3.210503       3.210503       3.210503    1[6-(6,6)]
    23       4.898887       4.898887       4.898887    1[6-(6,6)]
    24      -0.746185      -0.746185      -0.746185    1[6-(6,6)]
    25       8.702584       8.702584       8.702584    1[6-(6,6)]
    26       8.986336       8.986336       8.986336    1[6-(6,6)]
    27       8.949564       8.949564       8.949564    1[6-(6,6)]
    28       4.285189       4.285189       4.285189    1[6-(6,6)]
    29       5.004391       5.004391       5.004391    1[6-(6,6)]
    30       4.320766       4.320766       4.320766    1[6-(6,6)]
    31       5.855338       5.855338       5.855338    1[6-(6,6)]
    32       2.895855       2.895855       2.895855    1[6-(6,6)]
    33      -0.871851      -0.871851      -0.871851    1[6-(6,6)]
    34       6.925214       6.925214       6.925214    1[6-(6,6)]
    35        8.22419        8.22419        8.22419    1[6-(6,6)]
    36       6.154173       6.154173       6.154173    1[6-(6,6)]
    37      -0.735495      -0.735495      -0.735495    1[6-(6,6)]
    38      -1.784184      -1.784184      -1.784184    1[6-(6,6)]
    39       5.661483       5.661483       5.661483    1[6-(6,6)]
    40       2.596457       2.596457       2.596457    1[6-(6,6)]
    41       0.908073       0.908073       0.908073    1[6-(6,6)]
    42       6.553145       6.553145       6.553145    1[6-(6,6)]
    43      -2.815415      -2.815415      -2.815415    6[6-(1,6),6-(1,6),6-(6,6)]
    44      -2.783274      -2.783274      -2.783274    6[1-(0),6-(6,6),6-(6,6)]
    45      -2.669295      -2.669295      -2.669295    6[6-(6,6),8-(27),8-(27)]
    46      -3.030141      -3.030141      -3.030141    6[1-(0),6-(1,6),6-(6,6)]
    47      -2.592529      -2.592529      -2.592529    6[6-(1,6),6-(1,6),6-(8,8)]
    48      -3.019457      -3.019457      -3.019457    6[1-(0),6-(1,6),6-(6,6)]
    49      -0.388379      -0.388379      -0.388379    6[6-(1,6),6-(1,6),6-(6,6)]
    50      -1.893601      -1.893601      -1.893601    6[6-(6,6),8-(27),8-(27)]
    51      -2.665683      -2.665683      -2.665683    6[1-(0),6-(6,6),6-(6,6)]
    52      -2.975185      -2.975185      -2.975185    6[6-(1,6),6-(1,6),6-(8,8)]
    53      -0.082254      -0.082254      -0.082254    6[1-(0),6-(1,6),6-(6,6)]
    54       1.404096       1.404096       1.404096    6[6-(1,6),6-(1,6),6-(6,6)]
    55       1.466307       1.466307       1.466307    6[1-(0),6-(1,6),6-(6,6)]
    56       0.568599       0.568599       0.568599    6[6-(1,6),6-(1,6),6-(8,8)]
    57       0.538161       0.538161       0.538161    6[1-(0),6-(6,6),6-(6,6)]
    58      -0.399615      -0.399615      -0.399615    6[6-(6,6),8-(27),8-(27)]
    59       3.498996       3.498996       3.498996    6[1-(0),6-(1,6),6-(6,6)]
    60      -4.328315      -4.328315      -4.328315    6[1-(0),6-(1,6),6-(6,6)]
    61      -0.405647      -0.405647      -0.405647    6[6-(1,6),6-(1,6),6-(6,6)]
    62      -0.339048      -0.339048      -0.339048    6[1-(0),6-(6,6),6-(6,6)]
    63       0.891566       0.891566       0.891566    6[6-(6,6),8-(27),8-(27)]
    64       0.489961       0.489961       0.489961    6[1-(0),6-(1,6),6-(6,6)]
    65        0.84384        0.84384        0.84384    6[6-(1,6),6-(1,6),6-(8,8)]
    66       3.759391       3.759391       3.759391    6[1-(0),6-(1,6),6-(6,6)]
    67       7.966044       7.966044       7.966044    6[6-(1,6),6-(1,6),6-(6,6)]
    68       -3.49391       -3.49391       -3.49391    6[6-(6,6),8-(27),8-(27)]
    69       -4.74017       -4.74017       -4.74017    6[1-(0),6-(6,6),6-(6,6)]
    70      -4.247711      -4.247711      -4.247711    6[6-(1,6),6-(1,6),6-(8,8)]
    71       7.494385       7.494385       7.494385    6[1-(0),6-(1,6),6-(6,6)]
    72       3.250731       3.250731       3.250731    6[6-(1,6),6-(1,6),6-(6,6)]
    73       0.920427       0.920427       0.920427    6[1-(0),6-(1,6),6-(6,6)]
    74       1.606136       1.606136       1.606136    6[6-(1,6),6-(1,6),6-(8,8)]
    75       2.751744       2.751744       2.751744    6[1-(0),6-(6,6),6-(6,6)]
    76       1.049704       1.049704       1.049704    6[6-(6,6),8-(27),8-(27)]
    77       4.432967       4.432967       4.432967    6[1-(0),6-(1,6),6-(6,6)]
    78      -1.078127      -1.078127      -1.078127    6[1-(0),6-(1,6),6-(6,6)]
    79       8.622375       8.622375       8.622375    6[6-(1,6),6-(1,6),6-(6,6)]
    80       8.590234       8.590234       8.590234    6[1-(0),6-(6,6),6-(6,6)]
    81       8.476255       8.476255       8.476255    6[6-(6,6),8-(27),8-(27)]
    82       8.837101       8.837101       8.837101    6[1-(0),6-(1,6),6-(6,6)]
    83       8.399489       8.399489       8.399489    6[6-(1,6),6-(1,6),6-(8,8)]
    84      -2.393583      -2.393583      -2.393583    6[1-(0),6-(1,6),6-(6,6)]
    85       6.195339       6.195339       6.195339    6[6-(1,6),6-(1,6),6-(6,6)]
    86       7.700561       7.700561       7.700561    6[6-(6,6),8-(27),8-(27)]
    87       8.472643       8.472643       8.472643    6[1-(0),6-(6,6),6-(6,6)]
    88       8.782145       8.782145       8.782145    6[6-(1,6),6-(1,6),6-(8,8)]
    89       5.889214       5.889214       5.889214    6[1-(0),6-(1,6),6-(6,6)]
    90       4.402864       4.402864       4.402864    6[6-(1,6),6-(1,6),6-(6,6)]
    91       4.340653       4.340653       4.340653    6[1-(0),6-(1,6),6-(6,6)]
    92       5.238361       5.238361       5.238361    6[6-(1,6),6-(1,6),6-(8,8)]
    93       5.268799       5.268799       5.268799    6[1-(0),6-(6,6),6-(6,6)]
    94       6.206575       6.206575       6.206575    6[6-(6,6),8-(27),8-(27)]
    95       2.307964       2.307964       2.307964    6[1-(0),6-(1,6),6-(6,6)]
    96      -1.084725      -1.084725      -1.084725    6[1-(0),6-(1,6),6-(6,6)]
    97       6.212607       6.212607       6.212607    6[6-(1,6),6-(1,6),6-(6,6)]
    98       6.146008       6.146008       6.146008    6[1-(0),6-(6,6),6-(6,6)]
    99       4.915394       4.915394       4.915394    6[6-(6,6),8-(27),8-(27)]
   100       5.316999       5.316999       5.316999    6[1-(0),6-(1,6),6-(6,6)]
   101        4.96312        4.96312        4.96312    6[6-(1,6),6-(1,6),6-(8,8)]
   102       5.348012       5.348012       5.348012    6[1-(0),6-(1,6),6-(6,6)]
   103      -2.159084      -2.159084      -2.159084    6[6-(1,6),6-(1,6),6-(6,6)]
   104        9.30087        9.30087        9.30087    6[6-(6,6),8-(27),8-(27)]
   105       10.54713       10.54713       10.54713    6[1-(0),6-(6,6),6-(6,6)]
   106      10.054671      10.054671      10.054671    6[6-(1,6),6-(1,6),6-(8,8)]
   107      -1.687425      -1.687425      -1.687425    6[1-(0),6-(1,6),6-(6,6)]
   108       2.556229       2.556229       2.556229    6[6-(1,6),6-(1,6),6-(6,6)]
   109       4.886533       4.886533       4.886533    6[1-(0),6-(1,6),6-(6,6)]
   110       4.200824       4.200824       4.200824    6[6-(1,6),6-(1,6),6-(8,8)]
   111       3.055216       3.055216       3.055216    6[1-(0),6-(6,6),6-(6,6)]
   112       4.757256       4.757256       4.757256    6[6-(6,6),8-(27),8-(27)]
   113       1.373993       1.373993       1.373993    6[1-(0),6-(1,6),6-(6,6)]
   114       10.18553       10.18553       10.18553    6[1-(0),6-(1,6),6-(6,6)]
   115      -2.607265      -2.607265      -2.607265    8[6-(6,8),27-(8,8,8,8,8)]
   116      -2.247543      -2.247543      -2.247543    8[6-(6,8),27-(8,8,8,8,8)]
   117       8.363542       8.363542       8.363542    8[6-(6,8),27-(8,8)]
   118      -1.258656      -1.258656      -1.258656    8[6-(6,8),27-(8,8)]
   119      -0.261094      -0.261094      -0.261094    8[6-(6,8),27-(8,8,8,8,8)]
   120      -0.717619      -0.717619      -0.717619    8[6-(6,8),27-(8,8)]
   121      -0.114293      -0.114293      -0.114293    8[6-(6,8),27-(8,8,8,8,8)]
   122      -2.862048      -2.862048      -2.862048    8[6-(6,8),27-(8,8,8,8,8)]
   123       5.186799       5.186799       5.186799    8[6-(6,8),27-(8,8)]
   124       1.645924       1.645924       1.645924    8[6-(6,8),27-(8,8)]
   125       0.070449       0.070449       0.070449    8[6-(6,8),27-(8,8,8,8,8)]
   126      -3.572147      -3.572147      -3.572147    8[6-(6,8),27-(8,8)]
   127       8.414225       8.414225       8.414225    8[6-(6,8),27-(8,8,8,8,8)]
   128       8.054503       8.054503       8.054503    8[6-(6,8),27-(8,8,8,8,8)]
   129      -2.556582      -2.556582      -2.556582    8[6-(6,8),27-(8,8)]
   130       7.065616       7.065616       7.065616    8[6-(6,8),27-(8,8)]
   131       6.068054       6.068054       6.068054    8[6-(6,8),27-(8,8,8,8,8)]
   132       6.524579       6.524579       6.524579    8[6-(6,8),27-(8,8)]
   133       5.921253       5.921253       5.921253    8[6-(6,8),27-(8,8,8,8,8)]
   134       8.669008       8.669008       8.669008    8[6-(6,8),27-(8,8,8,8,8)]
   135       0.620161       0.620161       0.620161    8[6-(6,8),27-(8,8)]
   136       4.161036       4.161036       4.161036    8[6-(6,8),27-(8,8)]
   137       5.736511       5.736511       5.736511    8[6-(6,8),27-(8,8,8,8,8)]
   138       9.379107       9.379107       9.379107    8[6-(6,8),27-(8,8)]
