# Supplementary material for: A collection of forcefield precursors for metal–organic frameworks
Source: RSC Adv. 2019 Nov 13;9(63):36492–507. doi: 10.1039/c9ra07327b (PMC9075174; doi:10.1039/c9ra07327b)
Supplement: RA-009-C9RA07327B-s2875 [file RA-009-C9RA07327B-s2875.txt]

XIHXAP_clean

12.646000    0.000000    0.000000
0.000000    14.834000    0.000000
-2.269055    0.000000    15.890919

     1       0.249692       0.249692       0.249692    25[8-(6),8-(6),8-(6),8-(6),8-(6,25)]
     2       4.938781       4.938781       4.938781    25[8-(6),8-(6),8-(6),8-(6),8-(6,25)]
     3      10.127253      10.127253      10.127253    25[8-(6),8-(6),8-(6),8-(6),8-(6,25)]
     4       5.438164       5.438164       5.438164    25[8-(6),8-(6),8-(6),8-(6),8-(6,25)]
     5            0.0            0.0            0.0    25[8-(6),8-(6),8-(6),8-(6),8-(6,25),8-(6,25)]
     6       5.188473       5.188473       5.188473    25[8-(6),8-(6),8-(6),8-(6),8-(6,25),8-(6,25)]
     7            0.0            0.0            0.0    25[8-(6),8-(6),8-(6),8-(6)]
     8       5.188473       5.188473       5.188473    25[8-(6),8-(6),8-(6),8-(6)]
     9       7.253695       7.253695       7.253695    1[6-(6,6)]
    10       5.195334       5.195334       5.195334    1[6-(6,6)]
    11       3.919438       3.919438       3.919438    1[6-(6,6)]
    12       6.071537       6.071537       6.071537    1[6-(6,6)]
    13       1.229484       1.229484       1.229484    1[6-(6,6)]
    14       2.021625       2.021625       2.021625    1[6-(6,6)]
    15      -0.724105      -0.724105      -0.724105    1[6-(6,6)]
    16       9.841455       9.841455       9.841455    1[6-(6,6)]
    17       8.611604       8.611604       8.611604    1[6-(6,6)]
    18      10.663189      10.663189      10.663189    1[6-(6,6)]
    19       2.685939       2.685939       2.685939    1[6-(1,1,7)]
    20       2.621541       2.621541       2.621541    1[6-(1,1,7)]
    21       3.728223       3.728223       3.728223    1[6-(1,1,7)]
    22       8.311722       8.311722       8.311722    1[6-(6,6)]
    23      10.370083      10.370083      10.370083    1[6-(6,6)]
    24       -1.00002       -1.00002       -1.00002    1[6-(6,6)]
    25        9.49388        9.49388        9.49388    1[6-(6,6)]
    26       1.689934       1.689934       1.689934    1[6-(6,6)]
    27       0.897793       0.897793       0.897793    1[6-(6,6)]
    28       3.643522       3.643522       3.643522    1[6-(6,6)]
    29       5.723963       5.723963       5.723963    1[6-(6,6)]
    30       6.953813       6.953813       6.953813    1[6-(6,6)]
    31       4.902229       4.902229       4.902229    1[6-(6,6)]
    32       2.502533       2.502533       2.502533    1[6-(1,1,7)]
    33       2.566931       2.566931       2.566931    1[6-(1,1,7)]
    34        1.46025        1.46025        1.46025    1[6-(1,1,7)]
    35        3.12325        3.12325        3.12325    1[6-(6,6)]
    36       5.181611       5.181611       5.181611    1[6-(6,6)]
    37       6.457507       6.457507       6.457507    1[6-(6,6)]
    38       4.305408       4.305408       4.305408    1[6-(6,6)]
    39       9.147461       9.147461       9.147461    1[6-(6,6)]
    40        8.35532        8.35532        8.35532    1[6-(6,6)]
    41       11.10105       11.10105       11.10105    1[6-(6,6)]
    42        0.53549        0.53549        0.53549    1[6-(6,6)]
    43       1.765341       1.765341       1.765341    1[6-(6,6)]
    44      -0.286244      -0.286244      -0.286244    1[6-(6,6)]
    45       7.691006       7.691006       7.691006    1[6-(1,1,7)]
    46       7.755404       7.755404       7.755404    1[6-(1,1,7)]
    47       6.648722       6.648722       6.648722    1[6-(1,1,7)]
    48       2.065223       2.065223       2.065223    1[6-(6,6)]
    49       0.006862       0.006862       0.006862    1[6-(6,6)]
    50      11.376965      11.376965      11.376965    1[6-(6,6)]
    51       0.883065       0.883065       0.883065    1[6-(6,6)]
    52       8.687011       8.687011       8.687011    1[6-(6,6)]
    53       9.479152       9.479152       9.479152    1[6-(6,6)]
    54       6.733423       6.733423       6.733423    1[6-(6,6)]
    55       4.652982       4.652982       4.652982    1[6-(6,6)]
    56       3.423132       3.423132       3.423132    1[6-(6,6)]
    57       5.474716       5.474716       5.474716    1[6-(6,6)]
    58       7.874412       7.874412       7.874412    1[6-(1,1,7)]
    59       7.810014       7.810014       7.810014    1[6-(1,1,7)]
    60       8.916695       8.916695       8.916695    1[6-(1,1,7)]
    61       8.246792       8.246792       8.246792    6[6-(6,6),8-(25),8-(25)]
    62       6.891336       6.891336       6.891336    6[6-(1,6),6-(1,6),6-(8,8)]
    63       6.594496       6.594496       6.594496    6[1-(0),6-(1,6),6-(6,6)]
    64       5.354772       5.354772       5.354772    6[1-(0),6-(1,6),6-(6,6)]
    65       4.325961       4.325961       4.325961    6[6-(1,6),6-(1,6),6-(6,6)]
    66       4.590115       4.590115       4.590115    6[1-(0),6-(1,6),6-(6,6)]
    67       5.883924       5.883924       5.883924    6[1-(0),6-(1,6),6-(6,6)]
    68        2.91957        2.91957        2.91957    6[6-(1,6),6-(6,6),6-(6,6)]
    69       2.665646       2.665646       2.665646    6[6-(1,6),6-(6,6),6-(8,8)]
    70       3.740604       3.740604       3.740604    6[6-(6,6),8-(25),8-(25)]
    71       1.381246       1.381246       1.381246    6[1-(0),6-(6,6),6-(6,6)]
    72       0.278685       0.278685       0.278685    6[6-(1,6),6-(6,6),6-(6,6)]
    73       0.534458       0.534458       0.534458    6[6-(1,6),6-(6,6),6-(8,8)]
    74      -0.557297      -0.557297      -0.557297    6[6-(6,6),8-(25),8-(25)]
    75       1.853423       1.853423       1.853423    6[1-(0),6-(6,6),6-(6,6)]
    76      -1.130365      -1.130365      -1.130365    6[6-(1,6),6-(1,6),6-(6,6)]
    77      -1.401072      -1.401072      -1.401072    6[1-(0),6-(1,6),6-(6,6)]
    78      10.006048      10.006048      10.006048    6[1-(0),6-(1,6),6-(6,6)]
    79       8.972763       8.972763       8.972763    6[6-(1,6),6-(1,6),6-(8,8)]
    80       9.264123       9.264123       9.264123    6[1-(0),6-(1,6),6-(6,6)]
    81      10.505436      10.505436      10.505436    6[1-(0),6-(1,6),6-(6,6)]
    82       7.588287       7.588287       7.588287    6[6-(6,6),8-(25),8-(25)]
    83       1.592523       1.592523       1.592523    6[7-(6),8-(25,25)]
    84       2.817822       2.817822       2.817822    6[1-(0),1-(0),1-(0),7-(6)]
    85       7.318625       7.318625       7.318625    6[6-(6,6),8-(25),8-(25)]
    86       8.674081       8.674081       8.674081    6[6-(1,6),6-(1,6),6-(8,8)]
    87       8.970921       8.970921       8.970921    6[1-(0),6-(1,6),6-(6,6)]
    88      10.210645      10.210645      10.210645    6[1-(0),6-(1,6),6-(6,6)]
    89      -1.406544      -1.406544      -1.406544    6[6-(1,6),6-(1,6),6-(6,6)]
    90      10.975302      10.975302      10.975302    6[1-(0),6-(1,6),6-(6,6)]
    91       9.681494       9.681494       9.681494    6[1-(0),6-(1,6),6-(6,6)]
    92      -0.000153      -0.000153      -0.000153    6[6-(1,6),6-(6,6),6-(6,6)]
    93       0.253772       0.253772       0.253772    6[6-(1,6),6-(6,6),6-(8,8)]
    94      -0.821186      -0.821186      -0.821186    6[6-(6,6),8-(25),8-(25)]
    95       1.538172       1.538172       1.538172    6[1-(0),6-(6,6),6-(6,6)]
    96       2.640732       2.640732       2.640732    6[6-(1,6),6-(6,6),6-(6,6)]
    97        2.38496        2.38496        2.38496    6[6-(1,6),6-(6,6),6-(8,8)]
    98       3.476714       3.476714       3.476714    6[6-(6,6),8-(25),8-(25)]
    99       1.065995       1.065995       1.065995    6[1-(0),6-(6,6),6-(6,6)]
   100       4.049783       4.049783       4.049783    6[6-(1,6),6-(1,6),6-(6,6)]
   101        4.32049        4.32049        4.32049    6[1-(0),6-(1,6),6-(6,6)]
   102        5.55937        5.55937        5.55937    6[1-(0),6-(1,6),6-(6,6)]
   103       6.592655       6.592655       6.592655    6[6-(1,6),6-(1,6),6-(8,8)]
   104       6.301294       6.301294       6.301294    6[1-(0),6-(1,6),6-(6,6)]
   105       5.059982       5.059982       5.059982    6[1-(0),6-(1,6),6-(6,6)]
   106        7.97713        7.97713        7.97713    6[6-(6,6),8-(25),8-(25)]
   107        3.59595        3.59595        3.59595    6[7-(6),8-(25,25)]
   108       2.370651       2.370651       2.370651    6[1-(0),1-(0),1-(0),7-(6)]
   109       2.130153       2.130153       2.130153    6[6-(6,6),8-(25),8-(25)]
   110       3.485609       3.485609       3.485609    6[6-(1,6),6-(1,6),6-(8,8)]
   111       3.782449       3.782449       3.782449    6[1-(0),6-(1,6),6-(6,6)]
   112       5.022173       5.022173       5.022173    6[1-(0),6-(1,6),6-(6,6)]
   113       6.050984       6.050984       6.050984    6[6-(1,6),6-(1,6),6-(6,6)]
   114        5.78683        5.78683        5.78683    6[1-(0),6-(1,6),6-(6,6)]
   115       4.493021       4.493021       4.493021    6[1-(0),6-(1,6),6-(6,6)]
   116       7.457375       7.457375       7.457375    6[6-(1,6),6-(6,6),6-(6,6)]
   117       7.711299       7.711299       7.711299    6[6-(1,6),6-(6,6),6-(8,8)]
   118       6.636341       6.636341       6.636341    6[6-(6,6),8-(25),8-(25)]
   119       8.995699       8.995699       8.995699    6[1-(0),6-(6,6),6-(6,6)]
   120       10.09826       10.09826       10.09826    6[6-(1,6),6-(6,6),6-(6,6)]
   121       9.842487       9.842487       9.842487    6[6-(1,6),6-(6,6),6-(8,8)]
   122      10.934242      10.934242      10.934242    6[6-(6,6),8-(25),8-(25)]
   123       8.523522       8.523522       8.523522    6[1-(0),6-(6,6),6-(6,6)]
   124       11.50731       11.50731       11.50731    6[6-(1,6),6-(1,6),6-(6,6)]
   125      -0.867983      -0.867983      -0.867983    6[1-(0),6-(1,6),6-(6,6)]
   126       0.370897       0.370897       0.370897    6[1-(0),6-(1,6),6-(6,6)]
   127       1.404182       1.404182       1.404182    6[6-(1,6),6-(1,6),6-(8,8)]
   128       1.112822       1.112822       1.112822    6[1-(0),6-(1,6),6-(6,6)]
   129      -0.128491      -0.128491      -0.128491    6[1-(0),6-(1,6),6-(6,6)]
   130       2.788658       2.788658       2.788658    6[6-(6,6),8-(25),8-(25)]
   131       8.784422       8.784422       8.784422    6[7-(6),8-(25,25)]
   132       7.559123       7.559123       7.559123    6[1-(0),1-(0),1-(0),7-(6)]
   133        3.05832        3.05832        3.05832    6[6-(6,6),8-(25),8-(25)]
   134       1.702864       1.702864       1.702864    6[6-(1,6),6-(1,6),6-(8,8)]
   135       1.406024       1.406024       1.406024    6[1-(0),6-(1,6),6-(6,6)]
   136         0.1663         0.1663         0.1663    6[1-(0),6-(1,6),6-(6,6)]
   137      11.783489      11.783489      11.783489    6[6-(1,6),6-(1,6),6-(6,6)]
   138      -0.598357      -0.598357      -0.598357    6[1-(0),6-(1,6),6-(6,6)]
   139       0.695451       0.695451       0.695451    6[1-(0),6-(1,6),6-(6,6)]
   140      10.377098      10.377098      10.377098    6[6-(1,6),6-(6,6),6-(6,6)]
   141      10.123173      10.123173      10.123173    6[6-(1,6),6-(6,6),6-(8,8)]
   142      11.198131      11.198131      11.198131    6[6-(6,6),8-(25),8-(25)]
   143       8.838773       8.838773       8.838773    6[1-(0),6-(6,6),6-(6,6)]
   144       7.736213       7.736213       7.736213    6[6-(1,6),6-(6,6),6-(6,6)]
   145       7.991985       7.991985       7.991985    6[6-(1,6),6-(6,6),6-(8,8)]
   146       6.900231       6.900231       6.900231    6[6-(6,6),8-(25),8-(25)]
   147        9.31095        9.31095        9.31095    6[1-(0),6-(6,6),6-(6,6)]
   148       6.327162       6.327162       6.327162    6[6-(1,6),6-(1,6),6-(6,6)]
   149       6.056455       6.056455       6.056455    6[1-(0),6-(1,6),6-(6,6)]
   150       4.817575       4.817575       4.817575    6[1-(0),6-(1,6),6-(6,6)]
   151        3.78429        3.78429        3.78429    6[6-(1,6),6-(1,6),6-(8,8)]
   152       4.075651       4.075651       4.075651    6[1-(0),6-(1,6),6-(6,6)]
   153       5.316963       5.316963       5.316963    6[1-(0),6-(1,6),6-(6,6)]
   154       2.399815       2.399815       2.399815    6[6-(6,6),8-(25),8-(25)]
   155       6.780995       6.780995       6.780995    6[7-(6),8-(25,25)]
   156       8.006294       8.006294       8.006294    6[1-(0),1-(0),1-(0),7-(6)]
   157        1.93871        1.93871        1.93871    7[6-(1,1,1),6-(8)]
   158       3.249763       3.249763       3.249763    7[6-(1,1,1),6-(8)]
   159       8.438235       8.438235       8.438235    7[6-(1,1,1),6-(8)]
   160       7.127182       7.127182       7.127182    7[6-(1,1,1),6-(8)]
   161       8.708842       8.708842       8.708842    8[6-(6,8),25-(8,8,8,8)]
   162       8.736491       8.736491       8.736491    8[6-(6,8),25-(8,8,8,8,8)]
   163       4.331814       4.331814       4.331814    8[6-(6,8),25-(8,8,8,8)]
   164       3.955911       3.955911       3.955911    8[6-(6,8),25-(8,8,8)]
   165      -0.857144      -0.857144      -0.857144    8[6-(6,8),25-(8,8,8,8)]
   166      -1.016138      -1.016138      -1.016138    8[6-(6,8),25-(8,8,8,8,8)]
   167       7.077278       7.077278       7.077278    8[6-(6,8),25-(8,8,8)]
   168       7.123717       7.123717       7.123717    8[6-(6,8),25-(8,8,8,8)]
   169       0.730122       0.730122       0.730122    8[6-(7),25-(8,8,8,8),25-(8,8,8,8,8)]
   170       6.856575       6.856575       6.856575    8[6-(6,8),25-(8,8,8,8)]
   171       6.828926       6.828926       6.828926    8[6-(6,8),25-(8,8,8,8,8)]
   172      -1.412396      -1.412396      -1.412396    8[6-(6,8),25-(8,8,8,8)]
   173      -1.036493      -1.036493      -1.036493    8[6-(6,8),25-(8,8,8)]
   174       3.776562       3.776562       3.776562    8[6-(6,8),25-(8,8,8,8)]
   175       3.935556       3.935556       3.935556    8[6-(6,8),25-(8,8,8,8,8)]
   176        8.48814        8.48814        8.48814    8[6-(6,8),25-(8,8,8)]
   177       8.441701       8.441701       8.441701    8[6-(6,8),25-(8,8,8,8)]
   178        4.45835        4.45835        4.45835    8[6-(7),25-(8,8,8,8),25-(8,8,8,8,8)]
   179       1.668103       1.668103       1.668103    8[6-(6,8),25-(8,8,8,8)]
   180       1.640454       1.640454       1.640454    8[6-(6,8),25-(8,8,8,8,8)]
   181       6.045131       6.045131       6.045131    8[6-(6,8),25-(8,8,8,8)]
   182       6.421034       6.421034       6.421034    8[6-(6,8),25-(8,8,8)]
   183      11.234089      11.234089      11.234089    8[6-(6,8),25-(8,8,8,8)]
   184      11.393083      11.393083      11.393083    8[6-(6,8),25-(8,8,8,8,8)]
   185       3.299667       3.299667       3.299667    8[6-(6,8),25-(8,8,8)]
   186       3.253228       3.253228       3.253228    8[6-(6,8),25-(8,8,8,8)]
   187       9.646823       9.646823       9.646823    8[6-(7),25-(8,8,8,8),25-(8,8,8,8,8)]
   188        3.52037        3.52037        3.52037    8[6-(6,8),25-(8,8,8,8)]
   189       3.548019       3.548019       3.548019    8[6-(6,8),25-(8,8,8,8,8)]
   190      11.789341      11.789341      11.789341    8[6-(6,8),25-(8,8,8,8)]
   191      11.413438      11.413438      11.413438    8[6-(6,8),25-(8,8,8)]
   192       6.600383       6.600383       6.600383    8[6-(6,8),25-(8,8,8,8)]
   193       6.441389       6.441389       6.441389    8[6-(6,8),25-(8,8,8,8,8)]
   194       1.888805       1.888805       1.888805    8[6-(6,8),25-(8,8,8)]
   195       1.935244       1.935244       1.935244    8[6-(6,8),25-(8,8,8,8)]
   196       5.918595       5.918595       5.918595    8[6-(7),25-(8,8,8,8),25-(8,8,8,8,8)]
