# Supplementary material for: A collection of forcefield precursors for metal–organic frameworks
Source: RSC Adv. 2019 Nov 13;9(63):36492–507. doi: 10.1039/c9ra07327b (PMC9075174; doi:10.1039/c9ra07327b)
Supplement: RA-009-C9RA07327B-s2876 [file RA-009-C9RA07327B-s2876.txt]

XIHXET_clean

7.457400    0.000000    0.000000
0.000000    12.463000    0.000000
0.000000    -3.244047    29.271788

     1       3.220553       3.220553       3.220553    25[8-(6),8-(6),8-(6),8-(6,25),8-(6,25)]
     2       6.949253       6.949253       6.949253    25[8-(6),8-(6),8-(6),8-(6,25),8-(6,25)]
     3       4.236847       4.236847       4.236847    25[8-(6),8-(6),8-(6),8-(6,25),8-(6,25)]
     4       0.508147       0.508147       0.508147    25[8-(6),8-(6),8-(6),8-(6,25),8-(6,25)]
     5         3.7287         3.7287         3.7287    25[8-(6),8-(6),8-(6),8-(6)]
     6            0.0            0.0            0.0    25[8-(6),8-(6),8-(6),8-(6)]
     7            0.0            0.0            0.0    25[8-(6),8-(6),8-(6),8-(6)]
     8         3.7287         3.7287         3.7287    25[8-(6),8-(6),8-(6),8-(6)]
     9       3.445319       3.445319       3.445319    1[6-(6,6)]
    10       3.464708       3.464708       3.464708    1[6-(6,6)]
    11       0.964242       0.964242       0.964242    1[6-(6,6)]
    12       0.778553       0.778553       0.778553    1[6-(6,6)]
    13        2.02021        2.02021        2.02021    1[6-(6,6)]
    14       1.797233       1.797233       1.797233    1[6-(6,6)]
    15       -0.00522       -0.00522       -0.00522    1[6-(6,6)]
    16       7.194154       7.194154       7.194154    1[6-(6,6)]
    17       2.785339       2.785339       2.785339    1[6-(6,6)]
    18       2.949402       2.949402       2.949402    1[6-(6,6)]
    19       7.174019       7.174019       7.174019    1[6-(6,6)]
    20       7.193408       7.193408       7.193408    1[6-(6,6)]
    21       4.692942       4.692942       4.692942    1[6-(6,6)]
    22       4.507253       4.507253       4.507253    1[6-(6,6)]
    23        5.74891        5.74891        5.74891    1[6-(6,6)]
    24       5.525933       5.525933       5.525933    1[6-(6,6)]
    25        3.72348        3.72348        3.72348    1[6-(6,6)]
    26       3.465454       3.465454       3.465454    1[6-(6,6)]
    27       6.514039       6.514039       6.514039    1[6-(6,6)]
    28       6.678102       6.678102       6.678102    1[6-(6,6)]
    29       4.012081       4.012081       4.012081    1[6-(6,6)]
    30       3.992692       3.992692       3.992692    1[6-(6,6)]
    31       6.493158       6.493158       6.493158    1[6-(6,6)]
    32       6.678847       6.678847       6.678847    1[6-(6,6)]
    33        5.43719        5.43719        5.43719    1[6-(6,6)]
    34       5.660167       5.660167       5.660167    1[6-(6,6)]
    35        0.00522        0.00522        0.00522    1[6-(6,6)]
    36       0.263246       0.263246       0.263246    1[6-(6,6)]
    37       4.672061       4.672061       4.672061    1[6-(6,6)]
    38       4.507998       4.507998       4.507998    1[6-(6,6)]
    39       0.283381       0.283381       0.283381    1[6-(6,6)]
    40       0.263992       0.263992       0.263992    1[6-(6,6)]
    41       2.764458       2.764458       2.764458    1[6-(6,6)]
    42       2.950147       2.950147       2.950147    1[6-(6,6)]
    43        1.70849        1.70849        1.70849    1[6-(6,6)]
    44       1.931467       1.931467       1.931467    1[6-(6,6)]
    45        3.73392        3.73392        3.73392    1[6-(6,6)]
    46       3.991946       3.991946       3.991946    1[6-(6,6)]
    47       0.943361       0.943361       0.943361    1[6-(6,6)]
    48       0.779298       0.779298       0.779298    1[6-(6,6)]
    49       1.986651       1.986651       1.986651    6[6-(6,6),8-(25),8-(25)]
    50       2.075394       2.075394       2.075394    6[6-(1,6),6-(1,6),6-(8,8)]
    51       2.904657       2.904657       2.904657    6[1-(0),6-(1,6),6-(6,6)]
    52       2.938961       2.938961       2.938961    6[1-(0),6-(1,6),6-(6,6)]
    53       2.208136       2.208136       2.208136    6[6-(1,6),6-(1,6),6-(6,6)]
    54       1.426601       1.426601       1.426601    6[1-(0),6-(1,6),6-(6,6)]
    55       1.340841       1.340841       1.340841    6[1-(0),6-(1,6),6-(6,6)]
    56       2.129088       2.129088       2.129088    6[6-(1,6),6-(6,6),6-(6,6)]
    57       1.991872       1.991872       1.991872    6[1-(0),6-(6,6),6-(6,6)]
    58       1.817368       1.817368       1.817368    6[6-(1,6),6-(6,6),6-(8,8)]
    59       1.721168       1.721168       1.721168    6[6-(6,6),8-(25),8-(25)]
    60       1.736083       1.736083       1.736083    6[6-(1,6),6-(6,6),6-(6,6)]
    61       1.857638       1.857638       1.857638    6[1-(0),6-(6,6),6-(6,6)]
    62       2.066446       2.066446       2.066446    6[6-(1,6),6-(6,6),6-(8,8)]
    63       2.319997       2.319997       2.319997    6[6-(6,6),8-(25),8-(25,25)]
    64       1.531004       1.531004       1.531004    6[6-(1,6),6-(1,6),6-(6,6)]
    65       0.560051       0.560051       0.560051    6[1-(0),6-(1,6),6-(6,6)]
    66       0.411648       0.411648       0.411648    6[1-(0),6-(1,6),6-(6,6)]
    67       1.267012       1.267012       1.267012    6[6-(1,6),6-(1,6),6-(8,8)]
    68       2.219322       2.219322       2.219322    6[1-(0),6-(1,6),6-(6,6)]
    69       2.334166       2.334166       2.334166    6[1-(0),6-(1,6),6-(6,6)]
    70        1.21481        1.21481        1.21481    6[6-(6,6),8-(25),8-(25)]
    71       5.715351       5.715351       5.715351    6[6-(6,6),8-(25),8-(25)]
    72       5.804094       5.804094       5.804094    6[6-(1,6),6-(1,6),6-(8,8)]
    73       6.633357       6.633357       6.633357    6[1-(0),6-(1,6),6-(6,6)]
    74       6.667661       6.667661       6.667661    6[1-(0),6-(1,6),6-(6,6)]
    75       5.936836       5.936836       5.936836    6[6-(1,6),6-(1,6),6-(6,6)]
    76       5.155301       5.155301       5.155301    6[1-(0),6-(1,6),6-(6,6)]
    77       5.069541       5.069541       5.069541    6[1-(0),6-(1,6),6-(6,6)]
    78       5.857788       5.857788       5.857788    6[6-(1,6),6-(6,6),6-(6,6)]
    79       5.720572       5.720572       5.720572    6[1-(0),6-(6,6),6-(6,6)]
    80       5.546068       5.546068       5.546068    6[6-(1,6),6-(6,6),6-(8,8)]
    81       5.449868       5.449868       5.449868    6[6-(6,6),8-(25),8-(25)]
    82       5.464783       5.464783       5.464783    6[6-(1,6),6-(6,6),6-(6,6)]
    83       5.586338       5.586338       5.586338    6[1-(0),6-(6,6),6-(6,6)]
    84       5.795146       5.795146       5.795146    6[6-(1,6),6-(6,6),6-(8,8)]
    85       6.048697       6.048697       6.048697    6[6-(6,6),8-(25),8-(25,25)]
    86       5.259704       5.259704       5.259704    6[6-(1,6),6-(1,6),6-(6,6)]
    87       4.288751       4.288751       4.288751    6[1-(0),6-(1,6),6-(6,6)]
    88       4.140348       4.140348       4.140348    6[1-(0),6-(1,6),6-(6,6)]
    89       4.995712       4.995712       4.995712    6[6-(1,6),6-(1,6),6-(8,8)]
    90       5.948022       5.948022       5.948022    6[1-(0),6-(1,6),6-(6,6)]
    91       6.062866       6.062866       6.062866    6[1-(0),6-(1,6),6-(6,6)]
    92        4.94351        4.94351        4.94351    6[6-(6,6),8-(25),8-(25)]
    93       5.470749       5.470749       5.470749    6[6-(6,6),8-(25),8-(25)]
    94       5.382006       5.382006       5.382006    6[6-(1,6),6-(1,6),6-(8,8)]
    95       4.552743       4.552743       4.552743    6[1-(0),6-(1,6),6-(6,6)]
    96       4.518439       4.518439       4.518439    6[1-(0),6-(1,6),6-(6,6)]
    97       5.249264       5.249264       5.249264    6[6-(1,6),6-(1,6),6-(6,6)]
    98       6.030799       6.030799       6.030799    6[1-(0),6-(1,6),6-(6,6)]
    99       6.116559       6.116559       6.116559    6[1-(0),6-(1,6),6-(6,6)]
   100       5.328312       5.328312       5.328312    6[6-(1,6),6-(6,6),6-(6,6)]
   101       5.465528       5.465528       5.465528    6[1-(0),6-(6,6),6-(6,6)]
   102       5.640032       5.640032       5.640032    6[6-(1,6),6-(6,6),6-(8,8)]
   103       5.736232       5.736232       5.736232    6[6-(6,6),8-(25),8-(25)]
   104       5.721317       5.721317       5.721317    6[6-(1,6),6-(6,6),6-(6,6)]
   105       5.599762       5.599762       5.599762    6[1-(0),6-(6,6),6-(6,6)]
   106       5.390954       5.390954       5.390954    6[6-(1,6),6-(6,6),6-(8,8)]
   107       5.137403       5.137403       5.137403    6[6-(6,6),8-(25),8-(25,25)]
   108       5.926396       5.926396       5.926396    6[6-(1,6),6-(1,6),6-(6,6)]
   109       6.897349       6.897349       6.897349    6[1-(0),6-(1,6),6-(6,6)]
   110       7.045752       7.045752       7.045752    6[1-(0),6-(1,6),6-(6,6)]
   111       6.190388       6.190388       6.190388    6[6-(1,6),6-(1,6),6-(8,8)]
   112       5.238078       5.238078       5.238078    6[1-(0),6-(1,6),6-(6,6)]
   113       5.123234       5.123234       5.123234    6[1-(0),6-(1,6),6-(6,6)]
   114        6.24259        6.24259        6.24259    6[6-(6,6),8-(25),8-(25)]
   115       1.742049       1.742049       1.742049    6[6-(6,6),8-(25),8-(25)]
   116       1.653306       1.653306       1.653306    6[6-(1,6),6-(1,6),6-(8,8)]
   117       0.824043       0.824043       0.824043    6[1-(0),6-(1,6),6-(6,6)]
   118       0.789739       0.789739       0.789739    6[1-(0),6-(1,6),6-(6,6)]
   119       1.520564       1.520564       1.520564    6[6-(1,6),6-(1,6),6-(6,6)]
   120       2.302099       2.302099       2.302099    6[1-(0),6-(1,6),6-(6,6)]
   121       2.387859       2.387859       2.387859    6[1-(0),6-(1,6),6-(6,6)]
   122       1.599612       1.599612       1.599612    6[6-(1,6),6-(6,6),6-(6,6)]
   123       1.736828       1.736828       1.736828    6[1-(0),6-(6,6),6-(6,6)]
   124       1.911332       1.911332       1.911332    6[6-(1,6),6-(6,6),6-(8,8)]
   125       2.007532       2.007532       2.007532    6[6-(6,6),8-(25),8-(25)]
   126       1.992617       1.992617       1.992617    6[6-(1,6),6-(6,6),6-(6,6)]
   127       1.871062       1.871062       1.871062    6[1-(0),6-(6,6),6-(6,6)]
   128       1.662254       1.662254       1.662254    6[6-(1,6),6-(6,6),6-(8,8)]
   129       1.408703       1.408703       1.408703    6[6-(6,6),8-(25),8-(25,25)]
   130       2.197696       2.197696       2.197696    6[6-(1,6),6-(1,6),6-(6,6)]
   131       3.168649       3.168649       3.168649    6[1-(0),6-(1,6),6-(6,6)]
   132       3.317052       3.317052       3.317052    6[1-(0),6-(1,6),6-(6,6)]
   133       2.461688       2.461688       2.461688    6[6-(1,6),6-(1,6),6-(8,8)]
   134       1.509378       1.509378       1.509378    6[1-(0),6-(1,6),6-(6,6)]
   135       1.394534       1.394534       1.394534    6[1-(0),6-(1,6),6-(6,6)]
   136        2.51389        2.51389        2.51389    6[6-(6,6),8-(25),8-(25)]
   137        2.98818        2.98818        2.98818    8[6-(6,8),25-(8,8,8)]
   138       0.930684       0.930684       0.930684    8[6-(6,8),25-(8,8,8)]
   139       2.756255       2.756255       2.756255    8[6-(6,8),25-(8,8,8)]
   140       0.613744       0.613744       0.613744    8[6-(6,8),25-(8,8,8)]
   141       1.495209       1.495209       1.495209    8[6-(6,8),25-(8,8,8,8),25-(8,8,8,8)]
   142       3.381185       3.381185       3.381185    8[6-(6,8),25-(8,8,8,8)]
   143       0.218502       0.218502       0.218502    8[6-(6,8),25-(8,8,8,8)]
   144        2.19695        2.19695        2.19695    8[6-(6,8),25-(8,8,8,8)]
   145        6.71688        6.71688        6.71688    8[6-(6,8),25-(8,8,8)]
   146       4.659384       4.659384       4.659384    8[6-(6,8),25-(8,8,8)]
   147       6.484955       6.484955       6.484955    8[6-(6,8),25-(8,8,8)]
   148       4.342444       4.342444       4.342444    8[6-(6,8),25-(8,8,8)]
   149       5.223909       5.223909       5.223909    8[6-(6,8),25-(8,8,8,8),25-(8,8,8,8)]
   150       7.109885       7.109885       7.109885    8[6-(6,8),25-(8,8,8,8)]
   151       3.947202       3.947202       3.947202    8[6-(6,8),25-(8,8,8,8)]
   152        5.92565        5.92565        5.92565    8[6-(6,8),25-(8,8,8,8)]
   153        4.46922        4.46922        4.46922    8[6-(6,8),25-(8,8,8)]
   154       6.526716       6.526716       6.526716    8[6-(6,8),25-(8,8,8)]
   155       4.701145       4.701145       4.701145    8[6-(6,8),25-(8,8,8)]
   156       6.843656       6.843656       6.843656    8[6-(6,8),25-(8,8,8)]
   157       5.962191       5.962191       5.962191    8[6-(6,8),25-(8,8,8,8),25-(8,8,8,8)]
   158       4.076215       4.076215       4.076215    8[6-(6,8),25-(8,8,8,8)]
   159       7.238898       7.238898       7.238898    8[6-(6,8),25-(8,8,8,8)]
   160        5.26045        5.26045        5.26045    8[6-(6,8),25-(8,8,8,8)]
   161        0.74052        0.74052        0.74052    8[6-(6,8),25-(8,8,8)]
   162       2.798016       2.798016       2.798016    8[6-(6,8),25-(8,8,8)]
   163       0.972445       0.972445       0.972445    8[6-(6,8),25-(8,8,8)]
   164       3.114956       3.114956       3.114956    8[6-(6,8),25-(8,8,8)]
   165       2.233491       2.233491       2.233491    8[6-(6,8),25-(8,8,8,8),25-(8,8,8,8)]
   166       0.347515       0.347515       0.347515    8[6-(6,8),25-(8,8,8,8)]
   167       3.510198       3.510198       3.510198    8[6-(6,8),25-(8,8,8,8)]
   168        1.53175        1.53175        1.53175    8[6-(6,8),25-(8,8,8,8)]
