# Supplementary material for: A collection of forcefield precursors for metal–organic frameworks
Source: RSC Adv. 2019 Nov 13;9(63):36492–507. doi: 10.1039/c9ra07327b (PMC9075174; doi:10.1039/c9ra07327b)
Supplement: RA-009-C9RA07327B-s2877 [file RA-009-C9RA07327B-s2877.txt]

XIMPOA_clean

14.552000    0.000000    0.000000
0.000000    15.639000    0.000000
0.000000    0.000000    16.764000

     1       9.547276       9.547276       9.547276    30[7-(6,6),7-(6,6),8-(6),8-(6)]
     2      13.289323      13.289323      13.289323    30[7-(6,6),7-(6,6),8-(6),8-(6)]
     3       2.271276       2.271276       2.271276    30[7-(6,6),7-(6,6),8-(6),8-(6)]
     4       6.013323       6.013323       6.013323    30[7-(6,6),7-(6,6),8-(6),8-(6)]
     5      12.280724      12.280724      12.280724    30[7-(6,6),7-(6,6),8-(6),8-(6)]
     6       8.538677       8.538677       8.538677    30[7-(6,6),7-(6,6),8-(6),8-(6)]
     7       5.004724       5.004724       5.004724    30[7-(6,6),7-(6,6),8-(6),8-(6)]
     8       1.262677       1.262677       1.262677    30[7-(6,6),7-(6,6),8-(6),8-(6)]
     9       10.69281       10.69281       10.69281    1[6-(6,6)]
    10      11.759471      11.759471      11.759471    1[6-(6,6)]
    11       7.989048       7.989048       7.989048    1[6-(6,6)]
    12       8.204418       8.204418       8.204418    1[6-(6,6)]
    13      11.251606      11.251606      11.251606    1[6-(6,7)]
    14      13.124449      13.124449      13.124449    1[6-(6,7)]
    15      11.660518      11.660518      11.660518    1[6-(7,7)]
    16      14.485061      14.485061      14.485061    1[6-(1,6,7)]
    17       13.93645       13.93645       13.93645    1[6-(1,6,7)]
    18      13.134635      13.134635      13.134635    1[6-(6,6)]
    19      12.588935      12.588935      12.588935    1[6-(6,6)]
    20       12.55401       12.55401       12.55401    1[6-(6,6)]
    21      13.064786      13.064786      13.064786    1[6-(6,6)]
    22      12.214949      12.214949      12.214949    1[6-(1,6,7)]
    23      11.344739      11.344739      11.344739    1[6-(1,6,7)]
    24      14.461778      14.461778      14.461778    1[6-(6,7)]
    25      12.417222      12.417222      12.417222    1[6-(6,7)]
    26       0.120782       0.120782       0.120782    1[6-(7,7)]
    27       14.33663       14.33663       14.33663    1[6-(6,7)]
    28       1.584713       1.584713       1.584713    1[6-(6,7)]
    29       1.104497       1.104497       1.104497    1[6-(7,7)]
    30       3.435727       3.435727       3.435727    1[6-(1,6,7)]
    31       3.224723       3.224723       3.224723    1[6-(1,6,7)]
    32         2.0009         2.0009         2.0009    1[6-(6,6)]
    33        1.37953        1.37953        1.37953    1[6-(6,6)]
    34       1.769523       1.769523       1.769523    1[6-(6,6)]
    35       2.334141       2.334141       2.334141    1[6-(6,6)]
    36       0.407456       0.407456       0.407456    1[6-(1,6,7)]
    37       0.950246       0.950246       0.950246    1[6-(1,6,7)]
    38       4.262281       4.262281       4.262281    1[6-(6,7)]
    39       2.078026       2.078026       2.078026    1[6-(6,7)]
    40       3.373154       3.373154       3.373154    1[6-(7,7)]
    41        3.41681        3.41681        3.41681    1[6-(6,6)]
    42       4.483471       4.483471       4.483471    1[6-(6,6)]
    43       0.713048       0.713048       0.713048    1[6-(6,6)]
    44       0.928418       0.928418       0.928418    1[6-(6,6)]
    45       3.975606       3.975606       3.975606    1[6-(6,7)]
    46       5.848449       5.848449       5.848449    1[6-(6,7)]
    47       4.384518       4.384518       4.384518    1[6-(7,7)]
    48       7.209061       7.209061       7.209061    1[6-(1,6,7)]
    49        6.66045        6.66045        6.66045    1[6-(1,6,7)]
    50       5.858635       5.858635       5.858635    1[6-(6,6)]
    51       5.312935       5.312935       5.312935    1[6-(6,6)]
    52        5.27801        5.27801        5.27801    1[6-(6,6)]
    53       5.788786       5.788786       5.788786    1[6-(6,6)]
    54       4.938949       4.938949       4.938949    1[6-(1,6,7)]
    55       4.068739       4.068739       4.068739    1[6-(1,6,7)]
    56       7.185778       7.185778       7.185778    1[6-(6,7)]
    57       5.141222       5.141222       5.141222    1[6-(6,7)]
    58       7.396782       7.396782       7.396782    1[6-(7,7)]
    59        7.06063        7.06063        7.06063    1[6-(6,7)]
    60       8.860713       8.860713       8.860713    1[6-(6,7)]
    61       8.380497       8.380497       8.380497    1[6-(7,7)]
    62      10.711727      10.711727      10.711727    1[6-(1,6,7)]
    63      10.500723      10.500723      10.500723    1[6-(1,6,7)]
    64         9.2769         9.2769         9.2769    1[6-(6,6)]
    65        8.65553        8.65553        8.65553    1[6-(6,6)]
    66       9.045523       9.045523       9.045523    1[6-(6,6)]
    67       9.610141       9.610141       9.610141    1[6-(6,6)]
    68       7.683456       7.683456       7.683456    1[6-(1,6,7)]
    69       8.226246       8.226246       8.226246    1[6-(1,6,7)]
    70      11.538281      11.538281      11.538281    1[6-(6,7)]
    71       9.354026       9.354026       9.354026    1[6-(6,7)]
    72      10.649154      10.649154      10.649154    1[6-(7,7)]
    73       11.13519       11.13519       11.13519    1[6-(6,6)]
    74      10.068529      10.068529      10.068529    1[6-(6,6)]
    75      13.838952      13.838952      13.838952    1[6-(6,6)]
    76      13.623582      13.623582      13.623582    1[6-(6,6)]
    77      10.576394      10.576394      10.576394    1[6-(6,7)]
    78       8.703551       8.703551       8.703551    1[6-(6,7)]
    79      10.167482      10.167482      10.167482    1[6-(7,7)]
    80       7.342939       7.342939       7.342939    1[6-(1,6,7)]
    81        7.89155        7.89155        7.89155    1[6-(1,6,7)]
    82       8.693365       8.693365       8.693365    1[6-(6,6)]
    83       9.239065       9.239065       9.239065    1[6-(6,6)]
    84        9.27399        9.27399        9.27399    1[6-(6,6)]
    85       8.763214       8.763214       8.763214    1[6-(6,6)]
    86       9.613051       9.613051       9.613051    1[6-(1,6,7)]
    87      10.483261      10.483261      10.483261    1[6-(1,6,7)]
    88       7.366222       7.366222       7.366222    1[6-(6,7)]
    89       9.410778       9.410778       9.410778    1[6-(6,7)]
    90       7.155218       7.155218       7.155218    1[6-(7,7)]
    91        7.49137        7.49137        7.49137    1[6-(6,7)]
    92       5.691287       5.691287       5.691287    1[6-(6,7)]
    93       6.171503       6.171503       6.171503    1[6-(7,7)]
    94       3.840273       3.840273       3.840273    1[6-(1,6,7)]
    95       4.051277       4.051277       4.051277    1[6-(1,6,7)]
    96         5.2751         5.2751         5.2751    1[6-(6,6)]
    97        5.89647        5.89647        5.89647    1[6-(6,6)]
    98       5.506477       5.506477       5.506477    1[6-(6,6)]
    99       4.941859       4.941859       4.941859    1[6-(6,6)]
   100       6.868544       6.868544       6.868544    1[6-(1,6,7)]
   101       6.325754       6.325754       6.325754    1[6-(1,6,7)]
   102       3.013719       3.013719       3.013719    1[6-(6,7)]
   103       5.197974       5.197974       5.197974    1[6-(6,7)]
   104       3.902846       3.902846       3.902846    1[6-(7,7)]
   105        3.85919        3.85919        3.85919    1[6-(6,6)]
   106       2.792529       2.792529       2.792529    1[6-(6,6)]
   107       6.562952       6.562952       6.562952    1[6-(6,6)]
   108       6.347582       6.347582       6.347582    1[6-(6,6)]
   109       3.300394       3.300394       3.300394    1[6-(6,7)]
   110       1.427551       1.427551       1.427551    1[6-(6,7)]
   111       2.891482       2.891482       2.891482    1[6-(7,7)]
   112       0.066939       0.066939       0.066939    1[6-(1,6,7)]
   113        0.61555        0.61555        0.61555    1[6-(1,6,7)]
   114       1.417365       1.417365       1.417365    1[6-(6,6)]
   115       1.963065       1.963065       1.963065    1[6-(6,6)]
   116        1.99799        1.99799        1.99799    1[6-(6,6)]
   117       1.487214       1.487214       1.487214    1[6-(6,6)]
   118       2.337051       2.337051       2.337051    1[6-(1,6,7)]
   119       3.207261       3.207261       3.207261    1[6-(1,6,7)]
   120       0.090222       0.090222       0.090222    1[6-(6,7)]
   121       2.134778       2.134778       2.134778    1[6-(6,7)]
   122      14.431218      14.431218      14.431218    1[6-(7,7)]
   123        0.21537        0.21537        0.21537    1[6-(6,7)]
   124      12.967287      12.967287      12.967287    1[6-(6,7)]
   125      13.447503      13.447503      13.447503    1[6-(7,7)]
   126      11.116273      11.116273      11.116273    1[6-(1,6,7)]
   127      11.327277      11.327277      11.327277    1[6-(1,6,7)]
   128        12.5511        12.5511        12.5511    1[6-(6,6)]
   129       13.17247       13.17247       13.17247    1[6-(6,6)]
   130      12.782477      12.782477      12.782477    1[6-(6,6)]
   131      12.217859      12.217859      12.217859    1[6-(6,6)]
   132      14.144544      14.144544      14.144544    1[6-(1,6,7)]
   133      13.601754      13.601754      13.601754    1[6-(1,6,7)]
   134      10.289719      10.289719      10.289719    1[6-(6,7)]
   135      12.473974      12.473974      12.473974    1[6-(6,7)]
   136      11.178846      11.178846      11.178846    1[6-(7,7)]
   137      10.195131      10.195131      10.195131    6[6-(1,6),8-(0),8-(30)]
   138      10.832509      10.832509      10.832509    6[1-(0),6-(1,6),6-(8,8)]
   139      11.595034      11.595034      11.595034    6[1-(0),6-(1,6),6-(8,8)]
   140      12.207673      12.207673      12.207673    6[6-(1,6),8-(0),8-(30)]
   141       8.937838       8.937838       8.937838    6[6-(1,6),8-(0),8-(30)]
   142       8.237887       8.237887       8.237887    6[1-(0),6-(1,6),6-(8,8)]
   143       7.957034       7.957034       7.957034    6[1-(0),6-(1,6),6-(8,8)]
   144       7.255627       7.255627       7.255627    6[6-(1,6),8-(0),8-(30)]
   145      11.567385      11.567385      11.567385    6[1-(0),6-(1,7),7-(6,30)]
   146      12.597666      12.597666      12.597666    6[1-(0),6-(1,7),7-(6,6)]
   147      11.781299      11.781299      11.781299    6[1-(0),7-(6,30),7-(6,6)]
   148      13.687611      13.687611      13.687611    6[1-(0),1-(0),6-(6,6),7-(6,6)]
   149      13.192843      13.192843      13.192843    6[6-(1,1,7),6-(1,6),6-(1,6)]
   150      13.028406      13.028406      13.028406    6[1-(0),6-(1,6),6-(6,6)]
   151      12.705351      12.705351      12.705351    6[1-(0),6-(1,6),6-(6,6)]
   152      12.555466      12.555466      12.555466    6[6-(1,1,7),6-(1,6),6-(1,6)]
   153      12.679158      12.679158      12.679158    6[1-(0),6-(1,6),6-(6,6)]
   154      12.992026      12.992026      12.992026    6[1-(0),6-(1,6),6-(6,6)]
   155      12.229501      12.229501      12.229501    6[1-(0),1-(0),6-(6,6),7-(6,6)]
   156      14.244953      14.244953      14.244953    6[1-(0),6-(1,7),7-(6,30)]
   157      13.114262      13.114262      13.114262    6[1-(0),6-(1,7),7-(6,6)]
   158       14.36719       14.36719       14.36719    6[1-(0),7-(6,30),7-(6,6)]
   159       0.276488       0.276488       0.276488    6[1-(0),6-(1,7),7-(6,30)]
   160       1.268934       1.268934       1.268934    6[1-(0),6-(1,7),7-(6,6)]
   161       0.993902       0.993902       0.993902    6[1-(0),7-(6,30),7-(6,6)]
   162       2.777977       2.777977       2.777977    6[1-(0),1-(0),6-(6,6),7-(6,6)]
   163       2.275933       2.275933       2.275933    6[6-(1,1,7),6-(1,6),6-(1,6)]
   164       1.960154       1.960154       1.960154    6[1-(0),6-(1,6),6-(6,6)]
   165       1.589078       1.589078       1.589078    6[1-(0),6-(1,6),6-(6,6)]
   166       1.529415       1.529415       1.529415    6[6-(1,1,7),6-(1,6),6-(1,6)]
   167       1.813179       1.813179       1.813179    6[1-(0),6-(1,6),6-(6,6)]
   168       2.169703       2.169703       2.169703    6[1-(0),6-(1,6),6-(6,6)]
   169       1.178712       1.178712       1.178712    6[1-(0),1-(0),6-(6,6),7-(6,6)]
   170       3.812624       3.812624       3.812624    6[1-(0),6-(1,7),7-(6,30)]
   171       2.604808       2.604808       2.604808    6[1-(0),6-(1,7),7-(6,6)]
   172       3.332408       3.332408       3.332408    6[1-(0),7-(6,30),7-(6,6)]
   173       2.919131       2.919131       2.919131    6[6-(1,6),8-(0),8-(30)]
   174       3.556509       3.556509       3.556509    6[1-(0),6-(1,6),6-(8,8)]
   175       4.319034       4.319034       4.319034    6[1-(0),6-(1,6),6-(8,8)]
   176       4.931673       4.931673       4.931673    6[6-(1,6),8-(0),8-(30)]
   177       1.661838       1.661838       1.661838    6[6-(1,6),8-(0),8-(30)]
   178       0.961887       0.961887       0.961887    6[1-(0),6-(1,6),6-(8,8)]
   179       0.681034       0.681034       0.681034    6[1-(0),6-(1,6),6-(8,8)]
   180      -0.020373      -0.020373      -0.020373    6[6-(1,6),8-(0),8-(30)]
   181       4.291385       4.291385       4.291385    6[1-(0),6-(1,7),7-(6,30)]
   182       5.321666       5.321666       5.321666    6[1-(0),6-(1,7),7-(6,6)]
   183       4.505299       4.505299       4.505299    6[1-(0),7-(6,30),7-(6,6)]
   184       6.411611       6.411611       6.411611    6[1-(0),1-(0),6-(6,6),7-(6,6)]
   185       5.916843       5.916843       5.916843    6[6-(1,1,7),6-(1,6),6-(1,6)]
   186       5.752406       5.752406       5.752406    6[1-(0),6-(1,6),6-(6,6)]
   187       5.429351       5.429351       5.429351    6[1-(0),6-(1,6),6-(6,6)]
   188       5.279466       5.279466       5.279466    6[6-(1,1,7),6-(1,6),6-(1,6)]
   189       5.403158       5.403158       5.403158    6[1-(0),6-(1,6),6-(6,6)]
   190       5.716026       5.716026       5.716026    6[1-(0),6-(1,6),6-(6,6)]
   191       4.953501       4.953501       4.953501    6[1-(0),1-(0),6-(6,6),7-(6,6)]
   192       6.968953       6.968953       6.968953    6[1-(0),6-(1,7),7-(6,30)]
   193       5.838262       5.838262       5.838262    6[1-(0),6-(1,7),7-(6,6)]
   194        7.09119        7.09119        7.09119    6[1-(0),7-(6,30),7-(6,6)]
   195       7.552488       7.552488       7.552488    6[1-(0),6-(1,7),7-(6,30)]
   196       8.544934       8.544934       8.544934    6[1-(0),6-(1,7),7-(6,6)]
   197       8.269902       8.269902       8.269902    6[1-(0),7-(6,30),7-(6,6)]
   198      10.053977      10.053977      10.053977    6[1-(0),1-(0),6-(6,6),7-(6,6)]
   199       9.551933       9.551933       9.551933    6[6-(1,1,7),6-(1,6),6-(1,6)]
   200       9.236154       9.236154       9.236154    6[1-(0),6-(1,6),6-(6,6)]
   201       8.865078       8.865078       8.865078    6[1-(0),6-(1,6),6-(6,6)]
   202       8.805415       8.805415       8.805415    6[6-(1,1,7),6-(1,6),6-(1,6)]
   203       9.089179       9.089179       9.089179    6[1-(0),6-(1,6),6-(6,6)]
   204       9.445703       9.445703       9.445703    6[1-(0),6-(1,6),6-(6,6)]
   205       8.454712       8.454712       8.454712    6[1-(0),1-(0),6-(6,6),7-(6,6)]
   206      11.088624      11.088624      11.088624    6[1-(0),6-(1,7),7-(6,30)]
   207       9.880808       9.880808       9.880808    6[1-(0),6-(1,7),7-(6,6)]
   208      10.608408      10.608408      10.608408    6[1-(0),7-(6,30),7-(6,6)]
   209      11.632869      11.632869      11.632869    6[6-(1,6),8-(0),8-(30)]
   210      10.995491      10.995491      10.995491    6[1-(0),6-(1,6),6-(8,8)]
   211      10.232966      10.232966      10.232966    6[1-(0),6-(1,6),6-(8,8)]
   212       9.620327       9.620327       9.620327    6[6-(1,6),8-(0),8-(30)]
   213      12.890162      12.890162      12.890162    6[6-(1,6),8-(0),8-(30)]
   214      13.590113      13.590113      13.590113    6[1-(0),6-(1,6),6-(8,8)]
   215      13.870966      13.870966      13.870966    6[1-(0),6-(1,6),6-(8,8)]
   216       0.020373       0.020373       0.020373    6[6-(1,6),8-(0),8-(30)]
   217      10.260615      10.260615      10.260615    6[1-(0),6-(1,7),7-(6,30)]
   218       9.230334       9.230334       9.230334    6[1-(0),6-(1,7),7-(6,6)]
   219      10.046701      10.046701      10.046701    6[1-(0),7-(6,30),7-(6,6)]
   220       8.140389       8.140389       8.140389    6[1-(0),1-(0),6-(6,6),7-(6,6)]
   221       8.635157       8.635157       8.635157    6[6-(1,1,7),6-(1,6),6-(1,6)]
   222       8.799594       8.799594       8.799594    6[1-(0),6-(1,6),6-(6,6)]
   223       9.122649       9.122649       9.122649    6[1-(0),6-(1,6),6-(6,6)]
   224       9.272534       9.272534       9.272534    6[6-(1,1,7),6-(1,6),6-(1,6)]
   225       9.148842       9.148842       9.148842    6[1-(0),6-(1,6),6-(6,6)]
   226       8.835974       8.835974       8.835974    6[1-(0),6-(1,6),6-(6,6)]
   227       9.598499       9.598499       9.598499    6[1-(0),1-(0),6-(6,6),7-(6,6)]
   228       7.583047       7.583047       7.583047    6[1-(0),6-(1,7),7-(6,30)]
   229       8.713738       8.713738       8.713738    6[1-(0),6-(1,7),7-(6,6)]
   230        7.46081        7.46081        7.46081    6[1-(0),7-(6,30),7-(6,6)]
   231       6.999512       6.999512       6.999512    6[1-(0),6-(1,7),7-(6,30)]
   232       6.007066       6.007066       6.007066    6[1-(0),6-(1,7),7-(6,6)]
   233       6.282098       6.282098       6.282098    6[1-(0),7-(6,30),7-(6,6)]
   234       4.498023       4.498023       4.498023    6[1-(0),1-(0),6-(6,6),7-(6,6)]
   235       5.000067       5.000067       5.000067    6[6-(1,1,7),6-(1,6),6-(1,6)]
   236       5.315846       5.315846       5.315846    6[1-(0),6-(1,6),6-(6,6)]
   237       5.686922       5.686922       5.686922    6[1-(0),6-(1,6),6-(6,6)]
   238       5.746585       5.746585       5.746585    6[6-(1,1,7),6-(1,6),6-(1,6)]
   239       5.462821       5.462821       5.462821    6[1-(0),6-(1,6),6-(6,6)]
   240       5.106297       5.106297       5.106297    6[1-(0),6-(1,6),6-(6,6)]
   241       6.097288       6.097288       6.097288    6[1-(0),1-(0),6-(6,6),7-(6,6)]
   242       3.463376       3.463376       3.463376    6[1-(0),6-(1,7),7-(6,30)]
   243       4.671192       4.671192       4.671192    6[1-(0),6-(1,7),7-(6,6)]
   244       3.943592       3.943592       3.943592    6[1-(0),7-(6,30),7-(6,6)]
   245       4.356869       4.356869       4.356869    6[6-(1,6),8-(0),8-(30)]
   246       3.719491       3.719491       3.719491    6[1-(0),6-(1,6),6-(8,8)]
   247       2.956966       2.956966       2.956966    6[1-(0),6-(1,6),6-(8,8)]
   248       2.344327       2.344327       2.344327    6[6-(1,6),8-(0),8-(30)]
   249       5.614162       5.614162       5.614162    6[6-(1,6),8-(0),8-(30)]
   250       6.314113       6.314113       6.314113    6[1-(0),6-(1,6),6-(8,8)]
   251       6.594966       6.594966       6.594966    6[1-(0),6-(1,6),6-(8,8)]
   252       7.296373       7.296373       7.296373    6[6-(1,6),8-(0),8-(30)]
   253       2.984615       2.984615       2.984615    6[1-(0),6-(1,7),7-(6,30)]
   254       1.954334       1.954334       1.954334    6[1-(0),6-(1,7),7-(6,6)]
   255       2.770701       2.770701       2.770701    6[1-(0),7-(6,30),7-(6,6)]
   256       0.864389       0.864389       0.864389    6[1-(0),1-(0),6-(6,6),7-(6,6)]
   257       1.359157       1.359157       1.359157    6[6-(1,1,7),6-(1,6),6-(1,6)]
   258       1.523594       1.523594       1.523594    6[1-(0),6-(1,6),6-(6,6)]
   259       1.846649       1.846649       1.846649    6[1-(0),6-(1,6),6-(6,6)]
   260       1.996534       1.996534       1.996534    6[6-(1,1,7),6-(1,6),6-(1,6)]
   261       1.872842       1.872842       1.872842    6[1-(0),6-(1,6),6-(6,6)]
   262       1.559974       1.559974       1.559974    6[1-(0),6-(1,6),6-(6,6)]
   263       2.322499       2.322499       2.322499    6[1-(0),1-(0),6-(6,6),7-(6,6)]
   264       0.307047       0.307047       0.307047    6[1-(0),6-(1,7),7-(6,30)]
   265       1.437738       1.437738       1.437738    6[1-(0),6-(1,7),7-(6,6)]
   266        0.18481        0.18481        0.18481    6[1-(0),7-(6,30),7-(6,6)]
   267      14.275512      14.275512      14.275512    6[1-(0),6-(1,7),7-(6,30)]
   268      13.283066      13.283066      13.283066    6[1-(0),6-(1,7),7-(6,6)]
   269      13.558098      13.558098      13.558098    6[1-(0),7-(6,30),7-(6,6)]
   270      11.774023      11.774023      11.774023    6[1-(0),1-(0),6-(6,6),7-(6,6)]
   271      12.276067      12.276067      12.276067    6[6-(1,1,7),6-(1,6),6-(1,6)]
   272      12.591846      12.591846      12.591846    6[1-(0),6-(1,6),6-(6,6)]
   273      12.962922      12.962922      12.962922    6[1-(0),6-(1,6),6-(6,6)]
   274      13.022585      13.022585      13.022585    6[6-(1,1,7),6-(1,6),6-(1,6)]
   275      12.738821      12.738821      12.738821    6[1-(0),6-(1,6),6-(6,6)]
   276      12.382297      12.382297      12.382297    6[1-(0),6-(1,6),6-(6,6)]
   277      13.373288      13.373288      13.373288    6[1-(0),1-(0),6-(6,6),7-(6,6)]
   278      10.739376      10.739376      10.739376    6[1-(0),6-(1,7),7-(6,30)]
   279      11.947192      11.947192      11.947192    6[1-(0),6-(1,7),7-(6,6)]
   280      11.219592      11.219592      11.219592    6[1-(0),7-(6,30),7-(6,6)]
   281       11.05952       11.05952       11.05952    7[6-(1,6),6-(1,7),30-(7,8,8)]
   282      12.708262      12.708262      12.708262    7[6-(1,1,6),6-(1,6),6-(1,7)]
   283       0.481671       0.481671       0.481671    7[6-(1,6),6-(1,7),30-(7,8,8)]
   284      13.188478      13.188478      13.188478    7[6-(1,1,6),6-(1,6),6-(1,7)]
   285       0.096043       0.096043       0.096043    7[6-(1,6),6-(1,7),30-(7,8,8)]
   286       1.728778       1.728778       1.728778    7[6-(1,1,6),6-(1,6),6-(1,7)]
   287       4.265191       4.265191       4.265191    7[6-(1,6),6-(1,7),30-(7,8,8)]
   288       2.312313       2.312313       2.312313    7[6-(1,1,6),6-(1,6),6-(1,7)]
   289        3.78352        3.78352        3.78352    7[6-(1,6),6-(1,7),30-(7,8,8)]
   290       5.432262       5.432262       5.432262    7[6-(1,1,6),6-(1,6),6-(1,7)]
   291       7.757671       7.757671       7.757671    7[6-(1,6),6-(1,7),30-(7,8,8)]
   292       5.912478       5.912478       5.912478    7[6-(1,1,6),6-(1,6),6-(1,7)]
   293       7.372043       7.372043       7.372043    7[6-(1,6),6-(1,7),30-(7,8,8)]
   294       9.004778       9.004778       9.004778    7[6-(1,1,6),6-(1,6),6-(1,7)]
   295      11.541191      11.541191      11.541191    7[6-(1,6),6-(1,7),30-(7,8,8)]
   296       9.588313       9.588313       9.588313    7[6-(1,1,6),6-(1,6),6-(1,7)]
   297       10.76848       10.76848       10.76848    7[6-(1,6),6-(1,7),30-(7,8,8)]
   298       9.119738       9.119738       9.119738    7[6-(1,1,6),6-(1,6),6-(1,7)]
   299       6.794329       6.794329       6.794329    7[6-(1,6),6-(1,7),30-(7,8,8)]
   300       8.639522       8.639522       8.639522    7[6-(1,1,6),6-(1,6),6-(1,7)]
   301       7.179957       7.179957       7.179957    7[6-(1,6),6-(1,7),30-(7,8,8)]
   302       5.547222       5.547222       5.547222    7[6-(1,1,6),6-(1,6),6-(1,7)]
   303       3.010809       3.010809       3.010809    7[6-(1,6),6-(1,7),30-(7,8,8)]
   304       4.963687       4.963687       4.963687    7[6-(1,1,6),6-(1,6),6-(1,7)]
   305        3.49248        3.49248        3.49248    7[6-(1,6),6-(1,7),30-(7,8,8)]
   306       1.843738       1.843738       1.843738    7[6-(1,1,6),6-(1,6),6-(1,7)]
   307      14.070329      14.070329      14.070329    7[6-(1,6),6-(1,7),30-(7,8,8)]
   308       1.363522       1.363522       1.363522    7[6-(1,1,6),6-(1,6),6-(1,7)]
   309      14.455957      14.455957      14.455957    7[6-(1,6),6-(1,7),30-(7,8,8)]
   310      12.823222      12.823222      12.823222    7[6-(1,1,6),6-(1,6),6-(1,7)]
   311      10.286809      10.286809      10.286809    7[6-(1,6),6-(1,7),30-(7,8,8)]
   312      12.239687      12.239687      12.239687    7[6-(1,1,6),6-(1,6),6-(1,7)]
   313      10.134013      10.134013      10.134013    8[6-(6,8),30-(7,7,8)]
   314         9.8226         9.8226         9.8226    8[6-(6,8)]
   315      12.773746      12.773746      12.773746    8[6-(6,8),30-(7,7,8)]
   316      12.108719      12.108719      12.108719    8[6-(6,8)]
   317       9.125559       9.125559       9.125559    8[6-(6,8),30-(7,7,8)]
   318       9.236154       9.236154       9.236154    8[6-(6,8)]
   319       6.771046       6.771046       6.771046    8[6-(6,8),30-(7,7,8)]
   320       7.184322       7.184322       7.184322    8[6-(6,8)]
   321       2.858013       2.858013       2.858013    8[6-(6,8),30-(7,7,8)]
   322         2.5466         2.5466         2.5466    8[6-(6,8)]
   323       5.497746       5.497746       5.497746    8[6-(6,8),30-(7,7,8)]
   324       4.832719       4.832719       4.832719    8[6-(6,8)]
   325       1.849559       1.849559       1.849559    8[6-(6,8),30-(7,7,8)]
   326       1.960154       1.960154       1.960154    8[6-(6,8)]
   327      14.047046      14.047046      14.047046    8[6-(6,8),30-(7,7,8)]
   328      14.460322      14.460322      14.460322    8[6-(6,8)]
   329      11.693987      11.693987      11.693987    8[6-(6,8),30-(7,7,8)]
   330        12.0054        12.0054        12.0054    8[6-(6,8)]
   331       9.054254       9.054254       9.054254    8[6-(6,8),30-(7,7,8)]
   332       9.719281       9.719281       9.719281    8[6-(6,8)]
   333      12.702441      12.702441      12.702441    8[6-(6,8),30-(7,7,8)]
   334      12.591846      12.591846      12.591846    8[6-(6,8)]
   335       0.504954       0.504954       0.504954    8[6-(6,8),30-(7,7,8)]
   336       0.091678       0.091678       0.091678    8[6-(6,8)]
   337       4.417987       4.417987       4.417987    8[6-(6,8),30-(7,7,8)]
   338         4.7294         4.7294         4.7294    8[6-(6,8)]
   339       1.778254       1.778254       1.778254    8[6-(6,8),30-(7,7,8)]
   340       2.443281       2.443281       2.443281    8[6-(6,8)]
   341       5.426441       5.426441       5.426441    8[6-(6,8),30-(7,7,8)]
   342       5.315846       5.315846       5.315846    8[6-(6,8)]
   343       7.780954       7.780954       7.780954    8[6-(6,8),30-(7,7,8)]
   344       7.367678       7.367678       7.367678    8[6-(6,8)]
