# Supplementary material for: A collection of forcefield precursors for metal–organic frameworks
Source: RSC Adv. 2019 Nov 13;9(63):36492–507. doi: 10.1039/c9ra07327b (PMC9075174; doi:10.1039/c9ra07327b)
Supplement: RA-009-C9RA07327B-s2878 [file RA-009-C9RA07327B-s2878.txt]

XINFUW_clean

12.697700    0.000000    0.000000
0.000000    15.103300    0.000000
0.000000    0.000000    18.903000

     1       2.524176       2.524176       2.524176    30[8-(6),8-(6),8-(6)]
     2       1.621115       1.621115       1.621115    30[8-(6),8-(6),8-(6),8-(6)]
     3       3.824674       3.824674       3.824674    30[8-(6),8-(6),8-(6)]
     4       4.727735       4.727735       4.727735    30[8-(6),8-(6),8-(6),8-(6)]
     5      10.173524      10.173524      10.173524    30[8-(6),8-(6),8-(6)]
     6      11.076585      11.076585      11.076585    30[8-(6),8-(6),8-(6),8-(6)]
     7       8.873026       8.873026       8.873026    30[8-(6),8-(6),8-(6)]
     8       7.969965       7.969965       7.969965    30[8-(6),8-(6),8-(6),8-(6)]
     9       5.917128       5.917128       5.917128    1[6-(6,6)]
    10       8.154463       8.154463       8.154463    1[6-(6,6)]
    11       9.026795       9.026795       9.026795    1[6-(6,6)]
    12       5.481597       5.481597       5.481597    1[6-(6,6)]
    13       2.785875       2.785875       2.785875    1[6-(6,6)]
    14        2.42907        2.42907        2.42907    1[6-(6,6)]
    15       1.145333       1.145333       1.145333    1[6-(6,6)]
    16       0.650122       0.650122       0.650122    1[6-(6,6)]
    17       0.431722       0.431722       0.431722    1[6-(6,6)]
    18      10.892087      10.892087      10.892087    1[6-(6,6)]
    19      10.019755      10.019755      10.019755    1[6-(6,6)]
    20       0.867253       0.867253       0.867253    1[6-(6,6)]
    21       3.562975       3.562975       3.562975    1[6-(6,6)]
    22        3.91978        3.91978        3.91978    1[6-(6,6)]
    23       5.203517       5.203517       5.203517    1[6-(6,6)]
    24       5.698728       5.698728       5.698728    1[6-(6,6)]
    25       6.780572       6.780572       6.780572    1[6-(6,6)]
    26       4.543237       4.543237       4.543237    1[6-(6,6)]
    27       3.670905       3.670905       3.670905    1[6-(6,6)]
    28       7.216103       7.216103       7.216103    1[6-(6,6)]
    29       9.911825       9.911825       9.911825    1[6-(6,6)]
    30       10.26863       10.26863       10.26863    1[6-(6,6)]
    31      11.552367      11.552367      11.552367    1[6-(6,6)]
    32      12.047578      12.047578      12.047578    1[6-(6,6)]
    33      12.265978      12.265978      12.265978    1[6-(6,6)]
    34       1.805613       1.805613       1.805613    1[6-(6,6)]
    35       2.677945       2.677945       2.677945    1[6-(6,6)]
    36      11.830447      11.830447      11.830447    1[6-(6,6)]
    37       9.134725       9.134725       9.134725    1[6-(6,6)]
    38        8.77792        8.77792        8.77792    1[6-(6,6)]
    39       7.494183       7.494183       7.494183    1[6-(6,6)]
    40       6.998972       6.998972       6.998972    1[6-(6,6)]
    41        4.02771        4.02771        4.02771    6[6-(6,6),8-(30),8-(30)]
    42       5.475248       5.475248       5.475248    6[6-(1,6),6-(1,6),6-(8,8)]
    43       6.272664       6.272664       6.272664    6[1-(0),6-(1,6),6-(6,6)]
    44       7.612271       7.612271       7.612271    6[1-(0),6-(1,6),6-(1,6)]
    45       8.137956       8.137956       8.137956    6[1-(0),6-(1,6),6-(6,6)]
    46       7.345619       7.345619       7.345619    6[6-(1,6),6-(1,6),6-(8,8)]
    47       6.013631       6.013631       6.013631    6[1-(0),6-(6,6),6-(6,6)]
    48       7.929714       7.929714       7.929714    6[6-(6,6),8-(0),8-(30)]
    49       1.977032       1.977032       1.977032    6[6-(6,6),8-(30),8-(30)]
    50       2.284316       2.284316       2.284316    6[1-(0),6-(1,6),6-(6,6)]
    51       2.065916       2.065916       2.065916    6[1-(0),6-(1,6),6-(1,6)]
    52       1.300244       1.300244       1.300244    6[1-(0),6-(1,6),6-(6,6)]
    53       0.765925       0.765925       0.765925    6[6-(1,6),6-(1,6),6-(8,8)]
    54       0.999309       0.999309       0.999309    6[1-(0),6-(6,6),6-(6,6)]
    55       1.758631       1.758631       1.758631    6[6-(1,6),6-(1,6),6-(8,8)]
    56      12.551169      12.551169      12.551169    6[6-(6,6),8-(30),8-(30)]
    57        2.32114        2.32114        2.32114    6[6-(6,6),8-(30),8-(30)]
    58       0.873602       0.873602       0.873602    6[6-(1,6),6-(1,6),6-(8,8)]
    59       0.076186       0.076186       0.076186    6[1-(0),6-(1,6),6-(6,6)]
    60      11.434279      11.434279      11.434279    6[1-(0),6-(1,6),6-(1,6)]
    61      10.908594      10.908594      10.908594    6[1-(0),6-(1,6),6-(6,6)]
    62      11.700931      11.700931      11.700931    6[6-(1,6),6-(1,6),6-(8,8)]
    63       0.335219       0.335219       0.335219    6[1-(0),6-(6,6),6-(6,6)]
    64      11.116836      11.116836      11.116836    6[6-(6,6),8-(0),8-(30)]
    65       4.371818       4.371818       4.371818    6[6-(6,6),8-(30),8-(30)]
    66       4.064534       4.064534       4.064534    6[1-(0),6-(1,6),6-(6,6)]
    67       4.282934       4.282934       4.282934    6[1-(0),6-(1,6),6-(1,6)]
    68       5.048606       5.048606       5.048606    6[1-(0),6-(1,6),6-(6,6)]
    69       5.582925       5.582925       5.582925    6[6-(1,6),6-(1,6),6-(8,8)]
    70       5.349541       5.349541       5.349541    6[1-(0),6-(6,6),6-(6,6)]
    71       4.590219       4.590219       4.590219    6[6-(1,6),6-(1,6),6-(8,8)]
    72       6.495381       6.495381       6.495381    6[6-(6,6),8-(30),8-(30)]
    73        8.66999        8.66999        8.66999    6[6-(6,6),8-(30),8-(30)]
    74       7.222452       7.222452       7.222452    6[6-(1,6),6-(1,6),6-(8,8)]
    75       6.425036       6.425036       6.425036    6[1-(0),6-(1,6),6-(6,6)]
    76       5.085429       5.085429       5.085429    6[1-(0),6-(1,6),6-(1,6)]
    77       4.559744       4.559744       4.559744    6[1-(0),6-(1,6),6-(6,6)]
    78       5.352081       5.352081       5.352081    6[6-(1,6),6-(1,6),6-(8,8)]
    79       6.684069       6.684069       6.684069    6[1-(0),6-(6,6),6-(6,6)]
    80       4.767986       4.767986       4.767986    6[6-(6,6),8-(0),8-(30)]
    81      10.720668      10.720668      10.720668    6[6-(6,6),8-(30),8-(30)]
    82      10.413384      10.413384      10.413384    6[1-(0),6-(1,6),6-(6,6)]
    83      10.631784      10.631784      10.631784    6[1-(0),6-(1,6),6-(1,6)]
    84      11.397456      11.397456      11.397456    6[1-(0),6-(1,6),6-(6,6)]
    85      11.931775      11.931775      11.931775    6[6-(1,6),6-(1,6),6-(8,8)]
    86      11.698391      11.698391      11.698391    6[1-(0),6-(6,6),6-(6,6)]
    87      10.939069      10.939069      10.939069    6[6-(1,6),6-(1,6),6-(8,8)]
    88       0.146531       0.146531       0.146531    6[6-(6,6),8-(30),8-(30)]
    89       10.37656       10.37656       10.37656    6[6-(6,6),8-(30),8-(30)]
    90      11.824098      11.824098      11.824098    6[6-(1,6),6-(1,6),6-(8,8)]
    91      12.621514      12.621514      12.621514    6[1-(0),6-(1,6),6-(6,6)]
    92       1.263421       1.263421       1.263421    6[1-(0),6-(1,6),6-(1,6)]
    93       1.789106       1.789106       1.789106    6[1-(0),6-(1,6),6-(6,6)]
    94       0.996769       0.996769       0.996769    6[6-(1,6),6-(1,6),6-(8,8)]
    95      12.362481      12.362481      12.362481    6[1-(0),6-(6,6),6-(6,6)]
    96       1.580864       1.580864       1.580864    6[6-(6,6),8-(0),8-(30)]
    97       8.325882       8.325882       8.325882    6[6-(6,6),8-(30),8-(30)]
    98       8.633166       8.633166       8.633166    6[1-(0),6-(1,6),6-(6,6)]
    99       8.414766       8.414766       8.414766    6[1-(0),6-(1,6),6-(1,6)]
   100       7.649094       7.649094       7.649094    6[1-(0),6-(1,6),6-(6,6)]
   101       7.114775       7.114775       7.114775    6[6-(1,6),6-(1,6),6-(8,8)]
   102       7.348159       7.348159       7.348159    6[1-(0),6-(6,6),6-(6,6)]
   103       8.107481       8.107481       8.107481    6[6-(1,6),6-(1,6),6-(8,8)]
   104       6.202319       6.202319       6.202319    6[6-(6,6),8-(30),8-(30)]
   105       3.534405       3.534405       3.534405    8[6-(6,8),30-(8,8)]
   106       3.424697       3.424697       3.424697    8[6-(6,8),30-(8,8,8)]
   107       7.187152       7.187152       7.187152    8[6-(6,8),30-(8,8,8)]
   108       9.050921       9.050921       9.050921    8[6-(6,8)]
   109        2.69496        2.69496        2.69496    8[6-(6,8),30-(8,8)]
   110       1.398779       1.398779       1.398779    8[6-(6,8),30-(8,8,8)]
   111      12.107765      12.107765      12.107765    8[6-(6,8),30-(8,8)]
   112       12.30369       12.30369       12.30369    8[6-(6,8),30-(8,8,8)]
   113       2.814445       2.814445       2.814445    8[6-(6,8),30-(8,8)]
   114       2.924153       2.924153       2.924153    8[6-(6,8),30-(8,8,8)]
   115      11.859398      11.859398      11.859398    8[6-(6,8),30-(8,8,8)]
   116       9.995629       9.995629       9.995629    8[6-(6,8)]
   117        3.65389        3.65389        3.65389    8[6-(6,8),30-(8,8)]
   118       4.950071       4.950071       4.950071    8[6-(6,8),30-(8,8,8)]
   119       6.938785       6.938785       6.938785    8[6-(6,8),30-(8,8)]
   120        6.74286        6.74286        6.74286    8[6-(6,8),30-(8,8,8)]
   121       9.163295       9.163295       9.163295    8[6-(6,8),30-(8,8)]
   122       9.273003       9.273003       9.273003    8[6-(6,8),30-(8,8,8)]
   123       5.510548       5.510548       5.510548    8[6-(6,8),30-(8,8,8)]
   124       3.646779       3.646779       3.646779    8[6-(6,8)]
   125       10.00274       10.00274       10.00274    8[6-(6,8),30-(8,8)]
   126      11.298921      11.298921      11.298921    8[6-(6,8),30-(8,8,8)]
   127       0.589935       0.589935       0.589935    8[6-(6,8),30-(8,8)]
   128        0.39401        0.39401        0.39401    8[6-(6,8),30-(8,8,8)]
   129       9.883255       9.883255       9.883255    8[6-(6,8),30-(8,8)]
   130       9.773547       9.773547       9.773547    8[6-(6,8),30-(8,8,8)]
   131       0.838302       0.838302       0.838302    8[6-(6,8),30-(8,8,8)]
   132       2.702071       2.702071       2.702071    8[6-(6,8)]
   133        9.04381        9.04381        9.04381    8[6-(6,8),30-(8,8)]
   134       7.747629       7.747629       7.747629    8[6-(6,8),30-(8,8,8)]
   135       5.758915       5.758915       5.758915    8[6-(6,8),30-(8,8)]
   136        5.95484        5.95484        5.95484    8[6-(6,8),30-(8,8,8)]
