# Supplementary material for: A collection of forcefield precursors for metal–organic frameworks
Source: RSC Adv. 2019 Nov 13;9(63):36492–507. doi: 10.1039/c9ra07327b (PMC9075174; doi:10.1039/c9ra07327b)
Supplement: RA-009-C9RA07327B-s2879 [file RA-009-C9RA07327B-s2879.txt]

XINHOT_clean

12.389600    0.000000    0.000000
6.194780    10.787993    0.000000
3.491357    -0.000000    16.206904

     1       8.685924       8.685924       8.685924    57[8-(6),8-(6),8-(6),8-(6),8-(6),8-(6,57),8-(6,57),8-(6,57)]
     2       8.940708       8.940708       8.940708    57[8-(6),8-(6),8-(6),8-(6),8-(6),8-(6,57),8-(6,57),8-(6,57)]
     3      13.389813      13.389813      13.389813    57[8-(6),8-(6),8-(6),8-(6),8-(6),8-(6,57),8-(6,57),8-(6,57)]
     4      13.135029      13.135029      13.135029    57[8-(6),8-(6),8-(6),8-(6),8-(6),8-(6,57),8-(6,57),8-(6,57)]
     5      15.437142      15.437142      15.437142    1[6-(6,6)]
     6       4.641683       4.641683       4.641683    1[6-(6,6)]
     7      14.696308      14.696308      14.696308    1[6-(6,6)]
     8      11.795623      11.795623      11.795623    1[6-(6,6)]
     9      10.624117      10.624117      10.624117    1[6-(6,6)]
    10      18.138254      18.138254      18.138254    1[6-(6,6)]
    11      15.498144      15.498144      15.498144    1[6-(6,6)]
    12       5.164517       5.164517       5.164517    1[6-(6,6)]
    13      12.744916      12.744916      12.744916    1[6-(6,6)]
    14      16.338113      16.338113      16.338113    1[6-(1,6,7)]
    15      15.182146      15.182146      15.182146    1[6-(1,6,7)]
    16      16.485846      16.485846      16.485846    1[7-(6,6)]
    17       11.08771       11.08771       11.08771    1[6-(6,6)]
    18      12.984943      12.984943      12.984943    1[6-(6,6)]
    19      15.319917      15.319917      15.319917    1[6-(6,6)]
    20       2.339652       2.339652       2.339652    1[6-(6,6)]
    21       3.511158       3.511158       3.511158    1[6-(6,6)]
    22      11.877952      11.877952      11.877952    1[6-(6,6)]
    23      11.026716      11.026716      11.026716    1[6-(6,6)]
    24      12.462109      12.462109      12.462109    1[6-(6,6)]
    25        1.39036        1.39036        1.39036    1[6-(6,6)]
    26      13.678099      13.678099      13.678099    1[6-(1,6,7)]
    27      14.834065      14.834065      14.834065    1[6-(1,6,7)]
    28      13.530358      13.530358      13.530358    1[7-(6,6)]
    29       6.638595       6.638595       6.638595    1[6-(6,6)]
    30      17.434054      17.434054      17.434054    1[6-(6,6)]
    31       7.379429       7.379429       7.379429    1[6-(6,6)]
    32      10.280114      10.280114      10.280114    1[6-(6,6)]
    33       11.45162       11.45162       11.45162    1[6-(6,6)]
    34       3.937483       3.937483       3.937483    1[6-(6,6)]
    35       6.577593       6.577593       6.577593    1[6-(6,6)]
    36       16.91122       16.91122       16.91122    1[6-(6,6)]
    37       9.330821       9.330821       9.330821    1[6-(6,6)]
    38       5.737624       5.737624       5.737624    1[6-(1,6,7)]
    39       6.893591       6.893591       6.893591    1[6-(1,6,7)]
    40       5.589891       5.589891       5.589891    1[7-(6,6)]
    41      10.988027      10.988027      10.988027    1[6-(6,6)]
    42       9.090794       9.090794       9.090794    1[6-(6,6)]
    43        6.75582        6.75582        6.75582    1[6-(6,6)]
    44      19.736085      19.736085      19.736085    1[6-(6,6)]
    45      18.564579      18.564579      18.564579    1[6-(6,6)]
    46      10.197785      10.197785      10.197785    1[6-(6,6)]
    47      11.049021      11.049021      11.049021    1[6-(6,6)]
    48       9.613628       9.613628       9.613628    1[6-(6,6)]
    49      20.685377      20.685377      20.685377    1[6-(6,6)]
    50       8.397638       8.397638       8.397638    1[6-(1,6,7)]
    51       7.241672       7.241672       7.241672    1[6-(1,6,7)]
    52       8.545379       8.545379       8.545379    1[7-(6,6)]
    53      16.067642      16.067642      16.067642    6[6-(6,6),8-(57),8-(57,57)]
    54      16.667947      16.667947      16.667947    6[6-(1,6),6-(1,6),6-(8,8)]
    55       16.68163       16.68163       16.68163    6[6-(1,6),6-(1,6),6-(6,6)]
    56        5.11694        5.11694        5.11694    6[6-(1,6),6-(1,6),6-(8,8)]
    57        6.59179        6.59179        6.59179    6[6-(6,6),8-(57),8-(57)]
    58      16.157894      16.157894      16.157894    6[1-(0),6-(6,6),6-(6,6)]
    59       4.285299       4.285299       4.285299    6[1-(0),6-(6,6),6-(6,6)]
    60      14.368038      14.368038      14.368038    6[1-(0),6-(1,6),6-(6,6)]
    61      12.604353      12.604353      12.604353    6[1-(0),6-(1,6),6-(6,6)]
    62      10.229118      10.229118      10.229118    6[6-(6,6),8-(57),8-(57)]
    63      11.491395      11.491395      11.491395    6[6-(1,6),6-(1,6),6-(8,8)]
    64      11.450643      11.450643      11.450643    6[1-(0),6-(6,6),6-(6,6)]
    65      12.640643      12.640643      12.640643    6[6-(1,6),6-(1,6),6-(6,6)]
    66      15.265117      15.265117      15.265117    6[6-(1,6),6-(1,6),6-(6,6)]
    67      17.765923      17.765923      17.765923    6[1-(0),6-(1,6),6-(6,6)]
    68      16.193666      16.193666      16.193666    6[1-(0),6-(1,6),6-(6,6)]
    69       4.588987       4.588987       4.588987    6[1-(0),6-(1,6),6-(6,6)]
    70      12.731595      12.731595      12.731595    6[1-(0),6-(1,6),6-(6,6)]
    71      15.547607      15.547607      15.547607    6[1-(0),1-(0),6-(1,1,7),7-(1,6)]
    72       13.94856       13.94856       13.94856    6[6-(6,6),8-(57),8-(57,57)]
    73       13.34826       13.34826       13.34826    6[6-(1,6),6-(1,6),6-(8,8)]
    74       9.843228       9.843228       9.843228    6[6-(1,6),6-(1,6),6-(6,6)]
    75      12.509687      12.509687      12.509687    6[6-(1,6),6-(1,6),6-(8,8)]
    76      11.034837      11.034837      11.034837    6[6-(6,6),8-(57),8-(57)]
    77      10.366959      10.366959      10.366959    6[1-(0),6-(6,6),6-(6,6)]
    78      13.341327      13.341327      13.341327    6[1-(0),6-(6,6),6-(6,6)]
    79      15.648188      15.648188      15.648188    6[1-(0),6-(1,6),6-(6,6)]
    80      13.920523      13.920523      13.920523    6[1-(0),6-(1,6),6-(6,6)]
    81       3.906157       3.906157       3.906157    6[6-(6,6),8-(57),8-(57)]
    82       2.643881       2.643881       2.643881    6[6-(1,6),6-(1,6),6-(8,8)]
    83       2.684632       2.684632       2.684632    6[1-(0),6-(6,6),6-(6,6)]
    84       1.494632       1.494632       1.494632    6[6-(1,6),6-(1,6),6-(6,6)]
    85      14.751108      14.751108      14.751108    6[6-(1,6),6-(1,6),6-(6,6)]
    86      12.250285      12.250285      12.250285    6[1-(0),6-(1,6),6-(6,6)]
    87      10.331196      10.331196      10.331196    6[1-(0),6-(1,6),6-(6,6)]
    88      13.037639      13.037639      13.037639    6[1-(0),6-(1,6),6-(6,6)]
    89       1.403681       1.403681       1.403681    6[1-(0),6-(1,6),6-(6,6)]
    90      14.468604      14.468604      14.468604    6[1-(0),1-(0),6-(1,1,7),7-(1,6)]
    91       6.008095       6.008095       6.008095    6[6-(6,6),8-(57),8-(57,57)]
    92        5.40779        5.40779        5.40779    6[6-(1,6),6-(1,6),6-(8,8)]
    93       5.394107       5.394107       5.394107    6[6-(1,6),6-(1,6),6-(6,6)]
    94      16.958797      16.958797      16.958797    6[6-(1,6),6-(1,6),6-(8,8)]
    95      15.483947      15.483947      15.483947    6[6-(6,6),8-(57),8-(57)]
    96       5.917843       5.917843       5.917843    6[1-(0),6-(6,6),6-(6,6)]
    97      17.790438      17.790438      17.790438    6[1-(0),6-(6,6),6-(6,6)]
    98       7.707699       7.707699       7.707699    6[1-(0),6-(1,6),6-(6,6)]
    99       9.471384       9.471384       9.471384    6[1-(0),6-(1,6),6-(6,6)]
   100      11.846619      11.846619      11.846619    6[6-(6,6),8-(57),8-(57)]
   101      10.584342      10.584342      10.584342    6[6-(1,6),6-(1,6),6-(8,8)]
   102      10.625094      10.625094      10.625094    6[1-(0),6-(6,6),6-(6,6)]
   103       9.435094       9.435094       9.435094    6[6-(1,6),6-(1,6),6-(6,6)]
   104        6.81062        6.81062        6.81062    6[6-(1,6),6-(1,6),6-(6,6)]
   105       4.309814       4.309814       4.309814    6[1-(0),6-(1,6),6-(6,6)]
   106       5.882071       5.882071       5.882071    6[1-(0),6-(1,6),6-(6,6)]
   107       17.48675       17.48675       17.48675    6[1-(0),6-(1,6),6-(6,6)]
   108       9.344142       9.344142       9.344142    6[1-(0),6-(1,6),6-(6,6)]
   109        6.52813        6.52813        6.52813    6[1-(0),1-(0),6-(1,1,7),7-(1,6)]
   110       8.127177       8.127177       8.127177    6[6-(6,6),8-(57),8-(57,57)]
   111       8.727477       8.727477       8.727477    6[6-(1,6),6-(1,6),6-(8,8)]
   112      12.232509      12.232509      12.232509    6[6-(1,6),6-(1,6),6-(6,6)]
   113        9.56605        9.56605        9.56605    6[6-(1,6),6-(1,6),6-(8,8)]
   114        11.0409        11.0409        11.0409    6[6-(6,6),8-(57),8-(57)]
   115      11.708778      11.708778      11.708778    6[1-(0),6-(6,6),6-(6,6)]
   116        8.73441        8.73441        8.73441    6[1-(0),6-(6,6),6-(6,6)]
   117       6.427549       6.427549       6.427549    6[1-(0),6-(1,6),6-(6,6)]
   118       8.155214       8.155214       8.155214    6[1-(0),6-(1,6),6-(6,6)]
   119       18.16958       18.16958       18.16958    6[6-(6,6),8-(57),8-(57)]
   120      19.431856      19.431856      19.431856    6[6-(1,6),6-(1,6),6-(8,8)]
   121      19.391105      19.391105      19.391105    6[1-(0),6-(6,6),6-(6,6)]
   122      20.581105      20.581105      20.581105    6[6-(1,6),6-(1,6),6-(6,6)]
   123       7.324629       7.324629       7.324629    6[6-(1,6),6-(1,6),6-(6,6)]
   124       9.825452       9.825452       9.825452    6[1-(0),6-(1,6),6-(6,6)]
   125      11.744541      11.744541      11.744541    6[1-(0),6-(1,6),6-(6,6)]
   126       9.038098       9.038098       9.038098    6[1-(0),6-(1,6),6-(6,6)]
   127      20.672056      20.672056      20.672056    6[1-(0),6-(1,6),6-(6,6)]
   128       7.607133       7.607133       7.607133    6[1-(0),1-(0),6-(1,1,7),7-(1,6)]
   129      15.008101      15.008101      15.008101    6[7-(1,6),7-(1,6),8-(57,57)]
   130       7.067636       7.067636       7.067636    6[7-(1,6),7-(1,6),8-(57,57)]
   131      15.848038      15.848038      15.848038    7[1-(0),6-(1,1,6),6-(7,8)]
   132      14.168167      14.168167      14.168167    7[1-(0),6-(1,1,6),6-(7,8)]
   133       6.227699       6.227699       6.227699    7[1-(0),6-(1,1,6),6-(7,8)]
   134        7.90757        7.90757        7.90757    7[1-(0),6-(1,1,6),6-(7,8)]
   135      15.073939      15.073939      15.073939    8[6-(6,8),57-(8,8,8,8,8,8,8),57-(8,8,8,8,8,8,8)]
   136      16.548377      16.548377      16.548377    8[6-(6,8),57-(8,8,8,8,8,8,8)]
   137       7.060687       7.060687       7.060687    8[6-(6,8),57-(8,8,8,8,8,8,8)]
   138       7.261838       7.261838       7.261838    8[6-(6,8),57-(8,8,8,8,8,8,8)]
   139      10.301668      10.301668      10.301668    8[6-(6,8),57-(8,8,8,8,8,8,8)]
   140       9.161122       9.161122       9.161122    8[6-(6,8),57-(8,8,8,8,8,8,8)]
   141      14.942262      14.942262      14.942262    8[6-(6,8),57-(8,8,8,8,8,8,8),57-(8,8,8,8,8,8,8)]
   142      13.467822      13.467822      13.467822    8[6-(6,8),57-(8,8,8,8,8,8,8)]
   143       10.56594       10.56594       10.56594    8[6-(6,8),57-(8,8,8,8,8,8,8)]
   144       10.36479       10.36479       10.36479    8[6-(6,8),57-(8,8,8,8,8,8,8)]
   145       3.833606       3.833606       3.833606    8[6-(6,8),57-(8,8,8,8,8,8,8)]
   146       4.974155       4.974155       4.974155    8[6-(6,8),57-(8,8,8,8,8,8,8)]
   147       7.001798       7.001798       7.001798    8[6-(6,8),57-(8,8,8,8,8,8,8),57-(8,8,8,8,8,8,8)]
   148        5.52736        5.52736        5.52736    8[6-(6,8),57-(8,8,8,8,8,8,8)]
   149       15.01505       15.01505       15.01505    8[6-(6,8),57-(8,8,8,8,8,8,8)]
   150      14.813899      14.813899      14.813899    8[6-(6,8),57-(8,8,8,8,8,8,8)]
   151      11.774069      11.774069      11.774069    8[6-(6,8),57-(8,8,8,8,8,8,8)]
   152      12.914615      12.914615      12.914615    8[6-(6,8),57-(8,8,8,8,8,8,8)]
   153       7.133475       7.133475       7.133475    8[6-(6,8),57-(8,8,8,8,8,8,8),57-(8,8,8,8,8,8,8)]
   154       8.607915       8.607915       8.607915    8[6-(6,8),57-(8,8,8,8,8,8,8)]
   155      11.509797      11.509797      11.509797    8[6-(6,8),57-(8,8,8,8,8,8,8)]
   156      11.710947      11.710947      11.710947    8[6-(6,8),57-(8,8,8,8,8,8,8)]
   157      18.242131      18.242131      18.242131    8[6-(6,8),57-(8,8,8,8,8,8,8)]
   158      17.101582      17.101582      17.101582    8[6-(6,8),57-(8,8,8,8,8,8,8)]
   159      15.008098      15.008098      15.008098    8[6-(7,7),57-(8,8,8,8,8,8,8),57-(8,8,8,8,8,8,8)]
   160       7.067639       7.067639       7.067639    8[6-(7,7),57-(8,8,8,8,8,8,8),57-(8,8,8,8,8,8,8)]
