# Supplementary material for: A collection of forcefield precursors for metal–organic frameworks
Source: RSC Adv. 2019 Nov 13;9(63):36492–507. doi: 10.1039/c9ra07327b (PMC9075174; doi:10.1039/c9ra07327b)
Supplement: RA-009-C9RA07327B-s2880 [file RA-009-C9RA07327B-s2880.txt]

XINJAH_clean

8.785000    0.000000    0.000000
0.000000    12.332000    0.000000
0.000000    -5.428242    18.301975

     1       4.740035       4.740035       4.740035    57[8-(6),8-(6),8-(6),8-(6),8-(6),8-(6)]
     2       0.347535       0.347535       0.347535    57[8-(6),8-(6),8-(6),8-(6),8-(6),8-(6)]
     3       4.044965       4.044965       4.044965    57[8-(6),8-(6),8-(6),8-(6),8-(6),8-(6)]
     4       8.437465       8.437465       8.437465    57[8-(6),8-(6),8-(6),8-(6),8-(6),8-(6)]
     5       0.976014       0.976014       0.976014    1[6-(6,6)]
     6       7.787902       7.787902       7.787902    1[6-(6,6)]
     7       7.740463       7.740463       7.740463    1[6-(6,6)]
     8       8.011041       8.011041       8.011041    1[6-(6,6)]
     9       2.460678       2.460678       2.460678    1[6-(6,6)]
    10       5.191935       5.191935       5.191935    1[6-(6,6)]
    11       5.963258       5.963258       5.963258    1[6-(6,6)]
    12        5.41156        5.41156        5.41156    1[6-(6,6)]
    13       4.848441       4.848441       4.848441    1[6-(6,6)]
    14       5.368513       5.368513       5.368513    1[6-(6,6)]
    15       3.395403       3.395403       3.395403    1[6-(6,6)]
    16       3.347964       3.347964       3.347964    1[6-(6,6)]
    17       3.618541       3.618541       3.618541    1[6-(6,6)]
    18       6.853179       6.853179       6.853179    1[6-(6,6)]
    19       0.799435       0.799435       0.799435    1[6-(6,6)]
    20       1.570758       1.570758       1.570758    1[6-(6,6)]
    21        1.01906        1.01906        1.01906    1[6-(6,6)]
    22       0.455941       0.455941       0.455941    1[6-(6,6)]
    23       7.808987       7.808987       7.808987    1[6-(6,6)]
    24       0.997097       0.997097       0.997097    1[6-(6,6)]
    25       1.044536       1.044536       1.044536    1[6-(6,6)]
    26       0.773958       0.773958       0.773958    1[6-(6,6)]
    27       6.324322       6.324322       6.324322    1[6-(6,6)]
    28       3.593065       3.593065       3.593065    1[6-(6,6)]
    29       2.821742       2.821742       2.821742    1[6-(6,6)]
    30        3.37344        3.37344        3.37344    1[6-(6,6)]
    31       3.936558       3.936558       3.936558    1[6-(6,6)]
    32       3.416487       3.416487       3.416487    1[6-(6,6)]
    33       5.389597       5.389597       5.389597    1[6-(6,6)]
    34       5.437037       5.437037       5.437037    1[6-(6,6)]
    35       5.166458       5.166458       5.166458    1[6-(6,6)]
    36       1.931821       1.931821       1.931821    1[6-(6,6)]
    37       7.985565       7.985565       7.985565    1[6-(6,6)]
    38       7.214242       7.214242       7.214242    1[6-(6,6)]
    39        7.76594        7.76594        7.76594    1[6-(6,6)]
    40       8.329059       8.329059       8.329059    1[6-(6,6)]
    41       0.283756       0.283756       0.283756    6[1-(0),6-(6,6),6-(6,6)]
    42       6.905889       6.905889       6.905889    6[6-(1,6),6-(1,6),6-(6,6)]
    43       0.524465       0.524465       0.524465    6[6-(1,6),6-(1,6),6-(6,6)]
    44         7.1097         7.1097         7.1097    6[6-(6,6),8-(57),8-(57)]
    45       7.851155       7.851155       7.851155    6[6-(1,6),6-(1,6),6-(8,8)]
    46       7.624502       7.624502       7.624502    6[6-(6,6),8-(57),8-(57)]
    47       6.305873       6.305873       6.305873    6[6-(6,6),8-(57),8-(57)]
    48       6.449947       6.449947       6.449947    6[6-(1,6),6-(1,6),6-(8,8)]
    49       7.214242       7.214242       7.214242    6[1-(0),6-(6,6),6-(6,6)]
    50       7.303849       7.303849       7.303849    6[1-(0),6-(1,6),6-(6,6)]
    51       7.492726       7.492726       7.492726    6[1-(0),6-(1,6),6-(6,6)]
    52       6.683628       6.683628       6.683628    6[6-(1,6),6-(1,6),6-(8,8)]
    53       6.036174       6.036174       6.036174    6[6-(1,6),6-(1,6),6-(6,6)]
    54       1.771934       1.771934       1.771934    6[1-(0),6-(1,6),6-(6,6)]
    55       5.799857       5.799857       5.799857    6[1-(0),6-(6,6),6-(6,6)]
    56       6.797833       6.797833       6.797833    6[1-(0),6-(1,6),6-(6,6)]
    57       5.784923       5.784923       5.784923    6[1-(0),6-(1,6),6-(6,6)]
    58       5.460756       5.460756       5.460756    6[1-(0),6-(1,6),6-(6,6)]
    59       4.676256       4.676256       4.676256    6[1-(0),6-(6,6),6-(6,6)]
    60       2.513389       2.513389       2.513389    6[6-(1,6),6-(1,6),6-(6,6)]
    61       4.916964       4.916964       4.916964    6[6-(1,6),6-(1,6),6-(6,6)]
    62       2.717201       2.717201       2.717201    6[6-(6,6),8-(57),8-(57)]
    63       3.458655       3.458655       3.458655    6[6-(1,6),6-(1,6),6-(8,8)]
    64       3.232002       3.232002       3.232002    6[6-(6,6),8-(57),8-(57)]
    65       1.913373       1.913373       1.913373    6[6-(6,6),8-(57),8-(57)]
    66       2.057447       2.057447       2.057447    6[6-(1,6),6-(1,6),6-(8,8)]
    67       2.821742       2.821742       2.821742    6[1-(0),6-(6,6),6-(6,6)]
    68       2.911349       2.911349       2.911349    6[1-(0),6-(1,6),6-(6,6)]
    69       3.100227       3.100227       3.100227    6[1-(0),6-(1,6),6-(6,6)]
    70       2.291128       2.291128       2.291128    6[6-(1,6),6-(1,6),6-(8,8)]
    71       1.643674       1.643674       1.643674    6[6-(1,6),6-(1,6),6-(6,6)]
    72       6.164435       6.164435       6.164435    6[1-(0),6-(1,6),6-(6,6)]
    73       1.407357       1.407357       1.407357    6[1-(0),6-(6,6),6-(6,6)]
    74       2.405333       2.405333       2.405333    6[1-(0),6-(1,6),6-(6,6)]
    75       1.392423       1.392423       1.392423    6[1-(0),6-(1,6),6-(6,6)]
    76       1.068256       1.068256       1.068256    6[1-(0),6-(1,6),6-(6,6)]
    77       8.501245       8.501245       8.501245    6[1-(0),6-(6,6),6-(6,6)]
    78       1.879112       1.879112       1.879112    6[6-(1,6),6-(1,6),6-(6,6)]
    79       8.260536       8.260536       8.260536    6[6-(1,6),6-(1,6),6-(6,6)]
    80         1.6753         1.6753         1.6753    6[6-(6,6),8-(57),8-(57)]
    81       0.933845       0.933845       0.933845    6[6-(1,6),6-(1,6),6-(8,8)]
    82       1.160499       1.160499       1.160499    6[6-(6,6),8-(57),8-(57)]
    83       2.479127       2.479127       2.479127    6[6-(6,6),8-(57),8-(57)]
    84       2.335053       2.335053       2.335053    6[6-(1,6),6-(1,6),6-(8,8)]
    85       1.570758       1.570758       1.570758    6[1-(0),6-(6,6),6-(6,6)]
    86       1.481151       1.481151       1.481151    6[1-(0),6-(1,6),6-(6,6)]
    87       1.292273       1.292273       1.292273    6[1-(0),6-(1,6),6-(6,6)]
    88       2.101372       2.101372       2.101372    6[6-(1,6),6-(1,6),6-(8,8)]
    89       2.748827       2.748827       2.748827    6[6-(1,6),6-(1,6),6-(6,6)]
    90       7.013065       7.013065       7.013065    6[1-(0),6-(1,6),6-(6,6)]
    91       2.985143       2.985143       2.985143    6[1-(0),6-(6,6),6-(6,6)]
    92       1.987167       1.987167       1.987167    6[1-(0),6-(1,6),6-(6,6)]
    93       3.000078       3.000078       3.000078    6[1-(0),6-(1,6),6-(6,6)]
    94       3.324244       3.324244       3.324244    6[1-(0),6-(1,6),6-(6,6)]
    95       4.108744       4.108744       4.108744    6[1-(0),6-(6,6),6-(6,6)]
    96       6.271612       6.271612       6.271612    6[6-(1,6),6-(1,6),6-(6,6)]
    97       3.868035       3.868035       3.868035    6[6-(1,6),6-(1,6),6-(6,6)]
    98         6.0678         6.0678         6.0678    6[6-(6,6),8-(57),8-(57)]
    99       5.326346       5.326346       5.326346    6[6-(1,6),6-(1,6),6-(8,8)]
   100       5.552999       5.552999       5.552999    6[6-(6,6),8-(57),8-(57)]
   101       6.871627       6.871627       6.871627    6[6-(6,6),8-(57),8-(57)]
   102       6.727553       6.727553       6.727553    6[6-(1,6),6-(1,6),6-(8,8)]
   103       5.963258       5.963258       5.963258    6[1-(0),6-(6,6),6-(6,6)]
   104       5.873651       5.873651       5.873651    6[1-(0),6-(1,6),6-(6,6)]
   105       5.684774       5.684774       5.684774    6[1-(0),6-(1,6),6-(6,6)]
   106       6.493872       6.493872       6.493872    6[6-(1,6),6-(1,6),6-(8,8)]
   107       7.141326       7.141326       7.141326    6[6-(1,6),6-(1,6),6-(6,6)]
   108       2.620566       2.620566       2.620566    6[1-(0),6-(1,6),6-(6,6)]
   109       7.377643       7.377643       7.377643    6[1-(0),6-(6,6),6-(6,6)]
   110       6.379667       6.379667       6.379667    6[1-(0),6-(1,6),6-(6,6)]
   111       7.392578       7.392578       7.392578    6[1-(0),6-(1,6),6-(6,6)]
   112       7.716744       7.716744       7.716744    6[1-(0),6-(1,6),6-(6,6)]
   113       6.796164       6.796164       6.796164    8[6-(6,8),57-(8,8,8,8,8)]
   114       7.834463       7.834463       7.834463    8[6-(6,8),57-(8,8,8,8,8)]
   115       8.632141       8.632141       8.632141    8[6-(6,8),57-(8,8,8,8,8)]
   116       5.184907       5.184907       5.184907    8[6-(6,8),57-(8,8,8,8,8)]
   117       7.333718       7.333718       7.333718    8[6-(6,8),57-(8,8,8,8,8)]
   118       6.453461       6.453461       6.453461    8[6-(6,8),57-(8,8,8,8,8)]
   119       2.403664       2.403664       2.403664    8[6-(6,8),57-(8,8,8,8,8)]
   120       3.441963       3.441963       3.441963    8[6-(6,8),57-(8,8,8,8,8)]
   121       4.239641       4.239641       4.239641    8[6-(6,8),57-(8,8,8,8,8)]
   122       0.792407       0.792407       0.792407    8[6-(6,8),57-(8,8,8,8,8)]
   123       2.941218       2.941218       2.941218    8[6-(6,8),57-(8,8,8,8,8)]
   124       2.060961       2.060961       2.060961    8[6-(6,8),57-(8,8,8,8,8)]
   125       1.988836       1.988836       1.988836    8[6-(6,8),57-(8,8,8,8,8)]
   126       0.950537       0.950537       0.950537    8[6-(6,8),57-(8,8,8,8,8)]
   127       0.152859       0.152859       0.152859    8[6-(6,8),57-(8,8,8,8,8)]
   128       3.600093       3.600093       3.600093    8[6-(6,8),57-(8,8,8,8,8)]
   129       1.451282       1.451282       1.451282    8[6-(6,8),57-(8,8,8,8,8)]
   130       2.331539       2.331539       2.331539    8[6-(6,8),57-(8,8,8,8,8)]
   131       6.381336       6.381336       6.381336    8[6-(6,8),57-(8,8,8,8,8)]
   132       5.343037       5.343037       5.343037    8[6-(6,8),57-(8,8,8,8,8)]
   133       4.545359       4.545359       4.545359    8[6-(6,8),57-(8,8,8,8,8)]
   134       7.992593       7.992593       7.992593    8[6-(6,8),57-(8,8,8,8,8)]
   135       5.843782       5.843782       5.843782    8[6-(6,8),57-(8,8,8,8,8)]
   136       6.724039       6.724039       6.724039    8[6-(6,8),57-(8,8,8,8,8)]
