# Supplementary material for: A collection of forcefield precursors for metal–organic frameworks
Source: RSC Adv. 2019 Nov 13;9(63):36492–507. doi: 10.1039/c9ra07327b (PMC9075174; doi:10.1039/c9ra07327b)
Supplement: RA-009-C9RA07327B-s2881 [file RA-009-C9RA07327B-s2881.txt]

XINRAP_clean

14.792800    0.000000    0.000000
-5.574021    13.702453    0.000000
-5.574021    -6.202284    12.218384

     1       0.577056       0.577056       0.577056    27[7-(6,6),7-(6,7),7-(6,7)]
     2       9.531234       9.531234       9.531234    27[7-(6,6),7-(6,7),7-(6,7)]
     3       3.542173       3.542173       3.542173    27[7-(6,6),7-(6,7),7-(6,7)]
     4       6.566117       6.566117       6.566117    27[7-(6,6),7-(6,7),7-(6,7)]
     5       3.067702       3.067702       3.067702    27[7-(6,6),7-(6,7),7-(6,7)]
     6      -5.886476      -5.886476      -5.886476    27[7-(6,6),7-(6,7),7-(6,7)]
     7       0.102585       0.102585       0.102585    27[7-(6,6),7-(6,7),7-(6,7)]
     8      -2.921359      -2.921359      -2.921359    27[7-(6,6),7-(6,7),7-(6,7)]
     9      -1.738849      -1.738849      -1.738849    1[6-(1,6,8)]
    10      -1.055025      -1.055025      -1.055025    1[6-(1,6,8)]
    11        2.97523        2.97523        2.97523    1[6-(1,6,8)]
    12       3.629623       3.629623       3.629623    1[6-(1,6,8)]
    13      -0.077919      -0.077919      -0.077919    1[8-(6)]
    14       -3.79648       -3.79648       -3.79648    1[6-(1,6,8)]
    15      -4.919537      -4.919537      -4.919537    1[6-(1,6,8)]
    16      11.849574      11.849574      11.849574    1[6-(1,6,8)]
    17      10.341241      10.341241      10.341241    1[6-(1,6,8)]
    18       8.777988       8.777988       8.777988    1[8-(6)]
    19       5.133925       5.133925       5.133925    1[6-(1,6,8)]
    20        5.72003        5.72003        5.72003    1[6-(1,6,8)]
    21       6.208429       6.208429       6.208429    1[6-(1,6,8)]
    22       6.046038       6.046038       6.046038    1[6-(1,6,8)]
    23       4.294722       4.294722       4.294722    1[8-(6)]
    24       4.123547       4.123547       4.123547    1[6-(1,6,8)]
    25       3.098209       3.098209       3.098209    1[6-(1,6,8)]
    26       8.616374       8.616374       8.616374    1[6-(1,6,8)]
    27       7.924825       7.924825       7.924825    1[6-(1,6,8)]
    28       4.405347       4.405347       4.405347    1[8-(6)]
    29       5.383607       5.383607       5.383607    1[6-(1,6,8)]
    30       4.699783       4.699783       4.699783    1[6-(1,6,8)]
    31       0.669528       0.669528       0.669528    1[6-(1,6,8)]
    32       0.015135       0.015135       0.015135    1[6-(1,6,8)]
    33       3.722677       3.722677       3.722677    1[8-(6)]
    34       7.441238       7.441238       7.441238    1[6-(1,6,8)]
    35       8.564295       8.564295       8.564295    1[6-(1,6,8)]
    36      -8.204816      -8.204816      -8.204816    1[6-(1,6,8)]
    37      -6.696483      -6.696483      -6.696483    1[6-(1,6,8)]
    38       -5.13323       -5.13323       -5.13323    1[8-(6)]
    39      -1.489167      -1.489167      -1.489167    1[6-(1,6,8)]
    40      -2.075272      -2.075272      -2.075272    1[6-(1,6,8)]
    41      -2.563671      -2.563671      -2.563671    1[6-(1,6,8)]
    42       -2.40128       -2.40128       -2.40128    1[6-(1,6,8)]
    43      -0.649964      -0.649964      -0.649964    1[8-(6)]
    44      -0.478789      -0.478789      -0.478789    1[6-(1,6,8)]
    45       0.546549       0.546549       0.546549    1[6-(1,6,8)]
    46      -4.971616      -4.971616      -4.971616    1[6-(1,6,8)]
    47      -4.280067      -4.280067      -4.280067    1[6-(1,6,8)]
    48      -0.760589      -0.760589      -0.760589    1[8-(6)]
    49       0.279958       0.279958       0.279958    6[6-(1,1,8),7-(6,27),7-(7,27)]
    50       2.061024       2.061024       2.061024    6[6-(1,1,8),7-(6,27),7-(7,27)]
    51      -0.957075      -0.957075      -0.957075    6[1-(0),1-(0),6-(7,7),8-(1)]
    52       3.243929       3.243929       3.243929    6[1-(0),1-(0),6-(7,7),8-(0)]
    53      -4.015993      -4.015993      -4.015993    6[6-(1,1,8),7-(6,27),7-(7,27)]
    54      11.158462      11.158462      11.158462    6[6-(1,1,8),7-(6,27),7-(7,27)]
    55      -4.524743      -4.524743      -4.524743    6[1-(0),1-(0),6-(7,7),8-(1)]
    56      11.212989      11.212989      11.212989    6[1-(0),1-(0),6-(7,7),8-(0)]
    57       6.144197       6.144197       6.144197    6[6-(1,1,8),7-(6,27),7-(7,27)]
    58       6.636477       6.636477       6.636477    6[6-(1,1,8),7-(6,27),7-(7,27)]
    59       5.285134       5.285134       5.285134    6[1-(0),1-(0),6-(7,7),8-(1)]
    60       6.595129       6.595129       6.595129    6[1-(0),1-(0),6-(7,7),8-(0)]
    61       4.912568       4.912568       4.912568    6[6-(1,1,8),7-(6,27),7-(7,27)]
    62       6.583008       6.583008       6.583008    6[6-(1,1,8),7-(6,27),7-(7,27)]
    63       4.025848       4.025848       4.025848    6[1-(0),1-(0),6-(7,7),8-(1)]
    64       7.861789       7.861789       7.861789    6[1-(0),1-(0),6-(7,7),8-(0)]
    65         3.3648         3.3648         3.3648    6[6-(1,1,8),7-(6,27),7-(7,27)]
    66       1.583734       1.583734       1.583734    6[6-(1,1,8),7-(6,27),7-(7,27)]
    67       4.601833       4.601833       4.601833    6[1-(0),1-(0),6-(7,7),8-(1)]
    68       0.400829       0.400829       0.400829    6[1-(0),1-(0),6-(7,7),8-(0)]
    69       7.660751       7.660751       7.660751    6[6-(1,1,8),7-(6,27),7-(7,27)]
    70      -7.513704      -7.513704      -7.513704    6[6-(1,1,8),7-(6,27),7-(7,27)]
    71       8.169501       8.169501       8.169501    6[1-(0),1-(0),6-(7,7),8-(1)]
    72      -7.568231      -7.568231      -7.568231    6[1-(0),1-(0),6-(7,7),8-(0)]
    73      -2.499439      -2.499439      -2.499439    6[6-(1,1,8),7-(6,27),7-(7,27)]
    74      -2.991719      -2.991719      -2.991719    6[6-(1,1,8),7-(6,27),7-(7,27)]
    75      -1.640376      -1.640376      -1.640376    6[1-(0),1-(0),6-(7,7),8-(1)]
    76      -2.950371      -2.950371      -2.950371    6[1-(0),1-(0),6-(7,7),8-(0)]
    77       -1.26781       -1.26781       -1.26781    6[6-(1,1,8),7-(6,27),7-(7,27)]
    78       -2.93825       -2.93825       -2.93825    6[6-(1,1,8),7-(6,27),7-(7,27)]
    79       -0.38109       -0.38109       -0.38109    6[1-(0),1-(0),6-(7,7),8-(1)]
    80      -4.217031      -4.217031      -4.217031    6[1-(0),1-(0),6-(7,7),8-(0)]
    81       1.037671       1.037671       1.037671    7[6-(6,7),6-(6,7),27-(7,7)]
    82       0.776688       0.776688       0.776688    7[6-(6,7),7-(6,27),27-(7,7)]
    83       1.954254       1.954254       1.954254    7[6-(6,7),7-(6,27),27-(7,7)]
    84      10.625548      10.625548      10.625548    7[6-(6,7),6-(6,7),27-(7,7)]
    85        -3.4492        -3.4492        -3.4492    7[6-(6,7),7-(6,27),27-(7,7)]
    86      11.597444      11.597444      11.597444    7[6-(6,7),7-(6,27),27-(7,7)]
    87       5.563343       5.563343       5.563343    7[6-(6,7),6-(6,7),27-(7,7)]
    88       7.459555       7.459555       7.459555    7[6-(6,7),7-(6,27),27-(7,7)]
    89       7.787149       7.787149       7.787149    7[6-(6,7),7-(6,27),27-(7,7)]
    90       6.099876       6.099876       6.099876    7[6-(6,7),6-(6,7),27-(7,7)]
    91       4.660734       4.660734       4.660734    7[6-(6,7),7-(6,27),27-(7,7)]
    92       5.764548       5.764548       5.764548    7[6-(6,7),7-(6,27),27-(7,7)]
    93       2.607087       2.607087       2.607087    7[6-(6,7),6-(6,7),27-(7,7)]
    94        2.86807        2.86807        2.86807    7[6-(6,7),7-(6,27),27-(7,7)]
    95       1.690504       1.690504       1.690504    7[6-(6,7),7-(6,27),27-(7,7)]
    96       -6.98079       -6.98079       -6.98079    7[6-(6,7),6-(6,7),27-(7,7)]
    97       7.093958       7.093958       7.093958    7[6-(6,7),7-(6,27),27-(7,7)]
    98      -7.952686      -7.952686      -7.952686    7[6-(6,7),7-(6,27),27-(7,7)]
    99      -1.918585      -1.918585      -1.918585    7[6-(6,7),6-(6,7),27-(7,7)]
   100      -3.814797      -3.814797      -3.814797    7[6-(6,7),7-(6,27),27-(7,7)]
   101      -4.142391      -4.142391      -4.142391    7[6-(6,7),7-(6,27),27-(7,7)]
   102      -2.455118      -2.455118      -2.455118    7[6-(6,7),6-(6,7),27-(7,7)]
   103      -1.015976      -1.015976      -1.015976    7[6-(6,7),7-(6,27),27-(7,7)]
   104       -2.11979       -2.11979       -2.11979    7[6-(6,7),7-(6,27),27-(7,7)]
   105       -0.83272       -0.83272       -0.83272    8[1-(0),6-(1,1,6)]
   106       4.192141       4.192141       4.192141    8[6-(1,1,6)]
   107       9.300909       9.300909       9.300909    8[1-(0),6-(1,1,6)]
   108       6.028521       6.028521       6.028521    8[6-(1,1,6)]
   109       4.063548       4.063548       4.063548    8[1-(0),6-(1,1,6)]
   110       7.910248       7.910248       7.910248    8[6-(1,1,6)]
   111       4.404642       4.404642       4.404642    8[1-(0),6-(1,1,6)]
   112       2.310414       2.310414       2.310414    8[6-(1,1,6)]
   113       4.477478       4.477478       4.477478    8[1-(0),6-(1,1,6)]
   114      -0.547383      -0.547383      -0.547383    8[6-(1,1,6)]
   115      -5.656151      -5.656151      -5.656151    8[1-(0),6-(1,1,6)]
   116      -2.383763      -2.383763      -2.383763    8[6-(1,1,6)]
   117       -0.41879       -0.41879       -0.41879    8[1-(0),6-(1,1,6)]
   118       -4.26549       -4.26549       -4.26549    8[6-(1,1,6)]
   119      -0.759884      -0.759884      -0.759884    8[1-(0),6-(1,1,6)]
   120       1.334344       1.334344       1.334344    8[6-(1,1,6)]
