# Supplementary material for: A collection of forcefield precursors for metal–organic frameworks
Source: RSC Adv. 2019 Nov 13;9(63):36492–507. doi: 10.1039/c9ra07327b (PMC9075174; doi:10.1039/c9ra07327b)
Supplement: RA-009-C9RA07327B-s2882 [file RA-009-C9RA07327B-s2882.txt]

XIPBII_clean

15.276400    0.000000    0.000000
0.000000    15.431800    0.000000
0.000000    -7.715900    13.364331

     1        11.4573        11.4573        11.4573    60[7-(6,6),7-(6,6),7-(6,6),8-(6),8-(6),8-(6),8-(6),8-(6),8-(6)]
     2        11.4573        11.4573        11.4573    60[7-(6,6),7-(6,6),7-(6,6),8-(6),8-(6),8-(6),8-(6),8-(6),8-(6)]
     3         3.8191         3.8191         3.8191    60[7-(6,6),7-(6,6),7-(6,6),8-(6),8-(6),8-(6),8-(6),8-(6),8-(6)]
     4         3.8191         3.8191         3.8191    60[7-(6,6),7-(6,6),7-(6,6),8-(6),8-(6),8-(6),8-(6),8-(6),8-(6)]
     5            0.0            0.0            0.0    27[8-(6),8-(6),8-(6),8-(6)]
     6            0.0            0.0            0.0    27[8-(6),8-(6),8-(6),8-(6)]
     7            0.0            0.0            0.0    27[8-(6),8-(6),8-(6),8-(6)]
     8         7.6382         7.6382         7.6382    27[8-(6),8-(6),8-(6),8-(6)]
     9         7.6382         7.6382         7.6382    27[8-(6),8-(6),8-(6),8-(6)]
    10         7.6382         7.6382         7.6382    27[8-(6),8-(6),8-(6),8-(6)]
    11      12.899392      12.899392      12.899392    1[6-(6,6)]
    12      12.899392      12.899392      12.899392    1[6-(6,6)]
    13      12.899392      12.899392      12.899392    1[6-(6,6)]
    14      12.899392      12.899392      12.899392    1[6-(6,6)]
    15      12.899392      12.899392      12.899392    1[6-(6,6)]
    16      12.899392      12.899392      12.899392    1[6-(6,6)]
    17      10.015208      10.015208      10.015208    1[6-(6,6)]
    18      10.015208      10.015208      10.015208    1[6-(6,6)]
    19      10.015208      10.015208      10.015208    1[6-(6,6)]
    20      10.015208      10.015208      10.015208    1[6-(6,6)]
    21      10.015208      10.015208      10.015208    1[6-(6,6)]
    22      10.015208      10.015208      10.015208    1[6-(6,6)]
    23       2.377008       2.377008       2.377008    1[6-(6,6)]
    24       2.377008       2.377008       2.377008    1[6-(6,6)]
    25       2.377008       2.377008       2.377008    1[6-(6,6)]
    26       2.377008       2.377008       2.377008    1[6-(6,6)]
    27       2.377008       2.377008       2.377008    1[6-(6,6)]
    28       2.377008       2.377008       2.377008    1[6-(6,6)]
    29       5.261192       5.261192       5.261192    1[6-(6,6)]
    30       5.261192       5.261192       5.261192    1[6-(6,6)]
    31       5.261192       5.261192       5.261192    1[6-(6,6)]
    32       5.261192       5.261192       5.261192    1[6-(6,6)]
    33       5.261192       5.261192       5.261192    1[6-(6,6)]
    34       5.261192       5.261192       5.261192    1[6-(6,6)]
    35        11.4573        11.4573        11.4573    1[6-(6,6)]
    36        11.4573        11.4573        11.4573    1[6-(6,6)]
    37        11.4573        11.4573        11.4573    1[6-(6,6)]
    38        11.4573        11.4573        11.4573    1[6-(6,6)]
    39        11.4573        11.4573        11.4573    1[6-(6,6)]
    40        11.4573        11.4573        11.4573    1[6-(6,6)]
    41         3.8191         3.8191         3.8191    1[6-(6,6)]
    42         3.8191         3.8191         3.8191    1[6-(6,6)]
    43         3.8191         3.8191         3.8191    1[6-(6,6)]
    44         3.8191         3.8191         3.8191    1[6-(6,6)]
    45         3.8191         3.8191         3.8191    1[6-(6,6)]
    46         3.8191         3.8191         3.8191    1[6-(6,6)]
    47      13.156036      13.156036      13.156036    6[6-(6,7),8-(27),8-(60)]
    48       12.27306       12.27306       12.27306    6[6-(1,6),6-(8,8),7-(6,60)]
    49      12.312778      12.312778      12.312778    6[1-(0),6-(1,6),6-(6,7)]
    50      13.156036      13.156036      13.156036    6[6-(6,7),8-(27),8-(60)]
    51       12.27306       12.27306       12.27306    6[6-(1,6),6-(8,8),7-(6,60)]
    52      12.312778      12.312778      12.312778    6[1-(0),6-(1,6),6-(6,7)]
    53      13.156036      13.156036      13.156036    6[6-(6,7),8-(27),8-(60)]
    54       12.27306       12.27306       12.27306    6[6-(1,6),6-(8,8),7-(6,60)]
    55      12.312778      12.312778      12.312778    6[1-(0),6-(1,6),6-(6,7)]
    56      13.156036      13.156036      13.156036    6[6-(6,7),8-(27),8-(60)]
    57       12.27306       12.27306       12.27306    6[6-(1,6),6-(8,8),7-(6,60)]
    58      12.312778      12.312778      12.312778    6[1-(0),6-(1,6),6-(6,7)]
    59      13.156036      13.156036      13.156036    6[6-(6,7),8-(27),8-(60)]
    60       12.27306       12.27306       12.27306    6[6-(1,6),6-(8,8),7-(6,60)]
    61      12.312778      12.312778      12.312778    6[1-(0),6-(1,6),6-(6,7)]
    62      13.156036      13.156036      13.156036    6[6-(6,7),8-(27),8-(60)]
    63       12.27306       12.27306       12.27306    6[6-(1,6),6-(8,8),7-(6,60)]
    64      12.312778      12.312778      12.312778    6[1-(0),6-(1,6),6-(6,7)]
    65       9.758564       9.758564       9.758564    6[6-(6,7),8-(27),8-(60)]
    66       10.64154       10.64154       10.64154    6[6-(1,6),6-(8,8),7-(6,60)]
    67      10.601822      10.601822      10.601822    6[1-(0),6-(1,6),6-(6,7)]
    68       9.758564       9.758564       9.758564    6[6-(6,7),8-(27),8-(60)]
    69       10.64154       10.64154       10.64154    6[6-(1,6),6-(8,8),7-(6,60)]
    70      10.601822      10.601822      10.601822    6[1-(0),6-(1,6),6-(6,7)]
    71       9.758564       9.758564       9.758564    6[6-(6,7),8-(27),8-(60)]
    72       10.64154       10.64154       10.64154    6[6-(1,6),6-(8,8),7-(6,60)]
    73      10.601822      10.601822      10.601822    6[1-(0),6-(1,6),6-(6,7)]
    74       9.758564       9.758564       9.758564    6[6-(6,7),8-(27),8-(60)]
    75       10.64154       10.64154       10.64154    6[6-(1,6),6-(8,8),7-(6,60)]
    76      10.601822      10.601822      10.601822    6[1-(0),6-(1,6),6-(6,7)]
    77       9.758564       9.758564       9.758564    6[6-(6,7),8-(27),8-(60)]
    78       10.64154       10.64154       10.64154    6[6-(1,6),6-(8,8),7-(6,60)]
    79      10.601822      10.601822      10.601822    6[1-(0),6-(1,6),6-(6,7)]
    80       9.758564       9.758564       9.758564    6[6-(6,7),8-(27),8-(60)]
    81       10.64154       10.64154       10.64154    6[6-(1,6),6-(8,8),7-(6,60)]
    82      10.601822      10.601822      10.601822    6[1-(0),6-(1,6),6-(6,7)]
    83       2.120364       2.120364       2.120364    6[6-(6,7),8-(27),8-(60)]
    84        3.00334        3.00334        3.00334    6[6-(1,6),6-(8,8),7-(6,60)]
    85       2.963622       2.963622       2.963622    6[1-(0),6-(1,6),6-(6,7)]
    86       2.120364       2.120364       2.120364    6[6-(6,7),8-(27),8-(60)]
    87        3.00334        3.00334        3.00334    6[6-(1,6),6-(8,8),7-(6,60)]
    88       2.963622       2.963622       2.963622    6[1-(0),6-(1,6),6-(6,7)]
    89       2.120364       2.120364       2.120364    6[6-(6,7),8-(27),8-(60)]
    90        3.00334        3.00334        3.00334    6[6-(1,6),6-(8,8),7-(6,60)]
    91       2.963622       2.963622       2.963622    6[1-(0),6-(1,6),6-(6,7)]
    92       2.120364       2.120364       2.120364    6[6-(6,7),8-(27),8-(60)]
    93        3.00334        3.00334        3.00334    6[6-(1,6),6-(8,8),7-(6,60)]
    94       2.963622       2.963622       2.963622    6[1-(0),6-(1,6),6-(6,7)]
    95       2.120364       2.120364       2.120364    6[6-(6,7),8-(27),8-(60)]
    96        3.00334        3.00334        3.00334    6[6-(1,6),6-(8,8),7-(6,60)]
    97       2.963622       2.963622       2.963622    6[1-(0),6-(1,6),6-(6,7)]
    98       2.120364       2.120364       2.120364    6[6-(6,7),8-(27),8-(60)]
    99        3.00334        3.00334        3.00334    6[6-(1,6),6-(8,8),7-(6,60)]
   100       2.963622       2.963622       2.963622    6[1-(0),6-(1,6),6-(6,7)]
   101       5.517836       5.517836       5.517836    6[6-(6,7),8-(27),8-(60)]
   102        4.63486        4.63486        4.63486    6[6-(1,6),6-(8,8),7-(6,60)]
   103       4.674578       4.674578       4.674578    6[1-(0),6-(1,6),6-(6,7)]
   104       5.517836       5.517836       5.517836    6[6-(6,7),8-(27),8-(60)]
   105        4.63486        4.63486        4.63486    6[6-(1,6),6-(8,8),7-(6,60)]
   106       4.674578       4.674578       4.674578    6[1-(0),6-(1,6),6-(6,7)]
   107       5.517836       5.517836       5.517836    6[6-(6,7),8-(27),8-(60)]
   108        4.63486        4.63486        4.63486    6[6-(1,6),6-(8,8),7-(6,60)]
   109       4.674578       4.674578       4.674578    6[1-(0),6-(1,6),6-(6,7)]
   110       5.517836       5.517836       5.517836    6[6-(6,7),8-(27),8-(60)]
   111        4.63486        4.63486        4.63486    6[6-(1,6),6-(8,8),7-(6,60)]
   112       4.674578       4.674578       4.674578    6[1-(0),6-(1,6),6-(6,7)]
   113       5.517836       5.517836       5.517836    6[6-(6,7),8-(27),8-(60)]
   114        4.63486        4.63486        4.63486    6[6-(1,6),6-(8,8),7-(6,60)]
   115       4.674578       4.674578       4.674578    6[1-(0),6-(1,6),6-(6,7)]
   116       5.517836       5.517836       5.517836    6[6-(6,7),8-(27),8-(60)]
   117        4.63486        4.63486        4.63486    6[6-(1,6),6-(8,8),7-(6,60)]
   118       4.674578       4.674578       4.674578    6[1-(0),6-(1,6),6-(6,7)]
   119        11.4573        11.4573        11.4573    6[1-(0),6-(1,6),6-(1,6)]
   120        11.4573        11.4573        11.4573    6[1-(0),6-(1,6),6-(1,6)]
   121        11.4573        11.4573        11.4573    6[1-(0),6-(1,6),6-(1,6)]
   122        11.4573        11.4573        11.4573    6[1-(0),6-(1,6),6-(1,6)]
   123        11.4573        11.4573        11.4573    6[1-(0),6-(1,6),6-(1,6)]
   124        11.4573        11.4573        11.4573    6[1-(0),6-(1,6),6-(1,6)]
   125         3.8191         3.8191         3.8191    6[1-(0),6-(1,6),6-(1,6)]
   126         3.8191         3.8191         3.8191    6[1-(0),6-(1,6),6-(1,6)]
   127         3.8191         3.8191         3.8191    6[1-(0),6-(1,6),6-(1,6)]
   128         3.8191         3.8191         3.8191    6[1-(0),6-(1,6),6-(1,6)]
   129         3.8191         3.8191         3.8191    6[1-(0),6-(1,6),6-(1,6)]
   130         3.8191         3.8191         3.8191    6[1-(0),6-(1,6),6-(1,6)]
   131        11.4573        11.4573        11.4573    7[6-(6,6),6-(6,6),60-(7,7,8,8,8,8,8,8)]
   132        11.4573        11.4573        11.4573    7[6-(6,6),6-(6,6),60-(7,7,8,8,8,8,8,8)]
   133        11.4573        11.4573        11.4573    7[6-(6,6),6-(6,6),60-(7,7,8,8,8,8,8,8)]
   134        11.4573        11.4573        11.4573    7[6-(6,6),6-(6,6),60-(7,7,8,8,8,8,8,8)]
   135        11.4573        11.4573        11.4573    7[6-(6,6),6-(6,6),60-(7,7,8,8,8,8,8,8)]
   136        11.4573        11.4573        11.4573    7[6-(6,6),6-(6,6),60-(7,7,8,8,8,8,8,8)]
   137         3.8191         3.8191         3.8191    7[6-(6,6),6-(6,6),60-(7,7,8,8,8,8,8,8)]
   138         3.8191         3.8191         3.8191    7[6-(6,6),6-(6,6),60-(7,7,8,8,8,8,8,8)]
   139         3.8191         3.8191         3.8191    7[6-(6,6),6-(6,6),60-(7,7,8,8,8,8,8,8)]
   140         3.8191         3.8191         3.8191    7[6-(6,6),6-(6,6),60-(7,7,8,8,8,8,8,8)]
   141         3.8191         3.8191         3.8191    7[6-(6,6),6-(6,6),60-(7,7,8,8,8,8,8,8)]
   142         3.8191         3.8191         3.8191    7[6-(6,6),6-(6,6),60-(7,7,8,8,8,8,8,8)]
   143      13.114789      13.114789      13.114789    8[6-(6,8),60-(7,7,7,8,8,8,8,8)]
   144      13.840418      13.840418      13.840418    8[6-(6,8),27-(8,8,8)]
   145      13.114789      13.114789      13.114789    8[6-(6,8),60-(7,7,7,8,8,8,8,8)]
   146      13.840418      13.840418      13.840418    8[6-(6,8),27-(8,8,8)]
   147      13.114789      13.114789      13.114789    8[6-(6,8),60-(7,7,7,8,8,8,8,8)]
   148      13.840418      13.840418      13.840418    8[6-(6,8),27-(8,8,8)]
   149      13.114789      13.114789      13.114789    8[6-(6,8),60-(7,7,7,8,8,8,8,8)]
   150      13.840418      13.840418      13.840418    8[6-(6,8),27-(8,8,8)]
   151      13.114789      13.114789      13.114789    8[6-(6,8),60-(7,7,7,8,8,8,8,8)]
   152      13.840418      13.840418      13.840418    8[6-(6,8),27-(8,8,8)]
   153      13.114789      13.114789      13.114789    8[6-(6,8),60-(7,7,7,8,8,8,8,8)]
   154      13.840418      13.840418      13.840418    8[6-(6,8),27-(8,8,8)]
   155       9.799811       9.799811       9.799811    8[6-(6,8),60-(7,7,7,8,8,8,8,8)]
   156       9.074182       9.074182       9.074182    8[6-(6,8),27-(8,8,8)]
   157       9.799811       9.799811       9.799811    8[6-(6,8),60-(7,7,7,8,8,8,8,8)]
   158       9.074182       9.074182       9.074182    8[6-(6,8),27-(8,8,8)]
   159       9.799811       9.799811       9.799811    8[6-(6,8),60-(7,7,7,8,8,8,8,8)]
   160       9.074182       9.074182       9.074182    8[6-(6,8),27-(8,8,8)]
   161       9.799811       9.799811       9.799811    8[6-(6,8),60-(7,7,7,8,8,8,8,8)]
   162       9.074182       9.074182       9.074182    8[6-(6,8),27-(8,8,8)]
   163       9.799811       9.799811       9.799811    8[6-(6,8),60-(7,7,7,8,8,8,8,8)]
   164       9.074182       9.074182       9.074182    8[6-(6,8),27-(8,8,8)]
   165       9.799811       9.799811       9.799811    8[6-(6,8),60-(7,7,7,8,8,8,8,8)]
   166       9.074182       9.074182       9.074182    8[6-(6,8),27-(8,8,8)]
   167       2.161611       2.161611       2.161611    8[6-(6,8),60-(7,7,7,8,8,8,8,8)]
   168       1.435982       1.435982       1.435982    8[6-(6,8),27-(8,8,8)]
   169       2.161611       2.161611       2.161611    8[6-(6,8),60-(7,7,7,8,8,8,8,8)]
   170       1.435982       1.435982       1.435982    8[6-(6,8),27-(8,8,8)]
   171       2.161611       2.161611       2.161611    8[6-(6,8),60-(7,7,7,8,8,8,8,8)]
   172       1.435982       1.435982       1.435982    8[6-(6,8),27-(8,8,8)]
   173       2.161611       2.161611       2.161611    8[6-(6,8),60-(7,7,7,8,8,8,8,8)]
   174       1.435982       1.435982       1.435982    8[6-(6,8),27-(8,8,8)]
   175       2.161611       2.161611       2.161611    8[6-(6,8),60-(7,7,7,8,8,8,8,8)]
   176       1.435982       1.435982       1.435982    8[6-(6,8),27-(8,8,8)]
   177       2.161611       2.161611       2.161611    8[6-(6,8),60-(7,7,7,8,8,8,8,8)]
   178       1.435982       1.435982       1.435982    8[6-(6,8),27-(8,8,8)]
   179       5.476589       5.476589       5.476589    8[6-(6,8),60-(7,7,7,8,8,8,8,8)]
   180       6.202218       6.202218       6.202218    8[6-(6,8),27-(8,8,8)]
   181       5.476589       5.476589       5.476589    8[6-(6,8),60-(7,7,7,8,8,8,8,8)]
   182       6.202218       6.202218       6.202218    8[6-(6,8),27-(8,8,8)]
   183       5.476589       5.476589       5.476589    8[6-(6,8),60-(7,7,7,8,8,8,8,8)]
   184       6.202218       6.202218       6.202218    8[6-(6,8),27-(8,8,8)]
   185       5.476589       5.476589       5.476589    8[6-(6,8),60-(7,7,7,8,8,8,8,8)]
   186       6.202218       6.202218       6.202218    8[6-(6,8),27-(8,8,8)]
   187       5.476589       5.476589       5.476589    8[6-(6,8),60-(7,7,7,8,8,8,8,8)]
   188       6.202218       6.202218       6.202218    8[6-(6,8),27-(8,8,8)]
   189       5.476589       5.476589       5.476589    8[6-(6,8),60-(7,7,7,8,8,8,8,8)]
   190       6.202218       6.202218       6.202218    8[6-(6,8),27-(8,8,8)]
