# Supplementary material for: A collection of forcefield precursors for metal–organic frameworks
Source: RSC Adv. 2019 Nov 13;9(63):36492–507. doi: 10.1039/c9ra07327b (PMC9075174; doi:10.1039/c9ra07327b)
Supplement: RA-009-C9RA07327B-s2883 [file RA-009-C9RA07327B-s2883.txt]

XIPBOO_clean

15.212000    0.000000    0.000000
-7.606000    13.173978    0.000000
0.000000    0.000000    15.451000

     1          7.606          7.606          7.606    64[7-(6,6),7-(6,6),7-(6,6),8-(6),8-(6),8-(6),8-(6),8-(6),8-(6)]
     2           -0.0           -0.0           -0.0    64[7-(6,6),7-(6,6),7-(6,6),8-(6),8-(6),8-(6),8-(6),8-(6),8-(6)]
     3           -0.0           -0.0           -0.0    64[7-(6,6),7-(6,6),7-(6,6),8-(6),8-(6),8-(6),8-(6),8-(6),8-(6)]
     4          7.606          7.606          7.606    64[7-(6,6),7-(6,6),7-(6,6),8-(6),8-(6),8-(6),8-(6),8-(6),8-(6)]
     5          3.803          3.803          3.803    27[8-(6),8-(6),8-(6),8-(6)]
     6         -3.803         -3.803         -3.803    27[8-(6),8-(6),8-(6),8-(6)]
     7          7.606          7.606          7.606    27[8-(6),8-(6),8-(6),8-(6)]
     8         -3.803         -3.803         -3.803    27[8-(6),8-(6),8-(6),8-(6)]
     9          3.803          3.803          3.803    27[8-(6),8-(6),8-(6),8-(6)]
    10          7.606          7.606          7.606    27[8-(6),8-(6),8-(6),8-(6)]
    11       6.237681       6.237681       6.237681    1[6-(6,6)]
    12      12.632045      12.632045      12.632045    1[6-(6,6)]
    13       3.948275       3.948275       3.948275    1[6-(6,6)]
    14       1.368319       1.368319       1.368319    1[6-(6,6)]
    15      -5.026045      -5.026045      -5.026045    1[6-(6,6)]
    16       3.657725       3.657725       3.657725    1[6-(6,6)]
    17      -1.368319      -1.368319      -1.368319    1[6-(6,6)]
    18       5.026045       5.026045       5.026045    1[6-(6,6)]
    19      -3.657725      -3.657725      -3.657725    1[6-(6,6)]
    20       8.974319       8.974319       8.974319    1[6-(6,6)]
    21       2.579955       2.579955       2.579955    1[6-(6,6)]
    22      11.263725      11.263725      11.263725    1[6-(6,6)]
    23       1.368319       1.368319       1.368319    1[6-(6,6)]
    24      -5.026045      -5.026045      -5.026045    1[6-(6,6)]
    25       3.657725       3.657725       3.657725    1[6-(6,6)]
    26       6.237681       6.237681       6.237681    1[6-(6,6)]
    27      12.632045      12.632045      12.632045    1[6-(6,6)]
    28       3.948275       3.948275       3.948275    1[6-(6,6)]
    29       8.974319       8.974319       8.974319    1[6-(6,6)]
    30       2.579955       2.579955       2.579955    1[6-(6,6)]
    31      11.263725      11.263725      11.263725    1[6-(6,6)]
    32      -1.368319      -1.368319      -1.368319    1[6-(6,6)]
    33       5.026045       5.026045       5.026045    1[6-(6,6)]
    34      -3.657725      -3.657725      -3.657725    1[6-(6,6)]
    35          7.606          7.606          7.606    1[6-(6,6)]
    36      12.953018      12.953018      12.953018    1[6-(6,6)]
    37       2.258982       2.258982       2.258982    1[6-(6,6)]
    38            0.0            0.0            0.0    1[6-(6,6)]
    39      -5.347018      -5.347018      -5.347018    1[6-(6,6)]
    40       5.347018       5.347018       5.347018    1[6-(6,6)]
    41            0.0            0.0            0.0    1[6-(6,6)]
    42      -5.347018      -5.347018      -5.347018    1[6-(6,6)]
    43       5.347018       5.347018       5.347018    1[6-(6,6)]
    44          7.606          7.606          7.606    1[6-(6,6)]
    45      12.953018      12.953018      12.953018    1[6-(6,6)]
    46       2.258982       2.258982       2.258982    1[6-(6,6)]
    47       5.948653       5.948653       5.948653    6[6-(6,7),8-(27),8-(64)]
    48       6.810412       6.810412       6.810412    6[6-(1,6),6-(8,8),7-(6,64)]
    49       6.787594       6.787594       6.787594    6[1-(0),6-(1,6),6-(6,7)]
    50      10.437714      10.437714      10.437714    6[6-(6,7),8-(27),8-(64)]
    51       10.74956       10.74956       10.74956    6[6-(1,6),6-(8,8),7-(6,64)]
    52      11.963477      11.963477      11.963477    6[1-(0),6-(1,6),6-(6,7)]
    53       6.431634       6.431634       6.431634    6[6-(6,7),8-(27),8-(64)]
    54       5.258028       5.258028       5.258028    6[6-(1,6),6-(8,8),7-(6,64)]
    55       4.066928       4.066928       4.066928    6[1-(0),6-(1,6),6-(6,7)]
    56       1.657347       1.657347       1.657347    6[6-(6,7),8-(27),8-(64)]
    57       0.795588       0.795588       0.795588    6[6-(1,6),6-(8,8),7-(6,64)]
    58       0.818406       0.818406       0.818406    6[1-(0),6-(1,6),6-(6,7)]
    59      -2.831714      -2.831714      -2.831714    6[6-(6,7),8-(27),8-(64)]
    60       -3.14356       -3.14356       -3.14356    6[6-(1,6),6-(8,8),7-(6,64)]
    61      -4.357477      -4.357477      -4.357477    6[1-(0),6-(1,6),6-(6,7)]
    62       1.174366       1.174366       1.174366    6[6-(6,7),8-(27),8-(64)]
    63       2.347972       2.347972       2.347972    6[6-(1,6),6-(8,8),7-(6,64)]
    64       3.539072       3.539072       3.539072    6[1-(0),6-(1,6),6-(6,7)]
    65      -1.657347      -1.657347      -1.657347    6[6-(6,7),8-(27),8-(64)]
    66      -0.795588      -0.795588      -0.795588    6[6-(1,6),6-(8,8),7-(6,64)]
    67      -0.818406      -0.818406      -0.818406    6[1-(0),6-(1,6),6-(6,7)]
    68       2.831714       2.831714       2.831714    6[6-(6,7),8-(27),8-(64)]
    69        3.14356        3.14356        3.14356    6[6-(1,6),6-(8,8),7-(6,64)]
    70       4.357477       4.357477       4.357477    6[1-(0),6-(1,6),6-(6,7)]
    71      -1.174366      -1.174366      -1.174366    6[6-(6,7),8-(27),8-(64)]
    72      -2.347972      -2.347972      -2.347972    6[6-(1,6),6-(8,8),7-(6,64)]
    73      -3.539072      -3.539072      -3.539072    6[1-(0),6-(1,6),6-(6,7)]
    74       9.263347       9.263347       9.263347    6[6-(6,7),8-(27),8-(64)]
    75       8.401588       8.401588       8.401588    6[6-(1,6),6-(8,8),7-(6,64)]
    76       8.424406       8.424406       8.424406    6[1-(0),6-(1,6),6-(6,7)]
    77       4.774286       4.774286       4.774286    6[6-(6,7),8-(27),8-(64)]
    78        4.46244        4.46244        4.46244    6[6-(1,6),6-(8,8),7-(6,64)]
    79       3.248523       3.248523       3.248523    6[1-(0),6-(1,6),6-(6,7)]
    80       8.780366       8.780366       8.780366    6[6-(6,7),8-(27),8-(64)]
    81       9.953972       9.953972       9.953972    6[6-(1,6),6-(8,8),7-(6,64)]
    82      11.145072      11.145072      11.145072    6[1-(0),6-(1,6),6-(6,7)]
    83       1.657347       1.657347       1.657347    6[6-(6,7),8-(27),8-(64)]
    84       0.795588       0.795588       0.795588    6[6-(1,6),6-(8,8),7-(6,64)]
    85       0.818406       0.818406       0.818406    6[1-(0),6-(1,6),6-(6,7)]
    86      -2.831714      -2.831714      -2.831714    6[6-(6,7),8-(27),8-(64)]
    87       -3.14356       -3.14356       -3.14356    6[6-(1,6),6-(8,8),7-(6,64)]
    88      -4.357477      -4.357477      -4.357477    6[1-(0),6-(1,6),6-(6,7)]
    89       1.174366       1.174366       1.174366    6[6-(6,7),8-(27),8-(64)]
    90       2.347972       2.347972       2.347972    6[6-(1,6),6-(8,8),7-(6,64)]
    91       3.539072       3.539072       3.539072    6[1-(0),6-(1,6),6-(6,7)]
    92       5.948653       5.948653       5.948653    6[6-(6,7),8-(27),8-(64)]
    93       6.810412       6.810412       6.810412    6[6-(1,6),6-(8,8),7-(6,64)]
    94       6.787594       6.787594       6.787594    6[1-(0),6-(1,6),6-(6,7)]
    95      10.437714      10.437714      10.437714    6[6-(6,7),8-(27),8-(64)]
    96       10.74956       10.74956       10.74956    6[6-(1,6),6-(8,8),7-(6,64)]
    97      11.963477      11.963477      11.963477    6[1-(0),6-(1,6),6-(6,7)]
    98       6.431634       6.431634       6.431634    6[6-(6,7),8-(27),8-(64)]
    99       5.258028       5.258028       5.258028    6[6-(1,6),6-(8,8),7-(6,64)]
   100       4.066928       4.066928       4.066928    6[1-(0),6-(1,6),6-(6,7)]
   101       9.263347       9.263347       9.263347    6[6-(6,7),8-(27),8-(64)]
   102       8.401588       8.401588       8.401588    6[6-(1,6),6-(8,8),7-(6,64)]
   103       8.424406       8.424406       8.424406    6[1-(0),6-(1,6),6-(6,7)]
   104       4.774286       4.774286       4.774286    6[6-(6,7),8-(27),8-(64)]
   105        4.46244        4.46244        4.46244    6[6-(1,6),6-(8,8),7-(6,64)]
   106       3.248523       3.248523       3.248523    6[1-(0),6-(1,6),6-(6,7)]
   107       8.780366       8.780366       8.780366    6[6-(6,7),8-(27),8-(64)]
   108       9.953972       9.953972       9.953972    6[6-(1,6),6-(8,8),7-(6,64)]
   109      11.145072      11.145072      11.145072    6[1-(0),6-(1,6),6-(6,7)]
   110      -1.657347      -1.657347      -1.657347    6[6-(6,7),8-(27),8-(64)]
   111      -0.795588      -0.795588      -0.795588    6[6-(1,6),6-(8,8),7-(6,64)]
   112      -0.818406      -0.818406      -0.818406    6[1-(0),6-(1,6),6-(6,7)]
   113       2.831714       2.831714       2.831714    6[6-(6,7),8-(27),8-(64)]
   114        3.14356        3.14356        3.14356    6[6-(1,6),6-(8,8),7-(6,64)]
   115       4.357477       4.357477       4.357477    6[1-(0),6-(1,6),6-(6,7)]
   116      -1.174366      -1.174366      -1.174366    6[6-(6,7),8-(27),8-(64)]
   117      -2.347972      -2.347972      -2.347972    6[6-(1,6),6-(8,8),7-(6,64)]
   118      -3.539072      -3.539072      -3.539072    6[1-(0),6-(1,6),6-(6,7)]
   119          7.606          7.606          7.606    6[1-(0),6-(1,6),6-(1,6)]
   120      12.147543      12.147543      12.147543    6[1-(0),6-(1,6),6-(1,6)]
   121       3.064457       3.064457       3.064457    6[1-(0),6-(1,6),6-(1,6)]
   122            0.0            0.0            0.0    6[1-(0),6-(1,6),6-(1,6)]
   123      -4.541543      -4.541543      -4.541543    6[1-(0),6-(1,6),6-(1,6)]
   124       4.541543       4.541543       4.541543    6[1-(0),6-(1,6),6-(1,6)]
   125            0.0            0.0            0.0    6[1-(0),6-(1,6),6-(1,6)]
   126      -4.541543      -4.541543      -4.541543    6[1-(0),6-(1,6),6-(1,6)]
   127       4.541543       4.541543       4.541543    6[1-(0),6-(1,6),6-(1,6)]
   128          7.606          7.606          7.606    6[1-(0),6-(1,6),6-(1,6)]
   129      12.147543      12.147543      12.147543    6[1-(0),6-(1,6),6-(1,6)]
   130       3.064457       3.064457       3.064457    6[1-(0),6-(1,6),6-(1,6)]
   131          7.606          7.606          7.606    7[6-(6,6),6-(6,6),64-(7,7,8,8,8,8,8,8)]
   132       9.764887       9.764887       9.764887    7[6-(6,6),6-(6,6),64-(7,7,8,8,8,8,8,8)]
   133       5.447113       5.447113       5.447113    7[6-(6,6),6-(6,6),64-(7,7,8,8,8,8,8,8)]
   134           -0.0           -0.0           -0.0    7[6-(6,6),6-(6,6),64-(7,7,8,8,8,8,8,8)]
   135      -2.158887      -2.158887      -2.158887    7[6-(6,6),6-(6,6),64-(7,7,8,8,8,8,8,8)]
   136       2.158887       2.158887       2.158887    7[6-(6,6),6-(6,6),64-(7,7,8,8,8,8,8,8)]
   137           -0.0           -0.0           -0.0    7[6-(6,6),6-(6,6),64-(7,7,8,8,8,8,8,8)]
   138      -2.158887      -2.158887      -2.158887    7[6-(6,6),6-(6,6),64-(7,7,8,8,8,8,8,8)]
   139       2.158887       2.158887       2.158887    7[6-(6,6),6-(6,6),64-(7,7,8,8,8,8,8,8)]
   140          7.606          7.606          7.606    7[6-(6,6),6-(6,6),64-(7,7,8,8,8,8,8,8)]
   141       9.764887       9.764887       9.764887    7[6-(6,6),6-(6,6),64-(7,7,8,8,8,8,8,8)]
   142       5.447113       5.447113       5.447113    7[6-(6,6),6-(6,6),64-(7,7,8,8,8,8,8,8)]
   143       6.154775       6.154775       6.154775    8[6-(6,8),64-(7,7,7,8,8,8,8,8)]
   144       5.124162       5.124162       5.124162    8[6-(6,8),27-(8,8,8)]
   145       9.250113       9.250113       9.250113    8[6-(6,8),64-(7,7,7,8,8,8,8,8)]
   146      11.356519      11.356519      11.356519    8[6-(6,8),27-(8,8,8)]
   147       7.413112       7.413112       7.413112    8[6-(6,8),64-(7,7,7,8,8,8,8,8)]
   148       6.337319       6.337319       6.337319    8[6-(6,8),27-(8,8,8)]
   149       1.451225       1.451225       1.451225    8[6-(6,8),64-(7,7,7,8,8,8,8,8)]
   150       2.481838       2.481838       2.481838    8[6-(6,8),27-(8,8,8)]
   151      -1.644113      -1.644113      -1.644113    8[6-(6,8),64-(7,7,7,8,8,8,8,8)]
   152      -3.750519      -3.750519      -3.750519    8[6-(6,8),27-(8,8,8)]
   153       0.192888       0.192888       0.192888    8[6-(6,8),64-(7,7,7,8,8,8,8,8)]
   154       1.268681       1.268681       1.268681    8[6-(6,8),27-(8,8,8)]
   155      -1.451225      -1.451225      -1.451225    8[6-(6,8),64-(7,7,7,8,8,8,8,8)]
   156      -2.481838      -2.481838      -2.481838    8[6-(6,8),27-(8,8,8)]
   157       1.644113       1.644113       1.644113    8[6-(6,8),64-(7,7,7,8,8,8,8,8)]
   158       3.750519       3.750519       3.750519    8[6-(6,8),27-(8,8,8)]
   159      -0.192888      -0.192888      -0.192888    8[6-(6,8),64-(7,7,7,8,8,8,8,8)]
   160      -1.268681      -1.268681      -1.268681    8[6-(6,8),27-(8,8,8)]
   161       9.057225       9.057225       9.057225    8[6-(6,8),64-(7,7,7,8,8,8,8,8)]
   162      10.087838      10.087838      10.087838    8[6-(6,8),27-(8,8,8)]
   163       5.961887       5.961887       5.961887    8[6-(6,8),64-(7,7,7,8,8,8,8,8)]
   164       3.855481       3.855481       3.855481    8[6-(6,8),27-(8,8,8)]
   165       7.798888       7.798888       7.798888    8[6-(6,8),64-(7,7,7,8,8,8,8,8)]
   166       8.874681       8.874681       8.874681    8[6-(6,8),27-(8,8,8)]
   167       1.451225       1.451225       1.451225    8[6-(6,8),64-(7,7,7,8,8,8,8,8)]
   168       2.481838       2.481838       2.481838    8[6-(6,8),27-(8,8,8)]
   169      -1.644113      -1.644113      -1.644113    8[6-(6,8),64-(7,7,7,8,8,8,8,8)]
   170      -3.750519      -3.750519      -3.750519    8[6-(6,8),27-(8,8,8)]
   171       0.192888       0.192888       0.192888    8[6-(6,8),64-(7,7,7,8,8,8,8,8)]
   172       1.268681       1.268681       1.268681    8[6-(6,8),27-(8,8,8)]
   173       6.154775       6.154775       6.154775    8[6-(6,8),64-(7,7,7,8,8,8,8,8)]
   174       5.124162       5.124162       5.124162    8[6-(6,8),27-(8,8,8)]
   175       9.250113       9.250113       9.250113    8[6-(6,8),64-(7,7,7,8,8,8,8,8)]
   176      11.356519      11.356519      11.356519    8[6-(6,8),27-(8,8,8)]
   177       7.413112       7.413112       7.413112    8[6-(6,8),64-(7,7,7,8,8,8,8,8)]
   178       6.337319       6.337319       6.337319    8[6-(6,8),27-(8,8,8)]
   179       9.057225       9.057225       9.057225    8[6-(6,8),64-(7,7,7,8,8,8,8,8)]
   180      10.087838      10.087838      10.087838    8[6-(6,8),27-(8,8,8)]
   181       5.961887       5.961887       5.961887    8[6-(6,8),64-(7,7,7,8,8,8,8,8)]
   182       3.855481       3.855481       3.855481    8[6-(6,8),27-(8,8,8)]
   183       7.798888       7.798888       7.798888    8[6-(6,8),64-(7,7,7,8,8,8,8,8)]
   184       8.874681       8.874681       8.874681    8[6-(6,8),27-(8,8,8)]
   185      -1.451225      -1.451225      -1.451225    8[6-(6,8),64-(7,7,7,8,8,8,8,8)]
   186      -2.481838      -2.481838      -2.481838    8[6-(6,8),27-(8,8,8)]
   187       1.644113       1.644113       1.644113    8[6-(6,8),64-(7,7,7,8,8,8,8,8)]
   188       3.750519       3.750519       3.750519    8[6-(6,8),27-(8,8,8)]
   189      -0.192888      -0.192888      -0.192888    8[6-(6,8),64-(7,7,7,8,8,8,8,8)]
   190      -1.268681      -1.268681      -1.268681    8[6-(6,8),27-(8,8,8)]
