# Supplementary material for: A collection of forcefield precursors for metal–organic frameworks
Source: RSC Adv. 2019 Nov 13;9(63):36492–507. doi: 10.1039/c9ra07327b (PMC9075174; doi:10.1039/c9ra07327b)
Supplement: RA-009-C9RA07327B-s2884 [file RA-009-C9RA07327B-s2884.txt]

XIPTAS_clean

7.666800    0.000000    0.000000
0.000000    9.873400    0.000000
-2.168360    0.000000    14.746431

     1       6.240157       6.240157       6.240157    62[8-(6),8-(6),8-(6),8-(6),8-(6),8-(6)]
     2       4.175863       4.175863       4.175863    62[8-(6),8-(6),8-(6),8-(6),8-(6),8-(6)]
     3      -0.741717      -0.741717      -0.741717    62[8-(6),8-(6),8-(6),8-(6),8-(6),8-(6)]
     4       1.322577       1.322577       1.322577    62[8-(6),8-(6),8-(6),8-(6),8-(6),8-(6)]
     5       2.580215       2.580215       2.580215    1[6-(6,7)]
     6       6.036315       6.036315       6.036315    1[6-(6,6)]
     7        4.22711        4.22711        4.22711    1[6-(6,7)]
     8       5.667445       5.667445       5.667445    1[6-(6,7)]
     9       4.379705       4.379705       4.379705    1[6-(6,6)]
    10        4.02055        4.02055        4.02055    1[6-(6,7)]
    11       2.918225       2.918225       2.918225    1[6-(6,7)]
    12      -0.537875      -0.537875      -0.537875    1[6-(6,6)]
    13        1.27133        1.27133        1.27133    1[6-(6,7)]
    14      -0.169005      -0.169005      -0.169005    1[6-(6,7)]
    15       1.118735       1.118735       1.118735    1[6-(6,6)]
    16        1.47789        1.47789        1.47789    1[6-(6,7)]
    17       2.988717       2.988717       2.988717    6[1-(0),6-(6,6),7-(6)]
    18       5.370472       5.370472       5.370472    6[6-(1,6),6-(1,7),6-(8,8)]
    19       5.932456       5.932456       5.932456    6[1-(0),6-(6,6),6-(6,6)]
    20       6.334628       6.334628       6.334628    6[6-(1,6),6-(1,7),6-(8,8)]
    21       3.943735       3.943735       3.943735    6[1-(0),6-(6,6),7-(6)]
    22       4.967378       4.967378       4.967378    6[6-(6,6),8-(62),8-(62)]
    23       6.984037       6.984037       6.984037    6[6-(6,6),8-(62),8-(62)]
    24       3.415545       3.415545       3.415545    6[6-(8,8),8-(62),8-(62)]
    25       5.258943       5.258943       5.258943    6[1-(0),6-(6,6),7-(6)]
    26       5.045548       5.045548       5.045548    6[6-(1,6),6-(1,7),6-(8,8)]
    27       4.483564       4.483564       4.483564    6[1-(0),6-(6,6),6-(6,6)]
    28       4.081392       4.081392       4.081392    6[6-(1,6),6-(1,7),6-(8,8)]
    29       4.303925       4.303925       4.303925    6[1-(0),6-(6,6),7-(6)]
    30       5.448642       5.448642       5.448642    6[6-(6,6),8-(62),8-(62)]
    31       3.431983       3.431983       3.431983    6[6-(6,6),8-(62),8-(62)]
    32      -0.666325      -0.666325      -0.666325    6[6-(8,8),8-(62),8-(62)]
    33       2.509723       2.509723       2.509723    6[1-(0),6-(6,6),7-(6)]
    34       0.127968       0.127968       0.127968    6[6-(1,6),6-(1,7),6-(8,8)]
    35      -0.434016      -0.434016      -0.434016    6[1-(0),6-(6,6),6-(6,6)]
    36       1.332172       1.332172       1.332172    6[6-(1,6),6-(1,7),6-(8,8)]
    37       1.554705       1.554705       1.554705    6[1-(0),6-(6,6),7-(6)]
    38       0.531062       0.531062       0.531062    6[6-(6,6),8-(62),8-(62)]
    39       0.682763       0.682763       0.682763    6[6-(6,6),8-(62),8-(62)]
    40       2.082895       2.082895       2.082895    6[6-(8,8),8-(62),8-(62)]
    41       0.239497       0.239497       0.239497    6[1-(0),6-(6,6),7-(6)]
    42       0.452892       0.452892       0.452892    6[6-(1,6),6-(1,7),6-(8,8)]
    43       1.014876       1.014876       1.014876    6[1-(0),6-(6,6),6-(6,6)]
    44       1.417048       1.417048       1.417048    6[6-(1,6),6-(1,7),6-(8,8)]
    45       1.194515       1.194515       1.194515    6[1-(0),6-(6,6),7-(6)]
    46       0.049798       0.049798       0.049798    6[6-(6,6),8-(62),8-(62)]
    47       2.066457       2.066457       2.066457    6[6-(6,6),8-(62),8-(62)]
    48       6.164765       6.164765       6.164765    6[6-(8,8),8-(62),8-(62)]
    49       3.334967       3.334967       3.334967    7[6-(1,6),6-(1,6)]
    50       4.912693       4.912693       4.912693    7[6-(1,6),6-(1,6)]
    51       2.163473       2.163473       2.163473    7[6-(1,6),6-(1,6)]
    52       0.585747       0.585747       0.585747    7[6-(1,6),6-(1,6)]
    53       4.788286       4.788286       4.788286    8[6-(6,8),62-(8,8,8,8,8)]
    54       4.839966       4.839966       4.839966    8[6-(6,8),62-(8,8,8,8,8)]
    55       5.461901       5.461901       5.461901    8[6-(6,8),62-(8,8,8,8,8)]
    56       6.828201       6.828201       6.828201    8[6-(6,8),62-(8,8,8,8,8)]
    57       3.991432       3.991432       3.991432    8[6-(6,8),62-(8,8,8,8,8)]
    58       2.231055       2.231055       2.231055    8[6-(6,8),62-(8,8,8,8,8)]
    59       5.627734       5.627734       5.627734    8[6-(6,8),62-(8,8,8,8,8)]
    60       5.576054       5.576054       5.576054    8[6-(6,8),62-(8,8,8,8,8)]
    61       2.785759       2.785759       2.785759    8[6-(6,8),62-(8,8,8,8,8)]
    62       3.587819       3.587819       3.587819    8[6-(6,8),62-(8,8,8,8,8)]
    63       6.424588       6.424588       6.424588    8[6-(6,8),62-(8,8,8,8,8)]
    64       0.518165       0.518165       0.518165    8[6-(6,8),62-(8,8,8,8,8)]
    65       0.710154       0.710154       0.710154    8[6-(6,8),62-(8,8,8,8,8)]
    66       0.658474       0.658474       0.658474    8[6-(6,8),62-(8,8,8,8,8)]
    67       0.036539       0.036539       0.036539    8[6-(6,8),62-(8,8,8,8,8)]
    68      -1.329761      -1.329761      -1.329761    8[6-(6,8),62-(8,8,8,8,8)]
    69       1.507008       1.507008       1.507008    8[6-(6,8),62-(8,8,8,8,8)]
    70       3.267385       3.267385       3.267385    8[6-(6,8),62-(8,8,8,8,8)]
    71      -0.129294      -0.129294      -0.129294    8[6-(6,8),62-(8,8,8,8,8)]
    72      -0.077614      -0.077614      -0.077614    8[6-(6,8),62-(8,8,8,8,8)]
    73       2.712681       2.712681       2.712681    8[6-(6,8),62-(8,8,8,8,8)]
    74       1.910621       1.910621       1.910621    8[6-(6,8),62-(8,8,8,8,8)]
    75      -0.926148      -0.926148      -0.926148    8[6-(6,8),62-(8,8,8,8,8)]
    76       4.980275       4.980275       4.980275    8[6-(6,8),62-(8,8,8,8,8)]
