# Supplementary material for: A collection of forcefield precursors for metal–organic frameworks
Source: RSC Adv. 2019 Nov 13;9(63):36492–507. doi: 10.1039/c9ra07327b (PMC9075174; doi:10.1039/c9ra07327b)
Supplement: RA-009-C9RA07327B-s2885 [file RA-009-C9RA07327B-s2885.txt]

XIPTEW_clean

7.600400    0.000000    0.000000
0.000000    9.807700    0.000000
-2.088545    0.000000    14.565524

     1       5.125062       5.125062       5.125062    67[8-(6),8-(6),8-(6),8-(6),8-(6),8-(6)]
     2        3.14272        3.14272        3.14272    67[8-(6),8-(6),8-(6),8-(6),8-(6),8-(6)]
     3       0.386793       0.386793       0.386793    67[8-(6),8-(6),8-(6),8-(6),8-(6),8-(6)]
     4       2.369135       2.369135       2.369135    67[8-(6),8-(6),8-(6),8-(6),8-(6),8-(6)]
     5       6.670717       6.670717       6.670717    1[6-(6,7)]
     6       3.319674       3.319674       3.319674    1[6-(6,6)]
     7       5.083175       5.083175       5.083175    1[6-(6,7)]
     8        3.68561        3.68561        3.68561    1[6-(6,7)]
     9       4.948108       4.948108       4.948108    1[6-(6,6)]
    10       5.273152       5.273152       5.273152    1[6-(6,7)]
    11      -1.158862      -1.158862      -1.158862    1[6-(6,7)]
    12       2.192181       2.192181       2.192181    1[6-(6,6)]
    13        0.42868        0.42868        0.42868    1[6-(6,7)]
    14       1.826245       1.826245       1.826245    1[6-(6,7)]
    15       0.563747       0.563747       0.563747    1[6-(6,6)]
    16       0.238703       0.238703       0.238703    1[6-(6,7)]
    17       6.285132       6.285132       6.285132    6[1-(0),6-(6,6),7-(6)]
    18       3.983621       3.983621       3.983621    6[6-(1,6),6-(1,7),6-(8,8)]
    19       3.424318       3.424318       3.424318    6[1-(0),6-(6,6),6-(6,6)]
    20       5.112847       5.112847       5.112847    6[6-(1,6),6-(1,7),6-(8,8)]
    21       5.342168       5.342168       5.342168    6[1-(0),6-(6,6),7-(6)]
    22        4.37379        4.37379        4.37379    6[6-(6,6),8-(67),8-(67)]
    23        4.48072        4.48072        4.48072    6[6-(6,6),8-(67),8-(67)]
    24       3.170771       3.170771       3.170771    6[6-(8,8),8-(67),8-(67)]
    25       4.071196       4.071196       4.071196    6[1-(0),6-(6,6),7-(6)]
    26       4.284162       4.284162       4.284162    6[6-(1,6),6-(1,7),6-(8,8)]
    27       4.843465       4.843465       4.843465    6[1-(0),6-(6,6),6-(6,6)]
    28        5.24348        5.24348        5.24348    6[6-(1,6),6-(1,7),6-(8,8)]
    29       5.014159       5.014159       5.014159    6[1-(0),6-(6,6),7-(6)]
    30       3.893992       3.893992       3.893992    6[6-(6,6),8-(67),8-(67)]
    31       5.875607       5.875607       5.875607    6[6-(6,6),8-(67),8-(67)]
    32       7.185556       7.185556       7.185556    6[6-(8,8),8-(67),8-(67)]
    33      -0.773277      -0.773277      -0.773277    6[1-(0),6-(6,6),7-(6)]
    34       1.528234       1.528234       1.528234    6[6-(1,6),6-(1,7),6-(8,8)]
    35       2.087537       2.087537       2.087537    6[1-(0),6-(6,6),6-(6,6)]
    36       2.487553       2.487553       2.487553    6[6-(1,6),6-(1,7),6-(8,8)]
    37       0.169687       0.169687       0.169687    6[1-(0),6-(6,6),7-(6)]
    38       1.138065       1.138065       1.138065    6[6-(6,6),8-(67),8-(67)]
    39        3.11968        3.11968        3.11968    6[6-(6,6),8-(67),8-(67)]
    40       2.341084       2.341084       2.341084    6[6-(8,8),8-(67),8-(67)]
    41       1.440659       1.440659       1.440659    6[1-(0),6-(6,6),7-(6)]
    42       1.227693       1.227693       1.227693    6[6-(1,6),6-(1,7),6-(8,8)]
    43        0.66839        0.66839        0.66839    6[1-(0),6-(6,6),6-(6,6)]
    44       0.268375       0.268375       0.268375    6[6-(1,6),6-(1,7),6-(8,8)]
    45       0.497696       0.497696       0.497696    6[1-(0),6-(6,6),7-(6)]
    46       1.617863       1.617863       1.617863    6[6-(6,6),8-(67),8-(67)]
    47      -0.363752      -0.363752      -0.363752    6[6-(6,6),8-(67),8-(67)]
    48      -1.673701      -1.673701      -1.673701    6[6-(8,8),8-(67),8-(67)]
    49       5.945478       5.945478       5.945478    7[6-(1,6),6-(1,6)]
    50       4.410849       4.410849       4.410849    7[6-(1,6),6-(1,6)]
    51      -0.433623      -0.433623      -0.433623    7[6-(1,6),6-(1,6)]
    52       1.101006       1.101006       1.101006    7[6-(1,6),6-(1,6)]
    53         4.5112         4.5112         4.5112    8[6-(6,8),67-(8,8,8,8,8)]
    54       4.550419       4.550419       4.550419    8[6-(6,8),67-(8,8,8,8,8)]
    55       2.570901       2.570901       2.570901    8[6-(6,8),67-(8,8,8,8,8)]
    56       3.799484       3.799484       3.799484    8[6-(6,8),67-(8,8,8,8,8)]
    57       4.352878       4.352878       4.352878    8[6-(6,8),67-(8,8,8,8,8)]
    58       2.595778       2.595778       2.595778    8[6-(6,8),67-(8,8,8,8,8)]
    59       3.756582       3.756582       3.756582    8[6-(6,8),67-(8,8,8,8,8)]
    60       3.717364       3.717364       3.717364    8[6-(6,8),67-(8,8,8,8,8)]
    61       5.696882       5.696882       5.696882    8[6-(6,8),67-(8,8,8,8,8)]
    62       6.556844       6.556844       6.556844    8[6-(6,8),67-(8,8,8,8,8)]
    63       6.003449       6.003449       6.003449    8[6-(6,8),67-(8,8,8,8,8)]
    64        0.16015        0.16015        0.16015    8[6-(6,8),67-(8,8,8,8,8)]
    65       1.000655       1.000655       1.000655    8[6-(6,8),67-(8,8,8,8,8)]
    66       0.961436       0.961436       0.961436    8[6-(6,8),67-(8,8,8,8,8)]
    67       2.940954       2.940954       2.940954    8[6-(6,8),67-(8,8,8,8,8)]
    68       1.712371       1.712371       1.712371    8[6-(6,8),67-(8,8,8,8,8)]
    69       1.158977       1.158977       1.158977    8[6-(6,8),67-(8,8,8,8,8)]
    70       2.916077       2.916077       2.916077    8[6-(6,8),67-(8,8,8,8,8)]
    71       1.755273       1.755273       1.755273    8[6-(6,8),67-(8,8,8,8,8)]
    72       1.794491       1.794491       1.794491    8[6-(6,8),67-(8,8,8,8,8)]
    73      -0.185027      -0.185027      -0.185027    8[6-(6,8),67-(8,8,8,8,8)]
    74      -1.044989      -1.044989      -1.044989    8[6-(6,8),67-(8,8,8,8,8)]
    75      -0.491594      -0.491594      -0.491594    8[6-(6,8),67-(8,8,8,8,8)]
    76       5.351705       5.351705       5.351705    8[6-(6,8),67-(8,8,8,8,8)]
