# Supplementary material for: A collection of forcefield precursors for metal–organic frameworks
Source: RSC Adv. 2019 Nov 13;9(63):36492–507. doi: 10.1039/c9ra07327b (PMC9075174; doi:10.1039/c9ra07327b)
Supplement: RA-009-C9RA07327B-s2886 [file RA-009-C9RA07327B-s2886.txt]

XIPTIA_clean

7.621600    0.000000    0.000000
0.000000    9.833000    0.000000
-2.103193    0.000000    14.611407

     1       4.190674       4.190674       4.190674    66[8-(6),8-(6),8-(6),8-(6),8-(6),8-(6)]
     2       6.190129       6.190129       6.190129    66[8-(6),8-(6),8-(6),8-(6),8-(6),8-(6)]
     3       1.327733       1.327733       1.327733    66[8-(6),8-(6),8-(6),8-(6),8-(6),8-(6)]
     4      -0.671722      -0.671722      -0.671722    66[8-(6),8-(6),8-(6),8-(6),8-(6),8-(6)]
     5       4.279334       4.279334       4.279334    1[6-(6,7)]
     6       6.018422       6.018422       6.018422    1[6-(6,6)]
     7       2.628885       2.628885       2.628885    1[6-(6,7)]
     8       3.998276       3.998276       3.998276    1[6-(6,7)]
     9       4.362381       4.362381       4.362381    1[6-(6,6)]
    10       5.648725       5.648725       5.648725    1[6-(6,7)]
    11       1.239073       1.239073       1.239073    1[6-(6,7)]
    12      -0.500015      -0.500015      -0.500015    1[6-(6,6)]
    13       2.889522       2.889522       2.889522    1[6-(6,7)]
    14       1.520131       1.520131       1.520131    1[6-(6,7)]
    15       1.156026       1.156026       1.156026    1[6-(6,6)]
    16      -0.130318      -0.130318      -0.130318    1[6-(6,7)]
    17       3.983684       3.983684       3.983684    6[1-(0),6-(6,6),7-(6)]
    18       6.305298       6.305298       6.305298    6[6-(1,6),6-(1,7),6-(8,8)]
    19       5.907422       5.907422       5.907422    6[1-(0),6-(6,6),6-(6,6)]
    20       5.334754       5.334754       5.334754    6[6-(1,6),6-(1,7),6-(8,8)]
    21       3.026362       3.026362       3.026362    6[1-(0),6-(6,6),7-(6)]
    22       6.951713       6.951713       6.951713    6[6-(6,6),8-(66),8-(66)]
    23        4.95183        4.95183        4.95183    6[6-(6,6),8-(66),8-(66)]
    24       3.402571       3.402571       3.402571    6[6-(8,8),8-(66),8-(66)]
    25       4.293926       4.293926       4.293926    6[1-(0),6-(6,6),7-(6)]
    26       4.075506       4.075506       4.075506    6[6-(1,6),6-(1,7),6-(8,8)]
    27       4.473382       4.473382       4.473382    6[1-(0),6-(6,6),6-(6,6)]
    28       5.046049       5.046049       5.046049    6[6-(1,6),6-(1,7),6-(8,8)]
    29       5.251248       5.251248       5.251248    6[1-(0),6-(6,6),7-(6)]
    30        3.42909        3.42909        3.42909    6[6-(6,6),8-(66),8-(66)]
    31       5.428974       5.428974       5.428974    6[6-(6,6),8-(66),8-(66)]
    32      -0.643367      -0.643367      -0.643367    6[6-(8,8),8-(66),8-(66)]
    33       1.534723       1.534723       1.534723    6[1-(0),6-(6,6),7-(6)]
    34       1.316302       1.316302       1.316302    6[6-(1,6),6-(1,7),6-(8,8)]
    35      -0.389015      -0.389015      -0.389015    6[1-(0),6-(6,6),6-(6,6)]
    36       0.183653       0.183653       0.183653    6[6-(1,6),6-(1,7),6-(8,8)]
    37       2.492045       2.492045       2.492045    6[1-(0),6-(6,6),7-(6)]
    38       0.669887       0.669887       0.669887    6[6-(6,6),8-(66),8-(66)]
    39       0.566577       0.566577       0.566577    6[6-(6,6),8-(66),8-(66)]
    40       2.115836       2.115836       2.115836    6[6-(8,8),8-(66),8-(66)]
    41       1.224481       1.224481       1.224481    6[1-(0),6-(6,6),7-(6)]
    42       1.442901       1.442901       1.442901    6[6-(1,6),6-(1,7),6-(8,8)]
    43       1.045025       1.045025       1.045025    6[1-(0),6-(6,6),6-(6,6)]
    44       0.472358       0.472358       0.472358    6[6-(1,6),6-(1,7),6-(8,8)]
    45       0.267159       0.267159       0.267159    6[1-(0),6-(6,6),7-(6)]
    46       2.089317       2.089317       2.089317    6[6-(6,6),8-(66),8-(66)]
    47       0.089433       0.089433       0.089433    6[6-(6,6),8-(66),8-(66)]
    48       6.161774       6.161774       6.161774    6[6-(8,8),8-(66),8-(66)]
    49       3.367784       3.367784       3.367784    7[6-(1,6),6-(1,6)]
    50       4.909826       4.909826       4.909826    7[6-(1,6),6-(1,6)]
    51       2.150623       2.150623       2.150623    7[6-(1,6),6-(1,6)]
    52       0.608581       0.608581       0.608581    7[6-(1,6),6-(1,6)]
    53       5.512382       5.512382       5.512382    8[6-(6,8),66-(8,8,8,8,8)]
    54       6.761047       6.761047       6.761047    8[6-(6,8),66-(8,8,8,8,8)]
    55       4.815379       4.815379       4.815379    8[6-(6,8),66-(8,8,8,8,8)]
    56       4.772283       4.772283       4.772283    8[6-(6,8),66-(8,8,8,8,8)]
    57        3.97364        3.97364        3.97364    8[6-(6,8),66-(8,8,8,8,8)]
    58       2.210802       2.210802       2.210802    8[6-(6,8),66-(8,8,8,8,8)]
    59       2.765228       2.765228       2.765228    8[6-(6,8),66-(8,8,8,8,8)]
    60       3.619757       3.619757       3.619757    8[6-(6,8),66-(8,8,8,8,8)]
    61       5.565425       5.565425       5.565425    8[6-(6,8),66-(8,8,8,8,8)]
    62       5.608521       5.608521       5.608521    8[6-(6,8),66-(8,8,8,8,8)]
    63       6.407164       6.407164       6.407164    8[6-(6,8),66-(8,8,8,8,8)]
    64       0.548402       0.548402       0.548402    8[6-(6,8),66-(8,8,8,8,8)]
    65       0.006025       0.006025       0.006025    8[6-(6,8),66-(8,8,8,8,8)]
    66       -1.24264       -1.24264       -1.24264    8[6-(6,8),66-(8,8,8,8,8)]
    67       0.703028       0.703028       0.703028    8[6-(6,8),66-(8,8,8,8,8)]
    68       0.746124       0.746124       0.746124    8[6-(6,8),66-(8,8,8,8,8)]
    69       1.544767       1.544767       1.544767    8[6-(6,8),66-(8,8,8,8,8)]
    70       3.307605       3.307605       3.307605    8[6-(6,8),66-(8,8,8,8,8)]
    71       2.753179       2.753179       2.753179    8[6-(6,8),66-(8,8,8,8,8)]
    72        1.89865        1.89865        1.89865    8[6-(6,8),66-(8,8,8,8,8)]
    73      -0.047018      -0.047018      -0.047018    8[6-(6,8),66-(8,8,8,8,8)]
    74      -0.090114      -0.090114      -0.090114    8[6-(6,8),66-(8,8,8,8,8)]
    75      -0.888757      -0.888757      -0.888757    8[6-(6,8),66-(8,8,8,8,8)]
    76       4.970005       4.970005       4.970005    8[6-(6,8),66-(8,8,8,8,8)]
