# Supplementary material for: A collection of forcefield precursors for metal–organic frameworks
Source: RSC Adv. 2019 Nov 13;9(63):36492–507. doi: 10.1039/c9ra07327b (PMC9075174; doi:10.1039/c9ra07327b)
Supplement: RA-009-C9RA07327B-s2887 [file RA-009-C9RA07327B-s2887.txt]

XISVUR_clean

14.466900    0.000000    0.000000
0.000000    17.046000    0.000000
0.000000    0.000000    18.020000

     1      12.245363      12.245363      12.245363    30[8-(30,30),8-(6),8-(6),8-(6)]
     2       0.781068       0.781068       0.781068    30[8-(30,30),8-(30,30),8-(6),8-(6)]
     3       2.221537       2.221537       2.221537    30[8-(30,30),8-(6),8-(6),8-(6)]
     4      13.685832      13.685832      13.685832    30[8-(30,30),8-(30,30),8-(6),8-(6)]
     5       2.221537       2.221537       2.221537    30[8-(30,30),8-(6),8-(6),8-(6)]
     6      13.685832      13.685832      13.685832    30[8-(30,30),8-(30,30),8-(6),8-(6)]
     7      12.245363      12.245363      12.245363    30[8-(30,30),8-(6),8-(6),8-(6)]
     8       0.781068       0.781068       0.781068    30[8-(30,30),8-(30,30),8-(6),8-(6)]
     9       9.454987       9.454987       9.454987    30[8-(30,30),8-(6),8-(6),8-(6)]
    10       6.452382       6.452382       6.452382    30[8-(30,30),8-(30,30),8-(6),8-(6)]
    11       5.011913       5.011913       5.011913    30[8-(30,30),8-(6),8-(6),8-(6)]
    12       8.014518       8.014518       8.014518    30[8-(30,30),8-(30,30),8-(6),8-(6)]
    13       5.011913       5.011913       5.011913    30[8-(30,30),8-(6),8-(6),8-(6)]
    14       8.014518       8.014518       8.014518    30[8-(30,30),8-(30,30),8-(6),8-(6)]
    15       9.454987       9.454987       9.454987    30[8-(30,30),8-(6),8-(6),8-(6)]
    16       6.452382       6.452382       6.452382    30[8-(30,30),8-(30,30),8-(6),8-(6)]
    17       1.929884       1.929884       1.929884    1[6-(6,6)]
    18       2.369678       2.369678       2.369678    1[6-(6,6)]
    19      13.151859      13.151859      13.151859    1[6-(6,6)]
    20      12.693258      12.693258      12.693258    1[6-(6,6)]
    21       8.373442       8.373442       8.373442    1[6-(6,6)]
    22       8.146311       8.146311       8.146311    1[6-(6,6)]
    23      12.537016      12.537016      12.537016    1[6-(6,6)]
    24      12.097222      12.097222      12.097222    1[6-(6,6)]
    25       1.315041       1.315041       1.315041    1[6-(6,6)]
    26       1.773642       1.773642       1.773642    1[6-(6,6)]
    27       6.093458       6.093458       6.093458    1[6-(6,6)]
    28       6.320589       6.320589       6.320589    1[6-(6,6)]
    29      12.537016      12.537016      12.537016    1[6-(6,6)]
    30      12.097222      12.097222      12.097222    1[6-(6,6)]
    31       1.315041       1.315041       1.315041    1[6-(6,6)]
    32       1.773642       1.773642       1.773642    1[6-(6,6)]
    33       6.093458       6.093458       6.093458    1[6-(6,6)]
    34       6.320589       6.320589       6.320589    1[6-(6,6)]
    35       1.929884       1.929884       1.929884    1[6-(6,6)]
    36       2.369678       2.369678       2.369678    1[6-(6,6)]
    37      13.151859      13.151859      13.151859    1[6-(6,6)]
    38      12.693258      12.693258      12.693258    1[6-(6,6)]
    39       8.373442       8.373442       8.373442    1[6-(6,6)]
    40       8.146311       8.146311       8.146311    1[6-(6,6)]
    41       5.303566       5.303566       5.303566    1[6-(6,6)]
    42       4.863772       4.863772       4.863772    1[6-(6,6)]
    43       8.548491       8.548491       8.548491    1[6-(6,6)]
    44       9.007092       9.007092       9.007092    1[6-(6,6)]
    45      13.326908      13.326908      13.326908    1[6-(6,6)]
    46      13.554039      13.554039      13.554039    1[6-(6,6)]
    47       9.163334       9.163334       9.163334    1[6-(6,6)]
    48       9.603128       9.603128       9.603128    1[6-(6,6)]
    49       5.918409       5.918409       5.918409    1[6-(6,6)]
    50       5.459808       5.459808       5.459808    1[6-(6,6)]
    51       1.139992       1.139992       1.139992    1[6-(6,6)]
    52       0.912861       0.912861       0.912861    1[6-(6,6)]
    53       9.163334       9.163334       9.163334    1[6-(6,6)]
    54       9.603128       9.603128       9.603128    1[6-(6,6)]
    55       5.918409       5.918409       5.918409    1[6-(6,6)]
    56       5.459808       5.459808       5.459808    1[6-(6,6)]
    57       1.139992       1.139992       1.139992    1[6-(6,6)]
    58       0.912861       0.912861       0.912861    1[6-(6,6)]
    59       5.303566       5.303566       5.303566    1[6-(6,6)]
    60       4.863772       4.863772       4.863772    1[6-(6,6)]
    61       8.548491       8.548491       8.548491    1[6-(6,6)]
    62       9.007092       9.007092       9.007092    1[6-(6,6)]
    63      13.326908      13.326908      13.326908    1[6-(6,6)]
    64      13.554039      13.554039      13.554039    1[6-(6,6)]
    65      14.189136      14.189136      14.189136    6[6-(6,6),8-(30),8-(30)]
    66       0.023147       0.023147       0.023147    6[6-(1,6),6-(1,6),6-(8,8)]
    67         1.2673         1.2673         1.2673    6[1-(0),6-(1,6),6-(6,6)]
    68       1.529151       1.529151       1.529151    6[1-(0),6-(1,6),6-(6,6)]
    69       0.555529       0.555529       0.555529    6[6-(1,6),6-(1,6),6-(8,8)]
    70      13.807209      13.807209      13.807209    6[1-(0),6-(1,6),6-(6,6)]
    71      13.526552      13.526552      13.526552    6[1-(0),6-(1,6),6-(6,6)]
    72       0.768192       0.768192       0.768192    6[6-(6,6),8-(30),8-(30)]
    73       9.856299       9.856299       9.856299    6[6-(6,6),8-(0),8-(30)]
    74       8.489177       8.489177       8.489177    6[6-(1,6),6-(1,6),6-(8,8)]
    75       7.919181       7.919181       7.919181    6[1-(0),6-(1,6),6-(6,6)]
    76       7.778852       7.778852       7.778852    6[1-(0),6-(1,6),6-(6,6)]
    77       0.277764       0.277764       0.277764    6[6-(6,6),8-(30),8-(30)]
    78      -0.023147      -0.023147      -0.023147    6[6-(1,6),6-(1,6),6-(8,8)]
    79        13.1996        13.1996        13.1996    6[1-(0),6-(1,6),6-(6,6)]
    80      12.937749      12.937749      12.937749    6[1-(0),6-(1,6),6-(6,6)]
    81      13.911371      13.911371      13.911371    6[6-(1,6),6-(1,6),6-(8,8)]
    82       0.659691       0.659691       0.659691    6[1-(0),6-(1,6),6-(6,6)]
    83       0.940349       0.940349       0.940349    6[1-(0),6-(1,6),6-(6,6)]
    84      13.698708      13.698708      13.698708    6[6-(6,6),8-(30),8-(30)]
    85       4.610601       4.610601       4.610601    6[6-(6,6),8-(0),8-(30)]
    86       5.977723       5.977723       5.977723    6[6-(1,6),6-(1,6),6-(8,8)]
    87       6.547719       6.547719       6.547719    6[1-(0),6-(1,6),6-(6,6)]
    88       6.688048       6.688048       6.688048    6[1-(0),6-(1,6),6-(6,6)]
    89       0.277764       0.277764       0.277764    6[6-(6,6),8-(30),8-(30)]
    90      -0.023147      -0.023147      -0.023147    6[6-(1,6),6-(1,6),6-(8,8)]
    91        13.1996        13.1996        13.1996    6[1-(0),6-(1,6),6-(6,6)]
    92      12.937749      12.937749      12.937749    6[1-(0),6-(1,6),6-(6,6)]
    93      13.911371      13.911371      13.911371    6[6-(1,6),6-(1,6),6-(8,8)]
    94       0.659691       0.659691       0.659691    6[1-(0),6-(1,6),6-(6,6)]
    95       0.940349       0.940349       0.940349    6[1-(0),6-(1,6),6-(6,6)]
    96      13.698708      13.698708      13.698708    6[6-(6,6),8-(30),8-(30)]
    97       4.610601       4.610601       4.610601    6[6-(6,6),8-(0),8-(30)]
    98       5.977723       5.977723       5.977723    6[6-(1,6),6-(1,6),6-(8,8)]
    99       6.547719       6.547719       6.547719    6[1-(0),6-(1,6),6-(6,6)]
   100       6.688048       6.688048       6.688048    6[1-(0),6-(1,6),6-(6,6)]
   101      14.189136      14.189136      14.189136    6[6-(6,6),8-(30),8-(30)]
   102       0.023147       0.023147       0.023147    6[6-(1,6),6-(1,6),6-(8,8)]
   103         1.2673         1.2673         1.2673    6[1-(0),6-(1,6),6-(6,6)]
   104       1.529151       1.529151       1.529151    6[1-(0),6-(1,6),6-(6,6)]
   105       0.555529       0.555529       0.555529    6[6-(1,6),6-(1,6),6-(8,8)]
   106      13.807209      13.807209      13.807209    6[1-(0),6-(1,6),6-(6,6)]
   107      13.526552      13.526552      13.526552    6[1-(0),6-(1,6),6-(6,6)]
   108       0.768192       0.768192       0.768192    6[6-(6,6),8-(30),8-(30)]
   109       9.856299       9.856299       9.856299    6[6-(6,6),8-(0),8-(30)]
   110       8.489177       8.489177       8.489177    6[6-(1,6),6-(1,6),6-(8,8)]
   111       7.919181       7.919181       7.919181    6[1-(0),6-(1,6),6-(6,6)]
   112       7.778852       7.778852       7.778852    6[1-(0),6-(1,6),6-(6,6)]
   113       7.511214       7.511214       7.511214    6[6-(6,6),8-(30),8-(30)]
   114       7.210303       7.210303       7.210303    6[6-(1,6),6-(1,6),6-(8,8)]
   115        5.96615        5.96615        5.96615    6[1-(0),6-(1,6),6-(6,6)]
   116       5.704299       5.704299       5.704299    6[1-(0),6-(1,6),6-(6,6)]
   117       6.677921       6.677921       6.677921    6[6-(1,6),6-(1,6),6-(8,8)]
   118       7.893141       7.893141       7.893141    6[1-(0),6-(1,6),6-(6,6)]
   119       8.173799       8.173799       8.173799    6[1-(0),6-(1,6),6-(6,6)]
   120       6.465258       6.465258       6.465258    6[6-(6,6),8-(30),8-(30)]
   121      11.844051      11.844051      11.844051    6[6-(6,6),8-(0),8-(30)]
   122      13.211173      13.211173      13.211173    6[6-(1,6),6-(1,6),6-(8,8)]
   123      13.781169      13.781169      13.781169    6[1-(0),6-(1,6),6-(6,6)]
   124      13.921498      13.921498      13.921498    6[1-(0),6-(1,6),6-(6,6)]
   125       6.955686       6.955686       6.955686    6[6-(6,6),8-(30),8-(30)]
   126       7.256597       7.256597       7.256597    6[6-(1,6),6-(1,6),6-(8,8)]
   127        8.50075        8.50075        8.50075    6[1-(0),6-(1,6),6-(6,6)]
   128       8.762601       8.762601       8.762601    6[1-(0),6-(1,6),6-(6,6)]
   129       7.788979       7.788979       7.788979    6[6-(1,6),6-(1,6),6-(8,8)]
   130       6.573759       6.573759       6.573759    6[1-(0),6-(1,6),6-(6,6)]
   131       6.293102       6.293102       6.293102    6[1-(0),6-(1,6),6-(6,6)]
   132       8.001642       8.001642       8.001642    6[6-(6,6),8-(30),8-(30)]
   133       2.622849       2.622849       2.622849    6[6-(6,6),8-(0),8-(30)]
   134       1.255727       1.255727       1.255727    6[6-(1,6),6-(1,6),6-(8,8)]
   135       0.685731       0.685731       0.685731    6[1-(0),6-(1,6),6-(6,6)]
   136       0.545402       0.545402       0.545402    6[1-(0),6-(1,6),6-(6,6)]
   137       6.955686       6.955686       6.955686    6[6-(6,6),8-(30),8-(30)]
   138       7.256597       7.256597       7.256597    6[6-(1,6),6-(1,6),6-(8,8)]
   139        8.50075        8.50075        8.50075    6[1-(0),6-(1,6),6-(6,6)]
   140       8.762601       8.762601       8.762601    6[1-(0),6-(1,6),6-(6,6)]
   141       7.788979       7.788979       7.788979    6[6-(1,6),6-(1,6),6-(8,8)]
   142       6.573759       6.573759       6.573759    6[1-(0),6-(1,6),6-(6,6)]
   143       6.293102       6.293102       6.293102    6[1-(0),6-(1,6),6-(6,6)]
   144       8.001642       8.001642       8.001642    6[6-(6,6),8-(30),8-(30)]
   145       2.622849       2.622849       2.622849    6[6-(6,6),8-(0),8-(30)]
   146       1.255727       1.255727       1.255727    6[6-(1,6),6-(1,6),6-(8,8)]
   147       0.685731       0.685731       0.685731    6[1-(0),6-(1,6),6-(6,6)]
   148       0.545402       0.545402       0.545402    6[1-(0),6-(1,6),6-(6,6)]
   149       7.511214       7.511214       7.511214    6[6-(6,6),8-(30),8-(30)]
   150       7.210303       7.210303       7.210303    6[6-(1,6),6-(1,6),6-(8,8)]
   151        5.96615        5.96615        5.96615    6[1-(0),6-(1,6),6-(6,6)]
   152       5.704299       5.704299       5.704299    6[1-(0),6-(1,6),6-(6,6)]
   153       6.677921       6.677921       6.677921    6[6-(1,6),6-(1,6),6-(8,8)]
   154       7.893141       7.893141       7.893141    6[1-(0),6-(1,6),6-(6,6)]
   155       8.173799       8.173799       8.173799    6[1-(0),6-(1,6),6-(6,6)]
   156       6.465258       6.465258       6.465258    6[6-(6,6),8-(30),8-(30)]
   157      11.844051      11.844051      11.844051    6[6-(6,6),8-(0),8-(30)]
   158      13.211173      13.211173      13.211173    6[6-(1,6),6-(1,6),6-(8,8)]
   159      13.781169      13.781169      13.781169    6[1-(0),6-(1,6),6-(6,6)]
   160      13.921498      13.921498      13.921498    6[1-(0),6-(1,6),6-(6,6)]
   161      13.280614      13.280614      13.280614    8[30-(8,8,8),30-(8,8,8),30-(8,8,8)]
   162      12.991276      12.991276      12.991276    8[6-(6,8),30-(8,8,8)]
   163       0.640884       0.640884       0.640884    8[6-(6,8),30-(8,8,8)]
   164      14.291851      14.291851      14.291851    8[6-(6,8),30-(8,8,8)]
   165       1.947245       1.947245       1.947245    8[6-(6,8),30-(8,8,8)]
   166      10.414721      10.414721      10.414721    8[6-(6,8),30-(8,8,8)]
   167      10.374214      10.374214      10.374214    8[6-(6,8)]
   168       1.186286       1.186286       1.186286    8[30-(8,8,8),30-(8,8,8),30-(8,8,8)]
   169       1.475624       1.475624       1.475624    8[6-(6,8),30-(8,8,8)]
   170      13.826016      13.826016      13.826016    8[6-(6,8),30-(8,8,8)]
   171       0.175049       0.175049       0.175049    8[6-(6,8),30-(8,8,8)]
   172      12.519655      12.519655      12.519655    8[6-(6,8),30-(8,8,8)]
   173       4.052179       4.052179       4.052179    8[6-(6,8),30-(8,8,8)]
   174       4.092686       4.092686       4.092686    8[6-(6,8)]
   175       1.186286       1.186286       1.186286    8[30-(8,8,8),30-(8,8,8),30-(8,8,8)]
   176       1.475624       1.475624       1.475624    8[6-(6,8),30-(8,8,8)]
   177      13.826016      13.826016      13.826016    8[6-(6,8),30-(8,8,8)]
   178       0.175049       0.175049       0.175049    8[6-(6,8),30-(8,8,8)]
   179      12.519655      12.519655      12.519655    8[6-(6,8),30-(8,8,8)]
   180       4.052179       4.052179       4.052179    8[6-(6,8),30-(8,8,8)]
   181       4.092686       4.092686       4.092686    8[6-(6,8)]
   182      13.280614      13.280614      13.280614    8[30-(8,8,8),30-(8,8,8),30-(8,8,8)]
   183      12.991276      12.991276      12.991276    8[6-(6,8),30-(8,8,8)]
   184       0.640884       0.640884       0.640884    8[6-(6,8),30-(8,8,8)]
   185      14.291851      14.291851      14.291851    8[6-(6,8),30-(8,8,8)]
   186       1.947245       1.947245       1.947245    8[6-(6,8),30-(8,8,8)]
   187      10.414721      10.414721      10.414721    8[6-(6,8),30-(8,8,8)]
   188      10.374214      10.374214      10.374214    8[6-(6,8)]
   189       8.419736       8.419736       8.419736    8[30-(8,8,8),30-(8,8,8),30-(8,8,8)]
   190       8.709074       8.709074       8.709074    8[6-(6,8),30-(8,8,8)]
   191       6.592566       6.592566       6.592566    8[6-(6,8),30-(8,8,8)]
   192       7.408499       7.408499       7.408499    8[6-(6,8),30-(8,8,8)]
   193       5.286205       5.286205       5.286205    8[6-(6,8),30-(8,8,8)]
   194      11.285629      11.285629      11.285629    8[6-(6,8),30-(8,8,8)]
   195      11.326136      11.326136      11.326136    8[6-(6,8)]
   196       6.047164       6.047164       6.047164    8[30-(8,8,8),30-(8,8,8),30-(8,8,8)]
   197       5.757826       5.757826       5.757826    8[6-(6,8),30-(8,8,8)]
   198       7.874334       7.874334       7.874334    8[6-(6,8),30-(8,8,8)]
   199       7.058401       7.058401       7.058401    8[6-(6,8),30-(8,8,8)]
   200       9.180695       9.180695       9.180695    8[6-(6,8),30-(8,8,8)]
   201       3.181271       3.181271       3.181271    8[6-(6,8),30-(8,8,8)]
   202       3.140764       3.140764       3.140764    8[6-(6,8)]
   203       6.047164       6.047164       6.047164    8[30-(8,8,8),30-(8,8,8),30-(8,8,8)]
   204       5.757826       5.757826       5.757826    8[6-(6,8),30-(8,8,8)]
   205       7.874334       7.874334       7.874334    8[6-(6,8),30-(8,8,8)]
   206       7.058401       7.058401       7.058401    8[6-(6,8),30-(8,8,8)]
   207       9.180695       9.180695       9.180695    8[6-(6,8),30-(8,8,8)]
   208       3.181271       3.181271       3.181271    8[6-(6,8),30-(8,8,8)]
   209       3.140764       3.140764       3.140764    8[6-(6,8)]
   210       8.419736       8.419736       8.419736    8[30-(8,8,8),30-(8,8,8),30-(8,8,8)]
   211       8.709074       8.709074       8.709074    8[6-(6,8),30-(8,8,8)]
   212       6.592566       6.592566       6.592566    8[6-(6,8),30-(8,8,8)]
   213       7.408499       7.408499       7.408499    8[6-(6,8),30-(8,8,8)]
   214       5.286205       5.286205       5.286205    8[6-(6,8),30-(8,8,8)]
   215      11.285629      11.285629      11.285629    8[6-(6,8),30-(8,8,8)]
   216      11.326136      11.326136      11.326136    8[6-(6,8)]
