# Supplementary material for: A collection of forcefield precursors for metal–organic frameworks
Source: RSC Adv. 2019 Nov 13;9(63):36492–507. doi: 10.1039/c9ra07327b (PMC9075174; doi:10.1039/c9ra07327b)
Supplement: RA-009-C9RA07327B-s2888 [file RA-009-C9RA07327B-s2888.txt]

XITYOP_clean

18.453000    0.000000    0.000000
9.226500    15.980767    0.000000
9.226516    5.326932    25.658684

     1      18.622227      18.622227      18.622227    29[8-(6),8-(6),8-(6),8-(6)]
     2      23.644764      23.644764      23.644764    29[8-(6),8-(6),8-(6),8-(6)]
     3      13.092047      13.092047      13.092047    29[8-(6),8-(6),8-(6),8-(6)]
     4      14.418263      14.418263      14.418263    29[8-(6),8-(6),8-(6),8-(6)]
     5      22.318546      22.318546      22.318546    29[8-(6),8-(6),8-(6),8-(6)]
     6      18.622225      18.622225      18.622225    29[8-(6),8-(6),8-(6),8-(6)]
     7      18.283789      18.283789      18.283789    29[8-(6),8-(6),8-(6),8-(6)]
     8      13.261252      13.261252      13.261252    29[8-(6),8-(6),8-(6),8-(6)]
     9      23.813969      23.813969      23.813969    29[8-(6),8-(6),8-(6),8-(6)]
    10      22.487753      22.487753      22.487753    29[8-(6),8-(6),8-(6),8-(6)]
    11       14.58747       14.58747       14.58747    29[8-(6),8-(6),8-(6),8-(6)]
    12      18.283791      18.283791      18.283791    29[8-(6),8-(6),8-(6),8-(6)]
    13      13.583267      13.583267      13.583267    1[6-(6,6)]
    14       15.76718       15.76718       15.76718    1[6-(6,6)]
    15      15.669377      15.669377      15.669377    1[6-(6,6)]
    16      30.598779      30.598779      30.598779    1[6-(6,6)]
    17      16.803317      16.803317      16.803317    1[6-(6,6)]
    18      28.449927      28.449927      28.449927    1[6-(6,6)]
    19       9.108401       9.108401       9.108401    1[6-(6,6)]
    20      21.436864      21.436864      21.436864    1[6-(6,6)]
    21      23.272015      23.272015      23.272015    1[6-(6,6)]
    22      21.347365      21.347365      21.347365    1[6-(6,6)]
    23      24.228803      24.228803      24.228803    1[6-(6,6)]
    24      20.978308      20.978308      20.978308    1[6-(6,6)]
    25      25.739182      25.739182      25.739182    1[6-(6,6)]
    26      10.728574      10.728574      10.728574    1[6-(6,6)]
    27      20.338911      20.338911      20.338911    1[6-(6,6)]
    28      16.319847      16.319847      16.319847    1[6-(6,6)]
    29      18.342294      18.342294      18.342294    1[6-(6,6)]
    30      28.210961      28.210961      28.210961    1[6-(6,6)]
    31       17.57742       17.57742       17.57742    1[6-(6,6)]
    32      28.849435      28.849435      28.849435    1[6-(6,6)]
    33       7.842525       7.842525       7.842525    1[6-(6,6)]
    34       21.43686       21.43686       21.43686    1[6-(6,6)]
    35      14.045511      14.045511      14.045511    1[6-(6,6)]
    36      21.347365      21.347365      21.347365    1[6-(6,6)]
    37      24.228799      24.228799      24.228799    1[6-(6,6)]
    38      11.751802      11.751802      11.751802    1[6-(6,6)]
    39      25.739177      25.739177      25.739177    1[6-(6,6)]
    40      10.728582      10.728582      10.728582    1[6-(6,6)]
    41      11.112406      11.112406      11.112406    1[6-(6,6)]
    42      25.546343      25.546343      25.546343    1[6-(6,6)]
    43      27.568794      27.568794      27.568794    1[6-(6,6)]
    44      28.210956      28.210956      28.210956    1[6-(6,6)]
    45       8.350914       8.350914       8.350914    1[6-(6,6)]
    46       28.84943       28.84943       28.84943    1[6-(6,6)]
    47       7.842533       7.842533       7.842533    1[6-(6,6)]
    48      22.809763      22.809763      22.809763    1[6-(6,6)]
    49      15.767176      15.767176      15.767176    1[6-(6,6)]
    50      34.122377      34.122377      34.122377    1[6-(6,6)]
    51      30.598774      30.598774      30.598774    1[6-(6,6)]
    52       7.576811       7.576811       7.576811    1[6-(6,6)]
    53      28.449922      28.449922      28.449922    1[6-(6,6)]
    54       9.108409       9.108409       9.108409    1[6-(6,6)]
    55      23.322749      23.322749      23.322749    1[6-(6,6)]
    56      21.138836      21.138836      21.138836    1[6-(6,6)]
    57      21.236639      21.236639      21.236639    1[6-(6,6)]
    58       6.307237       6.307237       6.307237    1[6-(6,6)]
    59      20.102699      20.102699      20.102699    1[6-(6,6)]
    60       8.456089       8.456089       8.456089    1[6-(6,6)]
    61      27.797615      27.797615      27.797615    1[6-(6,6)]
    62      15.469152      15.469152      15.469152    1[6-(6,6)]
    63      13.634001      13.634001      13.634001    1[6-(6,6)]
    64      15.558651      15.558651      15.558651    1[6-(6,6)]
    65      12.677213      12.677213      12.677213    1[6-(6,6)]
    66      15.927708      15.927708      15.927708    1[6-(6,6)]
    67      11.166834      11.166834      11.166834    1[6-(6,6)]
    68      26.177442      26.177442      26.177442    1[6-(6,6)]
    69      16.567105      16.567105      16.567105    1[6-(6,6)]
    70      20.586169      20.586169      20.586169    1[6-(6,6)]
    71      18.563722      18.563722      18.563722    1[6-(6,6)]
    72       8.695055       8.695055       8.695055    1[6-(6,6)]
    73      19.328596      19.328596      19.328596    1[6-(6,6)]
    74       8.056581       8.056581       8.056581    1[6-(6,6)]
    75      29.063491      29.063491      29.063491    1[6-(6,6)]
    76      15.469156      15.469156      15.469156    1[6-(6,6)]
    77      22.860505      22.860505      22.860505    1[6-(6,6)]
    78      15.558651      15.558651      15.558651    1[6-(6,6)]
    79      12.677217      12.677217      12.677217    1[6-(6,6)]
    80      25.154214      25.154214      25.154214    1[6-(6,6)]
    81      11.166839      11.166839      11.166839    1[6-(6,6)]
    82      26.177434      26.177434      26.177434    1[6-(6,6)]
    83       25.79361       25.79361       25.79361    1[6-(6,6)]
    84      11.359673      11.359673      11.359673    1[6-(6,6)]
    85       9.337222       9.337222       9.337222    1[6-(6,6)]
    86        8.69506        8.69506        8.69506    1[6-(6,6)]
    87      28.555102      28.555102      28.555102    1[6-(6,6)]
    88       8.056586       8.056586       8.056586    1[6-(6,6)]
    89      29.063483      29.063483      29.063483    1[6-(6,6)]
    90      14.096253      14.096253      14.096253    1[6-(6,6)]
    91       21.13884       21.13884       21.13884    1[6-(6,6)]
    92       2.783639       2.783639       2.783639    1[6-(6,6)]
    93       6.307242       6.307242       6.307242    1[6-(6,6)]
    94      29.329205      29.329205      29.329205    1[6-(6,6)]
    95       8.456094       8.456094       8.456094    1[6-(6,6)]
    96      27.797607      27.797607      27.797607    1[6-(6,6)]
    97      14.200611      14.200611      14.200611    6[6-(6,6),8-(29),8-(29)]
    98      14.610085      14.610085      14.610085    6[6-(1,6),6-(1,6),6-(6,6)]
    99      16.863102      16.863102      16.863102    6[6-(6,6),8-(29),8-(29)]
   100       14.16712       14.16712       14.16712    6[1-(0),6-(6,6),6-(6,6)]
   101      15.183975      15.183975      15.183975    6[6-(1,6),6-(6,6),6-(6,6)]
   102      31.356552      31.356552      31.356552    6[6-(1,6),6-(6,6),6-(6,6)]
   103      15.455693      15.455693      15.455693    6[1-(0),6-(6,6),6-(6,6)]
   104       15.86009       15.86009       15.86009    6[6-(1,6),6-(1,6),6-(8,8)]
   105      14.216575      14.216575      14.216575    6[6-(6,6),6-(6,6),6-(6,6)]
   106      15.401809      15.401809      15.401809    6[1-(0),6-(6,6),6-(6,6)]
   107      30.356122      30.356122      30.356122    6[1-(0),6-(1,6),6-(6,6)]
   108      14.559061      14.559061      14.559061    6[6-(1,6),6-(1,6),6-(8,8)]
   109      16.530028      16.530028      16.530028    6[1-(0),6-(1,6),6-(6,6)]
   110      29.088401      29.088401      29.088401    6[1-(0),6-(1,6),6-(1,6)]
   111       8.204204       8.204204       8.204204    6[1-(0),6-(1,6),6-(1,6)]
   112      20.350535      20.350535      20.350535    6[6-(6,6),8-(29),8-(29)]
   113      22.422716      22.422716      22.422716    6[6-(1,6),6-(1,6),6-(6,6)]
   114      22.642397      22.642397      22.642397    6[6-(6,6),8-(29),8-(29)]
   115      21.676937      21.676937      21.676937    6[1-(0),6-(6,6),6-(6,6)]
   116      22.132729      22.132729      22.132729    6[6-(1,6),6-(6,6),6-(6,6)]
   117      23.695051      23.695051      23.695051    6[6-(1,6),6-(6,6),6-(6,6)]
   118      22.762343      22.762343      22.762343    6[1-(0),6-(6,6),6-(6,6)]
   119      22.366249      22.366249      22.366249    6[6-(1,6),6-(1,6),6-(8,8)]
   120      22.784027      22.784027      22.784027    6[6-(6,6),6-(6,6),6-(6,6)]
   121      21.620101      21.620101      21.620101    6[1-(0),6-(6,6),6-(6,6)]
   122      24.398571      24.398571      24.398571    6[1-(0),6-(1,6),6-(6,6)]
   123      21.276138      21.276138      21.276138    6[6-(1,6),6-(1,6),6-(8,8)]
   124      21.186089      21.186089      21.186089    6[1-(0),6-(1,6),6-(6,6)]
   125      25.289851      25.289851      25.289851    6[1-(0),6-(1,6),6-(1,6)]
   126       11.34675       11.34675       11.34675    6[1-(0),6-(1,6),6-(1,6)]
   127      20.807892      20.807892      20.807892    6[6-(6,6),8-(29),8-(29)]
   128      18.326242      18.326242      18.326242    6[6-(1,6),6-(1,6),6-(6,6)]
   129      15.853539      15.853539      15.853539    6[6-(6,6),8-(29),8-(29)]
   130      19.514984      19.514984      19.514984    6[1-(0),6-(6,6),6-(6,6)]
   131      18.042344      18.042344      18.042344    6[6-(1,6),6-(6,6),6-(6,6)]
   132      27.986942      27.986942      27.986942    6[6-(1,6),6-(6,6),6-(6,6)]
   133      17.141006      17.141006      17.141006    6[1-(0),6-(6,6),6-(6,6)]
   134      17.132701      17.132701      17.132701    6[6-(1,6),6-(1,6),6-(8,8)]
   135      18.358444      18.358444      18.358444    6[6-(6,6),6-(6,6),6-(6,6)]
   136      18.337128      18.337128      18.337128    6[1-(0),6-(6,6),6-(6,6)]
   137       28.28385       28.28385       28.28385    6[1-(0),6-(1,6),6-(6,6)]
   138      19.523841      19.523841      19.523841    6[6-(1,6),6-(1,6),6-(8,8)]
   139      17.642929      17.642929      17.642929    6[1-(0),6-(1,6),6-(6,6)]
   140      28.660292      28.660292      28.660292    6[1-(0),6-(1,6),6-(1,6)]
   141       8.128547       8.128547       8.128547    6[1-(0),6-(1,6),6-(1,6)]
   142      20.350533      20.350533      20.350533    6[6-(6,6),8-(29),8-(29)]
   143      22.422711      22.422711      22.422711    6[6-(1,6),6-(1,6),6-(6,6)]
   144      13.415896      13.415896      13.415896    6[6-(6,6),8-(29),8-(29)]
   145      21.676934      21.676934      21.676934    6[1-(0),6-(6,6),6-(6,6)]
   146      12.906221      12.906221      12.906221    6[6-(1,6),6-(6,6),6-(6,6)]
   147      23.695045      23.695045      23.695045    6[6-(1,6),6-(6,6),6-(6,6)]
   148      13.535839      13.535839      13.535839    6[1-(0),6-(6,6),6-(6,6)]
   149      13.139746      13.139746      13.139746    6[6-(1,6),6-(1,6),6-(8,8)]
   150       13.55752       13.55752       13.55752    6[6-(6,6),6-(6,6),6-(6,6)]
   151        21.6201        21.6201        21.6201    6[1-(0),6-(6,6),6-(6,6)]
   152      24.398566      24.398566      24.398566    6[1-(0),6-(1,6),6-(6,6)]
   153      21.276135      21.276135      21.276135    6[6-(1,6),6-(1,6),6-(8,8)]
   154      11.959582      11.959582      11.959582    6[1-(0),6-(1,6),6-(6,6)]
   155      25.289846      25.289846      25.289846    6[1-(0),6-(1,6),6-(1,6)]
   156      11.346757      11.346757      11.346757    6[1-(0),6-(1,6),6-(1,6)]
   157      11.581391      11.581391      11.581391    6[6-(6,6),8-(29),8-(29)]
   158      27.552738      27.552738      27.552738    6[6-(1,6),6-(1,6),6-(6,6)]
   159      25.080037      25.080037      25.080037    6[6-(6,6),8-(29),8-(29)]
   160       10.28848       10.28848       10.28848    6[1-(0),6-(6,6),6-(6,6)]
   161       8.815837       8.815837       8.815837    6[6-(1,6),6-(6,6),6-(6,6)]
   162      27.986936      27.986936      27.986936    6[6-(1,6),6-(6,6),6-(6,6)]
   163      26.367502      26.367502      26.367502    6[1-(0),6-(6,6),6-(6,6)]
   164      26.359199      26.359199      26.359199    6[6-(1,6),6-(1,6),6-(8,8)]
   165      27.584937      27.584937      27.584937    6[6-(6,6),6-(6,6),6-(6,6)]
   166      27.563627      27.563627      27.563627    6[1-(0),6-(6,6),6-(6,6)]
   167      28.283845      28.283845      28.283845    6[1-(0),6-(1,6),6-(6,6)]
   168      10.297339      10.297339      10.297339    6[6-(1,6),6-(1,6),6-(8,8)]
   169       8.416422       8.416422       8.416422    6[1-(0),6-(1,6),6-(6,6)]
   170      28.660286      28.660286      28.660286    6[1-(0),6-(1,6),6-(1,6)]
   171       8.128554       8.128554       8.128554    6[1-(0),6-(1,6),6-(1,6)]
   172       23.42711       23.42711       23.42711    6[6-(6,6),8-(29),8-(29)]
   173       33.06308       33.06308       33.06308    6[6-(1,6),6-(1,6),6-(6,6)]
   174      16.863101      16.863101      16.863101    6[6-(6,6),8-(29),8-(29)]
   175      23.393616      23.393616      23.393616    6[1-(0),6-(6,6),6-(6,6)]
   176       5.957467       5.957467       5.957467    6[6-(1,6),6-(6,6),6-(6,6)]
   177      31.356546      31.356546      31.356546    6[6-(1,6),6-(6,6),6-(6,6)]
   178      15.455689      15.455689      15.455689    6[1-(0),6-(6,6),6-(6,6)]
   179      15.860088      15.860088      15.860088    6[6-(1,6),6-(1,6),6-(8,8)]
   180      14.216569      14.216569      14.216569    6[6-(6,6),6-(6,6),6-(6,6)]
   181      33.854808      33.854808      33.854808    6[1-(0),6-(6,6),6-(6,6)]
   182      30.356117      30.356117      30.356117    6[1-(0),6-(1,6),6-(6,6)]
   183      23.785559      23.785559      23.785559    6[6-(1,6),6-(1,6),6-(8,8)]
   184       7.303521       7.303521       7.303521    6[1-(0),6-(1,6),6-(6,6)]
   185      29.088396      29.088396      29.088396    6[1-(0),6-(1,6),6-(1,6)]
   186       8.204212       8.204212       8.204212    6[1-(0),6-(1,6),6-(1,6)]
   187      22.705405      22.705405      22.705405    6[6-(6,6),8-(29),8-(29)]
   188      22.295931      22.295931      22.295931    6[6-(1,6),6-(1,6),6-(6,6)]
   189      20.042914      20.042914      20.042914    6[6-(6,6),8-(29),8-(29)]
   190      22.738896      22.738896      22.738896    6[1-(0),6-(6,6),6-(6,6)]
   191      21.722041      21.722041      21.722041    6[6-(1,6),6-(6,6),6-(6,6)]
   192       5.549464       5.549464       5.549464    6[6-(1,6),6-(6,6),6-(6,6)]
   193      21.450323      21.450323      21.450323    6[1-(0),6-(6,6),6-(6,6)]
   194      21.045926      21.045926      21.045926    6[6-(1,6),6-(1,6),6-(8,8)]
   195      22.689441      22.689441      22.689441    6[6-(6,6),6-(6,6),6-(6,6)]
   196      21.504207      21.504207      21.504207    6[1-(0),6-(6,6),6-(6,6)]
   197       6.549894       6.549894       6.549894    6[1-(0),6-(1,6),6-(6,6)]
   198      22.346955      22.346955      22.346955    6[6-(1,6),6-(1,6),6-(8,8)]
   199      20.375988      20.375988      20.375988    6[1-(0),6-(1,6),6-(6,6)]
   200       7.817615       7.817615       7.817615    6[1-(0),6-(1,6),6-(1,6)]
   201      28.701812      28.701812      28.701812    6[1-(0),6-(1,6),6-(1,6)]
   202      16.555481      16.555481      16.555481    6[6-(6,6),8-(29),8-(29)]
   203        14.4833        14.4833        14.4833    6[6-(1,6),6-(1,6),6-(6,6)]
   204      14.263619      14.263619      14.263619    6[6-(6,6),8-(29),8-(29)]
   205      15.229079      15.229079      15.229079    6[1-(0),6-(6,6),6-(6,6)]
   206      14.773287      14.773287      14.773287    6[6-(1,6),6-(6,6),6-(6,6)]
   207      13.210965      13.210965      13.210965    6[6-(1,6),6-(6,6),6-(6,6)]
   208      14.143673      14.143673      14.143673    6[1-(0),6-(6,6),6-(6,6)]
   209      14.539767      14.539767      14.539767    6[6-(1,6),6-(1,6),6-(8,8)]
   210      14.121989      14.121989      14.121989    6[6-(6,6),6-(6,6),6-(6,6)]
   211      15.285915      15.285915      15.285915    6[1-(0),6-(6,6),6-(6,6)]
   212      12.507445      12.507445      12.507445    6[1-(0),6-(1,6),6-(6,6)]
   213      15.629878      15.629878      15.629878    6[6-(1,6),6-(1,6),6-(8,8)]
   214      15.719927      15.719927      15.719927    6[1-(0),6-(1,6),6-(6,6)]
   215      11.616165      11.616165      11.616165    6[1-(0),6-(1,6),6-(1,6)]
   216      25.559266      25.559266      25.559266    6[1-(0),6-(1,6),6-(1,6)]
   217      16.098124      16.098124      16.098124    6[6-(6,6),8-(29),8-(29)]
   218      18.579774      18.579774      18.579774    6[6-(1,6),6-(1,6),6-(6,6)]
   219      21.052477      21.052477      21.052477    6[6-(6,6),8-(29),8-(29)]
   220      17.391032      17.391032      17.391032    6[1-(0),6-(6,6),6-(6,6)]
   221      18.863672      18.863672      18.863672    6[6-(1,6),6-(6,6),6-(6,6)]
   222       8.919074       8.919074       8.919074    6[6-(1,6),6-(6,6),6-(6,6)]
   223       19.76501       19.76501       19.76501    6[1-(0),6-(6,6),6-(6,6)]
   224      19.773315      19.773315      19.773315    6[6-(1,6),6-(1,6),6-(8,8)]
   225      18.547572      18.547572      18.547572    6[6-(6,6),6-(6,6),6-(6,6)]
   226      18.568888      18.568888      18.568888    6[1-(0),6-(6,6),6-(6,6)]
   227       8.622166       8.622166       8.622166    6[1-(0),6-(1,6),6-(6,6)]
   228      17.382175      17.382175      17.382175    6[6-(1,6),6-(1,6),6-(8,8)]
   229      19.263087      19.263087      19.263087    6[1-(0),6-(1,6),6-(6,6)]
   230       8.245724       8.245724       8.245724    6[1-(0),6-(1,6),6-(1,6)]
   231      28.777469      28.777469      28.777469    6[1-(0),6-(1,6),6-(1,6)]
   232      16.555483      16.555483      16.555483    6[6-(6,6),8-(29),8-(29)]
   233      14.483305      14.483305      14.483305    6[6-(1,6),6-(1,6),6-(6,6)]
   234       23.49012       23.49012       23.49012    6[6-(6,6),8-(29),8-(29)]
   235      15.229082      15.229082      15.229082    6[1-(0),6-(6,6),6-(6,6)]
   236      23.999795      23.999795      23.999795    6[6-(1,6),6-(6,6),6-(6,6)]
   237      13.210971      13.210971      13.210971    6[6-(1,6),6-(6,6),6-(6,6)]
   238      23.370177      23.370177      23.370177    6[1-(0),6-(6,6),6-(6,6)]
   239       23.76627       23.76627       23.76627    6[6-(1,6),6-(1,6),6-(8,8)]
   240      14.121996      14.121996      14.121996    6[6-(6,6),6-(6,6),6-(6,6)]
   241      15.285916      15.285916      15.285916    6[1-(0),6-(6,6),6-(6,6)]
   242       12.50745       12.50745       12.50745    6[1-(0),6-(1,6),6-(6,6)]
   243      15.629881      15.629881      15.629881    6[6-(1,6),6-(1,6),6-(8,8)]
   244      24.946434      24.946434      24.946434    6[1-(0),6-(1,6),6-(6,6)]
   245       11.61617       11.61617       11.61617    6[1-(0),6-(1,6),6-(1,6)]
   246      25.559259      25.559259      25.559259    6[1-(0),6-(1,6),6-(1,6)]
   247      25.324625      25.324625      25.324625    6[6-(6,6),8-(29),8-(29)]
   248       9.353278       9.353278       9.353278    6[6-(1,6),6-(1,6),6-(6,6)]
   249      11.825979      11.825979      11.825979    6[6-(6,6),8-(29),8-(29)]
   250      26.617536      26.617536      26.617536    6[1-(0),6-(6,6),6-(6,6)]
   251      28.090179      28.090179      28.090179    6[6-(1,6),6-(6,6),6-(6,6)]
   252        8.91908        8.91908        8.91908    6[6-(1,6),6-(6,6),6-(6,6)]
   253      10.538514      10.538514      10.538514    6[1-(0),6-(6,6),6-(6,6)]
   254      10.546817      10.546817      10.546817    6[6-(1,6),6-(1,6),6-(8,8)]
   255       9.321079       9.321079       9.321079    6[6-(6,6),6-(6,6),6-(6,6)]
   256       9.342389       9.342389       9.342389    6[1-(0),6-(6,6),6-(6,6)]
   257       8.622171       8.622171       8.622171    6[1-(0),6-(1,6),6-(6,6)]
   258      26.608677      26.608677      26.608677    6[6-(1,6),6-(1,6),6-(8,8)]
   259      28.489594      28.489594      28.489594    6[1-(0),6-(1,6),6-(6,6)]
   260        8.24573        8.24573        8.24573    6[1-(0),6-(1,6),6-(1,6)]
   261      28.777462      28.777462      28.777462    6[1-(0),6-(1,6),6-(1,6)]
   262      13.478906      13.478906      13.478906    6[6-(6,6),8-(29),8-(29)]
   263       3.842936       3.842936       3.842936    6[6-(1,6),6-(1,6),6-(6,6)]
   264      20.042915      20.042915      20.042915    6[6-(6,6),8-(29),8-(29)]
   265        13.5124        13.5124        13.5124    6[1-(0),6-(6,6),6-(6,6)]
   266      30.948549      30.948549      30.948549    6[6-(1,6),6-(6,6),6-(6,6)]
   267        5.54947        5.54947        5.54947    6[6-(1,6),6-(6,6),6-(6,6)]
   268      21.450327      21.450327      21.450327    6[1-(0),6-(6,6),6-(6,6)]
   269      21.045928      21.045928      21.045928    6[6-(1,6),6-(1,6),6-(8,8)]
   270       4.236447       4.236447       4.236447    6[6-(6,6),6-(6,6),6-(6,6)]
   271       3.051208       3.051208       3.051208    6[1-(0),6-(6,6),6-(6,6)]
   272       6.549899       6.549899       6.549899    6[1-(0),6-(1,6),6-(6,6)]
   273      13.120457      13.120457      13.120457    6[6-(1,6),6-(1,6),6-(8,8)]
   274      29.602495      29.602495      29.602495    6[1-(0),6-(1,6),6-(6,6)]
   275        7.81762        7.81762        7.81762    6[1-(0),6-(1,6),6-(1,6)]
   276      28.701804      28.701804      28.701804    6[1-(0),6-(1,6),6-(1,6)]
   277      17.274881      17.274881      17.274881    8[6-(6,8),29-(8,8,8)]
   278      14.672823      14.672823      14.672823    8[6-(6,8),29-(8,8,8)]
   279      17.212509      17.212509      17.212509    8[6-(6,8),29-(8,8,8)]
   280      13.472179      13.472179      13.472179    8[6-(6,8),29-(8,8,8)]
   281      23.259005      23.259005      23.259005    8[6-(6,8),29-(8,8,8)]
   282      19.944199      19.944199      19.944199    8[6-(6,8),29-(8,8,8)]
   283      22.202938      22.202938      22.202938    8[6-(6,8),29-(8,8,8)]
   284      20.022902      20.022902      20.022902    8[6-(6,8),29-(8,8,8)]
   285      14.825153      14.825153      14.825153    8[6-(6,8),29-(8,8,8)]
   286      20.742014      20.742014      20.742014    8[6-(6,8),29-(8,8,8)]
   287      15.943588      15.943588      15.943588    8[6-(6,8),29-(8,8,8)]
   288      21.863958      21.863958      21.863958    8[6-(6,8),29-(8,8,8)]
   289      14.032502      14.032502      14.032502    8[6-(6,8),29-(8,8,8)]
   290      19.944199      19.944199      19.944199    8[6-(6,8),29-(8,8,8)]
   291      12.976438      12.976438      12.976438    8[6-(6,8),29-(8,8,8)]
   292        20.0229        20.0229        20.0229    8[6-(6,8),29-(8,8,8)]
   293      24.051651      24.051651      24.051651    8[6-(6,8),29-(8,8,8)]
   294      11.515514      11.515514      11.515514    8[6-(6,8),29-(8,8,8)]
   295      25.170089      25.170089      25.170089    8[6-(6,8),29-(8,8,8)]
   296      12.637456      12.637456      12.637456    8[6-(6,8),29-(8,8,8)]
   297      17.274879      17.274879      17.274879    8[6-(6,8),29-(8,8,8)]
   298      23.899323      23.899323      23.899323    8[6-(6,8),29-(8,8,8)]
   299      17.212509      17.212509      17.212509    8[6-(6,8),29-(8,8,8)]
   300      22.698677      22.698677      22.698677    8[6-(6,8),29-(8,8,8)]
   301      19.631135      19.631135      19.631135    8[6-(6,8),29-(8,8,8)]
   302      22.233193      22.233193      22.233193    8[6-(6,8),29-(8,8,8)]
   303      19.693507      19.693507      19.693507    8[6-(6,8),29-(8,8,8)]
   304      23.433837      23.433837      23.433837    8[6-(6,8),29-(8,8,8)]
   305      13.647011      13.647011      13.647011    8[6-(6,8),29-(8,8,8)]
   306      16.961817      16.961817      16.961817    8[6-(6,8),29-(8,8,8)]
   307      14.703078      14.703078      14.703078    8[6-(6,8),29-(8,8,8)]
   308      16.883114      16.883114      16.883114    8[6-(6,8),29-(8,8,8)]
   309      22.080863      22.080863      22.080863    8[6-(6,8),29-(8,8,8)]
   310      16.164002      16.164002      16.164002    8[6-(6,8),29-(8,8,8)]
   311      20.962428      20.962428      20.962428    8[6-(6,8),29-(8,8,8)]
   312      15.042058      15.042058      15.042058    8[6-(6,8),29-(8,8,8)]
   313      22.873514      22.873514      22.873514    8[6-(6,8),29-(8,8,8)]
   314      16.961817      16.961817      16.961817    8[6-(6,8),29-(8,8,8)]
   315      23.929578      23.929578      23.929578    8[6-(6,8),29-(8,8,8)]
   316      16.883116      16.883116      16.883116    8[6-(6,8),29-(8,8,8)]
   317      12.854365      12.854365      12.854365    8[6-(6,8),29-(8,8,8)]
   318      25.390502      25.390502      25.390502    8[6-(6,8),29-(8,8,8)]
   319      11.735927      11.735927      11.735927    8[6-(6,8),29-(8,8,8)]
   320       24.26856       24.26856       24.26856    8[6-(6,8),29-(8,8,8)]
   321      19.631137      19.631137      19.631137    8[6-(6,8),29-(8,8,8)]
   322      13.006693      13.006693      13.006693    8[6-(6,8),29-(8,8,8)]
   323      19.693507      19.693507      19.693507    8[6-(6,8),29-(8,8,8)]
   324      14.207339      14.207339      14.207339    8[6-(6,8),29-(8,8,8)]
