# Supplementary material for: A collection of forcefield precursors for metal–organic frameworks
Source: RSC Adv. 2019 Nov 13;9(63):36492–507. doi: 10.1039/c9ra07327b (PMC9075174; doi:10.1039/c9ra07327b)
Supplement: RA-009-C9RA07327B-s2889 [file RA-009-C9RA07327B-s2889.txt]

XOBXIW_clean

9.776300    0.000000    0.000000
0.000000    11.148700    0.000000
0.000000    -0.348019    14.360083

     1       9.029488       9.029488       9.029488    28[8-(6,28),8-(6,28),8-(6,28),8-(6,28),8-(6,28),8-(6,28)]
     2       6.035008       6.035008       6.035008    28[8-(6),8-(6),8-(6,28),8-(6,28),8-(6,28),8-(6,28)]
     3       4.141338       4.141338       4.141338    28[8-(6,28),8-(6,28),8-(6,28),8-(6,28),8-(6,28),8-(6,28)]
     4       1.146858       1.146858       1.146858    28[8-(6),8-(6),8-(6,28),8-(6,28),8-(6,28),8-(6,28)]
     5       0.746812       0.746812       0.746812    28[8-(6,28),8-(6,28),8-(6,28),8-(6,28),8-(6,28),8-(6,28)]
     6       3.741292       3.741292       3.741292    28[8-(6),8-(6),8-(6,28),8-(6,28),8-(6,28),8-(6,28)]
     7       5.634962       5.634962       5.634962    28[8-(6,28),8-(6,28),8-(6,28),8-(6,28),8-(6,28),8-(6,28)]
     8       8.629442       8.629442       8.629442    28[8-(6),8-(6),8-(6,28),8-(6,28),8-(6,28),8-(6,28)]
     9            0.0            0.0            0.0    28[8-(6),8-(6),8-(6),8-(6),8-(6,28),8-(6,28)]
    10        4.88815        4.88815        4.88815    28[8-(6),8-(6),8-(6),8-(6),8-(6,28),8-(6,28)]
    11            0.0            0.0            0.0    28[8-(6),8-(6),8-(6),8-(6),8-(6,28),8-(6,28)]
    12        4.88815        4.88815        4.88815    28[8-(6),8-(6),8-(6),8-(6),8-(6,28),8-(6,28)]
    13       6.912822       6.912822       6.912822    1[6-(8,8)]
    14       6.081836       6.081836       6.081836    1[6-(8,8)]
    15        1.89758        1.89758        1.89758    1[6-(8,8)]
    16       7.473004       7.473004       7.473004    1[6-(8,8)]
    17       1.532924       1.532924       1.532924    1[6-(8,8)]
    18       0.520099       0.520099       0.520099    1[6-(8,8)]
    19       2.024672       2.024672       2.024672    1[6-(8,8)]
    20       1.193686       1.193686       1.193686    1[6-(8,8)]
    21        6.78573        6.78573        6.78573    1[6-(8,8)]
    22       2.584854       2.584854       2.584854    1[6-(8,8)]
    23       6.421074       6.421074       6.421074    1[6-(8,8)]
    24       5.408249       5.408249       5.408249    1[6-(8,8)]
    25       2.863478       2.863478       2.863478    1[6-(8,8)]
    26       3.694464       3.694464       3.694464    1[6-(8,8)]
    27        7.87872        7.87872        7.87872    1[6-(8,8)]
    28       2.303296       2.303296       2.303296    1[6-(8,8)]
    29       8.243376       8.243376       8.243376    1[6-(8,8)]
    30       9.256201       9.256201       9.256201    1[6-(8,8)]
    31       7.751628       7.751628       7.751628    1[6-(8,8)]
    32       8.582614       8.582614       8.582614    1[6-(8,8)]
    33        2.99057        2.99057        2.99057    1[6-(8,8)]
    34       7.191446       7.191446       7.191446    1[6-(8,8)]
    35       3.355226       3.355226       3.355226    1[6-(8,8)]
    36       4.368051       4.368051       4.368051    1[6-(8,8)]
    37       7.087817       7.087817       7.087817    6[1-(0),8-(28),8-(28,28)]
    38       6.989077       6.989077       6.989077    6[1-(0),8-(28),8-(28,28)]
    39       1.300248       1.300248       1.300248    6[1-(0),8-(28),8-(28,28)]
    40       8.158322       8.158322       8.158322    6[1-(0),8-(28),8-(28,28)]
    41        0.99816        0.99816        0.99816    6[1-(0),8-(28),8-(28,28)]
    42       0.248318       0.248318       0.248318    6[1-(0),8-(28),8-(28,28)]
    43       2.199667       2.199667       2.199667    6[1-(0),8-(28),8-(28,28)]
    44       2.100927       2.100927       2.100927    6[1-(0),8-(28),8-(28,28)]
    45       6.188398       6.188398       6.188398    6[1-(0),8-(28),8-(28,28)]
    46       3.270172       3.270172       3.270172    6[1-(0),8-(28),8-(28,28)]
    47        5.88631        5.88631        5.88631    6[1-(0),8-(28),8-(28,28)]
    48       5.136468       5.136468       5.136468    6[1-(0),8-(28),8-(28,28)]
    49       2.688483       2.688483       2.688483    6[1-(0),8-(28),8-(28,28)]
    50       2.787223       2.787223       2.787223    6[1-(0),8-(28),8-(28,28)]
    51       8.476052       8.476052       8.476052    6[1-(0),8-(28),8-(28,28)]
    52       1.617978       1.617978       1.617978    6[1-(0),8-(28),8-(28,28)]
    53        8.77814        8.77814        8.77814    6[1-(0),8-(28),8-(28,28)]
    54       9.527982       9.527982       9.527982    6[1-(0),8-(28),8-(28,28)]
    55       7.576632       7.576632       7.576632    6[1-(0),8-(28),8-(28,28)]
    56       7.675373       7.675373       7.675373    6[1-(0),8-(28),8-(28,28)]
    57       3.587902       3.587902       3.587902    6[1-(0),8-(28),8-(28,28)]
    58       6.506128       6.506128       6.506128    6[1-(0),8-(28),8-(28,28)]
    59        3.88999        3.88999        3.88999    6[1-(0),8-(28),8-(28,28)]
    60       4.639832       4.639832       4.639832    6[1-(0),8-(28),8-(28,28)]
    61       8.305944       8.305944       8.305944    8[6-(1,8),28-(8,8,8,8,8),28-(8,8,8,8,8)]
    62       6.114196       6.114196       6.114196    8[6-(1,8),28-(8,8,8,8,8)]
    63       7.872268       7.872268       7.872268    8[6-(1,8),28-(8,8,8,8,8),28-(8,8,8,8,8)]
    64       7.314725       7.314725       7.314725    8[6-(1,8),28-(8,8,8,8,8),28-(8,8,8,8,8)]
    65       0.840175       0.840175       0.840175    8[6-(1,8),28-(8,8,8,8,8),28-(8,8,8,8,8)]
    66       0.107148       0.107148       0.107148    8[6-(1,8),28-(8,8,8,8,8),28-(8,8,8,8,8)]
    67       0.245092       0.245092       0.245092    8[6-(1,8),28-(8,8,8,8,8),28-(8,8,8,8,8)]
    68       9.264608       9.264608       9.264608    8[6-(1,8),28-(8,8,8,8,8)]
    69       0.061591       0.061591       0.061591    8[6-(1,8),28-(8,8,8,8,8)]
    70       7.753681       7.753681       7.753681    8[6-(1,8),28-(8,8,8,8,8)]
    71       1.048019       1.048019       1.048019    8[6-(1,8),28-(8,8,8,8,8)]
    72        1.08468        1.08468        1.08468    8[6-(1,8),28-(8,8,8,8,8)]
    73       3.417794       3.417794       3.417794    8[6-(1,8),28-(8,8,8,8,8),28-(8,8,8,8,8)]
    74       1.226046       1.226046       1.226046    8[6-(1,8),28-(8,8,8,8,8)]
    75       2.984118       2.984118       2.984118    8[6-(1,8),28-(8,8,8,8,8),28-(8,8,8,8,8)]
    76       2.426575       2.426575       2.426575    8[6-(1,8),28-(8,8,8,8,8),28-(8,8,8,8,8)]
    77       5.728325       5.728325       5.728325    8[6-(1,8),28-(8,8,8,8,8),28-(8,8,8,8,8)]
    78       4.995298       4.995298       4.995298    8[6-(1,8),28-(8,8,8,8,8),28-(8,8,8,8,8)]
    79       5.133242       5.133242       5.133242    8[6-(1,8),28-(8,8,8,8,8),28-(8,8,8,8,8)]
    80       4.376458       4.376458       4.376458    8[6-(1,8),28-(8,8,8,8,8)]
    81       4.949741       4.949741       4.949741    8[6-(1,8),28-(8,8,8,8,8)]
    82       2.865531       2.865531       2.865531    8[6-(1,8),28-(8,8,8,8,8)]
    83       5.936169       5.936169       5.936169    8[6-(1,8),28-(8,8,8,8,8)]
    84        5.97283        5.97283        5.97283    8[6-(1,8),28-(8,8,8,8,8)]
    85       1.470356       1.470356       1.470356    8[6-(1,8),28-(8,8,8,8,8),28-(8,8,8,8,8)]
    86       3.662104       3.662104       3.662104    8[6-(1,8),28-(8,8,8,8,8)]
    87       1.904032       1.904032       1.904032    8[6-(1,8),28-(8,8,8,8,8),28-(8,8,8,8,8)]
    88       2.461575       2.461575       2.461575    8[6-(1,8),28-(8,8,8,8,8),28-(8,8,8,8,8)]
    89       8.936125       8.936125       8.936125    8[6-(1,8),28-(8,8,8,8,8),28-(8,8,8,8,8)]
    90       9.669152       9.669152       9.669152    8[6-(1,8),28-(8,8,8,8,8),28-(8,8,8,8,8)]
    91       9.531208       9.531208       9.531208    8[6-(1,8),28-(8,8,8,8,8),28-(8,8,8,8,8)]
    92       0.511692       0.511692       0.511692    8[6-(1,8),28-(8,8,8,8,8)]
    93       9.714709       9.714709       9.714709    8[6-(1,8),28-(8,8,8,8,8)]
    94       2.022619       2.022619       2.022619    8[6-(1,8),28-(8,8,8,8,8)]
    95       8.728281       8.728281       8.728281    8[6-(1,8),28-(8,8,8,8,8)]
    96        8.69162        8.69162        8.69162    8[6-(1,8),28-(8,8,8,8,8)]
    97       6.358506       6.358506       6.358506    8[6-(1,8),28-(8,8,8,8,8),28-(8,8,8,8,8)]
    98       8.550254       8.550254       8.550254    8[6-(1,8),28-(8,8,8,8,8)]
    99       6.792182       6.792182       6.792182    8[6-(1,8),28-(8,8,8,8,8),28-(8,8,8,8,8)]
   100       7.349725       7.349725       7.349725    8[6-(1,8),28-(8,8,8,8,8),28-(8,8,8,8,8)]
   101       4.047975       4.047975       4.047975    8[6-(1,8),28-(8,8,8,8,8),28-(8,8,8,8,8)]
   102       4.781002       4.781002       4.781002    8[6-(1,8),28-(8,8,8,8,8),28-(8,8,8,8,8)]
   103       4.643058       4.643058       4.643058    8[6-(1,8),28-(8,8,8,8,8),28-(8,8,8,8,8)]
   104       5.399842       5.399842       5.399842    8[6-(1,8),28-(8,8,8,8,8)]
   105       4.826559       4.826559       4.826559    8[6-(1,8),28-(8,8,8,8,8)]
   106       6.910769       6.910769       6.910769    8[6-(1,8),28-(8,8,8,8,8)]
   107       3.840131       3.840131       3.840131    8[6-(1,8),28-(8,8,8,8,8)]
   108        3.80347        3.80347        3.80347    8[6-(1,8),28-(8,8,8,8,8)]
