# Supplementary material for: A collection of forcefield precursors for metal–organic frameworks
Source: RSC Adv. 2019 Nov 13;9(63):36492–507. doi: 10.1039/c9ra07327b (PMC9075174; doi:10.1039/c9ra07327b)
Supplement: RA-009-C9RA07327B-s2890 [file RA-009-C9RA07327B-s2890.txt]

XOFTOC_clean

7.080700    0.000000    0.000000
-2.852033    17.962389    0.000000
0.000000    0.000000    24.823700

     1       2.732952       2.732952       2.732952    62[8-(6),8-(6),8-(6),8-(6),8-(6),8-(6)]
     2       1.495715       1.495715       1.495715    62[8-(6),8-(6),8-(6),8-(6),8-(6),8-(6)]
     3       1.495715       1.495715       1.495715    62[8-(6),8-(6),8-(6),8-(6),8-(6),8-(6)]
     4       2.732952       2.732952       2.732952    62[8-(6),8-(6),8-(6),8-(6),8-(6),8-(6)]
     5       0.187338       0.187338       0.187338    29[7-(6,6),53-(29,29),53-(29,29)]
     6      -0.012255      -0.012255      -0.012255    29[7-(6,6),53-(29,29),53-(29,29),53-(29,29,29)]
     7       1.121923       1.121923       1.121923    29[7-(6,6),29-(7,53,53,53),53-(29,29),53-(29,29),53-(29,29,29)]
     8       4.041329       4.041329       4.041329    29[7-(6,6),53-(29,29),53-(29,29)]
     9       4.240922       4.240922       4.240922    29[7-(6,6),53-(29,29),53-(29,29),53-(29,29,29)]
    10       3.106744       3.106744       3.106744    29[7-(6,6),29-(7,53,53,53),53-(29,29),53-(29,29),53-(29,29,29)]
    11       4.041329       4.041329       4.041329    29[7-(6,6),53-(29,29),53-(29,29)]
    12       4.240922       4.240922       4.240922    29[7-(6,6),53-(29,29),53-(29,29),53-(29,29,29)]
    13       3.106744       3.106744       3.106744    29[7-(6,6),29-(7,53,53,53),53-(29,29),53-(29,29),53-(29,29,29)]
    14       0.187338       0.187338       0.187338    29[7-(6,6),53-(29,29),53-(29,29)]
    15      -0.012255      -0.012255      -0.012255    29[7-(6,6),53-(29,29),53-(29,29),53-(29,29,29)]
    16       1.121923       1.121923       1.121923    29[7-(6,6),29-(7,53,53,53),53-(29,29),53-(29,29),53-(29,29,29)]
    17       0.395404       0.395404       0.395404    29[7-(6,6),53-(29,29),53-(29,29),53-(29,29)]
    18       3.833263       3.833263       3.833263    29[7-(6,6),53-(29,29),53-(29,29),53-(29,29)]
    19      -0.238276      -0.238276      -0.238276    1[6-(6,6)]
    20       0.825185       0.825185       0.825185    1[6-(6,7)]
    21       4.585626       4.585626       4.585626    1[6-(6,7)]
    22       3.442812       3.442812       3.442812    1[6-(6,6)]
    23       0.775722       0.775722       0.775722    1[6-(6,6)]
    24       0.425217       0.425217       0.425217    1[6-(6,7)]
    25      -0.041899      -0.041899      -0.041899    1[6-(6,7)]
    26       0.229479       0.229479       0.229479    1[6-(6,6)]
    27       4.386202       4.386202       4.386202    1[6-(6,6)]
    28       3.917872       3.917872       3.917872    1[6-(6,7)]
    29       3.141598       3.141598       3.141598    1[6-(6,7)]
    30       3.661567       3.661567       3.661567    1[6-(6,6)]
    31       4.466943       4.466943       4.466943    1[6-(6,6)]
    32       3.403482       3.403482       3.403482    1[6-(6,7)]
    33      -0.356959      -0.356959      -0.356959    1[6-(6,7)]
    34       0.785855       0.785855       0.785855    1[6-(6,6)]
    35       3.452945       3.452945       3.452945    1[6-(6,6)]
    36        3.80345        3.80345        3.80345    1[6-(6,7)]
    37       4.270566       4.270566       4.270566    1[6-(6,7)]
    38       3.999188       3.999188       3.999188    1[6-(6,6)]
    39      -0.157535      -0.157535      -0.157535    1[6-(6,6)]
    40       0.310795       0.310795       0.310795    1[6-(6,7)]
    41       1.087069       1.087069       1.087069    1[6-(6,7)]
    42         0.5671         0.5671         0.5671    1[6-(6,6)]
    43       4.466943       4.466943       4.466943    1[6-(6,6)]
    44       3.403482       3.403482       3.403482    1[6-(6,7)]
    45      -0.356959      -0.356959      -0.356959    1[6-(6,7)]
    46       0.785855       0.785855       0.785855    1[6-(6,6)]
    47       3.452945       3.452945       3.452945    1[6-(6,6)]
    48        3.80345        3.80345        3.80345    1[6-(6,7)]
    49       4.270566       4.270566       4.270566    1[6-(6,7)]
    50       3.999188       3.999188       3.999188    1[6-(6,6)]
    51      -0.157535      -0.157535      -0.157535    1[6-(6,6)]
    52       0.310795       0.310795       0.310795    1[6-(6,7)]
    53       1.087069       1.087069       1.087069    1[6-(6,7)]
    54         0.5671         0.5671         0.5671    1[6-(6,6)]
    55      -0.238276      -0.238276      -0.238276    1[6-(6,6)]
    56       0.825185       0.825185       0.825185    1[6-(6,7)]
    57       4.585626       4.585626       4.585626    1[6-(6,7)]
    58       3.442812       3.442812       3.442812    1[6-(6,6)]
    59       0.775722       0.775722       0.775722    1[6-(6,6)]
    60       0.425217       0.425217       0.425217    1[6-(6,7)]
    61      -0.041899      -0.041899      -0.041899    1[6-(6,7)]
    62       0.229479       0.229479       0.229479    1[6-(6,6)]
    63       4.386202       4.386202       4.386202    1[6-(6,6)]
    64       3.917872       3.917872       3.917872    1[6-(6,7)]
    65       3.141598       3.141598       3.141598    1[6-(6,7)]
    66       3.661567       3.661567       3.661567    1[6-(6,6)]
    67       4.628885       4.628885       4.628885    1[6-(6,6)]
    68       3.254916       3.254916       3.254916    1[6-(6,7)]
    69       0.102815       0.102815       0.102815    1[6-(6,7)]
    70       1.391452       1.391452       1.391452    1[6-(6,6)]
    71      -0.400218      -0.400218      -0.400218    1[6-(6,6)]
    72       0.973751       0.973751       0.973751    1[6-(6,7)]
    73       4.125852       4.125852       4.125852    1[6-(6,7)]
    74       2.837215       2.837215       2.837215    1[6-(6,6)]
    75        4.26422        4.26422        4.26422    6[6-(6,6),8-(62),8-(62)]
    76      -2.064946      -2.064946      -2.064946    6[6-(1,6),6-(1,6),6-(8,8)]
    77      -0.722573      -0.722573      -0.722573    6[1-(0),6-(1,7),6-(6,6)]
    78      -0.088786      -0.088786      -0.088786    6[1-(0),6-(1,6),7-(6,29)]
    79       5.049802       5.049802       5.049802    6[1-(0),6-(1,6),7-(6,29)]
    80       4.355052       4.355052       4.355052    6[1-(0),6-(1,7),6-(6,6)]
    81       0.719617       0.719617       0.719617    6[6-(6,6),8-(62),8-(62)]
    82        0.52315        0.52315        0.52315    6[6-(1,6),6-(1,6),6-(8,8)]
    83       0.594464       0.594464       0.594464    6[1-(0),6-(1,7),6-(6,6)]
    84       0.397015       0.397015       0.397015    6[1-(0),6-(1,6),7-(6,29)]
    85       0.115884       0.115884       0.115884    6[1-(0),6-(1,6),7-(6,29)]
    86       0.280221       0.280221       0.280221    6[1-(0),6-(1,7),6-(6,6)]
    87       4.420185       4.420185       4.420185    6[6-(6,6),8-(62),8-(62)]
    88       4.060912       4.060912       4.060912    6[6-(1,6),6-(1,6),6-(8,8)]
    89       4.139299       4.139299       4.139299    6[1-(0),6-(1,7),6-(6,6)]
    90       3.846831       3.846831       3.846831    6[1-(0),6-(1,6),7-(6,29)]
    91       3.400272       3.400272       3.400272    6[1-(0),6-(1,6),7-(6,29)]
    92       3.700362       3.700362       3.700362    6[1-(0),6-(1,7),6-(6,6)]
    93      -0.035553      -0.035553      -0.035553    6[6-(6,6),8-(62),8-(62)]
    94       6.293613       6.293613       6.293613    6[6-(1,6),6-(1,6),6-(8,8)]
    95        4.95124        4.95124        4.95124    6[1-(0),6-(1,7),6-(6,6)]
    96       4.317453       4.317453       4.317453    6[1-(0),6-(1,6),7-(6,29)]
    97      -0.821135      -0.821135      -0.821135    6[1-(0),6-(1,6),7-(6,29)]
    98      -0.126385      -0.126385      -0.126385    6[1-(0),6-(1,7),6-(6,6)]
    99        3.50905        3.50905        3.50905    6[6-(6,6),8-(62),8-(62)]
   100       3.705517       3.705517       3.705517    6[6-(1,6),6-(1,6),6-(8,8)]
   101       3.634203       3.634203       3.634203    6[1-(0),6-(1,7),6-(6,6)]
   102       3.831652       3.831652       3.831652    6[1-(0),6-(1,6),7-(6,29)]
   103       4.112783       4.112783       4.112783    6[1-(0),6-(1,6),7-(6,29)]
   104       3.948446       3.948446       3.948446    6[1-(0),6-(1,7),6-(6,6)]
   105      -0.191518      -0.191518      -0.191518    6[6-(6,6),8-(62),8-(62)]
   106       0.167755       0.167755       0.167755    6[6-(1,6),6-(1,6),6-(8,8)]
   107       0.089368       0.089368       0.089368    6[1-(0),6-(1,7),6-(6,6)]
   108       0.381836       0.381836       0.381836    6[1-(0),6-(1,6),7-(6,29)]
   109       0.828395       0.828395       0.828395    6[1-(0),6-(1,6),7-(6,29)]
   110       0.528305       0.528305       0.528305    6[1-(0),6-(1,7),6-(6,6)]
   111      -0.035553      -0.035553      -0.035553    6[6-(6,6),8-(62),8-(62)]
   112       6.293613       6.293613       6.293613    6[6-(1,6),6-(1,6),6-(8,8)]
   113        4.95124        4.95124        4.95124    6[1-(0),6-(1,7),6-(6,6)]
   114       4.317453       4.317453       4.317453    6[1-(0),6-(1,6),7-(6,29)]
   115      -0.821135      -0.821135      -0.821135    6[1-(0),6-(1,6),7-(6,29)]
   116      -0.126385      -0.126385      -0.126385    6[1-(0),6-(1,7),6-(6,6)]
   117        3.50905        3.50905        3.50905    6[6-(6,6),8-(62),8-(62)]
   118       3.705517       3.705517       3.705517    6[6-(1,6),6-(1,6),6-(8,8)]
   119       3.634203       3.634203       3.634203    6[1-(0),6-(1,7),6-(6,6)]
   120       3.831652       3.831652       3.831652    6[1-(0),6-(1,6),7-(6,29)]
   121       4.112783       4.112783       4.112783    6[1-(0),6-(1,6),7-(6,29)]
   122       3.948446       3.948446       3.948446    6[1-(0),6-(1,7),6-(6,6)]
   123      -0.191518      -0.191518      -0.191518    6[6-(6,6),8-(62),8-(62)]
   124       0.167755       0.167755       0.167755    6[6-(1,6),6-(1,6),6-(8,8)]
   125       0.089368       0.089368       0.089368    6[1-(0),6-(1,7),6-(6,6)]
   126       0.381836       0.381836       0.381836    6[1-(0),6-(1,6),7-(6,29)]
   127       0.828395       0.828395       0.828395    6[1-(0),6-(1,6),7-(6,29)]
   128       0.528305       0.528305       0.528305    6[1-(0),6-(1,7),6-(6,6)]
   129        4.26422        4.26422        4.26422    6[6-(6,6),8-(62),8-(62)]
   130      -2.064946      -2.064946      -2.064946    6[6-(1,6),6-(1,6),6-(8,8)]
   131      -0.722573      -0.722573      -0.722573    6[1-(0),6-(1,7),6-(6,6)]
   132      -0.088786      -0.088786      -0.088786    6[1-(0),6-(1,6),7-(6,29)]
   133       5.049802       5.049802       5.049802    6[1-(0),6-(1,6),7-(6,29)]
   134       4.355052       4.355052       4.355052    6[1-(0),6-(1,7),6-(6,6)]
   135       0.719617       0.719617       0.719617    6[6-(6,6),8-(62),8-(62)]
   136        0.52315        0.52315        0.52315    6[6-(1,6),6-(1,6),6-(8,8)]
   137       0.594464       0.594464       0.594464    6[1-(0),6-(1,7),6-(6,6)]
   138       0.397015       0.397015       0.397015    6[1-(0),6-(1,6),7-(6,29)]
   139       0.115884       0.115884       0.115884    6[1-(0),6-(1,6),7-(6,29)]
   140       0.280221       0.280221       0.280221    6[1-(0),6-(1,7),6-(6,6)]
   141       4.420185       4.420185       4.420185    6[6-(6,6),8-(62),8-(62)]
   142       4.060912       4.060912       4.060912    6[6-(1,6),6-(1,6),6-(8,8)]
   143       4.139299       4.139299       4.139299    6[1-(0),6-(1,7),6-(6,6)]
   144       3.846831       3.846831       3.846831    6[1-(0),6-(1,6),7-(6,29)]
   145       3.400272       3.400272       3.400272    6[1-(0),6-(1,6),7-(6,29)]
   146       3.700362       3.700362       3.700362    6[1-(0),6-(1,7),6-(6,6)]
   147        4.09633        4.09633        4.09633    6[6-(6,6),8-(0),8-(0)]
   148       3.174476       3.174476       3.174476    6[6-(1,6),6-(1,6),6-(8,8)]
   149       3.706398       3.706398       3.706398    6[1-(0),6-(1,7),6-(6,6)]
   150        2.87264        2.87264        2.87264    6[1-(0),6-(1,6),7-(6,29)]
   151       1.027731       1.027731       1.027731    6[1-(0),6-(1,6),7-(6,29)]
   152       1.798805       1.798805       1.798805    6[1-(0),6-(1,7),6-(6,6)]
   153       0.132337       0.132337       0.132337    6[6-(6,6),8-(0),8-(0)]
   154       1.054191       1.054191       1.054191    6[6-(1,6),6-(1,6),6-(8,8)]
   155       0.522269       0.522269       0.522269    6[1-(0),6-(1,7),6-(6,6)]
   156       1.356027       1.356027       1.356027    6[1-(0),6-(1,6),7-(6,29)]
   157       3.200936       3.200936       3.200936    6[1-(0),6-(1,6),7-(6,29)]
   158       2.429862       2.429862       2.429862    6[1-(0),6-(1,7),6-(6,6)]
   159       5.679045       5.679045       5.679045    53[29-(7,53),29-(7,53,53),29-(7,53,53)]
   160        2.09586        2.09586        2.09586    53[29-(7,29,53,53),29-(7,29,53,53),29-(7,53,53)]
   161      -1.450378      -1.450378      -1.450378    53[29-(7,53),29-(7,53,53),29-(7,53,53)]
   162       2.132807       2.132807       2.132807    53[29-(7,29,53,53),29-(7,29,53,53),29-(7,53,53)]
   163      -1.450378      -1.450378      -1.450378    53[29-(7,53),29-(7,53,53),29-(7,53,53)]
   164       2.132807       2.132807       2.132807    53[29-(7,29,53,53),29-(7,29,53,53),29-(7,53,53)]
   165       5.679045       5.679045       5.679045    53[29-(7,53),29-(7,53,53),29-(7,53,53)]
   166        2.09586        2.09586        2.09586    53[29-(7,29,53,53),29-(7,29,53,53),29-(7,53,53)]
   167       2.133563       2.133563       2.133563    53[29-(7,53),29-(7,53),29-(7,53,53)]
   168       2.095104       2.095104       2.095104    53[29-(7,53),29-(7,53),29-(7,53,53)]
   169      -1.426017      -1.426017      -1.426017    53[29-(7,29,53,53),29-(7,29,53,53),29-(7,53,53),29-(7,53,53)]
   170      -1.426017      -1.426017      -1.426017    53[29-(7,29,53,53),29-(7,29,53,53),29-(7,53,53),29-(7,53,53)]
   171      -0.721077      -0.721077      -0.721077    7[6-(1,6),6-(1,6),29-(53,53)]
   172       0.166133       0.166133       0.166133    7[6-(1,6),6-(1,6),29-(53,53,53)]
   173        3.46437        3.46437        3.46437    7[6-(1,6),6-(1,6),29-(29,53,53,53)]
   174       4.949744       4.949744       4.949744    7[6-(1,6),6-(1,6),29-(53,53)]
   175       4.062534       4.062534       4.062534    7[6-(1,6),6-(1,6),29-(53,53,53)]
   176       0.764297       0.764297       0.764297    7[6-(1,6),6-(1,6),29-(29,53,53,53)]
   177       4.949744       4.949744       4.949744    7[6-(1,6),6-(1,6),29-(53,53)]
   178       4.062534       4.062534       4.062534    7[6-(1,6),6-(1,6),29-(53,53,53)]
   179       0.764297       0.764297       0.764297    7[6-(1,6),6-(1,6),29-(29,53,53,53)]
   180      -0.721077      -0.721077      -0.721077    7[6-(1,6),6-(1,6),29-(53,53)]
   181       0.166133       0.166133       0.166133    7[6-(1,6),6-(1,6),29-(53,53,53)]
   182        3.46437        3.46437        3.46437    7[6-(1,6),6-(1,6),29-(29,53,53,53)]
   183        1.52246        1.52246        1.52246    7[6-(1,6),6-(1,6),29-(53,53,53)]
   184       2.706207       2.706207       2.706207    7[6-(1,6),6-(1,6),29-(53,53,53)]
   185      -2.178661      -2.178661      -2.178661    8[6-(6,8),62-(8,8,8,8,8)]
   186       3.010563       3.010563       3.010563    8[6-(6,8),62-(8,8,8,8,8)]
   187       1.232694       1.232694       1.232694    8[6-(6,8),62-(8,8,8,8,8)]
   188       0.387182       0.387182       0.387182    8[6-(6,8),62-(8,8,8,8,8)]
   189       4.720873       4.720873       4.720873    8[6-(6,8),62-(8,8,8,8,8)]
   190       4.469968       4.469968       4.469968    8[6-(6,8),62-(8,8,8,8,8)]
   191       6.407328       6.407328       6.407328    8[6-(6,8),62-(8,8,8,8,8)]
   192       1.218104       1.218104       1.218104    8[6-(6,8),62-(8,8,8,8,8)]
   193       2.995973       2.995973       2.995973    8[6-(6,8),62-(8,8,8,8,8)]
   194       3.841485       3.841485       3.841485    8[6-(6,8),62-(8,8,8,8,8)]
   195      -0.492206      -0.492206      -0.492206    8[6-(6,8),62-(8,8,8,8,8)]
   196      -0.241301      -0.241301      -0.241301    8[6-(6,8),62-(8,8,8,8,8)]
   197       6.407328       6.407328       6.407328    8[6-(6,8),62-(8,8,8,8,8)]
   198       1.218104       1.218104       1.218104    8[6-(6,8),62-(8,8,8,8,8)]
   199       2.995973       2.995973       2.995973    8[6-(6,8),62-(8,8,8,8,8)]
   200       3.841485       3.841485       3.841485    8[6-(6,8),62-(8,8,8,8,8)]
   201      -0.492206      -0.492206      -0.492206    8[6-(6,8),62-(8,8,8,8,8)]
   202      -0.241301      -0.241301      -0.241301    8[6-(6,8),62-(8,8,8,8,8)]
   203      -2.178661      -2.178661      -2.178661    8[6-(6,8),62-(8,8,8,8,8)]
   204       3.010563       3.010563       3.010563    8[6-(6,8),62-(8,8,8,8,8)]
   205       1.232694       1.232694       1.232694    8[6-(6,8),62-(8,8,8,8,8)]
   206       0.387182       0.387182       0.387182    8[6-(6,8),62-(8,8,8,8,8)]
   207       4.720873       4.720873       4.720873    8[6-(6,8),62-(8,8,8,8,8)]
   208       4.469968       4.469968       4.469968    8[6-(6,8),62-(8,8,8,8,8)]
   209       5.298868       5.298868       5.298868    8[6-(6,8)]
   210       3.529958       3.529958       3.529958    8[6-(6,8)]
   211      -1.070201      -1.070201      -1.070201    8[6-(6,8)]
   212       0.698709       0.698709       0.698709    8[6-(6,8)]
