# Supplementary material for: A collection of forcefield precursors for metal–organic frameworks
Source: RSC Adv. 2019 Nov 13;9(63):36492–507. doi: 10.1039/c9ra07327b (PMC9075174; doi:10.1039/c9ra07327b)
Supplement: RA-009-C9RA07327B-s2891 [file RA-009-C9RA07327B-s2891.txt]

XOHFIK_clean

10.172000    0.000000    0.000000
0.000000    11.719000    0.000000
0.000000    -0.404357    14.914520

     1       9.358647       9.358647       9.358647    25[8-(6,25),8-(6,25),8-(6,25),8-(6,25),8-(6,25),8-(6,25)]
     2       1.075384       1.075384       1.075384    25[8-(6),8-(6),8-(6,25),8-(6,25),8-(6,25),8-(6,25)]
     3       4.272647       4.272647       4.272647    25[8-(6,25),8-(6,25),8-(6,25),8-(6,25),8-(6,25),8-(6,25)]
     4       6.161384       6.161384       6.161384    25[8-(6),8-(6),8-(6,25),8-(6,25),8-(6,25),8-(6,25)]
     5       0.813353       0.813353       0.813353    25[8-(6,25),8-(6,25),8-(6,25),8-(6,25),8-(6,25),8-(6,25)]
     6       9.096616       9.096616       9.096616    25[8-(6),8-(6),8-(6,25),8-(6,25),8-(6,25),8-(6,25)]
     7       5.899353       5.899353       5.899353    25[8-(6,25),8-(6,25),8-(6,25),8-(6,25),8-(6,25),8-(6,25)]
     8       4.010616       4.010616       4.010616    25[8-(6),8-(6),8-(6,25),8-(6,25),8-(6,25),8-(6,25)]
     9            0.0            0.0            0.0    25[8-(6),8-(6),8-(6),8-(6),8-(6,25),8-(6,25)]
    10          5.086          5.086          5.086    25[8-(6),8-(6),8-(6),8-(6),8-(6,25),8-(6,25)]
    11            0.0            0.0            0.0    25[8-(6),8-(6),8-(6),8-(6),8-(6,25),8-(6,25)]
    12          5.086          5.086          5.086    25[8-(6),8-(6),8-(6),8-(6),8-(6,25),8-(6,25)]
    13       0.310246       0.310246       0.310246    1[6-(8,8)]
    14       6.312743       6.312743       6.312743    1[6-(8,8)]
    15       7.685963       7.685963       7.685963    1[6-(8,8)]
    16        7.17126        7.17126        7.17126    1[6-(8,8)]
    17       1.986592       1.986592       1.986592    1[6-(8,8)]
    18       1.587849       1.587849       1.587849    1[6-(8,8)]
    19       5.396246       5.396246       5.396246    1[6-(8,8)]
    20       1.226743       1.226743       1.226743    1[6-(8,8)]
    21       2.599963       2.599963       2.599963    1[6-(8,8)]
    22        2.08526        2.08526        2.08526    1[6-(8,8)]
    23       7.072592       7.072592       7.072592    1[6-(8,8)]
    24       6.673849       6.673849       6.673849    1[6-(8,8)]
    25       9.861754       9.861754       9.861754    1[6-(8,8)]
    26       3.859257       3.859257       3.859257    1[6-(8,8)]
    27       2.486037       2.486037       2.486037    1[6-(8,8)]
    28        3.00074        3.00074        3.00074    1[6-(8,8)]
    29       8.185408       8.185408       8.185408    1[6-(8,8)]
    30       8.584151       8.584151       8.584151    1[6-(8,8)]
    31       4.775754       4.775754       4.775754    1[6-(8,8)]
    32       8.945257       8.945257       8.945257    1[6-(8,8)]
    33       7.572037       7.572037       7.572037    1[6-(8,8)]
    34        8.08674        8.08674        8.08674    1[6-(8,8)]
    35       3.099408       3.099408       3.099408    1[6-(8,8)]
    36       3.498151       3.498151       3.498151    1[6-(8,8)]
    37       0.115961       0.115961       0.115961    6[1-(0),8-(25),8-(25,25)]
    38       7.237378       7.237378       7.237378    6[1-(0),8-(25),8-(25,25)]
    39       8.389866       8.389866       8.389866    6[1-(0),8-(25),8-(25,25)]
    40       7.339098       7.339098       7.339098    6[1-(0),8-(25),8-(25,25)]
    41       1.351859       1.351859       1.351859    6[1-(0),8-(25),8-(25,25)]
    42        1.03551        1.03551        1.03551    6[1-(0),8-(25),8-(25,25)]
    43       5.201961       5.201961       5.201961    6[1-(0),8-(25),8-(25,25)]
    44       2.151378       2.151378       2.151378    6[1-(0),8-(25),8-(25,25)]
    45       3.303866       3.303866       3.303866    6[1-(0),8-(25),8-(25,25)]
    46       2.253098       2.253098       2.253098    6[1-(0),8-(25),8-(25,25)]
    47       6.437859       6.437859       6.437859    6[1-(0),8-(25),8-(25,25)]
    48        6.12151        6.12151        6.12151    6[1-(0),8-(25),8-(25,25)]
    49      10.056039      10.056039      10.056039    6[1-(0),8-(25),8-(25,25)]
    50       2.934622       2.934622       2.934622    6[1-(0),8-(25),8-(25,25)]
    51       1.782134       1.782134       1.782134    6[1-(0),8-(25),8-(25,25)]
    52       2.832902       2.832902       2.832902    6[1-(0),8-(25),8-(25,25)]
    53       8.820141       8.820141       8.820141    6[1-(0),8-(25),8-(25,25)]
    54        9.13649        9.13649        9.13649    6[1-(0),8-(25),8-(25,25)]
    55       4.970039       4.970039       4.970039    6[1-(0),8-(25),8-(25,25)]
    56       8.020622       8.020622       8.020622    6[1-(0),8-(25),8-(25,25)]
    57       6.868134       6.868134       6.868134    6[1-(0),8-(25),8-(25,25)]
    58       7.918902       7.918902       7.918902    6[1-(0),8-(25),8-(25,25)]
    59       3.734141       3.734141       3.734141    6[1-(0),8-(25),8-(25,25)]
    60        4.05049        4.05049        4.05049    6[1-(0),8-(25),8-(25,25)]
    61       0.052691       0.052691       0.052691    8[6-(1,8),25-(8,8,8,8,8),25-(8,8,8,8,8)]
    62       7.542233       7.542233       7.542233    8[6-(1,8),25-(8,8,8,8,8),25-(8,8,8,8,8)]
    63       8.118375       8.118375       8.118375    8[6-(1,8),25-(8,8,8,8,8),25-(8,8,8,8,8)]
    64       8.552618       8.552618       8.552618    8[6-(1,8),25-(8,8,8,8,8),25-(8,8,8,8,8)]
    65       0.823017       0.823017       0.823017    8[6-(1,8),25-(8,8,8,8,8),25-(8,8,8,8,8)]
    66       0.301091       0.301091       0.301091    8[6-(1,8),25-(8,8,8,8,8),25-(8,8,8,8,8)]
    67      10.120123      10.120123      10.120123    8[6-(1,8),25-(8,8,8,8,8)]
    68       8.022656       8.022656       8.022656    8[6-(1,8),25-(8,8,8,8,8)]
    69       6.368994       6.368994       6.368994    8[6-(1,8),25-(8,8,8,8,8)]
    70       1.117903       1.117903       1.117903    8[6-(1,8),25-(8,8,8,8,8)]
    71       1.091456       1.091456       1.091456    8[6-(1,8),25-(8,8,8,8,8)]
    72       9.483356       9.483356       9.483356    8[6-(1,8),25-(8,8,8,8,8)]
    73       5.138691       5.138691       5.138691    8[6-(1,8),25-(8,8,8,8,8),25-(8,8,8,8,8)]
    74       2.456233       2.456233       2.456233    8[6-(1,8),25-(8,8,8,8,8),25-(8,8,8,8,8)]
    75       3.032375       3.032375       3.032375    8[6-(1,8),25-(8,8,8,8,8),25-(8,8,8,8,8)]
    76       3.466618       3.466618       3.466618    8[6-(1,8),25-(8,8,8,8,8),25-(8,8,8,8,8)]
    77       5.909017       5.909017       5.909017    8[6-(1,8),25-(8,8,8,8,8),25-(8,8,8,8,8)]
    78       5.387091       5.387091       5.387091    8[6-(1,8),25-(8,8,8,8,8),25-(8,8,8,8,8)]
    79       5.034123       5.034123       5.034123    8[6-(1,8),25-(8,8,8,8,8)]
    80       2.936656       2.936656       2.936656    8[6-(1,8),25-(8,8,8,8,8)]
    81       1.282994       1.282994       1.282994    8[6-(1,8),25-(8,8,8,8,8)]
    82       6.203903       6.203903       6.203903    8[6-(1,8),25-(8,8,8,8,8)]
    83       6.177456       6.177456       6.177456    8[6-(1,8),25-(8,8,8,8,8)]
    84       4.397356       4.397356       4.397356    8[6-(1,8),25-(8,8,8,8,8)]
    85      10.119309      10.119309      10.119309    8[6-(1,8),25-(8,8,8,8,8),25-(8,8,8,8,8)]
    86       2.629767       2.629767       2.629767    8[6-(1,8),25-(8,8,8,8,8),25-(8,8,8,8,8)]
    87       2.053625       2.053625       2.053625    8[6-(1,8),25-(8,8,8,8,8),25-(8,8,8,8,8)]
    88       1.619382       1.619382       1.619382    8[6-(1,8),25-(8,8,8,8,8),25-(8,8,8,8,8)]
    89       9.348983       9.348983       9.348983    8[6-(1,8),25-(8,8,8,8,8),25-(8,8,8,8,8)]
    90       9.870909       9.870909       9.870909    8[6-(1,8),25-(8,8,8,8,8),25-(8,8,8,8,8)]
    91       0.051877       0.051877       0.051877    8[6-(1,8),25-(8,8,8,8,8)]
    92       2.149344       2.149344       2.149344    8[6-(1,8),25-(8,8,8,8,8)]
    93       3.803006       3.803006       3.803006    8[6-(1,8),25-(8,8,8,8,8)]
    94       9.054097       9.054097       9.054097    8[6-(1,8),25-(8,8,8,8,8)]
    95       9.080544       9.080544       9.080544    8[6-(1,8),25-(8,8,8,8,8)]
    96       0.688644       0.688644       0.688644    8[6-(1,8),25-(8,8,8,8,8)]
    97       5.033309       5.033309       5.033309    8[6-(1,8),25-(8,8,8,8,8),25-(8,8,8,8,8)]
    98       7.715767       7.715767       7.715767    8[6-(1,8),25-(8,8,8,8,8),25-(8,8,8,8,8)]
    99       7.139625       7.139625       7.139625    8[6-(1,8),25-(8,8,8,8,8),25-(8,8,8,8,8)]
   100       6.705382       6.705382       6.705382    8[6-(1,8),25-(8,8,8,8,8),25-(8,8,8,8,8)]
   101       4.262983       4.262983       4.262983    8[6-(1,8),25-(8,8,8,8,8),25-(8,8,8,8,8)]
   102       4.784909       4.784909       4.784909    8[6-(1,8),25-(8,8,8,8,8),25-(8,8,8,8,8)]
   103       5.137877       5.137877       5.137877    8[6-(1,8),25-(8,8,8,8,8)]
   104       7.235344       7.235344       7.235344    8[6-(1,8),25-(8,8,8,8,8)]
   105       8.889006       8.889006       8.889006    8[6-(1,8),25-(8,8,8,8,8)]
   106       3.968097       3.968097       3.968097    8[6-(1,8),25-(8,8,8,8,8)]
   107       3.994544       3.994544       3.994544    8[6-(1,8),25-(8,8,8,8,8)]
   108       5.774644       5.774644       5.774644    8[6-(1,8),25-(8,8,8,8,8)]
