# Supplementary material for: A collection of forcefield precursors for metal–organic frameworks
Source: RSC Adv. 2019 Nov 13;9(63):36492–507. doi: 10.1039/c9ra07327b (PMC9075174; doi:10.1039/c9ra07327b)
Supplement: RA-009-C9RA07327B-s2892 [file RA-009-C9RA07327B-s2892.txt]

XOHJUA_clean

9.155000    0.000000    0.000000
-4.226006    8.558945    0.000000
0.000000    0.000000    21.567900

     1      -0.401662      -0.401662      -0.401662    57[8-(6),8-(6),8-(6),8-(6),8-(6),8-(6),8-(6),8-(6)]
     2       0.753156       0.753156       0.753156    57[8-(6),8-(6),8-(6),8-(6),8-(6),8-(6),8-(6),8-(6)]
     3       5.330656       5.330656       5.330656    57[8-(6),8-(6),8-(6),8-(6),8-(6),8-(6),8-(6),8-(6)]
     4       4.175838       4.175838       4.175838    57[8-(6),8-(6),8-(6),8-(6),8-(6),8-(6),8-(6),8-(6)]
     5       2.824555       2.824555       2.824555    29[7-(6,6),7-(6,6)]
     6      -2.473061      -2.473061      -2.473061    29[7-(6,6),7-(6,6)]
     7       2.104439       2.104439       2.104439    29[7-(6,6),7-(6,6)]
     8       7.402055       7.402055       7.402055    29[7-(6,6),7-(6,6)]
     9       2.544372       2.544372       2.544372    1[6-(6,7)]
    10       5.540834       5.540834       5.540834    1[6-(6,7)]
    11       6.917023       6.917023       6.917023    1[6-(6,6)]
    12       1.833389       1.833389       1.833389    1[6-(6,6)]
    13       1.031967       1.031967       1.031967    1[6-(6,7)]
    14        0.16785        0.16785        0.16785    1[6-(6,6)]
    15       0.746407       0.746407       0.746407    1[6-(6,6)]
    16       3.093823       3.093823       3.093823    1[6-(6,7)]
    17      -2.192878      -2.192878      -2.192878    1[6-(6,7)]
    18        3.96566        3.96566        3.96566    1[6-(6,7)]
    19       6.815477       6.815477       6.815477    1[6-(6,6)]
    20       7.673105       7.673105       7.673105    1[6-(6,6)]
    21      -0.680473      -0.680473      -0.680473    1[6-(6,7)]
    22       0.183644       0.183644       0.183644    1[6-(6,6)]
    23      -0.394913      -0.394913      -0.394913    1[6-(6,6)]
    24      -2.742329      -2.742329      -2.742329    1[6-(6,7)]
    25       2.384622       2.384622       2.384622    1[6-(6,7)]
    26       -0.61184       -0.61184       -0.61184    1[6-(6,7)]
    27       2.237977       2.237977       2.237977    1[6-(6,6)]
    28       3.095605       3.095605       3.095605    1[6-(6,6)]
    29       3.897027       3.897027       3.897027    1[6-(6,7)]
    30       4.761144       4.761144       4.761144    1[6-(6,6)]
    31       4.182587       4.182587       4.182587    1[6-(6,6)]
    32       1.835171       1.835171       1.835171    1[6-(6,7)]
    33       7.121872       7.121872       7.121872    1[6-(6,7)]
    34       0.963334       0.963334       0.963334    1[6-(6,7)]
    35       2.339523       2.339523       2.339523    1[6-(6,6)]
    36      -2.744111      -2.744111      -2.744111    1[6-(6,6)]
    37       5.609467       5.609467       5.609467    1[6-(6,7)]
    38        4.74535        4.74535        4.74535    1[6-(6,6)]
    39       5.323907       5.323907       5.323907    1[6-(6,6)]
    40      -1.483677      -1.483677      -1.483677    1[6-(6,7)]
    41      -0.681745      -0.681745      -0.681745    6[6-(6,6),8-(57),8-(57)]
    42      -0.041258      -0.041258      -0.041258    6[6-(1,6),6-(1,7),6-(8,8)]
    43       3.431283       3.431283       3.431283    6[1-(0),6-(6,6),7-(6,29)]
    44       5.193344       5.193344       5.193344    6[1-(0),6-(1,6),7-(6,29)]
    45       6.024692       6.024692       6.024692    6[1-(0),6-(1,6),6-(1,7)]
    46       1.292629       1.292629       1.292629    6[1-(0),6-(1,6),6-(6,6)]
    47       4.859209       4.859209       4.859209    6[6-(8,8),8-(57),8-(57)]
    48       2.591977       2.591977       2.591977    6[6-(8,8),8-(57),8-(57)]
    49       1.274164       1.274164       1.274164    6[1-(0),6-(1,6),7-(6,29)]
    50       0.749947       0.749947       0.749947    6[1-(0),6-(1,6),6-(1,7)]
    51       1.103137       1.103137       1.103137    6[1-(0),6-(1,6),6-(6,6)]
    52       1.994627       1.994627       1.994627    6[6-(1,6),6-(1,7),6-(8,8)]
    53       2.480006       2.480006       2.480006    6[6-(6,6),8-(57),8-(57)]
    54       2.481163       2.481163       2.481163    6[1-(0),6-(6,6),7-(6,29)]
    55       1.033239       1.033239       1.033239    6[6-(6,6),8-(57),8-(57)]
    56       0.392752       0.392752       0.392752    6[6-(1,6),6-(1,7),6-(8,8)]
    57      -3.079789      -3.079789      -3.079789    6[1-(0),6-(6,6),7-(6,29)]
    58        4.31315        4.31315        4.31315    6[1-(0),6-(1,6),7-(6,29)]
    59       7.707808       7.707808       7.707808    6[1-(0),6-(1,6),6-(1,7)]
    60       8.213865       8.213865       8.213865    6[1-(0),6-(1,6),6-(6,6)]
    61       4.647285       4.647285       4.647285    6[6-(8,8),8-(57),8-(57)]
    62      -2.240483      -2.240483      -2.240483    6[6-(8,8),8-(57),8-(57)]
    63       -0.92267       -0.92267       -0.92267    6[1-(0),6-(1,6),7-(6,29)]
    64      -0.398453      -0.398453      -0.398453    6[1-(0),6-(1,6),6-(1,7)]
    65      -0.751643      -0.751643      -0.751643    6[1-(0),6-(1,6),6-(6,6)]
    66      -1.643133      -1.643133      -1.643133    6[6-(1,6),6-(1,7),6-(8,8)]
    67      -2.128512      -2.128512      -2.128512    6[6-(6,6),8-(57),8-(57)]
    68      -2.129669      -2.129669      -2.129669    6[1-(0),6-(6,6),7-(6,29)]
    69       5.610739       5.610739       5.610739    6[6-(6,6),8-(57),8-(57)]
    70       4.970252       4.970252       4.970252    6[6-(1,6),6-(1,7),6-(8,8)]
    71       1.497711       1.497711       1.497711    6[1-(0),6-(6,6),7-(6,29)]
    72       -0.26435       -0.26435       -0.26435    6[1-(0),6-(1,6),7-(6,29)]
    73       3.130308       3.130308       3.130308    6[1-(0),6-(1,6),6-(1,7)]
    74       3.636365       3.636365       3.636365    6[1-(0),6-(1,6),6-(6,6)]
    75       0.069785       0.069785       0.069785    6[6-(8,8),8-(57),8-(57)]
    76       2.337017       2.337017       2.337017    6[6-(8,8),8-(57),8-(57)]
    77        3.65483        3.65483        3.65483    6[1-(0),6-(1,6),7-(6,29)]
    78       4.179047       4.179047       4.179047    6[1-(0),6-(1,6),6-(1,7)]
    79       3.825857       3.825857       3.825857    6[1-(0),6-(1,6),6-(6,6)]
    80       2.934367       2.934367       2.934367    6[6-(1,6),6-(1,7),6-(8,8)]
    81       2.448988       2.448988       2.448988    6[6-(6,6),8-(57),8-(57)]
    82       2.447831       2.447831       2.447831    6[1-(0),6-(6,6),7-(6,29)]
    83       3.895755       3.895755       3.895755    6[6-(6,6),8-(57),8-(57)]
    84       4.536242       4.536242       4.536242    6[6-(1,6),6-(1,7),6-(8,8)]
    85       8.008783       8.008783       8.008783    6[1-(0),6-(6,6),7-(6,29)]
    86       0.615844       0.615844       0.615844    6[1-(0),6-(1,6),7-(6,29)]
    87       1.447192       1.447192       1.447192    6[1-(0),6-(1,6),6-(1,7)]
    88      -3.284871      -3.284871      -3.284871    6[1-(0),6-(1,6),6-(6,6)]
    89       0.281709       0.281709       0.281709    6[6-(8,8),8-(57),8-(57)]
    90      -1.985523      -1.985523      -1.985523    6[6-(8,8),8-(57),8-(57)]
    91       5.851664       5.851664       5.851664    6[1-(0),6-(1,6),7-(6,29)]
    92       5.327447       5.327447       5.327447    6[1-(0),6-(1,6),6-(1,7)]
    93       5.680637       5.680637       5.680637    6[1-(0),6-(1,6),6-(6,6)]
    94       6.572127       6.572127       6.572127    6[6-(1,6),6-(1,7),6-(8,8)]
    95       7.057506       7.057506       7.057506    6[6-(6,6),8-(57),8-(57)]
    96       7.058663       7.058663       7.058663    6[1-(0),6-(6,6),7-(6,29)]
    97       3.916284       3.916284       3.916284    7[6-(1,6),6-(1,6),29-(7)]
    98       2.114808       2.114808       2.114808    7[6-(1,6),6-(1,6),29-(7)]
    99       -3.56479       -3.56479       -3.56479    7[6-(1,6),6-(1,6),29-(7)]
   100      -1.763314      -1.763314      -1.763314    7[6-(1,6),6-(1,6),29-(7)]
   101        1.01271        1.01271        1.01271    7[6-(1,6),6-(1,6),29-(7)]
   102       2.814186       2.814186       2.814186    7[6-(1,6),6-(1,6),29-(7)]
   103       8.493784       8.493784       8.493784    7[6-(1,6),6-(1,6),29-(7)]
   104       6.692308       6.692308       6.692308    7[6-(1,6),6-(1,6),29-(7)]
   105      -0.054548      -0.054548      -0.054548    8[6-(6,8),57-(8,8,8,8,8,8,8)]
   106      -1.776699      -1.776699      -1.776699    8[6-(6,8),57-(8,8,8,8,8,8,8)]
   107      -0.033875      -0.033875      -0.033875    8[6-(6,8),57-(8,8,8,8,8,8,8)]
   108       4.726124       4.726124       4.726124    8[6-(6,8),57-(8,8,8,8,8,8,8)]
   109        1.80196        1.80196        1.80196    8[6-(6,8),57-(8,8,8,8,8,8,8)]
   110       3.566875       3.566875       3.566875    8[6-(6,8),57-(8,8,8,8,8,8,8)]
   111       3.475843       3.475843       3.475843    8[6-(6,8),57-(8,8,8,8,8,8,8)]
   112       1.887713       1.887713       1.887713    8[6-(6,8),57-(8,8,8,8,8,8,8)]
   113       0.406042       0.406042       0.406042    8[6-(6,8),57-(8,8,8,8,8,8,8)]
   114       2.128193       2.128193       2.128193    8[6-(6,8),57-(8,8,8,8,8,8,8)]
   115       0.385369       0.385369       0.385369    8[6-(6,8),57-(8,8,8,8,8,8,8)]
   116        4.78037        4.78037        4.78037    8[6-(6,8),57-(8,8,8,8,8,8,8)]
   117      -1.450466      -1.450466      -1.450466    8[6-(6,8),57-(8,8,8,8,8,8,8)]
   118       5.939619       5.939619       5.939619    8[6-(6,8),57-(8,8,8,8,8,8,8)]
   119       6.030651       6.030651       6.030651    8[6-(6,8),57-(8,8,8,8,8,8,8)]
   120      -1.536219      -1.536219      -1.536219    8[6-(6,8),57-(8,8,8,8,8,8,8)]
   121       4.983542       4.983542       4.983542    8[6-(6,8),57-(8,8,8,8,8,8,8)]
   122       6.705693       6.705693       6.705693    8[6-(6,8),57-(8,8,8,8,8,8,8)]
   123       4.962869       4.962869       4.962869    8[6-(6,8),57-(8,8,8,8,8,8,8)]
   124        0.20287        0.20287        0.20287    8[6-(6,8),57-(8,8,8,8,8,8,8)]
   125       3.127034       3.127034       3.127034    8[6-(6,8),57-(8,8,8,8,8,8,8)]
   126       1.362119       1.362119       1.362119    8[6-(6,8),57-(8,8,8,8,8,8,8)]
   127       1.453151       1.453151       1.453151    8[6-(6,8),57-(8,8,8,8,8,8,8)]
   128       3.041281       3.041281       3.041281    8[6-(6,8),57-(8,8,8,8,8,8,8)]
   129       4.522952       4.522952       4.522952    8[6-(6,8),57-(8,8,8,8,8,8,8)]
   130       2.800801       2.800801       2.800801    8[6-(6,8),57-(8,8,8,8,8,8,8)]
   131       4.543625       4.543625       4.543625    8[6-(6,8),57-(8,8,8,8,8,8,8)]
   132       0.148624       0.148624       0.148624    8[6-(6,8),57-(8,8,8,8,8,8,8)]
   133        6.37946        6.37946        6.37946    8[6-(6,8),57-(8,8,8,8,8,8,8)]
   134      -1.010625      -1.010625      -1.010625    8[6-(6,8),57-(8,8,8,8,8,8,8)]
   135      -1.101657      -1.101657      -1.101657    8[6-(6,8),57-(8,8,8,8,8,8,8)]
   136       6.465213       6.465213       6.465213    8[6-(6,8),57-(8,8,8,8,8,8,8)]
