# Supplementary material for: A collection of forcefield precursors for metal–organic frameworks
Source: RSC Adv. 2019 Nov 13;9(63):36492–507. doi: 10.1039/c9ra07327b (PMC9075174; doi:10.1039/c9ra07327b)
Supplement: RA-009-C9RA07327B-s2894 [file RA-009-C9RA07327B-s2894.txt]

XOHLEM01_clean

10.578700    0.000000    0.000000
-2.626523    10.247452    0.000000
0.000000    0.000000    15.828000

     1        0.73932        0.73932        0.73932    30[8-(30,30,30),8-(6),8-(6),8-(6),8-(6)]
     2       3.944488       3.944488       3.944488    30[8-(30,30,30),8-(6),8-(6)]
     3       7.212857       7.212857       7.212857    30[8-(30,30,30),8-(6),8-(6),8-(6),8-(6)]
     4       4.007689       4.007689       4.007689    30[8-(30,30,30),8-(6),8-(6)]
     5       5.777978       5.777978       5.777978    30[8-(30,30,30),8-(6),8-(6),8-(6),8-(6)]
     6       6.164895       6.164895       6.164895    30[8-(30,30,30),8-(6),8-(6)]
     7       2.174199       2.174199       2.174199    30[8-(30,30,30),8-(6),8-(6),8-(6),8-(6)]
     8       1.787282       1.787282       1.787282    30[8-(30,30,30),8-(6),8-(6)]
     9       5.138213       5.138213       5.138213    1[6-(6,6)]
    10        0.50618        0.50618        0.50618    1[6-(6,6)]
    11       1.090974       1.090974       1.090974    1[6-(6,6)]
    12       2.813964       2.813964       2.813964    1[6-(6,6)]
    13       7.445997       7.445997       7.445997    1[6-(6,6)]
    14       6.861203       6.861203       6.861203    1[6-(6,6)]
    15       8.428824       8.428824       8.428824    1[6-(6,6)]
    16      -0.160212      -0.160212      -0.160212    1[6-(6,6)]
    17       7.764441       7.764441       7.764441    1[6-(6,6)]
    18      -0.476647      -0.476647      -0.476647    1[6-(6,6)]
    19       8.112389       8.112389       8.112389    1[6-(6,6)]
    20       0.187736       0.187736       0.187736    1[6-(6,6)]
    21       3.103557       3.103557       3.103557    6[6-(1,6),6-(1,6),6-(8,8)]
    22        4.33422        4.33422        4.33422    6[1-(0),6-(6,6),6-(6,6)]
    23       1.616525       1.616525       1.616525    6[6-(1,6),6-(1,6),6-(8,8)]
    24       0.474599       0.474599       0.474599    6[1-(0),6-(6,6),6-(6,6)]
    25      -0.836376      -0.836376      -0.836376    6[6-(1,6),6-(1,6),6-(8,8)]
    26       1.884269       1.884269       1.884269    6[1-(0),6-(6,6),6-(6,6)]
    27       3.022327       3.022327       3.022327    6[6-(6,6),8-(30),8-(30)]
    28       3.027589       3.027589       3.027589    6[6-(6,6),8-(30),8-(30)]
    29      -2.046582      -2.046582      -2.046582    6[6-(6,6),8-(30),8-(30)]
    30        4.84862        4.84862        4.84862    6[6-(1,6),6-(1,6),6-(8,8)]
    31       3.617957       3.617957       3.617957    6[1-(0),6-(6,6),6-(6,6)]
    32       6.335652       6.335652       6.335652    6[6-(1,6),6-(1,6),6-(8,8)]
    33       7.477578       7.477578       7.477578    6[1-(0),6-(6,6),6-(6,6)]
    34       8.788553       8.788553       8.788553    6[6-(1,6),6-(1,6),6-(8,8)]
    35       6.067908       6.067908       6.067908    6[1-(0),6-(6,6),6-(6,6)]
    36        4.92985        4.92985        4.92985    6[6-(6,6),8-(30),8-(30)]
    37       4.924588       4.924588       4.924588    6[6-(6,6),8-(30),8-(30)]
    38       9.998759       9.998759       9.998759    6[6-(6,6),8-(30),8-(30)]
    39       7.838283       7.838283       7.838283    6[6-(1,6),6-(1,6),6-(8,8)]
    40       8.525018       8.525018       8.525018    6[1-(0),6-(6,6),6-(6,6)]
    41      -1.101529      -1.101529      -1.101529    6[6-(1,6),6-(1,6),6-(8,8)]
    42      -0.831148      -0.831148      -0.831148    6[1-(0),6-(6,6),6-(6,6)]
    43      -1.585471      -1.585471      -1.585471    6[6-(1,6),6-(1,6),6-(8,8)]
    44       8.164898       8.164898       8.164898    6[1-(0),6-(6,6),6-(6,6)]
    45       6.971378       6.971378       6.971378    6[6-(6,6),8-(30),8-(30)]
    46      -0.243936      -0.243936      -0.243936    6[6-(6,6),8-(30),8-(30)]
    47      -1.450169      -1.450169      -1.450169    6[6-(6,6),8-(30),8-(30)]
    48       0.113894       0.113894       0.113894    6[6-(1,6),6-(1,6),6-(8,8)]
    49      -0.572841      -0.572841      -0.572841    6[1-(0),6-(6,6),6-(6,6)]
    50       9.053706       9.053706       9.053706    6[6-(1,6),6-(1,6),6-(8,8)]
    51       8.783325       8.783325       8.783325    6[1-(0),6-(6,6),6-(6,6)]
    52       9.537648       9.537648       9.537648    6[6-(1,6),6-(1,6),6-(8,8)]
    53      -0.212721      -0.212721      -0.212721    6[1-(0),6-(6,6),6-(6,6)]
    54       0.980799       0.980799       0.980799    6[6-(6,6),8-(30),8-(30)]
    55       8.196113       8.196113       8.196113    6[6-(6,6),8-(30),8-(30)]
    56       9.402346       9.402346       9.402346    6[6-(6,6),8-(30),8-(30)]
    57       2.007941       2.007941       2.007941    8[6-(6,8),30-(8,8,8,8)]
    58       4.101506       4.101506       4.101506    8[6-(6,8),30-(8,8)]
    59        4.06693        4.06693        4.06693    8[6-(6,8),30-(8,8,8,8)]
    60       2.845778       2.845778       2.845778    8[6-(6,8),30-(8,8)]
    61       7.479252       7.479252       7.479252    8[6-(6,8),30-(8,8,8,8)]
    62      -1.987654      -1.987654      -1.987654    8[6-(6,8),30-(8,8,8,8)]
    63       5.944236       5.944236       5.944236    8[6-(6,8),30-(8,8,8,8)]
    64       3.850671       3.850671       3.850671    8[6-(6,8),30-(8,8)]
    65       3.885247       3.885247       3.885247    8[6-(6,8),30-(8,8,8,8)]
    66       5.106399       5.106399       5.106399    8[6-(6,8),30-(8,8)]
    67       0.472925       0.472925       0.472925    8[6-(6,8),30-(8,8,8,8)]
    68       9.939831       9.939831       9.939831    8[6-(6,8),30-(8,8,8,8)]
    69       6.007886       6.007886       6.007886    8[6-(6,8),30-(8,8,8,8)]
    70       7.228302       7.228302       7.228302    8[6-(6,8),30-(8,8)]
    71      -0.338576      -0.338576      -0.338576    8[6-(6,8),30-(8,8,8,8)]
    72       0.428316       0.428316       0.428316    8[6-(6,8),30-(8,8)]
    73        0.34774        0.34774        0.34774    8[6-(6,8),30-(8,8,8,8)]
    74       -0.49837       -0.49837       -0.49837    8[6-(6,8),30-(8,8,8,8)]
    75       1.944291       1.944291       1.944291    8[6-(6,8),30-(8,8,8,8)]
    76       0.723875       0.723875       0.723875    8[6-(6,8),30-(8,8)]
    77       8.290753       8.290753       8.290753    8[6-(6,8),30-(8,8,8,8)]
    78       7.523861       7.523861       7.523861    8[6-(6,8),30-(8,8)]
    79       7.604437       7.604437       7.604437    8[6-(6,8),30-(8,8,8,8)]
    80       8.450547       8.450547       8.450547    8[6-(6,8),30-(8,8,8,8)]
    81       2.252057       2.252057       2.252057    8[30-(8,8),30-(8,8),30-(8,8,8,8),30-(8,8,8,8)]
    82        5.70012        5.70012        5.70012    8[30-(8,8),30-(8,8),30-(8,8,8,8),30-(8,8,8,8)]
