# Supplementary material for: A collection of forcefield precursors for metal–organic frameworks
Source: RSC Adv. 2019 Nov 13;9(63):36492–507. doi: 10.1039/c9ra07327b (PMC9075174; doi:10.1039/c9ra07327b)
Supplement: RA-009-C9RA07327B-s2895 [file RA-009-C9RA07327B-s2895.txt]

XOJWEZ_clean

7.181000    0.000000    0.000000
3.590501    10.768276    0.000000
3.590482    3.608081    10.145820

     1       7.831014       7.831014       7.831014    29[7-(6,7),7-(6,7),35-(0)]
     2       7.831017       7.831017       7.831017    29[7-(6,7),7-(6,7),35-(0)]
     3       10.04334       10.04334       10.04334    1[7-(6,7)]
     4       6.599327       6.599327       6.599327    1[6-(1,1,6)]
     5        7.35764        7.35764        7.35764    1[6-(1,1,6)]
     6       6.437756       6.437756       6.437756    1[6-(1,1,6)]
     7       4.437853       4.437853       4.437853    1[6-(1,1,6)]
     8       3.763558       3.763558       3.763558    1[6-(1,1,6)]
     9       4.669079       4.669079       4.669079    1[6-(1,1,6)]
    10       2.862337       2.862337       2.862337    1[7-(6,7)]
    11       6.599334       6.599334       6.599334    1[6-(1,1,6)]
    12       7.357648       7.357648       7.357648    1[6-(1,1,6)]
    13        6.43776        6.43776        6.43776    1[6-(1,1,6)]
    14       4.437846       4.437846       4.437846    1[6-(1,1,6)]
    15      10.944549      10.944549      10.944549    1[6-(1,1,6)]
    16       4.669076       4.669076       4.669076    1[6-(1,1,6)]
    17       6.452841       6.452841       6.452841    1[7-(6,7)]
    18       6.599337       6.599337       6.599337    1[6-(1,1,6)]
    19      10.948135      10.948135      10.948135    1[6-(1,1,6)]
    20       6.437766       6.437766       6.437766    1[6-(1,1,6)]
    21       8.028354       8.028354       8.028354    1[6-(1,1,6)]
    22        7.35406        7.35406        7.35406    1[6-(1,1,6)]
    23       8.259585       8.259585       8.259585    1[6-(1,1,6)]
    24       6.452835       6.452835       6.452835    1[7-(6,7)]
    25       6.599324       6.599324       6.599324    1[6-(1,1,6)]
    26       3.767153       3.767153       3.767153    1[6-(1,1,6)]
    27       13.61875       13.61875       13.61875    1[6-(1,1,6)]
    28       8.028345       8.028345       8.028345    1[6-(1,1,6)]
    29       7.354047       7.354047       7.354047    1[6-(1,1,6)]
    30        8.25957        8.25957        8.25957    1[6-(1,1,6)]
    31       9.136378       9.136378       9.136378    6[6-(6,6),6-(6,7),6-(6,7)]
    32      10.039749      10.039749      10.039749    6[6-(1,1,1),6-(6,6),7-(1,7)]
    33       8.203565       8.203565       8.203565    6[6-(1,1,1),6-(6,6),7-(7,29)]
    34       7.047422       7.047422       7.047422    6[1-(0),1-(0),1-(0),6-(6,7)]
    35        4.03428        4.03428        4.03428    6[1-(0),1-(0),1-(0),6-(6,7)]
    36       9.136378       9.136378       9.136378    6[6-(6,6),6-(6,7),6-(6,7)]
    37      10.039746      10.039746      10.039746    6[6-(1,1,1),6-(6,6),7-(1,7)]
    38       8.203567       8.203567       8.203567    6[6-(1,1,1),6-(6,6),7-(7,29)]
    39       7.047428       7.047428       7.047428    6[1-(0),1-(0),1-(0),6-(6,7)]
    40       4.034275       4.034275       4.034275    6[1-(0),1-(0),1-(0),6-(6,7)]
    41       1.955385       1.955385       1.955385    6[6-(6,6),6-(6,7),6-(6,7)]
    42       6.449254       6.449254       6.449254    6[6-(1,1,1),6-(6,6),7-(1,7)]
    43       1.022572       1.022572       1.022572    6[6-(1,1,1),6-(6,6),7-(7,29)]
    44       7.047432       7.047432       7.047432    6[1-(0),1-(0),1-(0),6-(6,7)]
    45       7.624784       7.624784       7.624784    6[1-(0),1-(0),1-(0),6-(6,7)]
    46        5.54587        5.54587        5.54587    6[6-(6,6),6-(6,7),6-(6,7)]
    47       6.449241       6.449241       6.449241    6[6-(1,1,1),6-(6,6),7-(1,7)]
    48        8.20356        8.20356        8.20356    6[6-(1,1,1),6-(6,6),7-(7,29)]
    49       7.047417       7.047417       7.047417    6[1-(0),1-(0),1-(0),6-(6,7)]
    50       7.624771       7.624771       7.624771    6[1-(0),1-(0),1-(0),6-(6,7)]
    51       5.335691       5.335691       5.335691    35[29-(7,7)]
    52      12.516689      12.516689      12.516689    35[29-(7,7)]
    53       8.533891       8.533891       8.533891    7[6-(6,6),7-(1,6),29-(7,35)]
    54       9.639049       9.639049       9.639049    7[1-(0),6-(6,6),7-(6,29)]
    55       8.533892       8.533892       8.533892    7[6-(6,6),7-(1,6),29-(7,35)]
    56       9.639047       9.639047       9.639047    7[1-(0),6-(6,6),7-(6,29)]
    57       1.352896       1.352896       1.352896    7[6-(6,6),7-(1,6),29-(7,35)]
    58       6.048552       6.048552       6.048552    7[1-(0),6-(6,6),7-(6,29)]
    59       8.533888       8.533888       8.533888    7[6-(6,6),7-(1,6),29-(7,35)]
    60       6.048543       6.048543       6.048543    7[1-(0),6-(6,6),7-(6,29)]
