# Supplementary material for: A collection of forcefield precursors for metal–organic frameworks
Source: RSC Adv. 2019 Nov 13;9(63):36492–507. doi: 10.1039/c9ra07327b (PMC9075174; doi:10.1039/c9ra07327b)
Supplement: RA-009-C9RA07327B-s2896 [file RA-009-C9RA07327B-s2896.txt]

XOJWID_charged

10.075000    0.000000    0.000000
4.332886    12.310755    0.000000
4.777135    2.936967    11.993782

     1        8.56767        8.56767        8.56767    30[8-(15),8-(15),8-(15),8-(6)]
     2       3.473506       3.473506       3.473506    30[8-(15),8-(15),8-(15),8-(6)]
     3      10.617351      10.617351      10.617351    30[8-(15),8-(15),8-(15),8-(6)]
     4      15.711515      15.711515      15.711515    30[8-(15),8-(15),8-(15),8-(6)]
     5      11.738473      11.738473      11.738473    15[6-(6,6),8-(30),8-(30),8-(30)]
     6       6.697047       6.697047       6.697047    15[6-(6,6),8-(30),8-(30),8-(30)]
     7       7.446548       7.446548       7.446548    15[6-(6,6),8-(30),8-(30),8-(30)]
     8      12.487974      12.487974      12.487974    15[6-(6,6),8-(30),8-(30),8-(30)]
     9      11.732354      11.732354      11.732354    1[6-(6,6)]
    10       11.46863       11.46863       11.46863    1[6-(6,6)]
    11       11.13042       11.13042       11.13042    1[6-(6,6)]
    12      11.417765      11.417765      11.417765    1[6-(6,6)]
    13       7.337459       7.337459       7.337459    1[6-(6,6)]
    14      12.116031      12.116031      12.116031    1[6-(6,6)]
    15      10.222366      10.222366      10.222366    1[6-(6,6)]
    16      10.277965      10.277965      10.277965    1[6-(6,6)]
    17       7.452667       7.452667       7.452667    1[6-(6,6)]
    18       7.716391       7.716391       7.716391    1[6-(6,6)]
    19       8.054601       8.054601       8.054601    1[6-(6,6)]
    20       7.767256       7.767256       7.767256    1[6-(6,6)]
    21      11.847562      11.847562      11.847562    1[6-(6,6)]
    22        7.06899        7.06899        7.06899    1[6-(6,6)]
    23       8.962655       8.962655       8.962655    1[6-(6,6)]
    24       8.907056       8.907056       8.907056    1[6-(6,6)]
    25      13.856304      13.856304      13.856304    1[7-(1,6,6)]
    26      12.725268      12.725268      12.725268    1[7-(1,6,6)]
    27      14.600774      14.600774      14.600774    1[6-(1,1,7)]
    28      14.950587      14.950587      14.950587    1[6-(1,1,7)]
    29      13.729182      13.729182      13.729182    1[6-(1,1,7)]
    30      12.204078      12.204078      12.204078    1[6-(1,1,7)]
    31      12.238412      12.238412      12.238412    1[6-(1,1,7)]
    32      13.454719      13.454719      13.454719    1[6-(1,1,7)]
    33      14.932824      14.932824      14.932824    1[7-(1,6,6)]
    34      13.496165      13.496165      13.496165    1[7-(1,6,6)]
    35      10.173001      10.173001      10.173001    1[6-(1,1,7)]
    36       5.155424       5.155424       5.155424    1[6-(1,1,7)]
    37      13.678184      13.678184      13.678184    1[6-(1,1,7)]
    38       13.99158       13.99158       13.99158    1[6-(1,1,7)]
    39      13.351544      13.351544      13.351544    1[6-(1,1,7)]
    40      14.904569      14.904569      14.904569    1[6-(1,1,7)]
    41       5.328717       5.328717       5.328717    1[7-(1,6,6)]
    42       6.459753       6.459753       6.459753    1[7-(1,6,6)]
    43       4.584247       4.584247       4.584247    1[6-(1,1,7)]
    44       4.234434       4.234434       4.234434    1[6-(1,1,7)]
    45       5.455839       5.455839       5.455839    1[6-(1,1,7)]
    46       6.980943       6.980943       6.980943    1[6-(1,1,7)]
    47       6.946609       6.946609       6.946609    1[6-(1,1,7)]
    48       5.730302       5.730302       5.730302    1[6-(1,1,7)]
    49       4.252197       4.252197       4.252197    1[7-(1,6,6)]
    50       5.688856       5.688856       5.688856    1[7-(1,6,6)]
    51        9.01202        9.01202        9.01202    1[6-(1,1,7)]
    52       3.954597       3.954597       3.954597    1[6-(1,1,7)]
    53       5.506837       5.506837       5.506837    1[6-(1,1,7)]
    54       5.193441       5.193441       5.193441    1[6-(1,1,7)]
    55       5.833477       5.833477       5.833477    1[6-(1,1,7)]
    56       4.280452       4.280452       4.280452    1[6-(1,1,7)]
    57      11.595069      11.595069      11.595069    6[6-(1,6),6-(1,6),15-(8,8,8)]
    58      11.612457      11.612457      11.612457    6[1-(0),6-(1,6),6-(6,15)]
    59      11.449998      11.449998      11.449998    6[1-(0),6-(1,6),6-(6,6)]
    60      11.266507      11.266507      11.266507    6[6-(1,6),6-(1,6),6-(8,8)]
    61      11.252703      11.252703      11.252703    6[1-(0),6-(1,6),6-(6,6)]
    62      11.420378      11.420378      11.420378    6[1-(0),6-(1,6),6-(6,15)]
    63      11.043047      11.043047      11.043047    6[6-(6,6),8-(0),8-(30)]
    64      10.982084      10.982084      10.982084    6[6-(1,6),6-(1,6),15-(8,8,8)]
    65       7.051128       7.051128       7.051128    6[1-(0),6-(1,6),6-(6,15)]
    66       7.037366       7.037366       7.037366    6[1-(0),6-(1,6),6-(6,6)]
    67      10.920372      10.920372      10.920372    6[6-(1,6),6-(1,6),6-(8,8)]
    68      10.517839      10.517839      10.517839    6[1-(0),6-(1,6),6-(6,6)]
    69      10.548526      10.548526      10.548526    6[1-(0),6-(1,6),6-(6,15)]
    70      15.616696      15.616696      15.616696    6[6-(6,6),8-(0),8-(30)]
    71       7.589952       7.589952       7.589952    6[6-(1,6),6-(1,6),15-(8,8,8)]
    72       7.572564       7.572564       7.572564    6[1-(0),6-(1,6),6-(6,15)]
    73       7.735023       7.735023       7.735023    6[1-(0),6-(1,6),6-(6,6)]
    74       7.918514       7.918514       7.918514    6[6-(1,6),6-(1,6),6-(8,8)]
    75       7.932318       7.932318       7.932318    6[1-(0),6-(1,6),6-(6,6)]
    76       7.764643       7.764643       7.764643    6[1-(0),6-(1,6),6-(6,15)]
    77       8.141974       8.141974       8.141974    6[6-(6,6),8-(0),8-(30)]
    78       8.202937       8.202937       8.202937    6[6-(1,6),6-(1,6),15-(8,8,8)]
    79      12.133893      12.133893      12.133893    6[1-(0),6-(1,6),6-(6,15)]
    80      12.147655      12.147655      12.147655    6[1-(0),6-(1,6),6-(6,6)]
    81       8.264649       8.264649       8.264649    6[6-(1,6),6-(1,6),6-(8,8)]
    82       8.667182       8.667182       8.667182    6[1-(0),6-(1,6),6-(6,6)]
    83       8.636495       8.636495       8.636495    6[1-(0),6-(1,6),6-(6,15)]
    84       3.568325       3.568325       3.568325    6[6-(6,6),8-(0),8-(30)]
    85       14.23556       14.23556       14.23556    6[1-(0),1-(0),1-(0),7-(1,1,6)]
    86      12.765991      12.765991      12.765991    6[1-(0),1-(0),1-(0),7-(1,1,6)]
    87      14.429753      14.429753      14.429753    6[1-(0),1-(0),1-(0),7-(1,1,6)]
    88      14.111459      14.111459      14.111459    6[1-(0),1-(0),1-(0),7-(1,1,6)]
    89       4.949461       4.949461       4.949461    6[1-(0),1-(0),1-(0),7-(1,1,6)]
    90        6.41903        6.41903        6.41903    6[1-(0),1-(0),1-(0),7-(1,1,6)]
    91       4.755268       4.755268       4.755268    6[1-(0),1-(0),1-(0),7-(1,1,6)]
    92       5.073562       5.073562       5.073562    6[1-(0),1-(0),1-(0),7-(1,1,6)]
    93      10.409014      10.409014      10.409014    8[15-(6,8,8),30-(8,8,8)]
    94       2.725566       2.725566       2.725566    8[15-(6,8,8),30-(8,8,8)]
    95      12.186226      12.186226      12.186226    8[15-(6,8,8),30-(8,8,8)]
    96      11.042389      11.042389      11.042389    8[6-(6,8),30-(8,8,8)]
    97      10.903405      10.903405      10.903405    8[6-(6,8)]
    98       5.342902       5.342902       5.342902    8[15-(6,8,8),30-(8,8,8)]
    99       7.704133       7.704133       7.704133    8[15-(6,8,8),30-(8,8,8)]
   100      11.487923      11.487923      11.487923    8[15-(6,8,8),30-(8,8,8)]
   101      16.085944      16.085944      16.085944    8[6-(6,8),30-(8,8,8)]
   102      15.095862      15.095862      15.095862    8[6-(6,8)]
   103       8.776007       8.776007       8.776007    8[15-(6,8,8),30-(8,8,8)]
   104      16.459455      16.459455      16.459455    8[15-(6,8,8),30-(8,8,8)]
   105       6.998795       6.998795       6.998795    8[15-(6,8,8),30-(8,8,8)]
   106       8.142632       8.142632       8.142632    8[6-(6,8),30-(8,8,8)]
   107       8.281616       8.281616       8.281616    8[6-(6,8)]
   108      13.842119      13.842119      13.842119    8[15-(6,8,8),30-(8,8,8)]
   109      11.480888      11.480888      11.480888    8[15-(6,8,8),30-(8,8,8)]
   110       7.697098       7.697098       7.697098    8[15-(6,8,8),30-(8,8,8)]
   111       3.099077       3.099077       3.099077    8[6-(6,8),30-(8,8,8)]
   112       4.089159       4.089159       4.089159    8[6-(6,8)]
   113       13.37836       13.37836       13.37836    7[1-(0),1-(0),6-(1,1,1),6-(1,1,1)]
   114      14.236617      14.236617      14.236617    7[1-(0),1-(0),6-(1,1,1),6-(1,1,1)]
   115       5.806661       5.806661       5.806661    7[1-(0),1-(0),6-(1,1,1),6-(1,1,1)]
   116       4.948404       4.948404       4.948404    7[1-(0),1-(0),6-(1,1,1),6-(1,1,1)]
