# Supplementary material for: A collection of forcefield precursors for metal–organic frameworks
Source: RSC Adv. 2019 Nov 13;9(63):36492–507. doi: 10.1039/c9ra07327b (PMC9075174; doi:10.1039/c9ra07327b)
Supplement: RA-009-C9RA07327B-s2897 [file RA-009-C9RA07327B-s2897.txt]

XOJXAW_charged

9.694000    0.000000    0.000000
0.000000    10.117000    0.000000
-4.727774    0.000000    18.905827

     1       3.748357       3.748357       3.748357    30[8-(15),8-(15),8-(15),8-(6)]
     2       7.242468       7.242468       7.242468    30[8-(15),8-(15),8-(15,30),8-(6)]
     3      -1.003755      -1.003755      -1.003755    30[8-(15),8-(15,30),8-(6),8-(6)]
     4       6.659621       6.659621       6.659621    30[8-(15),8-(15),8-(6),8-(6)]
     5       1.217869       1.217869       1.217869    30[8-(15),8-(15),8-(15),8-(6)]
     6      -2.276242      -2.276242      -2.276242    30[8-(15),8-(15),8-(15,30),8-(6)]
     7       5.969981       5.969981       5.969981    30[8-(15),8-(15,30),8-(6),8-(6)]
     8      -1.693395      -1.693395      -1.693395    30[8-(15),8-(15),8-(6),8-(6)]
     9       0.669254       0.669254       0.669254    15[6-(6,6),8-(30),8-(30),8-(30)]
    10       5.663777       5.663777       5.663777    15[6-(6,6),8-(30),8-(30),8-(30,30)]
    11      -0.544114      -0.544114      -0.544114    15[6-(6,6),8-(30),8-(30),8-(30)]
    12       4.296972       4.296972       4.296972    15[6-(6,6),8-(30),8-(30),8-(30)]
    13      -0.697551      -0.697551      -0.697551    15[6-(6,6),8-(30),8-(30),8-(30,30)]
    14        5.51034        5.51034        5.51034    15[6-(6,6),8-(30),8-(30),8-(30)]
    15       2.290818       2.290818       2.290818    1[6-(6,6)]
    16      -2.079534      -2.079534      -2.079534    1[6-(6,6)]
    17       4.827826       4.827826       4.827826    1[6-(6,6)]
    18       9.257168       9.257168       9.257168    1[6-(6,6)]
    19       6.932536       6.932536       6.932536    1[6-(6,6)]
    20       1.706283       1.706283       1.706283    1[6-(6,6)]
    21       3.097214       3.097214       3.097214    1[6-(6,6)]
    22        3.67365        3.67365        3.67365    1[6-(6,6)]
    23      -1.731696      -1.731696      -1.731696    1[6-(6,6)]
    24      -1.483219      -1.483219      -1.483219    1[6-(6,6)]
    25       -0.36412       -0.36412       -0.36412    1[6-(6,6)]
    26      -0.613848      -0.613848      -0.613848    1[6-(6,6)]
    27       2.675408       2.675408       2.675408    1[6-(6,6)]
    28        7.04576        7.04576        7.04576    1[6-(6,6)]
    29         0.1384         0.1384         0.1384    1[6-(6,6)]
    30      -4.290942      -4.290942      -4.290942    1[6-(6,6)]
    31       -1.96631       -1.96631       -1.96631    1[6-(6,6)]
    32       3.259943       3.259943       3.259943    1[6-(6,6)]
    33       1.869012       1.869012       1.869012    1[6-(6,6)]
    34       1.292576       1.292576       1.292576    1[6-(6,6)]
    35       6.697922       6.697922       6.697922    1[6-(6,6)]
    36       6.449445       6.449445       6.449445    1[6-(6,6)]
    37       5.330346       5.330346       5.330346    1[6-(6,6)]
    38       5.580074       5.580074       5.580074    1[6-(6,6)]
    39       2.455641       2.455641       2.455641    1[7-(6,6,6)]
    40       0.566961       0.566961       0.566961    1[6-(1,6,7)]
    41        0.53902        0.53902        0.53902    1[6-(1,6,7)]
    42       1.513995       1.513995       1.513995    1[6-(1,1,6)]
    43       2.489637       2.489637       2.489637    1[6-(1,1,6)]
    44       2.583467       2.583467       2.583467    1[6-(1,1,6)]
    45       1.368296       1.368296       1.368296    1[6-(1,6,7)]
    46       2.907242       2.907242       2.907242    1[6-(1,6,7)]
    47        2.77712        2.77712        2.77712    1[6-(1,1,6)]
    48       1.402612       1.402612       1.402612    1[6-(1,1,6)]
    49       2.724054       2.724054       2.724054    1[6-(1,1,6)]
    50       0.217323       0.217323       0.217323    1[6-(1,6,7)]
    51      -0.062628      -0.062628      -0.062628    1[6-(1,6,7)]
    52      -0.392584      -0.392584      -0.392584    1[6-(1,1,6)]
    53       0.993051       0.993051       0.993051    1[6-(1,1,6)]
    54       0.934468       0.934468       0.934468    1[6-(1,1,6)]
    55       2.510585       2.510585       2.510585    1[7-(6,6,6)]
    56       4.399265       4.399265       4.399265    1[6-(1,6,7)]
    57       4.427206       4.427206       4.427206    1[6-(1,6,7)]
    58       3.452231       3.452231       3.452231    1[6-(1,1,6)]
    59       2.476589       2.476589       2.476589    1[6-(1,1,6)]
    60       2.382759       2.382759       2.382759    1[6-(1,1,6)]
    61        3.59793        3.59793        3.59793    1[6-(1,6,7)]
    62       2.058984       2.058984       2.058984    1[6-(1,6,7)]
    63       2.189106       2.189106       2.189106    1[6-(1,1,6)]
    64       3.563614       3.563614       3.563614    1[6-(1,1,6)]
    65       2.242172       2.242172       2.242172    1[6-(1,1,6)]
    66       4.748903       4.748903       4.748903    1[6-(1,6,7)]
    67       5.028854       5.028854       5.028854    1[6-(1,6,7)]
    68        5.35881        5.35881        5.35881    1[6-(1,1,6)]
    69       3.973175       3.973175       3.973175    1[6-(1,1,6)]
    70       4.031758       4.031758       4.031758    1[6-(1,1,6)]
    71       0.910091       0.910091       0.910091    6[6-(1,6),6-(1,6),15-(8,8,8)]
    72       1.820797       1.820797       1.820797    6[1-(0),6-(1,6),6-(6,15)]
    73      -2.702837      -2.702837      -2.702837    6[1-(0),6-(1,6),6-(6,6)]
    74      -3.397513      -3.397513      -3.397513    6[6-(1,6),6-(1,6),6-(8,8)]
    75      -4.348084      -4.348084      -4.348084    6[1-(0),6-(1,6),6-(6,6)]
    76       0.188979       0.188979       0.188979    6[1-(0),6-(1,6),6-(6,15)]
    77      -3.143513      -3.143513      -3.143513    6[6-(6,6),8-(30),8-(30)]
    78       5.327732       5.327732       5.327732    6[6-(1,6),6-(1,6),15-(8,8,8)]
    79       6.168144       6.168144       6.168144    6[1-(0),6-(1,6),6-(6,15)]
    80       1.134847       1.134847       1.134847    6[1-(0),6-(1,6),6-(6,6)]
    81      -0.012252      -0.012252      -0.012252    6[6-(1,6),6-(1,6),6-(8,8)]
    82       3.890311       3.890311       3.890311    6[1-(0),6-(1,6),6-(6,6)]
    83       4.216004       4.216004       4.216004    6[1-(0),6-(1,6),6-(6,15)]
    84      -0.355068      -0.355068      -0.355068    6[6-(6,6),8-(30),8-(30)]
    85      -1.357758      -1.357758      -1.357758    6[6-(6,6),8-(30),8-(30)]
    86      -1.210307      -1.210307      -1.210307    6[6-(1,6),6-(1,6),6-(8,8)]
    87      -1.451002      -1.451002      -1.451002    6[1-(0),6-(1,6),6-(6,6)]
    88      -1.289181      -1.289181      -1.289181    6[1-(0),6-(1,6),6-(6,15)]
    89      -0.843113      -0.843113      -0.843113    6[6-(1,6),6-(1,6),15-(8,8,8)]
    90      -0.625898      -0.625898      -0.625898    6[1-(0),6-(1,6),6-(6,15)]
    91       -0.78462       -0.78462       -0.78462    6[1-(0),6-(1,6),6-(6,6)]
    92       4.056135       4.056135       4.056135    6[6-(1,6),6-(1,6),15-(8,8,8)]
    93       3.145429       3.145429       3.145429    6[1-(0),6-(1,6),6-(6,15)]
    94       7.669063       7.669063       7.669063    6[1-(0),6-(1,6),6-(6,6)]
    95       8.363739       8.363739       8.363739    6[6-(1,6),6-(1,6),6-(8,8)]
    96        9.31431        9.31431        9.31431    6[1-(0),6-(1,6),6-(6,6)]
    97       4.777247       4.777247       4.777247    6[1-(0),6-(1,6),6-(6,15)]
    98       8.109739       8.109739       8.109739    6[6-(6,6),8-(30),8-(30)]
    99      -0.361506      -0.361506      -0.361506    6[6-(1,6),6-(1,6),15-(8,8,8)]
   100      -1.201918      -1.201918      -1.201918    6[1-(0),6-(1,6),6-(6,15)]
   101       3.831379       3.831379       3.831379    6[1-(0),6-(1,6),6-(6,6)]
   102       4.978478       4.978478       4.978478    6[6-(1,6),6-(1,6),6-(8,8)]
   103       1.075915       1.075915       1.075915    6[1-(0),6-(1,6),6-(6,6)]
   104       0.750222       0.750222       0.750222    6[1-(0),6-(1,6),6-(6,15)]
   105       5.321294       5.321294       5.321294    6[6-(6,6),8-(30),8-(30)]
   106       6.323984       6.323984       6.323984    6[6-(6,6),8-(30),8-(30)]
   107       6.176533       6.176533       6.176533    6[6-(1,6),6-(1,6),6-(8,8)]
   108       6.417228       6.417228       6.417228    6[1-(0),6-(1,6),6-(6,6)]
   109       6.255407       6.255407       6.255407    6[1-(0),6-(1,6),6-(6,15)]
   110       5.809339       5.809339       5.809339    6[6-(1,6),6-(1,6),15-(8,8,8)]
   111       5.592124       5.592124       5.592124    6[1-(0),6-(1,6),6-(6,15)]
   112       5.750846       5.750846       5.750846    6[1-(0),6-(1,6),6-(6,6)]
   113       1.119325       1.119325       1.119325    6[1-(0),1-(0),6-(1,1,1),7-(1,6,6)]
   114        1.99079        1.99079        1.99079    6[1-(0),1-(0),1-(0),6-(1,1,7)]
   115        2.09666        2.09666        2.09666    6[1-(0),1-(0),6-(1,1,1),7-(1,6,6)]
   116       2.263563       2.263563       2.263563    6[1-(0),1-(0),1-(0),6-(1,1,7)]
   117       0.567795       0.567795       0.567795    6[1-(0),1-(0),6-(1,1,1),7-(1,6,6)]
   118       0.524102       0.524102       0.524102    6[1-(0),1-(0),1-(0),6-(1,1,7)]
   119       3.846901       3.846901       3.846901    6[1-(0),1-(0),6-(1,1,1),7-(1,6,6)]
   120       2.975436       2.975436       2.975436    6[1-(0),1-(0),1-(0),6-(1,1,7)]
   121       2.869566       2.869566       2.869566    6[1-(0),1-(0),6-(1,1,1),7-(1,6,6)]
   122       2.702663       2.702663       2.702663    6[1-(0),1-(0),1-(0),6-(1,1,7)]
   123       4.398431       4.398431       4.398431    6[1-(0),1-(0),6-(1,1,1),7-(1,6,6)]
   124       4.442124       4.442124       4.442124    6[1-(0),1-(0),1-(0),6-(1,1,7)]
   125        1.86099        1.86099        1.86099    8[15-(6,8,8),30-(8,8,8)]
   126      -0.568772      -0.568772      -0.568772    8[15-(6,8,8),30-(8,8,8)]
   127       0.536113       0.536113       0.536113    8[15-(6,8,8),30-(8,8,8)]
   128      -3.794725      -3.794725      -3.794725    8[6-(6,8),30-(8,8,8)]
   129      -2.284559      -2.284559      -2.284559    8[6-(6,8),30-(8,8,8)]
   130       7.016255       7.016255       7.016255    8[15-(6,8,8),30-(8,8,8),30-(8,8,8)]
   131       5.771285       5.771285       5.771285    8[15-(6,8,8),30-(8,8,8)]
   132       4.532204       4.532204       4.532204    8[15-(6,8,8),30-(8,8,8)]
   133      -1.531034      -1.531034      -1.531034    8[6-(6,8),30-(8,8,8)]
   134       0.601307       0.601307       0.601307    8[6-(6,8),30-(8,8,8)]
   135       7.860953       7.860953       7.860953    8[6-(6,8),30-(8,8,8)]
   136      -0.989213      -0.989213      -0.989213    8[6-(6,8),30-(8,8,8)]
   137      -0.530387      -0.530387      -0.530387    8[15-(6,8,8),30-(8,8,8)]
   138       0.821148       0.821148       0.821148    8[15-(6,8,8),30-(8,8,8)]
   139      -1.648223      -1.648223      -1.648223    8[15-(6,8,8),30-(8,8,8)]
   140       3.105236       3.105236       3.105236    8[15-(6,8,8),30-(8,8,8)]
   141       5.534998       5.534998       5.534998    8[15-(6,8,8),30-(8,8,8)]
   142       4.430113       4.430113       4.430113    8[15-(6,8,8),30-(8,8,8)]
   143       8.760951       8.760951       8.760951    8[6-(6,8),30-(8,8,8)]
   144       7.250785       7.250785       7.250785    8[6-(6,8),30-(8,8,8)]
   145      -2.050029      -2.050029      -2.050029    8[15-(6,8,8),30-(8,8,8),30-(8,8,8)]
   146      -0.805059      -0.805059      -0.805059    8[15-(6,8,8),30-(8,8,8)]
   147       0.434022       0.434022       0.434022    8[15-(6,8,8),30-(8,8,8)]
   148        6.49726        6.49726        6.49726    8[6-(6,8),30-(8,8,8)]
   149       4.364919       4.364919       4.364919    8[6-(6,8),30-(8,8,8)]
   150      -2.894727      -2.894727      -2.894727    8[6-(6,8),30-(8,8,8)]
   151       5.955439       5.955439       5.955439    8[6-(6,8),30-(8,8,8)]
   152       5.496613       5.496613       5.496613    8[15-(6,8,8),30-(8,8,8)]
   153       4.145078       4.145078       4.145078    8[15-(6,8,8),30-(8,8,8)]
   154       6.614449       6.614449       6.614449    8[15-(6,8,8),30-(8,8,8)]
   155       1.793243       1.793243       1.793243    7[1-(0),6-(1,1,6),6-(1,1,6),6-(1,1,6)]
   156       3.172983       3.172983       3.172983    7[1-(0),6-(1,1,6),6-(1,1,6),6-(1,1,6)]
