# Supplementary material for: A collection of forcefield precursors for metal–organic frameworks
Source: RSC Adv. 2019 Nov 13;9(63):36492–507. doi: 10.1039/c9ra07327b (PMC9075174; doi:10.1039/c9ra07327b)
Supplement: RA-009-C9RA07327B-s2898 [file RA-009-C9RA07327B-s2898.txt]

XOKHAH_clean

13.657000    0.000000    0.000000
0.000000    18.777000    0.000000
0.000000    0.000000    19.983000

     1       5.002832       5.002832       5.002832    30[8-(1,30,30),8-(6),8-(6),8-(6)]
     2       5.551844       5.551844       5.551844    30[7-(6,6),7-(6,6),8-(1,30,30),8-(1,30,30),8-(6),8-(6)]
     3       8.654168       8.654168       8.654168    30[8-(1,30,30),8-(6),8-(6),8-(6)]
     4       8.105156       8.105156       8.105156    30[7-(6,6),7-(6,6),8-(1,30,30),8-(1,30,30),8-(6),8-(6)]
     5       8.654168       8.654168       8.654168    30[8-(1,30,30),8-(6),8-(6),8-(6)]
     6       8.105156       8.105156       8.105156    30[7-(6,6),7-(6,6),8-(1,30,30),8-(1,30,30),8-(6),8-(6)]
     7       5.002832       5.002832       5.002832    30[8-(1,30,30),8-(6),8-(6),8-(6)]
     8       5.551844       5.551844       5.551844    30[7-(6,6),7-(6,6),8-(1,30,30),8-(1,30,30),8-(6),8-(6)]
     9      11.831332      11.831332      11.831332    30[8-(1,30,30),8-(6),8-(6),8-(6)]
    10      12.380344      12.380344      12.380344    30[7-(6,6),7-(6,6),8-(1,30,30),8-(1,30,30),8-(6),8-(6)]
    11       1.825668       1.825668       1.825668    30[8-(1,30,30),8-(6),8-(6),8-(6)]
    12       1.276656       1.276656       1.276656    30[7-(6,6),7-(6,6),8-(1,30,30),8-(1,30,30),8-(6),8-(6)]
    13       1.825668       1.825668       1.825668    30[8-(1,30,30),8-(6),8-(6),8-(6)]
    14       1.276656       1.276656       1.276656    30[7-(6,6),7-(6,6),8-(1,30,30),8-(1,30,30),8-(6),8-(6)]
    15      11.831332      11.831332      11.831332    30[8-(1,30,30),8-(6),8-(6),8-(6)]
    16      12.380344      12.380344      12.380344    30[7-(6,6),7-(6,6),8-(1,30,30),8-(1,30,30),8-(6),8-(6)]
    17       5.603467       5.603467       5.603467    1[6-(6,6)]
    18       5.720917       5.720917       5.720917    1[6-(6,6)]
    19       5.430023       5.430023       5.430023    1[6-(6,6)]
    20       5.260676       5.260676       5.260676    1[6-(6,6)]
    21       0.566766       0.566766       0.566766    1[6-(6,6)]
    22       1.618355       1.618355       1.618355    1[6-(6,6)]
    23       5.454606       5.454606       5.454606    1[6-(6,7)]
    24       5.212877       5.212877       5.212877    1[6-(6,6)]
    25       4.919251       4.919251       4.919251    1[6-(6,6)]
    26       4.474033       4.474033       4.474033    1[6-(6,6)]
    27        4.53549        4.53549        4.53549    1[6-(6,6)]
    28       4.975245       4.975245       4.975245    1[6-(6,7)]
    29       7.729862       7.729862       7.729862    1[8-(30,30,30)]
    30       8.053533       8.053533       8.053533    1[6-(6,6)]
    31       7.936083       7.936083       7.936083    1[6-(6,6)]
    32       8.226977       8.226977       8.226977    1[6-(6,6)]
    33       8.396324       8.396324       8.396324    1[6-(6,6)]
    34      13.090235      13.090235      13.090235    1[6-(6,6)]
    35      12.038646      12.038646      12.038646    1[6-(6,6)]
    36       8.202394       8.202394       8.202394    1[6-(6,7)]
    37       8.444123       8.444123       8.444123    1[6-(6,6)]
    38       8.737749       8.737749       8.737749    1[6-(6,6)]
    39       9.182967       9.182967       9.182967    1[6-(6,6)]
    40        9.12151        9.12151        9.12151    1[6-(6,6)]
    41       8.681755       8.681755       8.681755    1[6-(6,7)]
    42       5.927138       5.927138       5.927138    1[8-(30,30,30)]
    43       8.053533       8.053533       8.053533    1[6-(6,6)]
    44       7.936083       7.936083       7.936083    1[6-(6,6)]
    45       8.226977       8.226977       8.226977    1[6-(6,6)]
    46       8.396324       8.396324       8.396324    1[6-(6,6)]
    47      13.090235      13.090235      13.090235    1[6-(6,6)]
    48      12.038646      12.038646      12.038646    1[6-(6,6)]
    49       8.202394       8.202394       8.202394    1[6-(6,7)]
    50       8.444123       8.444123       8.444123    1[6-(6,6)]
    51       8.737749       8.737749       8.737749    1[6-(6,6)]
    52       9.182967       9.182967       9.182967    1[6-(6,6)]
    53        9.12151        9.12151        9.12151    1[6-(6,6)]
    54       8.681755       8.681755       8.681755    1[6-(6,7)]
    55       5.927138       5.927138       5.927138    1[8-(30,30,30)]
    56       5.603467       5.603467       5.603467    1[6-(6,6)]
    57       5.720917       5.720917       5.720917    1[6-(6,6)]
    58       5.430023       5.430023       5.430023    1[6-(6,6)]
    59       5.260676       5.260676       5.260676    1[6-(6,6)]
    60       0.566766       0.566766       0.566766    1[6-(6,6)]
    61       1.618355       1.618355       1.618355    1[6-(6,6)]
    62       5.454606       5.454606       5.454606    1[6-(6,7)]
    63       5.212877       5.212877       5.212877    1[6-(6,6)]
    64       4.919251       4.919251       4.919251    1[6-(6,6)]
    65       4.474033       4.474033       4.474033    1[6-(6,6)]
    66        4.53549        4.53549        4.53549    1[6-(6,6)]
    67       4.975245       4.975245       4.975245    1[6-(6,7)]
    68       7.729862       7.729862       7.729862    1[8-(30,30,30)]
    69      12.431967      12.431967      12.431967    1[6-(6,6)]
    70      12.549417      12.549417      12.549417    1[6-(6,6)]
    71      12.258523      12.258523      12.258523    1[6-(6,6)]
    72      12.089176      12.089176      12.089176    1[6-(6,6)]
    73       7.395265       7.395265       7.395265    1[6-(6,6)]
    74       8.446855       8.446855       8.446855    1[6-(6,6)]
    75      12.283106      12.283106      12.283106    1[6-(6,7)]
    76      12.041377      12.041377      12.041377    1[6-(6,6)]
    77      11.747751      11.747751      11.747751    1[6-(6,6)]
    78      11.302533      11.302533      11.302533    1[6-(6,6)]
    79       11.36399       11.36399       11.36399    1[6-(6,6)]
    80      11.803745      11.803745      11.803745    1[6-(6,7)]
    81       0.901362       0.901362       0.901362    1[8-(30,30,30)]
    82       1.225033       1.225033       1.225033    1[6-(6,6)]
    83       1.107583       1.107583       1.107583    1[6-(6,6)]
    84       1.398477       1.398477       1.398477    1[6-(6,6)]
    85       1.567824       1.567824       1.567824    1[6-(6,6)]
    86       6.261735       6.261735       6.261735    1[6-(6,6)]
    87       5.210146       5.210146       5.210146    1[6-(6,6)]
    88       1.373894       1.373894       1.373894    1[6-(6,7)]
    89       1.615623       1.615623       1.615623    1[6-(6,6)]
    90       1.909249       1.909249       1.909249    1[6-(6,6)]
    91       2.354467       2.354467       2.354467    1[6-(6,6)]
    92        2.29301        2.29301        2.29301    1[6-(6,6)]
    93       1.853255       1.853255       1.853255    1[6-(6,7)]
    94      12.755638      12.755638      12.755638    1[8-(30,30,30)]
    95       1.225033       1.225033       1.225033    1[6-(6,6)]
    96       1.107583       1.107583       1.107583    1[6-(6,6)]
    97       1.398477       1.398477       1.398477    1[6-(6,6)]
    98       1.567824       1.567824       1.567824    1[6-(6,6)]
    99       6.261735       6.261735       6.261735    1[6-(6,6)]
   100       5.210146       5.210146       5.210146    1[6-(6,6)]
   101       1.373894       1.373894       1.373894    1[6-(6,7)]
   102       1.615623       1.615623       1.615623    1[6-(6,6)]
   103       1.909249       1.909249       1.909249    1[6-(6,6)]
   104       2.354467       2.354467       2.354467    1[6-(6,6)]
   105        2.29301        2.29301        2.29301    1[6-(6,6)]
   106       1.853255       1.853255       1.853255    1[6-(6,7)]
   107      12.755638      12.755638      12.755638    1[8-(30,30,30)]
   108      12.431967      12.431967      12.431967    1[6-(6,6)]
   109      12.549417      12.549417      12.549417    1[6-(6,6)]
   110      12.258523      12.258523      12.258523    1[6-(6,6)]
   111      12.089176      12.089176      12.089176    1[6-(6,6)]
   112       7.395265       7.395265       7.395265    1[6-(6,6)]
   113       8.446855       8.446855       8.446855    1[6-(6,6)]
   114      12.283106      12.283106      12.283106    1[6-(6,7)]
   115      12.041377      12.041377      12.041377    1[6-(6,6)]
   116      11.747751      11.747751      11.747751    1[6-(6,6)]
   117      11.302533      11.302533      11.302533    1[6-(6,6)]
   118       11.36399       11.36399       11.36399    1[6-(6,6)]
   119      11.803745      11.803745      11.803745    1[6-(6,7)]
   120       0.901362       0.901362       0.901362    1[8-(30,30,30)]
   121       5.401344       5.401344       5.401344    6[6-(1,6),6-(1,6),6-(8,8)]
   122        5.55157        5.55157        5.55157    6[1-(0),6-(1,6),6-(6,6)]
   123       5.625318       5.625318       5.625318    6[1-(0),6-(1,6),6-(6,6)]
   124       5.562496       5.562496       5.562496    6[6-(1,6),6-(1,6),6-(8,8)]
   125       5.445046       5.445046       5.445046    6[1-(0),6-(1,6),6-(6,6)]
   126        5.35491        5.35491        5.35491    6[1-(0),6-(1,6),6-(6,6)]
   127       5.263408       5.263408       5.263408    6[6-(6,6),8-(0),8-(30)]
   128       5.591176       5.591176       5.591176    6[6-(6,6),8-(30),8-(30)]
   129       2.787394       2.787394       2.787394    6[6-(6,6),8-(30),8-(30)]
   130       1.328826       1.328826       1.328826    6[6-(1,6),6-(1,6),6-(8,8)]
   131       0.338694       0.338694       0.338694    6[1-(0),6-(1,6),6-(6,6)]
   132       0.961453       0.961453       0.961453    6[1-(0),6-(1,6),6-(6,6)]
   133       5.327596       5.327596       5.327596    6[1-(0),6-(1,6),7-(6,30)]
   134       5.184197       5.184197       5.184197    6[1-(0),6-(1,6),6-(1,7)]
   135       5.005291       5.005291       5.005291    6[1-(0),6-(1,6),6-(6,6)]
   136       4.949297       4.949297       4.949297    6[6-(1,6),6-(6,7),6-(6,8)]
   137       4.793607       4.793607       4.793607    6[6-(6,6),6-(6,8),8-(0)]
   138       4.758099       4.758099       4.758099    6[6-(6,6),6-(6,8),8-(0)]
   139        4.79907        4.79907        4.79907    6[6-(1,6),6-(6,7),6-(6,8)]
   140        4.62426        4.62426        4.62426    6[1-(0),6-(1,6),6-(6,6)]
   141        4.67206        4.67206        4.67206    6[1-(0),6-(1,6),6-(1,7)]
   142       4.931543       4.931543       4.931543    6[1-(0),6-(1,6),7-(6,30)]
   143       5.009388       5.009388       5.009388    6[6-(6,6),6-(6,7),7-(6,30)]
   144       5.102255       5.102255       5.102255    6[6-(6,6),6-(6,7),7-(6,30)]
   145       8.255657       8.255657       8.255657    6[6-(1,6),6-(1,6),6-(8,8)]
   146        8.10543        8.10543        8.10543    6[1-(0),6-(1,6),6-(6,6)]
   147       8.031682       8.031682       8.031682    6[1-(0),6-(1,6),6-(6,6)]
   148       8.094504       8.094504       8.094504    6[6-(1,6),6-(1,6),6-(8,8)]
   149       8.211954       8.211954       8.211954    6[1-(0),6-(1,6),6-(6,6)]
   150        8.30209        8.30209        8.30209    6[1-(0),6-(1,6),6-(6,6)]
   151       8.393592       8.393592       8.393592    6[6-(6,6),8-(0),8-(30)]
   152       8.065824       8.065824       8.065824    6[6-(6,6),8-(30),8-(30)]
   153      10.869606      10.869606      10.869606    6[6-(6,6),8-(30),8-(30)]
   154      12.328174      12.328174      12.328174    6[6-(1,6),6-(1,6),6-(8,8)]
   155      13.318306      13.318306      13.318306    6[1-(0),6-(1,6),6-(6,6)]
   156      12.695547      12.695547      12.695547    6[1-(0),6-(1,6),6-(6,6)]
   157       8.329404       8.329404       8.329404    6[1-(0),6-(1,6),7-(6,30)]
   158       8.472803       8.472803       8.472803    6[1-(0),6-(1,6),6-(1,7)]
   159       8.651709       8.651709       8.651709    6[1-(0),6-(1,6),6-(6,6)]
   160       8.707703       8.707703       8.707703    6[6-(1,6),6-(6,7),6-(6,8)]
   161       8.863393       8.863393       8.863393    6[6-(6,6),6-(6,8),8-(0)]
   162       8.898901       8.898901       8.898901    6[6-(6,6),6-(6,8),8-(0)]
   163        8.85793        8.85793        8.85793    6[6-(1,6),6-(6,7),6-(6,8)]
   164        9.03274        9.03274        9.03274    6[1-(0),6-(1,6),6-(6,6)]
   165        8.98494        8.98494        8.98494    6[1-(0),6-(1,6),6-(1,7)]
   166       8.725457       8.725457       8.725457    6[1-(0),6-(1,6),7-(6,30)]
   167       8.647612       8.647612       8.647612    6[6-(6,6),6-(6,7),7-(6,30)]
   168       8.554745       8.554745       8.554745    6[6-(6,6),6-(6,7),7-(6,30)]
   169       8.255657       8.255657       8.255657    6[6-(1,6),6-(1,6),6-(8,8)]
   170        8.10543        8.10543        8.10543    6[1-(0),6-(1,6),6-(6,6)]
   171       8.031682       8.031682       8.031682    6[1-(0),6-(1,6),6-(6,6)]
   172       8.094504       8.094504       8.094504    6[6-(1,6),6-(1,6),6-(8,8)]
   173       8.211954       8.211954       8.211954    6[1-(0),6-(1,6),6-(6,6)]
   174        8.30209        8.30209        8.30209    6[1-(0),6-(1,6),6-(6,6)]
   175       8.393592       8.393592       8.393592    6[6-(6,6),8-(0),8-(30)]
   176       8.065824       8.065824       8.065824    6[6-(6,6),8-(30),8-(30)]
   177      10.869606      10.869606      10.869606    6[6-(6,6),8-(30),8-(30)]
   178      12.328174      12.328174      12.328174    6[6-(1,6),6-(1,6),6-(8,8)]
   179      13.318306      13.318306      13.318306    6[1-(0),6-(1,6),6-(6,6)]
   180      12.695547      12.695547      12.695547    6[1-(0),6-(1,6),6-(6,6)]
   181       8.329404       8.329404       8.329404    6[1-(0),6-(1,6),7-(6,30)]
   182       8.472803       8.472803       8.472803    6[1-(0),6-(1,6),6-(1,7)]
   183       8.651709       8.651709       8.651709    6[1-(0),6-(1,6),6-(6,6)]
   184       8.707703       8.707703       8.707703    6[6-(1,6),6-(6,7),6-(6,8)]
   185       8.863393       8.863393       8.863393    6[6-(6,6),6-(6,8),8-(0)]
   186       8.898901       8.898901       8.898901    6[6-(6,6),6-(6,8),8-(0)]
   187        8.85793        8.85793        8.85793    6[6-(1,6),6-(6,7),6-(6,8)]
   188        9.03274        9.03274        9.03274    6[1-(0),6-(1,6),6-(6,6)]
   189        8.98494        8.98494        8.98494    6[1-(0),6-(1,6),6-(1,7)]
   190       8.725457       8.725457       8.725457    6[1-(0),6-(1,6),7-(6,30)]
   191       8.647612       8.647612       8.647612    6[6-(6,6),6-(6,7),7-(6,30)]
   192       8.554745       8.554745       8.554745    6[6-(6,6),6-(6,7),7-(6,30)]
   193       5.401344       5.401344       5.401344    6[6-(1,6),6-(1,6),6-(8,8)]
   194        5.55157        5.55157        5.55157    6[1-(0),6-(1,6),6-(6,6)]
   195       5.625318       5.625318       5.625318    6[1-(0),6-(1,6),6-(6,6)]
   196       5.562496       5.562496       5.562496    6[6-(1,6),6-(1,6),6-(8,8)]
   197       5.445046       5.445046       5.445046    6[1-(0),6-(1,6),6-(6,6)]
   198        5.35491        5.35491        5.35491    6[1-(0),6-(1,6),6-(6,6)]
   199       5.263408       5.263408       5.263408    6[6-(6,6),8-(0),8-(30)]
   200       5.591176       5.591176       5.591176    6[6-(6,6),8-(30),8-(30)]
   201       2.787394       2.787394       2.787394    6[6-(6,6),8-(30),8-(30)]
   202       1.328826       1.328826       1.328826    6[6-(1,6),6-(1,6),6-(8,8)]
   203       0.338694       0.338694       0.338694    6[1-(0),6-(1,6),6-(6,6)]
   204       0.961453       0.961453       0.961453    6[1-(0),6-(1,6),6-(6,6)]
   205       5.327596       5.327596       5.327596    6[1-(0),6-(1,6),7-(6,30)]
   206       5.184197       5.184197       5.184197    6[1-(0),6-(1,6),6-(1,7)]
   207       5.005291       5.005291       5.005291    6[1-(0),6-(1,6),6-(6,6)]
   208       4.949297       4.949297       4.949297    6[6-(1,6),6-(6,7),6-(6,8)]
   209       4.793607       4.793607       4.793607    6[6-(6,6),6-(6,8),8-(0)]
   210       4.758099       4.758099       4.758099    6[6-(6,6),6-(6,8),8-(0)]
   211        4.79907        4.79907        4.79907    6[6-(1,6),6-(6,7),6-(6,8)]
   212        4.62426        4.62426        4.62426    6[1-(0),6-(1,6),6-(6,6)]
   213        4.67206        4.67206        4.67206    6[1-(0),6-(1,6),6-(1,7)]
   214       4.931543       4.931543       4.931543    6[1-(0),6-(1,6),7-(6,30)]
   215       5.009388       5.009388       5.009388    6[6-(6,6),6-(6,7),7-(6,30)]
   216       5.102255       5.102255       5.102255    6[6-(6,6),6-(6,7),7-(6,30)]
   217      12.229844      12.229844      12.229844    6[6-(1,6),6-(1,6),6-(8,8)]
   218      12.380071      12.380071      12.380071    6[1-(0),6-(1,6),6-(6,6)]
   219      12.453818      12.453818      12.453818    6[1-(0),6-(1,6),6-(6,6)]
   220      12.390996      12.390996      12.390996    6[6-(1,6),6-(1,6),6-(8,8)]
   221      12.273546      12.273546      12.273546    6[1-(0),6-(1,6),6-(6,6)]
   222       12.18341       12.18341       12.18341    6[1-(0),6-(1,6),6-(6,6)]
   223      12.091908      12.091908      12.091908    6[6-(6,6),8-(0),8-(30)]
   224      12.419676      12.419676      12.419676    6[6-(6,6),8-(30),8-(30)]
   225       9.615894       9.615894       9.615894    6[6-(6,6),8-(30),8-(30)]
   226       8.157326       8.157326       8.157326    6[6-(1,6),6-(1,6),6-(8,8)]
   227       7.167194       7.167194       7.167194    6[1-(0),6-(1,6),6-(6,6)]
   228       7.789953       7.789953       7.789953    6[1-(0),6-(1,6),6-(6,6)]
   229      12.156096      12.156096      12.156096    6[1-(0),6-(1,6),7-(6,30)]
   230      12.012697      12.012697      12.012697    6[1-(0),6-(1,6),6-(1,7)]
   231      11.833791      11.833791      11.833791    6[1-(0),6-(1,6),6-(6,6)]
   232      11.777797      11.777797      11.777797    6[6-(1,6),6-(6,7),6-(6,8)]
   233      11.622107      11.622107      11.622107    6[6-(6,6),6-(6,8),8-(0)]
   234      11.586599      11.586599      11.586599    6[6-(6,6),6-(6,8),8-(0)]
   235       11.62757       11.62757       11.62757    6[6-(1,6),6-(6,7),6-(6,8)]
   236       11.45276       11.45276       11.45276    6[1-(0),6-(1,6),6-(6,6)]
   237       11.50056       11.50056       11.50056    6[1-(0),6-(1,6),6-(1,7)]
   238      11.760043      11.760043      11.760043    6[1-(0),6-(1,6),7-(6,30)]
   239      11.837888      11.837888      11.837888    6[6-(6,6),6-(6,7),7-(6,30)]
   240      11.930755      11.930755      11.930755    6[6-(6,6),6-(6,7),7-(6,30)]
   241       1.427156       1.427156       1.427156    6[6-(1,6),6-(1,6),6-(8,8)]
   242        1.27693        1.27693        1.27693    6[1-(0),6-(1,6),6-(6,6)]
   243       1.203182       1.203182       1.203182    6[1-(0),6-(1,6),6-(6,6)]
   244       1.266004       1.266004       1.266004    6[6-(1,6),6-(1,6),6-(8,8)]
   245       1.383454       1.383454       1.383454    6[1-(0),6-(1,6),6-(6,6)]
   246        1.47359        1.47359        1.47359    6[1-(0),6-(1,6),6-(6,6)]
   247       1.565092       1.565092       1.565092    6[6-(6,6),8-(0),8-(30)]
   248       1.237324       1.237324       1.237324    6[6-(6,6),8-(30),8-(30)]
   249       4.041106       4.041106       4.041106    6[6-(6,6),8-(30),8-(30)]
   250       5.499674       5.499674       5.499674    6[6-(1,6),6-(1,6),6-(8,8)]
   251       6.489806       6.489806       6.489806    6[1-(0),6-(1,6),6-(6,6)]
   252       5.867047       5.867047       5.867047    6[1-(0),6-(1,6),6-(6,6)]
   253       1.500904       1.500904       1.500904    6[1-(0),6-(1,6),7-(6,30)]
   254       1.644303       1.644303       1.644303    6[1-(0),6-(1,6),6-(1,7)]
   255        1.82321        1.82321        1.82321    6[1-(0),6-(1,6),6-(6,6)]
   256       1.879203       1.879203       1.879203    6[6-(1,6),6-(6,7),6-(6,8)]
   257       2.034893       2.034893       2.034893    6[6-(6,6),6-(6,8),8-(0)]
   258       2.070401       2.070401       2.070401    6[6-(6,6),6-(6,8),8-(0)]
   259        2.02943        2.02943        2.02943    6[6-(1,6),6-(6,7),6-(6,8)]
   260        2.20424        2.20424        2.20424    6[1-(0),6-(1,6),6-(6,6)]
   261        2.15644        2.15644        2.15644    6[1-(0),6-(1,6),6-(1,7)]
   262       1.896957       1.896957       1.896957    6[1-(0),6-(1,6),7-(6,30)]
   263       1.819112       1.819112       1.819112    6[6-(6,6),6-(6,7),7-(6,30)]
   264       1.726245       1.726245       1.726245    6[6-(6,6),6-(6,7),7-(6,30)]
   265       1.427156       1.427156       1.427156    6[6-(1,6),6-(1,6),6-(8,8)]
   266        1.27693        1.27693        1.27693    6[1-(0),6-(1,6),6-(6,6)]
   267       1.203182       1.203182       1.203182    6[1-(0),6-(1,6),6-(6,6)]
   268       1.266004       1.266004       1.266004    6[6-(1,6),6-(1,6),6-(8,8)]
   269       1.383454       1.383454       1.383454    6[1-(0),6-(1,6),6-(6,6)]
   270        1.47359        1.47359        1.47359    6[1-(0),6-(1,6),6-(6,6)]
   271       1.565092       1.565092       1.565092    6[6-(6,6),8-(0),8-(30)]
   272       1.237324       1.237324       1.237324    6[6-(6,6),8-(30),8-(30)]
   273       4.041106       4.041106       4.041106    6[6-(6,6),8-(30),8-(30)]
   274       5.499674       5.499674       5.499674    6[6-(1,6),6-(1,6),6-(8,8)]
   275       6.489806       6.489806       6.489806    6[1-(0),6-(1,6),6-(6,6)]
   276       5.867047       5.867047       5.867047    6[1-(0),6-(1,6),6-(6,6)]
   277       1.500904       1.500904       1.500904    6[1-(0),6-(1,6),7-(6,30)]
   278       1.644303       1.644303       1.644303    6[1-(0),6-(1,6),6-(1,7)]
   279        1.82321        1.82321        1.82321    6[1-(0),6-(1,6),6-(6,6)]
   280       1.879203       1.879203       1.879203    6[6-(1,6),6-(6,7),6-(6,8)]
   281       2.034893       2.034893       2.034893    6[6-(6,6),6-(6,8),8-(0)]
   282       2.070401       2.070401       2.070401    6[6-(6,6),6-(6,8),8-(0)]
   283        2.02943        2.02943        2.02943    6[6-(1,6),6-(6,7),6-(6,8)]
   284        2.20424        2.20424        2.20424    6[1-(0),6-(1,6),6-(6,6)]
   285        2.15644        2.15644        2.15644    6[1-(0),6-(1,6),6-(1,7)]
   286       1.896957       1.896957       1.896957    6[1-(0),6-(1,6),7-(6,30)]
   287       1.819112       1.819112       1.819112    6[6-(6,6),6-(6,7),7-(6,30)]
   288       1.726245       1.726245       1.726245    6[6-(6,6),6-(6,7),7-(6,30)]
   289      12.229844      12.229844      12.229844    6[6-(1,6),6-(1,6),6-(8,8)]
   290      12.380071      12.380071      12.380071    6[1-(0),6-(1,6),6-(6,6)]
   291      12.453818      12.453818      12.453818    6[1-(0),6-(1,6),6-(6,6)]
   292      12.390996      12.390996      12.390996    6[6-(1,6),6-(1,6),6-(8,8)]
   293      12.273546      12.273546      12.273546    6[1-(0),6-(1,6),6-(6,6)]
   294       12.18341       12.18341       12.18341    6[1-(0),6-(1,6),6-(6,6)]
   295      12.091908      12.091908      12.091908    6[6-(6,6),8-(0),8-(30)]
   296      12.419676      12.419676      12.419676    6[6-(6,6),8-(30),8-(30)]
   297       9.615894       9.615894       9.615894    6[6-(6,6),8-(30),8-(30)]
   298       8.157326       8.157326       8.157326    6[6-(1,6),6-(1,6),6-(8,8)]
   299       7.167194       7.167194       7.167194    6[1-(0),6-(1,6),6-(6,6)]
   300       7.789953       7.789953       7.789953    6[1-(0),6-(1,6),6-(6,6)]
   301      12.156096      12.156096      12.156096    6[1-(0),6-(1,6),7-(6,30)]
   302      12.012697      12.012697      12.012697    6[1-(0),6-(1,6),6-(1,7)]
   303      11.833791      11.833791      11.833791    6[1-(0),6-(1,6),6-(6,6)]
   304      11.777797      11.777797      11.777797    6[6-(1,6),6-(6,7),6-(6,8)]
   305      11.622107      11.622107      11.622107    6[6-(6,6),6-(6,8),8-(0)]
   306      11.586599      11.586599      11.586599    6[6-(6,6),6-(6,8),8-(0)]
   307       11.62757       11.62757       11.62757    6[6-(1,6),6-(6,7),6-(6,8)]
   308       11.45276       11.45276       11.45276    6[1-(0),6-(1,6),6-(6,6)]
   309       11.50056       11.50056       11.50056    6[1-(0),6-(1,6),6-(1,7)]
   310      11.760043      11.760043      11.760043    6[1-(0),6-(1,6),7-(6,30)]
   311      11.837888      11.837888      11.837888    6[6-(6,6),6-(6,7),7-(6,30)]
   312      11.930755      11.930755      11.930755    6[6-(6,6),6-(6,7),7-(6,30)]
   313       5.283893       5.283893       5.283893    7[6-(1,6),6-(6,6),30-(7,8,8,8,8)]
   314       5.122741       5.122741       5.122741    7[6-(1,6),6-(6,6),30-(7,8,8,8,8)]
   315       8.373107       8.373107       8.373107    7[6-(1,6),6-(6,6),30-(7,8,8,8,8)]
   316       8.534259       8.534259       8.534259    7[6-(1,6),6-(6,6),30-(7,8,8,8,8)]
   317       8.373107       8.373107       8.373107    7[6-(1,6),6-(6,6),30-(7,8,8,8,8)]
   318       8.534259       8.534259       8.534259    7[6-(1,6),6-(6,6),30-(7,8,8,8,8)]
   319       5.283893       5.283893       5.283893    7[6-(1,6),6-(6,6),30-(7,8,8,8,8)]
   320       5.122741       5.122741       5.122741    7[6-(1,6),6-(6,6),30-(7,8,8,8,8)]
   321      12.112393      12.112393      12.112393    7[6-(1,6),6-(6,6),30-(7,8,8,8,8)]
   322      11.951241      11.951241      11.951241    7[6-(1,6),6-(6,6),30-(7,8,8,8,8)]
   323       1.544607       1.544607       1.544607    7[6-(1,6),6-(6,6),30-(7,8,8,8,8)]
   324       1.705759       1.705759       1.705759    7[6-(1,6),6-(6,6),30-(7,8,8,8,8)]
   325       1.544607       1.544607       1.544607    7[6-(1,6),6-(6,6),30-(7,8,8,8,8)]
   326       1.705759       1.705759       1.705759    7[6-(1,6),6-(6,6),30-(7,8,8,8,8)]
   327      12.112393      12.112393      12.112393    7[6-(1,6),6-(6,6),30-(7,8,8,8,8)]
   328      11.951241      11.951241      11.951241    7[6-(1,6),6-(6,6),30-(7,8,8,8,8)]
   329       5.323499       5.323499       5.323499    8[6-(6,8),30-(8,8,8)]
   330       5.080404       5.080404       5.080404    8[6-(6,8)]
   331       5.797397       5.797397       5.797397    8[6-(6,8),30-(7,7,8,8,8)]
   332       5.382224       5.382224       5.382224    8[6-(6,8),30-(8,8,8)]
   333       3.552186       3.552186       3.552186    8[6-(6,8),30-(7,7,8,8,8)]
   334       3.104236       3.104236       3.104236    8[6-(6,8),30-(8,8,8)]
   335       4.673425       4.673425       4.673425    8[6-(6,6)]
   336       4.682985       4.682985       4.682985    8[6-(6,6)]
   337       7.635629       7.635629       7.635629    8[1-(0),30-(7,7,8,8,8),30-(7,7,8,8,8),30-(8,8,8)]
   338       8.333501       8.333501       8.333501    8[6-(6,8),30-(8,8,8)]
   339       8.576596       8.576596       8.576596    8[6-(6,8)]
   340       7.859604       7.859604       7.859604    8[6-(6,8),30-(7,7,8,8,8)]
   341       8.274776       8.274776       8.274776    8[6-(6,8),30-(8,8,8)]
   342      10.104814      10.104814      10.104814    8[6-(6,8),30-(7,7,8,8,8)]
   343      10.552764      10.552764      10.552764    8[6-(6,8),30-(8,8,8)]
   344       8.983575       8.983575       8.983575    8[6-(6,6)]
   345       8.974015       8.974015       8.974015    8[6-(6,6)]
   346       6.021371       6.021371       6.021371    8[1-(0),30-(7,7,8,8,8),30-(7,7,8,8,8),30-(8,8,8)]
   347       8.333501       8.333501       8.333501    8[6-(6,8),30-(8,8,8)]
   348       8.576596       8.576596       8.576596    8[6-(6,8)]
   349       7.859604       7.859604       7.859604    8[6-(6,8),30-(7,7,8,8,8)]
   350       8.274776       8.274776       8.274776    8[6-(6,8),30-(8,8,8)]
   351      10.104814      10.104814      10.104814    8[6-(6,8),30-(7,7,8,8,8)]
   352      10.552764      10.552764      10.552764    8[6-(6,8),30-(8,8,8)]
   353       8.983575       8.983575       8.983575    8[6-(6,6)]
   354       8.974015       8.974015       8.974015    8[6-(6,6)]
   355       6.021371       6.021371       6.021371    8[1-(0),30-(7,7,8,8,8),30-(7,7,8,8,8),30-(8,8,8)]
   356       5.323499       5.323499       5.323499    8[6-(6,8),30-(8,8,8)]
   357       5.080404       5.080404       5.080404    8[6-(6,8)]
   358       5.797397       5.797397       5.797397    8[6-(6,8),30-(7,7,8,8,8)]
   359       5.382224       5.382224       5.382224    8[6-(6,8),30-(8,8,8)]
   360       3.552186       3.552186       3.552186    8[6-(6,8),30-(7,7,8,8,8)]
   361       3.104236       3.104236       3.104236    8[6-(6,8),30-(8,8,8)]
   362       4.673425       4.673425       4.673425    8[6-(6,6)]
   363       4.682985       4.682985       4.682985    8[6-(6,6)]
   364       7.635629       7.635629       7.635629    8[1-(0),30-(7,7,8,8,8),30-(7,7,8,8,8),30-(8,8,8)]
   365      12.151999      12.151999      12.151999    8[6-(6,8),30-(8,8,8)]
   366      11.908904      11.908904      11.908904    8[6-(6,8)]
   367      12.625896      12.625896      12.625896    8[6-(6,8),30-(7,7,8,8,8)]
   368      12.210724      12.210724      12.210724    8[6-(6,8),30-(8,8,8)]
   369      10.380686      10.380686      10.380686    8[6-(6,8),30-(7,7,8,8,8)]
   370       9.932736       9.932736       9.932736    8[6-(6,8),30-(8,8,8)]
   371      11.501925      11.501925      11.501925    8[6-(6,6)]
   372      11.511485      11.511485      11.511485    8[6-(6,6)]
   373       0.807129       0.807129       0.807129    8[1-(0),30-(7,7,8,8,8),30-(7,7,8,8,8),30-(8,8,8)]
   374       1.505001       1.505001       1.505001    8[6-(6,8),30-(8,8,8)]
   375       1.748096       1.748096       1.748096    8[6-(6,8)]
   376       1.031103       1.031103       1.031103    8[6-(6,8),30-(7,7,8,8,8)]
   377       1.446276       1.446276       1.446276    8[6-(6,8),30-(8,8,8)]
   378       3.276314       3.276314       3.276314    8[6-(6,8),30-(7,7,8,8,8)]
   379       3.724264       3.724264       3.724264    8[6-(6,8),30-(8,8,8)]
   380       2.155075       2.155075       2.155075    8[6-(6,6)]
   381       2.145515       2.145515       2.145515    8[6-(6,6)]
   382      12.849871      12.849871      12.849871    8[1-(0),30-(7,7,8,8,8),30-(7,7,8,8,8),30-(8,8,8)]
   383       1.505001       1.505001       1.505001    8[6-(6,8),30-(8,8,8)]
   384       1.748096       1.748096       1.748096    8[6-(6,8)]
   385       1.031103       1.031103       1.031103    8[6-(6,8),30-(7,7,8,8,8)]
   386       1.446276       1.446276       1.446276    8[6-(6,8),30-(8,8,8)]
   387       3.276314       3.276314       3.276314    8[6-(6,8),30-(7,7,8,8,8)]
   388       3.724264       3.724264       3.724264    8[6-(6,8),30-(8,8,8)]
   389       2.155075       2.155075       2.155075    8[6-(6,6)]
   390       2.145515       2.145515       2.145515    8[6-(6,6)]
   391      12.849871      12.849871      12.849871    8[1-(0),30-(7,7,8,8,8),30-(7,7,8,8,8),30-(8,8,8)]
   392      12.151999      12.151999      12.151999    8[6-(6,8),30-(8,8,8)]
   393      11.908904      11.908904      11.908904    8[6-(6,8)]
   394      12.625896      12.625896      12.625896    8[6-(6,8),30-(7,7,8,8,8)]
   395      12.210724      12.210724      12.210724    8[6-(6,8),30-(8,8,8)]
   396      10.380686      10.380686      10.380686    8[6-(6,8),30-(7,7,8,8,8)]
   397       9.932736       9.932736       9.932736    8[6-(6,8),30-(8,8,8)]
   398      11.501925      11.501925      11.501925    8[6-(6,6)]
   399      11.511485      11.511485      11.511485    8[6-(6,6)]
   400       0.807129       0.807129       0.807129    8[1-(0),30-(7,7,8,8,8),30-(7,7,8,8,8),30-(8,8,8)]
