# Supplementary material for: A collection of forcefield precursors for metal–organic frameworks
Source: RSC Adv. 2019 Nov 13;9(63):36492–507. doi: 10.1039/c9ra07327b (PMC9075174; doi:10.1039/c9ra07327b)
Supplement: RA-009-C9RA07327B-s2899 [file RA-009-C9RA07327B-s2899.txt]

XOKHIP_clean

12.206900    0.000000    0.000000
0.000000    14.481100    0.000000
0.000000    0.000000    28.550000

     1        4.73408        4.73408        4.73408    62[8-(6),8-(6),8-(6),8-(6),8-(6),8-(6),8-(6)]
     2       7.516277       7.516277       7.516277    62[8-(6),8-(6),8-(6),8-(6),8-(6),8-(6),8-(6)]
     3        7.47282        7.47282        7.47282    62[8-(6),8-(6),8-(6),8-(6),8-(6),8-(6),8-(6)]
     4       4.690623       4.690623       4.690623    62[8-(6),8-(6),8-(6),8-(6),8-(6),8-(6),8-(6)]
     5        1.36937        1.36937        1.36937    62[8-(6),8-(6),8-(6),8-(6),8-(6),8-(6),8-(6)]
     6      10.794073      10.794073      10.794073    62[8-(6),8-(6),8-(6),8-(6),8-(6),8-(6),8-(6)]
     7       10.83753       10.83753       10.83753    62[8-(6),8-(6),8-(6),8-(6),8-(6),8-(6),8-(6)]
     8       1.412827       1.412827       1.412827    62[8-(6),8-(6),8-(6),8-(6),8-(6),8-(6),8-(6)]
     9       2.132423       2.132423       2.132423    30[8-(6),8-(6),8-(6)]
    10       8.159824       8.159824       8.159824    30[8-(6),8-(6),8-(6)]
    11      10.074477      10.074477      10.074477    30[8-(6),8-(6),8-(6)]
    12       4.047076       4.047076       4.047076    30[8-(6),8-(6),8-(6)]
    13       3.971027       3.971027       3.971027    30[8-(6),8-(6),8-(6)]
    14      10.150526      10.150526      10.150526    30[8-(6),8-(6),8-(6)]
    15       8.235873       8.235873       8.235873    30[8-(6),8-(6),8-(6)]
    16       2.056374       2.056374       2.056374    30[8-(6),8-(6),8-(6)]
    17      11.495238      11.495238      11.495238    1[6-(6,6)]
    18      11.341431      11.341431      11.341431    1[6-(6,6)]
    19       2.343725       2.343725       2.343725    1[6-(6,6)]
    20       2.526828       2.526828       2.526828    1[6-(6,6)]
    21       2.155739       2.155739       2.155739    1[6-(6,6)]
    22       5.135443       5.135443       5.135443    1[6-(6,6)]
    23       8.588775       8.588775       8.588775    1[6-(6,6)]
    24      11.457396      11.457396      11.457396    1[6-(6,6)]
    25       8.535064       8.535064       8.535064    1[6-(6,6)]
    26       2.962615       2.962615       2.962615    1[6-(6,6)]
    27        6.26214        6.26214        6.26214    1[6-(6,6)]
    28       6.218195       6.218195       6.218195    1[6-(6,6)]
    29       0.673821       0.673821       0.673821    1[6-(6,6)]
    30       0.975331       0.975331       0.975331    1[6-(6,6)]
    31       9.975479       9.975479       9.975479    1[6-(6,6)]
    32       0.711662       0.711662       0.711662    1[6-(6,6)]
    33       0.865469       0.865469       0.865469    1[6-(6,6)]
    34       9.863175       9.863175       9.863175    1[6-(6,6)]
    35       9.680072       9.680072       9.680072    1[6-(6,6)]
    36      10.051161      10.051161      10.051161    1[6-(6,6)]
    37       7.071457       7.071457       7.071457    1[6-(6,6)]
    38       3.618125       3.618125       3.618125    1[6-(6,6)]
    39       0.749504       0.749504       0.749504    1[6-(6,6)]
    40       3.671836       3.671836       3.671836    1[6-(6,6)]
    41       9.244285       9.244285       9.244285    1[6-(6,6)]
    42        5.94476        5.94476        5.94476    1[6-(6,6)]
    43       5.988705       5.988705       5.988705    1[6-(6,6)]
    44      11.533079      11.533079      11.533079    1[6-(6,6)]
    45      11.231569      11.231569      11.231569    1[6-(6,6)]
    46       2.231421       2.231421       2.231421    1[6-(6,6)]
    47       6.815112       6.815112       6.815112    1[6-(6,6)]
    48       6.968919       6.968919       6.968919    1[6-(6,6)]
    49       3.759725       3.759725       3.759725    1[6-(6,6)]
    50       3.576622       3.576622       3.576622    1[6-(6,6)]
    51       3.947711       3.947711       3.947711    1[6-(6,6)]
    52       0.968007       0.968007       0.968007    1[6-(6,6)]
    53       9.721575       9.721575       9.721575    1[6-(6,6)]
    54       6.852954       6.852954       6.852954    1[6-(6,6)]
    55       9.775286       9.775286       9.775286    1[6-(6,6)]
    56       3.140835       3.140835       3.140835    1[6-(6,6)]
    57       12.04821       12.04821       12.04821    1[6-(6,6)]
    58      12.092155      12.092155      12.092155    1[6-(6,6)]
    59       5.429629       5.429629       5.429629    1[6-(6,6)]
    60       5.128119       5.128119       5.128119    1[6-(6,6)]
    61       8.334871       8.334871       8.334871    1[6-(6,6)]
    62       5.391788       5.391788       5.391788    1[6-(6,6)]
    63       5.237981       5.237981       5.237981    1[6-(6,6)]
    64       8.447175       8.447175       8.447175    1[6-(6,6)]
    65       8.630278       8.630278       8.630278    1[6-(6,6)]
    66       8.259189       8.259189       8.259189    1[6-(6,6)]
    67      11.238893      11.238893      11.238893    1[6-(6,6)]
    68       2.485325       2.485325       2.485325    1[6-(6,6)]
    69       5.353946       5.353946       5.353946    1[6-(6,6)]
    70       2.431614       2.431614       2.431614    1[6-(6,6)]
    71       9.066065       9.066065       9.066065    1[6-(6,6)]
    72        0.15869        0.15869        0.15869    1[6-(6,6)]
    73       0.114745       0.114745       0.114745    1[6-(6,6)]
    74       6.777271       6.777271       6.777271    1[6-(6,6)]
    75       7.078781       7.078781       7.078781    1[6-(6,6)]
    76       3.872029       3.872029       3.872029    1[6-(6,6)]
    77       0.926504       0.926504       0.926504    6[6-(1,6),6-(1,6),6-(8,8)]
    78      11.877314      11.877314      11.877314    6[1-(0),6-(6,6),6-(6,6)]
    79      11.207155      11.207155      11.207155    6[6-(1,6),6-(1,6),6-(8,8)]
    80      11.796748      11.796748      11.796748    6[1-(0),6-(6,35),6-(6,6)]
    81       0.825186       0.825186       0.825186    6[6-(1,6),6-(1,6),35-(0)]
    82       1.502669       1.502669       1.502669    6[1-(0),6-(6,35),6-(6,6)]
    83       1.632063       1.632063       1.632063    6[6-(6,6),8-(30),8-(62)]
    84       9.857072       9.857072       9.857072    6[6-(6,6),8-(30),8-(62)]
    85       3.915974       3.915974       3.915974    6[6-(1,6),6-(1,6),6-(8,8)]
    86       2.816132       2.816132       2.816132    6[1-(0),6-(6,6),6-(6,6)]
    87        2.19358        2.19358        2.19358    6[6-(1,6),6-(1,6),6-(8,8)]
    88       2.613497       2.613497       2.613497    6[1-(0),6-(6,35),6-(6,6)]
    89       3.707236       3.707236       3.707236    6[6-(1,6),6-(1,6),35-(0)]
    90       4.367629       4.367629       4.367629    6[1-(0),6-(6,35),6-(6,6)]
    91       1.029042       1.029042       1.029042    6[6-(6,6),8-(62),8-(62)]
    92       4.589794       4.589794       4.589794    6[6-(6,6),8-(62),8-(62)]
    93       8.392244       8.392244       8.392244    6[6-(1,6),6-(1,6),6-(8,8)]
    94       8.967189       8.967189       8.967189    6[1-(0),6-(6,6),6-(6,6)]
    95       10.06581       10.06581       10.06581    6[6-(1,6),6-(1,6),6-(8,8)]
    96      10.696906      10.696906      10.696906    6[1-(0),6-(6,35),6-(6,6)]
    97       10.15492       10.15492       10.15492    6[6-(1,6),6-(1,6),35-(0)]
    98       8.959865       8.959865       8.959865    6[1-(0),6-(6,35),6-(6,6)]
    99       7.191085       7.191085       7.191085    6[6-(6,6),8-(62),8-(62)]
   100      10.656624      10.656624      10.656624    6[6-(6,6),8-(62),8-(62)]
   101       4.500684       4.500684       4.500684    6[6-(1,6),6-(1,6),6-(8,8)]
   102       3.851277       3.851277       3.851277    6[1-(0),6-(6,6),6-(6,6)]
   103       4.508008       4.508008       4.508008    6[6-(1,6),6-(1,6),6-(8,8)]
   104        5.80194        5.80194        5.80194    6[1-(0),6-(6,35),6-(6,6)]
   105       6.384209       6.384209       6.384209    6[6-(1,6),6-(1,6),35-(0)]
   106        5.76776        5.76776        5.76776    6[1-(0),6-(6,35),6-(6,6)]
   107       3.841511       3.841511       3.841511    6[6-(6,6),8-(30),8-(62)]
   108       3.875691       3.875691       3.875691    6[6-(6,6),8-(30),8-(62)]
   109      11.387817      11.387817      11.387817    6[6-(1,6),6-(1,6),6-(8,8)]
   110       0.339352       0.339352       0.339352    6[1-(0),6-(6,6),6-(6,6)]
   111       1.032704       1.032704       1.032704    6[6-(1,6),6-(1,6),6-(8,8)]
   112       0.505366       0.505366       0.505366    6[1-(0),6-(6,35),6-(6,6)]
   113      11.487914      11.487914      11.487914    6[6-(1,6),6-(1,6),35-(0)]
   114      10.805548      10.805548      10.805548    6[1-(0),6-(6,35),6-(6,6)]
   115      10.696906      10.696906      10.696906    6[6-(6,6),8-(30),8-(62)]
   116       2.341283       2.341283       2.341283    6[6-(6,6),8-(30),8-(62)]
   117      11.280396      11.280396      11.280396    6[6-(1,6),6-(1,6),6-(8,8)]
   118       0.329586       0.329586       0.329586    6[1-(0),6-(6,6),6-(6,6)]
   119       0.999745       0.999745       0.999745    6[6-(1,6),6-(1,6),6-(8,8)]
   120       0.410152       0.410152       0.410152    6[1-(0),6-(6,35),6-(6,6)]
   121      11.381714      11.381714      11.381714    6[6-(1,6),6-(1,6),35-(0)]
   122      10.704231      10.704231      10.704231    6[1-(0),6-(6,35),6-(6,6)]
   123      10.574837      10.574837      10.574837    6[6-(6,6),8-(30),8-(62)]
   124       2.349828       2.349828       2.349828    6[6-(6,6),8-(30),8-(62)]
   125       8.290926       8.290926       8.290926    6[6-(1,6),6-(1,6),6-(8,8)]
   126       9.390768       9.390768       9.390768    6[1-(0),6-(6,6),6-(6,6)]
   127       10.01332       10.01332       10.01332    6[6-(1,6),6-(1,6),6-(8,8)]
   128       9.593403       9.593403       9.593403    6[1-(0),6-(6,35),6-(6,6)]
   129       8.499664       8.499664       8.499664    6[6-(1,6),6-(1,6),35-(0)]
   130       7.839271       7.839271       7.839271    6[1-(0),6-(6,35),6-(6,6)]
   131      11.177858      11.177858      11.177858    6[6-(6,6),8-(62),8-(62)]
   132       7.617106       7.617106       7.617106    6[6-(6,6),8-(62),8-(62)]
   133       3.814656       3.814656       3.814656    6[6-(1,6),6-(1,6),6-(8,8)]
   134       3.239711       3.239711       3.239711    6[1-(0),6-(6,6),6-(6,6)]
   135        2.14109        2.14109        2.14109    6[6-(1,6),6-(1,6),6-(8,8)]
   136       1.509994       1.509994       1.509994    6[1-(0),6-(6,35),6-(6,6)]
   137        2.05198        2.05198        2.05198    6[6-(1,6),6-(1,6),35-(0)]
   138       3.247035       3.247035       3.247035    6[1-(0),6-(6,35),6-(6,6)]
   139       5.015815       5.015815       5.015815    6[6-(6,6),8-(62),8-(62)]
   140       1.550276       1.550276       1.550276    6[6-(6,6),8-(62),8-(62)]
   141       7.706216       7.706216       7.706216    6[6-(1,6),6-(1,6),6-(8,8)]
   142       8.355623       8.355623       8.355623    6[1-(0),6-(6,6),6-(6,6)]
   143       7.698892       7.698892       7.698892    6[6-(1,6),6-(1,6),6-(8,8)]
   144        6.40496        6.40496        6.40496    6[1-(0),6-(6,35),6-(6,6)]
   145       5.822691       5.822691       5.822691    6[6-(1,6),6-(1,6),35-(0)]
   146        6.43914        6.43914        6.43914    6[1-(0),6-(6,35),6-(6,6)]
   147       8.365389       8.365389       8.365389    6[6-(6,6),8-(30),8-(62)]
   148       8.331209       8.331209       8.331209    6[6-(6,6),8-(30),8-(62)]
   149       0.819083       0.819083       0.819083    6[6-(1,6),6-(1,6),6-(8,8)]
   150      11.867548      11.867548      11.867548    6[1-(0),6-(6,6),6-(6,6)]
   151      11.174196      11.174196      11.174196    6[6-(1,6),6-(1,6),6-(8,8)]
   152      11.701534      11.701534      11.701534    6[1-(0),6-(6,35),6-(6,6)]
   153       0.718986       0.718986       0.718986    6[6-(1,6),6-(1,6),35-(0)]
   154       1.401352       1.401352       1.401352    6[1-(0),6-(6,35),6-(6,6)]
   155       1.509994       1.509994       1.509994    6[6-(6,6),8-(30),8-(62)]
   156       9.865617       9.865617       9.865617    6[6-(6,6),8-(30),8-(62)]
   157       5.176946       5.176946       5.176946    6[6-(1,6),6-(1,6),6-(8,8)]
   158       6.433036       6.433036       6.433036    6[1-(0),6-(6,6),6-(6,6)]
   159       7.103195       7.103195       7.103195    6[6-(1,6),6-(1,6),6-(8,8)]
   160       6.513602       6.513602       6.513602    6[1-(0),6-(6,35),6-(6,6)]
   161       5.278264       5.278264       5.278264    6[6-(1,6),6-(1,6),35-(0)]
   162       4.600781       4.600781       4.600781    6[1-(0),6-(6,35),6-(6,6)]
   163       4.471387       4.471387       4.471387    6[6-(6,6),8-(30),8-(62)]
   164       8.453278       8.453278       8.453278    6[6-(6,6),8-(30),8-(62)]
   165       2.187476       2.187476       2.187476    6[6-(1,6),6-(1,6),6-(8,8)]
   166       3.287318       3.287318       3.287318    6[1-(0),6-(6,6),6-(6,6)]
   167        3.90987        3.90987        3.90987    6[6-(1,6),6-(1,6),6-(8,8)]
   168       3.489953       3.489953       3.489953    6[1-(0),6-(6,35),6-(6,6)]
   169       2.396214       2.396214       2.396214    6[6-(1,6),6-(1,6),35-(0)]
   170       1.735821       1.735821       1.735821    6[1-(0),6-(6,35),6-(6,6)]
   171       5.074408       5.074408       5.074408    6[6-(6,6),8-(62),8-(62)]
   172       1.513656       1.513656       1.513656    6[6-(6,6),8-(62),8-(62)]
   173       9.918106       9.918106       9.918106    6[6-(1,6),6-(1,6),6-(8,8)]
   174       9.343161       9.343161       9.343161    6[1-(0),6-(6,6),6-(6,6)]
   175        8.24454        8.24454        8.24454    6[6-(1,6),6-(1,6),6-(8,8)]
   176       7.613444       7.613444       7.613444    6[1-(0),6-(6,35),6-(6,6)]
   177        8.15543        8.15543        8.15543    6[6-(1,6),6-(1,6),35-(0)]
   178       9.350485       9.350485       9.350485    6[1-(0),6-(6,35),6-(6,6)]
   179      11.119265      11.119265      11.119265    6[6-(6,6),8-(62),8-(62)]
   180       7.653726       7.653726       7.653726    6[6-(6,6),8-(62),8-(62)]
   181       1.602766       1.602766       1.602766    6[6-(1,6),6-(1,6),6-(8,8)]
   182       2.252173       2.252173       2.252173    6[1-(0),6-(6,6),6-(6,6)]
   183       1.595442       1.595442       1.595442    6[6-(1,6),6-(1,6),6-(8,8)]
   184        0.30151        0.30151        0.30151    6[1-(0),6-(6,35),6-(6,6)]
   185      11.926141      11.926141      11.926141    6[6-(1,6),6-(1,6),35-(0)]
   186        0.33569        0.33569        0.33569    6[1-(0),6-(6,35),6-(6,6)]
   187       2.261939       2.261939       2.261939    6[6-(6,6),8-(30),8-(62)]
   188       2.227759       2.227759       2.227759    6[6-(6,6),8-(30),8-(62)]
   189       6.922533       6.922533       6.922533    6[6-(1,6),6-(1,6),6-(8,8)]
   190       5.764098       5.764098       5.764098    6[1-(0),6-(6,6),6-(6,6)]
   191       5.070746       5.070746       5.070746    6[6-(1,6),6-(1,6),6-(8,8)]
   192       5.598084       5.598084       5.598084    6[1-(0),6-(6,35),6-(6,6)]
   193       6.822436       6.822436       6.822436    6[6-(1,6),6-(1,6),35-(0)]
   194       7.504802       7.504802       7.504802    6[1-(0),6-(6,35),6-(6,6)]
   195       7.613444       7.613444       7.613444    6[6-(6,6),8-(30),8-(62)]
   196       3.762167       3.762167       3.762167    6[6-(6,6),8-(30),8-(62)]
   197       7.029954       7.029954       7.029954    6[6-(1,6),6-(1,6),6-(8,8)]
   198       5.773864       5.773864       5.773864    6[1-(0),6-(6,6),6-(6,6)]
   199       5.103705       5.103705       5.103705    6[6-(1,6),6-(1,6),6-(8,8)]
   200       5.693298       5.693298       5.693298    6[1-(0),6-(6,35),6-(6,6)]
   201       6.928636       6.928636       6.928636    6[6-(1,6),6-(1,6),35-(0)]
   202       7.606119       7.606119       7.606119    6[1-(0),6-(6,35),6-(6,6)]
   203       7.735513       7.735513       7.735513    6[6-(6,6),8-(30),8-(62)]
   204       3.753622       3.753622       3.753622    6[6-(6,6),8-(30),8-(62)]
   205      10.019424      10.019424      10.019424    6[6-(1,6),6-(1,6),6-(8,8)]
   206       8.919582       8.919582       8.919582    6[1-(0),6-(6,6),6-(6,6)]
   207        8.29703        8.29703        8.29703    6[6-(1,6),6-(1,6),6-(8,8)]
   208       8.716947       8.716947       8.716947    6[1-(0),6-(6,35),6-(6,6)]
   209       9.810686       9.810686       9.810686    6[6-(1,6),6-(1,6),35-(0)]
   210      10.471079      10.471079      10.471079    6[1-(0),6-(6,35),6-(6,6)]
   211       7.132492       7.132492       7.132492    6[6-(6,6),8-(62),8-(62)]
   212      10.693244      10.693244      10.693244    6[6-(6,6),8-(62),8-(62)]
   213       2.288794       2.288794       2.288794    6[6-(1,6),6-(1,6),6-(8,8)]
   214       2.863739       2.863739       2.863739    6[1-(0),6-(6,6),6-(6,6)]
   215        3.96236        3.96236        3.96236    6[6-(1,6),6-(1,6),6-(8,8)]
   216       4.593456       4.593456       4.593456    6[1-(0),6-(6,35),6-(6,6)]
   217        4.05147        4.05147        4.05147    6[6-(1,6),6-(1,6),35-(0)]
   218       2.856415       2.856415       2.856415    6[1-(0),6-(6,35),6-(6,6)]
   219       1.087635       1.087635       1.087635    6[6-(6,6),8-(62),8-(62)]
   220       4.553174       4.553174       4.553174    6[6-(6,6),8-(62),8-(62)]
   221      10.604134      10.604134      10.604134    6[6-(1,6),6-(1,6),6-(8,8)]
   222       9.954727       9.954727       9.954727    6[1-(0),6-(6,6),6-(6,6)]
   223      10.611458      10.611458      10.611458    6[6-(1,6),6-(1,6),6-(8,8)]
   224       11.90539       11.90539       11.90539    6[1-(0),6-(6,35),6-(6,6)]
   225       0.280759       0.280759       0.280759    6[6-(1,6),6-(1,6),35-(0)]
   226       11.87121       11.87121       11.87121    6[1-(0),6-(6,35),6-(6,6)]
   227       9.944961       9.944961       9.944961    6[6-(6,6),8-(30),8-(62)]
   228       9.979141       9.979141       9.979141    6[6-(6,6),8-(30),8-(62)]
   229       5.284367       5.284367       5.284367    6[6-(1,6),6-(1,6),6-(8,8)]
   230       6.442802       6.442802       6.442802    6[1-(0),6-(6,6),6-(6,6)]
   231       7.136154       7.136154       7.136154    6[6-(1,6),6-(1,6),6-(8,8)]
   232       6.608816       6.608816       6.608816    6[1-(0),6-(6,35),6-(6,6)]
   233       5.384464       5.384464       5.384464    6[6-(1,6),6-(1,6),35-(0)]
   234       4.702098       4.702098       4.702098    6[1-(0),6-(6,35),6-(6,6)]
   235       4.593456       4.593456       4.593456    6[6-(6,6),8-(30),8-(62)]
   236       8.444733       8.444733       8.444733    6[6-(6,6),8-(30),8-(62)]
   237       1.619611       1.619611       1.619611    35[6-(6,6)]
   238       4.321243       4.321243       4.321243    35[6-(6,6)]
   239      11.066409      11.066409      11.066409    35[6-(6,6)]
   240        8.17252        8.17252        8.17252    35[6-(6,6)]
   241      10.695442      10.695442      10.695442    35[6-(6,6)]
   242      10.587289      10.587289      10.587289    35[6-(6,6)]
   243       7.885657       7.885657       7.885657    35[6-(6,6)]
   244       1.140491       1.140491       1.140491    35[6-(6,6)]
   245        4.03438        4.03438        4.03438    35[6-(6,6)]
   246       1.511458       1.511458       1.511458    35[6-(6,6)]
   247       4.483839       4.483839       4.483839    35[6-(6,6)]
   248       1.782207       1.782207       1.782207    35[6-(6,6)]
   249       7.243941       7.243941       7.243941    35[6-(6,6)]
   250       10.13783       10.13783       10.13783    35[6-(6,6)]
   251       7.614908       7.614908       7.614908    35[6-(6,6)]
   252       7.723061       7.723061       7.723061    35[6-(6,6)]
   253      10.424693      10.424693      10.424693    35[6-(6,6)]
   254       4.962959       4.962959       4.962959    35[6-(6,6)]
   255        2.06907        2.06907        2.06907    35[6-(6,6)]
   256       4.591992       4.591992       4.591992    35[6-(6,6)]
   257       2.705049       2.705049       2.705049    8[6-(6,8),62-(8,8,8,8,8,8)]
   258       1.052235       1.052235       1.052235    8[6-(6,8),30-(8,8)]
   259       9.798479       9.798479       9.798479    8[6-(6,8),30-(8,8)]
   260       8.931789       8.931789       8.931789    8[6-(6,8),62-(8,8,8,8,8,8)]
   261       4.077105       4.077105       4.077105    8[6-(6,8),62-(8,8,8,8,8,8)]
   262       5.582215       5.582215       5.582215    8[6-(6,8),62-(8,8,8,8,8,8)]
   263       0.976552       0.976552       0.976552    8[6-(6,8),62-(8,8,8,8,8,8)]
   264       0.156248       0.156248       0.156248    8[6-(6,8),62-(8,8,8,8,8,8)]
   265       6.342705       6.342705       6.342705    8[6-(6,8),62-(8,8,8,8,8,8)]
   266       7.048264       7.048264       7.048264    8[6-(6,8),62-(8,8,8,8,8,8)]
   267      10.128065      10.128065      10.128065    8[6-(6,8),62-(8,8,8,8,8,8)]
   268      11.689327      11.689327      11.689327    8[6-(6,8),62-(8,8,8,8,8,8)]
   269       4.479932       4.479932       4.479932    8[6-(6,8),62-(8,8,8,8,8,8)]
   270       2.668428       2.668428       2.668428    8[6-(6,8),30-(8,8)]
   271       2.700166       2.700166       2.700166    8[6-(6,8),30-(8,8)]
   272       4.499463       4.499463       4.499463    8[6-(6,8),62-(8,8,8,8,8,8)]
   273       9.567768       9.567768       9.567768    8[6-(6,8),62-(8,8,8,8,8,8)]
   274      11.266969      11.266969      11.266969    8[6-(6,8),30-(8,8)]
   275       2.369359       2.369359       2.369359    8[6-(6,8),30-(8,8)]
   276       3.320277       3.320277       3.320277    8[6-(6,8),62-(8,8,8,8,8,8)]
   277       9.501851       9.501851       9.501851    8[6-(6,8),62-(8,8,8,8,8,8)]
   278      11.154665      11.154665      11.154665    8[6-(6,8),30-(8,8)]
   279       2.408421       2.408421       2.408421    8[6-(6,8),30-(8,8)]
   280       3.275111       3.275111       3.275111    8[6-(6,8),62-(8,8,8,8,8,8)]
   281       8.129795       8.129795       8.129795    8[6-(6,8),62-(8,8,8,8,8,8)]
   282       6.624685       6.624685       6.624685    8[6-(6,8),62-(8,8,8,8,8,8)]
   283      11.230348      11.230348      11.230348    8[6-(6,8),62-(8,8,8,8,8,8)]
   284      12.050652      12.050652      12.050652    8[6-(6,8),62-(8,8,8,8,8,8)]
   285       5.864195       5.864195       5.864195    8[6-(6,8),62-(8,8,8,8,8,8)]
   286       5.158636       5.158636       5.158636    8[6-(6,8),62-(8,8,8,8,8,8)]
   287       2.078835       2.078835       2.078835    8[6-(6,8),62-(8,8,8,8,8,8)]
   288       0.517573       0.517573       0.517573    8[6-(6,8),62-(8,8,8,8,8,8)]
   289       7.726968       7.726968       7.726968    8[6-(6,8),62-(8,8,8,8,8,8)]
   290       9.538472       9.538472       9.538472    8[6-(6,8),30-(8,8)]
   291       9.506734       9.506734       9.506734    8[6-(6,8),30-(8,8)]
   292       7.707437       7.707437       7.707437    8[6-(6,8),62-(8,8,8,8,8,8)]
   293       2.639132       2.639132       2.639132    8[6-(6,8),62-(8,8,8,8,8,8)]
   294       0.939931       0.939931       0.939931    8[6-(6,8),30-(8,8)]
   295       9.837541       9.837541       9.837541    8[6-(6,8),30-(8,8)]
   296       8.886623       8.886623       8.886623    8[6-(6,8),62-(8,8,8,8,8,8)]
   297       3.398401       3.398401       3.398401    8[6-(6,8),62-(8,8,8,8,8,8)]
   298       5.051215       5.051215       5.051215    8[6-(6,8),30-(8,8)]
   299       8.511871       8.511871       8.511871    8[6-(6,8),30-(8,8)]
   300       9.378561       9.378561       9.378561    8[6-(6,8),62-(8,8,8,8,8,8)]
   301       2.026345       2.026345       2.026345    8[6-(6,8),62-(8,8,8,8,8,8)]
   302       0.521235       0.521235       0.521235    8[6-(6,8),62-(8,8,8,8,8,8)]
   303       5.126898       5.126898       5.126898    8[6-(6,8),62-(8,8,8,8,8,8)]
   304       5.947202       5.947202       5.947202    8[6-(6,8),62-(8,8,8,8,8,8)]
   305      11.967645      11.967645      11.967645    8[6-(6,8),62-(8,8,8,8,8,8)]
   306      11.262086      11.262086      11.262086    8[6-(6,8),62-(8,8,8,8,8,8)]
   307       8.182285       8.182285       8.182285    8[6-(6,8),62-(8,8,8,8,8,8)]
   308       6.621023       6.621023       6.621023    8[6-(6,8),62-(8,8,8,8,8,8)]
   309       1.623518       1.623518       1.623518    8[6-(6,8),62-(8,8,8,8,8,8)]
   310       3.435022       3.435022       3.435022    8[6-(6,8),30-(8,8)]
   311       3.403284       3.403284       3.403284    8[6-(6,8),30-(8,8)]
   312       1.603987       1.603987       1.603987    8[6-(6,8),62-(8,8,8,8,8,8)]
   313       8.742582       8.742582       8.742582    8[6-(6,8),62-(8,8,8,8,8,8)]
   314       7.043381       7.043381       7.043381    8[6-(6,8),30-(8,8)]
   315       3.734091       3.734091       3.734091    8[6-(6,8),30-(8,8)]
   316       2.783173       2.783173       2.783173    8[6-(6,8),62-(8,8,8,8,8,8)]
   317       8.808499       8.808499       8.808499    8[6-(6,8),62-(8,8,8,8,8,8)]
   318       7.155685       7.155685       7.155685    8[6-(6,8),30-(8,8)]
   319       3.695029       3.695029       3.695029    8[6-(6,8),30-(8,8)]
   320       2.828339       2.828339       2.828339    8[6-(6,8),62-(8,8,8,8,8,8)]
   321      10.180555      10.180555      10.180555    8[6-(6,8),62-(8,8,8,8,8,8)]
   322      11.685665      11.685665      11.685665    8[6-(6,8),62-(8,8,8,8,8,8)]
   323       7.080002       7.080002       7.080002    8[6-(6,8),62-(8,8,8,8,8,8)]
   324       6.259698       6.259698       6.259698    8[6-(6,8),62-(8,8,8,8,8,8)]
   325       0.239255       0.239255       0.239255    8[6-(6,8),62-(8,8,8,8,8,8)]
   326       0.944814       0.944814       0.944814    8[6-(6,8),62-(8,8,8,8,8,8)]
   327       4.024615       4.024615       4.024615    8[6-(6,8),62-(8,8,8,8,8,8)]
   328       5.585877       5.585877       5.585877    8[6-(6,8),62-(8,8,8,8,8,8)]
   329      10.583382      10.583382      10.583382    8[6-(6,8),62-(8,8,8,8,8,8)]
   330       8.771878       8.771878       8.771878    8[6-(6,8),30-(8,8)]
   331       8.803616       8.803616       8.803616    8[6-(6,8),30-(8,8)]
   332      10.602913      10.602913      10.602913    8[6-(6,8),62-(8,8,8,8,8,8)]
   333       3.464318       3.464318       3.464318    8[6-(6,8),62-(8,8,8,8,8,8)]
   334       5.163519       5.163519       5.163519    8[6-(6,8),30-(8,8)]
   335       8.472809       8.472809       8.472809    8[6-(6,8),30-(8,8)]
   336       9.423727       9.423727       9.423727    8[6-(6,8),62-(8,8,8,8,8,8)]
