# Supplementary material for: A collection of forcefield precursors for metal–organic frameworks
Source: RSC Adv. 2019 Nov 13;9(63):36492–507. doi: 10.1039/c9ra07327b (PMC9075174; doi:10.1039/c9ra07327b)
Supplement: RA-009-C9RA07327B-s2900 [file RA-009-C9RA07327B-s2900.txt]

XOMCIL_clean

4.730800    0.000000    0.000000
0.016267    7.773383    0.000000
0.008133    3.886694    7.460022

     1       0.017622       0.017622       0.017622    68[8-(6),8-(6),8-(6),8-(6,68),8-(6,68),8-(6,68),8-(6,68)]
     2       0.025756       0.025756       0.025756    68[8-(6),8-(6),8-(6),8-(6,68),8-(6,68),8-(6,68),8-(6,68)]
     3       2.365647       2.365647       2.365647    6[8-(68),8-(68,68),8-(68,68)]
     4        2.37378        2.37378        2.37378    6[8-(68),8-(68,68),8-(68,68)]
     5      -0.009014      -0.009014      -0.009014    6[6-(8,8),8-(68),8-(68)]
     6      -0.012615      -0.012615      -0.012615    6[6-(8,8),8-(68),8-(68)]
     7       2.372673       2.372673       2.372673    8[6-(8,8),68-(8,8,8,8,8,8)]
     8        0.08785        0.08785        0.08785    8[6-(6,8),68-(8,8,8,8,8,8)]
     9       0.077113       0.077113       0.077113    8[6-(6,8),68-(8,8,8,8,8,8)]
    10       1.288123       1.288123       1.288123    8[6-(8,8),68-(8,8,8,8,8,8),68-(8,8,8,8,8,8)]
    11       3.554176       3.554176       3.554176    8[6-(8,8),68-(8,8,8,8,8,8),68-(8,8,8,8,8,8)]
    12       2.380806       2.380806       2.380806    8[6-(8,8),68-(8,8,8,8,8,8)]
    13       0.079716       0.079716       0.079716    8[6-(6,8),68-(8,8,8,8,8,8)]
    14        0.06898        0.06898        0.06898    8[6-(6,8),68-(8,8,8,8,8,8)]
    15       1.279989       1.279989       1.279989    8[6-(8,8),68-(8,8,8,8,8,8),68-(8,8,8,8,8,8)]
    16       3.546043       3.546043       3.546043    8[6-(8,8),68-(8,8,8,8,8,8),68-(8,8,8,8,8,8)]
