# Supplementary material for: A collection of forcefield precursors for metal–organic frameworks
Source: RSC Adv. 2019 Nov 13;9(63):36492–507. doi: 10.1039/c9ra07327b (PMC9075174; doi:10.1039/c9ra07327b)
Supplement: RA-009-C9RA07327B-s2901 [file RA-009-C9RA07327B-s2901.txt]

XOMJOY_clean

12.816000    0.000000    0.000000
-6.407941    17.240564    0.000000
0.000000    0.000000    24.816000

     1       -1.97349       -1.97349       -1.97349    64[7-(6,6),8-(6),8-(6),8-(6),8-(6),8-(6),8-(6)]
     2       8.381549       8.381549       8.381549    64[7-(6,6),8-(6),8-(6),8-(6),8-(6),8-(6),8-(6)]
     3       1.973581       1.973581       1.973581    64[7-(6,6),8-(6),8-(6),8-(6),8-(6),8-(6),8-(6)]
     4       4.434478       4.434478       4.434478    64[7-(6,6),8-(6),8-(6),8-(6),8-(6),8-(6),8-(6)]
     5       -4.75981       -4.75981       -4.75981    1[6-(6,7)]
     6        -5.8466        -5.8466        -5.8466    1[6-(6,6)]
     7       1.443085       1.443085       1.443085    1[6-(6,6)]
     8       3.410339       3.410339       3.410339    1[6-(6,6)]
     9      -1.910812      -1.910812      -1.910812    1[6-(6,7)]
    10      -2.618276      -2.618276      -2.618276    1[6-(6,6)]
    11      -4.263836      -4.263836      -4.263836    1[6-(6,6)]
    12       6.733573       6.733573       6.733573    1[6-(6,6)]
    13       7.384618       7.384618       7.384618    1[6-(6,6)]
    14       9.964465       9.964465       9.964465    1[6-(1,6,8)]
    15      -1.491757      -1.491757      -1.491757    1[6-(1,6,8)]
    16      10.842354      10.842354      10.842354    1[6-(1,1,6)]
    17       -1.98518       -1.98518       -1.98518    1[6-(1,1,6)]
    18       9.478732       9.478732       9.478732    1[6-(1,1,6)]
    19       6.343942       6.343942       6.343942    1[6-(6,6)]
    20       8.996858       8.996858       8.996858    1[6-(6,6)]
    21      -1.657072      -1.657072      -1.657072    1[6-(6,6)]
    22      -2.746432      -2.746432      -2.746432    1[6-(6,6)]
    23       7.077016       7.077016       7.077016    1[6-(1,6,8)]
    24       5.562166       5.562166       5.562166    1[6-(1,6,8)]
    25       6.443905       6.443905       6.443905    1[6-(1,1,6)]
    26        6.02739        6.02739        6.02739    1[6-(1,1,6)]
    27       7.535832       7.535832       7.535832    1[6-(1,1,6)]
    28       -0.16784       -0.16784       -0.16784    1[6-(6,6)]
    29       2.843928       2.843928       2.843928    1[6-(6,6)]
    30       10.71034       10.71034       10.71034    1[6-(6,6)]
    31       9.474874       9.474874       9.474874    1[6-(6,6)]
    32      -1.783938      -1.783938      -1.783938    1[6-(1,6,8)]
    33      -0.558731      -0.558731      -0.558731    1[6-(1,6,8)]
    34      -2.211997      -2.211997      -2.211997    1[6-(1,1,6)]
    35      -0.949619      -0.949619      -0.949619    1[6-(1,1,6)]
    36      -2.174825      -2.174825      -2.174825    1[6-(1,1,6)]
    37      11.167869      11.167869      11.167869    1[6-(6,7)]
    38      12.254659      12.254659      12.254659    1[6-(6,6)]
    39       4.964974       4.964974       4.964974    1[6-(6,6)]
    40        2.99772        2.99772        2.99772    1[6-(6,6)]
    41       8.318871       8.318871       8.318871    1[6-(6,7)]
    42       9.026335       9.026335       9.026335    1[6-(6,6)]
    43      10.671895      10.671895      10.671895    1[6-(6,6)]
    44      -0.325514      -0.325514      -0.325514    1[6-(6,6)]
    45      -0.976559      -0.976559      -0.976559    1[6-(6,6)]
    46      -3.556406      -3.556406      -3.556406    1[6-(1,6,8)]
    47       7.899816       7.899816       7.899816    1[6-(1,6,8)]
    48      -4.434295      -4.434295      -4.434295    1[6-(1,1,6)]
    49       8.393239       8.393239       8.393239    1[6-(1,1,6)]
    50      -3.070673      -3.070673      -3.070673    1[6-(1,1,6)]
    51       0.064117       0.064117       0.064117    1[6-(6,6)]
    52      -2.588799      -2.588799      -2.588799    1[6-(6,6)]
    53       8.065131       8.065131       8.065131    1[6-(6,6)]
    54       9.154491       9.154491       9.154491    1[6-(6,6)]
    55      -0.668957      -0.668957      -0.668957    1[6-(1,6,8)]
    56       0.845893       0.845893       0.845893    1[6-(1,6,8)]
    57      -0.035846      -0.035846      -0.035846    1[6-(1,1,6)]
    58       0.380669       0.380669       0.380669    1[6-(1,1,6)]
    59      -1.127773      -1.127773      -1.127773    1[6-(1,1,6)]
    60       6.575899       6.575899       6.575899    1[6-(6,6)]
    61       3.564131       3.564131       3.564131    1[6-(6,6)]
    62      -4.302281      -4.302281      -4.302281    1[6-(6,6)]
    63      -3.066815      -3.066815      -3.066815    1[6-(6,6)]
    64       8.191997       8.191997       8.191997    1[6-(1,6,8)]
    65        6.96679        6.96679        6.96679    1[6-(1,6,8)]
    66       8.620056       8.620056       8.620056    1[6-(1,1,6)]
    67       7.357678       7.357678       7.357678    1[6-(1,1,6)]
    68       8.582884       8.582884       8.582884    1[6-(1,1,6)]
    69       4.759915       4.759915       4.759915    1[6-(6,7)]
    70       5.846718       5.846718       5.846718    1[6-(6,6)]
    71      11.372922      11.372922      11.372922    1[6-(6,6)]
    72       9.405663       9.405663       9.405663    1[6-(6,6)]
    73       1.910919       1.910919       1.910919    1[6-(6,7)]
    74       2.618341       2.618341       2.618341    1[6-(6,6)]
    75        4.26393        4.26393        4.26393    1[6-(6,6)]
    76        6.08252        6.08252        6.08252    1[6-(6,6)]
    77       5.431459       5.431459       5.431459    1[6-(6,6)]
    78       2.851585       2.851585       2.851585    1[6-(1,6,8)]
    79       1.491808       1.491808       1.491808    1[6-(1,6,8)]
    80       1.973682       1.973682       1.973682    1[6-(1,1,6)]
    81       1.985217       1.985217       1.985217    1[6-(1,1,6)]
    82       3.337305       3.337305       3.337305    1[6-(1,1,6)]
    83       6.472102       6.472102       6.472102    1[6-(6,6)]
    84       3.819194       3.819194       3.819194    1[6-(6,6)]
    85       1.657145       1.657145       1.657145    1[6-(6,6)]
    86       2.746505       2.746505       2.746505    1[6-(6,6)]
    87       5.739025       5.739025       5.739025    1[6-(1,6,8)]
    88       7.253878       7.253878       7.253878    1[6-(1,6,8)]
    89       6.372135       6.372135       6.372135    1[6-(1,1,6)]
    90        6.78866        6.78866        6.78866    1[6-(1,1,6)]
    91       5.280216       5.280216       5.280216    1[6-(1,1,6)]
    92       0.167939       0.167939       0.167939    1[6-(6,6)]
    93      -2.843813      -2.843813      -2.843813    1[6-(6,6)]
    94       2.105677       2.105677       2.105677    1[6-(6,6)]
    95       3.341137       3.341137       3.341137    1[6-(6,6)]
    96       1.784037       1.784037       1.784037    1[6-(1,6,8)]
    97       0.558824       0.558824       0.558824    1[6-(1,6,8)]
    98       2.212087       2.212087       2.212087    1[6-(1,1,6)]
    99       0.949713       0.949713       0.949713    1[6-(1,1,6)]
   100       2.174925       2.174925       2.174925    1[6-(1,1,6)]
   101       1.648144       1.648144       1.648144    1[6-(6,7)]
   102       0.561341       0.561341       0.561341    1[6-(6,6)]
   103      -4.964863      -4.964863      -4.964863    1[6-(6,6)]
   104      -2.997604      -2.997604      -2.997604    1[6-(6,6)]
   105        4.49714        4.49714        4.49714    1[6-(6,7)]
   106       3.789718       3.789718       3.789718    1[6-(6,6)]
   107       2.144129       2.144129       2.144129    1[6-(6,6)]
   108       0.325539       0.325539       0.325539    1[6-(6,6)]
   109         0.9766         0.9766         0.9766    1[6-(6,6)]
   110       3.556474       3.556474       3.556474    1[6-(1,6,8)]
   111       4.916251       4.916251       4.916251    1[6-(1,6,8)]
   112       4.434377       4.434377       4.434377    1[6-(1,1,6)]
   113       4.422842       4.422842       4.422842    1[6-(1,1,6)]
   114       3.070754       3.070754       3.070754    1[6-(1,1,6)]
   115      -0.064043      -0.064043      -0.064043    1[6-(6,6)]
   116       2.588865       2.588865       2.588865    1[6-(6,6)]
   117       4.750914       4.750914       4.750914    1[6-(6,6)]
   118       3.661554       3.661554       3.661554    1[6-(6,6)]
   119       0.669034       0.669034       0.669034    1[6-(1,6,8)]
   120      -0.845819      -0.845819      -0.845819    1[6-(1,6,8)]
   121       0.035924       0.035924       0.035924    1[6-(1,1,6)]
   122      -0.380601      -0.380601      -0.380601    1[6-(1,1,6)]
   123       1.127843       1.127843       1.127843    1[6-(1,1,6)]
   124        6.24012        6.24012        6.24012    1[6-(6,6)]
   125       9.251872       9.251872       9.251872    1[6-(6,6)]
   126       4.302382       4.302382       4.302382    1[6-(6,6)]
   127       3.066922       3.066922       3.066922    1[6-(6,6)]
   128       4.624022       4.624022       4.624022    1[6-(1,6,8)]
   129       5.849235       5.849235       5.849235    1[6-(1,6,8)]
   130       4.195972       4.195972       4.195972    1[6-(1,1,6)]
   131       5.458346       5.458346       5.458346    1[6-(1,1,6)]
   132       4.233134       4.233134       4.233134    1[6-(1,1,6)]
   133      -4.406087      -4.406087      -4.406087    6[1-(0),6-(1,6),7-(6,64)]
   134      -5.057136      -5.057136      -5.057136    6[1-(0),6-(1,6),6-(1,7)]
   135       1.877545       1.877545       1.877545    6[1-(0),6-(1,6),6-(1,6)]
   136      -3.351325      -3.351325      -3.351325    6[1-(0),6-(1,6),6-(1,7)]
   137      -2.700276      -2.700276      -2.700276    6[1-(0),6-(1,6),7-(6,64)]
   138       8.732856       8.732856       8.732856    6[6-(6,6),6-(6,6),6-(6,8)]
   139      -3.389801      -3.389801      -3.389801    6[6-(1,6),6-(6,6),8-(6)]
   140      -3.054019      -3.054019      -3.054019    6[1-(0),6-(6,6),6-(6,8)]
   141      -3.371851      -3.371851      -3.371851    6[6-(1,6),6-(6,6),6-(8,8)]
   142      -4.078011      -4.078011      -4.078011    6[6-(1,6),6-(6,6),6-(6,6)]
   143      -4.490681      -4.490681      -4.490681    6[1-(0),6-(6,17),6-(6,6)]
   144       7.589682       7.589682       7.589682    6[6-(1,6),6-(1,6),17-(0)]
   145       7.232114       7.232114       7.232114    6[1-(0),6-(1,6),6-(6,17)]
   146       7.617871       7.617871       7.617871    6[1-(0),6-(1,6),6-(6,6)]
   147       8.370168       8.370168       8.370168    6[6-(1,6),6-(6,6),6-(6,6)]
   148      -2.930978      -2.930978      -2.930978    6[6-(6,6),8-(64),8-(64)]
   149       -2.40682       -2.40682       -2.40682    6[1-(0),1-(0),6-(1,1,1),8-(6)]
   150      10.388669      10.388669      10.388669    6[1-(0),1-(0),1-(0),6-(1,1,8)]
   151       8.312488       8.312488       8.312488    6[6-(6,6),6-(6,6),6-(6,8)]
   152       7.346158       7.346158       7.346158    6[6-(1,6),6-(6,6),8-(6)]
   153       7.001405       7.001405       7.001405    6[1-(0),6-(6,6),6-(6,8)]
   154       7.605038       7.605038       7.605038    6[6-(1,6),6-(6,6),6-(8,8)]
   155       8.575213       8.575213       8.575213    6[6-(1,6),6-(6,6),6-(6,6)]
   156        9.21345        9.21345        9.21345    6[1-(0),6-(6,17),6-(6,6)]
   157      -2.683639      -2.683639      -2.683639    6[6-(1,6),6-(1,6),17-(0)]
   158      -2.319662      -2.319662      -2.319662    6[1-(0),6-(1,6),6-(6,17)]
   159      -2.945083      -2.945083      -2.945083    6[1-(0),6-(1,6),6-(6,6)]
   160       8.910996       8.910996       8.910996    6[6-(1,6),6-(6,6),6-(6,6)]
   161       7.257721       7.257721       7.257721    6[6-(6,6),8-(64),8-(64)]
   162       6.470821       6.470821       6.470821    6[1-(0),1-(0),6-(1,1,1),8-(6)]
   163       6.634866       6.634866       6.634866    6[1-(0),1-(0),1-(0),6-(1,1,8)]
   164       1.304727       1.304727       1.304727    6[6-(6,6),6-(6,6),6-(6,8)]
   165       0.481936       0.481936       0.481936    6[6-(1,6),6-(6,6),8-(6)]
   166       0.401193       0.401193       0.401193    6[1-(0),6-(6,6),6-(6,8)]
   167       1.162465       1.162465       1.162465    6[6-(1,6),6-(6,6),6-(8,8)]
   168       2.064715       2.064715       2.064715    6[6-(1,6),6-(6,6),6-(6,6)]
   169       9.280066       9.280066       9.280066    6[1-(0),6-(6,17),6-(6,6)]
   170       10.09004       10.09004       10.09004    6[6-(1,6),6-(1,6),17-(0)]
   171      10.160531      10.160531      10.160531    6[1-(0),6-(1,6),6-(6,17)]
   172       9.404385       9.404385       9.404385    6[1-(0),6-(1,6),6-(6,6)]
   173       8.497008       8.497008       8.497008    6[6-(1,6),6-(6,6),6-(6,6)]
   174       0.961251       0.961251       0.961251    6[6-(6,6),8-(64),8-(64)]
   175      -1.076495      -1.076495      -1.076495    6[1-(0),1-(0),6-(1,1,1),8-(6)]
   176      -1.650653      -1.650653      -1.650653    6[1-(0),1-(0),1-(0),6-(1,1,8)]
   177      10.814146      10.814146      10.814146    6[1-(0),6-(1,6),7-(6,64)]
   178      11.465195      11.465195      11.465195    6[1-(0),6-(1,6),6-(1,7)]
   179       4.530514       4.530514       4.530514    6[1-(0),6-(1,6),6-(1,6)]
   180       9.759384       9.759384       9.759384    6[1-(0),6-(1,6),6-(1,7)]
   181       9.108335       9.108335       9.108335    6[1-(0),6-(1,6),7-(6,64)]
   182      -2.324797      -2.324797      -2.324797    6[6-(6,6),6-(6,6),6-(6,8)]
   183       -3.01814       -3.01814       -3.01814    6[6-(1,6),6-(6,6),8-(6)]
   184       9.462078       9.462078       9.462078    6[1-(0),6-(6,6),6-(6,8)]
   185        9.77991        9.77991        9.77991    6[6-(1,6),6-(6,6),6-(8,8)]
   186       10.48607       10.48607       10.48607    6[6-(1,6),6-(6,6),6-(6,6)]
   187       10.89874       10.89874       10.89874    6[1-(0),6-(6,17),6-(6,6)]
   188      -1.181623      -1.181623      -1.181623    6[6-(1,6),6-(1,6),17-(0)]
   189      -0.824055      -0.824055      -0.824055    6[1-(0),6-(1,6),6-(6,17)]
   190      -1.209812      -1.209812      -1.209812    6[1-(0),6-(1,6),6-(6,6)]
   191      -1.962109      -1.962109      -1.962109    6[6-(1,6),6-(6,6),6-(6,6)]
   192       9.339037       9.339037       9.339037    6[6-(6,6),8-(64),8-(64)]
   193       8.814879       8.814879       8.814879    6[1-(0),1-(0),6-(1,1,1),8-(6)]
   194       -3.98061       -3.98061       -3.98061    6[1-(0),1-(0),1-(0),6-(1,1,8)]
   195      -1.904429      -1.904429      -1.904429    6[6-(6,6),6-(6,6),6-(6,8)]
   196      -0.938099      -0.938099      -0.938099    6[6-(1,6),6-(6,6),8-(6)]
   197      -0.593346      -0.593346      -0.593346    6[1-(0),6-(6,6),6-(6,8)]
   198      -1.196979      -1.196979      -1.196979    6[6-(1,6),6-(6,6),6-(8,8)]
   199      -2.167154      -2.167154      -2.167154    6[6-(1,6),6-(6,6),6-(6,6)]
   200      -2.805391      -2.805391      -2.805391    6[1-(0),6-(6,17),6-(6,6)]
   201       9.091698       9.091698       9.091698    6[6-(1,6),6-(1,6),17-(0)]
   202       8.727721       8.727721       8.727721    6[1-(0),6-(1,6),6-(6,17)]
   203       9.353142       9.353142       9.353142    6[1-(0),6-(1,6),6-(6,6)]
   204      -2.502937      -2.502937      -2.502937    6[6-(1,6),6-(6,6),6-(6,6)]
   205      -0.849662      -0.849662      -0.849662    6[6-(6,6),8-(64),8-(64)]
   206      -0.062762      -0.062762      -0.062762    6[1-(0),1-(0),6-(1,1,1),8-(6)]
   207      -0.226807      -0.226807      -0.226807    6[1-(0),1-(0),1-(0),6-(1,1,8)]
   208       5.103332       5.103332       5.103332    6[6-(6,6),6-(6,6),6-(6,8)]
   209       5.926123       5.926123       5.926123    6[6-(1,6),6-(6,6),8-(6)]
   210       6.006866       6.006866       6.006866    6[1-(0),6-(6,6),6-(6,8)]
   211       5.245594       5.245594       5.245594    6[6-(1,6),6-(6,6),6-(8,8)]
   212       4.343344       4.343344       4.343344    6[6-(1,6),6-(6,6),6-(6,6)]
   213       3.535934       3.535934       3.535934    6[1-(0),6-(6,17),6-(6,6)]
   214      -3.681981      -3.681981      -3.681981    6[6-(1,6),6-(1,6),17-(0)]
   215      -3.752472      -3.752472      -3.752472    6[1-(0),6-(1,6),6-(6,17)]
   216      -2.996326      -2.996326      -2.996326    6[1-(0),6-(1,6),6-(6,6)]
   217      -2.088949      -2.088949      -2.088949    6[6-(1,6),6-(6,6),6-(6,6)]
   218       5.446808       5.446808       5.446808    6[6-(6,6),8-(64),8-(64)]
   219       7.484554       7.484554       7.484554    6[1-(0),1-(0),6-(1,1,1),8-(6)]
   220       8.058712       8.058712       8.058712    6[1-(0),1-(0),1-(0),6-(1,1,8)]
   221       4.406195       4.406195       4.406195    6[1-(0),6-(1,6),7-(6,64)]
   222       5.057251       5.057251       5.057251    6[1-(0),6-(1,6),6-(1,7)]
   223      10.938457      10.938457      10.938457    6[1-(0),6-(1,6),6-(1,6)]
   224       3.351443       3.351443       3.351443    6[1-(0),6-(1,6),6-(1,7)]
   225       2.700386       2.700386       2.700386    6[1-(0),6-(1,6),7-(6,64)]
   226       4.083211       4.083211       4.083211    6[6-(6,6),6-(6,6),6-(6,8)]
   227       3.389863       3.389863       3.389863    6[6-(1,6),6-(6,6),8-(6)]
   228       3.054087       3.054087       3.054087    6[1-(0),6-(6,6),6-(6,8)]
   229       3.371928       3.371928       3.371928    6[6-(1,6),6-(6,6),6-(8,8)]
   230       4.078092       4.078092       4.078092    6[6-(1,6),6-(6,6),6-(6,6)]
   231       4.490772       4.490772       4.490772    6[1-(0),6-(6,17),6-(6,6)]
   232       5.226412       5.226412       5.226412    6[6-(1,6),6-(1,6),17-(0)]
   233       5.583976       5.583976       5.583976    6[1-(0),6-(1,6),6-(6,17)]
   234        5.19821        5.19821        5.19821    6[1-(0),6-(1,6),6-(6,6)]
   235       4.445908       4.445908       4.445908    6[6-(1,6),6-(6,6),6-(6,6)]
   236        2.93106        2.93106        2.93106    6[6-(6,6),8-(64),8-(64)]
   237       2.406869       2.406869       2.406869    6[1-(0),1-(0),6-(1,1,1),8-(6)]
   238        2.42737        2.42737        2.42737    6[1-(0),1-(0),1-(0),6-(1,1,8)]
   239       4.503573       4.503573       4.503573    6[6-(6,6),6-(6,6),6-(6,8)]
   240       5.469896       5.469896       5.469896    6[6-(1,6),6-(6,6),8-(6)]
   241       5.814643       5.814643       5.814643    6[1-(0),6-(6,6),6-(6,8)]
   242        5.21101        5.21101        5.21101    6[6-(1,6),6-(6,6),6-(8,8)]
   243       4.240842       4.240842       4.240842    6[6-(1,6),6-(6,6),6-(6,6)]
   244       3.602606       3.602606       3.602606    6[1-(0),6-(6,17),6-(6,6)]
   245       2.683702       2.683702       2.683702    6[6-(1,6),6-(1,6),17-(0)]
   246        2.31973        2.31973        2.31973    6[1-(0),6-(1,6),6-(6,17)]
   247       2.945151       2.945151       2.945151    6[1-(0),6-(1,6),6-(6,6)]
   248       3.905066       3.905066       3.905066    6[6-(1,6),6-(6,6),6-(6,6)]
   249       5.558319       5.558319       5.558319    6[6-(6,6),8-(64),8-(64)]
   250       6.345224       6.345224       6.345224    6[1-(0),1-(0),6-(1,1,1),8-(6)]
   251        6.18118        6.18118        6.18118    6[1-(0),1-(0),1-(0),6-(1,1,8)]
   252      -1.304611      -1.304611      -1.304611    6[6-(6,6),6-(6,6),6-(6,8)]
   253      -0.481827      -0.481827      -0.481827    6[6-(1,6),6-(6,6),8-(6)]
   254      -0.401089      -0.401089      -0.401089    6[1-(0),6-(6,6),6-(6,8)]
   255      -1.162358      -1.162358      -1.162358    6[6-(1,6),6-(6,6),6-(8,8)]
   256        -2.0646        -2.0646        -2.0646    6[6-(1,6),6-(6,6),6-(6,6)]
   257       3.535935       3.535935       3.535935    6[1-(0),6-(6,17),6-(6,6)]
   258       2.725967       2.725967       2.725967    6[6-(1,6),6-(1,6),17-(0)]
   259       2.655481       2.655481       2.655481    6[1-(0),6-(1,6),6-(6,17)]
   260       3.411623       3.411623       3.411623    6[1-(0),6-(1,6),6-(6,6)]
   261       4.318992       4.318992       4.318992    6[6-(1,6),6-(6,6),6-(6,6)]
   262      -0.961149      -0.961149      -0.961149    6[6-(6,6),8-(64),8-(64)]
   263       1.076593       1.076593       1.076593    6[1-(0),1-(0),6-(1,1,1),8-(6)]
   264       1.650748       1.650748       1.650748    6[1-(0),1-(0),1-(0),6-(1,1,8)]
   265       2.001864       2.001864       2.001864    6[1-(0),6-(1,6),7-(6,64)]
   266       1.350808       1.350808       1.350808    6[1-(0),6-(1,6),6-(1,7)]
   267      -4.530398      -4.530398      -4.530398    6[1-(0),6-(1,6),6-(1,6)]
   268       3.056616       3.056616       3.056616    6[1-(0),6-(1,6),6-(1,7)]
   269       3.707673       3.707673       3.707673    6[1-(0),6-(1,6),7-(6,64)]
   270       2.324848       2.324848       2.324848    6[6-(6,6),6-(6,6),6-(6,8)]
   271       3.018196       3.018196       3.018196    6[6-(1,6),6-(6,6),8-(6)]
   272       3.353972       3.353972       3.353972    6[1-(0),6-(6,6),6-(6,8)]
   273       3.036131       3.036131       3.036131    6[6-(1,6),6-(6,6),6-(8,8)]
   274       2.329967       2.329967       2.329967    6[6-(1,6),6-(6,6),6-(6,6)]
   275       1.917287       1.917287       1.917287    6[1-(0),6-(6,17),6-(6,6)]
   276       1.181647       1.181647       1.181647    6[6-(1,6),6-(1,6),17-(0)]
   277       0.824083       0.824083       0.824083    6[1-(0),6-(1,6),6-(6,17)]
   278       1.209849       1.209849       1.209849    6[1-(0),6-(1,6),6-(6,6)]
   279       1.962151       1.962151       1.962151    6[6-(1,6),6-(6,6),6-(6,6)]
   280       3.476999       3.476999       3.476999    6[6-(6,6),8-(64),8-(64)]
   281        4.00119        4.00119        4.00119    6[1-(0),1-(0),6-(1,1,1),8-(6)]
   282       3.980689       3.980689       3.980689    6[1-(0),1-(0),1-(0),6-(1,1,8)]
   283       1.904486       1.904486       1.904486    6[6-(6,6),6-(6,6),6-(6,8)]
   284       0.938163       0.938163       0.938163    6[6-(1,6),6-(6,6),8-(6)]
   285       0.593416       0.593416       0.593416    6[1-(0),6-(6,6),6-(6,8)]
   286       1.197049       1.197049       1.197049    6[6-(1,6),6-(6,6),6-(8,8)]
   287       2.167217       2.167217       2.167217    6[6-(1,6),6-(6,6),6-(6,6)]
   288       2.805453       2.805453       2.805453    6[1-(0),6-(6,17),6-(6,6)]
   289       3.724357       3.724357       3.724357    6[6-(1,6),6-(1,6),17-(0)]
   290       4.088329       4.088329       4.088329    6[1-(0),6-(1,6),6-(6,17)]
   291       3.462908       3.462908       3.462908    6[1-(0),6-(1,6),6-(6,6)]
   292       2.502993       2.502993       2.502993    6[6-(1,6),6-(6,6),6-(6,6)]
   293        0.84974        0.84974        0.84974    6[6-(6,6),8-(64),8-(64)]
   294       0.062835       0.062835       0.062835    6[1-(0),1-(0),6-(1,1,1),8-(6)]
   295       0.226879       0.226879       0.226879    6[1-(0),1-(0),1-(0),6-(1,1,8)]
   296        7.71267        7.71267        7.71267    6[6-(6,6),6-(6,6),6-(6,8)]
   297       6.889886       6.889886       6.889886    6[6-(1,6),6-(6,6),8-(6)]
   298       6.809148       6.809148       6.809148    6[1-(0),6-(6,6),6-(6,8)]
   299       7.570417       7.570417       7.570417    6[6-(1,6),6-(6,6),6-(8,8)]
   300       8.472659       8.472659       8.472659    6[6-(1,6),6-(6,6),6-(6,6)]
   301       9.280065       9.280065       9.280065    6[1-(0),6-(6,17),6-(6,6)]
   302       3.682092       3.682092       3.682092    6[6-(1,6),6-(1,6),17-(0)]
   303       3.752578       3.752578       3.752578    6[1-(0),6-(1,6),6-(6,17)]
   304       2.996436       2.996436       2.996436    6[1-(0),6-(1,6),6-(6,6)]
   305       2.089067       2.089067       2.089067    6[6-(1,6),6-(6,6),6-(6,6)]
   306       7.369208       7.369208       7.369208    6[6-(6,6),8-(64),8-(64)]
   307       5.331466       5.331466       5.331466    6[1-(0),1-(0),6-(1,1,1),8-(6)]
   308       4.757311       4.757311       4.757311    6[1-(0),1-(0),1-(0),6-(1,1,8)]
   309      -3.228298      -3.228298      -3.228298    7[6-(1,6),6-(1,6),64-(8,8,8,8,8,8)]
   310       9.636357       9.636357       9.636357    7[6-(1,6),6-(1,6),64-(8,8,8,8,8,8)]
   311       3.228403       3.228403       3.228403    7[6-(1,6),6-(1,6),64-(8,8,8,8,8,8)]
   312       3.179656       3.179656       3.179656    7[6-(1,6),6-(1,6),64-(8,8,8,8,8,8)]
   313       7.024502       7.024502       7.024502    17[6-(6,6)]
   314      -1.902888      -1.902888      -1.902888    17[6-(6,6)]
   315      11.083283      11.083283      11.083283    17[6-(6,6)]
   316      -0.616443      -0.616443      -0.616443    17[6-(6,6)]
   317       8.310947       8.310947       8.310947    17[6-(6,6)]
   318      -4.675224      -4.675224      -4.675224    17[6-(6,6)]
   319       5.791603       5.791603       5.791603    17[6-(6,6)]
   320       1.902951       1.902951       1.902951    17[6-(6,6)]
   321       1.732729       1.732729       1.732729    17[6-(6,6)]
   322       0.616456       0.616456       0.616456    17[6-(6,6)]
   323       4.505108       4.505108       4.505108    17[6-(6,6)]
   324        4.67533        4.67533        4.67533    17[6-(6,6)]
   325      -2.347847      -2.347847      -2.347847    8[6-(6,8),64-(7,8,8,8,8,8)]
   326      -3.180892      -3.180892      -3.180892    8[6-(6,8),64-(7,8,8,8,8,8)]
   327       9.720963       9.720963       9.720963    8[6-(1,1,6),6-(6,6)]
   328       6.074803       6.074803       6.074803    8[6-(6,8),64-(7,8,8,8,8,8)]
   329       8.207385       8.207385       8.207385    8[6-(6,8),64-(7,8,8,8,8,8)]
   330       6.769438       6.769438       6.769438    8[6-(1,1,6),6-(6,6)]
   331      -0.194753      -0.194753      -0.194753    8[6-(6,8),64-(7,8,8,8,8,8)]
   332       1.935267       1.935267       1.935267    8[6-(6,8),64-(7,8,8,8,8,8)]
   333      -0.256267      -0.256267      -0.256267    8[6-(1,1,6),6-(6,6)]
   334       8.755906       8.755906       8.755906    8[6-(6,8),64-(7,8,8,8,8,8)]
   335       9.588951       9.588951       9.588951    8[6-(6,8),64-(7,8,8,8,8,8)]
   336      -3.312904      -3.312904      -3.312904    8[6-(1,1,6),6-(6,6)]
   337       0.333256       0.333256       0.333256    8[6-(6,8),64-(7,8,8,8,8,8)]
   338      -1.799326      -1.799326      -1.799326    8[6-(6,8),64-(7,8,8,8,8,8)]
   339      -0.361379      -0.361379      -0.361379    8[6-(1,1,6),6-(6,6)]
   340       6.602812       6.602812       6.602812    8[6-(6,8),64-(7,8,8,8,8,8)]
   341       4.472792       4.472792       4.472792    8[6-(6,8),64-(7,8,8,8,8,8)]
   342       6.664326       6.664326       6.664326    8[6-(1,1,6),6-(6,6)]
   343       2.347936       2.347936       2.347936    8[6-(6,8),64-(7,8,8,8,8,8)]
   344        3.18097        3.18097        3.18097    8[6-(6,8),64-(7,8,8,8,8,8)]
   345       3.095091       3.095091       3.095091    8[6-(1,1,6),6-(6,6)]
   346       6.741235       6.741235       6.741235    8[6-(6,8),64-(7,8,8,8,8,8)]
   347       4.608652       4.608652       4.608652    8[6-(6,8),64-(7,8,8,8,8,8)]
   348       6.046616       6.046616       6.046616    8[6-(1,1,6),6-(6,6)]
   349       0.194853       0.194853       0.194853    8[6-(6,8),64-(7,8,8,8,8,8)]
   350      -1.935165      -1.935165      -1.935165    8[6-(6,8),64-(7,8,8,8,8,8)]
   351       0.256373       0.256373       0.256373    8[6-(1,1,6),6-(6,6)]
   352       4.060123       4.060123       4.060123    8[6-(6,8),64-(7,8,8,8,8,8)]
   353       3.227089       3.227089       3.227089    8[6-(6,8),64-(7,8,8,8,8,8)]
   354       3.312968       3.312968       3.312968    8[6-(1,1,6),6-(6,6)]
   355      -0.333176      -0.333176      -0.333176    8[6-(6,8),64-(7,8,8,8,8,8)]
   356       1.799407       1.799407       1.799407    8[6-(6,8),64-(7,8,8,8,8,8)]
   357       0.361443       0.361443       0.361443    8[6-(1,1,6),6-(6,6)]
   358       6.213206       6.213206       6.213206    8[6-(6,8),64-(7,8,8,8,8,8)]
   359       8.343224       8.343224       8.343224    8[6-(6,8),64-(7,8,8,8,8,8)]
   360       6.151686       6.151686       6.151686    8[6-(1,1,6),6-(6,6)]
