# Supplementary material for: A collection of forcefield precursors for metal–organic frameworks
Source: RSC Adv. 2019 Nov 13;9(63):36492–507. doi: 10.1039/c9ra07327b (PMC9075174; doi:10.1039/c9ra07327b)
Supplement: RA-009-C9RA07327B-s2902 [file RA-009-C9RA07327B-s2902.txt]

XOMJUE_clean

12.776000    0.000000    0.000000
-6.387883    17.149012    0.000000
0.000000    0.000000    24.724000

     1      -1.974185      -1.974185      -1.974185    68[7-(6,6),8-(6),8-(6),8-(6),8-(6),8-(6),8-(6)]
     2       8.362302       8.362302       8.362302    68[7-(6,6),8-(6),8-(6),8-(6),8-(6),8-(6),8-(6)]
     3       1.974365       1.974365       1.974365    68[7-(6,6),8-(6),8-(6),8-(6),8-(6),8-(6),8-(6)]
     4       4.413752       4.413752       4.413752    68[7-(6,6),8-(6),8-(6),8-(6),8-(6),8-(6),8-(6)]
     5      -4.744902      -4.744902      -4.744902    1[6-(6,7)]
     6      -5.939446      -5.939446      -5.939446    1[6-(6,6)]
     7       1.243111       1.243111       1.243111    1[6-(6,6)]
     8       3.233607       3.233607       3.233607    1[6-(6,6)]
     9      -1.959732      -1.959732      -1.959732    1[6-(6,7)]
    10       -2.57941       -2.57941       -2.57941    1[6-(6,6)]
    11       -4.26198       -4.26198       -4.26198    1[6-(6,6)]
    12       6.739432       6.739432       6.739432    1[6-(6,6)]
    13       7.351387       7.351387       7.351387    1[6-(6,6)]
    14       9.937222       9.937222       9.937222    1[6-(1,6,8)]
    15      -1.481966      -1.481966      -1.481966    1[6-(1,6,8)]
    16      10.794477      10.794477      10.794477    1[6-(1,1,6)]
    17      -1.990464      -1.990464      -1.990464    1[6-(1,1,6)]
    18       9.432557       9.432557       9.432557    1[6-(1,1,6)]
    19       6.316497       6.316497       6.316497    1[6-(6,6)]
    20       8.918977       8.918977       8.918977    1[6-(6,6)]
    21      -1.662085      -1.662085      -1.662085    1[6-(6,6)]
    22       -2.74549       -2.74549       -2.74549    1[6-(6,6)]
    23       7.039616       7.039616       7.039616    1[6-(1,6,8)]
    24       5.530773       5.530773       5.530773    1[6-(1,6,8)]
    25       6.407203       6.407203       6.407203    1[6-(1,1,6)]
    26       6.022656       6.022656       6.022656    1[6-(1,1,6)]
    27       7.522555       7.522555       7.522555    1[6-(1,1,6)]
    28      -0.205595      -0.205595      -0.205595    1[6-(6,6)]
    29         2.8185         2.8185         2.8185    1[6-(6,6)]
    30      10.744632      10.744632      10.744632    1[6-(6,6)]
    31       9.488746       9.488746       9.488746    1[6-(6,6)]
    32      -1.904802      -1.904802      -1.904802    1[6-(1,6,8)]
    33      -0.752414      -0.752414      -0.752414    1[6-(1,6,8)]
    34      -2.339195      -2.339195      -2.339195    1[6-(1,1,6)]
    35      -0.993879      -0.993879      -0.993879    1[6-(1,1,6)]
    36      -2.157766      -2.157766      -2.157766    1[6-(1,1,6)]
    37      11.133019      11.133019      11.133019    1[6-(6,7)]
    38      12.327563      12.327563      12.327563    1[6-(6,6)]
    39       5.145006       5.145006       5.145006    1[6-(6,6)]
    40        3.15451        3.15451        3.15451    1[6-(6,6)]
    41       8.347849       8.347849       8.347849    1[6-(6,7)]
    42       8.967527       8.967527       8.967527    1[6-(6,6)]
    43      10.650097      10.650097      10.650097    1[6-(6,6)]
    44      -0.351315      -0.351315      -0.351315    1[6-(6,6)]
    45       -0.96327       -0.96327       -0.96327    1[6-(6,6)]
    46      -3.549105      -3.549105      -3.549105    1[6-(1,6,8)]
    47       7.870083       7.870083       7.870083    1[6-(1,6,8)]
    48       -4.40636       -4.40636       -4.40636    1[6-(1,1,6)]
    49       8.378581       8.378581       8.378581    1[6-(1,1,6)]
    50       -3.04444       -3.04444       -3.04444    1[6-(1,1,6)]
    51        0.07162        0.07162        0.07162    1[6-(6,6)]
    52       -2.53086       -2.53086       -2.53086    1[6-(6,6)]
    53       8.050202       8.050202       8.050202    1[6-(6,6)]
    54       9.133607       9.133607       9.133607    1[6-(6,6)]
    55      -0.651499      -0.651499      -0.651499    1[6-(1,6,8)]
    56       0.857344       0.857344       0.857344    1[6-(1,6,8)]
    57      -0.019086      -0.019086      -0.019086    1[6-(1,1,6)]
    58       0.365461       0.365461       0.365461    1[6-(1,1,6)]
    59      -1.134438      -1.134438      -1.134438    1[6-(1,1,6)]
    60       6.593712       6.593712       6.593712    1[6-(6,6)]
    61       3.569617       3.569617       3.569617    1[6-(6,6)]
    62      -4.356515      -4.356515      -4.356515    1[6-(6,6)]
    63      -3.100629      -3.100629      -3.100629    1[6-(6,6)]
    64       8.292919       8.292919       8.292919    1[6-(1,6,8)]
    65       7.140531       7.140531       7.140531    1[6-(1,6,8)]
    66       8.727312       8.727312       8.727312    1[6-(1,1,6)]
    67       7.381996       7.381996       7.381996    1[6-(1,1,6)]
    68       8.545883       8.545883       8.545883    1[6-(1,1,6)]
    69        4.74511        4.74511        4.74511    1[6-(6,7)]
    70       5.939678       5.939678       5.939678    1[6-(6,6)]
    71      11.532902      11.532902      11.532902    1[6-(6,6)]
    72       9.542396       9.542396       9.542396    1[6-(6,6)]
    73       1.959945       1.959945       1.959945    1[6-(6,7)]
    74       2.579538       2.579538       2.579538    1[6-(6,6)]
    75       4.262167       4.262167       4.262167    1[6-(6,6)]
    76       6.036752       6.036752       6.036752    1[6-(6,6)]
    77       5.424766       5.424766       5.424766    1[6-(6,6)]
    78       2.838876       2.838876       2.838876    1[6-(1,6,8)]
    79       1.482066       1.482066       1.482066    1[6-(1,6,8)]
    80       1.981592       1.981592       1.981592    1[6-(1,1,6)]
    81       1.990538       1.990538       1.990538    1[6-(1,1,6)]
    82       3.343515       3.343515       3.343515    1[6-(1,1,6)]
    83       6.459588       6.459588       6.459588    1[6-(6,6)]
    84       3.857126       3.857126       3.857126    1[6-(6,6)]
    85        1.66223        1.66223        1.66223    1[6-(6,6)]
    86       2.745635       2.745635       2.745635    1[6-(6,6)]
    87       5.736464       5.736464       5.736464    1[6-(1,6,8)]
    88       7.245312       7.245312       7.245312    1[6-(1,6,8)]
    89       6.368875       6.368875       6.368875    1[6-(1,1,6)]
    90       6.753443       6.753443       6.753443    1[6-(1,1,6)]
    91       5.253538       5.253538       5.253538    1[6-(1,1,6)]
    92       0.205792       0.205792       0.205792    1[6-(6,6)]
    93      -2.818271      -2.818271      -2.818271    1[6-(6,6)]
    94         2.0314         2.0314         2.0314    1[6-(6,6)]
    95       3.287276       3.287276       3.287276    1[6-(6,6)]
    96       1.905001       1.905001       1.905001    1[6-(1,6,8)]
    97       0.752599       0.752599       0.752599    1[6-(1,6,8)]
    98       2.339376       2.339376       2.339376    1[6-(1,1,6)]
    99       0.994067       0.994067       0.994067    1[6-(1,1,6)]
   100       2.157967       2.157967       2.157967    1[6-(1,1,6)]
   101       1.643007       1.643007       1.643007    1[6-(6,7)]
   102       0.448439       0.448439       0.448439    1[6-(6,6)]
   103      -5.144785      -5.144785      -5.144785    1[6-(6,6)]
   104      -3.154279      -3.154279      -3.154279    1[6-(6,6)]
   105       4.428172       4.428172       4.428172    1[6-(6,7)]
   106       3.808579       3.808579       3.808579    1[6-(6,6)]
   107        2.12595        2.12595        2.12595    1[6-(6,6)]
   108       0.351365       0.351365       0.351365    1[6-(6,6)]
   109       0.963351       0.963351       0.963351    1[6-(6,6)]
   110       3.549241       3.549241       3.549241    1[6-(1,6,8)]
   111       4.906051       4.906051       4.906051    1[6-(1,6,8)]
   112       4.406525       4.406525       4.406525    1[6-(1,1,6)]
   113       4.397579       4.397579       4.397579    1[6-(1,1,6)]
   114       3.044602       3.044602       3.044602    1[6-(1,1,6)]
   115      -0.071471      -0.071471      -0.071471    1[6-(6,6)]
   116       2.530991       2.530991       2.530991    1[6-(6,6)]
   117       4.725887       4.725887       4.725887    1[6-(6,6)]
   118       3.642482       3.642482       3.642482    1[6-(6,6)]
   119       0.651653       0.651653       0.651653    1[6-(1,6,8)]
   120      -0.857195      -0.857195      -0.857195    1[6-(1,6,8)]
   121       0.019242       0.019242       0.019242    1[6-(1,1,6)]
   122      -0.365326      -0.365326      -0.365326    1[6-(1,1,6)]
   123       1.134579       1.134579       1.134579    1[6-(1,1,6)]
   124       6.182325       6.182325       6.182325    1[6-(6,6)]
   125       9.206388       9.206388       9.206388    1[6-(6,6)]
   126       4.356717       4.356717       4.356717    1[6-(6,6)]
   127       3.100841       3.100841       3.100841    1[6-(6,6)]
   128       4.483116       4.483116       4.483116    1[6-(1,6,8)]
   129       5.635518       5.635518       5.635518    1[6-(1,6,8)]
   130       4.048741       4.048741       4.048741    1[6-(1,1,6)]
   131        5.39405        5.39405        5.39405    1[6-(1,1,6)]
   132        4.23015        4.23015        4.23015    1[6-(1,1,6)]
   133      -4.425499      -4.425499      -4.425499    6[1-(0),6-(1,6),7-(6,68)]
   134      -5.142226      -5.142226      -5.142226    6[1-(0),6-(1,6),6-(1,7)]
   135       1.722206       1.722206       1.722206    6[1-(0),6-(1,6),6-(1,6)]
   136      -3.473679      -3.473679      -3.473679    6[1-(0),6-(1,6),6-(1,7)]
   137      -2.756952      -2.756952      -2.756952    6[1-(0),6-(1,6),7-(6,68)]
   138       8.700522       8.700522       8.700522    6[6-(6,6),6-(6,6),6-(6,8)]
   139       -3.37919       -3.37919       -3.37919    6[6-(1,6),6-(6,6),8-(6)]
   140      -3.035511      -3.035511      -3.035511    6[1-(0),6-(6,6),6-(6,8)]
   141      -3.372788      -3.372788      -3.372788    6[6-(1,6),6-(6,6),6-(8,8)]
   142      -4.486841      -4.486841      -4.486841    6[1-(0),6-(6,17),6-(6,6)]
   143       7.567318       7.567318       7.567318    6[6-(1,6),6-(1,6),17-(0)]
   144       7.219806       7.219806       7.219806    6[1-(0),6-(1,6),6-(6,17)]
   145       7.589024       7.589024       7.589024    6[1-(0),6-(1,6),6-(6,6)]
   146       8.336415       8.336415       8.336415    6[6-(1,6),6-(6,6),6-(6,6)]
   147      -4.071631      -4.071631      -4.071631    6[6-(1,6),6-(6,6),6-(6,6)]
   148      -2.933289      -2.933289      -2.933289    6[6-(6,6),8-(68),8-(68)]
   149      -2.398007      -2.398007      -2.398007    6[1-(0),1-(0),6-(1,1,1),8-(6)]
   150      10.344765      10.344765      10.344765    6[1-(0),1-(0),1-(0),6-(1,1,8)]
   151       8.289129       8.289129       8.289129    6[6-(6,6),6-(6,6),6-(6,8)]
   152       7.320702       7.320702       7.320702    6[6-(1,6),6-(6,6),8-(6)]
   153       6.969355       6.969355       6.969355    6[1-(0),6-(6,6),6-(6,8)]
   154       7.571105       7.571105       7.571105    6[6-(1,6),6-(6,6),6-(8,8)]
   155       9.154059       9.154059       9.154059    6[1-(0),6-(6,17),6-(6,6)]
   156      -2.694396      -2.694396      -2.694396    6[6-(1,6),6-(1,6),17-(0)]
   157      -2.326441      -2.326441      -2.326441    6[1-(0),6-(1,6),6-(6,17)]
   158      -2.947355      -2.947355      -2.947355    6[1-(0),6-(1,6),6-(6,6)]
   159       8.871715       8.871715       8.871715    6[6-(1,6),6-(6,6),6-(6,6)]
   160       8.543366       8.543366       8.543366    6[6-(1,6),6-(6,6),6-(6,6)]
   161       7.212092       7.212092       7.212092    6[6-(6,6),8-(68),8-(68)]
   162       6.444259       6.444259       6.444259    6[1-(0),1-(0),6-(1,1,1),8-(6)]
   163        6.61418        6.61418        6.61418    6[1-(0),1-(0),1-(0),6-(1,1,8)]
   164       1.324986       1.324986       1.324986    6[6-(6,6),6-(6,6),6-(6,8)]
   165       0.479207       0.479207       0.479207    6[6-(1,6),6-(6,6),8-(6)]
   166       0.380828       0.380828       0.380828    6[1-(0),6-(6,6),6-(6,8)]
   167       1.157612       1.157612       1.157612    6[6-(1,6),6-(6,6),6-(8,8)]
   168       9.258767       9.258767       9.258767    6[1-(0),6-(6,17),6-(6,6)]
   169      10.090492      10.090492      10.090492    6[6-(1,6),6-(1,6),17-(0)]
   170      10.177373      10.177373      10.177373    6[1-(0),6-(1,6),6-(6,17)]
   171       9.413365       9.413365       9.413365    6[1-(0),6-(1,6),6-(6,6)]
   172       8.504984       8.504984       8.504984    6[6-(1,6),6-(6,6),6-(6,6)]
   173       2.088989       2.088989       2.088989    6[6-(1,6),6-(6,6),6-(6,6)]
   174       0.900809       0.900809       0.900809    6[6-(6,6),8-(68),8-(68)]
   175       -1.18296       -1.18296       -1.18296    6[1-(0),1-(0),6-(1,1,1),8-(6)]
   176      -1.714444      -1.714444      -1.714444    6[1-(0),1-(0),1-(0),6-(1,1,8)]
   177      10.813616      10.813616      10.813616    6[1-(0),6-(1,6),7-(6,68)]
   178      11.530343      11.530343      11.530343    6[1-(0),6-(1,6),6-(1,7)]
   179       4.665911       4.665911       4.665911    6[1-(0),6-(1,6),6-(1,6)]
   180       9.861796       9.861796       9.861796    6[1-(0),6-(1,6),6-(1,7)]
   181       9.145069       9.145069       9.145069    6[1-(0),6-(1,6),7-(6,68)]
   182      -2.312405      -2.312405      -2.312405    6[6-(6,6),6-(6,6),6-(6,8)]
   183      -3.008693      -3.008693      -3.008693    6[6-(1,6),6-(6,6),8-(6)]
   184       9.423628       9.423628       9.423628    6[1-(0),6-(6,6),6-(6,8)]
   185       9.760905       9.760905       9.760905    6[6-(1,6),6-(6,6),6-(8,8)]
   186      10.874958      10.874958      10.874958    6[1-(0),6-(6,17),6-(6,6)]
   187      -1.179201      -1.179201      -1.179201    6[6-(1,6),6-(1,6),17-(0)]
   188      -0.831689      -0.831689      -0.831689    6[1-(0),6-(1,6),6-(6,17)]
   189      -1.200907      -1.200907      -1.200907    6[1-(0),6-(1,6),6-(6,6)]
   190      -1.948298      -1.948298      -1.948298    6[6-(1,6),6-(6,6),6-(6,6)]
   191      10.459748      10.459748      10.459748    6[6-(1,6),6-(6,6),6-(6,6)]
   192       9.321406       9.321406       9.321406    6[6-(6,6),8-(68),8-(68)]
   193       8.786124       8.786124       8.786124    6[1-(0),1-(0),6-(1,1,1),8-(6)]
   194      -3.956648      -3.956648      -3.956648    6[1-(0),1-(0),1-(0),6-(1,1,8)]
   195      -1.901012      -1.901012      -1.901012    6[6-(6,6),6-(6,6),6-(6,8)]
   196      -0.932585      -0.932585      -0.932585    6[6-(1,6),6-(6,6),8-(6)]
   197      -0.581238      -0.581238      -0.581238    6[1-(0),6-(6,6),6-(6,8)]
   198      -1.182988      -1.182988      -1.182988    6[6-(1,6),6-(6,6),6-(8,8)]
   199      -2.765942      -2.765942      -2.765942    6[1-(0),6-(6,17),6-(6,6)]
   200       9.082513       9.082513       9.082513    6[6-(1,6),6-(1,6),17-(0)]
   201       8.714558       8.714558       8.714558    6[1-(0),6-(1,6),6-(6,17)]
   202       9.335472       9.335472       9.335472    6[1-(0),6-(1,6),6-(6,6)]
   203      -2.483598      -2.483598      -2.483598    6[6-(1,6),6-(6,6),6-(6,6)]
   204      -2.155249      -2.155249      -2.155249    6[6-(1,6),6-(6,6),6-(6,6)]
   205      -0.823975      -0.823975      -0.823975    6[6-(6,6),8-(68),8-(68)]
   206      -0.056142      -0.056142      -0.056142    6[1-(0),1-(0),6-(1,1,1),8-(6)]
   207      -0.226063      -0.226063      -0.226063    6[1-(0),1-(0),1-(0),6-(1,1,8)]
   208       5.063131       5.063131       5.063131    6[6-(6,6),6-(6,6),6-(6,8)]
   209        5.90891        5.90891        5.90891    6[6-(1,6),6-(6,6),8-(6)]
   210       6.007289       6.007289       6.007289    6[1-(0),6-(6,6),6-(6,8)]
   211       5.230505       5.230505       5.230505    6[6-(1,6),6-(6,6),6-(8,8)]
   212       3.517233       3.517233       3.517233    6[1-(0),6-(6,17),6-(6,6)]
   213      -3.702375      -3.702375      -3.702375    6[6-(1,6),6-(1,6),17-(0)]
   214      -3.789256      -3.789256      -3.789256    6[1-(0),6-(1,6),6-(6,17)]
   215      -3.025248      -3.025248      -3.025248    6[1-(0),6-(1,6),6-(6,6)]
   216      -2.116867      -2.116867      -2.116867    6[6-(1,6),6-(6,6),6-(6,6)]
   217       4.299128       4.299128       4.299128    6[6-(1,6),6-(6,6),6-(6,6)]
   218       5.487308       5.487308       5.487308    6[6-(6,6),8-(68),8-(68)]
   219       7.571077       7.571077       7.571077    6[1-(0),1-(0),6-(1,1,1),8-(6)]
   220       8.102561       8.102561       8.102561    6[1-(0),1-(0),1-(0),6-(1,1,8)]
   221       4.425713       4.425713       4.425713    6[1-(0),6-(1,6),7-(6,68)]
   222       5.142454       5.142454       5.142454    6[1-(0),6-(1,6),6-(1,7)]
   223      11.053797      11.053797      11.053797    6[1-(0),6-(1,6),6-(1,6)]
   224        3.47391        3.47391        3.47391    6[1-(0),6-(1,6),6-(1,7)]
   225       2.757169       2.757169       2.757169    6[1-(0),6-(1,6),7-(6,68)]
   226        4.07561        4.07561        4.07561    6[6-(6,6),6-(6,6),6-(6,8)]
   227       3.379314       3.379314       3.379314    6[6-(1,6),6-(6,6),8-(6)]
   228       3.035644       3.035644       3.035644    6[1-(0),6-(6,6),6-(6,8)]
   229        3.37294        3.37294        3.37294    6[6-(1,6),6-(6,6),6-(8,8)]
   230       4.487021       4.487021       4.487021    6[1-(0),6-(6,17),6-(6,6)]
   231       5.208869       5.208869       5.208869    6[6-(1,6),6-(1,6),17-(0)]
   232       5.556371       5.556371       5.556371    6[1-(0),6-(1,6),6-(6,17)]
   233       5.187136       5.187136       5.187136    6[1-(0),6-(1,6),6-(6,6)]
   234       4.439735       4.439735       4.439735    6[6-(1,6),6-(6,6),6-(6,6)]
   235       4.071792       4.071792       4.071792    6[6-(1,6),6-(6,6),6-(6,6)]
   236       2.933451       2.933451       2.933451    6[6-(6,6),8-(68),8-(68)]
   237       2.398103       2.398103       2.398103    6[1-(0),1-(0),6-(1,1,1),8-(6)]
   238       2.431311       2.431311       2.431311    6[1-(0),1-(0),1-(0),6-(1,1,8)]
   239       4.486991       4.486991       4.486991    6[6-(6,6),6-(6,6),6-(6,8)]
   240       5.455406       5.455406       5.455406    6[6-(1,6),6-(6,6),8-(6)]
   241       5.806739       5.806739       5.806739    6[1-(0),6-(6,6),6-(6,8)]
   242        5.20499        5.20499        5.20499    6[6-(1,6),6-(6,6),6-(8,8)]
   243       3.622051       3.622051       3.622051    6[1-(0),6-(6,17),6-(6,6)]
   244        2.69452        2.69452        2.69452    6[6-(1,6),6-(1,6),17-(0)]
   245       2.326578       2.326578       2.326578    6[1-(0),6-(1,6),6-(6,17)]
   246       2.947491       2.947491       2.947491    6[1-(0),6-(1,6),6-(6,6)]
   247       3.904406       3.904406       3.904406    6[6-(1,6),6-(6,6),6-(6,6)]
   248       4.232743       4.232743       4.232743    6[6-(1,6),6-(6,6),6-(6,6)]
   249       5.563988       5.563988       5.563988    6[6-(6,6),8-(68),8-(68)]
   250        6.33183        6.33183        6.33183    6[1-(0),1-(0),6-(1,1,1),8-(6)]
   251        6.16191        6.16191        6.16191    6[1-(0),1-(0),1-(0),6-(1,1,8)]
   252      -1.324757      -1.324757      -1.324757    6[6-(6,6),6-(6,6),6-(6,8)]
   253      -0.478993      -0.478993      -0.478993    6[6-(1,6),6-(6,6),8-(6)]
   254      -0.380622      -0.380622      -0.380622    6[1-(0),6-(6,6),6-(6,8)]
   255      -1.157399      -1.157399      -1.157399    6[6-(1,6),6-(6,6),6-(8,8)]
   256       3.517233       3.517233       3.517233    6[1-(0),6-(6,17),6-(6,6)]
   257       2.685522       2.685522       2.685522    6[6-(1,6),6-(1,6),17-(0)]
   258        2.59865        2.59865        2.59865    6[1-(0),6-(1,6),6-(6,17)]
   259       3.362651       3.362651       3.362651    6[1-(0),6-(1,6),6-(6,6)]
   260       4.271017       4.271017       4.271017    6[6-(1,6),6-(6,6),6-(6,6)]
   261      -2.088763      -2.088763      -2.088763    6[6-(1,6),6-(6,6),6-(6,6)]
   262      -0.900607      -0.900607      -0.900607    6[6-(6,6),8-(68),8-(68)]
   263       1.183155       1.183155       1.183155    6[1-(0),1-(0),6-(1,1,1),8-(6)]
   264       1.714635       1.714635       1.714635    6[1-(0),1-(0),1-(0),6-(1,1,8)]
   265       1.962404       1.962404       1.962404    6[1-(0),6-(1,6),7-(6,68)]
   266       1.245663       1.245663       1.245663    6[1-(0),6-(1,6),6-(1,7)]
   267       -4.66568       -4.66568       -4.66568    6[1-(0),6-(1,6),6-(1,6)]
   268       2.914207       2.914207       2.914207    6[1-(0),6-(1,6),6-(1,7)]
   269       3.630948       3.630948       3.630948    6[1-(0),6-(1,6),7-(6,68)]
   270       2.312507       2.312507       2.312507    6[6-(6,6),6-(6,6),6-(6,8)]
   271       3.008803       3.008803       3.008803    6[6-(1,6),6-(6,6),8-(6)]
   272       3.352473       3.352473       3.352473    6[1-(0),6-(6,6),6-(6,8)]
   273       3.015177       3.015177       3.015177    6[6-(1,6),6-(6,6),6-(8,8)]
   274       1.901096       1.901096       1.901096    6[1-(0),6-(6,17),6-(6,6)]
   275       1.179248       1.179248       1.179248    6[6-(1,6),6-(1,6),17-(0)]
   276       0.831746       0.831746       0.831746    6[1-(0),6-(1,6),6-(6,17)]
   277       1.200981       1.200981       1.200981    6[1-(0),6-(1,6),6-(6,6)]
   278       1.948382       1.948382       1.948382    6[6-(1,6),6-(6,6),6-(6,6)]
   279       2.316325       2.316325       2.316325    6[6-(1,6),6-(6,6),6-(6,6)]
   280       3.454666       3.454666       3.454666    6[6-(6,6),8-(68),8-(68)]
   281       3.990014       3.990014       3.990014    6[1-(0),1-(0),6-(1,1,1),8-(6)]
   282       3.956806       3.956806       3.956806    6[1-(0),1-(0),1-(0),6-(1,1,8)]
   283       1.901126       1.901126       1.901126    6[6-(6,6),6-(6,6),6-(6,8)]
   284       0.932711       0.932711       0.932711    6[6-(1,6),6-(6,6),8-(6)]
   285       0.581378       0.581378       0.581378    6[1-(0),6-(6,6),6-(6,8)]
   286       1.183127       1.183127       1.183127    6[6-(1,6),6-(6,6),6-(8,8)]
   287       2.766066       2.766066       2.766066    6[1-(0),6-(6,17),6-(6,6)]
   288       3.693597       3.693597       3.693597    6[6-(1,6),6-(1,6),17-(0)]
   289       4.061539       4.061539       4.061539    6[1-(0),6-(1,6),6-(6,17)]
   290       3.440626       3.440626       3.440626    6[1-(0),6-(1,6),6-(6,6)]
   291       2.483711       2.483711       2.483711    6[6-(1,6),6-(6,6),6-(6,6)]
   292       2.155374       2.155374       2.155374    6[6-(1,6),6-(6,6),6-(6,6)]
   293       0.824129       0.824129       0.824129    6[6-(6,6),8-(68),8-(68)]
   294       0.056287       0.056287       0.056287    6[1-(0),1-(0),6-(1,1,1),8-(6)]
   295       0.226207       0.226207       0.226207    6[1-(0),1-(0),1-(0),6-(1,1,8)]
   296       7.712874       7.712874       7.712874    6[6-(6,6),6-(6,6),6-(6,8)]
   297        6.86711        6.86711        6.86711    6[6-(1,6),6-(6,6),8-(6)]
   298       6.768739       6.768739       6.768739    6[1-(0),6-(6,6),6-(6,8)]
   299       7.545516       7.545516       7.545516    6[6-(1,6),6-(6,6),6-(8,8)]
   300       9.258767       9.258767       9.258767    6[1-(0),6-(6,17),6-(6,6)]
   301       3.702595       3.702595       3.702595    6[6-(1,6),6-(1,6),17-(0)]
   302       3.789467       3.789467       3.789467    6[1-(0),6-(1,6),6-(6,17)]
   303       3.025466       3.025466       3.025466    6[1-(0),6-(1,6),6-(6,6)]
   304         2.1171         2.1171         2.1171    6[6-(1,6),6-(6,6),6-(6,6)]
   305        8.47688        8.47688        8.47688    6[6-(1,6),6-(6,6),6-(6,6)]
   306       7.288724       7.288724       7.288724    6[6-(6,6),8-(68),8-(68)]
   307       5.204962       5.204962       5.204962    6[1-(0),1-(0),6-(1,1,1),8-(6)]
   308       4.673482       4.673482       4.673482    6[1-(0),1-(0),1-(0),6-(1,1,8)]
   309      -3.233502      -3.233502      -3.233502    7[6-(1,6),6-(1,6),68-(8,8,8,8,8,8)]
   310       9.621619       9.621619       9.621619    7[6-(1,6),6-(1,6),68-(8,8,8,8,8,8)]
   311        3.23371        3.23371        3.23371    7[6-(1,6),6-(1,6),68-(8,8,8,8,8,8)]
   312       3.154407       3.154407       3.154407    7[6-(1,6),6-(1,6),68-(8,8,8,8,8,8)]
   313      -5.759316      -5.759316      -5.759316    17[6-(6,6)]
   314      -1.926558      -1.926558      -1.926558    17[6-(6,6)]
   315      11.079359      11.079359      11.079359    17[6-(6,6)]
   316      -0.628567      -0.628567      -0.628567    17[6-(6,6)]
   317       8.314675       8.314675       8.314675    17[6-(6,6)]
   318      -4.691242      -4.691242      -4.691242    17[6-(6,6)]
   319       5.759526       5.759526       5.759526    17[6-(6,6)]
   320       1.926684       1.926684       1.926684    17[6-(6,6)]
   321       1.696664       1.696664       1.696664    17[6-(6,6)]
   322       0.628591       0.628591       0.628591    17[6-(6,6)]
   323       4.461433       4.461433       4.461433    17[6-(6,6)]
   324       4.691453       4.691453       4.691453    17[6-(6,6)]
   325      -2.358361      -2.358361      -2.358361    8[6-(6,8),68-(7,8,8,8,8,8)]
   326      -3.149206      -3.149206      -3.149206    8[6-(6,8),68-(7,8,8,8,8,8)]
   327       9.688094       9.688094       9.688094    8[6-(1,1,6),6-(6,6)]
   328       6.032865       6.032865       6.032865    8[6-(6,8),68-(7,8,8,8,8,8)]
   329       8.147292       8.147292       8.147292    8[6-(6,8),68-(7,8,8,8,8,8)]
   330       6.764945       6.764945       6.764945    8[6-(1,1,6),6-(6,6)]
   331      -0.249033      -0.249033      -0.249033    8[6-(6,8),68-(7,8,8,8,8,8)]
   332        1.88456        1.88456        1.88456    8[6-(6,8),68-(7,8,8,8,8,8)]
   333      -0.265636      -0.265636      -0.265636    8[6-(1,1,6),6-(6,6)]
   334       8.746478       8.746478       8.746478    8[6-(6,8),68-(7,8,8,8,8,8)]
   335       9.537323       9.537323       9.537323    8[6-(6,8),68-(7,8,8,8,8,8)]
   336      -3.299977      -3.299977      -3.299977    8[6-(1,1,6),6-(6,6)]
   337       0.355252       0.355252       0.355252    8[6-(6,8),68-(7,8,8,8,8,8)]
   338      -1.759175      -1.759175      -1.759175    8[6-(6,8),68-(7,8,8,8,8,8)]
   339      -0.376828      -0.376828      -0.376828    8[6-(1,1,6),6-(6,6)]
   340        6.63715        6.63715        6.63715    8[6-(6,8),68-(7,8,8,8,8,8)]
   341       4.503557       4.503557       4.503557    8[6-(6,8),68-(7,8,8,8,8,8)]
   342       6.653753       6.653753       6.653753    8[6-(1,1,6),6-(6,6)]
   343       2.358538       2.358538       2.358538    8[6-(6,8),68-(7,8,8,8,8,8)]
   344       3.149362       3.149362       3.149362    8[6-(6,8),68-(7,8,8,8,8,8)]
   345       3.088012       3.088012       3.088012    8[6-(1,1,6),6-(6,6)]
   346        6.74321        6.74321        6.74321    8[6-(6,8),68-(7,8,8,8,8,8)]
   347       4.628782       4.628782       4.628782    8[6-(6,8),68-(7,8,8,8,8,8)]
   348       6.011161       6.011161       6.011161    8[6-(1,1,6),6-(6,6)]
   349       0.249231       0.249231       0.249231    8[6-(6,8),68-(7,8,8,8,8,8)]
   350       -1.88436       -1.88436       -1.88436    8[6-(6,8),68-(7,8,8,8,8,8)]
   351       0.265845       0.265845       0.265845    8[6-(1,1,6),6-(6,6)]
   352       4.029579       4.029579       4.029579    8[6-(6,8),68-(7,8,8,8,8,8)]
   353       3.238755       3.238755       3.238755    8[6-(6,8),68-(7,8,8,8,8,8)]
   354       3.300105       3.300105       3.300105    8[6-(1,1,6),6-(6,6)]
   355      -0.355093      -0.355093      -0.355093    8[6-(6,8),68-(7,8,8,8,8,8)]
   356       1.759335       1.759335       1.759335    8[6-(6,8),68-(7,8,8,8,8,8)]
   357       0.376956       0.376956       0.376956    8[6-(1,1,6),6-(6,6)]
   358       6.138886       6.138886       6.138886    8[6-(6,8),68-(7,8,8,8,8,8)]
   359       8.272477       8.272477       8.272477    8[6-(6,8),68-(7,8,8,8,8,8)]
   360       6.122272       6.122272       6.122272    8[6-(1,1,6),6-(6,6)]
