# Supplementary material for: A collection of forcefield precursors for metal–organic frameworks
Source: RSC Adv. 2019 Nov 13;9(63):36492–507. doi: 10.1039/c9ra07327b (PMC9075174; doi:10.1039/c9ra07327b)
Supplement: RA-009-C9RA07327B-s2903 [file RA-009-C9RA07327B-s2903.txt]

XOPLOE_clean

16.085300    0.000000    0.000000
8.042634    15.448768    0.000000
8.042618    3.605575    17.244860

     1      16.145282      16.145282      16.145282    29[8-(6),8-(6),8-(6),8-(6)]
     2      12.200038      12.200038      12.200038    29[8-(6),8-(6),8-(6),8-(6)]
     3      16.145275      16.145275      16.145275    29[8-(6),8-(6),8-(6),8-(6)]
     4      12.200019      12.200019      12.200019    29[8-(6),8-(6),8-(6),8-(6)]
     5       16.02527       16.02527       16.02527    29[8-(6),8-(6),8-(6),8-(6)]
     6      19.970514      19.970514      19.970514    29[8-(6),8-(6),8-(6),8-(6)]
     7      16.025277      16.025277      16.025277    29[8-(6),8-(6),8-(6),8-(6)]
     8      19.970533      19.970533      19.970533    29[8-(6),8-(6),8-(6),8-(6)]
     9      26.891362      26.891362      26.891362    1[6-(6,6)]
    10      28.313306      28.313306      28.313306    1[6-(6,6)]
    11      28.331001      28.331001      28.331001    1[6-(6,6)]
    12      18.787605      18.787605      18.787605    1[6-(6,6)]
    13      14.422048      14.422048      14.422048    1[6-(6,6)]
    14      16.460057      16.460057      16.460057    1[6-(6,6)]
    15      16.625728      16.625728      16.625728    1[6-(6,6)]
    16       14.58772       14.58772       14.58772    1[6-(6,6)]
    17      11.611974      11.611974      11.611974    1[6-(6,6)]
    18      13.347575      13.347575      13.347575    1[6-(6,6)]
    19       12.77011       12.77011       12.77011    1[6-(6,6)]
    20      11.003947      11.003947      11.003947    1[6-(6,6)]
    21      15.694421      15.694421      15.694421    1[6-(6,6)]
    22      17.454153      17.454153      17.454153    1[6-(6,6)]
    23       16.95711       16.95711       16.95711    1[6-(6,6)]
    24      15.067087      15.067087      15.067087    1[6-(6,6)]
    25      18.848725      18.848725      18.848725    1[6-(6,6)]
    26      20.270662      20.270662      20.270662    1[6-(6,6)]
    27      20.288355      20.288355      20.288355    1[6-(6,6)]
    28        18.7876        18.7876        18.7876    1[6-(6,6)]
    29       22.46469       22.46469       22.46469    1[6-(6,6)]
    30      24.502696      24.502696      24.502696    1[6-(6,6)]
    31      24.668382      24.668382      24.668382    1[6-(6,6)]
    32      22.630375      22.630375      22.630375    1[6-(6,6)]
    33      19.654608      19.654608      19.654608    1[6-(6,6)]
    34      21.390214      21.390214      21.390214    1[6-(6,6)]
    35      20.812755      20.812755      20.812755    1[6-(6,6)]
    36      19.046586      19.046586      19.046586    1[6-(6,6)]
    37       7.651759       7.651759       7.651759    1[6-(6,6)]
    38       9.411491       9.411491       9.411491    1[6-(6,6)]
    39       8.914462       8.914462       8.914462    1[6-(6,6)]
    40        7.02444        7.02444        7.02444    1[6-(6,6)]
    41        5.27919        5.27919        5.27919    1[6-(6,6)]
    42       3.857246       3.857246       3.857246    1[6-(6,6)]
    43       3.839551       3.839551       3.839551    1[6-(6,6)]
    44      13.382947      13.382947      13.382947    1[6-(6,6)]
    45      17.748504      17.748504      17.748504    1[6-(6,6)]
    46      15.710495      15.710495      15.710495    1[6-(6,6)]
    47      15.544824      15.544824      15.544824    1[6-(6,6)]
    48      17.582832      17.582832      17.582832    1[6-(6,6)]
    49      20.558578      20.558578      20.558578    1[6-(6,6)]
    50      18.822977      18.822977      18.822977    1[6-(6,6)]
    51      19.400442      19.400442      19.400442    1[6-(6,6)]
    52      13.123971      13.123971      13.123971    1[6-(6,6)]
    53      16.476131      16.476131      16.476131    1[6-(6,6)]
    54      14.716399      14.716399      14.716399    1[6-(6,6)]
    55      15.213442      15.213442      15.213442    1[6-(6,6)]
    56      17.103465      17.103465      17.103465    1[6-(6,6)]
    57      13.321827      13.321827      13.321827    1[6-(6,6)]
    58       11.89989       11.89989       11.89989    1[6-(6,6)]
    59      11.882197      11.882197      11.882197    1[6-(6,6)]
    60      13.382952      13.382952      13.382952    1[6-(6,6)]
    61       9.705862       9.705862       9.705862    1[6-(6,6)]
    62       7.667856       7.667856       7.667856    1[6-(6,6)]
    63        7.50217        7.50217        7.50217    1[6-(6,6)]
    64       9.540177       9.540177       9.540177    1[6-(6,6)]
    65      12.515944      12.515944      12.515944    1[6-(6,6)]
    66      10.780338      10.780338      10.780338    1[6-(6,6)]
    67      11.357797      11.357797      11.357797    1[6-(6,6)]
    68      13.123966      13.123966      13.123966    1[6-(6,6)]
    69      24.518793      24.518793      24.518793    1[6-(6,6)]
    70      22.759061      22.759061      22.759061    1[6-(6,6)]
    71       23.25609       23.25609       23.25609    1[6-(6,6)]
    72      25.146112      25.146112      25.146112    1[6-(6,6)]
    73      25.738044      25.738044      25.738044    6[6-(6,6),8-(29),8-(29)]
    74      26.699947      26.699947      26.699947    6[6-(1,6),6-(1,6),6-(8,8)]
    75      27.164813      27.164813      27.164813    6[1-(0),6-(1,6),6-(6,6)]
    76      28.014119      28.014119      28.014119    6[1-(0),6-(1,6),6-(6,8)]
    77       28.43073       28.43073       28.43073    6[6-(1,6),6-(1,6),8-(6)]
    78      28.020554      28.020554      28.020554    6[1-(0),6-(1,6),6-(6,8)]
    79      27.132643      27.132643      27.132643    6[1-(0),6-(1,6),6-(6,6)]
    80      14.304622      14.304622      14.304622    6[6-(1,6),6-(1,6),8-(6)]
    81      14.866001      14.866001      14.866001    6[1-(0),6-(1,6),6-(6,8)]
    82      16.083659      16.083659      16.083659    6[1-(0),6-(1,6),6-(6,6)]
    83      16.751197      16.751197      16.751197    6[6-(1,6),6-(1,6),6-(8,8)]
    84      16.178558      16.178558      16.178558    6[1-(0),6-(1,6),6-(6,6)]
    85      14.964118      14.964118      14.964118    6[1-(0),6-(1,6),6-(6,8)]
    86       18.06215       18.06215       18.06215    6[6-(6,6),8-(29),8-(29)]
    87       11.12298       11.12298       11.12298    6[6-(1,6),6-(1,6),6-(8,8)]
    88      11.840384      11.840384      11.840384    6[1-(0),6-(1,6),6-(6,6)]
    89      12.860191      12.860191      12.860191    6[1-(0),6-(1,6),6-(6,8)]
    90      13.177069      13.177069      13.177069    6[6-(1,6),6-(1,6),8-(6)]
    91      12.515964      12.515964      12.515964    6[1-(0),6-(1,6),6-(6,8)]
    92      11.480072      11.480072      11.480072    6[1-(0),6-(1,6),6-(6,6)]
    93      15.195773      15.195773      15.195773    6[6-(1,6),6-(1,6),8-(6)]
    94      15.924439      15.924439      15.924439    6[1-(0),6-(1,6),6-(6,8)]
    95       16.97481       16.97481       16.97481    6[1-(0),6-(1,6),6-(6,6)]
    96      17.362463      17.362463      17.362463    6[6-(1,6),6-(1,6),6-(8,8)]
    97       16.67401       16.67401       16.67401    6[1-(0),6-(1,6),6-(6,6)]
    98      15.560907      15.560907      15.560907    6[1-(0),6-(1,6),6-(6,8)]
    99      18.456264      18.456264      18.456264    6[6-(6,6),8-(29),8-(29)]
   100       9.979317       9.979317       9.979317    6[6-(6,6),8-(29),8-(29)]
   101      17.695411      17.695411      17.695411    6[6-(6,6),8-(29),8-(29)]
   102       18.65731       18.65731       18.65731    6[6-(1,6),6-(1,6),6-(8,8)]
   103      19.122174      19.122174      19.122174    6[1-(0),6-(1,6),6-(6,6)]
   104      19.971476      19.971476      19.971476    6[1-(0),6-(1,6),6-(6,8)]
   105      20.388084      20.388084      20.388084    6[6-(1,6),6-(1,6),8-(6)]
   106      19.977909      19.977909      19.977909    6[1-(0),6-(1,6),6-(6,8)]
   107      19.090003      19.090003      19.090003    6[1-(0),6-(1,6),6-(6,6)]
   108      22.347271      22.347271      22.347271    6[6-(1,6),6-(1,6),8-(6)]
   109      22.908645      22.908645      22.908645    6[1-(0),6-(1,6),6-(6,8)]
   110      24.126302      24.126302      24.126302    6[1-(0),6-(1,6),6-(6,6)]
   111      24.793843      24.793843      24.793843    6[6-(1,6),6-(1,6),6-(8,8)]
   112      24.221209      24.221209      24.221209    6[1-(0),6-(1,6),6-(6,6)]
   113       23.00677       23.00677       23.00677    6[1-(0),6-(1,6),6-(6,8)]
   114      26.104795      26.104795      26.104795    6[6-(6,6),8-(29),8-(29)]
   115      19.165616      19.165616      19.165616    6[6-(1,6),6-(1,6),6-(8,8)]
   116       19.88302       19.88302       19.88302    6[1-(0),6-(1,6),6-(6,6)]
   117       20.90283       20.90283       20.90283    6[1-(0),6-(1,6),6-(6,8)]
   118      21.219712      21.219712      21.219712    6[6-(1,6),6-(1,6),8-(6)]
   119      20.558606      20.558606      20.558606    6[1-(0),6-(1,6),6-(6,8)]
   120      19.522711      19.522711      19.522711    6[1-(0),6-(1,6),6-(6,6)]
   121       7.153119       7.153119       7.153119    6[6-(1,6),6-(1,6),8-(6)]
   122       7.881781       7.881781       7.881781    6[1-(0),6-(1,6),6-(6,8)]
   123        8.93215        8.93215        8.93215    6[1-(0),6-(1,6),6-(6,6)]
   124       9.319808       9.319808       9.319808    6[6-(1,6),6-(1,6),6-(8,8)]
   125        8.63136        8.63136        8.63136    6[1-(0),6-(1,6),6-(6,6)]
   126       7.518257       7.518257       7.518257    6[1-(0),6-(1,6),6-(6,8)]
   127      10.413608      10.413608      10.413608    6[6-(6,6),8-(29),8-(29)]
   128      18.021949      18.021949      18.021949    6[6-(6,6),8-(29),8-(29)]
   129       6.432508       6.432508       6.432508    6[6-(6,6),8-(29),8-(29)]
   130       5.470605       5.470605       5.470605    6[6-(1,6),6-(1,6),6-(8,8)]
   131       5.005739       5.005739       5.005739    6[1-(0),6-(1,6),6-(6,6)]
   132       4.156433       4.156433       4.156433    6[1-(0),6-(1,6),6-(6,8)]
   133       3.739822       3.739822       3.739822    6[6-(1,6),6-(1,6),8-(6)]
   134       4.149998       4.149998       4.149998    6[1-(0),6-(1,6),6-(6,8)]
   135       5.037909       5.037909       5.037909    6[1-(0),6-(1,6),6-(6,6)]
   136       17.86593       17.86593       17.86593    6[6-(1,6),6-(1,6),8-(6)]
   137      17.304551      17.304551      17.304551    6[1-(0),6-(1,6),6-(6,8)]
   138      16.086893      16.086893      16.086893    6[1-(0),6-(1,6),6-(6,6)]
   139      15.419355      15.419355      15.419355    6[6-(1,6),6-(1,6),6-(8,8)]
   140      15.991994      15.991994      15.991994    6[1-(0),6-(1,6),6-(6,6)]
   141      17.206434      17.206434      17.206434    6[1-(0),6-(1,6),6-(6,8)]
   142      14.108402      14.108402      14.108402    6[6-(6,6),8-(29),8-(29)]
   143      21.047572      21.047572      21.047572    6[6-(1,6),6-(1,6),6-(8,8)]
   144      20.330168      20.330168      20.330168    6[1-(0),6-(1,6),6-(6,6)]
   145      19.310361      19.310361      19.310361    6[1-(0),6-(1,6),6-(6,8)]
   146      18.993483      18.993483      18.993483    6[6-(1,6),6-(1,6),8-(6)]
   147      19.654588      19.654588      19.654588    6[1-(0),6-(1,6),6-(6,8)]
   148       20.69048       20.69048       20.69048    6[1-(0),6-(1,6),6-(6,6)]
   149      16.974779      16.974779      16.974779    6[6-(1,6),6-(1,6),8-(6)]
   150      16.246113      16.246113      16.246113    6[1-(0),6-(1,6),6-(6,8)]
   151      15.195742      15.195742      15.195742    6[1-(0),6-(1,6),6-(6,6)]
   152      14.808089      14.808089      14.808089    6[6-(1,6),6-(1,6),6-(8,8)]
   153      15.496542      15.496542      15.496542    6[1-(0),6-(1,6),6-(6,6)]
   154      16.609645      16.609645      16.609645    6[1-(0),6-(1,6),6-(6,8)]
   155      13.714288      13.714288      13.714288    6[6-(6,6),8-(29),8-(29)]
   156      22.191235      22.191235      22.191235    6[6-(6,6),8-(29),8-(29)]
   157      14.475141      14.475141      14.475141    6[6-(6,6),8-(29),8-(29)]
   158      13.513242      13.513242      13.513242    6[6-(1,6),6-(1,6),6-(8,8)]
   159      13.048378      13.048378      13.048378    6[1-(0),6-(1,6),6-(6,6)]
   160      12.199076      12.199076      12.199076    6[1-(0),6-(1,6),6-(6,8)]
   161      11.782468      11.782468      11.782468    6[6-(1,6),6-(1,6),8-(6)]
   162      12.192643      12.192643      12.192643    6[1-(0),6-(1,6),6-(6,8)]
   163      13.080549      13.080549      13.080549    6[1-(0),6-(1,6),6-(6,6)]
   164       9.823281       9.823281       9.823281    6[6-(1,6),6-(1,6),8-(6)]
   165       9.261907       9.261907       9.261907    6[1-(0),6-(1,6),6-(6,8)]
   166        8.04425        8.04425        8.04425    6[1-(0),6-(1,6),6-(6,6)]
   167       7.376709       7.376709       7.376709    6[6-(1,6),6-(1,6),6-(8,8)]
   168       7.949343       7.949343       7.949343    6[1-(0),6-(1,6),6-(6,6)]
   169       9.163782       9.163782       9.163782    6[1-(0),6-(1,6),6-(6,8)]
   170       6.065757       6.065757       6.065757    6[6-(6,6),8-(29),8-(29)]
   171      13.004936      13.004936      13.004936    6[6-(1,6),6-(1,6),6-(8,8)]
   172      12.287532      12.287532      12.287532    6[1-(0),6-(1,6),6-(6,6)]
   173      11.267722      11.267722      11.267722    6[1-(0),6-(1,6),6-(6,8)]
   174       10.95084       10.95084       10.95084    6[6-(1,6),6-(1,6),8-(6)]
   175      11.611946      11.611946      11.611946    6[1-(0),6-(1,6),6-(6,8)]
   176      12.647841      12.647841      12.647841    6[1-(0),6-(1,6),6-(6,6)]
   177      25.017433      25.017433      25.017433    6[6-(1,6),6-(1,6),8-(6)]
   178      24.288771      24.288771      24.288771    6[1-(0),6-(1,6),6-(6,8)]
   179      23.238402      23.238402      23.238402    6[1-(0),6-(1,6),6-(6,6)]
   180      22.850744      22.850744      22.850744    6[6-(1,6),6-(1,6),6-(8,8)]
   181      23.539192      23.539192      23.539192    6[1-(0),6-(1,6),6-(6,6)]
   182      24.652295      24.652295      24.652295    6[1-(0),6-(1,6),6-(6,8)]
   183      21.756944      21.756944      21.756944    6[6-(6,6),8-(29),8-(29)]
   184      14.148603      14.148603      14.148603    6[6-(6,6),8-(29),8-(29)]
   185       25.42438       25.42438       25.42438    8[6-(6,8),29-(8,8,8)]
   186        17.2788        17.2788        17.2788    8[6-(6,8),29-(8,8,8)]
   187      13.117526      13.117526      13.117526    8[6-(6,6),6-(6,6)]
   188      18.657304      18.657304      18.657304    8[6-(6,8),29-(8,8,8)]
   189       18.42568       18.42568       18.42568    8[6-(6,8),29-(8,8,8)]
   190      17.627862      17.627862      17.627862    8[6-(6,8),29-(8,8,8)]
   191        14.1261        14.1261        14.1261    8[6-(6,6),6-(6,6)]
   192      19.006384      19.006384      19.006384    8[6-(6,8),29-(8,8,8)]
   193      18.740972      18.740972      18.740972    8[6-(6,8),29-(8,8,8)]
   194       9.498368       9.498368       9.498368    8[6-(6,8),29-(8,8,8)]
   195      17.381749      17.381749      17.381749    8[6-(6,8),29-(8,8,8)]
   196      17.278802      17.278802      17.278802    8[6-(6,8),29-(8,8,8)]
   197      21.160176      21.160176      21.160176    8[6-(6,6),6-(6,6)]
   198      26.699953      26.699953      26.699953    8[6-(6,8),29-(8,8,8)]
   199       26.46832       26.46832       26.46832    8[6-(6,8),29-(8,8,8)]
   200      17.627859      17.627859      17.627859    8[6-(6,8),29-(8,8,8)]
   201       6.083447       6.083447       6.083447    8[6-(6,6),6-(6,6)]
   202      10.963723      10.963723      10.963723    8[6-(6,8),29-(8,8,8)]
   203       10.69832       10.69832       10.69832    8[6-(6,8),29-(8,8,8)]
   204      17.540998      17.540998      17.540998    8[6-(6,8),29-(8,8,8)]
   205       6.746172       6.746172       6.746172    8[6-(6,8),29-(8,8,8)]
   206      14.891752      14.891752      14.891752    8[6-(6,8),29-(8,8,8)]
   207      19.053026      19.053026      19.053026    8[6-(6,6),6-(6,6)]
   208      13.513248      13.513248      13.513248    8[6-(6,8),29-(8,8,8)]
   209      13.744872      13.744872      13.744872    8[6-(6,8),29-(8,8,8)]
   210       14.54269       14.54269       14.54269    8[6-(6,8),29-(8,8,8)]
   211      18.044452      18.044452      18.044452    8[6-(6,6),6-(6,6)]
   212      13.164168      13.164168      13.164168    8[6-(6,8),29-(8,8,8)]
   213       13.42958       13.42958       13.42958    8[6-(6,8),29-(8,8,8)]
   214      22.672184      22.672184      22.672184    8[6-(6,8),29-(8,8,8)]
   215      14.788803      14.788803      14.788803    8[6-(6,8),29-(8,8,8)]
   216       14.89175       14.89175       14.89175    8[6-(6,8),29-(8,8,8)]
   217      11.010376      11.010376      11.010376    8[6-(6,6),6-(6,6)]
   218       5.470599       5.470599       5.470599    8[6-(6,8),29-(8,8,8)]
   219       5.702232       5.702232       5.702232    8[6-(6,8),29-(8,8,8)]
   220      14.542693      14.542693      14.542693    8[6-(6,8),29-(8,8,8)]
   221      26.087105      26.087105      26.087105    8[6-(6,6),6-(6,6)]
   222      21.206829      21.206829      21.206829    8[6-(6,8),29-(8,8,8)]
   223      21.472232      21.472232      21.472232    8[6-(6,8),29-(8,8,8)]
   224      14.629554      14.629554      14.629554    8[6-(6,8),29-(8,8,8)]
