# Supplementary material for: A collection of forcefield precursors for metal–organic frameworks
Source: RSC Adv. 2019 Nov 13;9(63):36492–507. doi: 10.1039/c9ra07327b (PMC9075174; doi:10.1039/c9ra07327b)
Supplement: RA-009-C9RA07327B-s2904 [file RA-009-C9RA07327B-s2904.txt]

XOPVII_clean

8.793000    0.000000    0.000000
2.896718    9.666297    0.000000
0.284696    0.524699    15.392428

     1       0.789035       0.789035       0.789035    28[7-(6,6),7-(6,6),7-(6,6),8-(6),8-(6),8-(6)]
     2      11.185379      11.185379      11.185379    28[7-(6,6),7-(6,6),7-(6,6),8-(6),8-(6),8-(6)]
     3       6.284857       6.284857       6.284857    1[6-(6,7)]
     4       7.545984       7.545984       7.545984    1[6-(6,6)]
     5       4.621906       4.621906       4.621906    1[6-(6,6)]
     6       3.488076       3.488076       3.488076    1[6-(6,7)]
     7       9.772344       9.772344       9.772344    1[6-(6,7)]
     8       8.565301       8.565301       8.565301    1[6-(6,6)]
     9       5.814067       5.814067       5.814067    1[6-(6,6)]
    10       7.114603       7.114603       7.114603    1[6-(6,7)]
    11       1.689935       1.689935       1.689935    1[6-(6,7)]
    12       1.423059       1.423059       1.423059    1[6-(6,6)]
    13      10.496134      10.496134      10.496134    1[6-(6,6)]
    14      10.844294      10.844294      10.844294    1[6-(6,7)]
    15       5.627996       5.627996       5.627996    1[6-(6,6)]
    16       5.689557       5.689557       5.689557    1[6-(6,7)]
    17        4.42843        4.42843        4.42843    1[6-(6,6)]
    18       7.352508       7.352508       7.352508    1[6-(6,6)]
    19       8.486338       8.486338       8.486338    1[6-(6,7)]
    20        2.20207        2.20207        2.20207    1[6-(6,7)]
    21       3.409113       3.409113       3.409113    1[6-(6,6)]
    22       6.160347       6.160347       6.160347    1[6-(6,6)]
    23       4.859811       4.859811       4.859811    1[6-(6,7)]
    24      10.284479      10.284479      10.284479    1[6-(6,7)]
    25      10.551355      10.551355      10.551355    1[6-(6,6)]
    26        1.47828        1.47828        1.47828    1[6-(6,6)]
    27        1.13012        1.13012        1.13012    1[6-(6,7)]
    28       6.346418       6.346418       6.346418    1[6-(6,6)]
    29       5.944006       5.944006       5.944006    6[1-(0),6-(1,6),7-(6,28)]
    30       6.706126       6.706126       6.706126    6[1-(0),6-(1,7),6-(6,6)]
    31       6.246023       6.246023       6.246023    6[6-(1,6),6-(1,6),6-(6,6)]
    32        5.00344        5.00344        5.00344    6[1-(0),6-(1,7),6-(6,6)]
    33       4.311594       4.311594       4.311594    6[1-(0),6-(1,6),7-(6,28)]
    34       8.964632       8.964632       8.964632    6[1-(0),6-(1,6),7-(6,28)]
    35       8.241151       8.241151       8.241151    6[1-(0),6-(1,7),6-(6,6)]
    36       7.051169       7.051169       7.051169    6[6-(1,6),6-(1,6),6-(6,6)]
    37       6.623647       6.623647       6.623647    6[1-(0),6-(1,7),6-(6,6)]
    38        7.41119        7.41119        7.41119    6[1-(0),6-(1,6),7-(6,28)]
    39       1.092793       1.092793       1.092793    6[1-(0),6-(1,6),7-(6,28)]
    40       0.936061       0.936061       0.936061    6[1-(0),6-(1,7),6-(6,6)]
    41        0.09147        0.09147        0.09147    6[6-(1,6),6-(1,6),6-(6,6)]
    42      11.100368      11.100368      11.100368    6[1-(0),6-(1,7),6-(6,6)]
    43       11.31972       11.31972       11.31972    6[1-(0),6-(1,6),7-(6,28)]
    44       3.227589       3.227589       3.227589    6[6-(6,6),8-(0),8-(28)]
    45       3.849077       3.849077       3.849077    6[6-(1,6),6-(6,6),6-(8,8)]
    46       5.181778       5.181778       5.181778    6[1-(0),6-(6,6),6-(6,6)]
    47       3.209442       3.209442       3.209442    6[6-(1,6),6-(6,6),6-(8,8)]
    48       1.753693       1.753693       1.753693    6[6-(6,6),8-(28),8-(28)]
    49       6.030408       6.030408       6.030408    6[1-(0),6-(1,6),7-(6,28)]
    50       5.268288       5.268288       5.268288    6[1-(0),6-(1,7),6-(6,6)]
    51       5.728391       5.728391       5.728391    6[6-(1,6),6-(1,6),6-(6,6)]
    52       6.970974       6.970974       6.970974    6[1-(0),6-(1,7),6-(6,6)]
    53        7.66282        7.66282        7.66282    6[1-(0),6-(1,6),7-(6,28)]
    54       3.009782       3.009782       3.009782    6[1-(0),6-(1,6),7-(6,28)]
    55       3.733263       3.733263       3.733263    6[1-(0),6-(1,7),6-(6,6)]
    56       4.923245       4.923245       4.923245    6[6-(1,6),6-(1,6),6-(6,6)]
    57       5.350767       5.350767       5.350767    6[1-(0),6-(1,7),6-(6,6)]
    58       4.563224       4.563224       4.563224    6[1-(0),6-(1,6),7-(6,28)]
    59      10.881621      10.881621      10.881621    6[1-(0),6-(1,6),7-(6,28)]
    60      11.038353      11.038353      11.038353    6[1-(0),6-(1,7),6-(6,6)]
    61      11.882944      11.882944      11.882944    6[6-(1,6),6-(1,6),6-(6,6)]
    62       0.874046       0.874046       0.874046    6[1-(0),6-(1,7),6-(6,6)]
    63       0.654694       0.654694       0.654694    6[1-(0),6-(1,6),7-(6,28)]
    64       8.746825       8.746825       8.746825    6[6-(6,6),8-(0),8-(28)]
    65       8.125337       8.125337       8.125337    6[6-(1,6),6-(6,6),6-(8,8)]
    66       6.792636       6.792636       6.792636    6[1-(0),6-(6,6),6-(6,6)]
    67       8.764972       8.764972       8.764972    6[6-(1,6),6-(6,6),6-(8,8)]
    68      10.220721      10.220721      10.220721    6[6-(6,6),8-(28),8-(28)]
    69       4.749679       4.749679       4.749679    7[6-(1,6),6-(1,6),28-(7,7,8,8,8)]
    70       8.534189       8.534189       8.534189    7[6-(1,6),6-(1,6),28-(7,7,8,8,8)]
    71       0.455631       0.455631       0.455631    7[6-(1,6),6-(1,6),28-(7,7,8,8,8)]
    72       7.224735       7.224735       7.224735    7[6-(1,6),6-(1,6),28-(7,7,8,8,8)]
    73       3.440225       3.440225       3.440225    7[6-(1,6),6-(1,6),28-(7,7,8,8,8)]
    74      11.518783      11.518783      11.518783    7[6-(1,6),6-(1,6),28-(7,7,8,8,8)]
    75       2.518152       2.518152       2.518152    8[6-(6,8),28-(7,7,7,8,8)]
    76       3.521572       3.521572       3.521572    8[6-(6,8)]
    77       1.037899       1.037899       1.037899    8[6-(6,8),28-(7,7,7,8,8)]
    78       1.363253       1.363253       1.363253    8[6-(6,8),28-(7,7,7,8,8)]
    79       9.456262       9.456262       9.456262    8[6-(6,8),28-(7,7,7,8,8)]
    80       8.452842       8.452842       8.452842    8[6-(6,8)]
    81      10.936515      10.936515      10.936515    8[6-(6,8),28-(7,7,7,8,8)]
    82      10.611161      10.611161      10.611161    8[6-(6,8),28-(7,7,7,8,8)]
