# Supplementary material for: A collection of forcefield precursors for metal–organic frameworks
Source: RSC Adv. 2019 Nov 13;9(63):36492–507. doi: 10.1039/c9ra07327b (PMC9075174; doi:10.1039/c9ra07327b)
Supplement: RA-009-C9RA07327B-s2905 [file RA-009-C9RA07327B-s2905.txt]

XOQXEH_clean

7.528000    0.000000    0.000000
0.000000    17.853000    0.000000
0.000000    -1.050350    23.733769

     1       7.330315       7.330315       7.330315    30[8-(30,30),8-(30,30),8-(6),8-(6)]
     2       2.220685       2.220685       2.220685    30[8-(30,30),8-(6),8-(6),8-(6)]
     3       7.330315       7.330315       7.330315    30[8-(30,30),8-(30,30),8-(6),8-(6)]
     4       2.220685       2.220685       2.220685    30[8-(30,30),8-(6),8-(6),8-(6)]
     5       0.197685       0.197685       0.197685    30[8-(30,30),8-(30,30),8-(6),8-(6)]
     6       5.307315       5.307315       5.307315    30[8-(30,30),8-(6),8-(6),8-(6)]
     7       0.197685       0.197685       0.197685    30[8-(30,30),8-(30,30),8-(6),8-(6)]
     8       5.307315       5.307315       5.307315    30[8-(30,30),8-(6),8-(6),8-(6)]
     9        0.50287        0.50287        0.50287    1[6-(6,6)]
    10       7.035669       7.035669       7.035669    1[6-(6,6)]
    11       3.724854       3.724854       3.724854    1[6-(6,6)]
    12        4.69973        4.69973        4.69973    1[6-(6,6)]
    13       1.240614       1.240614       1.240614    1[6-(6,6)]
    14       2.076222       2.076222       2.076222    1[6-(6,6)]
    15       5.577495       5.577495       5.577495    1[6-(6,6)]
    16       4.745651       4.745651       4.745651    1[6-(6,6)]
    17       4.185568       4.185568       4.185568    1[6-(6,6)]
    18       5.612877       5.612877       5.612877    1[6-(6,6)]
    19       0.589442       0.589442       0.589442    1[6-(6,6)]
    20       6.689381       6.689381       6.689381    1[6-(6,6)]
    21        0.50287        0.50287        0.50287    1[6-(6,6)]
    22       7.035669       7.035669       7.035669    1[6-(6,6)]
    23       3.724854       3.724854       3.724854    1[6-(6,6)]
    24        4.69973        4.69973        4.69973    1[6-(6,6)]
    25       1.240614       1.240614       1.240614    1[6-(6,6)]
    26       2.076222       2.076222       2.076222    1[6-(6,6)]
    27       5.577495       5.577495       5.577495    1[6-(6,6)]
    28       4.745651       4.745651       4.745651    1[6-(6,6)]
    29       4.185568       4.185568       4.185568    1[6-(6,6)]
    30       5.612877       5.612877       5.612877    1[6-(6,6)]
    31       0.589442       0.589442       0.589442    1[6-(6,6)]
    32       6.689381       6.689381       6.689381    1[6-(6,6)]
    33        7.02513        7.02513        7.02513    1[6-(6,6)]
    34       0.492331       0.492331       0.492331    1[6-(6,6)]
    35       3.803146       3.803146       3.803146    1[6-(6,6)]
    36        2.82827        2.82827        2.82827    1[6-(6,6)]
    37       6.287386       6.287386       6.287386    1[6-(6,6)]
    38       5.451778       5.451778       5.451778    1[6-(6,6)]
    39       1.950505       1.950505       1.950505    1[6-(6,6)]
    40       2.782349       2.782349       2.782349    1[6-(6,6)]
    41       3.342432       3.342432       3.342432    1[6-(6,6)]
    42       1.915123       1.915123       1.915123    1[6-(6,6)]
    43       6.938558       6.938558       6.938558    1[6-(6,6)]
    44       0.838619       0.838619       0.838619    1[6-(6,6)]
    45        7.02513        7.02513        7.02513    1[6-(6,6)]
    46       0.492331       0.492331       0.492331    1[6-(6,6)]
    47       3.803146       3.803146       3.803146    1[6-(6,6)]
    48        2.82827        2.82827        2.82827    1[6-(6,6)]
    49       6.287386       6.287386       6.287386    1[6-(6,6)]
    50       5.451778       5.451778       5.451778    1[6-(6,6)]
    51       1.950505       1.950505       1.950505    1[6-(6,6)]
    52       2.782349       2.782349       2.782349    1[6-(6,6)]
    53       3.342432       3.342432       3.342432    1[6-(6,6)]
    54       1.915123       1.915123       1.915123    1[6-(6,6)]
    55       6.938558       6.938558       6.938558    1[6-(6,6)]
    56       0.838619       0.838619       0.838619    1[6-(6,6)]
    57       7.120735       7.120735       7.120735    6[6-(6,6),8-(30),8-(30)]
    58       6.464294       6.464294       6.464294    6[6-(1,6),6-(1,6),6-(8,8)]
    59       7.147836       7.147836       7.147836    6[1-(0),6-(1,6),6-(6,6)]
    60        6.56291        6.56291        6.56291    6[1-(0),6-(1,6),6-(6,6)]
    61       5.280139       5.280139       5.280139    6[6-(1,6),6-(1,6),6-(6,6,6)]
    62       4.600361       4.600361       4.600361    6[1-(0),6-(1,6),6-(6,6)]
    63       5.180017       5.180017       5.180017    6[1-(0),6-(1,6),6-(6,6)]
    64        4.54089        4.54089        4.54089    6[6-(6,6),6-(6,6),6-(9,9,9),6-(9,9,9)]
    65       5.484148       5.484148       5.484148    6[6-(6,6,6),9-(0),9-(0),9-(0)]
    66       3.496003       3.496003       3.496003    6[6-(6,6,6),9-(0),9-(0),9-(0)]
    67       2.325399       2.325399       2.325399    6[6-(6,6),8-(30),8-(30)]
    68       2.896022       2.896022       2.896022    6[6-(1,6),6-(1,6),6-(8,8)]
    69       2.122896       2.122896       2.122896    6[1-(0),6-(1,6),6-(6,6)]
    70       2.617486       2.617486       2.617486    6[1-(0),6-(1,6),6-(6,6)]
    71       3.913054       3.913054       3.913054    6[6-(1,6),6-(1,6),6-(6,6,6)]
    72       4.693708       4.693708       4.693708    6[1-(0),6-(1,6),6-(6,6)]
    73        4.19686        4.19686        4.19686    6[1-(0),6-(1,6),6-(6,6)]
    74       4.330106       4.330106       4.330106    6[6-(6,6),8-(0),8-(30)]
    75       5.273364       5.273364       5.273364    6[6-(1,6),6-(1,6),6-(8,8)]
    76       4.975255       4.975255       4.975255    6[1-(0),6-(1,6),6-(6,6)]
    77       5.824414       5.824414       5.824414    6[1-(0),6-(1,6),6-(6,6)]
    78       6.983726       6.983726       6.983726    6[6-(1,6),6-(1,6),6-(6,6,6)]
    79        7.30743        7.30743        7.30743    6[1-(0),6-(1,6),6-(6,6)]
    80       6.459777       6.459777       6.459777    6[1-(0),6-(1,6),6-(6,6)]
    81       1.240614       1.240614       1.240614    6[6-(6,6,6),9-(0),9-(0),9-(0)]
    82       7.120735       7.120735       7.120735    6[6-(6,6),8-(30),8-(30)]
    83       6.464294       6.464294       6.464294    6[6-(1,6),6-(1,6),6-(8,8)]
    84       7.147836       7.147836       7.147836    6[1-(0),6-(1,6),6-(6,6)]
    85        6.56291        6.56291        6.56291    6[1-(0),6-(1,6),6-(6,6)]
    86       5.280139       5.280139       5.280139    6[6-(1,6),6-(1,6),6-(6,6,6)]
    87       4.600361       4.600361       4.600361    6[1-(0),6-(1,6),6-(6,6)]
    88       5.180017       5.180017       5.180017    6[1-(0),6-(1,6),6-(6,6)]
    89        4.54089        4.54089        4.54089    6[6-(6,6),6-(6,6),6-(9,9,9),6-(9,9,9)]
    90       5.484148       5.484148       5.484148    6[6-(6,6,6),9-(0),9-(0),9-(0)]
    91       3.496003       3.496003       3.496003    6[6-(6,6,6),9-(0),9-(0),9-(0)]
    92       2.325399       2.325399       2.325399    6[6-(6,6),8-(30),8-(30)]
    93       2.896022       2.896022       2.896022    6[6-(1,6),6-(1,6),6-(8,8)]
    94       2.122896       2.122896       2.122896    6[1-(0),6-(1,6),6-(6,6)]
    95       2.617486       2.617486       2.617486    6[1-(0),6-(1,6),6-(6,6)]
    96       3.913054       3.913054       3.913054    6[6-(1,6),6-(1,6),6-(6,6,6)]
    97       4.693708       4.693708       4.693708    6[1-(0),6-(1,6),6-(6,6)]
    98        4.19686        4.19686        4.19686    6[1-(0),6-(1,6),6-(6,6)]
    99       4.330106       4.330106       4.330106    6[6-(6,6),8-(0),8-(30)]
   100       5.273364       5.273364       5.273364    6[6-(1,6),6-(1,6),6-(8,8)]
   101       4.975255       4.975255       4.975255    6[1-(0),6-(1,6),6-(6,6)]
   102       5.824414       5.824414       5.824414    6[1-(0),6-(1,6),6-(6,6)]
   103       6.983726       6.983726       6.983726    6[6-(1,6),6-(1,6),6-(6,6,6)]
   104        7.30743        7.30743        7.30743    6[1-(0),6-(1,6),6-(6,6)]
   105       6.459777       6.459777       6.459777    6[1-(0),6-(1,6),6-(6,6)]
   106       1.240614       1.240614       1.240614    6[6-(6,6,6),9-(0),9-(0),9-(0)]
   107       0.407265       0.407265       0.407265    6[6-(6,6),8-(30),8-(30)]
   108       1.063706       1.063706       1.063706    6[6-(1,6),6-(1,6),6-(8,8)]
   109       0.380164       0.380164       0.380164    6[1-(0),6-(1,6),6-(6,6)]
   110        0.96509        0.96509        0.96509    6[1-(0),6-(1,6),6-(6,6)]
   111       2.247861       2.247861       2.247861    6[6-(1,6),6-(1,6),6-(6,6,6)]
   112       2.927639       2.927639       2.927639    6[1-(0),6-(1,6),6-(6,6)]
   113       2.347983       2.347983       2.347983    6[1-(0),6-(1,6),6-(6,6)]
   114        2.98711        2.98711        2.98711    6[6-(6,6),6-(6,6),6-(9,9,9),6-(9,9,9)]
   115       2.043852       2.043852       2.043852    6[6-(6,6,6),9-(0),9-(0),9-(0)]
   116       4.031997       4.031997       4.031997    6[6-(6,6,6),9-(0),9-(0),9-(0)]
   117       5.202601       5.202601       5.202601    6[6-(6,6),8-(30),8-(30)]
   118       4.631978       4.631978       4.631978    6[6-(1,6),6-(1,6),6-(8,8)]
   119       5.405104       5.405104       5.405104    6[1-(0),6-(1,6),6-(6,6)]
   120       4.910514       4.910514       4.910514    6[1-(0),6-(1,6),6-(6,6)]
   121       3.614946       3.614946       3.614946    6[6-(1,6),6-(1,6),6-(6,6,6)]
   122       2.834292       2.834292       2.834292    6[1-(0),6-(1,6),6-(6,6)]
   123        3.33114        3.33114        3.33114    6[1-(0),6-(1,6),6-(6,6)]
   124       3.197894       3.197894       3.197894    6[6-(6,6),8-(0),8-(30)]
   125       2.254636       2.254636       2.254636    6[6-(1,6),6-(1,6),6-(8,8)]
   126       2.552745       2.552745       2.552745    6[1-(0),6-(1,6),6-(6,6)]
   127       1.703586       1.703586       1.703586    6[1-(0),6-(1,6),6-(6,6)]
   128       0.544274       0.544274       0.544274    6[6-(1,6),6-(1,6),6-(6,6,6)]
   129        0.22057        0.22057        0.22057    6[1-(0),6-(1,6),6-(6,6)]
   130       1.068223       1.068223       1.068223    6[1-(0),6-(1,6),6-(6,6)]
   131       6.287386       6.287386       6.287386    6[6-(6,6,6),9-(0),9-(0),9-(0)]
   132       0.407265       0.407265       0.407265    6[6-(6,6),8-(30),8-(30)]
   133       1.063706       1.063706       1.063706    6[6-(1,6),6-(1,6),6-(8,8)]
   134       0.380164       0.380164       0.380164    6[1-(0),6-(1,6),6-(6,6)]
   135        0.96509        0.96509        0.96509    6[1-(0),6-(1,6),6-(6,6)]
   136       2.247861       2.247861       2.247861    6[6-(1,6),6-(1,6),6-(6,6,6)]
   137       2.927639       2.927639       2.927639    6[1-(0),6-(1,6),6-(6,6)]
   138       2.347983       2.347983       2.347983    6[1-(0),6-(1,6),6-(6,6)]
   139        2.98711        2.98711        2.98711    6[6-(6,6),6-(6,6),6-(9,9,9),6-(9,9,9)]
   140       2.043852       2.043852       2.043852    6[6-(6,6,6),9-(0),9-(0),9-(0)]
   141       4.031997       4.031997       4.031997    6[6-(6,6,6),9-(0),9-(0),9-(0)]
   142       5.202601       5.202601       5.202601    6[6-(6,6),8-(30),8-(30)]
   143       4.631978       4.631978       4.631978    6[6-(1,6),6-(1,6),6-(8,8)]
   144       5.405104       5.405104       5.405104    6[1-(0),6-(1,6),6-(6,6)]
   145       4.910514       4.910514       4.910514    6[1-(0),6-(1,6),6-(6,6)]
   146       3.614946       3.614946       3.614946    6[6-(1,6),6-(1,6),6-(6,6,6)]
   147       2.834292       2.834292       2.834292    6[1-(0),6-(1,6),6-(6,6)]
   148        3.33114        3.33114        3.33114    6[1-(0),6-(1,6),6-(6,6)]
   149       3.197894       3.197894       3.197894    6[6-(6,6),8-(0),8-(30)]
   150       2.254636       2.254636       2.254636    6[6-(1,6),6-(1,6),6-(8,8)]
   151       2.552745       2.552745       2.552745    6[1-(0),6-(1,6),6-(6,6)]
   152       1.703586       1.703586       1.703586    6[1-(0),6-(1,6),6-(6,6)]
   153       0.544274       0.544274       0.544274    6[6-(1,6),6-(1,6),6-(6,6,6)]
   154        0.22057        0.22057        0.22057    6[1-(0),6-(1,6),6-(6,6)]
   155       1.068223       1.068223       1.068223    6[1-(0),6-(1,6),6-(6,6)]
   156       6.287386       6.287386       6.287386    6[6-(6,6,6),9-(0),9-(0),9-(0)]
   157       0.334996       0.334996       0.334996    6[6-(6,6),6-(6,6),6-(9,9,9),6-(9,9,9)]
   158       7.193004       7.193004       7.193004    6[6-(6,6),6-(6,6),6-(9,9,9),6-(9,9,9)]
   159       0.764092       0.764092       0.764092    8[6-(6,8),30-(8,8,8)]
   160       6.468058       6.468058       6.468058    8[6-(6,8),30-(8,8,8)]
   161        3.06766        3.06766        3.06766    8[6-(6,8),30-(8,8,8)]
   162       1.158559       1.158559       1.158559    8[6-(6,8),30-(8,8,8)]
   163       3.247579       3.247579       3.247579    8[6-(6,8),30-(8,8,8)]
   164       4.599608       4.599608       4.599608    8[6-(6,8)]
   165       1.315142       1.315142       1.315142    8[30-(8,8,8),30-(8,8,8),30-(8,8,8)]
   166       0.764092       0.764092       0.764092    8[6-(6,8),30-(8,8,8)]
   167       6.468058       6.468058       6.468058    8[6-(6,8),30-(8,8,8)]
   168        3.06766        3.06766        3.06766    8[6-(6,8),30-(8,8,8)]
   169       1.158559       1.158559       1.158559    8[6-(6,8),30-(8,8,8)]
   170       3.247579       3.247579       3.247579    8[6-(6,8),30-(8,8,8)]
   171       4.599608       4.599608       4.599608    8[6-(6,8)]
   172       1.315142       1.315142       1.315142    8[30-(8,8,8),30-(8,8,8),30-(8,8,8)]
   173       6.763908       6.763908       6.763908    8[6-(6,8),30-(8,8,8)]
   174       1.059942       1.059942       1.059942    8[6-(6,8),30-(8,8,8)]
   175        4.46034        4.46034        4.46034    8[6-(6,8),30-(8,8,8)]
   176       6.369441       6.369441       6.369441    8[6-(6,8),30-(8,8,8)]
   177       4.280421       4.280421       4.280421    8[6-(6,8),30-(8,8,8)]
   178       2.928392       2.928392       2.928392    8[6-(6,8)]
   179       6.212858       6.212858       6.212858    8[30-(8,8,8),30-(8,8,8),30-(8,8,8)]
   180       6.763908       6.763908       6.763908    8[6-(6,8),30-(8,8,8)]
   181       1.059942       1.059942       1.059942    8[6-(6,8),30-(8,8,8)]
   182        4.46034        4.46034        4.46034    8[6-(6,8),30-(8,8,8)]
   183       6.369441       6.369441       6.369441    8[6-(6,8),30-(8,8,8)]
   184       4.280421       4.280421       4.280421    8[6-(6,8),30-(8,8,8)]
   185       2.928392       2.928392       2.928392    8[6-(6,8)]
   186       6.212858       6.212858       6.212858    8[30-(8,8,8),30-(8,8,8),30-(8,8,8)]
   187       6.550866       6.550866       6.550866    9[6-(6,9,9)]
   188       5.935075       5.935075       5.935075    9[6-(6,9,9)]
   189       4.864594       4.864594       4.864594    9[6-(6,9,9)]
   190       2.924628       2.924628       2.924628    9[6-(6,9,9)]
   191        4.03275        4.03275        4.03275    9[6-(6,9,9)]
   192       2.496285       2.496285       2.496285    9[6-(6,9,9)]
   193       1.800698       1.800698       1.800698    9[6-(6,9,9)]
   194       2.240333       2.240333       2.240333    9[6-(6,9,9)]
   195       0.532982       0.532982       0.532982    9[6-(6,9,9)]
   196       6.550866       6.550866       6.550866    9[6-(6,9,9)]
   197       5.935075       5.935075       5.935075    9[6-(6,9,9)]
   198       4.864594       4.864594       4.864594    9[6-(6,9,9)]
   199       2.924628       2.924628       2.924628    9[6-(6,9,9)]
   200        4.03275        4.03275        4.03275    9[6-(6,9,9)]
   201       2.496285       2.496285       2.496285    9[6-(6,9,9)]
   202       1.800698       1.800698       1.800698    9[6-(6,9,9)]
   203       2.240333       2.240333       2.240333    9[6-(6,9,9)]
   204       0.532982       0.532982       0.532982    9[6-(6,9,9)]
   205       0.977134       0.977134       0.977134    9[6-(6,9,9)]
   206       1.592925       1.592925       1.592925    9[6-(6,9,9)]
   207       2.663406       2.663406       2.663406    9[6-(6,9,9)]
   208       4.603372       4.603372       4.603372    9[6-(6,9,9)]
   209        3.49525        3.49525        3.49525    9[6-(6,9,9)]
   210       5.031715       5.031715       5.031715    9[6-(6,9,9)]
   211       5.727302       5.727302       5.727302    9[6-(6,9,9)]
   212       5.287667       5.287667       5.287667    9[6-(6,9,9)]
   213       6.995018       6.995018       6.995018    9[6-(6,9,9)]
   214       0.977134       0.977134       0.977134    9[6-(6,9,9)]
   215       1.592925       1.592925       1.592925    9[6-(6,9,9)]
   216       2.663406       2.663406       2.663406    9[6-(6,9,9)]
   217       4.603372       4.603372       4.603372    9[6-(6,9,9)]
   218        3.49525        3.49525        3.49525    9[6-(6,9,9)]
   219       5.031715       5.031715       5.031715    9[6-(6,9,9)]
   220       5.727302       5.727302       5.727302    9[6-(6,9,9)]
   221       5.287667       5.287667       5.287667    9[6-(6,9,9)]
   222       6.995018       6.995018       6.995018    9[6-(6,9,9)]
