# Supplementary material for: A collection of forcefield precursors for metal–organic frameworks
Source: RSC Adv. 2019 Nov 13;9(63):36492–507. doi: 10.1039/c9ra07327b (PMC9075174; doi:10.1039/c9ra07327b)
Supplement: RA-009-C9RA07327B-s2906 [file RA-009-C9RA07327B-s2906.txt]

XOQXIL_clean

9.678800    0.000000    0.000000
4.839403    16.719511    0.000000
4.839412    5.954706    30.459771

     1       8.451439       8.451439       8.451439    30[8-(30,30),8-(30,30),8-(6),8-(6)]
     2      10.743572      10.743572      10.743572    30[8-(30,30),8-(6),8-(6),8-(6)]
     3       3.612032       3.612032       3.612032    30[8-(30,30),8-(30,30),8-(6),8-(6)]
     4      10.743577      10.743577      10.743577    30[8-(30,30),8-(6),8-(6),8-(6)]
     5      10.906176      10.906176      10.906176    30[8-(30,30),8-(30,30),8-(6),8-(6)]
     6       8.614043       8.614043       8.614043    30[8-(30,30),8-(6),8-(6),8-(6)]
     7      15.745583      15.745583      15.745583    30[8-(30,30),8-(30,30),8-(6),8-(6)]
     8       8.614038       8.614038       8.614038    30[8-(30,30),8-(6),8-(6),8-(6)]
     9      11.922741      11.922741      11.922741    14[6-(6,6),6-(6,6),6-(6,6),6-(6,6)]
    10      11.922736      11.922736      11.922736    14[6-(6,6),6-(6,6),6-(6,6),6-(6,6)]
    11       7.434874       7.434874       7.434874    14[6-(6,6),6-(6,6),6-(6,6),6-(6,6)]
    12       7.434879       7.434879       7.434879    14[6-(6,6),6-(6,6),6-(6,6),6-(6,6)]
    13       4.827795       4.827795       4.827795    14[6-(6,6),6-(6,6),6-(6,6),6-(6,6)]
    14        4.85102        4.85102        4.85102    14[6-(6,6),6-(6,6),6-(6,6),6-(6,6)]
    15       6.719028       6.719028       6.719028    1[6-(6,6)]
    16       7.423645       7.423645       7.423645    1[6-(6,6)]
    17       9.973042       9.973042       9.973042    1[6-(6,6)]
    18       9.159054       9.159054       9.159054    1[6-(6,6)]
    19       9.943039       9.943039       9.943039    1[6-(6,6)]
    20       7.744983       7.744983       7.744983    1[6-(6,6)]
    21       16.26136       16.26136       16.26136    1[6-(6,6)]
    22       2.838798       2.838798       2.838798    1[6-(6,6)]
    23       5.051371       5.051371       5.051371    1[6-(6,6)]
    24       8.491215       8.491215       8.491215    1[6-(6,6)]
    25       8.369262       8.369262       8.369262    1[6-(6,6)]
    26       7.127471       7.127471       7.127471    1[6-(6,6)]
    27      10.926403      10.926403      10.926403    1[6-(6,6)]
    28      10.716374      10.716374      10.716374    1[6-(6,6)]
    29      11.965909      11.965909      11.965909    1[6-(6,6)]
    30      13.228024      13.228024      13.228024    1[6-(6,6)]
    31       5.816966       5.816966       5.816966    1[6-(6,6)]
    32      14.148477      14.148477      14.148477    1[6-(6,6)]
    33      14.397224      14.397224      14.397224    1[6-(6,6)]
    34       6.010543       6.010543       6.010543    1[6-(6,6)]
    35       8.732222       8.732222       8.732222    1[6-(6,6)]
    36        7.41397        7.41397        7.41397    1[6-(6,6)]
    37      11.944616      11.944616      11.944616    1[6-(6,6)]
    38      10.659271      10.659271      10.659271    1[6-(6,6)]
    39      11.373566      11.373566      11.373566    1[6-(6,6)]
    40       8.499934       8.499934       8.499934    1[6-(6,6)]
    41       4.968137       4.968137       4.968137    1[6-(6,6)]
    42      11.558425      11.558425      11.558425    1[6-(6,6)]
    43       2.584241       2.584241       2.584241    1[6-(6,6)]
    44       5.133637       5.133637       5.133637    1[6-(6,6)]
    45        4.31965        4.31965        4.31965    1[6-(6,6)]
    46       9.943034       9.943034       9.943034    1[6-(6,6)]
    47       7.744979       7.744979       7.744979    1[6-(6,6)]
    48       6.582554       6.582554       6.582554    1[6-(6,6)]
    49       7.678194       7.678194       7.678194    1[6-(6,6)]
    50       9.890768       9.890768       9.890768    1[6-(6,6)]
    51       3.651815       3.651815       3.651815    1[6-(6,6)]
    52       3.529862       3.529862       3.529862    1[6-(6,6)]
    53      11.966873      11.966873      11.966873    1[6-(6,6)]
    54      10.926402      10.926402      10.926402    1[6-(6,6)]
    55      10.716371      10.716371      10.716371    1[6-(6,6)]
    56      11.965903      11.965903      11.965903    1[6-(6,6)]
    57      13.228018      13.228018      13.228018    1[6-(6,6)]
    58       5.816962       5.816962       5.816962    1[6-(6,6)]
    59       4.469673       4.469673       4.469673    1[6-(6,6)]
    60       4.718425       4.718425       4.718425    1[6-(6,6)]
    61       6.010546       6.010546       6.010546    1[6-(6,6)]
    62       8.732224       8.732224       8.732224    1[6-(6,6)]
    63       7.413971       7.413971       7.413971    1[6-(6,6)]
    64      11.944617      11.944617      11.944617    1[6-(6,6)]
    65      10.659273      10.659273      10.659273    1[6-(6,6)]
    66      11.373569      11.373569      11.373569    1[6-(6,6)]
    67      13.339333      13.339333      13.339333    1[6-(6,6)]
    68      14.646938      14.646938      14.646938    1[6-(6,6)]
    69      12.638587      12.638587      12.638587    1[6-(6,6)]
    70       11.93397       11.93397       11.93397    1[6-(6,6)]
    71       9.384573       9.384573       9.384573    1[6-(6,6)]
    72      10.198561      10.198561      10.198561    1[6-(6,6)]
    73       9.414576       9.414576       9.414576    1[6-(6,6)]
    74      11.612632      11.612632      11.612632    1[6-(6,6)]
    75       3.096255       3.096255       3.096255    1[6-(6,6)]
    76      16.518817      16.518817      16.518817    1[6-(6,6)]
    77      14.306244      14.306244      14.306244    1[6-(6,6)]
    78        10.8664        10.8664        10.8664    1[6-(6,6)]
    79      10.988353      10.988353      10.988353    1[6-(6,6)]
    80      12.230144      12.230144      12.230144    1[6-(6,6)]
    81       8.431212       8.431212       8.431212    1[6-(6,6)]
    82       8.641241       8.641241       8.641241    1[6-(6,6)]
    83       7.391706       7.391706       7.391706    1[6-(6,6)]
    84       6.129591       6.129591       6.129591    1[6-(6,6)]
    85      13.540649      13.540649      13.540649    1[6-(6,6)]
    86       5.209138       5.209138       5.209138    1[6-(6,6)]
    87       4.960391       4.960391       4.960391    1[6-(6,6)]
    88      13.347072      13.347072      13.347072    1[6-(6,6)]
    89      10.625393      10.625393      10.625393    1[6-(6,6)]
    90      11.943645      11.943645      11.943645    1[6-(6,6)]
    91       7.412999       7.412999       7.412999    1[6-(6,6)]
    92       8.698344       8.698344       8.698344    1[6-(6,6)]
    93       7.984049       7.984049       7.984049    1[6-(6,6)]
    94      10.857681      10.857681      10.857681    1[6-(6,6)]
    95      14.389478      14.389478      14.389478    1[6-(6,6)]
    96        7.79919        7.79919        7.79919    1[6-(6,6)]
    97      16.773374      16.773374      16.773374    1[6-(6,6)]
    98      14.223978      14.223978      14.223978    1[6-(6,6)]
    99      15.037965      15.037965      15.037965    1[6-(6,6)]
   100       9.414581       9.414581       9.414581    1[6-(6,6)]
   101      11.612636      11.612636      11.612636    1[6-(6,6)]
   102      12.775061      12.775061      12.775061    1[6-(6,6)]
   103      11.679421      11.679421      11.679421    1[6-(6,6)]
   104       9.466847       9.466847       9.466847    1[6-(6,6)]
   105        15.7058        15.7058        15.7058    1[6-(6,6)]
   106      15.827753      15.827753      15.827753    1[6-(6,6)]
   107       7.390742       7.390742       7.390742    1[6-(6,6)]
   108       8.431213       8.431213       8.431213    1[6-(6,6)]
   109       8.641244       8.641244       8.641244    1[6-(6,6)]
   110       7.391712       7.391712       7.391712    1[6-(6,6)]
   111       6.129597       6.129597       6.129597    1[6-(6,6)]
   112      13.540653      13.540653      13.540653    1[6-(6,6)]
   113      14.887942      14.887942      14.887942    1[6-(6,6)]
   114       14.63919       14.63919       14.63919    1[6-(6,6)]
   115      13.347069      13.347069      13.347069    1[6-(6,6)]
   116      10.625391      10.625391      10.625391    1[6-(6,6)]
   117      11.943644      11.943644      11.943644    1[6-(6,6)]
   118       7.412998       7.412998       7.412998    1[6-(6,6)]
   119       8.698342       8.698342       8.698342    1[6-(6,6)]
   120       7.984046       7.984046       7.984046    1[6-(6,6)]
   121       6.018282       6.018282       6.018282    1[6-(6,6)]
   122       4.710677       4.710677       4.710677    1[6-(6,6)]
   123       7.837897       7.837897       7.837897    6[6-(1,6),6-(1,6),14-(6,6,6)]
   124       7.359765       7.359765       7.359765    6[1-(0),6-(1,6),6-(6,14)]
   125       7.789504       7.789504       7.789504    6[1-(0),6-(1,6),6-(6,6)]
   126       8.764159       8.764159       8.764159    6[6-(1,6),6-(1,6),6-(8,8)]
   127        9.28875        9.28875        9.28875    6[1-(0),6-(1,6),6-(6,6)]
   128       8.809649       8.809649       8.809649    6[1-(0),6-(1,6),6-(6,14)]
   129       9.174541       9.174541       9.174541    6[6-(6,6),8-(30),8-(30)]
   130      10.166619      10.166619      10.166619    6[6-(1,6),6-(1,6),14-(6,6,6)]
   131       9.485232       9.485232       9.485232    6[1-(0),6-(1,6),6-(6,14)]
   132       8.177626       8.177626       8.177626    6[1-(0),6-(1,6),6-(1,6)]
   133       7.492367       7.492367       7.492367    6[1-(0),6-(1,6),6-(1,6)]
   134       3.305316       3.305316       3.305316    6[1-(0),6-(1,6),6-(1,6)]
   135       4.614857       4.614857       4.614857    6[1-(0),6-(1,6),6-(6,14)]
   136       7.093597       7.093597       7.093597    6[6-(1,6),6-(1,6),14-(6,6,6)]
   137       7.890162       7.890162       7.890162    6[1-(0),6-(1,6),6-(6,14)]
   138       7.878547       7.878547       7.878547    6[1-(0),6-(1,6),6-(1,6)]
   139       7.167154       7.167154       7.167154    6[1-(0),6-(1,6),6-(1,6)]
   140      11.335817      11.335817      11.335817    6[1-(0),6-(1,6),6-(1,6)]
   141      11.254515      11.254515      11.254515    6[1-(0),6-(1,6),6-(6,14)]
   142      12.917334      12.917334      12.917334    6[6-(1,6),6-(1,6),14-(6,6,6)]
   143      12.674397      12.674397      12.674397    6[1-(0),6-(1,6),6-(6,14)]
   144       13.43999       13.43999       13.43999    6[1-(0),6-(1,6),6-(6,6)]
   145      14.502721      14.502721      14.502721    6[6-(1,6),6-(1,6),6-(8,8)]
   146      14.765017      14.765017      14.765017    6[1-(0),6-(1,6),6-(6,6)]
   147      13.970387      13.970387      13.970387    6[1-(0),6-(1,6),6-(6,14)]
   148       5.745343       5.745343       5.745343    6[6-(6,6),8-(0),8-(30)]
   149       5.921499       5.921499       5.921499    6[6-(1,6),6-(1,6),14-(6,6,6)]
   150       5.539186       5.539186       5.539186    6[1-(0),6-(1,6),6-(6,14)]
   151       6.311554       6.311554       6.311554    6[1-(0),6-(1,6),6-(6,6)]
   152       7.506886       7.506886       7.506886    6[6-(1,6),6-(1,6),6-(8,8)]
   153       7.913396       7.913396       7.913396    6[1-(0),6-(1,6),6-(6,6)]
   154       7.124574       7.124574       7.124574    6[1-(0),6-(1,6),6-(6,14)]
   155       8.362491       8.362491       8.362491    6[6-(6,6),8-(30),8-(30)]
   156      13.434184      13.434184      13.434184    6[6-(1,6),6-(1,6),14-(6,6,6)]
   157      12.242723      12.242723      12.242723    6[1-(0),6-(1,6),6-(6,14)]
   158      11.473258      11.473258      11.473258    6[1-(0),6-(1,6),6-(1,6)]
   159      11.888479      11.888479      11.888479    6[1-(0),6-(1,6),6-(1,6)]
   160      13.060582      13.060582      13.060582    6[1-(0),6-(1,6),6-(1,6)]
   161        4.15415        4.15415        4.15415    6[1-(0),6-(1,6),6-(6,14)]
   162       2.998495       2.998495       2.998495    6[6-(1,6),6-(1,6),14-(6,6,6)]
   163       2.520362       2.520362       2.520362    6[1-(0),6-(1,6),6-(6,14)]
   164         2.9501         2.9501         2.9501    6[1-(0),6-(1,6),6-(6,6)]
   165       3.924755       3.924755       3.924755    6[6-(1,6),6-(1,6),6-(8,8)]
   166       4.449346       4.449346       4.449346    6[1-(0),6-(1,6),6-(6,6)]
   167       3.970246       3.970246       3.970246    6[1-(0),6-(1,6),6-(6,14)]
   168       4.335135       4.335135       4.335135    6[6-(6,6),8-(30),8-(30)]
   169      10.166614      10.166614      10.166614    6[6-(1,6),6-(1,6),14-(6,6,6)]
   170       9.485227       9.485227       9.485227    6[1-(0),6-(1,6),6-(6,14)]
   171       8.177621       8.177621       8.177621    6[1-(0),6-(1,6),6-(1,6)]
   172       7.492361       7.492361       7.492361    6[1-(0),6-(1,6),6-(1,6)]
   173       8.144712       8.144712       8.144712    6[1-(0),6-(1,6),6-(1,6)]
   174       9.454254       9.454254       9.454254    6[1-(0),6-(1,6),6-(6,14)]
   175      11.932996      11.932996      11.932996    6[6-(1,6),6-(1,6),14-(6,6,6)]
   176       3.050761       3.050761       3.050761    6[1-(0),6-(1,6),6-(6,14)]
   177      12.717947      12.717947      12.717947    6[1-(0),6-(1,6),6-(1,6)]
   178      12.006556      12.006556      12.006556    6[1-(0),6-(1,6),6-(1,6)]
   179      11.335815      11.335815      11.335815    6[1-(0),6-(1,6),6-(1,6)]
   180      11.254513      11.254513      11.254513    6[1-(0),6-(1,6),6-(6,14)]
   181      12.917329      12.917329      12.917329    6[6-(1,6),6-(1,6),14-(6,6,6)]
   182      12.674391      12.674391      12.674391    6[1-(0),6-(1,6),6-(6,14)]
   183       3.761184       3.761184       3.761184    6[1-(0),6-(1,6),6-(6,6)]
   184       4.823917       4.823917       4.823917    6[6-(1,6),6-(1,6),6-(8,8)]
   185       5.086213       5.086213       5.086213    6[1-(0),6-(1,6),6-(6,6)]
   186       4.291583       4.291583       4.291583    6[1-(0),6-(1,6),6-(6,14)]
   187       5.745339       5.745339       5.745339    6[6-(6,6),8-(0),8-(30)]
   188         5.9215         5.9215         5.9215    6[6-(1,6),6-(1,6),14-(6,6,6)]
   189       5.539188       5.539188       5.539188    6[1-(0),6-(1,6),6-(6,14)]
   190       6.311556       6.311556       6.311556    6[1-(0),6-(1,6),6-(6,6)]
   191       7.506888       7.506888       7.506888    6[6-(1,6),6-(1,6),6-(8,8)]
   192       7.913398       7.913398       7.913398    6[1-(0),6-(1,6),6-(6,6)]
   193       7.124575       7.124575       7.124575    6[1-(0),6-(1,6),6-(6,14)]
   194       8.362495       8.362495       8.362495    6[6-(6,6),8-(30),8-(30)]
   195      13.434185      13.434185      13.434185    6[6-(1,6),6-(1,6),14-(6,6,6)]
   196      12.242724      12.242724      12.242724    6[1-(0),6-(1,6),6-(6,14)]
   197       11.47326       11.47326       11.47326    6[1-(0),6-(1,6),6-(1,6)]
   198      11.888481      11.888481      11.888481    6[1-(0),6-(1,6),6-(1,6)]
   199      13.060583      13.060583      13.060583    6[1-(0),6-(1,6),6-(1,6)]
   200      13.832951      13.832951      13.832951    6[1-(0),6-(1,6),6-(6,14)]
   201      11.519718      11.519718      11.519718    6[6-(1,6),6-(1,6),14-(6,6,6)]
   202       11.99785       11.99785       11.99785    6[1-(0),6-(1,6),6-(6,14)]
   203      11.568111      11.568111      11.568111    6[1-(0),6-(1,6),6-(6,6)]
   204      10.593456      10.593456      10.593456    6[6-(1,6),6-(1,6),6-(8,8)]
   205      10.068865      10.068865      10.068865    6[1-(0),6-(1,6),6-(6,6)]
   206      10.547966      10.547966      10.547966    6[1-(0),6-(1,6),6-(6,14)]
   207      10.183074      10.183074      10.183074    6[6-(6,6),8-(30),8-(30)]
   208       9.190996       9.190996       9.190996    6[6-(1,6),6-(1,6),14-(6,6,6)]
   209       9.872383       9.872383       9.872383    6[1-(0),6-(1,6),6-(6,14)]
   210      11.179989      11.179989      11.179989    6[1-(0),6-(1,6),6-(1,6)]
   211      11.865248      11.865248      11.865248    6[1-(0),6-(1,6),6-(1,6)]
   212      16.052299      16.052299      16.052299    6[1-(0),6-(1,6),6-(1,6)]
   213      14.742758      14.742758      14.742758    6[1-(0),6-(1,6),6-(6,14)]
   214      12.264018      12.264018      12.264018    6[6-(1,6),6-(1,6),14-(6,6,6)]
   215      11.467453      11.467453      11.467453    6[1-(0),6-(1,6),6-(6,14)]
   216      11.479068      11.479068      11.479068    6[1-(0),6-(1,6),6-(1,6)]
   217      12.190461      12.190461      12.190461    6[1-(0),6-(1,6),6-(1,6)]
   218       8.021798       8.021798       8.021798    6[1-(0),6-(1,6),6-(1,6)]
   219         8.1031         8.1031         8.1031    6[1-(0),6-(1,6),6-(6,14)]
   220       6.440281       6.440281       6.440281    6[6-(1,6),6-(1,6),14-(6,6,6)]
   221       6.683218       6.683218       6.683218    6[1-(0),6-(1,6),6-(6,14)]
   222       5.917625       5.917625       5.917625    6[1-(0),6-(1,6),6-(6,6)]
   223       4.854894       4.854894       4.854894    6[6-(1,6),6-(1,6),6-(8,8)]
   224       4.592598       4.592598       4.592598    6[1-(0),6-(1,6),6-(6,6)]
   225       5.387228       5.387228       5.387228    6[1-(0),6-(1,6),6-(6,14)]
   226      13.612272      13.612272      13.612272    6[6-(6,6),8-(0),8-(30)]
   227      13.436116      13.436116      13.436116    6[6-(1,6),6-(1,6),14-(6,6,6)]
   228      13.818429      13.818429      13.818429    6[1-(0),6-(1,6),6-(6,14)]
   229      13.046061      13.046061      13.046061    6[1-(0),6-(1,6),6-(6,6)]
   230      11.850729      11.850729      11.850729    6[6-(1,6),6-(1,6),6-(8,8)]
   231      11.444219      11.444219      11.444219    6[1-(0),6-(1,6),6-(6,6)]
   232      12.233041      12.233041      12.233041    6[1-(0),6-(1,6),6-(6,14)]
   233      10.995124      10.995124      10.995124    6[6-(6,6),8-(30),8-(30)]
   234       5.923431       5.923431       5.923431    6[6-(1,6),6-(1,6),14-(6,6,6)]
   235       7.114892       7.114892       7.114892    6[1-(0),6-(1,6),6-(6,14)]
   236       7.884357       7.884357       7.884357    6[1-(0),6-(1,6),6-(1,6)]
   237       7.469136       7.469136       7.469136    6[1-(0),6-(1,6),6-(1,6)]
   238       6.297033       6.297033       6.297033    6[1-(0),6-(1,6),6-(1,6)]
   239      15.203465      15.203465      15.203465    6[1-(0),6-(1,6),6-(6,14)]
   240       16.35912       16.35912       16.35912    6[6-(1,6),6-(1,6),14-(6,6,6)]
   241      16.837253      16.837253      16.837253    6[1-(0),6-(1,6),6-(6,14)]
   242      16.407515      16.407515      16.407515    6[1-(0),6-(1,6),6-(6,6)]
   243       15.43286       15.43286       15.43286    6[6-(1,6),6-(1,6),6-(8,8)]
   244      14.908269      14.908269      14.908269    6[1-(0),6-(1,6),6-(6,6)]
   245      15.387369      15.387369      15.387369    6[1-(0),6-(1,6),6-(6,14)]
   246       15.02248       15.02248       15.02248    6[6-(6,6),8-(30),8-(30)]
   247       9.191001       9.191001       9.191001    6[6-(1,6),6-(1,6),14-(6,6,6)]
   248       9.872388       9.872388       9.872388    6[1-(0),6-(1,6),6-(6,14)]
   249      11.179994      11.179994      11.179994    6[1-(0),6-(1,6),6-(1,6)]
   250      11.865254      11.865254      11.865254    6[1-(0),6-(1,6),6-(1,6)]
   251      11.212903      11.212903      11.212903    6[1-(0),6-(1,6),6-(1,6)]
   252       9.903361       9.903361       9.903361    6[1-(0),6-(1,6),6-(6,14)]
   253       7.424619       7.424619       7.424619    6[6-(1,6),6-(1,6),14-(6,6,6)]
   254      16.306854      16.306854      16.306854    6[1-(0),6-(1,6),6-(6,14)]
   255       6.639668       6.639668       6.639668    6[1-(0),6-(1,6),6-(1,6)]
   256       7.351059       7.351059       7.351059    6[1-(0),6-(1,6),6-(1,6)]
   257         8.0218         8.0218         8.0218    6[1-(0),6-(1,6),6-(1,6)]
   258       8.103102       8.103102       8.103102    6[1-(0),6-(1,6),6-(6,14)]
   259       6.440286       6.440286       6.440286    6[6-(1,6),6-(1,6),14-(6,6,6)]
   260       6.683224       6.683224       6.683224    6[1-(0),6-(1,6),6-(6,14)]
   261      15.596431      15.596431      15.596431    6[1-(0),6-(1,6),6-(6,6)]
   262      14.533698      14.533698      14.533698    6[6-(1,6),6-(1,6),6-(8,8)]
   263      14.271402      14.271402      14.271402    6[1-(0),6-(1,6),6-(6,6)]
   264      15.066032      15.066032      15.066032    6[1-(0),6-(1,6),6-(6,14)]
   265      13.612276      13.612276      13.612276    6[6-(6,6),8-(0),8-(30)]
   266      13.436115      13.436115      13.436115    6[6-(1,6),6-(1,6),14-(6,6,6)]
   267      13.818427      13.818427      13.818427    6[1-(0),6-(1,6),6-(6,14)]
   268      13.046059      13.046059      13.046059    6[1-(0),6-(1,6),6-(6,6)]
   269      11.850727      11.850727      11.850727    6[6-(1,6),6-(1,6),6-(8,8)]
   270      11.444217      11.444217      11.444217    6[1-(0),6-(1,6),6-(6,6)]
   271       12.23304       12.23304       12.23304    6[1-(0),6-(1,6),6-(6,14)]
   272       10.99512       10.99512       10.99512    6[6-(6,6),8-(30),8-(30)]
   273        5.92343        5.92343        5.92343    6[6-(1,6),6-(1,6),14-(6,6,6)]
   274       7.114891       7.114891       7.114891    6[1-(0),6-(1,6),6-(6,14)]
   275       7.884355       7.884355       7.884355    6[1-(0),6-(1,6),6-(1,6)]
   276       7.469134       7.469134       7.469134    6[1-(0),6-(1,6),6-(1,6)]
   277       6.297032       6.297032       6.297032    6[1-(0),6-(1,6),6-(1,6)]
   278       5.524664       5.524664       5.524664    6[1-(0),6-(1,6),6-(6,14)]
   279       8.427338       8.427338       8.427338    8[6-(6,8),30-(8,8,8)]
   280      10.201462      10.201462      10.201462    8[6-(6,8),30-(8,8,8)]
   281       6.931964       6.931964       6.931964    8[6-(6,8),30-(8,8,8)]
   282       5.359159       5.359159       5.359159    8[6-(6,8)]
   283      10.585711      10.585711      10.585711    8[30-(8,8,8),30-(8,8,8),30-(8,8,8)]
   284       9.490071       9.490071       9.490071    8[6-(6,8),30-(8,8,8)]
   285       7.941463       7.941463       7.941463    8[6-(6,8),30-(8,8,8)]
   286       3.587932       3.587932       3.587932    8[6-(6,8),30-(8,8,8)]
   287       5.362056       5.362056       5.362056    8[6-(6,8),30-(8,8,8)]
   288        6.93196        6.93196        6.93196    8[6-(6,8),30-(8,8,8)]
   289       5.359154       5.359154       5.359154    8[6-(6,8)]
   290       5.746304       5.746304       5.746304    8[30-(8,8,8),30-(8,8,8),30-(8,8,8)]
   291       9.490075       9.490075       9.490075    8[6-(6,8),30-(8,8,8)]
   292       7.941467       7.941467       7.941467    8[6-(6,8),30-(8,8,8)]
   293      10.930277      10.930277      10.930277    8[6-(6,8),30-(8,8,8)]
   294       9.156153       9.156153       9.156153    8[6-(6,8),30-(8,8,8)]
   295      12.425651      12.425651      12.425651    8[6-(6,8),30-(8,8,8)]
   296       4.319656       4.319656       4.319656    8[6-(6,8)]
   297       8.771904       8.771904       8.771904    8[30-(8,8,8),30-(8,8,8),30-(8,8,8)]
   298       9.867544       9.867544       9.867544    8[6-(6,8),30-(8,8,8)]
   299      11.416152      11.416152      11.416152    8[6-(6,8),30-(8,8,8)]
   300      15.769683      15.769683      15.769683    8[6-(6,8),30-(8,8,8)]
   301      13.995559      13.995559      13.995559    8[6-(6,8),30-(8,8,8)]
   302      12.425655      12.425655      12.425655    8[6-(6,8),30-(8,8,8)]
   303      13.998461      13.998461      13.998461    8[6-(6,8)]
   304      13.611311      13.611311      13.611311    8[30-(8,8,8),30-(8,8,8),30-(8,8,8)]
   305        9.86754        9.86754        9.86754    8[6-(6,8),30-(8,8,8)]
   306      11.416148      11.416148      11.416148    8[6-(6,8),30-(8,8,8)]
