# Supplementary material for: A collection of forcefield precursors for metal–organic frameworks
Source: RSC Adv. 2019 Nov 13;9(63):36492–507. doi: 10.1039/c9ra07327b (PMC9075174; doi:10.1039/c9ra07327b)
Supplement: RA-009-C9RA07327B-s2907 [file RA-009-C9RA07327B-s2907.txt]

XOVPIH_clean

9.227500    0.000000    0.000000
4.611281    8.614437    0.000000
1.027312    4.033383    9.856219

     1       7.882248       7.882248       7.882248    58[8-(6),8-(6),8-(6),8-(6),8-(6),8-(6,58),8-(6,58)]
     2       6.983845       6.983845       6.983845    58[8-(6),8-(6),8-(6),8-(6),8-(6),8-(6,58),8-(6,58)]
     3       3.140921       3.140921       3.140921    1[6-(1,6,6)]
     4       3.019533       3.019533       3.019533    1[6-(1,6,6)]
     5      10.085557      10.085557      10.085557    1[6-(1,6,6)]
     6       9.878861       9.878861       9.878861    1[6-(1,6,6)]
     7       2.219473       2.219473       2.219473    1[6-(1,6,6)]
     8       1.943881       1.943881       1.943881    1[6-(1,6,6)]
     9       8.898467       8.898467       8.898467    1[6-(1,6,6)]
    10       5.192831       5.192831       5.192831    1[6-(1,6,6)]
    11       4.158126       4.158126       4.158126    1[6-(1,6,6)]
    12       5.178479       5.178479       5.178479    1[6-(1,6,6)]
    13      10.124847      10.124847      10.124847    1[6-(1,6,6)]
    14       6.472793       6.472793       6.472793    1[6-(1,6,6)]
    15      11.725172      11.725172      11.725172    1[6-(1,6,6)]
    16       11.84656       11.84656       11.84656    1[6-(1,6,6)]
    17       4.780536       4.780536       4.780536    1[6-(1,6,6)]
    18       4.987232       4.987232       4.987232    1[6-(1,6,6)]
    19       12.64662       12.64662       12.64662    1[6-(1,6,6)]
    20      12.922212      12.922212      12.922212    1[6-(1,6,6)]
    21       5.967626       5.967626       5.967626    1[6-(1,6,6)]
    22       9.673262       9.673262       9.673262    1[6-(1,6,6)]
    23      10.707967      10.707967      10.707967    1[6-(1,6,6)]
    24       9.687614       9.687614       9.687614    1[6-(1,6,6)]
    25       4.741246       4.741246       4.741246    1[6-(1,6,6)]
    26         8.3933         8.3933         8.3933    1[6-(1,6,6)]
    27      11.588175      11.588175      11.588175    6[6-(1,1,6),8-(58),8-(58)]
    28       2.564075       2.564075       2.564075    6[1-(0),1-(0),6-(1,1,6),6-(8,8)]
    29      10.497618      10.497618      10.497618    6[1-(0),1-(0),6-(1,1,6),6-(1,1,6)]
    30       1.559043       1.559043       1.559043    6[1-(0),1-(0),6-(1,1,6),6-(1,1,6)]
    31       9.558793       9.558793       9.558793    6[1-(0),1-(0),6-(1,1,6),6-(8,8)]
    32       8.934296       8.934296       8.934296    6[6-(1,1,6),8-(58),8-(58)]
    33       5.916682       5.916682       5.916682    6[6-(1,1,6),8-(58),8-(58,58)]
    34        5.09154        5.09154        5.09154    6[1-(0),1-(0),6-(1,1,6),6-(8,8)]
    35      10.161545      10.161545      10.161545    6[1-(0),1-(0),6-(1,1,6),6-(1,1,6)]
    36       3.277918       3.277918       3.277918    6[6-(1,1,6),8-(58),8-(58)]
    37      12.302018      12.302018      12.302018    6[1-(0),1-(0),6-(1,1,6),6-(8,8)]
    38       4.368475       4.368475       4.368475    6[1-(0),1-(0),6-(1,1,6),6-(1,1,6)]
    39       13.30705       13.30705       13.30705    6[1-(0),1-(0),6-(1,1,6),6-(1,1,6)]
    40         5.3073         5.3073         5.3073    6[1-(0),1-(0),6-(1,1,6),6-(8,8)]
    41       5.931797       5.931797       5.931797    6[6-(1,1,6),8-(58),8-(58)]
    42       8.949411       8.949411       8.949411    6[6-(1,1,6),8-(58),8-(58,58)]
    43       9.774553       9.774553       9.774553    6[1-(0),1-(0),6-(1,1,6),6-(8,8)]
    44       4.704548       4.704548       4.704548    6[1-(0),1-(0),6-(1,1,6),6-(1,1,6)]
    45      12.219097      12.219097      12.219097    8[6-(6,8),58-(8,8,8,8,8,8)]
    46      10.856588      10.856588      10.856588    8[6-(6,8),58-(8,8,8,8,8,8)]
    47       7.714964       7.714964       7.714964    8[6-(6,8),58-(8,8,8,8,8,8)]
    48       0.420261       0.420261       0.420261    8[6-(6,8),58-(8,8,8,8,8,8)]
    49       7.147197       7.147197       7.147197    8[6-(6,8),58-(8,8,8,8,8,8)]
    50        5.41843        5.41843        5.41843    8[6-(6,8),58-(8,8,8,8,8,8),58-(8,8,8,8,8,8)]
    51       2.646996       2.646996       2.646996    8[6-(6,8),58-(8,8,8,8,8,8)]
    52       4.009505       4.009505       4.009505    8[6-(6,8),58-(8,8,8,8,8,8)]
    53       7.151129       7.151129       7.151129    8[6-(6,8),58-(8,8,8,8,8,8)]
    54      14.445832      14.445832      14.445832    8[6-(6,8),58-(8,8,8,8,8,8)]
    55       7.718896       7.718896       7.718896    8[6-(6,8),58-(8,8,8,8,8,8)]
    56       9.447663       9.447663       9.447663    8[6-(6,8),58-(8,8,8,8,8,8),58-(8,8,8,8,8,8)]
