# Supplementary material for: A collection of forcefield precursors for metal–organic frameworks
Source: RSC Adv. 2019 Nov 13;9(63):36492–507. doi: 10.1039/c9ra07327b (PMC9075174; doi:10.1039/c9ra07327b)
Supplement: RA-009-C9RA07327B-s2908 [file RA-009-C9RA07327B-s2908.txt]

XOVPON_clean

8.684200    0.000000    0.000000
0.690057    9.918023    0.000000
4.041773    2.828236    10.645583

     1       8.873218       8.873218       8.873218    58[8-(6),8-(6),8-(6),8-(6),8-(6,58),8-(6,58),8-(6,58),8-(6,58)]
     2       4.542812       4.542812       4.542812    58[8-(6),8-(6),8-(6),8-(6),8-(6,58),8-(6,58),8-(6,58),8-(6,58)]
     3       5.485833       5.485833       5.485833    1[6-(1,6,6)]
     4       5.705092       5.705092       5.705092    1[6-(1,6,6)]
     5       7.490501       7.490501       7.490501    1[6-(1,6,6)]
     6         7.4728         7.4728         7.4728    1[6-(1,6,6)]
     7       1.441025       1.441025       1.441025    1[6-(1,6,6)]
     8       1.322617       1.322617       1.322617    1[6-(1,6,6)]
     9       3.337794       3.337794       3.337794    1[6-(1,6,6)]
    10       3.234637       3.234637       3.234637    1[6-(1,6,6)]
    11      11.517628      11.517628      11.517628    1[6-(1,6,6)]
    12       2.769158       2.769158       2.769158    1[6-(1,6,6)]
    13       10.15571       10.15571       10.15571    1[6-(1,6,6)]
    14       9.353935       9.353935       9.353935    1[6-(1,6,6)]
    15       7.930197       7.930197       7.930197    1[6-(1,6,6)]
    16       7.710938       7.710938       7.710938    1[6-(1,6,6)]
    17       5.925529       5.925529       5.925529    1[6-(1,6,6)]
    18        5.94323        5.94323        5.94323    1[6-(1,6,6)]
    19      11.975005      11.975005      11.975005    1[6-(1,6,6)]
    20      12.093413      12.093413      12.093413    1[6-(1,6,6)]
    21      10.078236      10.078236      10.078236    1[6-(1,6,6)]
    22      10.181393      10.181393      10.181393    1[6-(1,6,6)]
    23       1.898402       1.898402       1.898402    1[6-(1,6,6)]
    24      10.646872      10.646872      10.646872    1[6-(1,6,6)]
    25        3.26032        3.26032        3.26032    1[6-(1,6,6)]
    26       4.062095       4.062095       4.062095    1[6-(1,6,6)]
    27       7.020215       7.020215       7.020215    6[6-(1,1,6),8-(58),8-(58,58)]
    28       6.161132       6.161132       6.161132    6[1-(0),1-(0),6-(1,1,6),6-(8,8)]
    29       6.910012       6.910012       6.910012    6[1-(0),1-(0),6-(1,1,6),6-(1,1,6)]
    30       1.950493       1.950493       1.950493    6[1-(0),1-(0),6-(1,1,6),6-(1,1,6)]
    31        2.71102        2.71102        2.71102    6[1-(0),1-(0),6-(1,1,6),6-(8,8)]
    32       1.940783       1.940783       1.940783    6[6-(1,1,6),8-(58),8-(58,58)]
    33      11.393296      11.393296      11.393296    6[1-(0),1-(0),6-(1,1,6),6-(1,1,6)]
    34       9.409214       9.409214       9.409214    6[1-(0),1-(0),6-(1,1,6),6-(8,8)]
    35       9.149595       9.149595       9.149595    6[6-(1,1,6),8-(58),8-(58)]
    36       6.395815       6.395815       6.395815    6[6-(1,1,6),8-(58),8-(58,58)]
    37       7.254898       7.254898       7.254898    6[1-(0),1-(0),6-(1,1,6),6-(8,8)]
    38       6.506018       6.506018       6.506018    6[1-(0),1-(0),6-(1,1,6),6-(1,1,6)]
    39      11.465537      11.465537      11.465537    6[1-(0),1-(0),6-(1,1,6),6-(1,1,6)]
    40       10.70501       10.70501       10.70501    6[1-(0),1-(0),6-(1,1,6),6-(8,8)]
    41      11.475247      11.475247      11.475247    6[6-(1,1,6),8-(58),8-(58,58)]
    42       2.022734       2.022734       2.022734    6[1-(0),1-(0),6-(1,1,6),6-(1,1,6)]
    43       4.006816       4.006816       4.006816    6[1-(0),1-(0),6-(1,1,6),6-(8,8)]
    44       4.266435       4.266435       4.266435    6[6-(1,1,6),8-(58),8-(58)]
    45       6.537922       6.537922       6.537922    8[6-(6,8),58-(8,8,8,8,8,8,8),58-(8,8,8,8,8,8,8)]
    46       8.282977       8.282977       8.282977    8[6-(6,8),58-(8,8,8,8,8,8,8)]
    47       9.372578       9.372578       9.372578    8[6-(6,8),58-(8,8,8,8,8,8,8)]
    48       2.463637       2.463637       2.463637    8[6-(6,8),58-(8,8,8,8,8,8,8),58-(8,8,8,8,8,8,8)]
    49      10.084394      10.084394      10.084394    8[6-(6,8),58-(8,8,8,8,8,8,8)]
    50       7.992862       7.992862       7.992862    8[6-(6,8),58-(8,8,8,8,8,8,8)]
    51       6.878108       6.878108       6.878108    8[6-(6,8),58-(8,8,8,8,8,8,8),58-(8,8,8,8,8,8,8)]
    52       5.133053       5.133053       5.133053    8[6-(6,8),58-(8,8,8,8,8,8,8)]
    53       4.043452       4.043452       4.043452    8[6-(6,8),58-(8,8,8,8,8,8,8)]
    54      10.952393      10.952393      10.952393    8[6-(6,8),58-(8,8,8,8,8,8,8),58-(8,8,8,8,8,8,8)]
    55       3.331636       3.331636       3.331636    8[6-(6,8),58-(8,8,8,8,8,8,8)]
    56       5.423168       5.423168       5.423168    8[6-(6,8),58-(8,8,8,8,8,8,8)]
