# Supplementary material for: A collection of forcefield precursors for metal–organic frameworks
Source: RSC Adv. 2019 Nov 13;9(63):36492–507. doi: 10.1039/c9ra07327b (PMC9075174; doi:10.1039/c9ra07327b)
Supplement: RA-009-C9RA07327B-s2909 [file RA-009-C9RA07327B-s2909.txt]

XOVVEK_clean

9.758000    0.000000    0.000000
-4.621713    10.954993    0.000000
-2.398772    -2.607904    14.801795

     1      -4.686122      -4.686122      -4.686122    30[7-(6,6),7-(6,6),7-(6,7),8-(6)]
     2       0.284713       0.284713       0.284713    30[7-(6,6),7-(6,7),7-(6,7),8-(6)]
     3      -4.683045      -4.683045      -4.683045    30[7-(6,7),7-(6,7),8-(6),8-(6)]
     4       7.423637       7.423637       7.423637    30[7-(6,6),7-(6,6),7-(6,7),8-(6)]
     5       2.452802       2.452802       2.452802    30[7-(6,6),7-(6,7),7-(6,7),8-(6)]
     6        7.42056        7.42056        7.42056    30[7-(6,7),7-(6,7),8-(6),8-(6)]
     7          4.879          4.879          4.879    30[7-(6,7),7-(6,7),8-(6),8-(6)]
     8       2.586018       2.586018       2.586018    1[6-(7,7)]
     9       2.872782       2.872782       2.872782    1[6-(7,7)]
    10       3.183061       3.183061       3.183061    1[6-(7,7)]
    11       5.190535       5.190535       5.190535    1[6-(7,7)]
    12      -1.811506      -1.811506      -1.811506    1[6-(7,7)]
    13       0.424993       0.424993       0.424993    1[6-(7,7)]
    14       5.072924       5.072924       5.072924    1[6-(6,6)]
    15       1.385236       1.385236       1.385236    1[6-(6,6)]
    16       0.717464       0.717464       0.717464    1[6-(6,6)]
    17       2.298094       2.298094       2.298094    1[6-(6,6)]
    18      -0.065392      -0.065392      -0.065392    1[6-(6,6)]
    19       3.503839       3.503839       3.503839    1[6-(6,6)]
    20       4.008353       4.008353       4.008353    1[6-(6,6)]
    21       2.502425       2.502425       2.502425    1[6-(6,6)]
    22       0.151497       0.151497       0.151497    1[6-(7,7)]
    23      -0.135267      -0.135267      -0.135267    1[6-(7,7)]
    24      -0.445546      -0.445546      -0.445546    1[6-(7,7)]
    25       -2.45302       -2.45302       -2.45302    1[6-(7,7)]
    26       4.549021       4.549021       4.549021    1[6-(7,7)]
    27       2.312522       2.312522       2.312522    1[6-(7,7)]
    28      -2.335409      -2.335409      -2.335409    1[6-(6,6)]
    29       1.352279       1.352279       1.352279    1[6-(6,6)]
    30       2.020051       2.020051       2.020051    1[6-(6,6)]
    31       0.439421       0.439421       0.439421    1[6-(6,6)]
    32       2.802907       2.802907       2.802907    1[6-(6,6)]
    33      -0.766324      -0.766324      -0.766324    1[6-(6,6)]
    34      -1.270838      -1.270838      -1.270838    1[6-(6,6)]
    35        0.23509        0.23509        0.23509    1[6-(6,6)]
    36      -2.407823      -2.407823      -2.407823    6[1-(0),7-(6,30),7-(7,30)]
    37      -3.743798      -3.743798      -3.743798    6[1-(0),7-(6,30),7-(7,30)]
    38        2.76836        2.76836        2.76836    6[1-(0),7-(6,30),7-(7,30)]
    39       5.977792       5.977792       5.977792    6[1-(0),7-(6,30),7-(7,30)]
    40      -2.167651      -2.167651      -2.167651    6[1-(0),7-(6,30),7-(7,30)]
    41       1.159845       1.159845       1.159845    6[1-(0),7-(6,30),7-(7,30)]
    42       4.848448       4.848448       4.848448    6[6-(6,6),8-(30),8-(30)]
    43       3.761809       3.761809       3.761809    6[6-(6,6),8-(0),8-(30)]
    44       3.844092       3.844092       3.844092    6[6-(1,6),6-(1,6),6-(8,8)]
    45       4.210434       4.210434       4.210434    6[1-(0),6-(6,6),6-(6,6)]
    46        3.31525        3.31525        3.31525    6[6-(1,6),6-(1,6),6-(8,8)]
    47       1.996384       1.996384       1.996384    6[1-(0),6-(1,6),6-(6,6)]
    48        1.59734        1.59734        1.59734    6[1-(0),6-(1,6),6-(1,6)]
    49       2.541527       2.541527       2.541527    6[1-(0),6-(1,6),6-(6,6)]
    50       0.059537       0.059537       0.059537    6[6-(6,6),8-(0),8-(30)]
    51       1.416607       1.416607       1.416607    6[6-(6,6),8-(0),8-(30)]
    52       1.048133       1.048133       1.048133    6[6-(1,6),6-(1,6),6-(8,8)]
    53       0.763637       0.763637       0.763637    6[1-(0),6-(6,6),6-(6,6)]
    54       1.691419       1.691419       1.691419    6[6-(1,6),6-(1,6),6-(8,8)]
    55        2.89119        2.89119        2.89119    6[1-(0),6-(1,6),6-(6,6)]
    56       3.194035       3.194035       3.194035    6[1-(0),6-(1,6),6-(1,6)]
    57       2.290791       2.290791       2.290791    6[1-(0),6-(1,6),6-(6,6)]
    58       5.145338       5.145338       5.145338    6[1-(0),7-(6,30),7-(7,30)]
    59       6.481313       6.481313       6.481313    6[1-(0),7-(6,30),7-(7,30)]
    60      -0.030845      -0.030845      -0.030845    6[1-(0),7-(6,30),7-(7,30)]
    61      -3.240277      -3.240277      -3.240277    6[1-(0),7-(6,30),7-(7,30)]
    62       4.905166       4.905166       4.905166    6[1-(0),7-(6,30),7-(7,30)]
    63        1.57767        1.57767        1.57767    6[1-(0),7-(6,30),7-(7,30)]
    64      -2.110933      -2.110933      -2.110933    6[6-(6,6),8-(30),8-(30)]
    65      -1.024294      -1.024294      -1.024294    6[6-(6,6),8-(0),8-(30)]
    66      -1.106577      -1.106577      -1.106577    6[6-(1,6),6-(1,6),6-(8,8)]
    67      -1.472919      -1.472919      -1.472919    6[1-(0),6-(6,6),6-(6,6)]
    68      -0.577735      -0.577735      -0.577735    6[6-(1,6),6-(1,6),6-(8,8)]
    69       0.741131       0.741131       0.741131    6[1-(0),6-(1,6),6-(6,6)]
    70       1.140175       1.140175       1.140175    6[1-(0),6-(1,6),6-(1,6)]
    71       0.195988       0.195988       0.195988    6[1-(0),6-(1,6),6-(6,6)]
    72       2.677978       2.677978       2.677978    6[6-(6,6),8-(0),8-(30)]
    73       1.320908       1.320908       1.320908    6[6-(6,6),8-(0),8-(30)]
    74       1.689382       1.689382       1.689382    6[6-(1,6),6-(1,6),6-(8,8)]
    75       1.973878       1.973878       1.973878    6[1-(0),6-(6,6),6-(6,6)]
    76       1.046096       1.046096       1.046096    6[6-(1,6),6-(1,6),6-(8,8)]
    77      -0.153675      -0.153675      -0.153675    6[1-(0),6-(1,6),6-(6,6)]
    78       -0.45652       -0.45652       -0.45652    6[1-(0),6-(1,6),6-(1,6)]
    79       0.446724       0.446724       0.446724    6[1-(0),6-(1,6),6-(6,6)]
    80      -1.795982      -1.795982      -1.795982    7[6-(1,7),7-(6,30),30-(7,8,8)]
    81       -5.08274       -5.08274       -5.08274    7[6-(1,7),7-(6,30),30-(7,8,8)]
    82      -3.620377      -3.620377      -3.620377    7[6-(1,7),6-(1,7),30-(7,7,8)]
    83       3.360018       3.360018       3.360018    7[6-(1,7),7-(6,30),30-(7,7,8)]
    84       7.046125       7.046125       7.046125    7[6-(1,7),7-(6,30),30-(7,8,8)]
    85       1.522791       1.522791       1.522791    7[6-(1,7),6-(1,7),30-(7,7,8)]
    86      -1.553925      -1.553925      -1.553925    7[6-(1,7),7-(6,30),30-(7,7,8)]
    87       2.203326       2.203326       2.203326    7[6-(1,7),7-(6,30),30-(7,7,8)]
    88      -3.350384      -3.350384      -3.350384    7[6-(1,7),6-(1,7),30-(7,7,8)]
    89       4.533497       4.533497       4.533497    7[6-(1,7),7-(6,30),30-(7,8,8)]
    90       7.820255       7.820255       7.820255    7[6-(1,7),7-(6,30),30-(7,8,8)]
    91       6.357892       6.357892       6.357892    7[6-(1,7),6-(1,7),30-(7,7,8)]
    92      -0.622503      -0.622503      -0.622503    7[6-(1,7),7-(6,30),30-(7,7,8)]
    93       -4.30861       -4.30861       -4.30861    7[6-(1,7),7-(6,30),30-(7,8,8)]
    94       1.214724       1.214724       1.214724    7[6-(1,7),6-(1,7),30-(7,7,8)]
    95        4.29144        4.29144        4.29144    7[6-(1,7),7-(6,30),30-(7,7,8)]
    96       0.534189       0.534189       0.534189    7[6-(1,7),7-(6,30),30-(7,7,8)]
    97       6.087899       6.087899       6.087899    7[6-(1,7),6-(1,7),30-(7,7,8)]
    98       4.596362       4.596362       4.596362    8[6-(6,8),30-(7,7,8)]
    99       5.985141       5.985141       5.985141    8[6-(6,8),30-(7,7,8)]
   100       4.795009       4.795009       4.795009    8[6-(6,8),30-(7,7,7)]
   101        3.18542        3.18542        3.18542    8[6-(6,8)]
   102       0.318797       0.318797       0.318797    8[6-(6,8)]
   103      -1.040109      -1.040109      -1.040109    8[6-(6,8),30-(7,7,8)]
   104       0.259442       0.259442       0.259442    8[6-(6,8),30-(7,7,7)]
   105       2.226467       2.226467       2.226467    8[6-(6,8)]
   106      -1.858847      -1.858847      -1.858847    8[6-(6,8),30-(7,7,8)]
   107      -3.247626      -3.247626      -3.247626    8[6-(6,8),30-(7,7,8)]
   108      -2.057494      -2.057494      -2.057494    8[6-(6,8),30-(7,7,7)]
   109      -0.447905      -0.447905      -0.447905    8[6-(6,8)]
   110       2.418718       2.418718       2.418718    8[6-(6,8)]
   111       3.777624       3.777624       3.777624    8[6-(6,8),30-(7,7,8)]
   112       2.478073       2.478073       2.478073    8[6-(6,8),30-(7,7,7)]
   113       0.511048       0.511048       0.511048    8[6-(6,8)]
