# Supplementary material for: A collection of forcefield precursors for metal–organic frameworks
Source: RSC Adv. 2019 Nov 13;9(63):36492–507. doi: 10.1039/c9ra07327b (PMC9075174; doi:10.1039/c9ra07327b)
Supplement: RA-009-C9RA07327B-s2910 [file RA-009-C9RA07327B-s2910.txt]

XOVVIO_clean

9.924000    0.000000    0.000000
-4.514641    10.835066    0.000000
-2.362547    -2.353976    14.832679

     1       7.603173       7.603173       7.603173    30[7-(6,6),7-(6,6),7-(6,7),8-(6)]
     2       2.566067       2.566067       2.566067    30[7-(6,6),7-(6,7),7-(6,7),8-(6)]
     3      -4.520388      -4.520388      -4.520388    30[7-(6,7),7-(6,7),8-(6),8-(6)]
     4      -4.556361      -4.556361      -4.556361    30[7-(6,6),7-(6,6),7-(6,7),8-(6)]
     5       0.480745       0.480745       0.480745    30[7-(6,6),7-(6,7),7-(6,7),8-(6)]
     6         7.5672         7.5672         7.5672    30[7-(6,7),7-(6,7),8-(6),8-(6)]
     7          4.962          4.962          4.962    30[7-(6,7),7-(6,7),8-(6),8-(6)]
     8       2.995005       2.995005       2.995005    1[8-(6)]
     9      -1.805997      -1.805997      -1.805997    1[8-(6)]
    10       0.387944       0.387944       0.387944    1[6-(7,7)]
    11      -0.192548      -0.192548      -0.192548    1[6-(7,7)]
    12       4.635655       4.635655       4.635655    1[6-(7,7)]
    13       2.612368       2.612368       2.612368    1[6-(7,7)]
    14      -0.414886      -0.414886      -0.414886    1[6-(7,7)]
    15      -2.261083      -2.261083      -2.261083    1[6-(7,7)]
    16      -2.181046      -2.181046      -2.181046    1[6-(6,6)]
    17       1.464479       1.464479       1.464479    1[6-(6,6)]
    18       0.686415       0.686415       0.686415    1[6-(6,6)]
    19       3.079053       3.079053       3.079053    1[6-(6,6)]
    20      -0.578994      -0.578994      -0.578994    1[6-(6,6)]
    21       0.713689       0.713689       0.713689    1[6-(6,6)]
    22       0.051807       0.051807       0.051807    1[8-(6)]
    23       4.852809       4.852809       4.852809    1[8-(6)]
    24       2.658868       2.658868       2.658868    1[6-(7,7)]
    25        3.23936        3.23936        3.23936    1[6-(7,7)]
    26      -1.588843      -1.588843      -1.588843    1[6-(7,7)]
    27       0.434444       0.434444       0.434444    1[6-(7,7)]
    28       3.461698       3.461698       3.461698    1[6-(7,7)]
    29       5.307895       5.307895       5.307895    1[6-(7,7)]
    30       5.227858       5.227858       5.227858    1[6-(6,6)]
    31       1.582333       1.582333       1.582333    1[6-(6,6)]
    32       2.360397       2.360397       2.360397    1[6-(6,6)]
    33      -0.032241      -0.032241      -0.032241    1[6-(6,6)]
    34       3.625806       3.625806       3.625806    1[6-(6,6)]
    35       2.333123       2.333123       2.333123    1[6-(6,6)]
    36       5.281487       5.281487       5.281487    6[1-(0),7-(6,30),7-(7,30)]
    37        6.62542        6.62542        6.62542    6[1-(0),7-(6,30),7-(7,30)]
    38       5.017263       5.017263       5.017263    6[1-(0),7-(6,30),7-(7,30)]
    39        1.84757        1.84757        1.84757    6[1-(0),7-(6,30),7-(7,30)]
    40       0.004267       0.004267       0.004267    6[1-(0),7-(6,30),7-(7,30)]
    41      -3.060373      -3.060373      -3.060373    6[1-(0),7-(6,30),7-(7,30)]
    42      -1.901098      -1.901098      -1.901098    6[6-(6,6),8-(30),8-(30)]
    43      -0.920871      -0.920871      -0.920871    6[6-(6,6),8-(0),8-(30)]
    44      -0.908858      -0.908858      -0.908858    6[6-(1,6),6-(1,6),6-(8,8)]
    45      -1.317285      -1.317285      -1.317285    6[1-(0),6-(6,6),6-(6,6)]
    46      -0.434601      -0.434601      -0.434601    6[6-(1,6),6-(1,6),6-(8,8)]
    47       0.868447       0.868447       0.868447    6[1-(0),6-(6,6),6-(6,8)]
    48       1.279829       1.279829       1.279829    6[6-(1,6),6-(1,6),8-(1)]
    49       0.404079       0.404079       0.404079    6[1-(0),6-(6,6),6-(6,8)]
    50       3.094747       3.094747       3.094747    6[6-(6,6),8-(0),8-(30)]
    51       1.490989       1.490989       1.490989    6[6-(6,6),8-(0),8-(30)]
    52       2.060933       2.060933       2.060933    6[6-(1,6),6-(1,6),6-(8,8)]
    53       2.270587       2.270587       2.270587    6[1-(0),6-(6,6),6-(6,6)]
    54       1.289832       1.289832       1.289832    6[6-(1,6),6-(1,6),6-(8,8)]
    55       0.084218       0.084218       0.084218    6[1-(0),6-(6,6),6-(6,8)]
    56      -0.122933      -0.122933      -0.122933    6[6-(1,6),6-(1,6),8-(1)]
    57       0.864382       0.864382       0.864382    6[1-(0),6-(6,6),6-(6,8)]
    58      -2.234675      -2.234675      -2.234675    6[1-(0),7-(6,30),7-(7,30)]
    59      -3.578608      -3.578608      -3.578608    6[1-(0),7-(6,30),7-(7,30)]
    60      -1.970451      -1.970451      -1.970451    6[1-(0),7-(6,30),7-(7,30)]
    61       1.199242       1.199242       1.199242    6[1-(0),7-(6,30),7-(7,30)]
    62       3.042545       3.042545       3.042545    6[1-(0),7-(6,30),7-(7,30)]
    63       6.107185       6.107185       6.107185    6[1-(0),7-(6,30),7-(7,30)]
    64        4.94791        4.94791        4.94791    6[6-(6,6),8-(30),8-(30)]
    65       3.967683       3.967683       3.967683    6[6-(6,6),8-(0),8-(30)]
    66        3.95567        3.95567        3.95567    6[6-(1,6),6-(1,6),6-(8,8)]
    67       4.364097       4.364097       4.364097    6[1-(0),6-(6,6),6-(6,6)]
    68       3.481413       3.481413       3.481413    6[6-(1,6),6-(1,6),6-(8,8)]
    69       2.178365       2.178365       2.178365    6[1-(0),6-(6,6),6-(6,8)]
    70       1.766983       1.766983       1.766983    6[6-(1,6),6-(1,6),8-(1)]
    71       2.642733       2.642733       2.642733    6[1-(0),6-(6,6),6-(6,8)]
    72      -0.047935      -0.047935      -0.047935    6[6-(6,6),8-(0),8-(30)]
    73       1.555823       1.555823       1.555823    6[6-(6,6),8-(0),8-(30)]
    74       0.985879       0.985879       0.985879    6[6-(1,6),6-(1,6),6-(8,8)]
    75       0.776225       0.776225       0.776225    6[1-(0),6-(6,6),6-(6,6)]
    76        1.75698        1.75698        1.75698    6[6-(1,6),6-(1,6),6-(8,8)]
    77       2.962594       2.962594       2.962594    6[1-(0),6-(6,6),6-(6,8)]
    78       3.169745       3.169745       3.169745    6[6-(1,6),6-(1,6),8-(1)]
    79        2.18243        2.18243        2.18243    6[1-(0),6-(6,6),6-(6,8)]
    80       4.677875       4.677875       4.677875    7[6-(1,7),7-(6,30),30-(7,8,8)]
    81       6.493813       6.493813       6.493813    7[6-(1,7),6-(1,7),30-(7,7,8)]
    82       7.928977       7.928977       7.928977    7[6-(1,7),7-(6,30),30-(7,8,8)]
    83       6.250338       6.250338       6.250338    7[6-(1,7),6-(1,7),30-(7,7,8)]
    84       4.400482       4.400482       4.400482    7[6-(1,7),7-(6,30),30-(7,7,8)]
    85       0.778924       0.778924       0.778924    7[6-(1,7),7-(6,30),30-(7,7,8)]
    86      -0.589725      -0.589725      -0.589725    7[6-(1,7),7-(6,30),30-(7,7,8)]
    87      -4.153678      -4.153678      -4.153678    7[6-(1,7),7-(6,30),30-(7,8,8)]
    88       1.281469       1.281469       1.281469    7[6-(1,7),6-(1,7),30-(7,7,8)]
    89      -1.631063      -1.631063      -1.631063    7[6-(1,7),7-(6,30),30-(7,8,8)]
    90      -3.447001      -3.447001      -3.447001    7[6-(1,7),6-(1,7),30-(7,7,8)]
    91      -4.882165      -4.882165      -4.882165    7[6-(1,7),7-(6,30),30-(7,8,8)]
    92      -3.203526      -3.203526      -3.203526    7[6-(1,7),6-(1,7),30-(7,7,8)]
    93       -1.35367       -1.35367       -1.35367    7[6-(1,7),7-(6,30),30-(7,7,8)]
    94       2.267888       2.267888       2.267888    7[6-(1,7),7-(6,30),30-(7,7,8)]
    95       3.636537       3.636537       3.636537    7[6-(1,7),7-(6,30),30-(7,7,8)]
    96        7.20049        7.20049        7.20049    7[6-(1,7),7-(6,30),30-(7,8,8)]
    97       1.765343       1.765343       1.765343    7[6-(1,7),6-(1,7),30-(7,7,8)]
    98       -1.62058       -1.62058       -1.62058    8[6-(6,8),30-(7,7,8)]
    99      -3.055795      -3.055795      -3.055795    8[6-(6,8),30-(7,7,8)]
   100       -1.98314       -1.98314       -1.98314    8[6-(6,8),30-(7,7,7)]
   101      -0.318574      -0.318574      -0.318574    8[6-(6,8)]
   102       2.559028       2.559028       2.559028    8[1-(0),6-(6,6)]
   103       2.877435       2.877435       2.877435    8[6-(6,8)]
   104       4.232257       4.232257       4.232257    8[6-(6,8),30-(7,7,8)]
   105       2.637898       2.637898       2.637898    8[6-(6,8),30-(7,7,7)]
   106       0.590246       0.590246       0.590246    8[6-(6,8)]
   107      -1.280896      -1.280896      -1.280896    8[1-(0),6-(6,6)]
   108       4.667392       4.667392       4.667392    8[6-(6,8),30-(7,7,8)]
   109       6.102607       6.102607       6.102607    8[6-(6,8),30-(7,7,8)]
   110       5.029952       5.029952       5.029952    8[6-(6,8),30-(7,7,7)]
   111       3.365386       3.365386       3.365386    8[6-(6,8)]
   112       0.487784       0.487784       0.487784    8[1-(0),6-(6,6)]
   113       0.169377       0.169377       0.169377    8[6-(6,8)]
   114      -1.185445      -1.185445      -1.185445    8[6-(6,8),30-(7,7,8)]
   115       0.408914       0.408914       0.408914    8[6-(6,8),30-(7,7,7)]
   116       2.456566       2.456566       2.456566    8[6-(6,8)]
   117       4.327708       4.327708       4.327708    8[1-(0),6-(6,6)]
