# Supplementary material for: A collection of forcefield precursors for metal–organic frameworks
Source: RSC Adv. 2019 Nov 13;9(63):36492–507. doi: 10.1039/c9ra07327b (PMC9075174; doi:10.1039/c9ra07327b)
Supplement: RA-009-C9RA07327B-s2911 [file RA-009-C9RA07327B-s2911.txt]

XOVVOU_clean

13.732600    0.000000    0.000000
6.837656    11.909272    0.000000
0.618922    0.358329    14.064028

     1      13.182693      13.182693      13.182693    30[7-(6,6),7-(6,7),7-(6,7)]
     2       8.106396       8.106396       8.106396    30[7-(6,6),7-(6,7),7-(6,7),8-(6)]
     3       5.570761       5.570761       5.570761    30[7-(6,6),7-(6,7),7-(6,7)]
     4      16.481422      16.481422      16.481422    30[7-(6,6),7-(6,7),7-(6,7),8-(6)]
     5       8.006485       8.006485       8.006485    30[7-(6,6),7-(6,7),7-(6,7)]
     6      13.082782      13.082782      13.082782    30[7-(6,6),7-(6,7),7-(6,7),8-(6)]
     7      15.618417      15.618417      15.618417    30[7-(6,6),7-(6,7),7-(6,7)]
     8       4.707756       4.707756       4.707756    30[7-(6,6),7-(6,7),7-(6,7),8-(6)]
     9      13.644282      13.644282      13.644282    1[6-(7,7)]
    10       7.532339       7.532339       7.532339    1[6-(7,7)]
    11       7.429113       7.429113       7.429113    1[6-(7,7)]
    12       5.258243       5.258243       5.258243    1[6-(7,7)]
    13      18.937245      18.937245      18.937245    1[6-(6,6)]
    14       5.215217       5.215217       5.215217    1[6-(7,7)]
    15      15.302784      15.302784      15.302784    1[6-(7,7)]
    16      14.112518      14.112518      14.112518    1[6-(7,7)]
    17      16.306588      16.306588      16.306588    1[6-(7,7)]
    18       1.545323       1.545323       1.545323    1[6-(6,6)]
    19       7.544896       7.544896       7.544896    1[6-(7,7)]
    20      13.656839      13.656839      13.656839    1[6-(7,7)]
    21      13.760065      13.760065      13.760065    1[6-(7,7)]
    22      15.930935      15.930935      15.930935    1[6-(7,7)]
    23       2.251933       2.251933       2.251933    1[6-(6,6)]
    24      15.973961      15.973961      15.973961    1[6-(7,7)]
    25       5.886394       5.886394       5.886394    1[6-(7,7)]
    26        7.07666        7.07666        7.07666    1[6-(7,7)]
    27        4.88259        4.88259        4.88259    1[6-(7,7)]
    28      19.643855      19.643855      19.643855    1[6-(6,6)]
    29      11.954678      11.954678      11.954678    1[6-(6,6)]
    30         9.2345         9.2345         9.2345    1[6-(6,6)]
    31      13.765398      13.765398      13.765398    6[1-(0),7-(6,30),7-(7,30)]
    32       7.328982       7.328982       7.328982    6[1-(0),7-(6,30),7-(7,30)]
    33       7.032101       7.032101       7.032101    6[1-(0),7-(6,30),7-(7,30)]
    34         5.8531         5.8531         5.8531    6[1-(0),7-(6,30),7-(7,30)]
    35      11.802142      11.802142      11.802142    6[6-(1,6),6-(1,6),6-(8,8)]
    36      12.490852      12.490852      12.490852    6[1-(0),6-(6,6),6-(6,7)]
    37      10.386495      10.386495      10.386495    6[6-(6,6),8-(0),8-(30)]
    38       4.422533       4.422533       4.422533    6[1-(0),7-(6,30),7-(7,30)]
    39      16.173572      16.173572      16.173572    6[1-(0),7-(6,30),7-(7,30)]
    40      14.658462      14.658462      14.658462    6[1-(0),7-(6,30),7-(7,30)]
    41      16.128185      16.128185      16.128185    6[1-(0),7-(6,30),7-(7,30)]
    42      13.713735      13.713735      13.713735    6[6-(1,6),6-(1,6),6-(8,8)]
    43      14.416425      14.416425      14.416425    6[1-(0),6-(6,6),6-(6,7)]
    44      14.384728      14.384728      14.384728    6[6-(6,6),8-(0),8-(30)]
    45        7.42378        7.42378        7.42378    6[1-(0),7-(6,30),7-(7,30)]
    46      13.860196      13.860196      13.860196    6[1-(0),7-(6,30),7-(7,30)]
    47      14.157077      14.157077      14.157077    6[1-(0),7-(6,30),7-(7,30)]
    48      15.336078      15.336078      15.336078    6[1-(0),7-(6,30),7-(7,30)]
    49       9.387036       9.387036       9.387036    6[6-(1,6),6-(1,6),6-(8,8)]
    50       8.698326       8.698326       8.698326    6[1-(0),6-(6,6),6-(6,7)]
    51      10.802683      10.802683      10.802683    6[6-(6,6),8-(0),8-(30)]
    52      16.766645      16.766645      16.766645    6[1-(0),7-(6,30),7-(7,30)]
    53       5.015606       5.015606       5.015606    6[1-(0),7-(6,30),7-(7,30)]
    54       6.530716       6.530716       6.530716    6[1-(0),7-(6,30),7-(7,30)]
    55       5.060993       5.060993       5.060993    6[1-(0),7-(6,30),7-(7,30)]
    56       7.475443       7.475443       7.475443    6[6-(1,6),6-(1,6),6-(8,8)]
    57       6.772753       6.772753       6.772753    6[1-(0),6-(6,6),6-(6,7)]
    58        6.80445        6.80445        6.80445    6[6-(6,6),8-(0),8-(30)]
    59      12.420086      12.420086      12.420086    6[1-(0),6-(6,6),6-(6,6)]
    60      13.788043      13.788043      13.788043    6[6-(1,6),6-(1,6),7-(8,8)]
    61       8.769092       8.769092       8.769092    6[1-(0),6-(6,6),6-(6,6)]
    62       7.401135       7.401135       7.401135    6[6-(1,6),6-(1,6),7-(8,8)]
    63      13.608222      13.608222      13.608222    7[6-(1,7),7-(6,30),30-(7,7)]
    64       7.052595       7.052595       7.052595    7[6-(1,7),7-(6,30),30-(7,7)]
    65       7.283278       7.283278       7.283278    7[6-(1,7),6-(1,7),30-(7,7,8)]
    66       7.224906       7.224906       7.224906    7[6-(1,7),7-(6,30),30-(7,7,8)]
    67       6.460398       6.460398       6.460398    7[6-(1,7),7-(6,30),30-(7,7,8)]
    68       6.188697       6.188697       6.188697    7[6-(1,7),6-(1,7),30-(7,7)]
    69       4.263921       4.263921       4.263921    7[6-(1,7),7-(6,30),30-(7,7)]
    70      16.695419      16.695419      16.695419    7[6-(1,7),7-(6,30),30-(7,7)]
    71      17.041153      17.041153      17.041153    7[6-(1,7),6-(1,7),30-(7,7,8)]
    72      15.652965      15.652965      15.652965    7[6-(1,7),7-(6,30),30-(7,7,8)]
    73      16.835064      16.835064      16.835064    7[6-(1,7),7-(6,30),30-(7,7,8)]
    74      14.531057      14.531057      14.531057    7[6-(1,7),6-(1,7),30-(7,7)]
    75       7.580956       7.580956       7.580956    7[6-(1,7),7-(6,30),30-(7,7)]
    76      14.136583      14.136583      14.136583    7[6-(1,7),7-(6,30),30-(7,7)]
    77        13.9059        13.9059        13.9059    7[6-(1,7),6-(1,7),30-(7,7,8)]
    78      13.964272      13.964272      13.964272    7[6-(1,7),7-(6,30),30-(7,7,8)]
    79       14.72878       14.72878       14.72878    7[6-(1,7),7-(6,30),30-(7,7,8)]
    80      15.000481      15.000481      15.000481    7[6-(1,7),6-(1,7),30-(7,7)]
    81      16.925257      16.925257      16.925257    7[6-(1,7),7-(6,30),30-(7,7)]
    82       4.493759       4.493759       4.493759    7[6-(1,7),7-(6,30),30-(7,7)]
    83       4.148025       4.148025       4.148025    7[6-(1,7),6-(1,7),30-(7,7,8)]
    84       5.536213       5.536213       5.536213    7[6-(1,7),7-(6,30),30-(7,7,8)]
    85       4.354114       4.354114       4.354114    7[6-(1,7),7-(6,30),30-(7,7,8)]
    86       6.658121       6.658121       6.658121    7[6-(1,7),6-(1,7),30-(7,7)]
    87        7.62879        7.62879        7.62879    7[6-(6,6),8-(0),8-(0)]
    88      13.560388      13.560388      13.560388    7[6-(6,6),8-(0),8-(0)]
    89      10.012431      10.012431      10.012431    8[6-(6,8),30-(7,7,7)]
    90       9.657676       9.657676       9.657676    8[6-(6,8)]
    91        8.80336        8.80336        8.80336    8[7-(6,8)]
    92      15.474487      15.474487      15.474487    8[6-(6,8),30-(7,7,7)]
    93      13.919343      13.919343      13.919343    8[6-(6,8)]
    94       7.029258       7.029258       7.029258    8[7-(6,8)]
    95      11.176747      11.176747      11.176747    8[6-(6,8),30-(7,7,7)]
    96      11.531502      11.531502      11.531502    8[6-(6,8)]
    97      12.385818      12.385818      12.385818    8[7-(6,8)]
    98       5.714691       5.714691       5.714691    8[6-(6,8),30-(7,7,7)]
    99       7.269835       7.269835       7.269835    8[6-(6,8)]
   100       14.15992       14.15992       14.15992    8[7-(6,8)]
