# Supplementary material for: A collection of forcefield precursors for metal–organic frameworks
Source: RSC Adv. 2019 Nov 13;9(63):36492–507. doi: 10.1039/c9ra07327b (PMC9075174; doi:10.1039/c9ra07327b)
Supplement: RA-009-C9RA07327B-s2912 [file RA-009-C9RA07327B-s2912.txt]

XOVXEM_clean

11.232000    0.000000    0.000000
-0.279358    11.357565    0.000000
-5.526817    -2.497864    15.958325

     1      -1.656551      -1.656551      -1.656551    48[8-(1,48,48),8-(6),8-(6),8-(6),8-(7),8-(7,48)]
     2        6.24239        6.24239        6.24239    48[8-(1,48,48),8-(6),8-(6),8-(7,48)]
     3      -3.532439      -3.532439      -3.532439    48[8-(1,48,48),8-(6),8-(6),8-(7,48)]
     4      -2.338018      -2.338018      -2.338018    48[8-(1,48,48),8-(1,48,48),8-(6),8-(6),8-(6),8-(6)]
     5      -2.498869      -2.498869      -2.498869    48[8-(1,48,48),8-(6),8-(6),8-(6),8-(7),8-(7,48)]
     6       7.082376       7.082376       7.082376    48[8-(1,48,48),8-(6),8-(6),8-(6),8-(7),8-(7,48)]
     7      -0.816565      -0.816565      -0.816565    48[8-(1,48,48),8-(6),8-(6),8-(7,48)]
     8       8.958264       8.958264       8.958264    48[8-(1,48,48),8-(6),8-(6),8-(7,48)]
     9       7.763843       7.763843       7.763843    48[8-(1,48,48),8-(1,48,48),8-(6),8-(6),8-(6),8-(6)]
    10       7.924694       7.924694       7.924694    48[8-(1,48,48),8-(6),8-(6),8-(6),8-(7),8-(7,48)]
    11      -0.716252      -0.716252      -0.716252    1[6-(6,6)]
    12       0.437236       0.437236       0.437236    1[6-(6,6)]
    13        0.35344        0.35344        0.35344    1[6-(6,7)]
    14      -4.106116      -4.106116      -4.106116    1[6-(6,6)]
    15      -4.337774      -4.337774      -4.337774    1[6-(6,6)]
    16       7.481353       7.481353       7.481353    1[6-(6,7)]
    17       0.377893       0.377893       0.377893    1[6-(6,7)]
    18       0.322884       0.322884       0.322884    1[6-(6,6)]
    19        2.25483        2.25483        2.25483    1[6-(6,6)]
    20       2.197345       2.197345       2.197345    1[6-(6,6)]
    21       3.825671       3.825671       3.825671    1[6-(6,6)]
    22       3.743665       3.743665       3.743665    1[6-(6,7)]
    23       7.579778       7.579778       7.579778    1[8-(48,48,48)]
    24      -1.264608      -1.264608      -1.264608    1[8-(48,48,48)]
    25       6.142077       6.142077       6.142077    1[6-(6,6)]
    26       4.988589       4.988589       4.988589    1[6-(6,6)]
    27       5.072385       5.072385       5.072385    1[6-(6,7)]
    28       9.531941       9.531941       9.531941    1[6-(6,6)]
    29       9.763599       9.763599       9.763599    1[6-(6,6)]
    30      -2.055528      -2.055528      -2.055528    1[6-(6,7)]
    31       5.047932       5.047932       5.047932    1[6-(6,7)]
    32       5.102941       5.102941       5.102941    1[6-(6,6)]
    33       3.170995       3.170995       3.170995    1[6-(6,6)]
    34        3.22848        3.22848        3.22848    1[6-(6,6)]
    35       1.600154       1.600154       1.600154    1[6-(6,6)]
    36        1.68216        1.68216        1.68216    1[6-(6,7)]
    37      -2.153953      -2.153953      -2.153953    1[8-(48,48,48)]
    38       6.690433       6.690433       6.690433    1[8-(48,48,48)]
    39      -0.364138      -0.364138      -0.364138    6[6-(6,6),6-(8,8),7-(6,8)]
    40      -0.512239      -0.512239      -0.512239    6[6-(6,7),8-(0),8-(48)]
    41       -0.56804       -0.56804       -0.56804    6[6-(1,6),6-(6,7),6-(8,8)]
    42      -1.150342      -1.150342      -1.150342    6[6-(6,6),8-(48),8-(48)]
    43      -0.438712      -0.438712      -0.438712    6[1-(0),6-(1,6),6-(6,6)]
    44        0.13038        0.13038        0.13038    6[1-(0),6-(1,6),6-(1,7)]
    45       0.191467       0.191467       0.191467    6[1-(0),6-(1,6),7-(6,8)]
    46      -3.102727      -3.102727      -3.102727    6[6-(6,7),8-(48),8-(48)]
    47      -3.420582      -3.420582      -3.420582    6[6-(6,6),6-(8,8),7-(6,8)]
    48        -3.6494        -3.6494        -3.6494    6[6-(1,6),6-(6,7),6-(8,8)]
    49      -3.963092      -3.963092      -3.963092    6[1-(0),6-(1,6),6-(6,6)]
    50      -4.070853      -4.070853      -4.070853    6[1-(0),6-(1,6),6-(1,7)]
    51      -3.774969      -3.774969      -3.774969    6[1-(0),6-(1,6),7-(6,8)]
    52      -3.496426      -3.496426      -3.496426    6[6-(6,6),8-(48),8-(48)]
    53       4.621867       4.621867       4.621867    6[6-(6,6),8-(48),8-(48)]
    54       3.413952       3.413952       3.413952    6[6-(1,6),6-(6,7),6-(8,8)]
    55         4.6123         4.6123         4.6123    6[6-(6,7),8-(0),8-(48)]
    56       3.414247       3.414247       3.414247    6[6-(6,6),6-(8,8),7-(6,8)]
    57       1.142342       1.142342       1.142342    6[1-(0),6-(1,6),7-(6,8)]
    58       1.092386       1.092386       1.092386    6[1-(0),6-(1,6),6-(1,7)]
    59       2.259536       2.259536       2.259536    6[1-(0),6-(1,6),6-(6,6)]
    60      -0.280641      -0.280641      -0.280641    6[6-(6,6),8-(48),8-(48)]
    61        0.92683        0.92683        0.92683    6[6-(1,6),6-(6,7),6-(8,8)]
    62       2.169444       2.169444       2.169444    6[1-(0),6-(1,6),6-(6,6)]
    63       3.025893       3.025893       3.025893    6[1-(0),6-(1,6),6-(1,7)]
    64       2.979045       2.979045       2.979045    6[1-(0),6-(1,6),7-(6,8)]
    65       0.929466       0.929466       0.929466    6[6-(6,6),6-(8,8),7-(6,8)]
    66      -0.263386      -0.263386      -0.263386    6[6-(6,7),8-(48),8-(48)]
    67       5.789963       5.789963       5.789963    6[6-(6,6),6-(8,8),7-(6,8)]
    68       5.938064       5.938064       5.938064    6[6-(6,7),8-(0),8-(48)]
    69       5.993865       5.993865       5.993865    6[6-(1,6),6-(6,7),6-(8,8)]
    70       6.576167       6.576167       6.576167    6[6-(6,6),8-(48),8-(48)]
    71       5.864537       5.864537       5.864537    6[1-(0),6-(1,6),6-(6,6)]
    72       5.295445       5.295445       5.295445    6[1-(0),6-(1,6),6-(1,7)]
    73       5.234358       5.234358       5.234358    6[1-(0),6-(1,6),7-(6,8)]
    74       8.528552       8.528552       8.528552    6[6-(6,7),8-(48),8-(48)]
    75       8.846407       8.846407       8.846407    6[6-(6,6),6-(8,8),7-(6,8)]
    76       9.075225       9.075225       9.075225    6[6-(1,6),6-(6,7),6-(8,8)]
    77       9.388917       9.388917       9.388917    6[1-(0),6-(1,6),6-(6,6)]
    78       9.496678       9.496678       9.496678    6[1-(0),6-(1,6),6-(1,7)]
    79      -2.031206      -2.031206      -2.031206    6[1-(0),6-(1,6),7-(6,8)]
    80       8.922251       8.922251       8.922251    6[6-(6,6),8-(48),8-(48)]
    81       0.803958       0.803958       0.803958    6[6-(6,6),8-(48),8-(48)]
    82       2.011873       2.011873       2.011873    6[6-(1,6),6-(6,7),6-(8,8)]
    83       0.813525       0.813525       0.813525    6[6-(6,7),8-(0),8-(48)]
    84       2.011578       2.011578       2.011578    6[6-(6,6),6-(8,8),7-(6,8)]
    85       4.283483       4.283483       4.283483    6[1-(0),6-(1,6),7-(6,8)]
    86       4.333439       4.333439       4.333439    6[1-(0),6-(1,6),6-(1,7)]
    87       3.166289       3.166289       3.166289    6[1-(0),6-(1,6),6-(6,6)]
    88       5.706466       5.706466       5.706466    6[6-(6,6),8-(48),8-(48)]
    89       4.498995       4.498995       4.498995    6[6-(1,6),6-(6,7),6-(8,8)]
    90       3.256381       3.256381       3.256381    6[1-(0),6-(1,6),6-(6,6)]
    91       2.399932       2.399932       2.399932    6[1-(0),6-(1,6),6-(1,7)]
    92        2.44678        2.44678        2.44678    6[1-(0),6-(1,6),7-(6,8)]
    93       4.496359       4.496359       4.496359    6[6-(6,6),6-(8,8),7-(6,8)]
    94       5.689211       5.689211       5.689211    6[6-(6,7),8-(48),8-(48)]
    95       0.018963       0.018963       0.018963    7[6-(1,6),6-(6,6),8-(48)]
    96      -3.525547      -3.525547      -3.525547    7[6-(1,6),6-(6,6),8-(48,48)]
    97       2.236948       2.236948       2.236948    7[6-(1,6),6-(6,6),8-(48)]
    98       1.845453       1.845453       1.845453    7[6-(1,6),6-(6,6),8-(48,48)]
    99       5.406862       5.406862       5.406862    7[6-(1,6),6-(6,6),8-(48)]
   100       8.951372       8.951372       8.951372    7[6-(1,6),6-(6,6),8-(48,48)]
   101       3.188877       3.188877       3.188877    7[6-(1,6),6-(6,6),8-(48)]
   102       3.580372       3.580372       3.580372    7[6-(1,6),6-(6,6),8-(48,48)]
   103        0.17522        0.17522        0.17522    8[7-(6,6),48-(8,8,8,8,8)]
   104      -1.586035      -1.586035      -1.586035    8[6-(6,8),48-(8,8,8,8,8)]
   105       0.462425       0.462425       0.462425    8[6-(6,8)]
   106      -1.248056      -1.248056      -1.248056    8[6-(6,8),48-(8,8,8,8,8)]
   107      -1.479337      -1.479337      -1.479337    8[6-(6,8),48-(8,8,8,8,8)]
   108       7.942683       7.942683       7.942683    8[7-(6,6),48-(8,8,8),48-(8,8,8,8,8)]
   109       7.095814       7.095814       7.095814    8[6-(6,8),48-(8,8,8,8,8)]
   110      -1.943524      -1.943524      -1.943524    8[6-(6,8),48-(8,8,8)]
   111      -3.191049      -3.191049      -3.191049    8[6-(6,8),48-(8,8,8,8,8)]
   112      -3.802842      -3.802842      -3.802842    8[6-(6,8),48-(8,8,8)]
   113       7.781239       7.781239       7.781239    8[1-(0),48-(8,8,8),48-(8,8,8,8,8),48-(8,8,8,8,8)]
   114       2.298581       2.298581       2.298581    8[7-(6,6),48-(8,8,8,8,8)]
   115       4.737283       4.737283       4.737283    8[6-(6,8),48-(8,8,8,8,8)]
   116       5.372901       5.372901       5.372901    8[6-(6,8)]
   117       5.608174       5.608174       5.608174    8[6-(6,8),48-(8,8,8,8,8)]
   118       4.561339       4.561339       4.561339    8[6-(6,8),48-(8,8,8)]
   119      -2.188967      -2.188967      -2.188967    8[1-(0),48-(8,8,8),48-(8,8,8,8,8),48-(8,8,8,8,8)]
   120      10.055579      10.055579      10.055579    8[6-(6,8),48-(8,8,8,8,8)]
   121      -0.509683      -0.509683      -0.509683    8[6-(6,8),48-(8,8,8)]
   122      -1.353822      -1.353822      -1.353822    8[6-(6,8),48-(8,8,8,8,8)]
   123      -0.061742      -0.061742      -0.061742    8[6-(6,8),48-(8,8,8,8,8)]
   124       1.823396       1.823396       1.823396    8[7-(6,6),48-(8,8,8),48-(8,8,8,8,8)]
   125       5.250605       5.250605       5.250605    8[7-(6,6),48-(8,8,8,8,8)]
   126        7.01186        7.01186        7.01186    8[6-(6,8),48-(8,8,8,8,8)]
   127         4.9634         4.9634         4.9634    8[6-(6,8)]
   128       6.673881       6.673881       6.673881    8[6-(6,8),48-(8,8,8,8,8)]
   129       6.905162       6.905162       6.905162    8[6-(6,8),48-(8,8,8,8,8)]
   130      -2.516858      -2.516858      -2.516858    8[7-(6,6),48-(8,8,8),48-(8,8,8,8,8)]
   131      -1.669989      -1.669989      -1.669989    8[6-(6,8),48-(8,8,8,8,8)]
   132       7.369349       7.369349       7.369349    8[6-(6,8),48-(8,8,8)]
   133       8.616874       8.616874       8.616874    8[6-(6,8),48-(8,8,8,8,8)]
   134       9.228667       9.228667       9.228667    8[6-(6,8),48-(8,8,8)]
   135      -2.355414      -2.355414      -2.355414    8[1-(0),48-(8,8,8),48-(8,8,8,8,8),48-(8,8,8,8,8)]
   136       3.127244       3.127244       3.127244    8[7-(6,6),48-(8,8,8,8,8)]
   137       0.688542       0.688542       0.688542    8[6-(6,8),48-(8,8,8,8,8)]
   138       0.052924       0.052924       0.052924    8[6-(6,8)]
   139      -0.182349      -0.182349      -0.182349    8[6-(6,8),48-(8,8,8,8,8)]
   140       0.864486       0.864486       0.864486    8[6-(6,8),48-(8,8,8)]
   141       7.614792       7.614792       7.614792    8[1-(0),48-(8,8,8),48-(8,8,8,8,8),48-(8,8,8,8,8)]
   142      -4.629754      -4.629754      -4.629754    8[6-(6,8),48-(8,8,8,8,8)]
   143       5.935508       5.935508       5.935508    8[6-(6,8),48-(8,8,8)]
   144       6.779647       6.779647       6.779647    8[6-(6,8),48-(8,8,8,8,8)]
   145       5.487567       5.487567       5.487567    8[6-(6,8),48-(8,8,8,8,8)]
   146       3.602429       3.602429       3.602429    8[7-(6,6),48-(8,8,8),48-(8,8,8,8,8)]
