# Supplementary material for: A collection of forcefield precursors for metal–organic frameworks
Source: RSC Adv. 2019 Nov 13;9(63):36492–507. doi: 10.1039/c9ra07327b (PMC9075174; doi:10.1039/c9ra07327b)
Supplement: RA-009-C9RA07327B-s2913 [file RA-009-C9RA07327B-s2913.txt]

XOVYIR_clean

11.140000    0.000000    0.000000
-0.261687    11.245956    0.000000
-5.430565    -2.508177    15.715032

     1       1.066632       1.066632       1.066632    25[8-(1,25,25),8-(6),8-(6),8-(6),8-(7),8-(7,25)]
     2       4.928053       4.928053       4.928053    25[8-(1,25,25),8-(6),8-(6),8-(7,25)]
     3        5.68057        5.68057        5.68057    25[8-(1,25,25),8-(6),8-(6),8-(6),8-(7),8-(7,25)]
     4        6.12361        6.12361        6.12361    25[8-(1,25,25),8-(1,25,25),8-(6),8-(6),8-(6),8-(6)]
     5      -2.118454      -2.118454      -2.118454    25[8-(1,25,25),8-(6),8-(6),8-(7,25)]
     6       4.381116       4.381116       4.381116    25[8-(1,25,25),8-(6),8-(6),8-(6),8-(7),8-(7,25)]
     7       0.519695       0.519695       0.519695    25[8-(1,25,25),8-(6),8-(6),8-(7,25)]
     8      -0.232822      -0.232822      -0.232822    25[8-(1,25,25),8-(6),8-(6),8-(6),8-(7),8-(7,25)]
     9      -0.675862      -0.675862      -0.675862    25[8-(1,25,25),8-(1,25,25),8-(6),8-(6),8-(6),8-(6)]
    10       7.566202       7.566202       7.566202    25[8-(1,25,25),8-(6),8-(6),8-(7,25)]
    11       8.950494       8.950494       8.950494    1[6-(6,7)]
    12       8.711077       8.711077       8.711077    1[6-(6,6)]
    13        7.58802        7.58802        7.58802    1[6-(6,6)]
    14       4.073033       4.073033       4.073033    1[6-(6,6)]
    15       3.829643       3.829643       3.829643    1[6-(6,6)]
    16        4.27433        4.27433        4.27433    1[6-(6,7)]
    17       4.825843       4.825843       4.825843    1[6-(6,6)]
    18      -4.397094      -4.397094      -4.397094    1[6-(6,6)]
    19       6.731371       6.731371       6.731371    1[6-(6,7)]
    20       3.096712       3.096712       3.096712    1[6-(6,7)]
    21       3.258871       3.258871       3.258871    1[6-(6,6)]
    22       5.036759       5.036759       5.036759    1[6-(6,6)]
    23        6.98326        6.98326        6.98326    1[8-(25,25,25)]
    24      -0.883265      -0.883265      -0.883265    1[8-(25,25,25)]
    25      -3.241059      -3.241059      -3.241059    1[6-(6,7)]
    26      -3.263329      -3.263329      -3.263329    1[6-(6,6)]
    27      -2.140272      -2.140272      -2.140272    1[6-(6,6)]
    28       1.374715       1.374715       1.374715    1[6-(6,6)]
    29       1.618105       1.618105       1.618105    1[6-(6,6)]
    30       1.173418       1.173418       1.173418    1[6-(6,7)]
    31       0.621905       0.621905       0.621905    1[6-(6,6)]
    32      -1.295158      -1.295158      -1.295158    1[6-(6,6)]
    33      -1.283623      -1.283623      -1.283623    1[6-(6,7)]
    34       2.351036       2.351036       2.351036    1[6-(6,7)]
    35       2.188877       2.188877       2.188877    1[6-(6,6)]
    36       0.410989       0.410989       0.410989    1[6-(6,6)]
    37      -1.535512      -1.535512      -1.535512    1[8-(25,25,25)]
    38       6.331013       6.331013       6.331013    1[8-(25,25,25)]
    39       8.396047       8.396047       8.396047    6[1-(0),6-(1,6),7-(6,8)]
    40       8.240163       8.240163       8.240163    6[1-(0),6-(1,6),6-(1,7)]
    41       7.764057       7.764057       7.764057    6[1-(0),6-(1,6),6-(6,6)]
    42        7.55902        7.55902        7.55902    6[6-(1,6),6-(6,7),6-(8,8)]
    43       6.957602       6.957602       6.957602    6[6-(6,6),8-(25),8-(25)]
    44       7.748493       7.748493       7.748493    6[6-(6,6),6-(8,8),7-(6,8)]
    45       7.630796       7.630796       7.630796    6[6-(6,7),8-(0),8-(25)]
    46       4.813286       4.813286       4.813286    6[6-(6,6),6-(8,8),7-(6,8)]
    47       5.368696       5.368696       5.368696    6[6-(6,7),8-(25),8-(25)]
    48       5.002264       5.002264       5.002264    6[6-(6,6),8-(25),8-(25)]
    49       4.567981       4.567981       4.567981    6[6-(1,6),6-(6,7),6-(8,8)]
    50       4.216406       4.216406       4.216406    6[1-(0),6-(1,6),6-(6,6)]
    51       4.085575       4.085575       4.085575    6[1-(0),6-(1,6),6-(1,7)]
    52        4.34355        4.34355        4.34355    6[1-(0),6-(1,6),7-(6,8)]
    53       2.431229       2.431229       2.431229    6[6-(6,7),8-(25),8-(25)]
    54       3.640264       3.640264       3.640264    6[6-(6,6),6-(8,8),7-(6,8)]
    55       2.372108       2.372108       2.372108    6[6-(6,6),8-(25),8-(25)]
    56       3.629086       3.629086       3.629086    6[6-(1,6),6-(6,7),6-(8,8)]
    57       4.815061       4.815061       4.815061    6[1-(0),6-(1,6),6-(6,6)]
    58       5.960558       5.960558       5.960558    6[1-(0),6-(1,6),6-(1,7)]
    59       5.959425       5.959425       5.959425    6[1-(0),6-(1,6),7-(6,8)]
    60       3.877661       3.877661       3.877661    6[1-(0),6-(1,6),7-(6,8)]
    61       3.939213       3.939213       3.939213    6[1-(0),6-(1,6),6-(1,7)]
    62       5.077908       5.077908       5.077908    6[1-(0),6-(1,6),6-(6,6)]
    63       6.237058       6.237058       6.237058    6[6-(1,6),6-(6,7),6-(8,8)]
    64      -3.648451      -3.648451      -3.648451    6[6-(6,6),8-(25),8-(25)]
    65       6.171617       6.171617       6.171617    6[6-(6,6),6-(8,8),7-(6,8)]
    66       7.296059       7.296059       7.296059    6[6-(6,7),8-(0),8-(25)]
    67      -2.948299      -2.948299      -2.948299    6[1-(0),6-(1,6),7-(6,8)]
    68      -2.792415      -2.792415      -2.792415    6[1-(0),6-(1,6),6-(1,7)]
    69      -2.316309      -2.316309      -2.316309    6[1-(0),6-(1,6),6-(6,6)]
    70      -2.111272      -2.111272      -2.111272    6[6-(1,6),6-(6,7),6-(8,8)]
    71      -1.509854      -1.509854      -1.509854    6[6-(6,6),8-(25),8-(25)]
    72      -2.300745      -2.300745      -2.300745    6[6-(6,6),6-(8,8),7-(6,8)]
    73      -2.183048      -2.183048      -2.183048    6[6-(6,7),8-(0),8-(25)]
    74       0.634462       0.634462       0.634462    6[6-(6,6),6-(8,8),7-(6,8)]
    75       0.079052       0.079052       0.079052    6[6-(6,7),8-(25),8-(25)]
    76       0.445484       0.445484       0.445484    6[6-(6,6),8-(25),8-(25)]
    77       0.879767       0.879767       0.879767    6[6-(1,6),6-(6,7),6-(8,8)]
    78       1.231342       1.231342       1.231342    6[1-(0),6-(1,6),6-(6,6)]
    79       1.362173       1.362173       1.362173    6[1-(0),6-(1,6),6-(1,7)]
    80       1.104198       1.104198       1.104198    6[1-(0),6-(1,6),7-(6,8)]
    81       3.016519       3.016519       3.016519    6[6-(6,7),8-(25),8-(25)]
    82       1.807484       1.807484       1.807484    6[6-(6,6),6-(8,8),7-(6,8)]
    83        3.07564        3.07564        3.07564    6[6-(6,6),8-(25),8-(25)]
    84       1.818662       1.818662       1.818662    6[6-(1,6),6-(6,7),6-(8,8)]
    85       0.632687       0.632687       0.632687    6[1-(0),6-(1,6),6-(6,6)]
    86       -0.51281       -0.51281       -0.51281    6[1-(0),6-(1,6),6-(1,7)]
    87      -0.511677      -0.511677      -0.511677    6[1-(0),6-(1,6),7-(6,8)]
    88       1.570087       1.570087       1.570087    6[1-(0),6-(1,6),7-(6,8)]
    89       1.508535       1.508535       1.508535    6[1-(0),6-(1,6),6-(1,7)]
    90        0.36984        0.36984        0.36984    6[1-(0),6-(1,6),6-(6,6)]
    91       -0.78931       -0.78931       -0.78931    6[6-(1,6),6-(6,7),6-(8,8)]
    92       9.096199       9.096199       9.096199    6[6-(6,6),8-(25),8-(25)]
    93      -0.723869      -0.723869      -0.723869    6[6-(6,6),6-(8,8),7-(6,8)]
    94      -1.848311      -1.848311      -1.848311    6[6-(6,7),8-(0),8-(25)]
    95        8.11818        8.11818        8.11818    7[6-(1,6),6-(6,6),8-(25)]
    96       4.689998       4.689998       4.689998    7[6-(1,6),6-(6,6),8-(25,25)]
    97       4.801113       4.801113       4.801113    7[6-(1,6),6-(6,6),8-(25,25)]
    98       4.998772       4.998772       4.998772    7[6-(1,6),6-(6,6),8-(25)]
    99      -2.670432      -2.670432      -2.670432    7[6-(1,6),6-(6,6),8-(25)]
   100        0.75775        0.75775        0.75775    7[6-(1,6),6-(6,6),8-(25,25)]
   101       0.646635       0.646635       0.646635    7[6-(1,6),6-(6,6),8-(25,25)]
   102       0.448976       0.448976       0.448976    7[6-(1,6),6-(6,6),8-(25)]
   103       8.234477       8.234477       8.234477    8[7-(6,6),25-(8,8,8,8,8)]
   104       6.564238       6.564238       6.564238    8[6-(6,8),25-(8,8,8,8,8)]
   105          8.622          8.622          8.622    8[6-(6,8)]
   106       6.873705       6.873705       6.873705    8[6-(6,8),25-(8,8,8,8,8)]
   107       6.624119       6.624119       6.624119    8[6-(6,8),25-(8,8,8,8,8)]
   108       4.884875       4.884875       4.884875    8[7-(6,6),25-(8,8,8),25-(8,8,8,8,8)]
   109       6.542898       6.542898       6.542898    8[6-(6,8),25-(8,8,8)]
   110        4.38059        4.38059        4.38059    8[6-(6,8),25-(8,8,8,8,8)]
   111       5.407246       5.407246       5.407246    8[6-(6,8),25-(8,8,8,8,8)]
   112       4.723964       4.723964       4.723964    8[6-(6,8),25-(8,8,8)]
   113       4.806167       4.806167       4.806167    8[7-(6,6),25-(8,8,8),25-(8,8,8,8,8)]
   114       1.787653       1.787653       1.787653    8[6-(6,8),25-(8,8,8,8,8)]
   115       2.201732       2.201732       2.201732    8[6-(6,8),25-(8,8,8)]
   116       1.319245       1.319245       1.319245    8[6-(6,8),25-(8,8,8,8,8)]
   117       2.524933       2.524933       2.524933    8[6-(6,8),25-(8,8,8,8,8)]
   118        4.93856        4.93856        4.93856    8[7-(6,6),25-(8,8,8,8,8)]
   119      -3.625239      -3.625239      -3.625239    8[6-(6,8),25-(8,8,8)]
   120      -2.757004      -2.757004      -2.757004    8[6-(6,8),25-(8,8,8,8,8)]
   121      -3.077239      -3.077239      -3.077239    8[6-(6,8)]
   122         7.3388         7.3388         7.3388    8[6-(6,8),25-(8,8,8,8,8)]
   123       6.187568       6.187568       6.187568    8[1-(0),25-(8,8,8),25-(8,8,8,8,8),25-(8,8,8,8,8)]
   124      -0.690737      -0.690737      -0.690737    8[1-(0),25-(8,8,8),25-(8,8,8,8,8),25-(8,8,8,8,8)]
   125      -2.786729      -2.786729      -2.786729    8[7-(6,6),25-(8,8,8,8,8)]
   126       -1.11649       -1.11649       -1.11649    8[6-(6,8),25-(8,8,8,8,8)]
   127      -3.174252      -3.174252      -3.174252    8[6-(6,8)]
   128      -1.425957      -1.425957      -1.425957    8[6-(6,8),25-(8,8,8,8,8)]
   129      -1.176371      -1.176371      -1.176371    8[6-(6,8),25-(8,8,8,8,8)]
   130       0.562873       0.562873       0.562873    8[7-(6,6),25-(8,8,8),25-(8,8,8,8,8)]
   131       -1.09515       -1.09515       -1.09515    8[6-(6,8),25-(8,8,8)]
   132       1.067158       1.067158       1.067158    8[6-(6,8),25-(8,8,8,8,8)]
   133       0.040502       0.040502       0.040502    8[6-(6,8),25-(8,8,8,8,8)]
   134       0.723784       0.723784       0.723784    8[6-(6,8),25-(8,8,8)]
   135       0.641581       0.641581       0.641581    8[7-(6,6),25-(8,8,8),25-(8,8,8,8,8)]
   136       3.660095       3.660095       3.660095    8[6-(6,8),25-(8,8,8,8,8)]
   137       3.246016       3.246016       3.246016    8[6-(6,8),25-(8,8,8)]
   138       4.128503       4.128503       4.128503    8[6-(6,8),25-(8,8,8,8,8)]
   139       2.922815       2.922815       2.922815    8[6-(6,8),25-(8,8,8,8,8)]
   140       0.509188       0.509188       0.509188    8[7-(6,6),25-(8,8,8,8,8)]
   141       9.072987       9.072987       9.072987    8[6-(6,8),25-(8,8,8)]
   142       8.204752       8.204752       8.204752    8[6-(6,8),25-(8,8,8,8,8)]
   143       8.524987       8.524987       8.524987    8[6-(6,8)]
   144      -1.891052      -1.891052      -1.891052    8[6-(6,8),25-(8,8,8,8,8)]
   145       -0.73982       -0.73982       -0.73982    8[1-(0),25-(8,8,8),25-(8,8,8,8,8),25-(8,8,8,8,8)]
   146       6.138485       6.138485       6.138485    8[1-(0),25-(8,8,8),25-(8,8,8,8,8),25-(8,8,8,8,8)]
