# Supplementary material for: A collection of forcefield precursors for metal–organic frameworks
Source: RSC Adv. 2019 Nov 13;9(63):36492–507. doi: 10.1039/c9ra07327b (PMC9075174; doi:10.1039/c9ra07327b)
Supplement: RA-009-C9RA07327B-s2914 [file RA-009-C9RA07327B-s2914.txt]

XOVYUD_clean

7.036000    0.000000    0.000000
0.000000    15.892100    0.000000
0.000000    0.000000    26.561000

     1       4.172489       4.172489       4.172489    48[8-(15),8-(15,48),8-(15,48),8-(6),17-(0),17-(48,48)]
     2       2.441211       2.441211       2.441211    48[8-(15),8-(15),8-(15,48),8-(15,48),17-(48,48),17-(48,48)]
     3       1.946158       1.946158       1.946158    48[8-(15,48),8-(15,48),8-(6),8-(6)]
     4       6.381511       6.381511       6.381511    48[8-(15),8-(15,48),8-(15,48),8-(6),17-(0),17-(48,48)]
     5       1.076789       1.076789       1.076789    48[8-(15),8-(15),8-(15,48),8-(15,48),17-(48,48),17-(48,48)]
     6       1.571842       1.571842       1.571842    48[8-(15,48),8-(15,48),8-(6),8-(6)]
     7       2.863511       2.863511       2.863511    48[8-(15),8-(15,48),8-(15,48),8-(6),17-(0),17-(48,48)]
     8       4.594789       4.594789       4.594789    48[8-(15),8-(15),8-(15,48),8-(15,48),17-(48,48),17-(48,48)]
     9       5.089842       5.089842       5.089842    48[8-(15,48),8-(15,48),8-(6),8-(6)]
    10       0.654489       0.654489       0.654489    48[8-(15),8-(15,48),8-(15,48),8-(6),17-(0),17-(48,48)]
    11       5.959211       5.959211       5.959211    48[8-(15),8-(15),8-(15,48),8-(15,48),17-(48,48),17-(48,48)]
    12       5.464158       5.464158       5.464158    48[8-(15,48),8-(15,48),8-(6),8-(6)]
    13        0.65857        0.65857        0.65857    15[6-(1,1,7),8-(48),8-(48,48),8-(48,48)]
    14       4.197678       4.197678       4.197678    15[6-(1,1,7),8-(48),8-(48),8-(48,48)]
    15        2.85943        2.85943        2.85943    15[6-(1,1,7),8-(48),8-(48,48),8-(48,48)]
    16       6.356322       6.356322       6.356322    15[6-(1,1,7),8-(48),8-(48),8-(48,48)]
    17        6.37743        6.37743        6.37743    15[6-(1,1,7),8-(48),8-(48,48),8-(48,48)]
    18       2.838322       2.838322       2.838322    15[6-(1,1,7),8-(48),8-(48),8-(48,48)]
    19        4.17657        4.17657        4.17657    15[6-(1,1,7),8-(48),8-(48,48),8-(48,48)]
    20       0.679678       0.679678       0.679678    15[6-(1,1,7),8-(48),8-(48),8-(48,48)]
    21       6.378838       6.378838       6.378838    1[7-(6,6,6)]
    22       3.534183       3.534183       3.534183    1[7-(6,6,6)]
    23       0.178011       0.178011       0.178011    1[6-(1,7,15)]
    24       1.633759       1.633759       1.633759    1[6-(1,7,15)]
    25       0.566398       0.566398       0.566398    1[6-(1,6,7)]
    26       1.761814       1.761814       1.761814    1[6-(1,6,7)]
    27       6.313403       6.313403       6.313403    1[6-(1,6,6)]
    28        0.60791        0.60791        0.60791    1[6-(1,6,6)]
    29       1.537366       1.537366       1.537366    1[6-(6,6,6)]
    30       6.059403       6.059403       6.059403    1[6-(1,6,6)]
    31        0.22867        0.22867        0.22867    1[6-(1,6,6)]
    32       1.463488       1.463488       1.463488    1[6-(1,6,7)]
    33       0.082321       0.082321       0.082321    1[6-(1,6,7)]
    34       3.744559       3.744559       3.744559    1[6-(1,7,15)]
    35        5.28685        5.28685        5.28685    1[6-(1,7,15)]
    36       5.350174       5.350174       5.350174    1[6-(1,6,7)]
    37       3.804365       3.804365       3.804365    1[6-(1,6,7)]
    38       3.418089       3.418089       3.418089    1[6-(1,6,6)]
    39       4.394686       4.394686       4.394686    1[6-(1,6,6)]
    40       6.232489       6.232489       6.232489    1[6-(6,6,6)]
    41       5.996079       5.996079       5.996079    1[6-(1,6,6)]
    42       4.439012       4.439012       4.439012    1[6-(1,6,6)]
    43       5.263632       5.263632       5.263632    1[6-(1,6,7)]
    44       6.281741       6.281741       6.281741    1[6-(1,6,7)]
    45       4.175162       4.175162       4.175162    1[7-(6,6,6)]
    46      -0.016183      -0.016183      -0.016183    1[7-(6,6,6)]
    47       3.339989       3.339989       3.339989    1[6-(1,7,15)]
    48       1.884241       1.884241       1.884241    1[6-(1,7,15)]
    49       2.951602       2.951602       2.951602    1[6-(1,6,7)]
    50       1.756186       1.756186       1.756186    1[6-(1,6,7)]
    51       4.240597       4.240597       4.240597    1[6-(1,6,6)]
    52        2.91009        2.91009        2.91009    1[6-(1,6,6)]
    53       1.980634       1.980634       1.980634    1[6-(6,6,6)]
    54       4.494597       4.494597       4.494597    1[6-(1,6,6)]
    55        3.28933        3.28933        3.28933    1[6-(1,6,6)]
    56       2.054512       2.054512       2.054512    1[6-(1,6,7)]
    57       3.435679       3.435679       3.435679    1[6-(1,6,7)]
    58       6.809441       6.809441       6.809441    1[6-(1,7,15)]
    59        5.26715        5.26715        5.26715    1[6-(1,7,15)]
    60       5.203826       5.203826       5.203826    1[6-(1,6,7)]
    61       6.749635       6.749635       6.749635    1[6-(1,6,7)]
    62       0.099911       0.099911       0.099911    1[6-(1,6,6)]
    63       6.159314       6.159314       6.159314    1[6-(1,6,6)]
    64       4.321511       4.321511       4.321511    1[6-(6,6,6)]
    65       4.557921       4.557921       4.557921    1[6-(1,6,6)]
    66       6.114988       6.114988       6.114988    1[6-(1,6,6)]
    67       5.290368       5.290368       5.290368    1[6-(1,6,7)]
    68       4.272259       4.272259       4.272259    1[6-(1,6,7)]
    69       0.657162       0.657162       0.657162    1[7-(6,6,6)]
    70       3.501817       3.501817       3.501817    1[7-(6,6,6)]
    71       6.857989       6.857989       6.857989    1[6-(1,7,15)]
    72       5.402241       5.402241       5.402241    1[6-(1,7,15)]
    73       6.469602       6.469602       6.469602    1[6-(1,6,7)]
    74       5.274186       5.274186       5.274186    1[6-(1,6,7)]
    75       0.722597       0.722597       0.722597    1[6-(1,6,6)]
    76        6.42809        6.42809        6.42809    1[6-(1,6,6)]
    77       5.498634       5.498634       5.498634    1[6-(6,6,6)]
    78       0.976597       0.976597       0.976597    1[6-(1,6,6)]
    79        6.80733        6.80733        6.80733    1[6-(1,6,6)]
    80       5.572512       5.572512       5.572512    1[6-(1,6,7)]
    81       6.953679       6.953679       6.953679    1[6-(1,6,7)]
    82       3.291441       3.291441       3.291441    1[6-(1,7,15)]
    83        1.74915        1.74915        1.74915    1[6-(1,7,15)]
    84       1.685826       1.685826       1.685826    1[6-(1,6,7)]
    85       3.231635       3.231635       3.231635    1[6-(1,6,7)]
    86       3.617911       3.617911       3.617911    1[6-(1,6,6)]
    87       2.641314       2.641314       2.641314    1[6-(1,6,6)]
    88       0.803511       0.803511       0.803511    1[6-(6,6,6)]
    89       1.039921       1.039921       1.039921    1[6-(1,6,6)]
    90       2.596988       2.596988       2.596988    1[6-(1,6,6)]
    91       1.772368       1.772368       1.772368    1[6-(1,6,7)]
    92       0.754259       0.754259       0.754259    1[6-(1,6,7)]
    93       2.860838       2.860838       2.860838    1[7-(6,6,6)]
    94       0.016183       0.016183       0.016183    1[7-(6,6,6)]
    95       3.696011       3.696011       3.696011    1[6-(1,7,15)]
    96       5.151759       5.151759       5.151759    1[6-(1,7,15)]
    97       4.084398       4.084398       4.084398    1[6-(1,6,7)]
    98       5.279814       5.279814       5.279814    1[6-(1,6,7)]
    99       2.795403       2.795403       2.795403    1[6-(1,6,6)]
   100        4.12591        4.12591        4.12591    1[6-(1,6,6)]
   101       5.055366       5.055366       5.055366    1[6-(6,6,6)]
   102       2.541403       2.541403       2.541403    1[6-(1,6,6)]
   103        3.74667        3.74667        3.74667    1[6-(1,6,6)]
   104       4.981488       4.981488       4.981488    1[6-(1,6,7)]
   105       3.600321       3.600321       3.600321    1[6-(1,6,7)]
   106       0.226559       0.226559       0.226559    1[6-(1,7,15)]
   107        1.76885        1.76885        1.76885    1[6-(1,7,15)]
   108       1.832174       1.832174       1.832174    1[6-(1,6,7)]
   109       0.286365       0.286365       0.286365    1[6-(1,6,7)]
   110       6.936089       6.936089       6.936089    1[6-(1,6,6)]
   111       0.876686       0.876686       0.876686    1[6-(1,6,6)]
   112       2.714489       2.714489       2.714489    1[6-(6,6,6)]
   113       2.478079       2.478079       2.478079    1[6-(1,6,6)]
   114       0.921012       0.921012       0.921012    1[6-(1,6,6)]
   115       1.745632       1.745632       1.745632    1[6-(1,6,7)]
   116       2.763741       2.763741       2.763741    1[6-(1,6,7)]
   117       0.718376       0.718376       0.718376    6[1-(0),1-(0),7-(1,6,6),15-(8,8,8)]
   118       0.795068       0.795068       0.795068    6[1-(0),1-(0),6-(1,1,6),7-(1,6,6)]
   119       0.239224       0.239224       0.239224    6[1-(0),1-(0),6-(1,1,7),6-(1,6,6)]
   120        0.56288        0.56288        0.56288    6[1-(0),6-(1,1,6),6-(1,1,6),6-(8,8)]
   121      -0.009147      -0.009147      -0.009147    6[1-(0),1-(0),6-(1,1,7),6-(1,6,6)]
   122       0.508703       0.508703       0.508703    6[1-(0),1-(0),6-(1,1,6),7-(1,6,6)]
   123        0.16605        0.16605        0.16605    6[6-(1,6,6),8-(48),8-(48)]
   124       4.424237       4.424237       4.424237    6[1-(0),1-(0),7-(1,6,6),15-(8,8,8)]
   125       4.481932       4.481932       4.481932    6[1-(0),1-(0),6-(1,1,6),7-(1,6,6)]
   126       4.306032       4.306032       4.306032    6[1-(0),1-(0),6-(1,1,7),6-(1,6,6)]
   127        5.34736        5.34736        5.34736    6[1-(0),6-(1,1,6),6-(1,1,6),6-(8,8)]
   128       5.280518       5.280518       5.280518    6[1-(0),1-(0),6-(1,1,7),6-(1,6,6)]
   129       5.394501       5.394501       5.394501    6[1-(0),1-(0),6-(1,1,6),7-(1,6,6)]
   130       5.165831       5.165831       5.165831    6[6-(1,6,6),8-(0),8-(48)]
   131       2.799624       2.799624       2.799624    6[1-(0),1-(0),7-(1,6,6),15-(8,8,8)]
   132       2.722932       2.722932       2.722932    6[1-(0),1-(0),6-(1,1,6),7-(1,6,6)]
   133       3.278776       3.278776       3.278776    6[1-(0),1-(0),6-(1,1,7),6-(1,6,6)]
   134        2.95512        2.95512        2.95512    6[1-(0),6-(1,1,6),6-(1,1,6),6-(8,8)]
   135       3.527147       3.527147       3.527147    6[1-(0),1-(0),6-(1,1,7),6-(1,6,6)]
   136       3.009297       3.009297       3.009297    6[1-(0),1-(0),6-(1,1,6),7-(1,6,6)]
   137        3.35195        3.35195        3.35195    6[6-(1,6,6),8-(48),8-(48)]
   138       6.129763       6.129763       6.129763    6[1-(0),1-(0),7-(1,6,6),15-(8,8,8)]
   139       6.072068       6.072068       6.072068    6[1-(0),1-(0),6-(1,1,6),7-(1,6,6)]
   140       6.247968       6.247968       6.247968    6[1-(0),1-(0),6-(1,1,7),6-(1,6,6)]
   141        5.20664        5.20664        5.20664    6[1-(0),6-(1,1,6),6-(1,1,6),6-(8,8)]
   142       5.273482       5.273482       5.273482    6[1-(0),1-(0),6-(1,1,7),6-(1,6,6)]
   143       5.159499       5.159499       5.159499    6[1-(0),1-(0),6-(1,1,6),7-(1,6,6)]
   144       5.388169       5.388169       5.388169    6[6-(1,6,6),8-(0),8-(48)]
   145       6.317624       6.317624       6.317624    6[1-(0),1-(0),7-(1,6,6),15-(8,8,8)]
   146       6.240932       6.240932       6.240932    6[1-(0),1-(0),6-(1,1,6),7-(1,6,6)]
   147       6.796776       6.796776       6.796776    6[1-(0),1-(0),6-(1,1,7),6-(1,6,6)]
   148        6.47312        6.47312        6.47312    6[1-(0),6-(1,1,6),6-(1,1,6),6-(8,8)]
   149       0.009147       0.009147       0.009147    6[1-(0),1-(0),6-(1,1,7),6-(1,6,6)]
   150       6.527297       6.527297       6.527297    6[1-(0),1-(0),6-(1,1,6),7-(1,6,6)]
   151        6.86995        6.86995        6.86995    6[6-(1,6,6),8-(48),8-(48)]
   152       2.611763       2.611763       2.611763    6[1-(0),1-(0),7-(1,6,6),15-(8,8,8)]
   153       2.554068       2.554068       2.554068    6[1-(0),1-(0),6-(1,1,6),7-(1,6,6)]
   154       2.729968       2.729968       2.729968    6[1-(0),1-(0),6-(1,1,7),6-(1,6,6)]
   155        1.68864        1.68864        1.68864    6[1-(0),6-(1,1,6),6-(1,1,6),6-(8,8)]
   156       1.755482       1.755482       1.755482    6[1-(0),1-(0),6-(1,1,7),6-(1,6,6)]
   157       1.641499       1.641499       1.641499    6[1-(0),1-(0),6-(1,1,6),7-(1,6,6)]
   158       1.870169       1.870169       1.870169    6[6-(1,6,6),8-(0),8-(48)]
   159       4.236376       4.236376       4.236376    6[1-(0),1-(0),7-(1,6,6),15-(8,8,8)]
   160       4.313068       4.313068       4.313068    6[1-(0),1-(0),6-(1,1,6),7-(1,6,6)]
   161       3.757224       3.757224       3.757224    6[1-(0),1-(0),6-(1,1,7),6-(1,6,6)]
   162        4.08088        4.08088        4.08088    6[1-(0),6-(1,1,6),6-(1,1,6),6-(8,8)]
   163       3.508853       3.508853       3.508853    6[1-(0),1-(0),6-(1,1,7),6-(1,6,6)]
   164       4.026703       4.026703       4.026703    6[1-(0),1-(0),6-(1,1,6),7-(1,6,6)]
   165        3.68405        3.68405        3.68405    6[6-(1,6,6),8-(48),8-(48)]
   166       0.906237       0.906237       0.906237    6[1-(0),1-(0),7-(1,6,6),15-(8,8,8)]
   167       0.963932       0.963932       0.963932    6[1-(0),1-(0),6-(1,1,6),7-(1,6,6)]
   168       0.788032       0.788032       0.788032    6[1-(0),1-(0),6-(1,1,7),6-(1,6,6)]
   169        1.82936        1.82936        1.82936    6[1-(0),6-(1,1,6),6-(1,1,6),6-(8,8)]
   170       1.762518       1.762518       1.762518    6[1-(0),1-(0),6-(1,1,7),6-(1,6,6)]
   171       1.876501       1.876501       1.876501    6[1-(0),1-(0),6-(1,1,6),7-(1,6,6)]
   172       1.647831       1.647831       1.647831    6[6-(1,6,6),8-(0),8-(48)]
   173        0.24626        0.24626        0.24626    7[1-(0),6-(1,1,15),6-(1,1,6),6-(1,1,6)]
   174       4.355284       4.355284       4.355284    7[1-(0),6-(1,1,15),6-(1,1,6),6-(1,1,6)]
   175        3.27174        3.27174        3.27174    7[1-(0),6-(1,1,15),6-(1,1,6),6-(1,1,6)]
   176       6.198716       6.198716       6.198716    7[1-(0),6-(1,1,15),6-(1,1,6),6-(1,1,6)]
   177        6.78974        6.78974        6.78974    7[1-(0),6-(1,1,15),6-(1,1,6),6-(1,1,6)]
   178       2.680716       2.680716       2.680716    7[1-(0),6-(1,1,15),6-(1,1,6),6-(1,1,6)]
   179        3.76426        3.76426        3.76426    7[1-(0),6-(1,1,15),6-(1,1,6),6-(1,1,6)]
   180       0.837284       0.837284       0.837284    7[1-(0),6-(1,1,15),6-(1,1,6),6-(1,1,6)]
   181       4.174459       4.174459       4.174459    17[48-(8,8,8,8,17)]
   182       4.094952       4.094952       4.094952    17[48-(8,8,8,8,17),48-(8,8,8,8,17),48-(8,8,8,8,17)]
   183       6.379541       6.379541       6.379541    17[48-(8,8,8,8,17)]
   184       6.459048       6.459048       6.459048    17[48-(8,8,8,8,17),48-(8,8,8,8,17),48-(8,8,8,8,17)]
   185       2.861541       2.861541       2.861541    17[48-(8,8,8,8,17)]
   186       2.941048       2.941048       2.941048    17[48-(8,8,8,8,17),48-(8,8,8,8,17),48-(8,8,8,8,17)]
   187       0.656459       0.656459       0.656459    17[48-(8,8,8,8,17)]
   188       0.576952       0.576952       0.576952    17[48-(8,8,8,8,17),48-(8,8,8,8,17),48-(8,8,8,8,17)]
   189         6.4105         6.4105         6.4105    8[15-(6,8,8),48-(8,8,8,17,17)]
   190       0.734558       0.734558       0.734558    8[15-(6,8,8),48-(8,8,8,17,17),48-(8,8,8,17,17)]
   191       1.888462       1.888462       1.888462    8[15-(6,8,8),48-(8,8,8),48-(8,8,8,17,17)]
   192        6.18183        6.18183        6.18183    8[6-(6,8),48-(8,8,8)]
   193       0.851356       0.851356       0.851356    8[6-(6,8),48-(8,8,8,17,17)]
   194       3.934531       3.934531       3.934531    8[15-(6,8,8),48-(8,8,8),48-(8,8,8,17,17)]
   195       5.495116       5.495116       5.495116    8[15-(6,8,8),48-(8,8,8,17,17)]
   196       2.992411       2.992411       2.992411    8[15-(6,8,8),48-(8,8,8,17,17)]
   197       4.619134       4.619134       4.619134    8[6-(6,8),48-(8,8,8)]
   198       5.749819       5.749819       5.749819    8[6-(6,8)]
   199         4.1435         4.1435         4.1435    8[15-(6,8,8),48-(8,8,8,17,17)]
   200       2.783442       2.783442       2.783442    8[15-(6,8,8),48-(8,8,8,17,17),48-(8,8,8,17,17)]
   201       1.629538       1.629538       1.629538    8[15-(6,8,8),48-(8,8,8),48-(8,8,8,17,17)]
   202        4.37217        4.37217        4.37217    8[6-(6,8),48-(8,8,8)]
   203       2.666644       2.666644       2.666644    8[6-(6,8),48-(8,8,8,17,17)]
   204       6.619469       6.619469       6.619469    8[15-(6,8,8),48-(8,8,8),48-(8,8,8,17,17)]
   205       5.058884       5.058884       5.058884    8[15-(6,8,8),48-(8,8,8,17,17)]
   206       0.525589       0.525589       0.525589    8[15-(6,8,8),48-(8,8,8,17,17)]
   207       5.934866       5.934866       5.934866    8[6-(6,8),48-(8,8,8)]
   208       4.804181       4.804181       4.804181    8[6-(6,8)]
   209         0.6255         0.6255         0.6255    8[15-(6,8,8),48-(8,8,8,17,17)]
   210       6.301442       6.301442       6.301442    8[15-(6,8,8),48-(8,8,8,17,17),48-(8,8,8,17,17)]
   211       5.147538       5.147538       5.147538    8[15-(6,8,8),48-(8,8,8),48-(8,8,8,17,17)]
   212        0.85417        0.85417        0.85417    8[6-(6,8),48-(8,8,8)]
   213       6.184644       6.184644       6.184644    8[6-(6,8),48-(8,8,8,17,17)]
   214       3.101469       3.101469       3.101469    8[15-(6,8,8),48-(8,8,8),48-(8,8,8,17,17)]
   215       1.540884       1.540884       1.540884    8[15-(6,8,8),48-(8,8,8,17,17)]
   216       4.043589       4.043589       4.043589    8[15-(6,8,8),48-(8,8,8,17,17)]
   217       2.416866       2.416866       2.416866    8[6-(6,8),48-(8,8,8)]
   218       1.286181       1.286181       1.286181    8[6-(6,8)]
   219         2.8925         2.8925         2.8925    8[15-(6,8,8),48-(8,8,8,17,17)]
   220       4.252558       4.252558       4.252558    8[15-(6,8,8),48-(8,8,8,17,17),48-(8,8,8,17,17)]
   221       5.406462       5.406462       5.406462    8[15-(6,8,8),48-(8,8,8),48-(8,8,8,17,17)]
   222        2.66383        2.66383        2.66383    8[6-(6,8),48-(8,8,8)]
   223       4.369356       4.369356       4.369356    8[6-(6,8),48-(8,8,8,17,17)]
   224       0.416531       0.416531       0.416531    8[15-(6,8,8),48-(8,8,8),48-(8,8,8,17,17)]
   225       1.977116       1.977116       1.977116    8[15-(6,8,8),48-(8,8,8,17,17)]
   226       6.510411       6.510411       6.510411    8[15-(6,8,8),48-(8,8,8,17,17)]
   227       1.101134       1.101134       1.101134    8[6-(6,8),48-(8,8,8)]
   228       2.231819       2.231819       2.231819    8[6-(6,8)]
