# Supplementary material for: A collection of forcefield precursors for metal–organic frameworks
Source: RSC Adv. 2019 Nov 13;9(63):36492–507. doi: 10.1039/c9ra07327b (PMC9075174; doi:10.1039/c9ra07327b)
Supplement: RA-009-C9RA07327B-s2915 [file RA-009-C9RA07327B-s2915.txt]

XOXMED_clean

23.275000    0.000000    0.000000
0.000000    25.486000    0.000000
-0.478571    0.000000    43.961895

     1      15.578408      15.578408      15.578408    30[8-(30,30,30),8-(6),8-(6),8-(6)]
     2      17.362699      17.362699      17.362699    30[8-(30,30,30),8-(6),8-(6)]
     3      18.737606      18.737606      18.737606    30[8-(30,30,30),8-(6),8-(6),8-(6)]
     4      17.439298      17.439298      17.439298    30[8-(30,30,30),8-(6),8-(6),8-(6)]
     5       4.180193       4.180193       4.180193    30[8-(30,30,30),8-(6),8-(6),8-(6)]
     6       5.964485       5.964485       5.964485    30[8-(30,30,30),8-(6),8-(6)]
     7       7.339391       7.339391       7.339391    30[8-(30,30,30),8-(6),8-(6),8-(6)]
     8       6.041083       6.041083       6.041083    30[8-(30,30,30),8-(6),8-(6),8-(6)]
     9      18.616236      18.616236      18.616236    30[8-(30,30,30),8-(6),8-(6),8-(6)]
    10      16.831944      16.831944      16.831944    30[8-(30,30,30),8-(6),8-(6)]
    11      15.457038      15.457038      15.457038    30[8-(30,30,30),8-(6),8-(6),8-(6)]
    12      16.755346      16.755346      16.755346    30[8-(30,30,30),8-(6),8-(6),8-(6)]
    13       7.218021       7.218021       7.218021    30[8-(30,30,30),8-(6),8-(6),8-(6)]
    14        5.43373        5.43373        5.43373    30[8-(30,30,30),8-(6),8-(6)]
    15       4.058823       4.058823       4.058823    30[8-(30,30,30),8-(6),8-(6),8-(6)]
    16       5.357131       5.357131       5.357131    30[8-(30,30,30),8-(6),8-(6),8-(6)]
    17      15.123824      15.123824      15.123824    1[6-(6,6)]
    18      14.245187      14.245187      14.245187    1[6-(6,6)]
    19      14.408885      14.408885      14.408885    1[6-(1,1,6)]
    20      13.374276      13.374276      13.374276    1[6-(1,1,6)]
    21      14.544173      14.544173      14.544173    1[6-(1,1,6)]
    22      11.795973      11.795973      11.795973    1[6-(1,1,6)]
    23      12.791051      12.791051      12.791051    1[6-(1,1,6)]
    24       13.20508       13.20508       13.20508    1[6-(1,1,6)]
    25       9.725095       9.725095       9.725095    1[6-(6,6)]
    26       8.953608       8.953608       8.953608    1[6-(6,6)]
    27      14.578078      14.578078      14.578078    1[6-(6,6)]
    28      15.241656      15.241656      15.241656    1[6-(6,6)]
    29       9.782417       9.782417       9.782417    1[6-(6,6)]
    30       8.453088       8.453088       8.453088    1[6-(6,6)]
    31      11.016811      11.016811      11.016811    1[6-(1,1,6)]
    32      10.960158      10.960158      10.960158    1[6-(1,1,6)]
    33      12.195635      12.195635      12.195635    1[6-(1,1,6)]
    34      10.572424      10.572424      10.572424    1[6-(1,1,6)]
    35       9.180957       9.180957       9.180957    1[6-(1,1,6)]
    36       9.191695       9.191695       9.191695    1[6-(1,1,6)]
    37      13.935811      13.935811      13.935811    1[6-(6,6)]
    38      14.303626      14.303626      14.303626    1[6-(6,6)]
    39      13.848503      13.848503      13.848503    1[6-(1,1,6)]
    40      12.919821      12.919821      12.919821    1[6-(1,1,6)]
    41      12.278397      12.278397      12.278397    1[6-(1,1,6)]
    42      12.364694      12.364694      12.364694    1[6-(1,1,6)]
    43      13.799308      13.799308      13.799308    1[6-(1,1,6)]
    44      13.642609      13.642609      13.642609    1[6-(1,1,6)]
    45      15.131401      15.131401      15.131401    1[6-(6,6)]
    46      14.475891      14.475891      14.475891    1[6-(6,6)]
    47       8.452294       8.452294       8.452294    1[6-(6,6)]
    48       9.115487       9.115487       9.115487    1[6-(6,6)]
    49       9.601286       9.601286       9.601286    1[6-(6,6)]
    50       8.764682       8.764682       8.764682    1[6-(6,6)]
    51      11.727759      11.727759      11.727759    1[6-(1,1,6)]
    52      10.857283      10.857283      10.857283    1[6-(1,1,6)]
    53      10.224559      10.224559      10.224559    1[6-(1,1,6)]
    54       9.925803       9.925803       9.925803    1[6-(1,1,6)]
    55      10.796027      10.796027      10.796027    1[6-(1,1,6)]
    56        9.20035        9.20035        9.20035    1[6-(1,1,6)]
    57      15.077472      15.077472      15.077472    1[6-(6,6)]
    58      18.846516      18.846516      18.846516    1[6-(6,6)]
    59       13.64673       13.64673       13.64673    1[6-(1,1,6)]
    60      14.456082      14.456082      14.456082    1[6-(1,1,6)]
    61      14.076099      14.076099      14.076099    1[6-(1,1,6)]
    62      19.517811      19.517811      19.517811    1[6-(1,1,6)]
    63      19.926424      19.926424      19.926424    1[6-(1,1,6)]
    64      19.024115      19.024115      19.024115    1[6-(1,1,6)]
    65      17.168382      17.168382      17.168382    1[6-(6,6)]
    66      17.082264      17.082264      17.082264    1[6-(6,6)]
    67      15.993474      15.993474      15.993474    1[6-(6,6)]
    68      16.221617      16.221617      16.221617    1[6-(6,6)]
    69       14.30024       14.30024       14.30024    1[6-(1,1,6)]
    70      13.672458      13.672458      13.672458    1[6-(1,1,6)]
    71      14.669111      14.669111      14.669111    1[6-(1,1,6)]
    72      15.084472      15.084472      15.084472    1[6-(6,6)]
    73      18.522758      18.522758      18.522758    1[6-(1,1,6)]
    74      19.539001      19.539001      19.539001    1[6-(1,1,6)]
    75      19.275938      19.275938      19.275938    1[6-(1,1,6)]
    76      18.441653      18.441653      18.441653    1[6-(6,6)]
    77       3.725609       3.725609       3.725609    1[6-(6,6)]
    78       2.846972       2.846972       2.846972    1[6-(6,6)]
    79        3.01067        3.01067        3.01067    1[6-(1,1,6)]
    80       1.497491       1.497491       1.497491    1[6-(1,1,6)]
    81       2.667387       2.667387       2.667387    1[6-(1,1,6)]
    82       0.397758       0.397758       0.397758    1[6-(1,1,6)]
    83       1.392837       1.392837       1.392837    1[6-(1,1,6)]
    84       1.806866       1.806866       1.806866    1[6-(1,1,6)]
    85      21.123309      21.123309      21.123309    1[6-(6,6)]
    86      20.351822      20.351822      20.351822    1[6-(6,6)]
    87       2.701293       2.701293       2.701293    1[6-(6,6)]
    88       3.364871       3.364871       3.364871    1[6-(6,6)]
    89      21.180631      21.180631      21.180631    1[6-(6,6)]
    90      19.851303      19.851303      19.851303    1[6-(6,6)]
    91      22.415025      22.415025      22.415025    1[6-(1,1,6)]
    92      22.358373      22.358373      22.358373    1[6-(1,1,6)]
    93       0.318849       0.318849       0.318849    1[6-(1,1,6)]
    94      21.970639      21.970639      21.970639    1[6-(1,1,6)]
    95      20.579172      20.579172      20.579172    1[6-(1,1,6)]
    96      20.589909      20.589909      20.589909    1[6-(1,1,6)]
    97       2.537597       2.537597       2.537597    1[6-(6,6)]
    98       2.905412       2.905412       2.905412    1[6-(6,6)]
    99       2.450288       2.450288       2.450288    1[6-(1,1,6)]
   100       1.521607       1.521607       1.521607    1[6-(1,1,6)]
   101       0.880183       0.880183       0.880183    1[6-(1,1,6)]
   102       0.966479       0.966479       0.966479    1[6-(1,1,6)]
   103       2.401093       2.401093       2.401093    1[6-(1,1,6)]
   104       2.244394       2.244394       2.244394    1[6-(1,1,6)]
   105       3.733186       3.733186       3.733186    1[6-(6,6)]
   106       3.077676       3.077676       3.077676    1[6-(6,6)]
   107       20.32908       20.32908       20.32908    1[6-(6,6)]
   108      20.992273      20.992273      20.992273    1[6-(6,6)]
   109      20.999501      20.999501      20.999501    1[6-(6,6)]
   110      20.162896      20.162896      20.162896    1[6-(6,6)]
   111      -0.149027      -0.149027      -0.149027    1[6-(1,1,6)]
   112      22.255498      22.255498      22.255498    1[6-(1,1,6)]
   113      21.622774      21.622774      21.622774    1[6-(1,1,6)]
   114      21.324018      21.324018      21.324018    1[6-(1,1,6)]
   115      22.672813      22.672813      22.672813    1[6-(1,1,6)]
   116      21.077135      21.077135      21.077135    1[6-(1,1,6)]
   117       3.679258       3.679258       3.679258    1[6-(6,6)]
   118       7.448302       7.448302       7.448302    1[6-(6,6)]
   119       2.248515       2.248515       2.248515    1[6-(1,1,6)]
   120       3.057868       3.057868       3.057868    1[6-(1,1,6)]
   121       2.677884       2.677884       2.677884    1[6-(1,1,6)]
   122       8.119597       8.119597       8.119597    1[6-(1,1,6)]
   123       8.528209       8.528209       8.528209    1[6-(1,1,6)]
   124       7.625901       7.625901       7.625901    1[6-(1,1,6)]
   125       5.770167       5.770167       5.770167    1[6-(6,6)]
   126        5.68405        5.68405        5.68405    1[6-(6,6)]
   127        4.59526        4.59526        4.59526    1[6-(6,6)]
   128       4.823403       4.823403       4.823403    1[6-(6,6)]
   129       2.902025       2.902025       2.902025    1[6-(1,1,6)]
   130       2.274244       2.274244       2.274244    1[6-(1,1,6)]
   131       3.270897       3.270897       3.270897    1[6-(1,1,6)]
   132       3.686258       3.686258       3.686258    1[6-(6,6)]
   133       7.124544       7.124544       7.124544    1[6-(1,1,6)]
   134       8.140787       8.140787       8.140787    1[6-(1,1,6)]
   135       7.877723       7.877723       7.877723    1[6-(1,1,6)]
   136       7.043438       7.043438       7.043438    1[6-(6,6)]
   137       19.07082       19.07082       19.07082    1[6-(6,6)]
   138      19.949457      19.949457      19.949457    1[6-(6,6)]
   139      19.785759      19.785759      19.785759    1[6-(1,1,6)]
   140      21.298938      21.298938      21.298938    1[6-(1,1,6)]
   141      20.129042      20.129042      20.129042    1[6-(1,1,6)]
   142      22.398671      22.398671      22.398671    1[6-(1,1,6)]
   143      21.403592      21.403592      21.403592    1[6-(1,1,6)]
   144      20.989563      20.989563      20.989563    1[6-(1,1,6)]
   145        1.67312        1.67312        1.67312    1[6-(6,6)]
   146       2.444607       2.444607       2.444607    1[6-(6,6)]
   147      20.095136      20.095136      20.095136    1[6-(6,6)]
   148      19.431558      19.431558      19.431558    1[6-(6,6)]
   149       1.615798       1.615798       1.615798    1[6-(6,6)]
   150       2.945126       2.945126       2.945126    1[6-(6,6)]
   151       0.381404       0.381404       0.381404    1[6-(1,1,6)]
   152       0.438056       0.438056       0.438056    1[6-(1,1,6)]
   153       22.47758       22.47758       22.47758    1[6-(1,1,6)]
   154        0.82579        0.82579        0.82579    1[6-(1,1,6)]
   155       2.217257       2.217257       2.217257    1[6-(1,1,6)]
   156        2.20652        2.20652        2.20652    1[6-(1,1,6)]
   157      20.258832      20.258832      20.258832    1[6-(6,6)]
   158      19.891017      19.891017      19.891017    1[6-(6,6)]
   159      20.346141      20.346141      20.346141    1[6-(1,1,6)]
   160      21.274822      21.274822      21.274822    1[6-(1,1,6)]
   161      21.916246      21.916246      21.916246    1[6-(1,1,6)]
   162       21.82995       21.82995       21.82995    1[6-(1,1,6)]
   163      20.395336      20.395336      20.395336    1[6-(1,1,6)]
   164      20.552035      20.552035      20.552035    1[6-(1,1,6)]
   165      19.063243      19.063243      19.063243    1[6-(6,6)]
   166      19.718753      19.718753      19.718753    1[6-(6,6)]
   167       2.467349       2.467349       2.467349    1[6-(6,6)]
   168       1.804156       1.804156       1.804156    1[6-(6,6)]
   169       1.796928       1.796928       1.796928    1[6-(6,6)]
   170       2.633533       2.633533       2.633533    1[6-(6,6)]
   171      22.945456      22.945456      22.945456    1[6-(1,1,6)]
   172       0.540931       0.540931       0.540931    1[6-(1,1,6)]
   173       1.173655       1.173655       1.173655    1[6-(1,1,6)]
   174       1.472411       1.472411       1.472411    1[6-(1,1,6)]
   175       0.123616       0.123616       0.123616    1[6-(1,1,6)]
   176       1.719294       1.719294       1.719294    1[6-(1,1,6)]
   177      19.117171      19.117171      19.117171    1[6-(6,6)]
   178      15.348127      15.348127      15.348127    1[6-(6,6)]
   179      20.547914      20.547914      20.547914    1[6-(1,1,6)]
   180      19.738561      19.738561      19.738561    1[6-(1,1,6)]
   181      20.118545      20.118545      20.118545    1[6-(1,1,6)]
   182      14.676832      14.676832      14.676832    1[6-(1,1,6)]
   183       14.26822       14.26822       14.26822    1[6-(1,1,6)]
   184      15.170528      15.170528      15.170528    1[6-(1,1,6)]
   185      17.026262      17.026262      17.026262    1[6-(6,6)]
   186      17.112379      17.112379      17.112379    1[6-(6,6)]
   187      18.201169      18.201169      18.201169    1[6-(6,6)]
   188      17.973026      17.973026      17.973026    1[6-(6,6)]
   189      19.894404      19.894404      19.894404    1[6-(1,1,6)]
   190      20.522185      20.522185      20.522185    1[6-(1,1,6)]
   191      19.525532      19.525532      19.525532    1[6-(1,1,6)]
   192      19.110171      19.110171      19.110171    1[6-(6,6)]
   193      15.671885      15.671885      15.671885    1[6-(1,1,6)]
   194      14.655642      14.655642      14.655642    1[6-(1,1,6)]
   195      14.918706      14.918706      14.918706    1[6-(1,1,6)]
   196      15.752991      15.752991      15.752991    1[6-(6,6)]
   197       7.672605       7.672605       7.672605    1[6-(6,6)]
   198       8.551242       8.551242       8.551242    1[6-(6,6)]
   199       8.387544       8.387544       8.387544    1[6-(1,1,6)]
   200       9.422153       9.422153       9.422153    1[6-(1,1,6)]
   201       8.252256       8.252256       8.252256    1[6-(1,1,6)]
   202      11.000456      11.000456      11.000456    1[6-(1,1,6)]
   203      10.005378      10.005378      10.005378    1[6-(1,1,6)]
   204       9.591349       9.591349       9.591349    1[6-(1,1,6)]
   205      13.071334      13.071334      13.071334    1[6-(6,6)]
   206      13.842821      13.842821      13.842821    1[6-(6,6)]
   207       8.218351       8.218351       8.218351    1[6-(6,6)]
   208       7.554773       7.554773       7.554773    1[6-(6,6)]
   209      13.014012      13.014012      13.014012    1[6-(6,6)]
   210      14.343341      14.343341      14.343341    1[6-(6,6)]
   211      11.779618      11.779618      11.779618    1[6-(1,1,6)]
   212      11.836271      11.836271      11.836271    1[6-(1,1,6)]
   213      10.600794      10.600794      10.600794    1[6-(1,1,6)]
   214      12.224005      12.224005      12.224005    1[6-(1,1,6)]
   215      13.615472      13.615472      13.615472    1[6-(1,1,6)]
   216      13.604734      13.604734      13.604734    1[6-(1,1,6)]
   217       8.860618       8.860618       8.860618    1[6-(6,6)]
   218       8.492803       8.492803       8.492803    1[6-(6,6)]
   219       8.947926       8.947926       8.947926    1[6-(1,1,6)]
   220       9.876608       9.876608       9.876608    1[6-(1,1,6)]
   221      10.518032      10.518032      10.518032    1[6-(1,1,6)]
   222      10.431735      10.431735      10.431735    1[6-(1,1,6)]
   223       8.997121       8.997121       8.997121    1[6-(1,1,6)]
   224        9.15382        9.15382        9.15382    1[6-(1,1,6)]
   225       7.665028       7.665028       7.665028    1[6-(6,6)]
   226       8.320538       8.320538       8.320538    1[6-(6,6)]
   227      14.344135      14.344135      14.344135    1[6-(6,6)]
   228      13.680942      13.680942      13.680942    1[6-(6,6)]
   229      13.195143      13.195143      13.195143    1[6-(6,6)]
   230      14.031747      14.031747      14.031747    1[6-(6,6)]
   231       11.06867       11.06867       11.06867    1[6-(1,1,6)]
   232      11.939146      11.939146      11.939146    1[6-(1,1,6)]
   233       12.57187       12.57187       12.57187    1[6-(1,1,6)]
   234      12.870626      12.870626      12.870626    1[6-(1,1,6)]
   235      12.000402      12.000402      12.000402    1[6-(1,1,6)]
   236      13.596079      13.596079      13.596079    1[6-(1,1,6)]
   237       7.718957       7.718957       7.718957    1[6-(6,6)]
   238       3.949913       3.949913       3.949913    1[6-(6,6)]
   239       9.149699       9.149699       9.149699    1[6-(1,1,6)]
   240       8.340347       8.340347       8.340347    1[6-(1,1,6)]
   241        8.72033        8.72033        8.72033    1[6-(1,1,6)]
   242       3.278618       3.278618       3.278618    1[6-(1,1,6)]
   243       2.870005       2.870005       2.870005    1[6-(1,1,6)]
   244       3.772314       3.772314       3.772314    1[6-(1,1,6)]
   245       5.628047       5.628047       5.628047    1[6-(6,6)]
   246       5.714165       5.714165       5.714165    1[6-(6,6)]
   247       6.802955       6.802955       6.802955    1[6-(6,6)]
   248       6.574812       6.574812       6.574812    1[6-(6,6)]
   249       8.496189       8.496189       8.496189    1[6-(1,1,6)]
   250       9.123971       9.123971       9.123971    1[6-(1,1,6)]
   251       8.127318       8.127318       8.127318    1[6-(1,1,6)]
   252       7.711957       7.711957       7.711957    1[6-(6,6)]
   253       4.273671       4.273671       4.273671    1[6-(1,1,6)]
   254       3.257428       3.257428       3.257428    1[6-(1,1,6)]
   255       3.520491       3.520491       3.520491    1[6-(1,1,6)]
   256       4.354776       4.354776       4.354776    1[6-(6,6)]
   257      15.299372      15.299372      15.299372    6[6-(6,6),8-(30),8-(30)]
   258      14.618928      14.618928      14.618928    6[6-(1,6),6-(1,6),6-(8,8)]
   259      14.665681      14.665681      14.665681    6[1-(0),6-(6,6),6-(6,6)]
   260      14.040326      14.040326      14.040326    6[6-(1,1,1),6-(1,6),6-(6,7)]
   261      13.488618      13.488618      13.488618    6[6-(6,6),6-(6,6),7-(6,6)]
   262       13.43929       13.43929       13.43929    6[6-(1,1,1),6-(1,6),6-(6,7)]
   263       14.11321       14.11321       14.11321    6[1-(0),6-(6,6),6-(6,6)]
   264      14.312703      14.312703      14.312703    6[1-(0),1-(0),1-(0),6-(6,6)]
   265      12.736191      12.736191      12.736191    6[1-(0),1-(0),1-(0),6-(6,6)]
   266      12.096068      12.096068      12.096068    6[6-(6,6),7-(6,6),8-(0)]
   267      11.527527      11.527527      11.527527    6[6-(1,6),6-(6,6),6-(7,8)]
   268      12.418306      12.418306      12.418306    6[6-(6,6),6-(6,6),6-(6,6)]
   269      13.612459      13.612459      13.612459    6[6-(1,6),6-(6,6),6-(7,8)]
   270      14.260422      14.260422      14.260422    6[6-(6,6),7-(6,6),8-(0)]
   271      10.287782      10.287782      10.287782    6[1-(0),6-(1,6),6-(6,6)]
   272       9.827313       9.827313       9.827313    6[1-(0),6-(1,6),6-(6,6)]
   273      10.631373      10.631373      10.631373    6[6-(1,6),6-(6,6),6-(7,8)]
   274       11.92236       11.92236       11.92236    6[6-(6,6),6-(6,6),6-(6,6)]
   275      12.748904      12.748904      12.748904    6[6-(1,6),6-(6,6),6-(7,8)]
   276      14.004702      14.004702      14.004702    6[1-(0),6-(1,6),6-(6,6)]
   277      14.391431      14.391431      14.391431    6[1-(0),6-(1,6),6-(6,6)]
   278      10.159832      10.159832      10.159832    6[6-(6,6),7-(6,6),8-(0)]
   279      12.208666      12.208666      12.208666    6[6-(6,6),7-(6,6),8-(0)]
   280      10.347757      10.347757      10.347757    6[6-(6,6),6-(6,6),7-(6,6)]
   281        10.4999        10.4999        10.4999    6[6-(1,1,1),6-(1,6),6-(6,7)]
   282       9.725816       9.725816       9.725816    6[1-(0),6-(6,6),6-(6,6)]
   283       8.956426       8.956426       8.956426    6[6-(1,6),6-(1,6),6-(8,8)]
   284       8.934971       8.934971       8.934971    6[1-(0),6-(6,6),6-(6,6)]
   285       9.679313       9.679313       9.679313    6[6-(1,1,1),6-(1,6),6-(6,7)]
   286       11.23026       11.23026       11.23026    6[1-(0),1-(0),1-(0),6-(6,6)]
   287        9.65368        9.65368        9.65368    6[1-(0),1-(0),1-(0),6-(6,6)]
   288      15.007308      15.007308      15.007308    6[6-(6,6),8-(30),8-(30)]
   289      14.275821      14.275821      14.275821    6[6-(1,6),6-(1,6),6-(8,8)]
   290      13.862104      13.862104      13.862104    6[1-(0),6-(6,6),6-(6,6)]
   291      13.323344      13.323344      13.323344    6[6-(1,1,1),6-(1,6),6-(6,7)]
   292      13.214561      13.214561      13.214561    6[6-(6,6),6-(6,6),7-(6,6)]
   293      13.593788      13.593788      13.593788    6[6-(1,1,1),6-(1,6),6-(6,7)]
   294      14.090915      14.090915      14.090915    6[1-(0),6-(6,6),6-(6,6)]
   295      13.070185      13.070185      13.070185    6[1-(0),1-(0),1-(0),6-(6,6)]
   296        13.3263        13.3263        13.3263    6[1-(0),1-(0),1-(0),6-(6,6)]
   297      13.685525      13.685525      13.685525    6[6-(6,6),7-(6,6),8-(0)]
   298      13.270634      13.270634      13.270634    6[6-(1,6),6-(6,6),6-(7,8)]
   299      11.956774      11.956774      11.956774    6[6-(6,6),6-(6,6),6-(6,6)]
   300      11.004627      11.004627      11.004627    6[6-(1,6),6-(6,6),6-(7,8)]
   301      11.459805      11.459805      11.459805    6[6-(6,6),7-(6,6),8-(0)]
   302      14.222889      14.222889      14.222889    6[1-(0),6-(1,6),6-(6,6)]
   303      13.843755      13.843755      13.843755    6[1-(0),6-(1,6),6-(6,6)]
   304      12.562972      12.562972      12.562972    6[6-(1,6),6-(6,6),6-(7,8)]
   305      11.539103      11.539103      11.539103    6[6-(6,6),6-(6,6),6-(6,6)]
   306      10.219029      10.219029      10.219029    6[6-(1,6),6-(6,6),6-(7,8)]
   307       9.303148       9.303148       9.303148    6[1-(0),6-(1,6),6-(6,6)]
   308       9.726316       9.726316       9.726316    6[1-(0),6-(1,6),6-(6,6)]
   309      12.082732      12.082732      12.082732    6[6-(6,6),7-(6,6),8-(0)]
   310       9.818452       9.818452       9.818452    6[6-(6,6),7-(6,6),8-(0)]
   311      10.269873      10.269873      10.269873    6[6-(6,6),6-(6,6),7-(6,6)]
   312      10.327117      10.327117      10.327117    6[6-(1,1,1),6-(1,6),6-(6,7)]
   313       9.679099       9.679099       9.679099    6[1-(0),6-(6,6),6-(6,6)]
   314       9.183542       9.183542       9.183542    6[6-(1,6),6-(1,6),6-(8,8)]
   315       9.211432       9.211432       9.211432    6[1-(0),6-(6,6),6-(6,6)]
   316       9.874218       9.874218       9.874218    6[6-(1,1,1),6-(1,6),6-(6,7)]
   317      10.828672      10.828672      10.828672    6[1-(0),1-(0),1-(0),6-(6,6)]
   318       9.954861       9.954861       9.954861    6[1-(0),1-(0),1-(0),6-(6,6)]
   319      17.109807      17.109807      17.109807    6[6-(6,6),8-(30),8-(30)]
   320      16.967212      16.967212      16.967212    6[6-(1,6),6-(1,6),6-(8,8)]
   321      15.825651      15.825651      15.825651    6[1-(0),6-(6,6),6-(6,6)]
   322      15.611766      15.611766      15.611766    6[6-(1,1,1),6-(1,6),6-(6,7)]
   323      16.711423      16.711423      16.711423    6[6-(6,6),6-(6,6),7-(6,6)]
   324      17.947826      17.947826      17.947826    6[6-(1,1,1),6-(1,6),6-(6,7)]
   325      18.019193      18.019193      18.019193    6[1-(0),6-(6,6),6-(6,6)]
   326      14.341962      14.341962      14.341962    6[1-(0),1-(0),1-(0),6-(6,6)]
   327      19.221209      19.221209      19.221209    6[1-(0),1-(0),1-(0),6-(6,6)]
   328      16.933687      16.933687      16.933687    6[6-(6,6),7-(6,6),8-(0)]
   329      16.893436      16.893436      16.893436    6[6-(1,6),6-(6,6),6-(7,8)]
   330      16.707621      16.707621      16.707621    6[6-(6,6),6-(6,6),6-(6,6)]
   331      16.503965      16.503965      16.503965    6[6-(1,6),6-(6,6),6-(7,8)]
   332      16.525681      16.525681      16.525681    6[6-(6,6),7-(6,6),8-(0)]
   333      17.035895      17.035895      17.035895    6[1-(0),6-(1,6),6-(6,6)]
   334      16.994276      16.994276      16.994276    6[1-(0),6-(1,6),6-(6,6)]
   335      16.832729      16.832729      16.832729    6[6-(1,6),6-(6,6),6-(7,8)]
   336      16.607884      16.607884      16.607884    6[6-(6,6),6-(6,6),6-(6,6)]
   337      16.423102      16.423102      16.423102    6[6-(1,6),6-(6,6),6-(7,8)]
   338      16.205456      16.205456      16.205456    6[1-(0),6-(1,6),6-(6,6)]
   339      16.301303      16.301303      16.301303    6[1-(0),6-(1,6),6-(6,6)]
   340      16.937982      16.937982      16.937982    6[6-(6,6),7-(6,6),8-(0)]
   341      16.383355      16.383355      16.383355    6[6-(6,6),7-(6,6),8-(0)]
   342      16.669387      16.669387      16.669387    6[6-(6,6),6-(6,6),7-(6,6)]
   343      14.466695      14.466695      14.466695    6[1-(0),1-(0),1-(0),6-(6,6)]
   344      15.743336      15.743336      15.743336    6[1-(0),6-(6,6),6-(6,6)]
   345      18.867087      18.867087      18.867087    6[1-(0),1-(0),1-(0),6-(6,6)]
   346      17.716324      17.716324      17.716324    6[1-(0),6-(6,6),6-(6,6)]
   347      17.732341      17.732341      17.732341    6[6-(1,1,1),6-(1,6),6-(6,7)]
   348      15.652468      15.652468      15.652468    6[6-(1,1,1),6-(1,6),6-(6,7)]
   349      16.790659      16.790659      16.790659    6[6-(1,6),6-(1,6),6-(8,8)]
   350      16.779013      16.779013      16.779013    6[6-(6,6),8-(0),8-(30)]
   351        8.10845        8.10845        8.10845    6[6-(6,6),8-(30),8-(30)]
   352       8.367128       8.367128       8.367128    6[6-(6,6),8-(30),8-(30)]
   353       3.901158       3.901158       3.901158    6[6-(6,6),8-(30),8-(30)]
   354       3.220714       3.220714       3.220714    6[6-(1,6),6-(1,6),6-(8,8)]
   355       3.267466       3.267466       3.267466    6[1-(0),6-(6,6),6-(6,6)]
   356       2.642111       2.642111       2.642111    6[6-(1,1,1),6-(1,6),6-(6,7)]
   357       2.090403       2.090403       2.090403    6[6-(6,6),6-(6,6),7-(6,6)]
   358       2.041075       2.041075       2.041075    6[6-(1,1,1),6-(1,6),6-(6,7)]
   359       2.714995       2.714995       2.714995    6[1-(0),6-(6,6),6-(6,6)]
   360       2.435918       2.435918       2.435918    6[1-(0),1-(0),1-(0),6-(6,6)]
   361       1.337976       1.337976       1.337976    6[1-(0),1-(0),1-(0),6-(6,6)]
   362       0.219283       0.219283       0.219283    6[6-(6,6),7-(6,6),8-(0)]
   363      22.925742      22.925742      22.925742    6[6-(1,6),6-(6,6),6-(7,8)]
   364       0.541521       0.541521       0.541521    6[6-(6,6),6-(6,6),6-(6,6)]
   365       1.735673       1.735673       1.735673    6[6-(1,6),6-(6,6),6-(7,8)]
   366       2.383637       2.383637       2.383637    6[6-(6,6),7-(6,6),8-(0)]
   367      21.685997      21.685997      21.685997    6[1-(0),6-(1,6),6-(6,6)]
   368      21.225528      21.225528      21.225528    6[1-(0),6-(1,6),6-(6,6)]
   369      22.029588      22.029588      22.029588    6[6-(1,6),6-(6,6),6-(7,8)]
   370       0.045574       0.045574       0.045574    6[6-(6,6),6-(6,6),6-(6,6)]
   371       0.872118       0.872118       0.872118    6[6-(1,6),6-(6,6),6-(7,8)]
   372       2.127916       2.127916       2.127916    6[1-(0),6-(1,6),6-(6,6)]
   373       2.514646       2.514646       2.514646    6[1-(0),6-(1,6),6-(6,6)]
   374      21.558047      21.558047      21.558047    6[6-(6,6),7-(6,6),8-(0)]
   375       0.331881       0.331881       0.331881    6[6-(6,6),7-(6,6),8-(0)]
   376      21.745971      21.745971      21.745971    6[6-(6,6),6-(6,6),7-(6,6)]
   377      21.898114      21.898114      21.898114    6[6-(1,1,1),6-(1,6),6-(6,7)]
   378       21.12403       21.12403       21.12403    6[1-(0),6-(6,6),6-(6,6)]
   379       20.35464       20.35464       20.35464    6[6-(1,6),6-(1,6),6-(8,8)]
   380      20.333186      20.333186      20.333186    6[1-(0),6-(6,6),6-(6,6)]
   381      21.077528      21.077528      21.077528    6[6-(1,1,1),6-(1,6),6-(6,7)]
   382      22.628474      22.628474      22.628474    6[1-(0),1-(0),1-(0),6-(6,6)]
   383      21.051895      21.051895      21.051895    6[1-(0),1-(0),1-(0),6-(6,6)]
   384       3.609094       3.609094       3.609094    6[6-(6,6),8-(30),8-(30)]
   385       2.877607       2.877607       2.877607    6[6-(1,6),6-(1,6),6-(8,8)]
   386       2.463889       2.463889       2.463889    6[1-(0),6-(6,6),6-(6,6)]
   387       1.925129       1.925129       1.925129    6[6-(1,1,1),6-(1,6),6-(6,7)]
   388       1.816347       1.816347       1.816347    6[6-(6,6),6-(6,6),7-(6,6)]
   389       2.195573       2.195573       2.195573    6[6-(1,1,1),6-(1,6),6-(6,7)]
   390       2.692701       2.692701       2.692701    6[1-(0),6-(6,6),6-(6,6)]
   391        1.67197        1.67197        1.67197    6[1-(0),1-(0),1-(0),6-(6,6)]
   392       1.928085       1.928085       1.928085    6[1-(0),1-(0),1-(0),6-(6,6)]
   393        2.28731        2.28731        2.28731    6[6-(6,6),7-(6,6),8-(0)]
   394        1.87242        1.87242        1.87242    6[6-(1,6),6-(6,6),6-(7,8)]
   395        0.55856        0.55856        0.55856    6[6-(6,6),6-(6,6),6-(6,6)]
   396      22.881413      22.881413      22.881413    6[6-(1,6),6-(6,6),6-(7,8)]
   397       0.061591       0.061591       0.061591    6[6-(6,6),7-(6,6),8-(0)]
   398       2.824674       2.824674       2.824674    6[1-(0),6-(1,6),6-(6,6)]
   399        2.44554        2.44554        2.44554    6[1-(0),6-(1,6),6-(6,6)]
   400       1.164758       1.164758       1.164758    6[6-(1,6),6-(6,6),6-(7,8)]
   401       0.140889       0.140889       0.140889    6[6-(6,6),6-(6,6),6-(6,6)]
   402      22.095814      22.095814      22.095814    6[6-(1,6),6-(6,6),6-(7,8)]
   403      21.179933      21.179933      21.179933    6[1-(0),6-(1,6),6-(6,6)]
   404      21.603101      21.603101      21.603101    6[1-(0),6-(1,6),6-(6,6)]
   405       0.684517       0.684517       0.684517    6[6-(6,6),7-(6,6),8-(0)]
   406      21.695238      21.695238      21.695238    6[6-(6,6),7-(6,6),8-(0)]
   407      21.668087      21.668087      21.668087    6[6-(6,6),6-(6,6),7-(6,6)]
   408      21.725332      21.725332      21.725332    6[6-(1,1,1),6-(1,6),6-(6,7)]
   409      21.077314      21.077314      21.077314    6[1-(0),6-(6,6),6-(6,6)]
   410      20.581756      20.581756      20.581756    6[6-(1,6),6-(1,6),6-(8,8)]
   411      20.609647      20.609647      20.609647    6[1-(0),6-(6,6),6-(6,6)]
   412      21.272432      21.272432      21.272432    6[6-(1,1,1),6-(1,6),6-(6,7)]
   413      22.226887      22.226887      22.226887    6[1-(0),1-(0),1-(0),6-(6,6)]
   414      21.353075      21.353075      21.353075    6[1-(0),1-(0),1-(0),6-(6,6)]
   415       5.711592       5.711592       5.711592    6[6-(6,6),8-(30),8-(30)]
   416       5.568998       5.568998       5.568998    6[6-(1,6),6-(1,6),6-(8,8)]
   417       4.427437       4.427437       4.427437    6[1-(0),6-(6,6),6-(6,6)]
   418       4.213551       4.213551       4.213551    6[6-(1,1,1),6-(1,6),6-(6,7)]
   419       5.313208       5.313208       5.313208    6[6-(6,6),6-(6,6),7-(6,6)]
   420       6.549611       6.549611       6.549611    6[6-(1,1,1),6-(1,6),6-(6,7)]
   421       6.620979       6.620979       6.620979    6[1-(0),6-(6,6),6-(6,6)]
   422       2.943748       2.943748       2.943748    6[1-(0),1-(0),1-(0),6-(6,6)]
   423       7.822994       7.822994       7.822994    6[1-(0),1-(0),1-(0),6-(6,6)]
   424       5.535473       5.535473       5.535473    6[6-(6,6),7-(6,6),8-(0)]
   425       5.495221       5.495221       5.495221    6[6-(1,6),6-(6,6),6-(7,8)]
   426       5.309406       5.309406       5.309406    6[6-(6,6),6-(6,6),6-(6,6)]
   427       5.105751       5.105751       5.105751    6[6-(1,6),6-(6,6),6-(7,8)]
   428       5.127466       5.127466       5.127466    6[6-(6,6),7-(6,6),8-(0)]
   429        5.63768        5.63768        5.63768    6[1-(0),6-(1,6),6-(6,6)]
   430       5.596061       5.596061       5.596061    6[1-(0),6-(1,6),6-(6,6)]
   431       5.434515       5.434515       5.434515    6[6-(1,6),6-(6,6),6-(7,8)]
   432        5.20967        5.20967        5.20967    6[6-(6,6),6-(6,6),6-(6,6)]
   433       5.024888       5.024888       5.024888    6[6-(1,6),6-(6,6),6-(7,8)]
   434       4.807242       4.807242       4.807242    6[1-(0),6-(1,6),6-(6,6)]
   435       4.903089       4.903089       4.903089    6[1-(0),6-(1,6),6-(6,6)]
   436       5.539767       5.539767       5.539767    6[6-(6,6),7-(6,6),8-(0)]
   437        4.98514        4.98514        4.98514    6[6-(6,6),7-(6,6),8-(0)]
   438       5.271172       5.271172       5.271172    6[6-(6,6),6-(6,6),7-(6,6)]
   439        3.06848        3.06848        3.06848    6[1-(0),1-(0),1-(0),6-(6,6)]
   440       4.345122       4.345122       4.345122    6[1-(0),6-(6,6),6-(6,6)]
   441       7.468872       7.468872       7.468872    6[1-(0),1-(0),1-(0),6-(6,6)]
   442        6.31811        6.31811        6.31811    6[1-(0),6-(6,6),6-(6,6)]
   443       6.334126       6.334126       6.334126    6[6-(1,1,1),6-(1,6),6-(6,7)]
   444       4.254254       4.254254       4.254254    6[6-(1,1,1),6-(1,6),6-(6,7)]
   445       5.392444       5.392444       5.392444    6[6-(1,6),6-(1,6),6-(8,8)]
   446       5.380798       5.380798       5.380798    6[6-(6,6),8-(0),8-(30)]
   447      19.506664      19.506664      19.506664    6[6-(6,6),8-(30),8-(30)]
   448      19.765342      19.765342      19.765342    6[6-(6,6),8-(30),8-(30)]
   449      18.895271      18.895271      18.895271    6[6-(6,6),8-(30),8-(30)]
   450      19.575715      19.575715      19.575715    6[6-(1,6),6-(1,6),6-(8,8)]
   451      19.528963      19.528963      19.528963    6[1-(0),6-(6,6),6-(6,6)]
   452      20.154318      20.154318      20.154318    6[6-(1,1,1),6-(1,6),6-(6,7)]
   453      20.706026      20.706026      20.706026    6[6-(6,6),6-(6,6),7-(6,6)]
   454      20.755354      20.755354      20.755354    6[6-(1,1,1),6-(1,6),6-(6,7)]
   455      20.081434      20.081434      20.081434    6[1-(0),6-(6,6),6-(6,6)]
   456      20.360511      20.360511      20.360511    6[1-(0),1-(0),1-(0),6-(6,6)]
   457      21.458453      21.458453      21.458453    6[1-(0),1-(0),1-(0),6-(6,6)]
   458      22.577146      22.577146      22.577146    6[6-(6,6),7-(6,6),8-(0)]
   459      -0.129313      -0.129313      -0.129313    6[6-(1,6),6-(6,6),6-(7,8)]
   460      22.254908      22.254908      22.254908    6[6-(6,6),6-(6,6),6-(6,6)]
   461      21.060756      21.060756      21.060756    6[6-(1,6),6-(6,6),6-(7,8)]
   462      20.412792      20.412792      20.412792    6[6-(6,6),7-(6,6),8-(0)]
   463       1.110432       1.110432       1.110432    6[1-(0),6-(1,6),6-(6,6)]
   464       1.570901       1.570901       1.570901    6[1-(0),6-(1,6),6-(6,6)]
   465       0.766841       0.766841       0.766841    6[6-(1,6),6-(6,6),6-(7,8)]
   466      22.750855      22.750855      22.750855    6[6-(6,6),6-(6,6),6-(6,6)]
   467      21.924311      21.924311      21.924311    6[6-(1,6),6-(6,6),6-(7,8)]
   468      20.668513      20.668513      20.668513    6[1-(0),6-(1,6),6-(6,6)]
   469      20.281783      20.281783      20.281783    6[1-(0),6-(1,6),6-(6,6)]
   470       1.238382       1.238382       1.238382    6[6-(6,6),7-(6,6),8-(0)]
   471      22.464548      22.464548      22.464548    6[6-(6,6),7-(6,6),8-(0)]
   472       1.050458       1.050458       1.050458    6[6-(6,6),6-(6,6),7-(6,6)]
   473       0.898315       0.898315       0.898315    6[6-(1,1,1),6-(1,6),6-(6,7)]
   474       1.672399       1.672399       1.672399    6[1-(0),6-(6,6),6-(6,6)]
   475       2.441789       2.441789       2.441789    6[6-(1,6),6-(1,6),6-(8,8)]
   476       2.463243       2.463243       2.463243    6[1-(0),6-(6,6),6-(6,6)]
   477       1.718901       1.718901       1.718901    6[6-(1,1,1),6-(1,6),6-(6,7)]
   478       0.167955       0.167955       0.167955    6[1-(0),1-(0),1-(0),6-(6,6)]
   479       1.744534       1.744534       1.744534    6[1-(0),1-(0),1-(0),6-(6,6)]
   480      19.187335      19.187335      19.187335    6[6-(6,6),8-(30),8-(30)]
   481      19.918822      19.918822      19.918822    6[6-(1,6),6-(1,6),6-(8,8)]
   482       20.33254       20.33254       20.33254    6[1-(0),6-(6,6),6-(6,6)]
   483        20.8713        20.8713        20.8713    6[6-(1,1,1),6-(1,6),6-(6,7)]
   484      20.980082      20.980082      20.980082    6[6-(6,6),6-(6,6),7-(6,6)]
   485      20.600856      20.600856      20.600856    6[6-(1,1,1),6-(1,6),6-(6,7)]
   486      20.103728      20.103728      20.103728    6[1-(0),6-(6,6),6-(6,6)]
   487      21.124459      21.124459      21.124459    6[1-(0),1-(0),1-(0),6-(6,6)]
   488      20.868344      20.868344      20.868344    6[1-(0),1-(0),1-(0),6-(6,6)]
   489      20.509119      20.509119      20.509119    6[6-(6,6),7-(6,6),8-(0)]
   490      20.924009      20.924009      20.924009    6[6-(1,6),6-(6,6),6-(7,8)]
   491      22.237869      22.237869      22.237869    6[6-(6,6),6-(6,6),6-(6,6)]
   492      -0.084984      -0.084984      -0.084984    6[6-(1,6),6-(6,6),6-(7,8)]
   493      22.734838      22.734838      22.734838    6[6-(6,6),7-(6,6),8-(0)]
   494      19.971755      19.971755      19.971755    6[1-(0),6-(1,6),6-(6,6)]
   495      20.350889      20.350889      20.350889    6[1-(0),6-(1,6),6-(6,6)]
   496      21.631671      21.631671      21.631671    6[6-(1,6),6-(6,6),6-(7,8)]
   497       22.65554       22.65554       22.65554    6[6-(6,6),6-(6,6),6-(6,6)]
   498       0.700615       0.700615       0.700615    6[6-(1,6),6-(6,6),6-(7,8)]
   499       1.616496       1.616496       1.616496    6[1-(0),6-(1,6),6-(6,6)]
   500       1.193328       1.193328       1.193328    6[1-(0),6-(1,6),6-(6,6)]
   501      22.111912      22.111912      22.111912    6[6-(6,6),7-(6,6),8-(0)]
   502       1.101191       1.101191       1.101191    6[6-(6,6),7-(6,6),8-(0)]
   503       1.128342       1.128342       1.128342    6[6-(6,6),6-(6,6),7-(6,6)]
   504       1.071097       1.071097       1.071097    6[6-(1,1,1),6-(1,6),6-(6,7)]
   505       1.719115       1.719115       1.719115    6[1-(0),6-(6,6),6-(6,6)]
   506       2.214673       2.214673       2.214673    6[6-(1,6),6-(1,6),6-(8,8)]
   507       2.186782       2.186782       2.186782    6[1-(0),6-(6,6),6-(6,6)]
   508       1.523997       1.523997       1.523997    6[6-(1,1,1),6-(1,6),6-(6,7)]
   509       0.569542       0.569542       0.569542    6[1-(0),1-(0),1-(0),6-(6,6)]
   510       1.443354       1.443354       1.443354    6[1-(0),1-(0),1-(0),6-(6,6)]
   511      17.084837      17.084837      17.084837    6[6-(6,6),8-(30),8-(30)]
   512      17.227431      17.227431      17.227431    6[6-(1,6),6-(1,6),6-(8,8)]
   513      18.368992      18.368992      18.368992    6[1-(0),6-(6,6),6-(6,6)]
   514      18.582878      18.582878      18.582878    6[6-(1,1,1),6-(1,6),6-(6,7)]
   515      17.483221      17.483221      17.483221    6[6-(6,6),6-(6,6),7-(6,6)]
   516      16.246818      16.246818      16.246818    6[6-(1,1,1),6-(1,6),6-(6,7)]
   517       16.17545       16.17545       16.17545    6[1-(0),6-(6,6),6-(6,6)]
   518      19.852681      19.852681      19.852681    6[1-(0),1-(0),1-(0),6-(6,6)]
   519      14.973435      14.973435      14.973435    6[1-(0),1-(0),1-(0),6-(6,6)]
   520      17.260956      17.260956      17.260956    6[6-(6,6),7-(6,6),8-(0)]
   521      17.301208      17.301208      17.301208    6[6-(1,6),6-(6,6),6-(7,8)]
   522      17.487023      17.487023      17.487023    6[6-(6,6),6-(6,6),6-(6,6)]
   523      17.690678      17.690678      17.690678    6[6-(1,6),6-(6,6),6-(7,8)]
   524      17.668963      17.668963      17.668963    6[6-(6,6),7-(6,6),8-(0)]
   525      17.158749      17.158749      17.158749    6[1-(0),6-(1,6),6-(6,6)]
   526      17.200368      17.200368      17.200368    6[1-(0),6-(1,6),6-(6,6)]
   527      17.361914      17.361914      17.361914    6[6-(1,6),6-(6,6),6-(7,8)]
   528      17.586759      17.586759      17.586759    6[6-(6,6),6-(6,6),6-(6,6)]
   529      17.771541      17.771541      17.771541    6[6-(1,6),6-(6,6),6-(7,8)]
   530      17.989187      17.989187      17.989187    6[1-(0),6-(1,6),6-(6,6)]
   531       17.89334       17.89334       17.89334    6[1-(0),6-(1,6),6-(6,6)]
   532      17.256662      17.256662      17.256662    6[6-(6,6),7-(6,6),8-(0)]
   533      17.811289      17.811289      17.811289    6[6-(6,6),7-(6,6),8-(0)]
   534      17.525257      17.525257      17.525257    6[6-(6,6),6-(6,6),7-(6,6)]
   535      19.727949      19.727949      19.727949    6[1-(0),1-(0),1-(0),6-(6,6)]
   536      18.451307      18.451307      18.451307    6[1-(0),6-(6,6),6-(6,6)]
   537      15.327557      15.327557      15.327557    6[1-(0),1-(0),1-(0),6-(6,6)]
   538      16.478319      16.478319      16.478319    6[1-(0),6-(6,6),6-(6,6)]
   539      16.462303      16.462303      16.462303    6[6-(1,1,1),6-(1,6),6-(6,7)]
   540      18.542175      18.542175      18.542175    6[6-(1,1,1),6-(1,6),6-(6,7)]
   541      17.403985      17.403985      17.403985    6[6-(1,6),6-(1,6),6-(8,8)]
   542      17.415631      17.415631      17.415631    6[6-(6,6),8-(0),8-(30)]
   543       3.289765       3.289765       3.289765    6[6-(6,6),8-(30),8-(30)]
   544       3.031087       3.031087       3.031087    6[6-(6,6),8-(30),8-(30)]
   545       7.497057       7.497057       7.497057    6[6-(6,6),8-(30),8-(30)]
   546       8.177501       8.177501       8.177501    6[6-(1,6),6-(1,6),6-(8,8)]
   547       8.130748       8.130748       8.130748    6[1-(0),6-(6,6),6-(6,6)]
   548       8.756103       8.756103       8.756103    6[6-(1,1,1),6-(1,6),6-(6,7)]
   549       9.307811       9.307811       9.307811    6[6-(6,6),6-(6,6),7-(6,6)]
   550       9.357139       9.357139       9.357139    6[6-(1,1,1),6-(1,6),6-(6,7)]
   551       8.683219       8.683219       8.683219    6[1-(0),6-(6,6),6-(6,6)]
   552       8.483726       8.483726       8.483726    6[1-(0),1-(0),1-(0),6-(6,6)]
   553      10.060238      10.060238      10.060238    6[1-(0),1-(0),1-(0),6-(6,6)]
   554      10.700361      10.700361      10.700361    6[6-(6,6),7-(6,6),8-(0)]
   555      11.268902      11.268902      11.268902    6[6-(1,6),6-(6,6),6-(7,8)]
   556      10.378123      10.378123      10.378123    6[6-(6,6),6-(6,6),6-(6,6)]
   557        9.18397        9.18397        9.18397    6[6-(1,6),6-(6,6),6-(7,8)]
   558       8.536007       8.536007       8.536007    6[6-(6,6),7-(6,6),8-(0)]
   559      12.508647      12.508647      12.508647    6[1-(0),6-(1,6),6-(6,6)]
   560      12.969116      12.969116      12.969116    6[1-(0),6-(1,6),6-(6,6)]
   561      12.165056      12.165056      12.165056    6[6-(1,6),6-(6,6),6-(7,8)]
   562      10.874069      10.874069      10.874069    6[6-(6,6),6-(6,6),6-(6,6)]
   563      10.047525      10.047525      10.047525    6[6-(1,6),6-(6,6),6-(7,8)]
   564       8.791727       8.791727       8.791727    6[1-(0),6-(1,6),6-(6,6)]
   565       8.404998       8.404998       8.404998    6[1-(0),6-(1,6),6-(6,6)]
   566      12.636597      12.636597      12.636597    6[6-(6,6),7-(6,6),8-(0)]
   567      10.587763      10.587763      10.587763    6[6-(6,6),7-(6,6),8-(0)]
   568      12.448672      12.448672      12.448672    6[6-(6,6),6-(6,6),7-(6,6)]
   569      12.296529      12.296529      12.296529    6[6-(1,1,1),6-(1,6),6-(6,7)]
   570      13.070613      13.070613      13.070613    6[1-(0),6-(6,6),6-(6,6)]
   571      13.840003      13.840003      13.840003    6[6-(1,6),6-(1,6),6-(8,8)]
   572      13.861458      13.861458      13.861458    6[1-(0),6-(6,6),6-(6,6)]
   573      13.117116      13.117116      13.117116    6[6-(1,1,1),6-(1,6),6-(6,7)]
   574      11.566169      11.566169      11.566169    6[1-(0),1-(0),1-(0),6-(6,6)]
   575      13.142749      13.142749      13.142749    6[1-(0),1-(0),1-(0),6-(6,6)]
   576       7.789121       7.789121       7.789121    6[6-(6,6),8-(30),8-(30)]
   577       8.520608       8.520608       8.520608    6[6-(1,6),6-(1,6),6-(8,8)]
   578       8.934325       8.934325       8.934325    6[1-(0),6-(6,6),6-(6,6)]
   579       9.473085       9.473085       9.473085    6[6-(1,1,1),6-(1,6),6-(6,7)]
   580       9.581868       9.581868       9.581868    6[6-(6,6),6-(6,6),7-(6,6)]
   581       9.202641       9.202641       9.202641    6[6-(1,1,1),6-(1,6),6-(6,7)]
   582       8.705514       8.705514       8.705514    6[1-(0),6-(6,6),6-(6,6)]
   583       9.726244       9.726244       9.726244    6[1-(0),1-(0),1-(0),6-(6,6)]
   584       9.470129       9.470129       9.470129    6[1-(0),1-(0),1-(0),6-(6,6)]
   585       9.110904       9.110904       9.110904    6[6-(6,6),7-(6,6),8-(0)]
   586       9.525795       9.525795       9.525795    6[6-(1,6),6-(6,6),6-(7,8)]
   587      10.839655      10.839655      10.839655    6[6-(6,6),6-(6,6),6-(6,6)]
   588      11.791802      11.791802      11.791802    6[6-(1,6),6-(6,6),6-(7,8)]
   589      11.336624      11.336624      11.336624    6[6-(6,6),7-(6,6),8-(0)]
   590        8.57354        8.57354        8.57354    6[1-(0),6-(1,6),6-(6,6)]
   591       8.952674       8.952674       8.952674    6[1-(0),6-(1,6),6-(6,6)]
   592      10.233457      10.233457      10.233457    6[6-(1,6),6-(6,6),6-(7,8)]
   593      11.257326      11.257326      11.257326    6[6-(6,6),6-(6,6),6-(6,6)]
   594        12.5774        12.5774        12.5774    6[6-(1,6),6-(6,6),6-(7,8)]
   595      13.493281      13.493281      13.493281    6[1-(0),6-(1,6),6-(6,6)]
   596      13.070113      13.070113      13.070113    6[1-(0),6-(1,6),6-(6,6)]
   597      10.713697      10.713697      10.713697    6[6-(6,6),7-(6,6),8-(0)]
   598      12.977977      12.977977      12.977977    6[6-(6,6),7-(6,6),8-(0)]
   599      12.526556      12.526556      12.526556    6[6-(6,6),6-(6,6),7-(6,6)]
   600      12.469312      12.469312      12.469312    6[6-(1,1,1),6-(1,6),6-(6,7)]
   601       13.11733       13.11733       13.11733    6[1-(0),6-(6,6),6-(6,6)]
   602      13.612887      13.612887      13.612887    6[6-(1,6),6-(1,6),6-(8,8)]
   603      13.584997      13.584997      13.584997    6[1-(0),6-(6,6),6-(6,6)]
   604      12.922211      12.922211      12.922211    6[6-(1,1,1),6-(1,6),6-(6,7)]
   605      11.967757      11.967757      11.967757    6[1-(0),1-(0),1-(0),6-(6,6)]
   606      12.841568      12.841568      12.841568    6[1-(0),1-(0),1-(0),6-(6,6)]
   607       5.686622       5.686622       5.686622    6[6-(6,6),8-(30),8-(30)]
   608       5.829217       5.829217       5.829217    6[6-(1,6),6-(1,6),6-(8,8)]
   609       6.970778       6.970778       6.970778    6[1-(0),6-(6,6),6-(6,6)]
   610       7.184663       7.184663       7.184663    6[6-(1,1,1),6-(1,6),6-(6,7)]
   611       6.085006       6.085006       6.085006    6[6-(6,6),6-(6,6),7-(6,6)]
   612       4.848603       4.848603       4.848603    6[6-(1,1,1),6-(1,6),6-(6,7)]
   613       4.777236       4.777236       4.777236    6[1-(0),6-(6,6),6-(6,6)]
   614       8.454467       8.454467       8.454467    6[1-(0),1-(0),1-(0),6-(6,6)]
   615        3.57522        3.57522        3.57522    6[1-(0),1-(0),1-(0),6-(6,6)]
   616       5.862742       5.862742       5.862742    6[6-(6,6),7-(6,6),8-(0)]
   617       5.902993       5.902993       5.902993    6[6-(1,6),6-(6,6),6-(7,8)]
   618       6.088808       6.088808       6.088808    6[6-(6,6),6-(6,6),6-(6,6)]
   619       6.292464       6.292464       6.292464    6[6-(1,6),6-(6,6),6-(7,8)]
   620       6.270748       6.270748       6.270748    6[6-(6,6),7-(6,6),8-(0)]
   621       5.760534       5.760534       5.760534    6[1-(0),6-(1,6),6-(6,6)]
   622       5.802153       5.802153       5.802153    6[1-(0),6-(1,6),6-(6,6)]
   623         5.9637         5.9637         5.9637    6[6-(1,6),6-(6,6),6-(7,8)]
   624       6.188545       6.188545       6.188545    6[6-(6,6),6-(6,6),6-(6,6)]
   625       6.373327       6.373327       6.373327    6[6-(1,6),6-(6,6),6-(7,8)]
   626       6.590973       6.590973       6.590973    6[1-(0),6-(1,6),6-(6,6)]
   627       6.495126       6.495126       6.495126    6[1-(0),6-(1,6),6-(6,6)]
   628       5.858447       5.858447       5.858447    6[6-(6,6),7-(6,6),8-(0)]
   629       6.413074       6.413074       6.413074    6[6-(6,6),7-(6,6),8-(0)]
   630       6.127042       6.127042       6.127042    6[6-(6,6),6-(6,6),7-(6,6)]
   631       8.329734       8.329734       8.329734    6[1-(0),1-(0),1-(0),6-(6,6)]
   632       7.053093       7.053093       7.053093    6[1-(0),6-(6,6),6-(6,6)]
   633       3.929342       3.929342       3.929342    6[1-(0),1-(0),1-(0),6-(6,6)]
   634       5.080105       5.080105       5.080105    6[1-(0),6-(6,6),6-(6,6)]
   635       5.064088       5.064088       5.064088    6[6-(1,1,1),6-(1,6),6-(6,7)]
   636       7.143961       7.143961       7.143961    6[6-(1,1,1),6-(1,6),6-(6,7)]
   637        6.00577        6.00577        6.00577    6[6-(1,6),6-(1,6),6-(8,8)]
   638       6.017416       6.017416       6.017416    6[6-(6,6),8-(0),8-(30)]
   639      14.687979      14.687979      14.687979    6[6-(6,6),8-(30),8-(30)]
   640      14.429301      14.429301      14.429301    6[6-(6,6),8-(30),8-(30)]
   641      13.372946      13.372946      13.372946    7[6-(6,6),6-(6,8),6-(6,8)]
   642       10.98406       10.98406       10.98406    7[6-(6,6),6-(6,8),6-(6,8)]
   643      12.763658      12.763658      12.763658    7[6-(6,6),6-(6,8),6-(6,8)]
   644      10.752376      10.752376      10.752376    7[6-(6,6),6-(6,8),6-(6,8)]
   645       16.69795       16.69795       16.69795    7[6-(6,6),6-(6,8),6-(6,8)]
   646       16.61925       16.61925       16.61925    7[6-(6,6),6-(6,8),6-(6,8)]
   647       1.496161       1.496161       1.496161    7[6-(6,6),6-(6,8),6-(6,8)]
   648      22.382275      22.382275      22.382275    7[6-(6,6),6-(6,8),6-(6,8)]
   649       1.365443       1.365443       1.365443    7[6-(6,6),6-(6,8),6-(6,8)]
   650      22.629162      22.629162      22.629162    7[6-(6,6),6-(6,8),6-(6,8)]
   651       5.299736       5.299736       5.299736    7[6-(6,6),6-(6,8),6-(6,8)]
   652       5.221036       5.221036       5.221036    7[6-(6,6),6-(6,8),6-(6,8)]
   653      21.300268      21.300268      21.300268    7[6-(6,6),6-(6,8),6-(6,8)]
   654       0.414154       0.414154       0.414154    7[6-(6,6),6-(6,8),6-(6,8)]
   655      21.430986      21.430986      21.430986    7[6-(6,6),6-(6,8),6-(6,8)]
   656       0.167267       0.167267       0.167267    7[6-(6,6),6-(6,8),6-(6,8)]
   657      17.496693      17.496693      17.496693    7[6-(6,6),6-(6,8),6-(6,8)]
   658      17.575393      17.575393      17.575393    7[6-(6,6),6-(6,8),6-(6,8)]
   659       9.423483       9.423483       9.423483    7[6-(6,6),6-(6,8),6-(6,8)]
   660      11.812369      11.812369      11.812369    7[6-(6,6),6-(6,8),6-(6,8)]
   661      10.032771      10.032771      10.032771    7[6-(6,6),6-(6,8),6-(6,8)]
   662      12.044053      12.044053      12.044053    7[6-(6,6),6-(6,8),6-(6,8)]
   663       6.098479       6.098479       6.098479    7[6-(6,6),6-(6,8),6-(6,8)]
   664       6.177179       6.177179       6.177179    7[6-(6,6),6-(6,8),6-(6,8)]
   665      17.258501      17.258501      17.258501    8[30-(8,8),30-(8,8,8),30-(8,8,8),30-(8,8,8)]
   666      15.021351      15.021351      15.021351    8[6-(6,8),30-(8,8,8)]
   667      16.030979      16.030979      16.030979    8[6-(6,8),30-(8,8,8)]
   668      11.379339      11.379339      11.379339    8[6-(6,7)]
   669      15.441332      15.441332      15.441332    8[6-(6,7)]
   670       9.010058       9.010058       9.010058    8[6-(6,7)]
   671      12.885513      12.885513      12.885513    8[6-(6,7)]
   672      14.814558      14.814558      14.814558    8[6-(6,8),30-(8,8,8)]
   673      15.663684      15.663684      15.663684    8[6-(6,8),30-(8,8)]
   674      14.816112      14.816112      14.816112    8[6-(6,7)]
   675      10.648733      10.648733      10.648733    8[6-(6,7)]
   676      12.883377      12.883377      12.883377    8[6-(6,7)]
   677       8.746759       8.746759       8.746759    8[6-(6,7)]
   678      18.250138      18.250138      18.250138    8[6-(6,8),30-(8,8,8)]
   679      16.017632      16.017632      16.017632    8[6-(6,8),30-(8,8,8)]
   680      16.252913      16.252913      16.252913    8[6-(6,7)]
   681      17.215084      17.215084      17.215084    8[6-(6,7)]
   682       16.10915       16.10915       16.10915    8[6-(6,7)]
   683      17.202095      17.202095      17.202095    8[6-(6,7)]
   684       8.511414       8.511414       8.511414    8[6-(6,8),30-(8,8,8)]
   685       7.596393       7.596393       7.596393    8[6-(6,8),30-(8,8,8)]
   686        7.14369        7.14369        7.14369    8[6-(6,8),30-(8,8)]
   687       8.461997       8.461997       8.461997    8[6-(6,8),30-(8,8,8)]
   688      16.186379      16.186379      16.186379    8[6-(6,8)]
   689      17.453208      17.453208      17.453208    8[6-(6,8),30-(8,8,8)]
   690       5.860286       5.860286       5.860286    8[30-(8,8),30-(8,8,8),30-(8,8,8),30-(8,8,8)]
   691       3.623136       3.623136       3.623136    8[6-(6,8),30-(8,8,8)]
   692       4.632765       4.632765       4.632765    8[6-(6,8),30-(8,8,8)]
   693      22.777553      22.777553      22.777553    8[6-(6,7)]
   694       3.564547       3.564547       3.564547    8[6-(6,7)]
   695      20.408272      20.408272      20.408272    8[6-(6,7)]
   696       1.008728       1.008728       1.008728    8[6-(6,7)]
   697       3.416343       3.416343       3.416343    8[6-(6,8),30-(8,8,8)]
   698        4.26547        4.26547        4.26547    8[6-(6,8),30-(8,8)]
   699       3.417897       3.417897       3.417897    8[6-(6,7)]
   700      22.525518      22.525518      22.525518    8[6-(6,7)]
   701       1.006592       1.006592       1.006592    8[6-(6,7)]
   702      20.623545      20.623545      20.623545    8[6-(6,7)]
   703       6.851924       6.851924       6.851924    8[6-(6,8),30-(8,8,8)]
   704       4.619417       4.619417       4.619417    8[6-(6,8),30-(8,8,8)]
   705       4.854699       4.854699       4.854699    8[6-(6,7)]
   706        5.81687        5.81687        5.81687    8[6-(6,7)]
   707       4.710936       4.710936       4.710936    8[6-(6,7)]
   708        5.80388        5.80388        5.80388    8[6-(6,7)]
   709      19.909629      19.909629      19.909629    8[6-(6,8),30-(8,8,8)]
   710      18.994607      18.994607      18.994607    8[6-(6,8),30-(8,8,8)]
   711      18.541904      18.541904      18.541904    8[6-(6,8),30-(8,8)]
   712      19.860212      19.860212      19.860212    8[6-(6,8),30-(8,8,8)]
   713       4.788164       4.788164       4.788164    8[6-(6,8)]
   714       6.054993       6.054993       6.054993    8[6-(6,8),30-(8,8,8)]
   715      16.936143      16.936143      16.936143    8[30-(8,8),30-(8,8,8),30-(8,8,8),30-(8,8,8)]
   716      19.173293      19.173293      19.173293    8[6-(6,8),30-(8,8,8)]
   717      18.163664      18.163664      18.163664    8[6-(6,8),30-(8,8,8)]
   718       0.018876       0.018876       0.018876    8[6-(6,7)]
   719      19.231882      19.231882      19.231882    8[6-(6,7)]
   720       2.388157       2.388157       2.388157    8[6-(6,7)]
   721      21.787701      21.787701      21.787701    8[6-(6,7)]
   722      19.380086      19.380086      19.380086    8[6-(6,8),30-(8,8,8)]
   723      18.530959      18.530959      18.530959    8[6-(6,8),30-(8,8)]
   724      19.378532      19.378532      19.378532    8[6-(6,7)]
   725       0.270911       0.270911       0.270911    8[6-(6,7)]
   726      21.789837      21.789837      21.789837    8[6-(6,7)]
   727       2.172884       2.172884       2.172884    8[6-(6,7)]
   728      15.944505      15.944505      15.944505    8[6-(6,8),30-(8,8,8)]
   729      18.177012      18.177012      18.177012    8[6-(6,8),30-(8,8,8)]
   730       17.94173       17.94173       17.94173    8[6-(6,7)]
   731      16.979559      16.979559      16.979559    8[6-(6,7)]
   732      18.085493      18.085493      18.085493    8[6-(6,7)]
   733      16.992549      16.992549      16.992549    8[6-(6,7)]
   734         2.8868         2.8868         2.8868    8[6-(6,8),30-(8,8,8)]
   735       3.801822       3.801822       3.801822    8[6-(6,8),30-(8,8,8)]
   736       4.254525       4.254525       4.254525    8[6-(6,8),30-(8,8)]
   737       2.936217       2.936217       2.936217    8[6-(6,8),30-(8,8,8)]
   738      18.008265      18.008265      18.008265    8[6-(6,8)]
   739      16.741436      16.741436      16.741436    8[6-(6,8),30-(8,8,8)]
   740       5.537928       5.537928       5.537928    8[30-(8,8),30-(8,8,8),30-(8,8,8),30-(8,8,8)]
   741       7.775078       7.775078       7.775078    8[6-(6,8),30-(8,8,8)]
   742        6.76545        6.76545        6.76545    8[6-(6,8),30-(8,8,8)]
   743      11.895661      11.895661      11.895661    8[6-(6,7)]
   744       7.355097       7.355097       7.355097    8[6-(6,7)]
   745      13.786371      13.786371      13.786371    8[6-(6,7)]
   746       9.910916       9.910916       9.910916    8[6-(6,7)]
   747       7.981871       7.981871       7.981871    8[6-(6,8),30-(8,8,8)]
   748       7.132745       7.132745       7.132745    8[6-(6,8),30-(8,8)]
   749       7.980317       7.980317       7.980317    8[6-(6,7)]
   750      12.147696      12.147696      12.147696    8[6-(6,7)]
   751       9.913052       9.913052       9.913052    8[6-(6,7)]
   752       14.04967       14.04967       14.04967    8[6-(6,7)]
   753       4.546291       4.546291       4.546291    8[6-(6,8),30-(8,8,8)]
   754       6.778797       6.778797       6.778797    8[6-(6,8),30-(8,8,8)]
   755       6.543516       6.543516       6.543516    8[6-(6,7)]
   756       5.581345       5.581345       5.581345    8[6-(6,7)]
   757       6.687279       6.687279       6.687279    8[6-(6,7)]
   758       5.594334       5.594334       5.594334    8[6-(6,7)]
   759      14.285015      14.285015      14.285015    8[6-(6,8),30-(8,8,8)]
   760      15.200036      15.200036      15.200036    8[6-(6,8),30-(8,8,8)]
   761      15.652739      15.652739      15.652739    8[6-(6,8),30-(8,8)]
   762      14.334432      14.334432      14.334432    8[6-(6,8),30-(8,8,8)]
   763        6.61005        6.61005        6.61005    8[6-(6,8)]
   764       5.343221       5.343221       5.343221    8[6-(6,8),30-(8,8,8)]
