# Supplementary material for: A collection of forcefield precursors for metal–organic frameworks
Source: RSC Adv. 2019 Nov 13;9(63):36492–507. doi: 10.1039/c9ra07327b (PMC9075174; doi:10.1039/c9ra07327b)
Supplement: RA-009-C9RA07327B-s2916 [file RA-009-C9RA07327B-s2916.txt]

XUBJAF_clean

10.544100    0.000000    0.000000
-3.374823    9.989425    0.000000
-4.989459    -3.986482    8.681337

     1       7.326044       7.326044       7.326044    63[8-(6),8-(6),8-(6),8-(6),8-(6,63),8-(6,63)]
     2      -5.075687      -5.075687      -5.075687    63[8-(6),8-(6),8-(6),8-(6),8-(6,63),8-(6,63)]
     3      -2.528429      -2.528429      -2.528429    63[8-(6),8-(6),8-(6),8-(6),8-(6,63),8-(6,63)]
     4       0.534144       0.534144       0.534144    63[8-(6),8-(6),8-(6),8-(6),8-(6,63),8-(6,63)]
     5       1.419255       1.419255       1.419255    1[6-(1,6,6)]
     6       6.112204       6.112204       6.112204    1[6-(1,6,6)]
     7       7.594595       7.594595       7.594595    1[6-(1,6,6)]
     8      -1.155868      -1.155868      -1.155868    1[6-(1,6,6)]
     9       0.676581       0.676581       0.676581    1[6-(1,6,6)]
    10      -1.511458      -1.511458      -1.511458    1[6-(1,6,6)]
    11       3.863563       3.863563       3.863563    1[6-(1,6,6)]
    12       4.060299       4.060299       4.060299    1[6-(1,6,6)]
    13       1.697563       1.697563       1.697563    1[6-(1,6,6)]
    14       1.860548       1.860548       1.860548    1[6-(1,6,6)]
    15       4.444696       4.444696       4.444696    1[6-(1,6,6)]
    16       0.135626       0.135626       0.135626    1[6-(1,6,6)]
    17       0.603725       0.603725       0.603725    6[6-(1,1,6),8-(0),8-(63)]
    18       1.484354       1.484354       1.484354    6[1-(0),1-(0),6-(8,8),6-(8,8)]
    19       2.934049       2.934049       2.934049    6[6-(1,1,6),8-(63),8-(63)]
    20      -2.684619      -2.684619      -2.684619    6[6-(1,1,6),8-(63),8-(63,63)]
    21       6.144708       6.144708       6.144708    6[6-(1,1,6),8-(63),8-(63)]
    22       6.832631       6.832631       6.832631    6[1-(0),1-(0),6-(8,8),6-(8,8)]
    23        2.58198        2.58198        2.58198    6[6-(1,1,6),8-(0),8-(63)]
    24      -3.387831      -3.387831      -3.387831    6[6-(1,1,6),8-(63),8-(63,63)]
    25      -2.455722      -2.455722      -2.455722    6[1-(0),1-(0),6-(8,8),6-(8,8)]
    26       5.310657       5.310657       5.310657    6[6-(1,1,6),8-(0),8-(63)]
    27        4.54522        4.54522        4.54522    6[1-(0),1-(0),6-(8,8),6-(8,8)]
    28       1.900296       1.900296       1.900296    6[6-(1,1,6),8-(63),8-(63)]
    29      -4.273389      -4.273389      -4.273389    6[6-(1,1,6),8-(63),8-(63,63)]
    30       0.013957       0.013957       0.013957    6[6-(1,1,6),8-(63),8-(63)]
    31       1.534951       1.534951       1.534951    6[1-(0),1-(0),6-(8,8),6-(8,8)]
    32       2.412728       2.412728       2.412728    6[6-(1,1,6),8-(0),8-(63)]
    33      -0.008649      -0.008649      -0.008649    6[6-(1,1,6),8-(63),8-(63,63)]
    34      -5.158597      -5.158597      -5.158597    6[1-(0),1-(0),6-(8,8),6-(8,8)]
    35       0.785074       0.785074       0.785074    8[6-(6,8),63-(8,8,8,8,8)]
    36      -0.311291      -0.311291      -0.311291    8[6-(6,8)]
    37      -2.196455      -2.196455      -2.196455    8[6-(6,8),63-(8,8,8,8,8)]
    38      -6.781608      -6.781608      -6.781608    8[6-(6,8),63-(8,8,8,8,8)]
    39      -1.769896      -1.769896      -1.769896    8[6-(6,8),63-(8,8,8,8,8),63-(8,8,8,8,8)]
    40      -3.772279      -3.772279      -3.772279    8[6-(6,8),63-(8,8,8,8,8)]
    41      -0.017998      -0.017998      -0.017998    8[6-(6,8),63-(8,8,8,8,8)]
    42       6.828873       6.828873       6.828873    8[6-(6,8),63-(8,8,8,8,8)]
    43        1.45958        1.45958        1.45958    8[6-(6,8),63-(8,8,8,8,8)]
    44       3.074357       3.074357       3.074357    8[6-(6,8)]
    45       -1.04824       -1.04824       -1.04824    8[6-(6,8),63-(8,8,8,8,8),63-(8,8,8,8,8)]
    46      -3.088992      -3.088992      -3.088992    8[6-(6,8),63-(8,8,8,8,8)]
    47       6.475631       6.475631       6.475631    8[6-(6,8),63-(8,8,8,8,8)]
    48       4.782782       4.782782       4.782782    8[6-(6,8)]
    49       6.444862       6.444862       6.444862    8[6-(6,8),63-(8,8,8,8,8)]
    50       1.220324       1.220324       1.220324    8[6-(6,8),63-(8,8,8,8,8)]
    51      -3.185169      -3.185169      -3.185169    8[6-(6,8),63-(8,8,8,8,8),63-(8,8,8,8,8)]
    52      -4.578163      -4.578163      -4.578163    8[6-(6,8),63-(8,8,8,8,8)]
    53      -0.389309      -0.389309      -0.389309    8[6-(6,8),63-(8,8,8,8,8)]
    54      -0.662606      -0.662606      -0.662606    8[6-(6,8),63-(8,8,8,8,8)]
    55        2.21373        2.21373        2.21373    8[6-(6,8),63-(8,8,8,8,8)]
    56       3.300848       3.300848       3.300848    8[6-(6,8)]
    57      -0.926305      -0.926305      -0.926305    8[6-(6,8),63-(8,8,8,8,8),63-(8,8,8,8,8)]
    58       1.146201       1.146201       1.146201    8[6-(6,8),63-(8,8,8,8,8)]
