# Supplementary material for: A collection of forcefield precursors for metal–organic frameworks
Source: RSC Adv. 2019 Nov 13;9(63):36492–507. doi: 10.1039/c9ra07327b (PMC9075174; doi:10.1039/c9ra07327b)
Supplement: RA-009-C9RA07327B-s2917 [file RA-009-C9RA07327B-s2917.txt]

XUBJAF01_clean

10.508500    0.000000    0.000000
-3.373157    9.952406    0.000000
-5.027583    -3.929459    8.808873

     1      -0.669319      -0.669319      -0.669319    63[8-(6),8-(6),8-(6),8-(6),8-(6,63),8-(6,63)]
     2       3.398484       3.398484       3.398484    63[8-(6),8-(6),8-(6),8-(6),8-(6,63),8-(6,63)]
     3       2.777079       2.777079       2.777079    63[8-(6),8-(6),8-(6),8-(6),8-(6,63),8-(6,63)]
     4      -1.290724      -1.290724      -1.290724    63[8-(6),8-(6),8-(6),8-(6),8-(6,63),8-(6,63)]
     5      -3.000405      -3.000405      -3.000405    1[6-(1,6,6)]
     6      -2.740577      -2.740577      -2.740577    1[6-(1,6,6)]
     7       6.098981       6.098981       6.098981    1[6-(1,6,6)]
     8      -0.814677      -0.814677      -0.814677    1[6-(1,6,6)]
     9      -0.517948      -0.517948      -0.517948    1[6-(1,6,6)]
    10       4.919903       4.919903       4.919903    1[6-(1,6,6)]
    11       5.108165       5.108165       5.108165    1[6-(1,6,6)]
    12       4.848337       4.848337       4.848337    1[6-(1,6,6)]
    13      -3.991221      -3.991221      -3.991221    1[6-(1,6,6)]
    14       2.922437       2.922437       2.922437    1[6-(1,6,6)]
    15       2.625708       2.625708       2.625708    1[6-(1,6,6)]
    16      -2.812143      -2.812143      -2.812143    1[6-(1,6,6)]
    17      -2.265519      -2.265519      -2.265519    6[6-(1,1,6),8-(0),8-(63)]
    18      -3.108786      -3.108786      -3.108786    6[1-(0),1-(0),6-(8,8),6-(8,8)]
    19      -4.573372      -4.573372      -4.573372    6[6-(1,1,6),8-(63),8-(63)]
    20      -4.493667      -4.493667      -4.493667    6[6-(1,1,6),8-(63),8-(63,63)]
    21       0.722331       0.722331       0.722331    6[6-(1,1,6),8-(0),8-(63)]
    22      -0.101218      -0.101218      -0.101218    6[1-(0),1-(0),6-(8,8),6-(8,8)]
    23       0.567063       0.567063       0.567063    6[6-(1,1,6),8-(63),8-(63)]
    24       6.727949       6.727949       6.727949    6[6-(1,1,6),8-(63),8-(63,63)]
    25       4.373279       4.373279       4.373279    6[6-(1,1,6),8-(0),8-(63)]
    26       5.216546       5.216546       5.216546    6[1-(0),1-(0),6-(8,8),6-(8,8)]
    27       6.681132       6.681132       6.681132    6[6-(1,1,6),8-(63),8-(63)]
    28      -3.907073      -3.907073      -3.907073    6[6-(1,1,6),8-(63),8-(63,63)]
    29       1.385429       1.385429       1.385429    6[6-(1,1,6),8-(0),8-(63)]
    30       2.208978       2.208978       2.208978    6[1-(0),1-(0),6-(8,8),6-(8,8)]
    31       1.540697       1.540697       1.540697    6[6-(1,1,6),8-(63),8-(63)]
    32      -4.620189      -4.620189      -4.620189    6[6-(1,1,6),8-(63),8-(63,63)]
    33         5.8341         5.8341         5.8341    6[1-(0),1-(0),6-(8,8),6-(8,8)]
    34       -3.72634       -3.72634       -3.72634    6[1-(0),1-(0),6-(8,8),6-(8,8)]
    35       0.923226       0.923226       0.923226    8[6-(6,8),63-(8,8,8,8,8)]
    36      -5.008158      -5.008158      -5.008158    8[6-(6,8),63-(8,8,8,8,8)]
    37      -5.320006      -5.320006      -5.320006    8[6-(6,8),63-(8,8,8,8,8)]
    38       -1.37629       -1.37629       -1.37629    8[6-(6,8)]
    39      -3.393181      -3.393181      -3.393181    8[6-(6,8),63-(8,8,8,8,8)]
    40       5.079864       5.079864       5.079864    8[6-(6,8),63-(8,8,8,8,8),63-(8,8,8,8,8)]
    41       1.868587       1.868587       1.868587    8[6-(6,8),63-(8,8,8,8,8)]
    42        1.74107        1.74107        1.74107    8[6-(6,8),63-(8,8,8,8,8)]
    43      -0.116226      -0.116226      -0.116226    8[6-(6,8),63-(8,8,8,8,8)]
    44         0.2284         0.2284         0.2284    8[6-(6,8)]
    45       6.443746       6.443746       6.443746    8[6-(6,8),63-(8,8,8,8,8)]
    46       7.782792       7.782792       7.782792    8[6-(6,8),63-(8,8,8,8,8),63-(8,8,8,8,8)]
    47       1.184534       1.184534       1.184534    8[6-(6,8),63-(8,8,8,8,8)]
    48       7.115918       7.115918       7.115918    8[6-(6,8),63-(8,8,8,8,8)]
    49       7.427766       7.427766       7.427766    8[6-(6,8),63-(8,8,8,8,8)]
    50        3.48405        3.48405        3.48405    8[6-(6,8)]
    51       5.500941       5.500941       5.500941    8[6-(6,8),63-(8,8,8,8,8)]
    52      -2.972104      -2.972104      -2.972104    8[6-(6,8),63-(8,8,8,8,8),63-(8,8,8,8,8)]
    53       0.239173       0.239173       0.239173    8[6-(6,8),63-(8,8,8,8,8)]
    54        0.36669        0.36669        0.36669    8[6-(6,8),63-(8,8,8,8,8)]
    55       2.223986       2.223986       2.223986    8[6-(6,8),63-(8,8,8,8,8)]
    56        1.87936        1.87936        1.87936    8[6-(6,8)]
    57      -4.335986      -4.335986      -4.335986    8[6-(6,8),63-(8,8,8,8,8)]
    58      -5.675032      -5.675032      -5.675032    8[6-(6,8),63-(8,8,8,8,8),63-(8,8,8,8,8)]
