# Supplementary material for: A collection of forcefield precursors for metal–organic frameworks
Source: RSC Adv. 2019 Nov 13;9(63):36492–507. doi: 10.1039/c9ra07327b (PMC9075174; doi:10.1039/c9ra07327b)
Supplement: RA-009-C9RA07327B-s2918 [file RA-009-C9RA07327B-s2918.txt]

XUBJAF02_clean

10.530300    0.000000    0.000000
-3.410774    9.962622    0.000000
5.025117    3.934083    8.811797

     1       6.472603       6.472603       6.472603    63[8-(6),8-(6),8-(6),8-(6),8-(6,63),8-(6,63)]
     2       0.006624       0.006624       0.006624    63[8-(6),8-(6),8-(6),8-(6),8-(6,63),8-(6,63)]
     3        5.67204        5.67204        5.67204    63[8-(6),8-(6),8-(6),8-(6),8-(6,63),8-(6,63)]
     4      12.138019      12.138019      12.138019    63[8-(6),8-(6),8-(6),8-(6),8-(6,63),8-(6,63)]
     5      10.444727      10.444727      10.444727    1[6-(1,6,6)]
     6       0.162333       0.162333       0.162333    1[6-(1,6,6)]
     7       8.764482       8.764482       8.764482    1[6-(1,6,6)]
     8       2.085977       2.085977       2.085977    1[6-(1,6,6)]
     9       2.369188       2.369188       2.369188    1[6-(1,6,6)]
    10      10.047223      10.047223      10.047223    1[6-(1,6,6)]
    11       1.699916       1.699916       1.699916    1[6-(1,6,6)]
    12       11.98231       11.98231       11.98231    1[6-(1,6,6)]
    13       3.380161       3.380161       3.380161    1[6-(1,6,6)]
    14      10.058666      10.058666      10.058666    1[6-(1,6,6)]
    15       9.775455       9.775455       9.775455    1[6-(1,6,6)]
    16        2.09742        2.09742        2.09742    1[6-(1,6,6)]
    17       9.148576       9.148576       9.148576    6[6-(1,1,6),8-(0),8-(63)]
    18      10.001282      10.001282      10.001282    6[1-(0),1-(0),6-(8,8),6-(8,8)]
    19       9.294633       9.294633       9.294633    6[6-(1,1,6),8-(63),8-(63)]
    20       8.167196       8.167196       8.167196    6[6-(1,1,6),8-(63),8-(63,63)]
    21       1.627877       1.627877       1.627877    6[6-(1,1,6),8-(0),8-(63)]
    22       2.463922       2.463922       2.463922    6[1-(0),1-(0),6-(8,8),6-(8,8)]
    23       3.945176       3.945176       3.945176    6[6-(1,1,6),8-(63),8-(63)]
    24       8.894529       8.894529       8.894529    6[6-(1,1,6),8-(63),8-(63,63)]
    25       2.996067       2.996067       2.996067    6[6-(1,1,6),8-(0),8-(63)]
    26       2.143361       2.143361       2.143361    6[1-(0),1-(0),6-(8,8),6-(8,8)]
    27        2.85001        2.85001        2.85001    6[6-(1,1,6),8-(63),8-(63)]
    28       3.977447       3.977447       3.977447    6[6-(1,1,6),8-(63),8-(63,63)]
    29      10.516766      10.516766      10.516766    6[6-(1,1,6),8-(0),8-(63)]
    30       9.680721       9.680721       9.680721    6[1-(0),1-(0),6-(8,8),6-(8,8)]
    31       8.199467       8.199467       8.199467    6[6-(1,1,6),8-(63),8-(63)]
    32       3.250114       3.250114       3.250114    6[6-(1,1,6),8-(63),8-(63,63)]
    33       9.074083       9.074083       9.074083    6[1-(0),1-(0),6-(8,8),6-(8,8)]
    34        3.07056        3.07056        3.07056    6[1-(0),1-(0),6-(8,8),6-(8,8)]
    35       8.013032       8.013032       8.013032    8[6-(6,8),63-(8,8,8,8,8)]
    36       9.656865       9.656865       9.656865    8[6-(6,8)]
    37      -0.544012      -0.544012      -0.544012    8[6-(6,8),63-(8,8,8,8,8)]
    38       7.110563       7.110563       7.110563    8[6-(6,8),63-(8,8,8,8,8),63-(8,8,8,8,8)]
    39       8.457474       8.457474       8.457474    8[6-(6,8),63-(8,8,8,8,8)]
    40       8.131904       8.131904       8.131904    8[6-(6,8),63-(8,8,8,8,8)]
    41      -1.589978      -1.589978      -1.589978    8[6-(6,8),63-(8,8,8,8,8)]
    42      11.275401      11.275401      11.275401    8[6-(6,8)]
    43       4.684545       4.684545       4.684545    8[6-(6,8),63-(8,8,8,8,8)]
    44       9.831554       9.831554       9.831554    8[6-(6,8),63-(8,8,8,8,8),63-(8,8,8,8,8)]
    45       7.785506       7.785506       7.785506    8[6-(6,8),63-(8,8,8,8,8)]
    46       4.363203       4.363203       4.363203    8[6-(6,8),63-(8,8,8,8,8)]
    47       4.131611       4.131611       4.131611    8[6-(6,8),63-(8,8,8,8,8)]
    48       2.487778       2.487778       2.487778    8[6-(6,8)]
    49      12.688655      12.688655      12.688655    8[6-(6,8),63-(8,8,8,8,8)]
    50        5.03408        5.03408        5.03408    8[6-(6,8),63-(8,8,8,8,8),63-(8,8,8,8,8)]
    51       3.687169       3.687169       3.687169    8[6-(6,8),63-(8,8,8,8,8)]
    52       4.012739       4.012739       4.012739    8[6-(6,8),63-(8,8,8,8,8)]
    53      13.734621      13.734621      13.734621    8[6-(6,8),63-(8,8,8,8,8)]
    54       0.869242       0.869242       0.869242    8[6-(6,8)]
    55       7.460098       7.460098       7.460098    8[6-(6,8),63-(8,8,8,8,8)]
    56       2.313089       2.313089       2.313089    8[6-(6,8),63-(8,8,8,8,8),63-(8,8,8,8,8)]
    57       4.359137       4.359137       4.359137    8[6-(6,8),63-(8,8,8,8,8)]
    58        7.78144        7.78144        7.78144    8[6-(6,8),63-(8,8,8,8,8)]
