# Supplementary material for: A collection of forcefield precursors for metal–organic frameworks
Source: RSC Adv. 2019 Nov 13;9(63):36492–507. doi: 10.1039/c9ra07327b (PMC9075174; doi:10.1039/c9ra07327b)
Supplement: RA-009-C9RA07327B-s2919 [file RA-009-C9RA07327B-s2919.txt]

XUCNOZ_clean

13.587400    0.000000    0.000000
-4.194001    12.923923    0.000000
6.616036    5.066941    24.337087

     1       5.799643       5.799643       5.799643    30[7-(6,6,6),8-(15),8-(15),8-(15,30),8-(6)]
     2       0.308409       0.308409       0.308409    30[7-(6,6,6),8-(15),8-(15),8-(15,30),8-(6)]
     3       7.125103       7.125103       7.125103    30[7-(6,6,6),8-(15),8-(15),8-(15,30),8-(6)]
     4       5.877311       5.877311       5.877311    30[7-(6,6,6),8-(15),8-(15),8-(15,30),8-(6)]
     5       6.993289       6.993289       6.993289    30[7-(6,6,6),8-(15),8-(15),8-(15,30),8-(6)]
     6       9.659267       9.659267       9.659267    30[7-(6,6,6),8-(15),8-(15),8-(15,30),8-(6)]
     7      10.209792      10.209792      10.209792    30[7-(6,6,6),8-(15),8-(15),8-(15,30),8-(6)]
     8      15.701026      15.701026      15.701026    30[7-(6,6,6),8-(15),8-(15),8-(15,30),8-(6)]
     9       8.884332       8.884332       8.884332    30[7-(6,6,6),8-(15),8-(15),8-(15,30),8-(6)]
    10      10.132124      10.132124      10.132124    30[7-(6,6,6),8-(15),8-(15),8-(15,30),8-(6)]
    11       9.016146       9.016146       9.016146    30[7-(6,6,6),8-(15),8-(15),8-(15,30),8-(6)]
    12       6.350168       6.350168       6.350168    30[7-(6,6,6),8-(15),8-(15),8-(15,30),8-(6)]
    13         6.7937         6.7937         6.7937    30[8-(15,30),8-(15,30),8-(15,30),8-(15,30),8-(15,30),8-(15,30)]
    14       8.004717       8.004717       8.004717    30[8-(15,30),8-(15,30),8-(15,30),8-(15,30),8-(15,30),8-(15,30)]
    15       9.897786       9.897786       9.897786    48[8-(6),8-(6),8-(6)]
    16       7.622462       7.622462       7.622462    48[8-(6),8-(6),8-(6)]
    17       6.111649       6.111649       6.111649    48[8-(6),8-(6),8-(6)]
    18       8.386973       8.386973       8.386973    48[8-(6),8-(6),8-(6)]
    19       3.199346       3.199346       3.199346    15[6-(1,1,7),8-(30),8-(30),8-(30,30)]
    20       9.349015       9.349015       9.349015    15[6-(1,1,7),8-(30),8-(30),8-(30,30)]
    21      11.660222      11.660222      11.660222    15[6-(1,1,7),8-(30),8-(30),8-(30,30)]
    22       6.625042       6.625042       6.625042    15[6-(1,1,7),8-(30),8-(30),8-(30,30)]
    23       8.975121       8.975121       8.975121    15[6-(1,1,7),8-(30),8-(30),8-(30,30)]
    24       6.031216       6.031216       6.031216    15[6-(1,1,7),8-(30),8-(30),8-(30,30)]
    25      12.810089      12.810089      12.810089    15[6-(1,1,7),8-(30),8-(30),8-(30,30)]
    26        6.66042        6.66042        6.66042    15[6-(1,1,7),8-(30),8-(30),8-(30,30)]
    27       4.349213       4.349213       4.349213    15[6-(1,1,7),8-(30),8-(30),8-(30,30)]
    28       9.384393       9.384393       9.384393    15[6-(1,1,7),8-(30),8-(30),8-(30,30)]
    29       7.034314       7.034314       7.034314    15[6-(1,1,7),8-(30),8-(30),8-(30,30)]
    30       9.978219       9.978219       9.978219    15[6-(1,1,7),8-(30),8-(30),8-(30,30)]
    31      -0.453604      -0.453604      -0.453604    1[6-(1,6,6)]
    32       1.013251       1.013251       1.013251    1[6-(1,6,6)]
    33       1.391957       1.391957       1.391957    1[6-(1,6,6)]
    34       0.303882       0.303882       0.303882    1[6-(1,6,6)]
    35       2.834631       2.834631       2.834631    1[6-(1,6,7)]
    36       2.291684       2.291684       2.291684    1[6-(1,6,7)]
    37       2.958939       2.958939       2.958939    1[6-(1,7,15)]
    38       1.854101       1.854101       1.854101    1[6-(1,7,15)]
    39        0.64218        0.64218        0.64218    1[6-(6,6,7)]
    40       9.252003       9.252003       9.252003    1[6-(6,6,7)]
    41       6.752499       6.752499       6.752499    1[6-(1,6,6)]
    42       7.763848       7.763848       7.763848    1[6-(1,6,6)]
    43       6.142702       6.142702       6.142702    1[6-(1,6,6)]
    44       5.738244       5.738244       5.738244    1[6-(1,6,6)]
    45       7.083148       7.083148       7.083148    1[6-(1,6,7)]
    46       8.128695       8.128695       8.128695    1[6-(1,6,7)]
    47      10.049953      10.049953      10.049953    1[6-(1,7,15)]
    48       10.05583       10.05583       10.05583    1[6-(1,7,15)]
    49      15.116406      15.116406      15.116406    1[6-(6,6,7)]
    50       8.471229       8.471229       8.471229    1[6-(1,6,6)]
    51       7.645948       7.645948       7.645948    1[6-(1,6,6)]
    52      13.213407      13.213407      13.213407    1[6-(1,6,6)]
    53       6.025301       6.025301       6.025301    1[6-(1,6,6)]
    54       5.177887       5.177887       5.177887    1[6-(1,6,7)]
    55      11.443037      11.443037      11.443037    1[6-(1,6,7)]
    56      13.250411      13.250411      13.250411    1[6-(1,7,15)]
    57      13.945231      13.945231      13.945231    1[6-(1,7,15)]
    58       3.381735       3.381735       3.381735    1[6-(1,6,6)]
    59        2.79786        2.79786        2.79786    1[6-(1,6,6)]
    60       2.498058       2.498058       2.498058    1[6-(1,6,6)]
    61       3.879207       3.879207       3.879207    1[6-(1,6,6)]
    62       3.559664       3.559664       3.559664    1[6-(1,6,7)]
    63       4.425744       4.425744       4.425744    1[6-(1,6,7)]
    64       5.017205       5.017205       5.017205    1[6-(1,7,15)]
    65       6.385058       6.385058       6.385058    1[6-(1,7,15)]
    66       4.839076       4.839076       4.839076    1[6-(6,6,7)]
    67      11.847506      11.847506      11.847506    1[6-(6,6,7)]
    68      -0.175972      -0.175972      -0.175972    1[6-(1,6,6)]
    69       0.264898       0.264898       0.264898    1[6-(1,6,6)]
    70       0.368072       0.368072       0.368072    1[6-(1,6,6)]
    71      12.774324      12.774324      12.774324    1[6-(1,6,6)]
    72      11.696192      11.696192      11.696192    1[6-(1,6,7)]
    73      12.474843      12.474843      12.474843    1[6-(1,6,7)]
    74       9.670606       9.670606       9.670606    1[6-(1,7,15)]
    75       10.70176       10.70176       10.70176    1[6-(1,7,15)]
    76       3.319552       3.319552       3.319552    1[6-(6,6,7)]
    77       1.197605       1.197605       1.197605    1[6-(1,6,6)]
    78       1.543823       1.543823       1.543823    1[6-(1,6,6)]
    79       1.867229       1.867229       1.867229    1[6-(1,6,6)]
    80       1.291426       1.291426       1.291426    1[6-(1,6,6)]
    81       3.371254       3.371254       3.371254    1[6-(1,6,7)]
    82       3.652628       3.652628       3.652628    1[6-(1,6,7)]
    83        3.93059        3.93059        3.93059    1[6-(1,7,15)]
    84       4.962276       4.962276       4.962276    1[6-(1,7,15)]
    85      16.463039      16.463039      16.463039    1[6-(1,6,6)]
    86      14.996184      14.996184      14.996184    1[6-(1,6,6)]
    87      14.617478      14.617478      14.617478    1[6-(1,6,6)]
    88      15.705553      15.705553      15.705553    1[6-(1,6,6)]
    89      13.174804      13.174804      13.174804    1[6-(1,6,7)]
    90      13.717751      13.717751      13.717751    1[6-(1,6,7)]
    91      13.050496      13.050496      13.050496    1[6-(1,7,15)]
    92      14.155334      14.155334      14.155334    1[6-(1,7,15)]
    93      15.367255      15.367255      15.367255    1[6-(6,6,7)]
    94       6.757432       6.757432       6.757432    1[6-(6,6,7)]
    95       9.256936       9.256936       9.256936    1[6-(1,6,6)]
    96       8.245587       8.245587       8.245587    1[6-(1,6,6)]
    97       9.866733       9.866733       9.866733    1[6-(1,6,6)]
    98      10.271191      10.271191      10.271191    1[6-(1,6,6)]
    99       8.926287       8.926287       8.926287    1[6-(1,6,7)]
   100        7.88074        7.88074        7.88074    1[6-(1,6,7)]
   101       5.959482       5.959482       5.959482    1[6-(1,7,15)]
   102       5.953605       5.953605       5.953605    1[6-(1,7,15)]
   103       0.893029       0.893029       0.893029    1[6-(6,6,7)]
   104       7.538206       7.538206       7.538206    1[6-(1,6,6)]
   105       8.363487       8.363487       8.363487    1[6-(1,6,6)]
   106       2.796028       2.796028       2.796028    1[6-(1,6,6)]
   107       9.984134       9.984134       9.984134    1[6-(1,6,6)]
   108      10.831548      10.831548      10.831548    1[6-(1,6,7)]
   109       4.566398       4.566398       4.566398    1[6-(1,6,7)]
   110       2.759024       2.759024       2.759024    1[6-(1,7,15)]
   111       2.064204       2.064204       2.064204    1[6-(1,7,15)]
   112        12.6277        12.6277        12.6277    1[6-(1,6,6)]
   113      13.211575      13.211575      13.211575    1[6-(1,6,6)]
   114      13.511377      13.511377      13.511377    1[6-(1,6,6)]
   115      12.130228      12.130228      12.130228    1[6-(1,6,6)]
   116      12.449771      12.449771      12.449771    1[6-(1,6,7)]
   117      11.583691      11.583691      11.583691    1[6-(1,6,7)]
   118       10.99223       10.99223       10.99223    1[6-(1,7,15)]
   119       9.624377       9.624377       9.624377    1[6-(1,7,15)]
   120      11.170359      11.170359      11.170359    1[6-(6,6,7)]
   121       4.161929       4.161929       4.161929    1[6-(6,6,7)]
   122      16.185407      16.185407      16.185407    1[6-(1,6,6)]
   123      15.744537      15.744537      15.744537    1[6-(1,6,6)]
   124      15.641363      15.641363      15.641363    1[6-(1,6,6)]
   125       3.235111       3.235111       3.235111    1[6-(1,6,6)]
   126       4.313243       4.313243       4.313243    1[6-(1,6,7)]
   127       3.534592       3.534592       3.534592    1[6-(1,6,7)]
   128       6.338829       6.338829       6.338829    1[6-(1,7,15)]
   129       5.307675       5.307675       5.307675    1[6-(1,7,15)]
   130      12.689883      12.689883      12.689883    1[6-(6,6,7)]
   131       14.81183       14.81183       14.81183    1[6-(1,6,6)]
   132      14.465612      14.465612      14.465612    1[6-(1,6,6)]
   133      14.142206      14.142206      14.142206    1[6-(1,6,6)]
   134      14.718009      14.718009      14.718009    1[6-(1,6,6)]
   135      12.638181      12.638181      12.638181    1[6-(1,6,7)]
   136      12.356807      12.356807      12.356807    1[6-(1,6,7)]
   137      12.078845      12.078845      12.078845    1[6-(1,7,15)]
   138      11.047159      11.047159      11.047159    1[6-(1,7,15)]
   139       0.431467       0.431467       0.431467    6[1-(0),1-(0),6-(1,1,6),6-(1,6,7)]
   140        0.98942        0.98942        0.98942    6[1-(0),1-(0),6-(1,1,6),6-(1,1,7)]
   141       2.041402       2.041402       2.041402    6[1-(0),1-(0),6-(1,1,6),7-(6,6,30)]
   142       2.317918       2.317918       2.317918    6[1-(0),1-(0),7-(6,6,30),15-(8,8,8)]
   143       0.371458       0.371458       0.371458    6[1-(0),6-(1,1,6),6-(8,8),7-(6,6,30)]
   144      -1.026051      -1.026051      -1.026051    6[6-(1,6,7),8-(30),8-(48)]
   145       8.006307       8.006307       8.006307    6[6-(1,6,7),8-(30),8-(48)]
   146        8.34529        8.34529        8.34529    6[1-(0),6-(1,1,6),6-(8,8),7-(6,6,30)]
   147       7.317114       7.317114       7.317114    6[1-(0),1-(0),6-(1,1,6),6-(1,6,7)]
   148       6.481946       6.481946       6.481946    6[1-(0),1-(0),6-(1,1,6),6-(1,1,7)]
   149       7.516153       7.516153       7.516153    6[1-(0),1-(0),6-(1,1,6),7-(6,6,30)]
   150       9.550012       9.550012       9.550012    6[1-(0),1-(0),7-(6,6,30),15-(8,8,8)]
   151       8.187969       8.187969       8.187969    6[6-(1,6,7),8-(30),8-(48)]
   152       7.818975       7.818975       7.818975    6[1-(0),6-(1,1,6),6-(8,8),7-(6,6,30)]
   153       7.707743       7.707743       7.707743    6[1-(0),1-(0),6-(1,1,6),6-(1,6,7)]
   154      13.046585      13.046585      13.046585    6[1-(0),1-(0),6-(1,1,6),6-(1,1,7)]
   155       5.550997       5.550997       5.550997    6[1-(0),1-(0),6-(1,1,6),7-(6,6,30)]
   156      13.165313      13.165313      13.165313    6[1-(0),1-(0),7-(6,6,30),15-(8,8,8)]
   157       3.488607       3.488607       3.488607    6[1-(0),1-(0),6-(1,1,6),6-(1,6,7)]
   158       3.417231       3.417231       3.417231    6[1-(0),1-(0),6-(1,1,6),6-(1,1,7)]
   159       4.134967       4.134967       4.134967    6[1-(0),1-(0),6-(1,1,6),7-(6,6,30)]
   160       5.776582       5.776582       5.776582    6[1-(0),1-(0),7-(6,6,30),15-(8,8,8)]
   161       4.878721       4.878721       4.878721    6[1-(0),6-(1,1,6),6-(8,8),7-(6,6,30)]
   162       5.840377       5.840377       5.840377    6[6-(1,6,7),8-(30),8-(48)]
   163      11.054835      11.054835      11.054835    6[6-(1,6,7),8-(30),8-(48)]
   164      11.781064      11.781064      11.781064    6[1-(0),6-(1,1,6),6-(8,8),7-(6,6,30)]
   165      -0.408061      -0.408061      -0.408061    6[1-(0),1-(0),6-(1,1,6),6-(1,6,7)]
   166      13.093955      13.093955      13.093955    6[1-(0),1-(0),6-(1,1,6),6-(1,1,7)]
   167      12.072898      12.072898      12.072898    6[1-(0),1-(0),6-(1,1,6),7-(6,6,30)]
   168      10.157396      10.157396      10.157396    6[1-(0),1-(0),7-(6,6,30),15-(8,8,8)]
   169       3.739038       3.739038       3.739038    6[6-(1,6,7),8-(30),8-(48)]
   170       3.287049       3.287049       3.287049    6[1-(0),6-(1,1,6),6-(8,8),7-(6,6,30)]
   171       1.829584       1.829584       1.829584    6[1-(0),1-(0),6-(1,1,6),6-(1,6,7)]
   172       1.958904       1.958904       1.958904    6[1-(0),1-(0),6-(1,1,6),6-(1,1,7)]
   173       3.345699       3.345699       3.345699    6[1-(0),1-(0),6-(1,1,6),7-(6,6,30)]
   174       4.661953       4.661953       4.661953    6[1-(0),1-(0),7-(6,6,30),15-(8,8,8)]
   175      15.577968      15.577968      15.577968    6[1-(0),1-(0),6-(1,1,6),6-(1,6,7)]
   176      15.020015      15.020015      15.020015    6[1-(0),1-(0),6-(1,1,6),6-(1,1,7)]
   177      13.968033      13.968033      13.968033    6[1-(0),1-(0),6-(1,1,6),7-(6,6,30)]
   178      13.691517      13.691517      13.691517    6[1-(0),1-(0),7-(6,6,30),15-(8,8,8)]
   179      15.637977      15.637977      15.637977    6[1-(0),6-(1,1,6),6-(8,8),7-(6,6,30)]
   180      17.035486      17.035486      17.035486    6[6-(1,6,7),8-(30),8-(48)]
   181       8.003128       8.003128       8.003128    6[6-(1,6,7),8-(30),8-(48)]
   182       7.664145       7.664145       7.664145    6[1-(0),6-(1,1,6),6-(8,8),7-(6,6,30)]
   183       8.692321       8.692321       8.692321    6[1-(0),1-(0),6-(1,1,6),6-(1,6,7)]
   184       9.527489       9.527489       9.527489    6[1-(0),1-(0),6-(1,1,6),6-(1,1,7)]
   185       8.493282       8.493282       8.493282    6[1-(0),1-(0),6-(1,1,6),7-(6,6,30)]
   186       6.459423       6.459423       6.459423    6[1-(0),1-(0),7-(6,6,30),15-(8,8,8)]
   187       7.821466       7.821466       7.821466    6[6-(1,6,7),8-(30),8-(48)]
   188        8.19046        8.19046        8.19046    6[1-(0),6-(1,1,6),6-(8,8),7-(6,6,30)]
   189       8.301692       8.301692       8.301692    6[1-(0),1-(0),6-(1,1,6),6-(1,6,7)]
   190        2.96285        2.96285        2.96285    6[1-(0),1-(0),6-(1,1,6),6-(1,1,7)]
   191      10.458438      10.458438      10.458438    6[1-(0),1-(0),6-(1,1,6),7-(6,6,30)]
   192       2.844122       2.844122       2.844122    6[1-(0),1-(0),7-(6,6,30),15-(8,8,8)]
   193      12.520828      12.520828      12.520828    6[1-(0),1-(0),6-(1,1,6),6-(1,6,7)]
   194      12.592204      12.592204      12.592204    6[1-(0),1-(0),6-(1,1,6),6-(1,1,7)]
   195      11.874468      11.874468      11.874468    6[1-(0),1-(0),6-(1,1,6),7-(6,6,30)]
   196      10.232853      10.232853      10.232853    6[1-(0),1-(0),7-(6,6,30),15-(8,8,8)]
   197      11.130714      11.130714      11.130714    6[1-(0),6-(1,1,6),6-(8,8),7-(6,6,30)]
   198      10.169058      10.169058      10.169058    6[6-(1,6,7),8-(30),8-(48)]
   199         4.9546         4.9546         4.9546    6[6-(1,6,7),8-(30),8-(48)]
   200       4.228371       4.228371       4.228371    6[1-(0),6-(1,1,6),6-(8,8),7-(6,6,30)]
   201      16.417496      16.417496      16.417496    6[1-(0),1-(0),6-(1,1,6),6-(1,6,7)]
   202        2.91548        2.91548        2.91548    6[1-(0),1-(0),6-(1,1,6),6-(1,1,7)]
   203       3.936537       3.936537       3.936537    6[1-(0),1-(0),6-(1,1,6),7-(6,6,30)]
   204       5.852039       5.852039       5.852039    6[1-(0),1-(0),7-(6,6,30),15-(8,8,8)]
   205      12.270397      12.270397      12.270397    6[6-(1,6,7),8-(30),8-(48)]
   206      12.722386      12.722386      12.722386    6[1-(0),6-(1,1,6),6-(8,8),7-(6,6,30)]
   207      14.179851      14.179851      14.179851    6[1-(0),1-(0),6-(1,1,6),6-(1,6,7)]
   208      14.050531      14.050531      14.050531    6[1-(0),1-(0),6-(1,1,6),6-(1,1,7)]
   209      12.663736      12.663736      12.663736    6[1-(0),1-(0),6-(1,1,6),7-(6,6,30)]
   210      11.347482      11.347482      11.347482    6[1-(0),1-(0),7-(6,6,30),15-(8,8,8)]
   211       1.346279       1.346279       1.346279    7[6-(1,1,15),6-(1,1,6),6-(1,6,6),30-(8,8,8,8)]
   212       6.487997       6.487997       6.487997    7[6-(1,1,15),6-(1,1,6),6-(1,6,6),30-(8,8,8,8)]
   213       8.214763       8.214763       8.214763    7[6-(1,1,15),6-(1,1,6),6-(1,6,6),30-(8,8,8,8)]
   214       5.316668       5.316668       5.316668    7[6-(1,1,15),6-(1,1,6),6-(1,6,6),30-(8,8,8,8)]
   215       4.189689       4.189689       4.189689    7[6-(1,1,15),6-(1,1,6),6-(1,6,6),30-(8,8,8,8)]
   216       11.04364       11.04364       11.04364    7[6-(1,1,15),6-(1,1,6),6-(1,6,6),30-(8,8,8,8)]
   217      14.663156      14.663156      14.663156    7[6-(1,1,15),6-(1,1,6),6-(1,6,6),30-(8,8,8,8)]
   218       9.521438       9.521438       9.521438    7[6-(1,1,15),6-(1,1,6),6-(1,6,6),30-(8,8,8,8)]
   219       7.794672       7.794672       7.794672    7[6-(1,1,15),6-(1,1,6),6-(1,6,6),30-(8,8,8,8)]
   220      10.692767      10.692767      10.692767    7[6-(1,1,15),6-(1,1,6),6-(1,6,6),30-(8,8,8,8)]
   221      11.819746      11.819746      11.819746    7[6-(1,1,15),6-(1,1,6),6-(1,6,6),30-(8,8,8,8)]
   222       4.965795       4.965795       4.965795    7[6-(1,1,15),6-(1,1,6),6-(1,6,6),30-(8,8,8,8)]
   223        4.54222        4.54222        4.54222    8[15-(6,8,8),30-(7,8,8,8)]
   224       2.281307       2.281307       2.281307    8[15-(6,8,8),30-(7,8,8,8),30-(8,8,8,8,8)]
   225       3.358188       3.358188       3.358188    8[15-(6,8,8),30-(7,8,8,8)]
   226      -1.275477      -1.275477      -1.275477    8[6-(6,8),30-(7,8,8,8)]
   227      11.652145      11.652145      11.652145    8[6-(6,8),48-(8,8)]
   228       7.376195       7.376195       7.376195    8[6-(6,8),30-(7,8,8,8)]
   229       8.366872       8.366872       8.366872    8[6-(6,8),48-(8,8)]
   230       7.893595       7.893595       7.893595    8[15-(6,8,8),30-(7,8,8,8),30-(8,8,8,8,8)]
   231       10.37866       10.37866       10.37866    8[15-(6,8,8),30-(7,8,8,8)]
   232      16.201242      16.201242      16.201242    8[15-(6,8,8),30-(7,8,8,8)]
   233       9.205962       9.205962       9.205962    8[6-(6,8),48-(8,8)]
   234       7.505062       7.505062       7.505062    8[6-(6,8),30-(7,8,8,8)]
   235      16.344602      16.344602      16.344602    8[15-(6,8,8),30-(7,8,8,8)]
   236      10.749029      10.749029      10.749029    8[15-(6,8,8),30-(7,8,8,8)]
   237      11.052267      11.052267      11.052267    8[15-(6,8,8),30-(7,8,8,8),30-(8,8,8,8,8)]
   238         5.6301         5.6301         5.6301    8[15-(6,8,8),30-(7,8,8,8)]
   239       7.051244       7.051244       7.051244    8[15-(6,8,8),30-(7,8,8,8),30-(8,8,8,8,8)]
   240       7.796682       7.796682       7.796682    8[15-(6,8,8),30-(7,8,8,8)]
   241       6.809336       6.809336       6.809336    8[6-(6,8),30-(7,8,8,8)]
   242       5.650553       5.650553       5.650553    8[6-(6,8),48-(8,8)]
   243      10.210183      10.210183      10.210183    8[6-(6,8),30-(7,8,8,8)]
   244      11.331142      11.331142      11.331142    8[6-(6,8),48-(8,8)]
   245       8.958219       8.958219       8.958219    8[15-(6,8,8),30-(7,8,8,8),30-(8,8,8,8,8)]
   246       7.619149       7.619149       7.619149    8[15-(6,8,8),30-(7,8,8,8)]
   247       9.515388       9.515388       9.515388    8[15-(6,8,8),30-(7,8,8,8)]
   248       2.927699       2.927699       2.927699    8[6-(6,8),48-(8,8)]
   249       4.837133       4.837133       4.837133    8[6-(6,8),30-(7,8,8,8)]
   250       7.074403       7.074403       7.074403    8[15-(6,8,8),30-(7,8,8,8)]
   251       5.509539       5.509539       5.509539    8[15-(6,8,8),30-(7,8,8,8)]
   252       6.538286       6.538286       6.538286    8[15-(6,8,8),30-(7,8,8,8),30-(8,8,8,8,8)]
   253      11.467215      11.467215      11.467215    8[15-(6,8,8),30-(7,8,8,8)]
   254      13.728128      13.728128      13.728128    8[15-(6,8,8),30-(7,8,8,8),30-(8,8,8,8,8)]
   255      12.651247      12.651247      12.651247    8[15-(6,8,8),30-(7,8,8,8)]
   256      17.284912      17.284912      17.284912    8[6-(6,8),30-(7,8,8,8)]
   257        4.35729        4.35729        4.35729    8[6-(6,8),48-(8,8)]
   258        8.63324        8.63324        8.63324    8[6-(6,8),30-(7,8,8,8)]
   259       7.642563       7.642563       7.642563    8[6-(6,8),48-(8,8)]
   260        8.11584        8.11584        8.11584    8[15-(6,8,8),30-(7,8,8,8),30-(8,8,8,8,8)]
   261       5.630775       5.630775       5.630775    8[15-(6,8,8),30-(7,8,8,8)]
   262      -0.191807      -0.191807      -0.191807    8[15-(6,8,8),30-(7,8,8,8)]
   263       6.803473       6.803473       6.803473    8[6-(6,8),48-(8,8)]
   264       8.504373       8.504373       8.504373    8[6-(6,8),30-(7,8,8,8)]
   265      -0.335167      -0.335167      -0.335167    8[15-(6,8,8),30-(7,8,8,8)]
   266       5.260406       5.260406       5.260406    8[15-(6,8,8),30-(7,8,8,8)]
   267       4.957168       4.957168       4.957168    8[15-(6,8,8),30-(7,8,8,8),30-(8,8,8,8,8)]
   268      10.379335      10.379335      10.379335    8[15-(6,8,8),30-(7,8,8,8)]
   269       8.958191       8.958191       8.958191    8[15-(6,8,8),30-(7,8,8,8),30-(8,8,8,8,8)]
   270       8.212753       8.212753       8.212753    8[15-(6,8,8),30-(7,8,8,8)]
   271       9.200099       9.200099       9.200099    8[6-(6,8),30-(7,8,8,8)]
   272      10.358882      10.358882      10.358882    8[6-(6,8),48-(8,8)]
   273       5.799252       5.799252       5.799252    8[6-(6,8),30-(7,8,8,8)]
   274       4.678293       4.678293       4.678293    8[6-(6,8),48-(8,8)]
   275       7.051216       7.051216       7.051216    8[15-(6,8,8),30-(7,8,8,8),30-(8,8,8,8,8)]
   276       8.390286       8.390286       8.390286    8[15-(6,8,8),30-(7,8,8,8)]
   277       6.494047       6.494047       6.494047    8[15-(6,8,8),30-(7,8,8,8)]
   278      13.081736      13.081736      13.081736    8[6-(6,8),48-(8,8)]
   279      11.172302      11.172302      11.172302    8[6-(6,8),30-(7,8,8,8)]
   280       8.935032       8.935032       8.935032    8[15-(6,8,8),30-(7,8,8,8)]
   281      10.499896      10.499896      10.499896    8[15-(6,8,8),30-(7,8,8,8)]
   282       9.471149       9.471149       9.471149    8[15-(6,8,8),30-(7,8,8,8),30-(8,8,8,8,8)]
