# Supplementary material for: A collection of forcefield precursors for metal–organic frameworks
Source: RSC Adv. 2019 Nov 13;9(63):36492–507. doi: 10.1039/c9ra07327b (PMC9075174; doi:10.1039/c9ra07327b)
Supplement: RA-009-C9RA07327B-s2920 [file RA-009-C9RA07327B-s2920.txt]

XUGSEY_clean

11.569000    0.000000    0.000000
0.103796    15.446651    0.000000
4.034166    4.813917    20.237782

     1      13.522287      13.522287      13.522287    30[7-(6,6),8-(6),8-(6),8-(6),8-(6)]
     2       2.184675       2.184675       2.184675    30[7-(6,6),8-(6),8-(6),8-(6),8-(6)]
     3       5.836398       5.836398       5.836398    30[7-(6,6),7-(6,6),7-(6,6),7-(6,6)]
     4       5.402179       5.402179       5.402179    1[6-(6,6)]
     5       6.791124       6.791124       6.791124    1[6-(6,6)]
     6       5.541576       5.541576       5.541576    1[6-(6,6)]
     7       4.284051       4.284051       4.284051    1[6-(6,6)]
     8       5.689203       5.689203       5.689203    1[6-(6,6)]
     9       8.790525       8.790525       8.790525    1[6-(6,6)]
    10      10.213458      10.213458      10.213458    1[6-(6,6)]
    11      11.257248      11.257248      11.257248    1[6-(6,6)]
    12       9.933283       9.933283       9.933283    1[6-(6,6)]
    13        11.0147        11.0147        11.0147    1[6-(6,7)]
    14      10.160428      10.160428      10.160428    1[6-(6,6)]
    15      13.814896      13.814896      13.814896    1[6-(6,6)]
    16       2.925595       2.925595       2.925595    1[6-(6,7)]
    17      11.485672      11.485672      11.485672    1[6-(6,6)]
    18      10.615444      10.615444      10.615444    1[6-(6,6)]
    19        3.44288        3.44288        3.44288    1[6-(6,6)]
    20        3.92007        3.92007        3.92007    1[6-(6,6)]
    21      10.304783      10.304783      10.304783    1[6-(6,6)]
    22       8.915838       8.915838       8.915838    1[6-(6,6)]
    23      10.165386      10.165386      10.165386    1[6-(6,6)]
    24      11.422911      11.422911      11.422911    1[6-(6,6)]
    25      10.017759      10.017759      10.017759    1[6-(6,6)]
    26       6.916437       6.916437       6.916437    1[6-(6,6)]
    27       5.493504       5.493504       5.493504    1[6-(6,6)]
    28       4.449714       4.449714       4.449714    1[6-(6,6)]
    29       5.773679       5.773679       5.773679    1[6-(6,6)]
    30       4.692262       4.692262       4.692262    1[6-(6,7)]
    31       5.546534       5.546534       5.546534    1[6-(6,6)]
    32       1.892066       1.892066       1.892066    1[6-(6,6)]
    33      12.781367      12.781367      12.781367    1[6-(6,7)]
    34        4.22129        4.22129        4.22129    1[6-(6,6)]
    35       5.091518       5.091518       5.091518    1[6-(6,6)]
    36      12.264082      12.264082      12.264082    1[6-(6,6)]
    37      11.786892      11.786892      11.786892    1[6-(6,6)]
    38       3.734901       3.734901       3.734901    6[6-(6,6),8-(30),8-(30)]
    39       4.688625       4.688625       4.688625    6[6-(1,6),6-(1,6),6-(8,8)]
    40       5.442983       5.442983       5.442983    6[1-(0),6-(1,6),6-(6,6)]
    41       6.265488       6.265488       6.265488    6[1-(0),6-(1,6),6-(6,6)]
    42       6.316647       6.316647       6.316647    6[6-(1,6),6-(1,6),6-(6,6)]
    43         5.5369         5.5369         5.5369    6[1-(0),6-(1,6),6-(6,6)]
    44       4.767722       4.767722       4.767722    6[1-(0),6-(1,6),6-(6,6)]
    45       7.112387       7.112387       7.112387    6[6-(1,6),6-(6,6),6-(6,6)]
    46        6.59349        6.59349        6.59349    6[1-(0),6-(6,6),6-(6,6)]
    47       8.477164       8.477164       8.477164    6[6-(1,6),6-(6,6),6-(6,6)]
    48       9.248768       9.248768       9.248768    6[6-(1,6),6-(1,6),6-(6,6)]
    49       9.321237       9.321237       9.321237    6[1-(0),6-(1,6),6-(6,6)]
    50       10.15372       10.15372       10.15372    6[1-(0),6-(1,6),6-(6,6)]
    51      10.892912      10.892912      10.892912    6[6-(1,6),6-(1,6),6-(8,8)]
    52      10.784251      10.784251      10.784251    6[1-(0),6-(1,6),6-(6,6)]
    53       9.980718       9.980718       9.980718    6[1-(0),6-(1,6),6-(6,6)]
    54       11.84506       11.84506       11.84506    6[6-(6,6),8-(30),8-(30)]
    55      11.602454      11.602454      11.602454    6[1-(0),6-(1,6),7-(6,30)]
    56      11.085382      11.085382      11.085382    6[1-(0),6-(1,7),6-(6,6)]
    57      11.872216      11.872216      11.872216    6[6-(1,6),6-(1,6),6-(6,6)]
    58      13.203643      13.203643      13.203643    6[1-(0),6-(1,7),6-(6,6)]
    59      13.602189      13.602189      13.602189    6[1-(0),6-(1,6),7-(6,30)]
    60        11.3195        11.3195        11.3195    6[6-(6,6),6-(6,7),6-(6,7)]
    61      10.938234      10.938234      10.938234    6[6-(1,6),6-(6,6),7-(6,30)]
    62      11.112488      11.112488      11.112488    6[1-(0),6-(1,6),6-(6,7)]
    63      10.646004      10.646004      10.646004    6[1-(0),6-(1,6),6-(6,7)]
    64       9.526725       9.526725       9.526725    6[6-(1,6),6-(6,6),7-(6,30)]
    65       4.759105       4.759105       4.759105    6[6-(6,6),6-(6,7),6-(6,7)]
    66        3.90396        3.90396        3.90396    6[6-(6,6),6-(6,9),6-(6,9)]
    67       6.666658       6.666658       6.666658    6[6-(6,6),6-(6,9),9-(0)]
    68        6.19334        6.19334        6.19334    6[6-(6,9),6-(6,9),9-(0)]
    69       2.958469       2.958469       2.958469    6[6-(6,9),6-(6,9),9-(0)]
    70       4.230341       4.230341       4.230341    6[6-(6,9),6-(6,9),9-(0)]
    71       4.703256       4.703256       4.703256    6[6-(6,6),6-(6,9),9-(0)]
    72       4.996566       4.996566       4.996566    6[6-(1,6),6-(6,6),7-(6,30)]
    73       3.991604       3.991604       3.991604    6[1-(0),6-(1,6),6-(6,7)]
    74       4.061884       4.061884       4.061884    6[1-(0),6-(1,6),6-(6,7)]
    75      11.275755      11.275755      11.275755    6[6-(1,6),6-(6,6),7-(6,30)]
    76      11.972061      11.972061      11.972061    6[6-(6,6),8-(30),8-(30)]
    77      11.018337      11.018337      11.018337    6[6-(1,6),6-(1,6),6-(8,8)]
    78      10.263979      10.263979      10.263979    6[1-(0),6-(1,6),6-(6,6)]
    79       9.441474       9.441474       9.441474    6[1-(0),6-(1,6),6-(6,6)]
    80       9.390315       9.390315       9.390315    6[6-(1,6),6-(1,6),6-(6,6)]
    81      10.170062      10.170062      10.170062    6[1-(0),6-(1,6),6-(6,6)]
    82       10.93924       10.93924       10.93924    6[1-(0),6-(1,6),6-(6,6)]
    83       8.594575       8.594575       8.594575    6[6-(1,6),6-(6,6),6-(6,6)]
    84       9.113472       9.113472       9.113472    6[1-(0),6-(6,6),6-(6,6)]
    85       7.229798       7.229798       7.229798    6[6-(1,6),6-(6,6),6-(6,6)]
    86       6.458194       6.458194       6.458194    6[6-(1,6),6-(1,6),6-(6,6)]
    87       6.385725       6.385725       6.385725    6[1-(0),6-(1,6),6-(6,6)]
    88       5.553242       5.553242       5.553242    6[1-(0),6-(1,6),6-(6,6)]
    89        4.81405        4.81405        4.81405    6[6-(1,6),6-(1,6),6-(8,8)]
    90       4.922711       4.922711       4.922711    6[1-(0),6-(1,6),6-(6,6)]
    91       5.726244       5.726244       5.726244    6[1-(0),6-(1,6),6-(6,6)]
    92       3.861902       3.861902       3.861902    6[6-(6,6),8-(30),8-(30)]
    93       4.104508       4.104508       4.104508    6[1-(0),6-(1,6),7-(6,30)]
    94        4.62158        4.62158        4.62158    6[1-(0),6-(1,7),6-(6,6)]
    95       3.834746       3.834746       3.834746    6[6-(1,6),6-(1,6),6-(6,6)]
    96       2.503319       2.503319       2.503319    6[1-(0),6-(1,7),6-(6,6)]
    97       2.104773       2.104773       2.104773    6[1-(0),6-(1,6),7-(6,30)]
    98       4.387462       4.387462       4.387462    6[6-(6,6),6-(6,7),6-(6,7)]
    99       4.768728       4.768728       4.768728    6[6-(1,6),6-(6,6),7-(6,30)]
   100       4.594474       4.594474       4.594474    6[1-(0),6-(1,6),6-(6,7)]
   101       5.060958       5.060958       5.060958    6[1-(0),6-(1,6),6-(6,7)]
   102       6.180237       6.180237       6.180237    6[6-(1,6),6-(6,6),7-(6,30)]
   103      10.947857      10.947857      10.947857    6[6-(6,6),6-(6,7),6-(6,7)]
   104      11.803002      11.803002      11.803002    6[6-(6,6),6-(6,9),6-(6,9)]
   105       9.040304       9.040304       9.040304    6[6-(6,6),6-(6,9),9-(0)]
   106       9.513622       9.513622       9.513622    6[6-(6,9),6-(6,9),9-(0)]
   107      12.748493      12.748493      12.748493    6[6-(6,9),6-(6,9),9-(0)]
   108      11.476621      11.476621      11.476621    6[6-(6,9),6-(6,9),9-(0)]
   109      11.003706      11.003706      11.003706    6[6-(6,6),6-(6,9),9-(0)]
   110      10.710396      10.710396      10.710396    6[6-(1,6),6-(6,6),7-(6,30)]
   111      11.715358      11.715358      11.715358    6[1-(0),6-(1,6),6-(6,7)]
   112      11.645078      11.645078      11.645078    6[1-(0),6-(1,6),6-(6,7)]
   113       4.431207       4.431207       4.431207    6[6-(1,6),6-(6,6),7-(6,30)]
   114      12.880585      12.880585      12.880585    7[6-(1,6),6-(1,6),30-(8,8,8,8)]
   115       10.30422       10.30422       10.30422    7[6-(6,6),6-(6,6),30-(7,7,7)]
   116       5.007181       5.007181       5.007181    7[6-(6,6),6-(6,6),30-(7,7,7)]
   117       2.826377       2.826377       2.826377    7[6-(1,6),6-(1,6),30-(8,8,8,8)]
   118       5.402742       5.402742       5.402742    7[6-(6,6),6-(6,6),30-(7,7,7)]
   119      10.699781      10.699781      10.699781    7[6-(6,6),6-(6,6),30-(7,7,7)]
   120       3.300787       3.300787       3.300787    8[6-(6,8),30-(7,8,8,8)]
   121       3.427889       3.427889       3.427889    8[6-(6,8),30-(7,8,8,8)]
   122      12.284913      12.284913      12.284913    8[6-(6,8),30-(7,8,8,8)]
   123      12.136172      12.136172      12.136172    8[6-(6,8),30-(7,8,8,8)]
   124      12.406175      12.406175      12.406175    8[6-(6,8),30-(7,8,8,8)]
   125      12.279073      12.279073      12.279073    8[6-(6,8),30-(7,8,8,8)]
   126       3.422049       3.422049       3.422049    8[6-(6,8),30-(7,8,8,8)]
   127        3.57079        3.57079        3.57079    8[6-(6,8),30-(7,8,8,8)]
   128       5.881557       5.881557       5.881557    9[6-(6,6)]
   129       4.905601       4.905601       4.905601    9[6-(6,6)]
   130       2.588162       2.588162       2.588162    9[6-(6,6)]
   131       5.137265       5.137265       5.137265    9[6-(6,6)]
   132       5.982472       5.982472       5.982472    9[6-(6,6)]
   133       9.825405       9.825405       9.825405    9[6-(6,6)]
   134      10.801361      10.801361      10.801361    9[6-(6,6)]
   135        13.1188        13.1188        13.1188    9[6-(6,6)]
   136      10.569697      10.569697      10.569697    9[6-(6,6)]
   137        9.72449        9.72449        9.72449    9[6-(6,6)]
