# Supplementary material for: A collection of forcefield precursors for metal–organic frameworks
Source: RSC Adv. 2019 Nov 13;9(63):36492–507. doi: 10.1039/c9ra07327b (PMC9075174; doi:10.1039/c9ra07327b)
Supplement: RA-009-C9RA07327B-s2921 [file RA-009-C9RA07327B-s2921.txt]

XUGWUS_clean

12.387900    0.000000    0.000000
0.000000    21.407400    0.000000
0.000000    0.000000    27.111900

     1       7.308242       7.308242       7.308242    48[7-(6,6),7-(6,6),8-(6),8-(6)]
     2       6.325262       6.325262       6.325262    48[7-(6,6),7-(6,6),7-(6,6),8-(6)]
     3       5.079658       5.079658       5.079658    48[7-(6,6),7-(6,6),8-(6),8-(6)]
     4       6.062638       6.062638       6.062638    48[7-(6,6),7-(6,6),7-(6,6),8-(6)]
     5      11.273608      11.273608      11.273608    48[7-(6,6),7-(6,6),8-(6),8-(6)]
     6      12.256588      12.256588      12.256588    48[7-(6,6),7-(6,6),7-(6,6),8-(6)]
     7       1.114292       1.114292       1.114292    48[7-(6,6),7-(6,6),8-(6),8-(6)]
     8       0.131312       0.131312       0.131312    48[7-(6,6),7-(6,6),7-(6,6),8-(6)]
     9       1.114292       1.114292       1.114292    48[7-(6,6),7-(6,6),8-(6),8-(6)]
    10       0.131312       0.131312       0.131312    48[7-(6,6),7-(6,6),7-(6,6),8-(6)]
    11      11.273608      11.273608      11.273608    48[7-(6,6),7-(6,6),8-(6),8-(6)]
    12      12.256588      12.256588      12.256588    48[7-(6,6),7-(6,6),7-(6,6),8-(6)]
    13       5.079658       5.079658       5.079658    48[7-(6,6),7-(6,6),8-(6),8-(6)]
    14       6.062638       6.062638       6.062638    48[7-(6,6),7-(6,6),7-(6,6),8-(6)]
    15       7.308242       7.308242       7.308242    48[7-(6,6),7-(6,6),8-(6),8-(6)]
    16       6.325262       6.325262       6.325262    48[7-(6,6),7-(6,6),7-(6,6),8-(6)]
    17       6.799718       6.799718       6.799718    1[6-(6,7)]
    18      10.642445      10.642445      10.642445    1[6-(6,6)]
    19      11.116901      11.116901      11.116901    1[6-(6,6)]
    20       9.423476       9.423476       9.423476    1[6-(6,7)]
    21       4.821371       4.821371       4.821371    1[6-(6,7)]
    22       1.263566       1.263566       1.263566    1[6-(6,6)]
    23       2.372283       2.372283       2.372283    1[6-(6,6)]
    24       4.670238       4.670238       4.670238    1[6-(6,7)]
    25       3.786981       3.786981       3.786981    1[6-(6,7)]
    26       2.731532       2.731532       2.731532    1[6-(6,6)]
    27       4.223035       4.223035       4.223035    1[6-(6,6)]
    28       5.516332       5.516332       5.516332    1[6-(6,7)]
    29       5.414751       5.414751       5.414751    1[6-(6,7)]
    30       5.673658       5.673658       5.673658    1[6-(6,6)]
    31       8.275117       8.275117       8.275117    1[6-(6,6)]
    32       7.945599       7.945599       7.945599    1[6-(6,7)]
    33       8.635605       8.635605       8.635605    1[6-(6,6)]
    34       8.713649       8.713649       8.713649    1[6-(6,7)]
    35       5.922655       5.922655       5.922655    1[6-(6,7)]
    36       5.718255       5.718255       5.718255    1[6-(6,6)]
    37       5.588182       5.588182       5.588182    1[6-(6,7)]
    38       1.745455       1.745455       1.745455    1[6-(6,6)]
    39       1.270999       1.270999       1.270999    1[6-(6,6)]
    40       2.964424       2.964424       2.964424    1[6-(6,7)]
    41       7.566529       7.566529       7.566529    1[6-(6,7)]
    42      11.124334      11.124334      11.124334    1[6-(6,6)]
    43      10.015617      10.015617      10.015617    1[6-(6,6)]
    44       7.717662       7.717662       7.717662    1[6-(6,7)]
    45       8.600919       8.600919       8.600919    1[6-(6,7)]
    46       9.656368       9.656368       9.656368    1[6-(6,6)]
    47       8.164865       8.164865       8.164865    1[6-(6,6)]
    48       6.871568       6.871568       6.871568    1[6-(6,7)]
    49       6.973149       6.973149       6.973149    1[6-(6,7)]
    50       6.714242       6.714242       6.714242    1[6-(6,6)]
    51       4.112783       4.112783       4.112783    1[6-(6,6)]
    52       4.442301       4.442301       4.442301    1[6-(6,7)]
    53       3.752295       3.752295       3.752295    1[6-(6,6)]
    54       3.674251       3.674251       3.674251    1[6-(6,7)]
    55       6.465245       6.465245       6.465245    1[6-(6,7)]
    56       6.669645       6.669645       6.669645    1[6-(6,6)]
    57      11.782132      11.782132      11.782132    1[6-(6,7)]
    58       7.939405       7.939405       7.939405    1[6-(6,6)]
    59       7.464949       7.464949       7.464949    1[6-(6,6)]
    60       9.158374       9.158374       9.158374    1[6-(6,7)]
    61       1.372579       1.372579       1.372579    1[6-(6,7)]
    62       4.930384       4.930384       4.930384    1[6-(6,6)]
    63       3.821667       3.821667       3.821667    1[6-(6,6)]
    64       1.523712       1.523712       1.523712    1[6-(6,7)]
    65       2.406969       2.406969       2.406969    1[6-(6,7)]
    66       3.462418       3.462418       3.462418    1[6-(6,6)]
    67       1.970915       1.970915       1.970915    1[6-(6,6)]
    68       0.677618       0.677618       0.677618    1[6-(6,7)]
    69       0.779199       0.779199       0.779199    1[6-(6,7)]
    70       0.520292       0.520292       0.520292    1[6-(6,6)]
    71      10.306733      10.306733      10.306733    1[6-(6,6)]
    72      10.636251      10.636251      10.636251    1[6-(6,7)]
    73       9.946245       9.946245       9.946245    1[6-(6,6)]
    74       9.868201       9.868201       9.868201    1[6-(6,7)]
    75       0.271295       0.271295       0.271295    1[6-(6,7)]
    76       0.475695       0.475695       0.475695    1[6-(6,6)]
    77       0.605768       0.605768       0.605768    1[6-(6,7)]
    78       4.448495       4.448495       4.448495    1[6-(6,6)]
    79       4.922951       4.922951       4.922951    1[6-(6,6)]
    80       3.229526       3.229526       3.229526    1[6-(6,7)]
    81      11.015321      11.015321      11.015321    1[6-(6,7)]
    82       7.457516       7.457516       7.457516    1[6-(6,6)]
    83       8.566233       8.566233       8.566233    1[6-(6,6)]
    84      10.864188      10.864188      10.864188    1[6-(6,7)]
    85       9.980931       9.980931       9.980931    1[6-(6,7)]
    86       8.925482       8.925482       8.925482    1[6-(6,6)]
    87      10.416985      10.416985      10.416985    1[6-(6,6)]
    88      11.710282      11.710282      11.710282    1[6-(6,7)]
    89      11.608701      11.608701      11.608701    1[6-(6,7)]
    90      11.867608      11.867608      11.867608    1[6-(6,6)]
    91       2.081167       2.081167       2.081167    1[6-(6,6)]
    92       1.751649       1.751649       1.751649    1[6-(6,7)]
    93       2.441655       2.441655       2.441655    1[6-(6,6)]
    94       2.519699       2.519699       2.519699    1[6-(6,7)]
    95      12.116605      12.116605      12.116605    1[6-(6,7)]
    96      11.912205      11.912205      11.912205    1[6-(6,6)]
    97       0.605768       0.605768       0.605768    1[6-(6,7)]
    98       4.448495       4.448495       4.448495    1[6-(6,6)]
    99       4.922951       4.922951       4.922951    1[6-(6,6)]
   100       3.229526       3.229526       3.229526    1[6-(6,7)]
   101      11.015321      11.015321      11.015321    1[6-(6,7)]
   102       7.457516       7.457516       7.457516    1[6-(6,6)]
   103       8.566233       8.566233       8.566233    1[6-(6,6)]
   104      10.864188      10.864188      10.864188    1[6-(6,7)]
   105       9.980931       9.980931       9.980931    1[6-(6,7)]
   106       8.925482       8.925482       8.925482    1[6-(6,6)]
   107      10.416985      10.416985      10.416985    1[6-(6,6)]
   108      11.710282      11.710282      11.710282    1[6-(6,7)]
   109      11.608701      11.608701      11.608701    1[6-(6,7)]
   110      11.867608      11.867608      11.867608    1[6-(6,6)]
   111       2.081167       2.081167       2.081167    1[6-(6,6)]
   112       1.751649       1.751649       1.751649    1[6-(6,7)]
   113       2.441655       2.441655       2.441655    1[6-(6,6)]
   114       2.519699       2.519699       2.519699    1[6-(6,7)]
   115      12.116605      12.116605      12.116605    1[6-(6,7)]
   116      11.912205      11.912205      11.912205    1[6-(6,6)]
   117      11.782132      11.782132      11.782132    1[6-(6,7)]
   118       7.939405       7.939405       7.939405    1[6-(6,6)]
   119       7.464949       7.464949       7.464949    1[6-(6,6)]
   120       9.158374       9.158374       9.158374    1[6-(6,7)]
   121       1.372579       1.372579       1.372579    1[6-(6,7)]
   122       4.930384       4.930384       4.930384    1[6-(6,6)]
   123       3.821667       3.821667       3.821667    1[6-(6,6)]
   124       1.523712       1.523712       1.523712    1[6-(6,7)]
   125       2.406969       2.406969       2.406969    1[6-(6,7)]
   126       3.462418       3.462418       3.462418    1[6-(6,6)]
   127       1.970915       1.970915       1.970915    1[6-(6,6)]
   128       0.677618       0.677618       0.677618    1[6-(6,7)]
   129       0.779199       0.779199       0.779199    1[6-(6,7)]
   130       0.520292       0.520292       0.520292    1[6-(6,6)]
   131      10.306733      10.306733      10.306733    1[6-(6,6)]
   132      10.636251      10.636251      10.636251    1[6-(6,7)]
   133       9.946245       9.946245       9.946245    1[6-(6,6)]
   134       9.868201       9.868201       9.868201    1[6-(6,7)]
   135       0.271295       0.271295       0.271295    1[6-(6,7)]
   136       0.475695       0.475695       0.475695    1[6-(6,6)]
   137       5.588182       5.588182       5.588182    1[6-(6,7)]
   138       1.745455       1.745455       1.745455    1[6-(6,6)]
   139       1.270999       1.270999       1.270999    1[6-(6,6)]
   140       2.964424       2.964424       2.964424    1[6-(6,7)]
   141       7.566529       7.566529       7.566529    1[6-(6,7)]
   142      11.124334      11.124334      11.124334    1[6-(6,6)]
   143      10.015617      10.015617      10.015617    1[6-(6,6)]
   144       7.717662       7.717662       7.717662    1[6-(6,7)]
   145       8.600919       8.600919       8.600919    1[6-(6,7)]
   146       9.656368       9.656368       9.656368    1[6-(6,6)]
   147       8.164865       8.164865       8.164865    1[6-(6,6)]
   148       6.871568       6.871568       6.871568    1[6-(6,7)]
   149       6.973149       6.973149       6.973149    1[6-(6,7)]
   150       6.714242       6.714242       6.714242    1[6-(6,6)]
   151       4.112783       4.112783       4.112783    1[6-(6,6)]
   152       4.442301       4.442301       4.442301    1[6-(6,7)]
   153       3.752295       3.752295       3.752295    1[6-(6,6)]
   154       3.674251       3.674251       3.674251    1[6-(6,7)]
   155       6.465245       6.465245       6.465245    1[6-(6,7)]
   156       6.669645       6.669645       6.669645    1[6-(6,6)]
   157       6.799718       6.799718       6.799718    1[6-(6,7)]
   158      10.642445      10.642445      10.642445    1[6-(6,6)]
   159      11.116901      11.116901      11.116901    1[6-(6,6)]
   160       9.423476       9.423476       9.423476    1[6-(6,7)]
   161       4.821371       4.821371       4.821371    1[6-(6,7)]
   162       1.263566       1.263566       1.263566    1[6-(6,6)]
   163       2.372283       2.372283       2.372283    1[6-(6,6)]
   164       4.670238       4.670238       4.670238    1[6-(6,7)]
   165       3.786981       3.786981       3.786981    1[6-(6,7)]
   166       2.731532       2.731532       2.731532    1[6-(6,6)]
   167       4.223035       4.223035       4.223035    1[6-(6,6)]
   168       5.516332       5.516332       5.516332    1[6-(6,7)]
   169       5.414751       5.414751       5.414751    1[6-(6,7)]
   170       5.673658       5.673658       5.673658    1[6-(6,6)]
   171       8.275117       8.275117       8.275117    1[6-(6,6)]
   172       7.945599       7.945599       7.945599    1[6-(6,7)]
   173       8.635605       8.635605       8.635605    1[6-(6,6)]
   174       8.713649       8.713649       8.713649    1[6-(6,7)]
   175       5.922655       5.922655       5.922655    1[6-(6,7)]
   176       5.718255       5.718255       5.718255    1[6-(6,6)]
   177       7.684214       7.684214       7.684214    6[1-(0),6-(6,6),7-(6,48)]
   178       8.644277       8.644277       8.644277    6[6-(1,6),6-(1,7),6-(8,8)]
   179       9.963588       9.963588       9.963588    6[1-(0),6-(1,6),6-(6,6)]
   180       10.24851       10.24851       10.24851    6[1-(0),6-(1,6),6-(1,7)]
   181       9.220314       9.220314       9.220314    6[1-(0),6-(1,6),7-(6,48)]
   182       8.252819       8.252819       8.252819    6[6-(6,6),8-(0),8-(48)]
   183         4.3209         4.3209         4.3209    6[1-(0),6-(6,6),7-(6,48)]
   184       2.927261       2.927261       2.927261    6[6-(1,6),6-(1,7),6-(8,8)]
   185       2.192658       2.192658       2.192658    6[1-(0),6-(1,6),6-(6,6)]
   186       2.851695       2.851695       2.851695    6[1-(0),6-(1,6),6-(1,7)]
   187       4.236662       4.236662       4.236662    6[1-(0),6-(1,6),7-(6,48)]
   188       2.245926       2.245926       2.245926    6[6-(6,6),8-(0),8-(48)]
   189       3.893517       3.893517       3.893517    6[1-(0),6-(6,6),7-(6,48)]
   190       3.110602       3.110602       3.110602    6[6-(1,6),6-(1,7),6-(8,8)]
   191       3.241913       3.241913       3.241913    6[1-(0),6-(1,6),6-(6,6)]
   192        4.13632        4.13632        4.13632    6[1-(0),6-(1,6),6-(1,7)]
   193       4.898176       4.898176       4.898176    6[1-(0),6-(1,6),7-(6,48)]
   194       2.149301       2.149301       2.149301    6[6-(6,6),8-(0),8-(48)]
   195       6.008132       6.008132       6.008132    6[1-(0),6-(1,6),7-(6,48)]
   196       6.155548       6.155548       6.155548    6[1-(0),6-(1,7),6-(6,6)]
   197        7.00288        7.00288        7.00288    6[6-(1,6),6-(1,6),6-(6,6)]
   198       7.674304       7.674304       7.674304    6[1-(0),6-(1,7),6-(6,6)]
   199       7.481053       7.481053       7.481053    6[1-(0),6-(1,6),7-(6,48)]
   200       7.120565       7.120565       7.120565    6[6-(1,6),6-(1,6),6-(6,6)]
   201       8.040986       8.040986       8.040986    6[1-(0),6-(1,7),6-(6,6)]
   202       8.089299       8.089299       8.089299    6[1-(0),6-(1,6),7-(6,48)]
   203        6.46029        6.46029        6.46029    6[1-(0),6-(1,6),7-(6,48)]
   204       6.331456       6.331456       6.331456    6[1-(0),6-(1,7),6-(6,6)]
   205       4.703686       4.703686       4.703686    6[1-(0),6-(6,6),7-(6,48)]
   206       3.743623       3.743623       3.743623    6[6-(1,6),6-(1,7),6-(8,8)]
   207       2.424312       2.424312       2.424312    6[1-(0),6-(1,6),6-(6,6)]
   208        2.13939        2.13939        2.13939    6[1-(0),6-(1,6),6-(1,7)]
   209       3.167586       3.167586       3.167586    6[1-(0),6-(1,6),7-(6,48)]
   210       4.135081       4.135081       4.135081    6[6-(6,6),8-(0),8-(48)]
   211          8.067          8.067          8.067    6[1-(0),6-(6,6),7-(6,48)]
   212       9.460639       9.460639       9.460639    6[6-(1,6),6-(1,7),6-(8,8)]
   213      10.195242      10.195242      10.195242    6[1-(0),6-(1,6),6-(6,6)]
   214       9.536205       9.536205       9.536205    6[1-(0),6-(1,6),6-(1,7)]
   215       8.151238       8.151238       8.151238    6[1-(0),6-(1,6),7-(6,48)]
   216      10.141974      10.141974      10.141974    6[6-(6,6),8-(0),8-(48)]
   217       8.494383       8.494383       8.494383    6[1-(0),6-(6,6),7-(6,48)]
   218       9.277298       9.277298       9.277298    6[6-(1,6),6-(1,7),6-(8,8)]
   219       9.145987       9.145987       9.145987    6[1-(0),6-(1,6),6-(6,6)]
   220        8.25158        8.25158        8.25158    6[1-(0),6-(1,6),6-(1,7)]
   221       7.489724       7.489724       7.489724    6[1-(0),6-(1,6),7-(6,48)]
   222      10.238599      10.238599      10.238599    6[6-(6,6),8-(0),8-(48)]
   223       6.379768       6.379768       6.379768    6[1-(0),6-(1,6),7-(6,48)]
   224       6.232352       6.232352       6.232352    6[1-(0),6-(1,7),6-(6,6)]
   225        5.38502        5.38502        5.38502    6[6-(1,6),6-(1,6),6-(6,6)]
   226       4.713596       4.713596       4.713596    6[1-(0),6-(1,7),6-(6,6)]
   227       4.906847       4.906847       4.906847    6[1-(0),6-(1,6),7-(6,48)]
   228       5.267335       5.267335       5.267335    6[6-(1,6),6-(1,6),6-(6,6)]
   229       4.346914       4.346914       4.346914    6[1-(0),6-(1,7),6-(6,6)]
   230       4.298601       4.298601       4.298601    6[1-(0),6-(1,6),7-(6,48)]
   231        5.92761        5.92761        5.92761    6[1-(0),6-(1,6),7-(6,48)]
   232       6.056444       6.056444       6.056444    6[1-(0),6-(1,7),6-(6,6)]
   233      10.897636      10.897636      10.897636    6[1-(0),6-(6,6),7-(6,48)]
   234       9.937573       9.937573       9.937573    6[6-(1,6),6-(1,7),6-(8,8)]
   235       8.618262       8.618262       8.618262    6[1-(0),6-(1,6),6-(6,6)]
   236        8.33334        8.33334        8.33334    6[1-(0),6-(1,6),6-(1,7)]
   237       9.361536       9.361536       9.361536    6[1-(0),6-(1,6),7-(6,48)]
   238      10.329031      10.329031      10.329031    6[6-(6,6),8-(0),8-(48)]
   239        1.87305        1.87305        1.87305    6[1-(0),6-(6,6),7-(6,48)]
   240       3.266689       3.266689       3.266689    6[6-(1,6),6-(1,7),6-(8,8)]
   241       4.001292       4.001292       4.001292    6[1-(0),6-(1,6),6-(6,6)]
   242       3.342255       3.342255       3.342255    6[1-(0),6-(1,6),6-(1,7)]
   243       1.957288       1.957288       1.957288    6[1-(0),6-(1,6),7-(6,48)]
   244       3.948024       3.948024       3.948024    6[6-(6,6),8-(0),8-(48)]
   245       2.300433       2.300433       2.300433    6[1-(0),6-(6,6),7-(6,48)]
   246       3.083348       3.083348       3.083348    6[6-(1,6),6-(1,7),6-(8,8)]
   247       2.952037       2.952037       2.952037    6[1-(0),6-(1,6),6-(6,6)]
   248        2.05763        2.05763        2.05763    6[1-(0),6-(1,6),6-(1,7)]
   249       1.295774       1.295774       1.295774    6[1-(0),6-(1,6),7-(6,48)]
   250       4.044649       4.044649       4.044649    6[6-(6,6),8-(0),8-(48)]
   251       0.185818       0.185818       0.185818    6[1-(0),6-(1,6),7-(6,48)]
   252       0.038402       0.038402       0.038402    6[1-(0),6-(1,7),6-(6,6)]
   253       11.57897       11.57897       11.57897    6[6-(1,6),6-(1,6),6-(6,6)]
   254      10.907546      10.907546      10.907546    6[1-(0),6-(1,7),6-(6,6)]
   255      11.100797      11.100797      11.100797    6[1-(0),6-(1,6),7-(6,48)]
   256      11.461285      11.461285      11.461285    6[6-(1,6),6-(1,6),6-(6,6)]
   257      10.540864      10.540864      10.540864    6[1-(0),6-(1,7),6-(6,6)]
   258      10.492551      10.492551      10.492551    6[1-(0),6-(1,6),7-(6,48)]
   259       12.12156       12.12156       12.12156    6[1-(0),6-(1,6),7-(6,48)]
   260      12.250394      12.250394      12.250394    6[1-(0),6-(1,7),6-(6,6)]
   261       1.490264       1.490264       1.490264    6[1-(0),6-(6,6),7-(6,48)]
   262       2.450327       2.450327       2.450327    6[6-(1,6),6-(1,7),6-(8,8)]
   263       3.769638       3.769638       3.769638    6[1-(0),6-(1,6),6-(6,6)]
   264        4.05456        4.05456        4.05456    6[1-(0),6-(1,6),6-(1,7)]
   265       3.026364       3.026364       3.026364    6[1-(0),6-(1,6),7-(6,48)]
   266       2.058869       2.058869       2.058869    6[6-(6,6),8-(0),8-(48)]
   267       10.51485       10.51485       10.51485    6[1-(0),6-(6,6),7-(6,48)]
   268       9.121211       9.121211       9.121211    6[6-(1,6),6-(1,7),6-(8,8)]
   269       8.386608       8.386608       8.386608    6[1-(0),6-(1,6),6-(6,6)]
   270       9.045645       9.045645       9.045645    6[1-(0),6-(1,6),6-(1,7)]
   271      10.430612      10.430612      10.430612    6[1-(0),6-(1,6),7-(6,48)]
   272       8.439876       8.439876       8.439876    6[6-(6,6),8-(0),8-(48)]
   273      10.087467      10.087467      10.087467    6[1-(0),6-(6,6),7-(6,48)]
   274       9.304552       9.304552       9.304552    6[6-(1,6),6-(1,7),6-(8,8)]
   275       9.435863       9.435863       9.435863    6[1-(0),6-(1,6),6-(6,6)]
   276       10.33027       10.33027       10.33027    6[1-(0),6-(1,6),6-(1,7)]
   277      11.092126      11.092126      11.092126    6[1-(0),6-(1,6),7-(6,48)]
   278       8.343251       8.343251       8.343251    6[6-(6,6),8-(0),8-(48)]
   279      12.202082      12.202082      12.202082    6[1-(0),6-(1,6),7-(6,48)]
   280      12.349498      12.349498      12.349498    6[1-(0),6-(1,7),6-(6,6)]
   281        0.80893        0.80893        0.80893    6[6-(1,6),6-(1,6),6-(6,6)]
   282       1.480354       1.480354       1.480354    6[1-(0),6-(1,7),6-(6,6)]
   283       1.287103       1.287103       1.287103    6[1-(0),6-(1,6),7-(6,48)]
   284       0.926615       0.926615       0.926615    6[6-(1,6),6-(1,6),6-(6,6)]
   285       1.847036       1.847036       1.847036    6[1-(0),6-(1,7),6-(6,6)]
   286       1.895349       1.895349       1.895349    6[1-(0),6-(1,6),7-(6,48)]
   287        0.26634        0.26634        0.26634    6[1-(0),6-(1,6),7-(6,48)]
   288       0.137506       0.137506       0.137506    6[1-(0),6-(1,7),6-(6,6)]
   289       1.490264       1.490264       1.490264    6[1-(0),6-(6,6),7-(6,48)]
   290       2.450327       2.450327       2.450327    6[6-(1,6),6-(1,7),6-(8,8)]
   291       3.769638       3.769638       3.769638    6[1-(0),6-(1,6),6-(6,6)]
   292        4.05456        4.05456        4.05456    6[1-(0),6-(1,6),6-(1,7)]
   293       3.026364       3.026364       3.026364    6[1-(0),6-(1,6),7-(6,48)]
   294       2.058869       2.058869       2.058869    6[6-(6,6),8-(0),8-(48)]
   295       10.51485       10.51485       10.51485    6[1-(0),6-(6,6),7-(6,48)]
   296       9.121211       9.121211       9.121211    6[6-(1,6),6-(1,7),6-(8,8)]
   297       8.386608       8.386608       8.386608    6[1-(0),6-(1,6),6-(6,6)]
   298       9.045645       9.045645       9.045645    6[1-(0),6-(1,6),6-(1,7)]
   299      10.430612      10.430612      10.430612    6[1-(0),6-(1,6),7-(6,48)]
   300       8.439876       8.439876       8.439876    6[6-(6,6),8-(0),8-(48)]
   301      10.087467      10.087467      10.087467    6[1-(0),6-(6,6),7-(6,48)]
   302       9.304552       9.304552       9.304552    6[6-(1,6),6-(1,7),6-(8,8)]
   303       9.435863       9.435863       9.435863    6[1-(0),6-(1,6),6-(6,6)]
   304       10.33027       10.33027       10.33027    6[1-(0),6-(1,6),6-(1,7)]
   305      11.092126      11.092126      11.092126    6[1-(0),6-(1,6),7-(6,48)]
   306       8.343251       8.343251       8.343251    6[6-(6,6),8-(0),8-(48)]
   307      12.202082      12.202082      12.202082    6[1-(0),6-(1,6),7-(6,48)]
   308      12.349498      12.349498      12.349498    6[1-(0),6-(1,7),6-(6,6)]
   309        0.80893        0.80893        0.80893    6[6-(1,6),6-(1,6),6-(6,6)]
   310       1.480354       1.480354       1.480354    6[1-(0),6-(1,7),6-(6,6)]
   311       1.287103       1.287103       1.287103    6[1-(0),6-(1,6),7-(6,48)]
   312       0.926615       0.926615       0.926615    6[6-(1,6),6-(1,6),6-(6,6)]
   313       1.847036       1.847036       1.847036    6[1-(0),6-(1,7),6-(6,6)]
   314       1.895349       1.895349       1.895349    6[1-(0),6-(1,6),7-(6,48)]
   315        0.26634        0.26634        0.26634    6[1-(0),6-(1,6),7-(6,48)]
   316       0.137506       0.137506       0.137506    6[1-(0),6-(1,7),6-(6,6)]
   317      10.897636      10.897636      10.897636    6[1-(0),6-(6,6),7-(6,48)]
   318       9.937573       9.937573       9.937573    6[6-(1,6),6-(1,7),6-(8,8)]
   319       8.618262       8.618262       8.618262    6[1-(0),6-(1,6),6-(6,6)]
   320        8.33334        8.33334        8.33334    6[1-(0),6-(1,6),6-(1,7)]
   321       9.361536       9.361536       9.361536    6[1-(0),6-(1,6),7-(6,48)]
   322      10.329031      10.329031      10.329031    6[6-(6,6),8-(0),8-(48)]
   323        1.87305        1.87305        1.87305    6[1-(0),6-(6,6),7-(6,48)]
   324       3.266689       3.266689       3.266689    6[6-(1,6),6-(1,7),6-(8,8)]
   325       4.001292       4.001292       4.001292    6[1-(0),6-(1,6),6-(6,6)]
   326       3.342255       3.342255       3.342255    6[1-(0),6-(1,6),6-(1,7)]
   327       1.957288       1.957288       1.957288    6[1-(0),6-(1,6),7-(6,48)]
   328       3.948024       3.948024       3.948024    6[6-(6,6),8-(0),8-(48)]
   329       2.300433       2.300433       2.300433    6[1-(0),6-(6,6),7-(6,48)]
   330       3.083348       3.083348       3.083348    6[6-(1,6),6-(1,7),6-(8,8)]
   331       2.952037       2.952037       2.952037    6[1-(0),6-(1,6),6-(6,6)]
   332        2.05763        2.05763        2.05763    6[1-(0),6-(1,6),6-(1,7)]
   333       1.295774       1.295774       1.295774    6[1-(0),6-(1,6),7-(6,48)]
   334       4.044649       4.044649       4.044649    6[6-(6,6),8-(0),8-(48)]
   335       0.185818       0.185818       0.185818    6[1-(0),6-(1,6),7-(6,48)]
   336       0.038402       0.038402       0.038402    6[1-(0),6-(1,7),6-(6,6)]
   337       11.57897       11.57897       11.57897    6[6-(1,6),6-(1,6),6-(6,6)]
   338      10.907546      10.907546      10.907546    6[1-(0),6-(1,7),6-(6,6)]
   339      11.100797      11.100797      11.100797    6[1-(0),6-(1,6),7-(6,48)]
   340      11.461285      11.461285      11.461285    6[6-(1,6),6-(1,6),6-(6,6)]
   341      10.540864      10.540864      10.540864    6[1-(0),6-(1,7),6-(6,6)]
   342      10.492551      10.492551      10.492551    6[1-(0),6-(1,6),7-(6,48)]
   343       12.12156       12.12156       12.12156    6[1-(0),6-(1,6),7-(6,48)]
   344      12.250394      12.250394      12.250394    6[1-(0),6-(1,7),6-(6,6)]
   345       4.703686       4.703686       4.703686    6[1-(0),6-(6,6),7-(6,48)]
   346       3.743623       3.743623       3.743623    6[6-(1,6),6-(1,7),6-(8,8)]
   347       2.424312       2.424312       2.424312    6[1-(0),6-(1,6),6-(6,6)]
   348        2.13939        2.13939        2.13939    6[1-(0),6-(1,6),6-(1,7)]
   349       3.167586       3.167586       3.167586    6[1-(0),6-(1,6),7-(6,48)]
   350       4.135081       4.135081       4.135081    6[6-(6,6),8-(0),8-(48)]
   351          8.067          8.067          8.067    6[1-(0),6-(6,6),7-(6,48)]
   352       9.460639       9.460639       9.460639    6[6-(1,6),6-(1,7),6-(8,8)]
   353      10.195242      10.195242      10.195242    6[1-(0),6-(1,6),6-(6,6)]
   354       9.536205       9.536205       9.536205    6[1-(0),6-(1,6),6-(1,7)]
   355       8.151238       8.151238       8.151238    6[1-(0),6-(1,6),7-(6,48)]
   356      10.141974      10.141974      10.141974    6[6-(6,6),8-(0),8-(48)]
   357       8.494383       8.494383       8.494383    6[1-(0),6-(6,6),7-(6,48)]
   358       9.277298       9.277298       9.277298    6[6-(1,6),6-(1,7),6-(8,8)]
   359       9.145987       9.145987       9.145987    6[1-(0),6-(1,6),6-(6,6)]
   360        8.25158        8.25158        8.25158    6[1-(0),6-(1,6),6-(1,7)]
   361       7.489724       7.489724       7.489724    6[1-(0),6-(1,6),7-(6,48)]
   362      10.238599      10.238599      10.238599    6[6-(6,6),8-(0),8-(48)]
   363       6.379768       6.379768       6.379768    6[1-(0),6-(1,6),7-(6,48)]
   364       6.232352       6.232352       6.232352    6[1-(0),6-(1,7),6-(6,6)]
   365        5.38502        5.38502        5.38502    6[6-(1,6),6-(1,6),6-(6,6)]
   366       4.713596       4.713596       4.713596    6[1-(0),6-(1,7),6-(6,6)]
   367       4.906847       4.906847       4.906847    6[1-(0),6-(1,6),7-(6,48)]
   368       5.267335       5.267335       5.267335    6[6-(1,6),6-(1,6),6-(6,6)]
   369       4.346914       4.346914       4.346914    6[1-(0),6-(1,7),6-(6,6)]
   370       4.298601       4.298601       4.298601    6[1-(0),6-(1,6),7-(6,48)]
   371        5.92761        5.92761        5.92761    6[1-(0),6-(1,6),7-(6,48)]
   372       6.056444       6.056444       6.056444    6[1-(0),6-(1,7),6-(6,6)]
   373       7.684214       7.684214       7.684214    6[1-(0),6-(6,6),7-(6,48)]
   374       8.644277       8.644277       8.644277    6[6-(1,6),6-(1,7),6-(8,8)]
   375       9.963588       9.963588       9.963588    6[1-(0),6-(1,6),6-(6,6)]
   376       10.24851       10.24851       10.24851    6[1-(0),6-(1,6),6-(1,7)]
   377       9.220314       9.220314       9.220314    6[1-(0),6-(1,6),7-(6,48)]
   378       8.252819       8.252819       8.252819    6[6-(6,6),8-(0),8-(48)]
   379         4.3209         4.3209         4.3209    6[1-(0),6-(6,6),7-(6,48)]
   380       2.927261       2.927261       2.927261    6[6-(1,6),6-(1,7),6-(8,8)]
   381       2.192658       2.192658       2.192658    6[1-(0),6-(1,6),6-(6,6)]
   382       2.851695       2.851695       2.851695    6[1-(0),6-(1,6),6-(1,7)]
   383       4.236662       4.236662       4.236662    6[1-(0),6-(1,6),7-(6,48)]
   384       2.245926       2.245926       2.245926    6[6-(6,6),8-(0),8-(48)]
   385       3.893517       3.893517       3.893517    6[1-(0),6-(6,6),7-(6,48)]
   386       3.110602       3.110602       3.110602    6[6-(1,6),6-(1,7),6-(8,8)]
   387       3.241913       3.241913       3.241913    6[1-(0),6-(1,6),6-(6,6)]
   388        4.13632        4.13632        4.13632    6[1-(0),6-(1,6),6-(1,7)]
   389       4.898176       4.898176       4.898176    6[1-(0),6-(1,6),7-(6,48)]
   390       2.149301       2.149301       2.149301    6[6-(6,6),8-(0),8-(48)]
   391       6.008132       6.008132       6.008132    6[1-(0),6-(1,6),7-(6,48)]
   392       6.155548       6.155548       6.155548    6[1-(0),6-(1,7),6-(6,6)]
   393        7.00288        7.00288        7.00288    6[6-(1,6),6-(1,6),6-(6,6)]
   394       7.674304       7.674304       7.674304    6[1-(0),6-(1,7),6-(6,6)]
   395       7.481053       7.481053       7.481053    6[1-(0),6-(1,6),7-(6,48)]
   396       7.120565       7.120565       7.120565    6[6-(1,6),6-(1,6),6-(6,6)]
   397       8.040986       8.040986       8.040986    6[1-(0),6-(1,7),6-(6,6)]
   398       8.089299       8.089299       8.089299    6[1-(0),6-(1,6),7-(6,48)]
   399        6.46029        6.46029        6.46029    6[1-(0),6-(1,6),7-(6,48)]
   400       6.331456       6.331456       6.331456    6[1-(0),6-(1,7),6-(6,6)]
   401       7.959226       7.959226       7.959226    7[6-(1,6),6-(1,6),48-(7,7,8)]
   402       4.968787       4.968787       4.968787    7[6-(1,6),6-(1,6),48-(7,8,8)]
   403       4.794117       4.794117       4.794117    7[6-(1,6),6-(1,6),48-(7,7,8)]
   404       6.669645       6.669645       6.669645    7[6-(1,6),6-(1,6),48-(7,7,8)]
   405       7.287802       7.287802       7.287802    7[6-(1,6),6-(1,6),48-(7,8,8)]
   406       4.428674       4.428674       4.428674    7[6-(1,6),6-(1,6),48-(7,7,8)]
   407       7.419113       7.419113       7.419113    7[6-(1,6),6-(1,6),48-(7,8,8)]
   408       7.593783       7.593783       7.593783    7[6-(1,6),6-(1,6),48-(7,7,8)]
   409       5.718255       5.718255       5.718255    7[6-(1,6),6-(1,6),48-(7,7,8)]
   410       5.100098       5.100098       5.100098    7[6-(1,6),6-(1,6),48-(7,8,8)]
   411      10.622624      10.622624      10.622624    7[6-(1,6),6-(1,6),48-(7,7,8)]
   412       1.225163       1.225163       1.225163    7[6-(1,6),6-(1,6),48-(7,8,8)]
   413       1.399833       1.399833       1.399833    7[6-(1,6),6-(1,6),48-(7,7,8)]
   414      11.912205      11.912205      11.912205    7[6-(1,6),6-(1,6),48-(7,7,8)]
   415      11.294048      11.294048      11.294048    7[6-(1,6),6-(1,6),48-(7,8,8)]
   416       1.765276       1.765276       1.765276    7[6-(1,6),6-(1,6),48-(7,7,8)]
   417      11.162737      11.162737      11.162737    7[6-(1,6),6-(1,6),48-(7,8,8)]
   418      10.988067      10.988067      10.988067    7[6-(1,6),6-(1,6),48-(7,7,8)]
   419       0.475695       0.475695       0.475695    7[6-(1,6),6-(1,6),48-(7,7,8)]
   420       1.093852       1.093852       1.093852    7[6-(1,6),6-(1,6),48-(7,8,8)]
   421       1.765276       1.765276       1.765276    7[6-(1,6),6-(1,6),48-(7,7,8)]
   422      11.162737      11.162737      11.162737    7[6-(1,6),6-(1,6),48-(7,8,8)]
   423      10.988067      10.988067      10.988067    7[6-(1,6),6-(1,6),48-(7,7,8)]
   424       0.475695       0.475695       0.475695    7[6-(1,6),6-(1,6),48-(7,7,8)]
   425       1.093852       1.093852       1.093852    7[6-(1,6),6-(1,6),48-(7,8,8)]
   426      10.622624      10.622624      10.622624    7[6-(1,6),6-(1,6),48-(7,7,8)]
   427       1.225163       1.225163       1.225163    7[6-(1,6),6-(1,6),48-(7,8,8)]
   428       1.399833       1.399833       1.399833    7[6-(1,6),6-(1,6),48-(7,7,8)]
   429      11.912205      11.912205      11.912205    7[6-(1,6),6-(1,6),48-(7,7,8)]
   430      11.294048      11.294048      11.294048    7[6-(1,6),6-(1,6),48-(7,8,8)]
   431       4.428674       4.428674       4.428674    7[6-(1,6),6-(1,6),48-(7,7,8)]
   432       7.419113       7.419113       7.419113    7[6-(1,6),6-(1,6),48-(7,8,8)]
   433       7.593783       7.593783       7.593783    7[6-(1,6),6-(1,6),48-(7,7,8)]
   434       5.718255       5.718255       5.718255    7[6-(1,6),6-(1,6),48-(7,7,8)]
   435       5.100098       5.100098       5.100098    7[6-(1,6),6-(1,6),48-(7,8,8)]
   436       7.959226       7.959226       7.959226    7[6-(1,6),6-(1,6),48-(7,7,8)]
   437       4.968787       4.968787       4.968787    7[6-(1,6),6-(1,6),48-(7,8,8)]
   438       4.794117       4.794117       4.794117    7[6-(1,6),6-(1,6),48-(7,7,8)]
   439       6.669645       6.669645       6.669645    7[6-(1,6),6-(1,6),48-(7,7,8)]
   440       7.287802       7.287802       7.287802    7[6-(1,6),6-(1,6),48-(7,8,8)]
   441       7.041282       7.041282       7.041282    8[6-(6,8),48-(7,7,8)]
   442       9.127405       9.127405       9.127405    8[6-(6,8)]
   443       2.957487       2.957487       2.957487    8[6-(6,8),48-(7,7,8)]
   444       1.020763       1.020763       1.020763    8[6-(6,8)]
   445       1.926318       1.926318       1.926318    8[6-(6,8)]
   446       1.638919       1.638919       1.638919    8[6-(6,8),48-(7,7,7)]
   447       5.346618       5.346618       5.346618    8[6-(6,8),48-(7,7,8)]
   448       3.260495       3.260495       3.260495    8[6-(6,8)]
   449       9.430413       9.430413       9.430413    8[6-(6,8),48-(7,7,8)]
   450      11.367137      11.367137      11.367137    8[6-(6,8)]
   451      10.461582      10.461582      10.461582    8[6-(6,8)]
   452      10.748981      10.748981      10.748981    8[6-(6,8),48-(7,7,7)]
   453      11.540568      11.540568      11.540568    8[6-(6,8),48-(7,7,8)]
   454       9.454445       9.454445       9.454445    8[6-(6,8)]
   455       3.236463       3.236463       3.236463    8[6-(6,8),48-(7,7,8)]
   456       5.173187       5.173187       5.173187    8[6-(6,8)]
   457       4.267632       4.267632       4.267632    8[6-(6,8)]
   458       4.555031       4.555031       4.555031    8[6-(6,8),48-(7,7,7)]
   459       0.847332       0.847332       0.847332    8[6-(6,8),48-(7,7,8)]
   460       2.933455       2.933455       2.933455    8[6-(6,8)]
   461       9.151437       9.151437       9.151437    8[6-(6,8),48-(7,7,8)]
   462       7.214713       7.214713       7.214713    8[6-(6,8)]
   463       8.120268       8.120268       8.120268    8[6-(6,8)]
   464       7.832869       7.832869       7.832869    8[6-(6,8),48-(7,7,7)]
   465       0.847332       0.847332       0.847332    8[6-(6,8),48-(7,7,8)]
   466       2.933455       2.933455       2.933455    8[6-(6,8)]
   467       9.151437       9.151437       9.151437    8[6-(6,8),48-(7,7,8)]
   468       7.214713       7.214713       7.214713    8[6-(6,8)]
   469       8.120268       8.120268       8.120268    8[6-(6,8)]
   470       7.832869       7.832869       7.832869    8[6-(6,8),48-(7,7,7)]
   471      11.540568      11.540568      11.540568    8[6-(6,8),48-(7,7,8)]
   472       9.454445       9.454445       9.454445    8[6-(6,8)]
   473       3.236463       3.236463       3.236463    8[6-(6,8),48-(7,7,8)]
   474       5.173187       5.173187       5.173187    8[6-(6,8)]
   475       4.267632       4.267632       4.267632    8[6-(6,8)]
   476       4.555031       4.555031       4.555031    8[6-(6,8),48-(7,7,7)]
   477       5.346618       5.346618       5.346618    8[6-(6,8),48-(7,7,8)]
   478       3.260495       3.260495       3.260495    8[6-(6,8)]
   479       9.430413       9.430413       9.430413    8[6-(6,8),48-(7,7,8)]
   480      11.367137      11.367137      11.367137    8[6-(6,8)]
   481      10.461582      10.461582      10.461582    8[6-(6,8)]
   482      10.748981      10.748981      10.748981    8[6-(6,8),48-(7,7,7)]
   483       7.041282       7.041282       7.041282    8[6-(6,8),48-(7,7,8)]
   484       9.127405       9.127405       9.127405    8[6-(6,8)]
   485       2.957487       2.957487       2.957487    8[6-(6,8),48-(7,7,8)]
   486       1.020763       1.020763       1.020763    8[6-(6,8)]
   487       1.926318       1.926318       1.926318    8[6-(6,8)]
   488       1.638919       1.638919       1.638919    8[6-(6,8),48-(7,7,7)]
