# Supplementary material for: A collection of forcefield precursors for metal–organic frameworks
Source: RSC Adv. 2019 Nov 13;9(63):36492–507. doi: 10.1039/c9ra07327b (PMC9075174; doi:10.1039/c9ra07327b)
Supplement: RA-009-C9RA07327B-s2922 [file RA-009-C9RA07327B-s2922.txt]

XUJCUB_clean

6.307200    0.000000    0.000000
-0.200962    7.943558    0.000000
-0.200962    -2.522752    7.532320

     1       4.529438       4.529438       4.529438    28[7-(1,6,6),7-(1,6,6),17-(0),17-(0)]
     2       1.375838       1.375838       1.375838    28[7-(1,6,6),7-(1,6,6),17-(0),17-(0)]
     3       0.164483       0.164483       0.164483    1[7-(6,6,28)]
     4       4.445836       4.445836       4.445836    1[6-(1,6,7)]
     5       5.090932       5.090932       5.090932    1[6-(1,6,7)]
     6      -0.039386      -0.039386      -0.039386    1[6-(1,6,7)]
     7       5.085616       5.085616       5.085616    1[6-(1,6,7)]
     8       2.788155       2.788155       2.788155    1[7-(6,6,28)]
     9        4.61304        4.61304        4.61304    1[6-(1,6,7)]
    10       3.967944       3.967944       3.967944    1[6-(1,6,7)]
    11       2.791062       2.791062       2.791062    1[6-(1,6,7)]
    12        3.97326        3.97326        3.97326    1[6-(1,6,7)]
    13       5.941755       5.941755       5.941755    1[7-(6,6,28)]
    14        1.45944        1.45944        1.45944    1[6-(1,6,7)]
    15       0.814344       0.814344       0.814344    1[6-(1,6,7)]
    16       5.944662       5.944662       5.944662    1[6-(1,6,7)]
    17        0.81966        0.81966        0.81966    1[6-(1,6,7)]
    18       3.318083       3.318083       3.318083    1[7-(6,6,28)]
    19       1.292236       1.292236       1.292236    1[6-(1,6,7)]
    20       1.937332       1.937332       1.937332    1[6-(1,6,7)]
    21       3.114214       3.114214       3.114214    1[6-(1,6,7)]
    22       1.932016       1.932016       1.932016    1[6-(1,6,7)]
    23       5.283858       5.283858       5.283858    6[1-(0),1-(0),6-(1,1,7),7-(1,6,28)]
    24       5.903295       5.903295       5.903295    6[1-(0),1-(0),6-(1,1,7),7-(1,6,28)]
    25       3.775018       3.775018       3.775018    6[1-(0),1-(0),6-(1,1,7),7-(1,6,28)]
    26       3.155581       3.155581       3.155581    6[1-(0),1-(0),6-(1,1,7),7-(1,6,28)]
    27       0.621418       0.621418       0.621418    6[1-(0),1-(0),6-(1,1,7),7-(1,6,28)]
    28       0.001981       0.001981       0.001981    6[1-(0),1-(0),6-(1,1,7),7-(1,6,28)]
    29       2.130258       2.130258       2.130258    6[1-(0),1-(0),6-(1,1,7),7-(1,6,28)]
    30       2.749695       2.749695       2.749695    6[1-(0),1-(0),6-(1,1,7),7-(1,6,28)]
    31        5.55754        5.55754        5.55754    7[1-(0),6-(1,1,6),6-(1,1,6),28-(7,17,17)]
    32       3.501336       3.501336       3.501336    7[1-(0),6-(1,1,6),6-(1,1,6),28-(7,17,17)]
    33       0.347736       0.347736       0.347736    7[1-(0),6-(1,1,6),6-(1,1,6),28-(7,17,17)]
    34        2.40394        2.40394        2.40394    7[1-(0),6-(1,1,6),6-(1,1,6),28-(7,17,17)]
    35       0.069794       0.069794       0.069794    17[28-(7,7,17)]
    36       2.681882       2.681882       2.681882    17[28-(7,7,17)]
    37       5.835482       5.835482       5.835482    17[28-(7,7,17)]
    38       3.223394       3.223394       3.223394    17[28-(7,7,17)]
