# Supplementary material for: A collection of forcefield precursors for metal–organic frameworks
Source: RSC Adv. 2019 Nov 13;9(63):36492–507. doi: 10.1039/c9ra07327b (PMC9075174; doi:10.1039/c9ra07327b)
Supplement: RA-009-C9RA07327B-s2923 [file RA-009-C9RA07327B-s2923.txt]

XULCIR_clean

11.628400    0.000000    0.000000
0.000000    16.314800    0.000000
0.000000    0.000000    17.886100

     1         5.8142         5.8142         5.8142    25[7-(6),7-(6),7-(6),7-(6,6),7-(6,6)]
     2         5.8142         5.8142         5.8142    25[7-(6),7-(6),7-(6),7-(6,6),7-(6,6)]
     3         5.8142         5.8142         5.8142    25[7-(6),7-(6),7-(6),7-(6,6),7-(6,6)]
     4         5.8142         5.8142         5.8142    25[7-(6),7-(6),7-(6),7-(6,6),7-(6,6)]
     5         5.8142         5.8142         5.8142    25[7-(6),7-(6),7-(6,6),7-(6,6)]
     6         5.8142         5.8142         5.8142    25[7-(6),7-(6),7-(6,6),7-(6,6)]
     7         5.8142         5.8142         5.8142    26[6-(7),6-(7),6-(7),6-(7),6-(7),6-(7)]
     8         5.8142         5.8142         5.8142    26[6-(7),6-(7),6-(7),6-(7),6-(7),6-(7)]
     9         5.8142         5.8142         5.8142    26[6-(7),6-(7),6-(7),6-(7),6-(7),6-(7)]
    10         5.8142         5.8142         5.8142    26[6-(7),6-(7),6-(7),6-(7),6-(7),6-(7)]
    11       3.302466       3.302466       3.302466    1[6-(6,7)]
    12       1.030276       1.030276       1.030276    1[6-(6,6)]
    13        3.32456        3.32456        3.32456    1[6-(6,7)]
    14       1.043067       1.043067       1.043067    1[6-(6,6)]
    15        8.32012        8.32012        8.32012    1[6-(6,7)]
    16      10.593472      10.593472      10.593472    1[6-(6,6)]
    17       3.302466       3.302466       3.302466    1[6-(6,7)]
    18       1.030276       1.030276       1.030276    1[6-(6,6)]
    19        3.32456        3.32456        3.32456    1[6-(6,7)]
    20       1.043067       1.043067       1.043067    1[6-(6,6)]
    21        8.32012        8.32012        8.32012    1[6-(6,7)]
    22      10.593472      10.593472      10.593472    1[6-(6,6)]
    23       8.325934       8.325934       8.325934    1[6-(6,7)]
    24      10.598124      10.598124      10.598124    1[6-(6,6)]
    25        8.30384        8.30384        8.30384    1[6-(6,7)]
    26      10.585333      10.585333      10.585333    1[6-(6,6)]
    27        3.30828        3.30828        3.30828    1[6-(6,7)]
    28       1.034928       1.034928       1.034928    1[6-(6,6)]
    29       8.325934       8.325934       8.325934    1[6-(6,7)]
    30      10.598124      10.598124      10.598124    1[6-(6,6)]
    31        8.30384        8.30384        8.30384    1[6-(6,7)]
    32      10.585333      10.585333      10.585333    1[6-(6,6)]
    33        3.30828        3.30828        3.30828    1[6-(6,7)]
    34       1.034928       1.034928       1.034928    1[6-(6,6)]
    35       8.325934       8.325934       8.325934    1[6-(6,7)]
    36      10.598124      10.598124      10.598124    1[6-(6,6)]
    37        8.30384        8.30384        8.30384    1[6-(6,7)]
    38      10.585333      10.585333      10.585333    1[6-(6,6)]
    39        3.30828        3.30828        3.30828    1[6-(6,7)]
    40       1.034928       1.034928       1.034928    1[6-(6,6)]
    41       8.325934       8.325934       8.325934    1[6-(6,7)]
    42      10.598124      10.598124      10.598124    1[6-(6,6)]
    43        8.30384        8.30384        8.30384    1[6-(6,7)]
    44      10.585333      10.585333      10.585333    1[6-(6,6)]
    45        3.30828        3.30828        3.30828    1[6-(6,7)]
    46       1.034928       1.034928       1.034928    1[6-(6,6)]
    47       3.302466       3.302466       3.302466    1[6-(6,7)]
    48       1.030276       1.030276       1.030276    1[6-(6,6)]
    49        3.32456        3.32456        3.32456    1[6-(6,7)]
    50       1.043067       1.043067       1.043067    1[6-(6,6)]
    51        8.32012        8.32012        8.32012    1[6-(6,7)]
    52      10.593472      10.593472      10.593472    1[6-(6,6)]
    53       3.302466       3.302466       3.302466    1[6-(6,7)]
    54       1.030276       1.030276       1.030276    1[6-(6,6)]
    55        3.32456        3.32456        3.32456    1[6-(6,7)]
    56       1.043067       1.043067       1.043067    1[6-(6,6)]
    57        8.32012        8.32012        8.32012    1[6-(6,7)]
    58      10.593472      10.593472      10.593472    1[6-(6,6)]
    59         7.7794         7.7794         7.7794    6[7-(0),26-(6,6,6,6,6)]
    60       2.839655       2.839655       2.839655    6[1-(0),6-(1,6),7-(6,25)]
    61       1.470993       1.470993       1.470993    6[1-(0),6-(1,7),6-(6,6)]
    62       2.854772       2.854772       2.854772    6[1-(0),6-(1,6),7-(6,25)]
    63        1.47797        1.47797        1.47797    6[1-(0),6-(1,7),6-(6,6)]
    64        0.74538        0.74538        0.74538    6[6-(1,6),6-(1,6),6-(6,6)]
    65       8.780605       8.780605       8.780605    6[1-(0),6-(1,6),7-(6,25)]
    66      10.157407      10.157407      10.157407    6[1-(0),6-(1,7),6-(6,6)]
    67         7.7794         7.7794         7.7794    6[7-(0),26-(6,6,6,6,6)]
    68       2.839655       2.839655       2.839655    6[1-(0),6-(1,6),7-(6,25)]
    69       1.470993       1.470993       1.470993    6[1-(0),6-(1,7),6-(6,6)]
    70       2.854772       2.854772       2.854772    6[1-(0),6-(1,6),7-(6,25)]
    71        1.47797        1.47797        1.47797    6[1-(0),6-(1,7),6-(6,6)]
    72        0.74538        0.74538        0.74538    6[6-(1,6),6-(1,6),6-(6,6)]
    73       8.780605       8.780605       8.780605    6[1-(0),6-(1,6),7-(6,25)]
    74      10.157407      10.157407      10.157407    6[1-(0),6-(1,7),6-(6,6)]
    75          3.849          3.849          3.849    6[7-(0),26-(6,6,6,6,6)]
    76       8.788745       8.788745       8.788745    6[1-(0),6-(1,6),7-(6,25)]
    77      10.157407      10.157407      10.157407    6[1-(0),6-(1,7),6-(6,6)]
    78       8.773628       8.773628       8.773628    6[1-(0),6-(1,6),7-(6,25)]
    79       10.15043       10.15043       10.15043    6[1-(0),6-(1,7),6-(6,6)]
    80       10.88302       10.88302       10.88302    6[6-(1,6),6-(1,6),6-(6,6)]
    81       2.847795       2.847795       2.847795    6[1-(0),6-(1,6),7-(6,25)]
    82       1.470993       1.470993       1.470993    6[1-(0),6-(1,7),6-(6,6)]
    83          3.849          3.849          3.849    6[7-(0),26-(6,6,6,6,6)]
    84       8.788745       8.788745       8.788745    6[1-(0),6-(1,6),7-(6,25)]
    85      10.157407      10.157407      10.157407    6[1-(0),6-(1,7),6-(6,6)]
    86       8.773628       8.773628       8.773628    6[1-(0),6-(1,6),7-(6,25)]
    87       10.15043       10.15043       10.15043    6[1-(0),6-(1,7),6-(6,6)]
    88       10.88302       10.88302       10.88302    6[6-(1,6),6-(1,6),6-(6,6)]
    89       2.847795       2.847795       2.847795    6[1-(0),6-(1,6),7-(6,25)]
    90       1.470993       1.470993       1.470993    6[1-(0),6-(1,7),6-(6,6)]
    91          3.849          3.849          3.849    6[7-(0),26-(6,6,6,6,6)]
    92       8.788745       8.788745       8.788745    6[1-(0),6-(1,6),7-(6,25)]
    93      10.157407      10.157407      10.157407    6[1-(0),6-(1,7),6-(6,6)]
    94       8.773628       8.773628       8.773628    6[1-(0),6-(1,6),7-(6,25)]
    95       10.15043       10.15043       10.15043    6[1-(0),6-(1,7),6-(6,6)]
    96       10.88302       10.88302       10.88302    6[6-(1,6),6-(1,6),6-(6,6)]
    97       2.847795       2.847795       2.847795    6[1-(0),6-(1,6),7-(6,25)]
    98       1.470993       1.470993       1.470993    6[1-(0),6-(1,7),6-(6,6)]
    99          3.849          3.849          3.849    6[7-(0),26-(6,6,6,6,6)]
   100       8.788745       8.788745       8.788745    6[1-(0),6-(1,6),7-(6,25)]
   101      10.157407      10.157407      10.157407    6[1-(0),6-(1,7),6-(6,6)]
   102       8.773628       8.773628       8.773628    6[1-(0),6-(1,6),7-(6,25)]
   103       10.15043       10.15043       10.15043    6[1-(0),6-(1,7),6-(6,6)]
   104       10.88302       10.88302       10.88302    6[6-(1,6),6-(1,6),6-(6,6)]
   105       2.847795       2.847795       2.847795    6[1-(0),6-(1,6),7-(6,25)]
   106       1.470993       1.470993       1.470993    6[1-(0),6-(1,7),6-(6,6)]
   107         7.7794         7.7794         7.7794    6[7-(0),26-(6,6,6,6,6)]
   108       2.839655       2.839655       2.839655    6[1-(0),6-(1,6),7-(6,25)]
   109       1.470993       1.470993       1.470993    6[1-(0),6-(1,7),6-(6,6)]
   110       2.854772       2.854772       2.854772    6[1-(0),6-(1,6),7-(6,25)]
   111        1.47797        1.47797        1.47797    6[1-(0),6-(1,7),6-(6,6)]
   112        0.74538        0.74538        0.74538    6[6-(1,6),6-(1,6),6-(6,6)]
   113       8.780605       8.780605       8.780605    6[1-(0),6-(1,6),7-(6,25)]
   114      10.157407      10.157407      10.157407    6[1-(0),6-(1,7),6-(6,6)]
   115         7.7794         7.7794         7.7794    6[7-(0),26-(6,6,6,6,6)]
   116       2.839655       2.839655       2.839655    6[1-(0),6-(1,6),7-(6,25)]
   117       1.470993       1.470993       1.470993    6[1-(0),6-(1,7),6-(6,6)]
   118       2.854772       2.854772       2.854772    6[1-(0),6-(1,6),7-(6,25)]
   119        1.47797        1.47797        1.47797    6[1-(0),6-(1,7),6-(6,6)]
   120        0.74538        0.74538        0.74538    6[6-(1,6),6-(1,6),6-(6,6)]
   121       8.780605       8.780605       8.780605    6[1-(0),6-(1,6),7-(6,25)]
   122      10.157407      10.157407      10.157407    6[1-(0),6-(1,7),6-(6,6)]
   123         5.8142         5.8142         5.8142    6[7-(25),26-(6,6,6,6,6)]
   124         5.8142         5.8142         5.8142    6[7-(25),26-(6,6,6,6,6)]
   125         5.8142         5.8142         5.8142    6[7-(25),26-(6,6,6,6,6)]
   126         5.8142         5.8142         5.8142    6[7-(25),26-(6,6,6,6,6)]
   127         5.8142         5.8142         5.8142    6[7-(25),26-(6,6,6,6,6)]
   128         5.8142         5.8142         5.8142    6[7-(25),26-(6,6,6,6,6)]
   129         5.8142         5.8142         5.8142    6[7-(25),26-(6,6,6,6,6)]
   130         5.8142         5.8142         5.8142    6[7-(25),26-(6,6,6,6,6)]
   131         5.8142         5.8142         5.8142    6[7-(25),26-(6,6,6,6,6)]
   132         5.8142         5.8142         5.8142    6[7-(25),26-(6,6,6,6,6)]
   133         5.8142         5.8142         5.8142    6[7-(25),26-(6,6,6,6,6)]
   134         5.8142         5.8142         5.8142    6[7-(25),26-(6,6,6,6,6)]
   135         5.8142         5.8142         5.8142    6[7-(25),26-(6,6,6,6,6)]
   136         5.8142         5.8142         5.8142    6[7-(25),26-(6,6,6,6,6)]
   137         5.8142         5.8142         5.8142    6[7-(25),26-(6,6,6,6,6)]
   138         5.8142         5.8142         5.8142    6[7-(25),26-(6,6,6,6,6)]
   139       10.88302       10.88302       10.88302    6[6-(1,6),6-(1,6),6-(6,6)]
   140        0.74538        0.74538        0.74538    6[6-(1,6),6-(1,6),6-(6,6)]
   141        0.74538        0.74538        0.74538    6[6-(1,6),6-(1,6),6-(6,6)]
   142       10.88302       10.88302       10.88302    6[6-(1,6),6-(1,6),6-(6,6)]
   143       8.932937       8.932937       8.932937    7[6-(26)]
   144       3.546662       3.546662       3.546662    7[6-(1,6),6-(1,6),25-(7,7,7,7)]
   145       8.932937       8.932937       8.932937    7[6-(26)]
   146       3.546662       3.546662       3.546662    7[6-(1,6),6-(1,6),25-(7,7,7,7)]
   147       2.695463       2.695463       2.695463    7[6-(26)]
   148       8.081738       8.081738       8.081738    7[6-(1,6),6-(1,6),25-(7,7,7,7)]
   149       2.695463       2.695463       2.695463    7[6-(26)]
   150       8.081738       8.081738       8.081738    7[6-(1,6),6-(1,6),25-(7,7,7,7)]
   151       2.695463       2.695463       2.695463    7[6-(26)]
   152       8.081738       8.081738       8.081738    7[6-(1,6),6-(1,6),25-(7,7,7,7)]
   153       2.695463       2.695463       2.695463    7[6-(26)]
   154       8.081738       8.081738       8.081738    7[6-(1,6),6-(1,6),25-(7,7,7,7)]
   155       8.932937       8.932937       8.932937    7[6-(26)]
   156       3.546662       3.546662       3.546662    7[6-(1,6),6-(1,6),25-(7,7,7,7)]
   157       8.932937       8.932937       8.932937    7[6-(26)]
   158       3.546662       3.546662       3.546662    7[6-(1,6),6-(1,6),25-(7,7,7,7)]
   159         5.8142         5.8142         5.8142    7[6-(26),25-(7,7,7,7)]
   160         5.8142         5.8142         5.8142    7[6-(26),25-(7,7,7)]
   161         5.8142         5.8142         5.8142    7[6-(26),25-(7,7,7,7)]
   162         5.8142         5.8142         5.8142    7[6-(26),25-(7,7,7,7)]
   163         5.8142         5.8142         5.8142    7[6-(26),25-(7,7,7,7)]
   164         5.8142         5.8142         5.8142    7[6-(26),25-(7,7,7)]
   165         5.8142         5.8142         5.8142    7[6-(26),25-(7,7,7,7)]
   166         5.8142         5.8142         5.8142    7[6-(26),25-(7,7,7,7)]
   167         5.8142         5.8142         5.8142    7[6-(26),25-(7,7,7,7)]
   168         5.8142         5.8142         5.8142    7[6-(26),25-(7,7,7)]
   169         5.8142         5.8142         5.8142    7[6-(26),25-(7,7,7,7)]
   170         5.8142         5.8142         5.8142    7[6-(26),25-(7,7,7,7)]
   171         5.8142         5.8142         5.8142    7[6-(26),25-(7,7,7,7)]
   172         5.8142         5.8142         5.8142    7[6-(26),25-(7,7,7)]
   173         5.8142         5.8142         5.8142    7[6-(26),25-(7,7,7,7)]
   174         5.8142         5.8142         5.8142    7[6-(26),25-(7,7,7,7)]
   175       8.079412       8.079412       8.079412    7[6-(1,6),6-(1,6),25-(7,7,7)]
   176       3.548988       3.548988       3.548988    7[6-(1,6),6-(1,6),25-(7,7,7)]
   177       3.548988       3.548988       3.548988    7[6-(1,6),6-(1,6),25-(7,7,7)]
   178       8.079412       8.079412       8.079412    7[6-(1,6),6-(1,6),25-(7,7,7)]
