# Supplementary material for: A collection of forcefield precursors for metal–organic frameworks
Source: RSC Adv. 2019 Nov 13;9(63):36492–507. doi: 10.1039/c9ra07327b (PMC9075174; doi:10.1039/c9ra07327b)
Supplement: RA-009-C9RA07327B-s2924 [file RA-009-C9RA07327B-s2924.txt]

XUMFIV_clean

11.406000    0.000000    0.000000
-3.892397    11.829051    0.000000
-2.831994    -5.993177    12.057020

     1       2.340805       2.340805       2.340805    29[7-(6),7-(6),7-(6,6),7-(6,6)]
     2          5.703          5.703          5.703    29[7-(6,6),7-(6,6),7-(6,6),7-(6,6)]
     3       3.756802       3.756802       3.756802    29[7-(6,6),7-(6,6)]
     4        3.46492        3.46492        3.46492    1[6-(6,7)]
     5       2.793883       2.793883       2.793883    1[6-(6,6)]
     6      -1.048298      -1.048298      -1.048298    1[6-(6,6)]
     7      -0.249445      -0.249445      -0.249445    1[6-(6,7)]
     8       2.644908       2.644908       2.644908    1[6-(6,7)]
     9       1.783683       1.783683       1.783683    1[6-(6,6)]
    10      -3.552189      -3.552189      -3.552189    1[6-(6,6)]
    11      -2.644129      -2.644129      -2.644129    1[6-(6,7)]
    12       8.116967       8.116967       8.116967    1[6-(6,7)]
    13       7.312147       7.312147       7.312147    1[6-(6,6)]
    14       2.713117       2.713117       2.713117    1[6-(6,6)]
    15       0.647595       0.647595       0.647595    1[6-(6,7)]
    16        2.76052        2.76052        2.76052    1[6-(6,7)]
    17      -1.352607      -1.352607      -1.352607    1[6-(6,6)]
    18      -2.211922      -2.211922      -2.211922    1[6-(6,6)]
    19      -0.875229      -0.875229      -0.875229    1[6-(6,7)]
    20       1.216689       1.216689       1.216689    1[6-(6,7)]
    21       1.887726       1.887726       1.887726    1[6-(6,6)]
    22       5.729907       5.729907       5.729907    1[6-(6,6)]
    23       4.931054       4.931054       4.931054    1[6-(6,7)]
    24       2.036701       2.036701       2.036701    1[6-(6,7)]
    25       2.897926       2.897926       2.897926    1[6-(6,6)]
    26       8.233798       8.233798       8.233798    1[6-(6,6)]
    27       7.325738       7.325738       7.325738    1[6-(6,7)]
    28      -3.435358      -3.435358      -3.435358    1[6-(6,7)]
    29      -2.630538      -2.630538      -2.630538    1[6-(6,6)]
    30       1.968492       1.968492       1.968492    1[6-(6,6)]
    31       4.034014       4.034014       4.034014    1[6-(6,7)]
    32       1.921089       1.921089       1.921089    1[6-(6,7)]
    33       6.034216       6.034216       6.034216    1[6-(6,6)]
    34       6.893531       6.893531       6.893531    1[6-(6,6)]
    35       5.556838       5.556838       5.556838    1[6-(6,7)]
    36       2.536048       2.536048       2.536048    6[1-(0),6-(1,6),7-(6,29)]
    37       2.150188       2.150188       2.150188    6[1-(0),6-(1,7),6-(6,16)]
    38         0.7752         0.7752         0.7752    6[6-(1,6),6-(1,6),16-(6)]
    39      -0.112797      -0.112797      -0.112797    6[1-(0),6-(1,7),6-(6,16)]
    40       0.372936       0.372936       0.372936    6[1-(0),6-(1,6),7-(6,29)]
    41       2.178231       2.178231       2.178231    6[1-(0),6-(1,6),7-(6,29)]
    42       1.667509       1.667509       1.667509    6[1-(0),6-(1,7),6-(6,16)]
    43       0.983743       0.983743       0.983743    6[6-(1,6),6-(1,6),16-(6)]
    44      -3.069327      -3.069327      -3.069327    6[1-(0),6-(1,7),6-(6,16)]
    45      -2.530548      -2.530548      -2.530548    6[1-(0),6-(1,6),7-(6,29)]
    46       5.551177       5.551177       5.551177    6[1-(0),6-(1,6),7-(6,29)]
    47       6.761048       6.761048       6.761048    6[1-(0),6-(1,7),6-(6,16)]
    48       7.182723       7.182723       7.182723    6[6-(1,6),6-(1,6),16-(6)]
    49       2.453031       2.453031       2.453031    6[1-(0),6-(1,7),6-(6,16)]
    50       1.227569       1.227569       1.227569    6[1-(0),6-(1,6),7-(6,29)]
    51      -0.493647      -0.493647      -0.493647    6[1-(0),6-(1,6),7-(6,29)]
    52      -1.264025      -1.264025      -1.264025    6[1-(0),6-(1,7),6-(6,16)]
    53      -1.895175      -1.895175      -1.895175    6[6-(1,6),6-(1,6),16-(6)]
    54      -1.762707      -1.762707      -1.762707    6[1-(0),6-(1,7),6-(6,16)]
    55       -0.97446       -0.97446       -0.97446    6[1-(0),6-(1,6),7-(6,29)]
    56       4.291281       4.291281       4.291281    6[7-(29),16-(0)]
    57       2.145561       2.145561       2.145561    6[1-(0),6-(1,6),7-(6,29)]
    58       2.531421       2.531421       2.531421    6[1-(0),6-(1,7),6-(6,16)]
    59       3.906409       3.906409       3.906409    6[6-(1,6),6-(1,6),16-(6)]
    60       4.794406       4.794406       4.794406    6[1-(0),6-(1,7),6-(6,16)]
    61       4.308673       4.308673       4.308673    6[1-(0),6-(1,6),7-(6,29)]
    62       2.503378       2.503378       2.503378    6[1-(0),6-(1,6),7-(6,29)]
    63         3.0141         3.0141         3.0141    6[1-(0),6-(1,7),6-(6,16)]
    64       3.697866       3.697866       3.697866    6[6-(1,6),6-(1,6),16-(6)]
    65       7.750936       7.750936       7.750936    6[1-(0),6-(1,7),6-(6,16)]
    66       7.212157       7.212157       7.212157    6[1-(0),6-(1,6),7-(6,29)]
    67      -0.869568      -0.869568      -0.869568    6[1-(0),6-(1,6),7-(6,29)]
    68      -2.079439      -2.079439      -2.079439    6[1-(0),6-(1,7),6-(6,16)]
    69       1.391283       1.391283       1.391283    6[6-(1,6),6-(1,6),16-(6)]
    70       2.228578       2.228578       2.228578    6[1-(0),6-(1,7),6-(6,16)]
    71        3.45404        3.45404        3.45404    6[1-(0),6-(1,6),7-(6,29)]
    72       5.175256       5.175256       5.175256    6[1-(0),6-(1,6),7-(6,29)]
    73       5.945634       5.945634       5.945634    6[1-(0),6-(1,7),6-(6,16)]
    74       6.576784       6.576784       6.576784    6[6-(1,6),6-(1,6),16-(6)]
    75       6.444316       6.444316       6.444316    6[1-(0),6-(1,7),6-(6,16)]
    76       5.656069       5.656069       5.656069    6[1-(0),6-(1,6),7-(6,29)]
    77       0.390328       0.390328       0.390328    6[7-(29),16-(0)]
    78       0.193882       0.193882       0.193882    16[6-(6,6),6-(6,6)]
    79       4.787071       4.787071       4.787071    16[6-(6,6),6-(6,6)]
    80        5.41139        5.41139        5.41139    16[6-(7)]
    81       4.487727       4.487727       4.487727    16[6-(6,6),6-(6,6)]
    82      -0.105462      -0.105462      -0.105462    16[6-(6,6),6-(6,6)]
    83      -0.729781      -0.729781      -0.729781    16[6-(7)]
    84       1.672243       1.672243       1.672243    7[6-(1,6),6-(1,6),29-(7,7,7)]
    85       2.047937       2.047937       2.047937    7[6-(1,6),6-(1,6),29-(7,7,7)]
    86       4.708737       4.708737       4.708737    7[6-(1,6),6-(1,6),29-(7,7,7)]
    87      -0.326282      -0.326282      -0.326282    7[6-(1,6),6-(1,6),29-(7)]
    88       3.479684       3.479684       3.479684    7[6-(16),29-(7,7,7)]
    89       3.009366       3.009366       3.009366    7[6-(1,6),6-(1,6),29-(7,7,7)]
    90       6.526069       6.526069       6.526069    7[6-(1,6),6-(1,6),29-(7,7,7)]
    91      -0.027128      -0.027128      -0.027128    7[6-(1,6),6-(1,6),29-(7,7,7)]
    92       5.007891       5.007891       5.007891    7[6-(1,6),6-(1,6),29-(7)]
    93       1.201925       1.201925       1.201925    7[6-(16),29-(7,7,7)]
