# Supplementary material for: A collection of forcefield precursors for metal–organic frameworks
Source: RSC Adv. 2019 Nov 13;9(63):36492–507. doi: 10.1039/c9ra07327b (PMC9075174; doi:10.1039/c9ra07327b)
Supplement: RA-009-C9RA07327B-s2925 [file RA-009-C9RA07327B-s2925.txt]

XUMTUV_clean

13.683100    0.000000    0.000000
3.553994    13.213491    0.000000
6.436808    4.934283    14.018366

     1      12.448665      12.448665      12.448665    67[8-(6),8-(6),8-(6),8-(6),8-(6),8-(6)]
     2       5.051666       5.051666       5.051666    67[8-(6),8-(6),8-(6),8-(6),8-(6),8-(6)]
     3       4.788429       4.788429       4.788429    67[8-(6),8-(6),8-(6),8-(6),8-(6),8-(6)]
     4      18.622236      18.622236      18.622236    67[8-(6),8-(6),8-(6),8-(6),8-(6),8-(6)]
     5      15.603838      15.603838      15.603838    1[6-(6,6)]
     6      16.405763      16.405763      16.405763    1[6-(6,6)]
     7      14.046345      14.046345      14.046345    1[6-(6,6)]
     8       11.15351       11.15351       11.15351    1[6-(6,6)]
     9       5.980043       5.980043       5.980043    1[6-(6,6)]
    10       9.535659       9.535659       9.535659    1[6-(6,6)]
    11       8.963714       8.963714       8.963714    1[6-(6,6)]
    12       8.783377       8.783377       8.783377    1[6-(6,6)]
    13       8.070064       8.070064       8.070064    1[6-(6,6)]
    14       7.268139       7.268139       7.268139    1[6-(6,6)]
    15       9.627557       9.627557       9.627557    1[6-(6,6)]
    16      12.520392      12.520392      12.520392    1[6-(6,6)]
    17      17.693859      17.693859      17.693859    1[6-(6,6)]
    18      14.138243      14.138243      14.138243    1[6-(6,6)]
    19      14.710188      14.710188      14.710188    1[6-(6,6)]
    20      14.890525      14.890525      14.890525    1[6-(6,6)]
    21       7.863616       7.863616       7.863616    1[6-(6,6)]
    22      15.810286      15.810286      15.810286    1[6-(6,6)]
    23        9.82796        9.82796        9.82796    6[6-(6,6),8-(67),8-(67)]
    24      14.716555      14.716555      14.716555    6[6-(1,6),6-(1,6),6-(8,8)]
    25      15.507621      15.507621      15.507621    6[1-(0),6-(6,6),6-(6,6)]
    26      16.156785      16.156785      16.156785    6[6-(1,6),6-(1,6),6-(8,8)]
    27      15.993192      15.993192      15.993192    6[1-(0),6-(6,6),6-(6,7)]
    28      15.207764      15.207764      15.207764    6[6-(1,6),6-(1,6),7-(8,8)]
    29      14.563763      14.563763      14.563763    6[1-(0),6-(6,6),6-(6,7)]
    30      13.985144      13.985144      13.985144    6[6-(6,6),8-(67),8-(67)]
    31      17.030324      17.030324      17.030324    6[6-(6,6),8-(67),8-(67)]
    32       9.528877       9.528877       9.528877    6[6-(1,6),6-(1,6),6-(8,8)]
    33      10.387357      10.387357      10.387357    6[1-(0),6-(6,6),6-(6,7)]
    34       6.962827       6.962827       6.962827    6[6-(6,6),8-(67),8-(67)]
    35       7.331238       7.331238       7.331238    6[6-(1,6),6-(1,6),6-(8,8)]
    36       6.856201       6.856201       6.856201    6[1-(0),6-(6,6),6-(6,6)]
    37       7.663602       7.663602       7.663602    6[6-(1,6),6-(1,6),6-(8,8)]
    38       8.971784       8.971784       8.971784    6[1-(0),6-(6,6),6-(6,7)]
    39         9.4189         9.4189         9.4189    6[6-(1,6),6-(1,6),7-(8,8)]
    40        8.62862        8.62862        8.62862    6[1-(0),6-(6,6),6-(6,7)]
    41       6.486561       6.486561       6.486561    6[6-(6,6),8-(67),8-(67)]
    42       7.136479       7.136479       7.136479    6[6-(6,6),8-(67),8-(67)]
    43       8.155298       8.155298       8.155298    6[6-(1,6),6-(1,6),6-(8,8)]
    44       8.974197       8.974197       8.974197    6[1-(0),6-(6,6),6-(6,7)]
    45      13.845942      13.845942      13.845942    6[6-(6,6),8-(67),8-(67)]
    46       8.957347       8.957347       8.957347    6[6-(1,6),6-(1,6),6-(8,8)]
    47       8.166281       8.166281       8.166281    6[1-(0),6-(6,6),6-(6,6)]
    48       7.517117       7.517117       7.517117    6[6-(1,6),6-(1,6),6-(8,8)]
    49        7.68071        7.68071        7.68071    6[1-(0),6-(6,6),6-(6,7)]
    50       8.466138       8.466138       8.466138    6[6-(1,6),6-(1,6),7-(8,8)]
    51       9.110139       9.110139       9.110139    6[1-(0),6-(6,6),6-(6,7)]
    52       9.688758       9.688758       9.688758    6[6-(6,6),8-(67),8-(67)]
    53       6.643578       6.643578       6.643578    6[6-(6,6),8-(67),8-(67)]
    54      14.145025      14.145025      14.145025    6[6-(1,6),6-(1,6),6-(8,8)]
    55      13.286545      13.286545      13.286545    6[1-(0),6-(6,6),6-(6,7)]
    56      16.711075      16.711075      16.711075    6[6-(6,6),8-(67),8-(67)]
    57      16.342664      16.342664      16.342664    6[6-(1,6),6-(1,6),6-(8,8)]
    58      16.817701      16.817701      16.817701    6[1-(0),6-(6,6),6-(6,6)]
    59        16.0103        16.0103        16.0103    6[6-(1,6),6-(1,6),6-(8,8)]
    60      14.702118      14.702118      14.702118    6[1-(0),6-(6,6),6-(6,7)]
    61      14.255002      14.255002      14.255002    6[6-(1,6),6-(1,6),7-(8,8)]
    62      15.045282      15.045282      15.045282    6[1-(0),6-(6,6),6-(6,7)]
    63      17.187341      17.187341      17.187341    6[6-(6,6),8-(67),8-(67)]
    64      16.537423      16.537423      16.537423    6[6-(6,6),8-(67),8-(67)]
    65      15.518604      15.518604      15.518604    6[6-(1,6),6-(1,6),6-(8,8)]
    66      14.699705      14.699705      14.699705    6[1-(0),6-(6,6),6-(6,7)]
    67        8.42882        8.42882        8.42882    6[1-(0),6-(6,6),6-(6,6)]
    68      10.080877      10.080877      10.080877    6[6-(1,6),6-(1,6),7-(8,8)]
    69      15.245082      15.245082      15.245082    6[1-(0),6-(6,6),6-(6,6)]
    70      13.593025      13.593025      13.593025    6[6-(1,6),6-(1,6),7-(8,8)]
    71      14.976674      14.976674      14.976674    7[6-(6,6),8-(0),8-(0)]
    72      10.833069      10.833069      10.833069    7[6-(6,6),8-(0),8-(0)]
    73       8.697228       8.697228       8.697228    7[6-(6,6),8-(0),8-(0)]
    74      12.840833      12.840833      12.840833    7[6-(6,6),8-(0),8-(0)]
    75      10.978316      10.978316      10.978316    7[6-(6,6),8-(0),8-(0)]
    76      12.695586      12.695586      12.695586    7[6-(6,6),8-(0),8-(0)]
    77      13.898542      13.898542      13.898542    8[6-(6,8),67-(8,8,8,8,8)]
    78      13.418176      13.418176      13.418176    8[6-(6,8),67-(8,8,8,8,8)]
    79      10.965174      10.965174      10.965174    8[6-(6,8),67-(8,8,8,8,8)]
    80       8.936025       8.936025       8.936025    8[6-(6,8),67-(8,8,8,8,8)]
    81      17.194791      17.194791      17.194791    8[6-(6,8),67-(8,8,8,8,8)]
    82      17.537622      17.537622      17.537622    8[6-(6,8),67-(8,8,8,8,8)]
    83      15.436261      15.436261      15.436261    8[7-(6,8)]
    84      14.408687      14.408687      14.408687    8[7-(6,8)]
    85      11.986734      11.986734      11.986734    8[7-(6,8)]
    86       5.384006       5.384006       5.384006    8[6-(6,8),67-(8,8,8,8,8)]
    87       6.944135       6.944135       6.944135    8[6-(6,8),67-(8,8,8,8,8)]
    88       6.658226       6.658226       6.658226    8[6-(6,8),67-(8,8,8,8,8)]
    89       6.379965       6.379965       6.379965    8[6-(6,8),67-(8,8,8,8,8)]
    90       5.928713       5.928713       5.928713    8[6-(6,8),67-(8,8,8,8,8)]
    91       7.937861       7.937861       7.937861    8[6-(6,8),67-(8,8,8,8,8)]
    92      11.556562      11.556562      11.556562    8[7-(6,8)]
    93      11.166061      11.166061      11.166061    8[7-(6,8)]
    94      10.652599      10.652599      10.652599    8[7-(6,8)]
    95        9.77536        9.77536        9.77536    8[6-(6,8),67-(8,8,8,8,8)]
    96      10.255726      10.255726      10.255726    8[6-(6,8),67-(8,8,8,8,8)]
    97      12.708728      12.708728      12.708728    8[6-(6,8),67-(8,8,8,8,8)]
    98      14.737877      14.737877      14.737877    8[6-(6,8),67-(8,8,8,8,8)]
    99       6.479111       6.479111       6.479111    8[6-(6,8),67-(8,8,8,8,8)]
   100        6.13628        6.13628        6.13628    8[6-(6,8),67-(8,8,8,8,8)]
   101       8.237641       8.237641       8.237641    8[7-(6,8)]
   102       9.265215       9.265215       9.265215    8[7-(6,8)]
   103      11.687168      11.687168      11.687168    8[7-(6,8)]
   104      18.289896      18.289896      18.289896    8[6-(6,8),67-(8,8,8,8,8)]
   105      16.729767      16.729767      16.729767    8[6-(6,8),67-(8,8,8,8,8)]
   106      17.015676      17.015676      17.015676    8[6-(6,8),67-(8,8,8,8,8)]
   107      17.293937      17.293937      17.293937    8[6-(6,8),67-(8,8,8,8,8)]
   108      17.745189      17.745189      17.745189    8[6-(6,8),67-(8,8,8,8,8)]
   109      15.736041      15.736041      15.736041    8[6-(6,8),67-(8,8,8,8,8)]
   110       12.11734       12.11734       12.11734    8[7-(6,8)]
   111      12.507841      12.507841      12.507841    8[7-(6,8)]
   112      13.021303      13.021303      13.021303    8[7-(6,8)]
