# Supplementary material for: A collection of forcefield precursors for metal–organic frameworks
Source: RSC Adv. 2019 Nov 13;9(63):36492–507. doi: 10.1039/c9ra07327b (PMC9075174; doi:10.1039/c9ra07327b)
Supplement: RA-009-C9RA07327B-s2926 [file RA-009-C9RA07327B-s2926.txt]

XUMVAD_clean

13.703800    0.000000    0.000000
3.550085    13.235975    0.000000
6.434718    4.936266    14.041843

     1      10.011795      10.011795      10.011795    66[8-(6),8-(6),8-(6),8-(6),8-(6),8-(6)]
     2      13.420374      13.420374      13.420374    66[8-(6),8-(6),8-(6),8-(6),8-(6),8-(6)]
     3      13.676808      13.676808      13.676808    66[8-(6),8-(6),8-(6),8-(6),8-(6),8-(6)]
     4       3.833511       3.833511       3.833511    66[8-(6),8-(6),8-(6),8-(6),8-(6),8-(6)]
     5       9.071934       9.071934       9.071934    1[6-(6,6)]
     6      19.220243      19.220243      19.220243    1[6-(6,6)]
     7       6.086417       6.086417       6.086417    1[6-(6,6)]
     8       6.256452       6.256452       6.256452    1[6-(6,6)]
     9      16.688689      16.688689      16.688689    1[6-(6,6)]
    10       12.33612       12.33612       12.33612    1[6-(6,6)]
    11      18.246594      18.246594      18.246594    1[6-(6,6)]
    12      21.153134      21.153134      21.153134    1[6-(6,6)]
    13      14.616669      14.616669      14.616669    1[6-(6,6)]
    14        4.46836        4.46836        4.46836    1[6-(6,6)]
    15      17.602186      17.602186      17.602186    1[6-(6,6)]
    16      17.432151      17.432151      17.432151    1[6-(6,6)]
    17       6.999914       6.999914       6.999914    1[6-(6,6)]
    18      11.352483      11.352483      11.352483    1[6-(6,6)]
    19       5.442009       5.442009       5.442009    1[6-(6,6)]
    20       2.535469       2.535469       2.535469    1[6-(6,6)]
    21      10.742954      10.742954      10.742954    1[6-(6,6)]
    22      12.945649      12.945649      12.945649    1[6-(6,6)]
    23       8.575065       8.575065       8.575065    6[6-(6,6),8-(66),8-(66)]
    24       7.715075       7.715075       7.715075    6[6-(1,6),6-(1,6),6-(8,8)]
    25       8.197569       8.197569       8.197569    6[1-(0),6-(6,6),6-(6,6)]
    26       7.386689       7.386689       7.386689    6[6-(1,6),6-(1,6),6-(8,8)]
    27      19.780037      19.780037      19.780037    6[1-(0),6-(6,6),6-(6,7)]
    28      19.320866      19.320866      19.320866    6[6-(1,6),6-(1,6),7-(8,8)]
    29       6.418387       6.418387       6.418387    6[1-(0),6-(6,6),6-(6,7)]
    30       7.914249       7.914249       7.914249    6[6-(6,6),8-(66),8-(66)]
    31      11.642387      11.642387      11.642387    6[6-(6,6),8-(66),8-(66)]
    32      10.451006      10.451006      10.451006    6[6-(1,6),6-(1,6),6-(8,8)]
    33       6.069373       6.069373       6.069373    6[1-(0),6-(6,6),6-(6,7)]
    34       18.31262       18.31262       18.31262    6[6-(6,6),8-(66),8-(66)]
    35      17.590662      17.590662      17.590662    6[6-(1,6),6-(1,6),6-(8,8)]
    36       16.78731       16.78731       16.78731    6[1-(0),6-(6,6),6-(6,6)]
    37      16.136055      16.136055      16.136055    6[6-(1,6),6-(1,6),6-(8,8)]
    38      12.755145      12.755145      12.755145    6[1-(0),6-(6,6),6-(6,7)]
    39       13.55345       13.55345       13.55345    6[6-(1,6),6-(1,6),7-(8,8)]
    40      17.733888      17.733888      17.733888    6[1-(0),6-(6,6),6-(6,7)]
    41      15.281545      15.281545      15.281545    6[6-(6,6),8-(66),8-(66)]
    42       8.775352       8.775352       8.775352    6[6-(6,6),8-(66),8-(66)]
    43       9.071174       9.071174       9.071174    6[6-(1,6),6-(1,6),6-(8,8)]
    44      21.918975      21.918975      21.918975    6[1-(0),6-(6,6),6-(6,7)]
    45      15.113538      15.113538      15.113538    6[6-(6,6),8-(66),8-(66)]
    46      15.973528      15.973528      15.973528    6[6-(1,6),6-(1,6),6-(8,8)]
    47      15.491034      15.491034      15.491034    6[1-(0),6-(6,6),6-(6,6)]
    48      16.301914      16.301914      16.301914    6[6-(1,6),6-(1,6),6-(8,8)]
    49       3.908566       3.908566       3.908566    6[1-(0),6-(6,6),6-(6,7)]
    50       4.367737       4.367737       4.367737    6[6-(1,6),6-(1,6),7-(8,8)]
    51      17.270216      17.270216      17.270216    6[1-(0),6-(6,6),6-(6,7)]
    52      15.774354      15.774354      15.774354    6[6-(6,6),8-(66),8-(66)]
    53      12.046216      12.046216      12.046216    6[6-(6,6),8-(66),8-(66)]
    54      13.237597      13.237597      13.237597    6[6-(1,6),6-(1,6),6-(8,8)]
    55       17.61923       17.61923       17.61923    6[1-(0),6-(6,6),6-(6,7)]
    56       5.375983       5.375983       5.375983    6[6-(6,6),8-(66),8-(66)]
    57       6.097941       6.097941       6.097941    6[6-(1,6),6-(1,6),6-(8,8)]
    58       6.901293       6.901293       6.901293    6[1-(0),6-(6,6),6-(6,6)]
    59       7.552548       7.552548       7.552548    6[6-(1,6),6-(1,6),6-(8,8)]
    60      10.933458      10.933458      10.933458    6[1-(0),6-(6,6),6-(6,7)]
    61      10.135153      10.135153      10.135153    6[6-(1,6),6-(1,6),7-(8,8)]
    62       5.954715       5.954715       5.954715    6[1-(0),6-(6,6),6-(6,7)]
    63       8.407058       8.407058       8.407058    6[6-(6,6),8-(66),8-(66)]
    64      14.913251      14.913251      14.913251    6[6-(6,6),8-(66),8-(66)]
    65      14.617429      14.617429      14.617429    6[6-(1,6),6-(1,6),6-(8,8)]
    66       1.769628       1.769628       1.769628    6[1-(0),6-(6,6),6-(6,7)]
    67      10.176377      10.176377      10.176377    6[1-(0),6-(6,6),6-(6,6)]
    68       8.515229       8.515229       8.515229    6[6-(1,6),6-(1,6),7-(8,8)]
    69      13.512226      13.512226      13.512226    6[1-(0),6-(6,6),6-(6,6)]
    70      15.173374      15.173374      15.173374    6[6-(1,6),6-(1,6),7-(8,8)]
    71      17.922492      17.922492      17.922492    7[6-(6,6),8-(0),8-(0)]
    72      13.769932      13.769932      13.769932    7[6-(6,6),8-(0),8-(0)]
    73       5.766111       5.766111       5.766111    7[6-(6,6),8-(0),8-(0)]
    74       9.918671       9.918671       9.918671    7[6-(6,6),8-(0),8-(0)]
    75      17.776433      17.776433      17.776433    7[6-(6,6),8-(0),8-(0)]
    76        5.91217        5.91217        5.91217    7[6-(6,6),8-(0),8-(0)]
    77       8.114942       8.114942       8.114942    8[6-(6,8),66-(8,8,8,8,8)]
    78       9.673507       9.673507       9.673507    8[6-(6,8),66-(8,8,8,8,8)]
    79       9.117645       9.117645       9.117645    8[6-(6,8),66-(8,8,8,8,8)]
    80      20.803742      20.803742      20.803742    8[6-(6,8),66-(8,8,8,8,8)]
    81      17.579433      17.579433      17.579433    8[7-(6,8)]
    82      17.197822      17.197822      17.197822    8[7-(6,8)]
    83       8.404028       8.404028       8.404028    8[6-(6,8),66-(8,8,8,8,8)]
    84      12.219268      12.219268      12.219268    8[6-(6,8),66-(8,8,8,8,8)]
    85        16.7659        16.7659        16.7659    8[7-(6,8)]
    86      18.876311      18.876311      18.876311    8[6-(6,8),66-(8,8,8,8,8)]
    87      18.383886      18.383886      18.383886    8[6-(6,8),66-(8,8,8,8,8)]
    88      15.113828      15.113828      15.113828    8[6-(6,8),66-(8,8,8,8,8)]
    89      11.221723      11.221723      11.221723    8[6-(6,8),66-(8,8,8,8,8)]
    90      14.340433      14.340433      14.340433    8[7-(6,8)]
    91       13.31677       13.31677       13.31677    8[7-(6,8)]
    92      21.338882      21.338882      21.338882    8[6-(6,8),66-(8,8,8,8,8)]
    93        9.67482        9.67482        9.67482    8[6-(6,8),66-(8,8,8,8,8)]
    94      18.096513      18.096513      18.096513    8[7-(6,8)]
    95      15.573661      15.573661      15.573661    8[6-(6,8),66-(8,8,8,8,8)]
    96      14.015096      14.015096      14.015096    8[6-(6,8),66-(8,8,8,8,8)]
    97      14.570958      14.570958      14.570958    8[6-(6,8),66-(8,8,8,8,8)]
    98       2.884861       2.884861       2.884861    8[6-(6,8),66-(8,8,8,8,8)]
    99        6.10917        6.10917        6.10917    8[7-(6,8)]
   100       6.490781       6.490781       6.490781    8[7-(6,8)]
   101      15.284575      15.284575      15.284575    8[6-(6,8),66-(8,8,8,8,8)]
   102      11.469335      11.469335      11.469335    8[6-(6,8),66-(8,8,8,8,8)]
   103       6.922703       6.922703       6.922703    8[7-(6,8)]
   104       4.812292       4.812292       4.812292    8[6-(6,8),66-(8,8,8,8,8)]
   105       5.304717       5.304717       5.304717    8[6-(6,8),66-(8,8,8,8,8)]
   106       8.574775       8.574775       8.574775    8[6-(6,8),66-(8,8,8,8,8)]
   107       12.46688       12.46688       12.46688    8[6-(6,8),66-(8,8,8,8,8)]
   108        9.34817        9.34817        9.34817    8[7-(6,8)]
   109      10.371833      10.371833      10.371833    8[7-(6,8)]
   110       2.349721       2.349721       2.349721    8[6-(6,8),66-(8,8,8,8,8)]
   111      14.013783      14.013783      14.013783    8[6-(6,8),66-(8,8,8,8,8)]
   112        5.59209        5.59209        5.59209    8[7-(6,8)]
