# Supplementary material for: A collection of forcefield precursors for metal–organic frameworks
Source: RSC Adv. 2019 Nov 13;9(63):36492–507. doi: 10.1039/c9ra07327b (PMC9075174; doi:10.1039/c9ra07327b)
Supplement: RA-009-C9RA07327B-s2927 [file RA-009-C9RA07327B-s2927.txt]

XUMVEH_clean

13.854200    0.000000    0.000000
3.382384    13.434967    0.000000
6.398562    4.987326    14.304650

     1      18.660727      18.660727      18.660727    60[8-(6),8-(6),8-(6),8-(6),8-(6),8-(6)]
     2       4.784633       4.784633       4.784633    60[8-(6),8-(6),8-(6),8-(6),8-(6),8-(6)]
     3       4.974419       4.974419       4.974419    60[8-(6),8-(6),8-(6),8-(6),8-(6),8-(6)]
     4      12.451951      12.451951      12.451951    60[8-(6),8-(6),8-(6),8-(6),8-(6),8-(6)]
     5      17.587639      17.587639      17.587639    1[6-(6,6)]
     6        14.0169        14.0169        14.0169    1[6-(6,6)]
     7      14.557031      14.557031      14.557031    1[6-(6,6)]
     8      14.855793      14.855793      14.855793    1[6-(6,6)]
     9       8.004831       8.004831       8.004831    1[6-(6,6)]
    10       7.213011       7.213011       7.213011    1[6-(6,6)]
    11       9.548441       9.548441       9.548441    1[6-(6,6)]
    12      12.552489      12.552489      12.552489    1[6-(6,6)]
    13       6.047507       6.047507       6.047507    1[6-(6,6)]
    14       9.618246       9.618246       9.618246    1[6-(6,6)]
    15       9.078115       9.078115       9.078115    1[6-(6,6)]
    16       8.779353       8.779353       8.779353    1[6-(6,6)]
    17      15.630315      15.630315      15.630315    1[6-(6,6)]
    18      16.422135      16.422135      16.422135    1[6-(6,6)]
    19      14.086705      14.086705      14.086705    1[6-(6,6)]
    20      11.082657      11.082657      11.082657    1[6-(6,6)]
    21      15.845628      15.845628      15.845628    1[6-(6,6)]
    22       7.789518       7.789518       7.789518    1[6-(6,6)]
    23      16.215041      16.215041      16.215041    6[6-(1,6),6-(1,6),6-(8,8)]
    24       16.70229       16.70229       16.70229    6[1-(0),6-(6,6),6-(6,6)]
    25       15.89949       15.89949       15.89949    6[6-(1,6),6-(1,6),6-(8,8)]
    26      14.579702      14.579702      14.579702    6[1-(0),6-(6,6),6-(6,7)]
    27      14.112627      14.112627      14.112627    6[6-(1,6),6-(1,6),7-(8,8)]
    28      14.896964      14.896964      14.896964    6[1-(0),6-(6,6),6-(6,7)]
    29      17.076153      17.076153      17.076153    6[6-(6,6),8-(60),8-(60)]
    30      16.441459      16.441459      16.441459    6[6-(6,6),8-(60),8-(60)]
    31      15.536889      15.536889      15.536889    6[6-(1,6),6-(1,6),6-(8,8)]
    32      14.687863      14.687863      14.687863    6[1-(0),6-(6,6),6-(6,7)]
    33      16.723134      16.723134      16.723134    6[6-(6,6),8-(60),8-(60)]
    34       8.889442       8.889442       8.889442    6[6-(1,6),6-(1,6),6-(8,8)]
    35       8.104793       8.104793       8.104793    6[1-(0),6-(6,6),6-(6,6)]
    36       7.464578       7.464578       7.464578    6[6-(1,6),6-(1,6),6-(8,8)]
    37       7.624088       7.624088       7.624088    6[1-(0),6-(6,6),6-(6,7)]
    38       8.409506       8.409506       8.409506    6[6-(1,6),6-(1,6),7-(8,8)]
    39        9.03677        9.03677        9.03677    6[1-(0),6-(6,6),6-(6,7)]
    40       9.628424       9.628424       9.628424    6[6-(6,6),8-(60),8-(60)]
    41       6.597982       6.597982       6.597982    6[6-(6,6),8-(60),8-(60)]
    42      14.173099      14.173099      14.173099    6[6-(1,6),6-(1,6),6-(8,8)]
    43      13.306841      13.306841      13.306841    6[1-(0),6-(6,6),6-(6,7)]
    44      13.889525      13.889525      13.889525    6[6-(6,6),8-(60),8-(60)]
    45       7.420105       7.420105       7.420105    6[6-(1,6),6-(1,6),6-(8,8)]
    46       6.932856       6.932856       6.932856    6[1-(0),6-(6,6),6-(6,6)]
    47       7.735656       7.735656       7.735656    6[6-(1,6),6-(1,6),6-(8,8)]
    48       9.055444       9.055444       9.055444    6[1-(0),6-(6,6),6-(6,7)]
    49       9.522519       9.522519       9.522519    6[6-(1,6),6-(1,6),7-(8,8)]
    50       8.738182       8.738182       8.738182    6[1-(0),6-(6,6),6-(6,7)]
    51       6.558993       6.558993       6.558993    6[6-(6,6),8-(60),8-(60)]
    52       7.193687       7.193687       7.193687    6[6-(6,6),8-(60),8-(60)]
    53       8.098257       8.098257       8.098257    6[6-(1,6),6-(1,6),6-(8,8)]
    54       8.947283       8.947283       8.947283    6[1-(0),6-(6,6),6-(6,7)]
    55       6.912012       6.912012       6.912012    6[6-(6,6),8-(60),8-(60)]
    56      14.745704      14.745704      14.745704    6[6-(1,6),6-(1,6),6-(8,8)]
    57      15.530353      15.530353      15.530353    6[1-(0),6-(6,6),6-(6,6)]
    58      16.170568      16.170568      16.170568    6[6-(1,6),6-(1,6),6-(8,8)]
    59      16.011058      16.011058      16.011058    6[1-(0),6-(6,6),6-(6,7)]
    60       15.22564       15.22564       15.22564    6[6-(1,6),6-(1,6),7-(8,8)]
    61      14.598376      14.598376      14.598376    6[1-(0),6-(6,6),6-(6,7)]
    62      14.006722      14.006722      14.006722    6[6-(6,6),8-(60),8-(60)]
    63      17.037164      17.037164      17.037164    6[6-(6,6),8-(60),8-(60)]
    64       9.462047       9.462047       9.462047    6[6-(1,6),6-(1,6),6-(8,8)]
    65      10.328305      10.328305      10.328305    6[1-(0),6-(6,6),6-(6,7)]
    66       9.745621       9.745621       9.745621    6[6-(6,6),8-(60),8-(60)]
    67      15.273866      15.273866      15.273866    6[1-(0),6-(6,6),6-(6,6)]
    68      13.596282      13.596282      13.596282    6[6-(1,6),6-(1,6),7-(8,8)]
    69        8.36128        8.36128        8.36128    6[1-(0),6-(6,6),6-(6,6)]
    70      10.038864      10.038864      10.038864    6[6-(1,6),6-(1,6),7-(8,8)]
    71       12.70003       12.70003       12.70003    7[6-(6,6),8-(0),8-(0)]
    72       8.592712       8.592712       8.592712    7[6-(6,6),8-(0),8-(0)]
    73      10.935116      10.935116      10.935116    7[6-(6,6),8-(0),8-(0)]
    74      15.042434      15.042434      15.042434    7[6-(6,6),8-(0),8-(0)]
    75      12.692564      12.692564      12.692564    7[6-(6,6),8-(0),8-(0)]
    76      10.942582      10.942582      10.942582    7[6-(6,6),8-(0),8-(0)]
    77       16.61888       16.61888       16.61888    8[6-(6,8),60-(8,8,8,8,8)]
    78      18.224926      18.224926      18.224926    8[6-(6,8),60-(8,8,8,8,8)]
    79      17.651732      17.651732      17.651732    8[6-(6,8),60-(8,8,8,8,8)]
    80      15.653814      15.653814      15.653814    8[6-(6,8),60-(8,8,8,8,8)]
    81      11.958343      11.958343      11.958343    8[7-(6,8)]
    82      12.371681      12.371681      12.371681    8[7-(6,8)]
    83      17.281644      17.281644      17.281644    8[6-(6,8),60-(8,8,8,8,8)]
    84      17.035915      17.035915      17.035915    8[6-(6,8),60-(8,8,8,8,8)]
    85      11.640606      11.640606      11.640606    8[7-(6,8)]
    86        10.2256        10.2256        10.2256    8[6-(6,8),60-(8,8,8,8,8)]
    87       9.614586       9.614586       9.614586    8[6-(6,8),60-(8,8,8,8,8)]
    88       6.463792       6.463792       6.463792    8[6-(6,8),60-(8,8,8,8,8)]
    89       6.038951       6.038951       6.038951    8[6-(6,8),60-(8,8,8,8,8)]
    90       8.226481       8.226481       8.226481    8[7-(6,8)]
    91       9.096988       9.096988       9.096988    8[7-(6,8)]
    92      14.819059      14.819059      14.819059    8[6-(6,8),60-(8,8,8,8,8)]
    93      12.751564      12.751564      12.751564    8[6-(6,8),60-(8,8,8,8,8)]
    94      13.021966      13.021966      13.021966    8[7-(6,8)]
    95       7.016266       7.016266       7.016266    8[6-(6,8),60-(8,8,8,8,8)]
    96        5.41022        5.41022        5.41022    8[6-(6,8),60-(8,8,8,8,8)]
    97       5.983414       5.983414       5.983414    8[6-(6,8),60-(8,8,8,8,8)]
    98       7.981332       7.981332       7.981332    8[6-(6,8),60-(8,8,8,8,8)]
    99      11.676803      11.676803      11.676803    8[7-(6,8)]
   100      11.263465      11.263465      11.263465    8[7-(6,8)]
   101       6.353502       6.353502       6.353502    8[6-(6,8),60-(8,8,8,8,8)]
   102       6.599231       6.599231       6.599231    8[6-(6,8),60-(8,8,8,8,8)]
   103       11.99454       11.99454       11.99454    8[7-(6,8)]
   104      13.409546      13.409546      13.409546    8[6-(6,8),60-(8,8,8,8,8)]
   105       14.02056       14.02056       14.02056    8[6-(6,8),60-(8,8,8,8,8)]
   106      17.171354      17.171354      17.171354    8[6-(6,8),60-(8,8,8,8,8)]
   107      17.596195      17.596195      17.596195    8[6-(6,8),60-(8,8,8,8,8)]
   108      15.408665      15.408665      15.408665    8[7-(6,8)]
   109      14.538158      14.538158      14.538158    8[7-(6,8)]
   110       8.816087       8.816087       8.816087    8[6-(6,8),60-(8,8,8,8,8)]
   111      10.883582      10.883582      10.883582    8[6-(6,8),60-(8,8,8,8,8)]
   112       10.61318       10.61318       10.61318    8[7-(6,8)]
