# Supplementary material for: A collection of forcefield precursors for metal–organic frameworks
Source: RSC Adv. 2019 Nov 13;9(63):36492–507. doi: 10.1039/c9ra07327b (PMC9075174; doi:10.1039/c9ra07327b)
Supplement: RA-009-C9RA07327B-s2928 [file RA-009-C9RA07327B-s2928.txt]

XUPCAM_clean

7.611800    0.000000    0.000000
0.000000    9.825300    0.000000
-2.088204    0.000000    14.599415

     1       2.719418       2.719418       2.719418    65[8-(6),8-(6),8-(6),8-(6),8-(6),8-(6)]
     2       -0.04207       -0.04207       -0.04207    65[8-(6),8-(6),8-(6),8-(6),8-(6),8-(6)]
     3       2.804178       2.804178       2.804178    65[8-(6),8-(6),8-(6),8-(6),8-(6),8-(6)]
     4       5.565666       5.565666       5.565666    65[8-(6),8-(6),8-(6),8-(6),8-(6),8-(6)]
     5       4.416923       4.416923       4.416923    1[6-(6,7)]
     6       2.618044       2.618044       2.618044    1[6-(6,7)]
     7       2.925207       2.925207       2.925207    1[6-(6,6)]
     8       5.899273       5.899273       5.899273    1[6-(6,6)]
     9       5.401209       5.401209       5.401209    1[6-(6,7)]
    10      -0.786611      -0.786611      -0.786611    1[6-(6,7)]
    11       1.106673       1.106673       1.106673    1[6-(6,7)]
    12       2.905552       2.905552       2.905552    1[6-(6,7)]
    13       2.598389       2.598389       2.598389    1[6-(6,6)]
    14      -0.375677      -0.375677      -0.375677    1[6-(6,6)]
    15       0.122387       0.122387       0.122387    1[6-(6,7)]
    16       6.310207       6.310207       6.310207    1[6-(6,7)]
    17       4.015163       4.015163       4.015163    6[6-(6,6),8-(65),8-(65)]
    18       3.557982       3.557982       3.557982    6[6-(1,6),6-(1,7),6-(8,8)]
    19       3.860823       3.860823       3.860823    6[1-(0),6-(6,6),7-(6)]
    20       2.898893       2.898893       2.898893    6[1-(0),6-(6,6),7-(6)]
    21       2.770591       2.770591       2.770591    6[6-(1,6),6-(1,7),6-(8,8)]
    22       3.068995       3.068995       3.068995    6[1-(0),6-(6,6),6-(6,6)]
    23       2.170701       2.170701       2.170701    6[6-(6,6),8-(65),8-(65)]
    24      -0.766266      -0.766266      -0.766266    6[6-(6,6),8-(65),8-(65)]
    25      -1.086346      -1.086346      -1.086346    6[6-(1,6),6-(1,7),6-(8,8)]
    26        5.92206        5.92206        5.92206    6[1-(0),6-(6,6),6-(6,6)]
    27       5.393646       5.393646       5.393646    6[6-(1,6),6-(1,7),6-(8,8)]
    28       5.695672       5.695672       5.695672    6[1-(0),6-(6,6),7-(6)]
    29       -1.01064       -1.01064       -1.01064    6[1-(0),6-(6,6),7-(6)]
    30       4.736943       4.736943       4.736943    6[6-(6,6),8-(65),8-(65)]
    31       0.677813       0.677813       0.677813    6[6-(8,8),8-(65),8-(65)]
    32      -0.111666      -0.111666      -0.111666    6[6-(8,8),8-(65),8-(65)]
    33       1.508433       1.508433       1.508433    6[6-(6,6),8-(65),8-(65)]
    34       1.965614       1.965614       1.965614    6[6-(1,6),6-(1,7),6-(8,8)]
    35       1.662773       1.662773       1.662773    6[1-(0),6-(6,6),7-(6)]
    36       2.624703       2.624703       2.624703    6[1-(0),6-(6,6),7-(6)]
    37       2.753005       2.753005       2.753005    6[6-(1,6),6-(1,7),6-(8,8)]
    38       2.454601       2.454601       2.454601    6[1-(0),6-(6,6),6-(6,6)]
    39       3.352895       3.352895       3.352895    6[6-(6,6),8-(65),8-(65)]
    40       6.289862       6.289862       6.289862    6[6-(6,6),8-(65),8-(65)]
    41       6.609942       6.609942       6.609942    6[6-(1,6),6-(1,7),6-(8,8)]
    42      -0.398464      -0.398464      -0.398464    6[1-(0),6-(6,6),6-(6,6)]
    43        0.12995        0.12995        0.12995    6[6-(1,6),6-(1,7),6-(8,8)]
    44      -0.172076      -0.172076      -0.172076    6[1-(0),6-(6,6),7-(6)]
    45       6.534236       6.534236       6.534236    6[1-(0),6-(6,6),7-(6)]
    46       0.786653       0.786653       0.786653    6[6-(6,6),8-(65),8-(65)]
    47       4.845783       4.845783       4.845783    6[6-(8,8),8-(65),8-(65)]
    48       5.635262       5.635262       5.635262    6[6-(8,8),8-(65),8-(65)]
    49       3.469374       3.469374       3.469374    7[6-(1,6),6-(1,6)]
    50      -1.268243      -1.268243      -1.268243    7[6-(1,6),6-(1,6)]
    51       2.054222       2.054222       2.054222    7[6-(1,6),6-(1,6)]
    52       6.791839       6.791839       6.791839    7[6-(1,6),6-(1,6)]
    53       4.204111       4.204111       4.204111    8[6-(6,8),65-(8,8,8,8,8)]
    54        4.23028        4.23028        4.23028    8[6-(6,8),65-(8,8,8,8,8)]
    55       1.380178       1.380178       1.380178    8[6-(6,8),65-(8,8,8,8,8)]
    56       2.250592       2.250592       2.250592    8[6-(6,8),65-(8,8,8,8,8)]
    57      -0.677025      -0.677025      -0.677025    8[6-(6,8),65-(8,8,8,8,8)]
    58      -0.643662      -0.643662      -0.643662    8[6-(6,8),65-(8,8,8,8,8)]
    59       4.188475       4.188475       4.188475    8[6-(6,8),65-(8,8,8,8,8)]
    60       4.985189       4.985189       4.985189    8[6-(6,8),65-(8,8,8,8,8)]
    61       1.948532       1.948532       1.948532    8[6-(6,8),65-(8,8,8,8,8)]
    62       0.516481       0.516481       0.516481    8[6-(6,8),65-(8,8,8,8,8)]
    63        0.18077        0.18077        0.18077    8[6-(6,8),65-(8,8,8,8,8)]
    64      -1.244295      -1.244295      -1.244295    8[6-(6,8),65-(8,8,8,8,8)]
    65       1.319485       1.319485       1.319485    8[6-(6,8),65-(8,8,8,8,8)]
    66       1.293316       1.293316       1.293316    8[6-(6,8),65-(8,8,8,8,8)]
    67       4.143418       4.143418       4.143418    8[6-(6,8),65-(8,8,8,8,8)]
    68       3.273004       3.273004       3.273004    8[6-(6,8),65-(8,8,8,8,8)]
    69       6.200621       6.200621       6.200621    8[6-(6,8),65-(8,8,8,8,8)]
    70       6.167258       6.167258       6.167258    8[6-(6,8),65-(8,8,8,8,8)]
    71       1.335121       1.335121       1.335121    8[6-(6,8),65-(8,8,8,8,8)]
    72       0.538407       0.538407       0.538407    8[6-(6,8),65-(8,8,8,8,8)]
    73       3.575064       3.575064       3.575064    8[6-(6,8),65-(8,8,8,8,8)]
    74       5.007115       5.007115       5.007115    8[6-(6,8),65-(8,8,8,8,8)]
    75       5.342826       5.342826       5.342826    8[6-(6,8),65-(8,8,8,8,8)]
    76       6.767891       6.767891       6.767891    8[6-(6,8),65-(8,8,8,8,8)]
