# Supplementary material for: A collection of forcefield precursors for metal–organic frameworks
Source: RSC Adv. 2019 Nov 13;9(63):36492–507. doi: 10.1039/c9ra07327b (PMC9075174; doi:10.1039/c9ra07327b)
Supplement: RA-009-C9RA07327B-s2929 [file RA-009-C9RA07327B-s2929.txt]

XUVHEB_clean

14.532000    0.000000    0.000000
0.000000    18.184000    0.000000
0.000000    0.000000    25.037000

     1       7.779852       7.779852       7.779852    30[7-(6,6),8-(6),8-(6),8-(6)]
     2       6.752148       6.752148       6.752148    30[7-(6,6),8-(6),8-(6),8-(6)]
     3       0.513852       0.513852       0.513852    30[7-(6,6),8-(6),8-(6),8-(6)]
     4      14.018148      14.018148      14.018148    30[7-(6,6),8-(6),8-(6),8-(6)]
     5          7.266          7.266          7.266    30[8-(6),8-(6),8-(6),8-(6),8-(6),8-(6)]
     6            0.0            0.0            0.0    30[8-(6),8-(6),8-(6),8-(6),8-(6),8-(6)]
     7      14.018148      14.018148      14.018148    30[7-(6,6),8-(6),8-(6),8-(6)]
     8       0.513852       0.513852       0.513852    30[7-(6,6),8-(6),8-(6),8-(6)]
     9       6.752148       6.752148       6.752148    30[7-(6,6),8-(6),8-(6),8-(6)]
    10       7.779852       7.779852       7.779852    30[7-(6,6),8-(6),8-(6),8-(6)]
    11            0.0            0.0            0.0    30[8-(6),8-(6),8-(6),8-(6),8-(6),8-(6)]
    12          7.266          7.266          7.266    30[8-(6),8-(6),8-(6),8-(6),8-(6),8-(6)]
    13       6.957922       6.957922       6.957922    1[6-(6,7)]
    14        6.72541        6.72541        6.72541    1[6-(6,6)]
    15       8.050728       8.050728       8.050728    1[6-(6,6)]
    16       8.275974       8.275974       8.275974    1[6-(6,7)]
    17       9.168239       9.168239       9.168239    1[6-(6,6)]
    18      10.396193      10.396193      10.396193    1[6-(6,6)]
    19      10.622892      10.622892      10.622892    1[6-(6,6)]
    20       9.396391       9.396391       9.396391    1[6-(6,6)]
    21      11.942398      11.942398      11.942398    1[6-(6,6)]
    22      11.122793      11.122793      11.122793    1[6-(6,6)]
    23      12.198161      12.198161      12.198161    1[6-(6,6)]
    24      14.302394      14.302394      14.302394    1[6-(6,6)]
    25      12.882618      12.882618      12.882618    1[6-(6,6)]
    26      10.744961      10.744961      10.744961    1[6-(6,6)]
    27      13.091879      13.091879      13.091879    1[6-(6,6)]
    28      12.490254      12.490254      12.490254    1[6-(6,6)]
    29       7.574078       7.574078       7.574078    1[6-(6,7)]
    30        7.80659        7.80659        7.80659    1[6-(6,6)]
    31       6.481272       6.481272       6.481272    1[6-(6,6)]
    32       6.256026       6.256026       6.256026    1[6-(6,7)]
    33       5.363761       5.363761       5.363761    1[6-(6,6)]
    34       4.135807       4.135807       4.135807    1[6-(6,6)]
    35       3.909108       3.909108       3.909108    1[6-(6,6)]
    36       5.135609       5.135609       5.135609    1[6-(6,6)]
    37       2.589602       2.589602       2.589602    1[6-(6,6)]
    38       3.409207       3.409207       3.409207    1[6-(6,6)]
    39       2.333839       2.333839       2.333839    1[6-(6,6)]
    40       0.229606       0.229606       0.229606    1[6-(6,6)]
    41       1.649382       1.649382       1.649382    1[6-(6,6)]
    42       3.787039       3.787039       3.787039    1[6-(6,6)]
    43       1.440121       1.440121       1.440121    1[6-(6,6)]
    44       2.041746       2.041746       2.041746    1[6-(6,6)]
    45      14.223922      14.223922      14.223922    1[6-(6,7)]
    46       13.99141       13.99141       13.99141    1[6-(6,6)]
    47       0.784728       0.784728       0.784728    1[6-(6,6)]
    48       1.009974       1.009974       1.009974    1[6-(6,7)]
    49       1.902239       1.902239       1.902239    1[6-(6,6)]
    50       3.130193       3.130193       3.130193    1[6-(6,6)]
    51       3.356892       3.356892       3.356892    1[6-(6,6)]
    52       2.130391       2.130391       2.130391    1[6-(6,6)]
    53       4.676398       4.676398       4.676398    1[6-(6,6)]
    54       3.856793       3.856793       3.856793    1[6-(6,6)]
    55       4.932161       4.932161       4.932161    1[6-(6,6)]
    56       7.036394       7.036394       7.036394    1[6-(6,6)]
    57       5.616618       5.616618       5.616618    1[6-(6,6)]
    58       3.478961       3.478961       3.478961    1[6-(6,6)]
    59       5.825879       5.825879       5.825879    1[6-(6,6)]
    60       5.224254       5.224254       5.224254    1[6-(6,6)]
    61       0.308078       0.308078       0.308078    1[6-(6,7)]
    62        0.54059        0.54059        0.54059    1[6-(6,6)]
    63      13.747272      13.747272      13.747272    1[6-(6,6)]
    64      13.522026      13.522026      13.522026    1[6-(6,7)]
    65      12.629761      12.629761      12.629761    1[6-(6,6)]
    66      11.401807      11.401807      11.401807    1[6-(6,6)]
    67      11.175108      11.175108      11.175108    1[6-(6,6)]
    68      12.401609      12.401609      12.401609    1[6-(6,6)]
    69       9.855602       9.855602       9.855602    1[6-(6,6)]
    70      10.675207      10.675207      10.675207    1[6-(6,6)]
    71       9.599839       9.599839       9.599839    1[6-(6,6)]
    72       7.495606       7.495606       7.495606    1[6-(6,6)]
    73       8.915382       8.915382       8.915382    1[6-(6,6)]
    74      11.053039      11.053039      11.053039    1[6-(6,6)]
    75       8.706121       8.706121       8.706121    1[6-(6,6)]
    76       9.307746       9.307746       9.307746    1[6-(6,6)]
    77       0.308078       0.308078       0.308078    1[6-(6,7)]
    78        0.54059        0.54059        0.54059    1[6-(6,6)]
    79      13.747272      13.747272      13.747272    1[6-(6,6)]
    80      13.522026      13.522026      13.522026    1[6-(6,7)]
    81      12.629761      12.629761      12.629761    1[6-(6,6)]
    82      11.401807      11.401807      11.401807    1[6-(6,6)]
    83      11.175108      11.175108      11.175108    1[6-(6,6)]
    84      12.401609      12.401609      12.401609    1[6-(6,6)]
    85       9.855602       9.855602       9.855602    1[6-(6,6)]
    86      10.675207      10.675207      10.675207    1[6-(6,6)]
    87       9.599839       9.599839       9.599839    1[6-(6,6)]
    88       7.495606       7.495606       7.495606    1[6-(6,6)]
    89       8.915382       8.915382       8.915382    1[6-(6,6)]
    90      11.053039      11.053039      11.053039    1[6-(6,6)]
    91       8.706121       8.706121       8.706121    1[6-(6,6)]
    92       9.307746       9.307746       9.307746    1[6-(6,6)]
    93      14.223922      14.223922      14.223922    1[6-(6,7)]
    94       13.99141       13.99141       13.99141    1[6-(6,6)]
    95       0.784728       0.784728       0.784728    1[6-(6,6)]
    96       1.009974       1.009974       1.009974    1[6-(6,7)]
    97       1.902239       1.902239       1.902239    1[6-(6,6)]
    98       3.130193       3.130193       3.130193    1[6-(6,6)]
    99       3.356892       3.356892       3.356892    1[6-(6,6)]
   100       2.130391       2.130391       2.130391    1[6-(6,6)]
   101       4.676398       4.676398       4.676398    1[6-(6,6)]
   102       3.856793       3.856793       3.856793    1[6-(6,6)]
   103       4.932161       4.932161       4.932161    1[6-(6,6)]
   104       7.036394       7.036394       7.036394    1[6-(6,6)]
   105       5.616618       5.616618       5.616618    1[6-(6,6)]
   106       3.478961       3.478961       3.478961    1[6-(6,6)]
   107       5.825879       5.825879       5.825879    1[6-(6,6)]
   108       5.224254       5.224254       5.224254    1[6-(6,6)]
   109       7.574078       7.574078       7.574078    1[6-(6,7)]
   110        7.80659        7.80659        7.80659    1[6-(6,6)]
   111       6.481272       6.481272       6.481272    1[6-(6,6)]
   112       6.256026       6.256026       6.256026    1[6-(6,7)]
   113       5.363761       5.363761       5.363761    1[6-(6,6)]
   114       4.135807       4.135807       4.135807    1[6-(6,6)]
   115       3.909108       3.909108       3.909108    1[6-(6,6)]
   116       5.135609       5.135609       5.135609    1[6-(6,6)]
   117       2.589602       2.589602       2.589602    1[6-(6,6)]
   118       3.409207       3.409207       3.409207    1[6-(6,6)]
   119       2.333839       2.333839       2.333839    1[6-(6,6)]
   120       0.229606       0.229606       0.229606    1[6-(6,6)]
   121       1.649382       1.649382       1.649382    1[6-(6,6)]
   122       3.787039       3.787039       3.787039    1[6-(6,6)]
   123       1.440121       1.440121       1.440121    1[6-(6,6)]
   124       2.041746       2.041746       2.041746    1[6-(6,6)]
   125       6.957922       6.957922       6.957922    1[6-(6,7)]
   126        6.72541        6.72541        6.72541    1[6-(6,6)]
   127       8.050728       8.050728       8.050728    1[6-(6,6)]
   128       8.275974       8.275974       8.275974    1[6-(6,7)]
   129       9.168239       9.168239       9.168239    1[6-(6,6)]
   130      10.396193      10.396193      10.396193    1[6-(6,6)]
   131      10.622892      10.622892      10.622892    1[6-(6,6)]
   132       9.396391       9.396391       9.396391    1[6-(6,6)]
   133      11.942398      11.942398      11.942398    1[6-(6,6)]
   134      11.122793      11.122793      11.122793    1[6-(6,6)]
   135      12.198161      12.198161      12.198161    1[6-(6,6)]
   136      14.302394      14.302394      14.302394    1[6-(6,6)]
   137      12.882618      12.882618      12.882618    1[6-(6,6)]
   138      10.744961      10.744961      10.744961    1[6-(6,6)]
   139      13.091879      13.091879      13.091879    1[6-(6,6)]
   140      12.490254      12.490254      12.490254    1[6-(6,6)]
   141       7.180261       7.180261       7.180261    6[1-(0),6-(1,6),7-(6,30)]
   142       7.033488       7.033488       7.033488    6[1-(0),6-(1,7),6-(6,6)]
   143       7.337207       7.337207       7.337207    6[6-(1,6),6-(1,6),6-(6,6)]
   144       7.818216       7.818216       7.818216    6[1-(0),6-(1,7),6-(6,6)]
   145        7.95191        7.95191        7.95191    6[1-(0),6-(1,6),7-(6,30)]
   146       9.108658       9.108658       9.108658    6[6-(1,6),6-(1,6),6-(8,8)]
   147         9.4458         9.4458         9.4458    6[1-(0),6-(1,6),6-(6,6)]
   148      10.197104      10.197104      10.197104    6[1-(0),6-(1,6),6-(6,6)]
   149      10.659222      10.659222      10.659222    6[6-(1,6),6-(1,6),6-(6,6)]
   150      10.332252      10.332252      10.332252    6[1-(0),6-(1,6),6-(6,6)]
   151       9.580948       9.580948       9.580948    6[1-(0),6-(1,6),6-(6,6)]
   152      11.451216      11.451216      11.451216    6[6-(1,6),6-(1,6),6-(6,6)]
   153       12.02087       12.02087       12.02087    6[1-(0),6-(1,6),6-(6,6)]
   154      11.568925      11.568925      11.568925    6[1-(0),6-(1,6),6-(6,6)]
   155       9.855602       9.855602       9.855602    6[6-(6,6),8-(30),8-(30)]
   156      11.244862      11.244862      11.244862    6[6-(1,6),6-(1,6),6-(8,8)]
   157      12.327496      12.327496      12.327496    6[1-(0),6-(1,6),6-(6,6)]
   158       13.58742       13.58742       13.58742    6[1-(0),6-(1,6),6-(6,6)]
   159      13.834464      13.834464      13.834464    6[6-(1,6),6-(1,6),6-(6,6)]
   160      12.754736      12.754736      12.754736    6[1-(0),6-(1,6),6-(6,6)]
   161      11.462842      11.462842      11.462842    6[1-(0),6-(1,6),6-(6,6)]
   162      13.615031      13.615031      13.615031    6[6-(6,6),8-(30),8-(30)]
   163      12.898603      12.898603      12.898603    6[6-(1,6),6-(1,6),6-(8,8)]
   164      12.727126      12.727126      12.727126    6[1-(0),6-(1,6),6-(6,6)]
   165      12.349294      12.349294      12.349294    6[1-(0),6-(1,6),6-(6,6)]
   166        8.24691        8.24691        8.24691    6[6-(6,6),8-(30),8-(30)]
   167       7.351739       7.351739       7.351739    6[1-(0),6-(1,6),7-(6,30)]
   168       7.498512       7.498512       7.498512    6[1-(0),6-(1,7),6-(6,6)]
   169       7.194793       7.194793       7.194793    6[6-(1,6),6-(1,6),6-(6,6)]
   170       6.713784       6.713784       6.713784    6[1-(0),6-(1,7),6-(6,6)]
   171        6.58009        6.58009        6.58009    6[1-(0),6-(1,6),7-(6,30)]
   172       5.423342       5.423342       5.423342    6[6-(1,6),6-(1,6),6-(8,8)]
   173         5.0862         5.0862         5.0862    6[1-(0),6-(1,6),6-(6,6)]
   174       4.334896       4.334896       4.334896    6[1-(0),6-(1,6),6-(6,6)]
   175       3.872778       3.872778       3.872778    6[6-(1,6),6-(1,6),6-(6,6)]
   176       4.199748       4.199748       4.199748    6[1-(0),6-(1,6),6-(6,6)]
   177       4.951052       4.951052       4.951052    6[1-(0),6-(1,6),6-(6,6)]
   178       3.080784       3.080784       3.080784    6[6-(1,6),6-(1,6),6-(6,6)]
   179        2.51113        2.51113        2.51113    6[1-(0),6-(1,6),6-(6,6)]
   180       2.963075       2.963075       2.963075    6[1-(0),6-(1,6),6-(6,6)]
   181       4.676398       4.676398       4.676398    6[6-(6,6),8-(30),8-(30)]
   182       3.287138       3.287138       3.287138    6[6-(1,6),6-(1,6),6-(8,8)]
   183       2.204504       2.204504       2.204504    6[1-(0),6-(1,6),6-(6,6)]
   184        0.94458        0.94458        0.94458    6[1-(0),6-(1,6),6-(6,6)]
   185       0.697536       0.697536       0.697536    6[6-(1,6),6-(1,6),6-(6,6)]
   186       1.777264       1.777264       1.777264    6[1-(0),6-(1,6),6-(6,6)]
   187       3.069158       3.069158       3.069158    6[1-(0),6-(1,6),6-(6,6)]
   188       0.916969       0.916969       0.916969    6[6-(6,6),8-(30),8-(30)]
   189       1.633397       1.633397       1.633397    6[6-(1,6),6-(1,6),6-(8,8)]
   190       1.804874       1.804874       1.804874    6[1-(0),6-(1,6),6-(6,6)]
   191       2.182706       2.182706       2.182706    6[1-(0),6-(1,6),6-(6,6)]
   192        6.28509        6.28509        6.28509    6[6-(6,6),8-(30),8-(30)]
   193      14.446261      14.446261      14.446261    6[1-(0),6-(1,6),7-(6,30)]
   194      14.299488      14.299488      14.299488    6[1-(0),6-(1,7),6-(6,6)]
   195       0.071207       0.071207       0.071207    6[6-(1,6),6-(1,6),6-(6,6)]
   196       0.552216       0.552216       0.552216    6[1-(0),6-(1,7),6-(6,6)]
   197        0.68591        0.68591        0.68591    6[1-(0),6-(1,6),7-(6,30)]
   198       1.842658       1.842658       1.842658    6[6-(1,6),6-(1,6),6-(8,8)]
   199         2.1798         2.1798         2.1798    6[1-(0),6-(1,6),6-(6,6)]
   200       2.931104       2.931104       2.931104    6[1-(0),6-(1,6),6-(6,6)]
   201       3.393222       3.393222       3.393222    6[6-(1,6),6-(1,6),6-(6,6)]
   202       3.066252       3.066252       3.066252    6[1-(0),6-(1,6),6-(6,6)]
   203       2.314948       2.314948       2.314948    6[1-(0),6-(1,6),6-(6,6)]
   204       4.185216       4.185216       4.185216    6[6-(1,6),6-(1,6),6-(6,6)]
   205        4.75487        4.75487        4.75487    6[1-(0),6-(1,6),6-(6,6)]
   206       4.302925       4.302925       4.302925    6[1-(0),6-(1,6),6-(6,6)]
   207       2.589602       2.589602       2.589602    6[6-(6,6),8-(30),8-(30)]
   208       3.978862       3.978862       3.978862    6[6-(1,6),6-(1,6),6-(8,8)]
   209       5.061496       5.061496       5.061496    6[1-(0),6-(1,6),6-(6,6)]
   210        6.32142        6.32142        6.32142    6[1-(0),6-(1,6),6-(6,6)]
   211       6.568464       6.568464       6.568464    6[6-(1,6),6-(1,6),6-(6,6)]
   212       5.488736       5.488736       5.488736    6[1-(0),6-(1,6),6-(6,6)]
   213       4.196842       4.196842       4.196842    6[1-(0),6-(1,6),6-(6,6)]
   214       6.349031       6.349031       6.349031    6[6-(6,6),8-(30),8-(30)]
   215       5.632603       5.632603       5.632603    6[6-(1,6),6-(1,6),6-(8,8)]
   216       5.461126       5.461126       5.461126    6[1-(0),6-(1,6),6-(6,6)]
   217       5.083294       5.083294       5.083294    6[1-(0),6-(1,6),6-(6,6)]
   218        0.98091        0.98091        0.98091    6[6-(6,6),8-(30),8-(30)]
   219       0.085739       0.085739       0.085739    6[1-(0),6-(1,6),7-(6,30)]
   220       0.232512       0.232512       0.232512    6[1-(0),6-(1,7),6-(6,6)]
   221      14.460793      14.460793      14.460793    6[6-(1,6),6-(1,6),6-(6,6)]
   222      13.979784      13.979784      13.979784    6[1-(0),6-(1,7),6-(6,6)]
   223       13.84609       13.84609       13.84609    6[1-(0),6-(1,6),7-(6,30)]
   224      12.689342      12.689342      12.689342    6[6-(1,6),6-(1,6),6-(8,8)]
   225        12.3522        12.3522        12.3522    6[1-(0),6-(1,6),6-(6,6)]
   226      11.600896      11.600896      11.600896    6[1-(0),6-(1,6),6-(6,6)]
   227      11.138778      11.138778      11.138778    6[6-(1,6),6-(1,6),6-(6,6)]
   228      11.465748      11.465748      11.465748    6[1-(0),6-(1,6),6-(6,6)]
   229      12.217052      12.217052      12.217052    6[1-(0),6-(1,6),6-(6,6)]
   230      10.346784      10.346784      10.346784    6[6-(1,6),6-(1,6),6-(6,6)]
   231        9.77713        9.77713        9.77713    6[1-(0),6-(1,6),6-(6,6)]
   232      10.229075      10.229075      10.229075    6[1-(0),6-(1,6),6-(6,6)]
   233      11.942398      11.942398      11.942398    6[6-(6,6),8-(30),8-(30)]
   234      10.553138      10.553138      10.553138    6[6-(1,6),6-(1,6),6-(8,8)]
   235       9.470504       9.470504       9.470504    6[1-(0),6-(1,6),6-(6,6)]
   236        8.21058        8.21058        8.21058    6[1-(0),6-(1,6),6-(6,6)]
   237       7.963536       7.963536       7.963536    6[6-(1,6),6-(1,6),6-(6,6)]
   238       9.043264       9.043264       9.043264    6[1-(0),6-(1,6),6-(6,6)]
   239      10.335158      10.335158      10.335158    6[1-(0),6-(1,6),6-(6,6)]
   240       8.182969       8.182969       8.182969    6[6-(6,6),8-(30),8-(30)]
   241       8.899397       8.899397       8.899397    6[6-(1,6),6-(1,6),6-(8,8)]
   242       9.070874       9.070874       9.070874    6[1-(0),6-(1,6),6-(6,6)]
   243       9.448706       9.448706       9.448706    6[1-(0),6-(1,6),6-(6,6)]
   244       13.55109       13.55109       13.55109    6[6-(6,6),8-(30),8-(30)]
   245       0.085739       0.085739       0.085739    6[1-(0),6-(1,6),7-(6,30)]
   246       0.232512       0.232512       0.232512    6[1-(0),6-(1,7),6-(6,6)]
   247      14.460793      14.460793      14.460793    6[6-(1,6),6-(1,6),6-(6,6)]
   248      13.979784      13.979784      13.979784    6[1-(0),6-(1,7),6-(6,6)]
   249       13.84609       13.84609       13.84609    6[1-(0),6-(1,6),7-(6,30)]
   250      12.689342      12.689342      12.689342    6[6-(1,6),6-(1,6),6-(8,8)]
   251        12.3522        12.3522        12.3522    6[1-(0),6-(1,6),6-(6,6)]
   252      11.600896      11.600896      11.600896    6[1-(0),6-(1,6),6-(6,6)]
   253      11.138778      11.138778      11.138778    6[6-(1,6),6-(1,6),6-(6,6)]
   254      11.465748      11.465748      11.465748    6[1-(0),6-(1,6),6-(6,6)]
   255      12.217052      12.217052      12.217052    6[1-(0),6-(1,6),6-(6,6)]
   256      10.346784      10.346784      10.346784    6[6-(1,6),6-(1,6),6-(6,6)]
   257        9.77713        9.77713        9.77713    6[1-(0),6-(1,6),6-(6,6)]
   258      10.229075      10.229075      10.229075    6[1-(0),6-(1,6),6-(6,6)]
   259      11.942398      11.942398      11.942398    6[6-(6,6),8-(30),8-(30)]
   260      10.553138      10.553138      10.553138    6[6-(1,6),6-(1,6),6-(8,8)]
   261       9.470504       9.470504       9.470504    6[1-(0),6-(1,6),6-(6,6)]
   262        8.21058        8.21058        8.21058    6[1-(0),6-(1,6),6-(6,6)]
   263       7.963536       7.963536       7.963536    6[6-(1,6),6-(1,6),6-(6,6)]
   264       9.043264       9.043264       9.043264    6[1-(0),6-(1,6),6-(6,6)]
   265      10.335158      10.335158      10.335158    6[1-(0),6-(1,6),6-(6,6)]
   266       8.182969       8.182969       8.182969    6[6-(6,6),8-(30),8-(30)]
   267       8.899397       8.899397       8.899397    6[6-(1,6),6-(1,6),6-(8,8)]
   268       9.070874       9.070874       9.070874    6[1-(0),6-(1,6),6-(6,6)]
   269       9.448706       9.448706       9.448706    6[1-(0),6-(1,6),6-(6,6)]
   270       13.55109       13.55109       13.55109    6[6-(6,6),8-(30),8-(30)]
   271      14.446261      14.446261      14.446261    6[1-(0),6-(1,6),7-(6,30)]
   272      14.299488      14.299488      14.299488    6[1-(0),6-(1,7),6-(6,6)]
   273       0.071207       0.071207       0.071207    6[6-(1,6),6-(1,6),6-(6,6)]
   274       0.552216       0.552216       0.552216    6[1-(0),6-(1,7),6-(6,6)]
   275        0.68591        0.68591        0.68591    6[1-(0),6-(1,6),7-(6,30)]
   276       1.842658       1.842658       1.842658    6[6-(1,6),6-(1,6),6-(8,8)]
   277         2.1798         2.1798         2.1798    6[1-(0),6-(1,6),6-(6,6)]
   278       2.931104       2.931104       2.931104    6[1-(0),6-(1,6),6-(6,6)]
   279       3.393222       3.393222       3.393222    6[6-(1,6),6-(1,6),6-(6,6)]
   280       3.066252       3.066252       3.066252    6[1-(0),6-(1,6),6-(6,6)]
   281       2.314948       2.314948       2.314948    6[1-(0),6-(1,6),6-(6,6)]
   282       4.185216       4.185216       4.185216    6[6-(1,6),6-(1,6),6-(6,6)]
   283        4.75487        4.75487        4.75487    6[1-(0),6-(1,6),6-(6,6)]
   284       4.302925       4.302925       4.302925    6[1-(0),6-(1,6),6-(6,6)]
   285       2.589602       2.589602       2.589602    6[6-(6,6),8-(30),8-(30)]
   286       3.978862       3.978862       3.978862    6[6-(1,6),6-(1,6),6-(8,8)]
   287       5.061496       5.061496       5.061496    6[1-(0),6-(1,6),6-(6,6)]
   288        6.32142        6.32142        6.32142    6[1-(0),6-(1,6),6-(6,6)]
   289       6.568464       6.568464       6.568464    6[6-(1,6),6-(1,6),6-(6,6)]
   290       5.488736       5.488736       5.488736    6[1-(0),6-(1,6),6-(6,6)]
   291       4.196842       4.196842       4.196842    6[1-(0),6-(1,6),6-(6,6)]
   292       6.349031       6.349031       6.349031    6[6-(6,6),8-(30),8-(30)]
   293       5.632603       5.632603       5.632603    6[6-(1,6),6-(1,6),6-(8,8)]
   294       5.461126       5.461126       5.461126    6[1-(0),6-(1,6),6-(6,6)]
   295       5.083294       5.083294       5.083294    6[1-(0),6-(1,6),6-(6,6)]
   296        0.98091        0.98091        0.98091    6[6-(6,6),8-(30),8-(30)]
   297       7.351739       7.351739       7.351739    6[1-(0),6-(1,6),7-(6,30)]
   298       7.498512       7.498512       7.498512    6[1-(0),6-(1,7),6-(6,6)]
   299       7.194793       7.194793       7.194793    6[6-(1,6),6-(1,6),6-(6,6)]
   300       6.713784       6.713784       6.713784    6[1-(0),6-(1,7),6-(6,6)]
   301        6.58009        6.58009        6.58009    6[1-(0),6-(1,6),7-(6,30)]
   302       5.423342       5.423342       5.423342    6[6-(1,6),6-(1,6),6-(8,8)]
   303         5.0862         5.0862         5.0862    6[1-(0),6-(1,6),6-(6,6)]
   304       4.334896       4.334896       4.334896    6[1-(0),6-(1,6),6-(6,6)]
   305       3.872778       3.872778       3.872778    6[6-(1,6),6-(1,6),6-(6,6)]
   306       4.199748       4.199748       4.199748    6[1-(0),6-(1,6),6-(6,6)]
   307       4.951052       4.951052       4.951052    6[1-(0),6-(1,6),6-(6,6)]
   308       3.080784       3.080784       3.080784    6[6-(1,6),6-(1,6),6-(6,6)]
   309        2.51113        2.51113        2.51113    6[1-(0),6-(1,6),6-(6,6)]
   310       2.963075       2.963075       2.963075    6[1-(0),6-(1,6),6-(6,6)]
   311       4.676398       4.676398       4.676398    6[6-(6,6),8-(30),8-(30)]
   312       3.287138       3.287138       3.287138    6[6-(1,6),6-(1,6),6-(8,8)]
   313       2.204504       2.204504       2.204504    6[1-(0),6-(1,6),6-(6,6)]
   314        0.94458        0.94458        0.94458    6[1-(0),6-(1,6),6-(6,6)]
   315       0.697536       0.697536       0.697536    6[6-(1,6),6-(1,6),6-(6,6)]
   316       1.777264       1.777264       1.777264    6[1-(0),6-(1,6),6-(6,6)]
   317       3.069158       3.069158       3.069158    6[1-(0),6-(1,6),6-(6,6)]
   318       0.916969       0.916969       0.916969    6[6-(6,6),8-(30),8-(30)]
   319       1.633397       1.633397       1.633397    6[6-(1,6),6-(1,6),6-(8,8)]
   320       1.804874       1.804874       1.804874    6[1-(0),6-(1,6),6-(6,6)]
   321       2.182706       2.182706       2.182706    6[1-(0),6-(1,6),6-(6,6)]
   322        6.28509        6.28509        6.28509    6[6-(6,6),8-(30),8-(30)]
   323       7.180261       7.180261       7.180261    6[1-(0),6-(1,6),7-(6,30)]
   324       7.033488       7.033488       7.033488    6[1-(0),6-(1,7),6-(6,6)]
   325       7.337207       7.337207       7.337207    6[6-(1,6),6-(1,6),6-(6,6)]
   326       7.818216       7.818216       7.818216    6[1-(0),6-(1,7),6-(6,6)]
   327        7.95191        7.95191        7.95191    6[1-(0),6-(1,6),7-(6,30)]
   328       9.108658       9.108658       9.108658    6[6-(1,6),6-(1,6),6-(8,8)]
   329         9.4458         9.4458         9.4458    6[1-(0),6-(1,6),6-(6,6)]
   330      10.197104      10.197104      10.197104    6[1-(0),6-(1,6),6-(6,6)]
   331      10.659222      10.659222      10.659222    6[6-(1,6),6-(1,6),6-(6,6)]
   332      10.332252      10.332252      10.332252    6[1-(0),6-(1,6),6-(6,6)]
   333       9.580948       9.580948       9.580948    6[1-(0),6-(1,6),6-(6,6)]
   334      11.451216      11.451216      11.451216    6[6-(1,6),6-(1,6),6-(6,6)]
   335       12.02087       12.02087       12.02087    6[1-(0),6-(1,6),6-(6,6)]
   336      11.568925      11.568925      11.568925    6[1-(0),6-(1,6),6-(6,6)]
   337       9.855602       9.855602       9.855602    6[6-(6,6),8-(30),8-(30)]
   338      11.244862      11.244862      11.244862    6[6-(1,6),6-(1,6),6-(8,8)]
   339      12.327496      12.327496      12.327496    6[1-(0),6-(1,6),6-(6,6)]
   340       13.58742       13.58742       13.58742    6[1-(0),6-(1,6),6-(6,6)]
   341      13.834464      13.834464      13.834464    6[6-(1,6),6-(1,6),6-(6,6)]
   342      12.754736      12.754736      12.754736    6[1-(0),6-(1,6),6-(6,6)]
   343      11.462842      11.462842      11.462842    6[1-(0),6-(1,6),6-(6,6)]
   344      13.615031      13.615031      13.615031    6[6-(6,6),8-(30),8-(30)]
   345      12.898603      12.898603      12.898603    6[6-(1,6),6-(1,6),6-(8,8)]
   346      12.727126      12.727126      12.727126    6[1-(0),6-(1,6),6-(6,6)]
   347      12.349294      12.349294      12.349294    6[1-(0),6-(1,6),6-(6,6)]
   348        8.24691        8.24691        8.24691    6[6-(6,6),8-(30),8-(30)]
   349       7.632206       7.632206       7.632206    7[6-(1,6),6-(1,6),30-(8,8,8)]
   350       6.899794       6.899794       6.899794    7[6-(1,6),6-(1,6),30-(8,8,8)]
   351       0.366206       0.366206       0.366206    7[6-(1,6),6-(1,6),30-(8,8,8)]
   352      14.165794      14.165794      14.165794    7[6-(1,6),6-(1,6),30-(8,8,8)]
   353      14.165794      14.165794      14.165794    7[6-(1,6),6-(1,6),30-(8,8,8)]
   354       0.366206       0.366206       0.366206    7[6-(1,6),6-(1,6),30-(8,8,8)]
   355       6.899794       6.899794       6.899794    7[6-(1,6),6-(1,6),30-(8,8,8)]
   356       7.632206       7.632206       7.632206    7[6-(1,6),6-(1,6),30-(8,8,8)]
   357       9.684125       9.684125       9.684125    8[6-(6,8),30-(7,8,8)]
   358       14.09604       14.09604       14.09604    8[6-(6,8),30-(7,8,8)]
   359       7.741196       7.741196       7.741196    8[6-(6,8),30-(7,8,8)]
   360       8.079792       8.079792       8.079792    8[6-(6,8),30-(8,8,8,8,8)]
   361       8.940086       8.940086       8.940086    8[6-(6,8),30-(8,8,8,8,8)]
   362      13.726927      13.726927      13.726927    8[6-(6,8),30-(8,8,8,8,8)]
   363       4.847875       4.847875       4.847875    8[6-(6,8),30-(7,8,8)]
   364        0.43596        0.43596        0.43596    8[6-(6,8),30-(7,8,8)]
   365       6.790804       6.790804       6.790804    8[6-(6,8),30-(7,8,8)]
   366       6.452208       6.452208       6.452208    8[6-(6,8),30-(8,8,8,8,8)]
   367       5.591914       5.591914       5.591914    8[6-(6,8),30-(8,8,8,8,8)]
   368       0.805073       0.805073       0.805073    8[6-(6,8),30-(8,8,8,8,8)]
   369       2.418125       2.418125       2.418125    8[6-(6,8),30-(7,8,8)]
   370        6.83004        6.83004        6.83004    8[6-(6,8),30-(7,8,8)]
   371       0.475196       0.475196       0.475196    8[6-(6,8),30-(7,8,8)]
   372       0.813792       0.813792       0.813792    8[6-(6,8),30-(8,8,8,8,8)]
   373       1.674086       1.674086       1.674086    8[6-(6,8),30-(8,8,8,8,8)]
   374       6.460927       6.460927       6.460927    8[6-(6,8),30-(8,8,8,8,8)]
   375      12.113875      12.113875      12.113875    8[6-(6,8),30-(7,8,8)]
   376        7.70196        7.70196        7.70196    8[6-(6,8),30-(7,8,8)]
   377      14.056804      14.056804      14.056804    8[6-(6,8),30-(7,8,8)]
   378      13.718208      13.718208      13.718208    8[6-(6,8),30-(8,8,8,8,8)]
   379      12.857914      12.857914      12.857914    8[6-(6,8),30-(8,8,8,8,8)]
   380       8.071073       8.071073       8.071073    8[6-(6,8),30-(8,8,8,8,8)]
   381      12.113875      12.113875      12.113875    8[6-(6,8),30-(7,8,8)]
   382        7.70196        7.70196        7.70196    8[6-(6,8),30-(7,8,8)]
   383      14.056804      14.056804      14.056804    8[6-(6,8),30-(7,8,8)]
   384      13.718208      13.718208      13.718208    8[6-(6,8),30-(8,8,8,8,8)]
   385      12.857914      12.857914      12.857914    8[6-(6,8),30-(8,8,8,8,8)]
   386       8.071073       8.071073       8.071073    8[6-(6,8),30-(8,8,8,8,8)]
   387       2.418125       2.418125       2.418125    8[6-(6,8),30-(7,8,8)]
   388        6.83004        6.83004        6.83004    8[6-(6,8),30-(7,8,8)]
   389       0.475196       0.475196       0.475196    8[6-(6,8),30-(7,8,8)]
   390       0.813792       0.813792       0.813792    8[6-(6,8),30-(8,8,8,8,8)]
   391       1.674086       1.674086       1.674086    8[6-(6,8),30-(8,8,8,8,8)]
   392       6.460927       6.460927       6.460927    8[6-(6,8),30-(8,8,8,8,8)]
   393       4.847875       4.847875       4.847875    8[6-(6,8),30-(7,8,8)]
   394        0.43596        0.43596        0.43596    8[6-(6,8),30-(7,8,8)]
   395       6.790804       6.790804       6.790804    8[6-(6,8),30-(7,8,8)]
   396       6.452208       6.452208       6.452208    8[6-(6,8),30-(8,8,8,8,8)]
   397       5.591914       5.591914       5.591914    8[6-(6,8),30-(8,8,8,8,8)]
   398       0.805073       0.805073       0.805073    8[6-(6,8),30-(8,8,8,8,8)]
   399       9.684125       9.684125       9.684125    8[6-(6,8),30-(7,8,8)]
   400       14.09604       14.09604       14.09604    8[6-(6,8),30-(7,8,8)]
   401       7.741196       7.741196       7.741196    8[6-(6,8),30-(7,8,8)]
   402       8.079792       8.079792       8.079792    8[6-(6,8),30-(8,8,8,8,8)]
   403       8.940086       8.940086       8.940086    8[6-(6,8),30-(8,8,8,8,8)]
   404      13.726927      13.726927      13.726927    8[6-(6,8),30-(8,8,8,8,8)]
