# Supplementary material for: A collection of forcefield precursors for metal–organic frameworks
Source: RSC Adv. 2019 Nov 13;9(63):36492–507. doi: 10.1039/c9ra07327b (PMC9075174; doi:10.1039/c9ra07327b)
Supplement: RA-009-C9RA07327B-s2930 [file RA-009-C9RA07327B-s2930.txt]

XUYXAR_clean

8.208700    0.000000    0.000000
0.000000    14.991200    0.000000
-1.801683    0.000000    21.904931

     1       2.429746       2.429746       2.429746    30[8-(6),8-(6),8-(6),8-(6)]
     2       3.942824       3.942824       3.942824    30[7-(6,6),7-(6,6),8-(6),8-(6),8-(6)]
     3       0.773763       0.773763       0.773763    30[8-(6),8-(6),8-(6),8-(6)]
     4       7.469385       7.469385       7.469385    30[7-(6,6),7-(6,6),8-(6),8-(6),8-(6)]
     5       3.977271       3.977271       3.977271    30[8-(6),8-(6),8-(6),8-(6)]
     6       2.464193       2.464193       2.464193    30[7-(6,6),7-(6,6),8-(6),8-(6),8-(6)]
     7       5.633254       5.633254       5.633254    30[8-(6),8-(6),8-(6),8-(6)]
     8      -1.062368      -1.062368      -1.062368    30[7-(6,6),7-(6,6),8-(6),8-(6),8-(6)]
     9       2.450895       2.450895       2.450895    1[6-(6,6)]
    10       5.392589       5.392589       5.392589    1[6-(6,6)]
    11       5.144893       5.144893       5.144893    1[6-(6,6)]
    12       6.345791       6.345791       6.345791    1[6-(6,6)]
    13       2.835068       2.835068       2.835068    1[6-(6,6)]
    14       2.481476       2.481476       2.481476    1[6-(6,6)]
    15       3.056073       3.056073       3.056073    1[6-(6,7)]
    16       2.917265       2.917265       2.917265    1[6-(6,6)]
    17       3.663374       3.663374       3.663374    1[6-(6,6)]
    18       4.587152       4.587152       4.587152    1[6-(6,6)]
    19       5.763674       5.763674       5.763674    1[6-(6,6)]
    20       6.689812       6.689812       6.689812    1[6-(6,6)]
    21        6.53877        6.53877        6.53877    1[6-(6,6)]
    22       5.416102       5.416102       5.416102    1[6-(6,7)]
    23       0.752613       0.752613       0.752613    1[6-(6,6)]
    24       6.019619       6.019619       6.019619    1[6-(6,6)]
    25       6.267315       6.267315       6.267315    1[6-(6,6)]
    26       5.066417       5.066417       5.066417    1[6-(6,6)]
    27      -1.433242      -1.433242      -1.433242    1[6-(6,6)]
    28       0.722033       0.722033       0.722033    1[6-(6,6)]
    29       0.147436       0.147436       0.147436    1[6-(6,7)]
    30       0.286244       0.286244       0.286244    1[6-(6,6)]
    31      -0.459866      -0.459866      -0.459866    1[6-(6,6)]
    32       6.825057       6.825057       6.825057    1[6-(6,6)]
    33       5.648535       5.648535       5.648535    1[6-(6,6)]
    34       4.722396       4.722396       4.722396    1[6-(6,6)]
    35       4.873438       4.873438       4.873438    1[6-(6,6)]
    36       5.996106       5.996106       5.996106    1[6-(6,7)]
    37       3.956122       3.956122       3.956122    1[6-(6,6)]
    38       1.014428       1.014428       1.014428    1[6-(6,6)]
    39       1.262124       1.262124       1.262124    1[6-(6,6)]
    40       0.061226       0.061226       0.061226    1[6-(6,6)]
    41       3.571949       3.571949       3.571949    1[6-(6,6)]
    42       3.925541       3.925541       3.925541    1[6-(6,6)]
    43       3.350944       3.350944       3.350944    1[6-(6,7)]
    44       3.489752       3.489752       3.489752    1[6-(6,6)]
    45       2.743643       2.743643       2.743643    1[6-(6,6)]
    46       1.819865       1.819865       1.819865    1[6-(6,6)]
    47       0.643343       0.643343       0.643343    1[6-(6,6)]
    48      -0.282795      -0.282795      -0.282795    1[6-(6,6)]
    49      -0.131753      -0.131753      -0.131753    1[6-(6,6)]
    50       0.990915       0.990915       0.990915    1[6-(6,7)]
    51       5.654404       5.654404       5.654404    1[6-(6,6)]
    52       0.387398       0.387398       0.387398    1[6-(6,6)]
    53       0.139702       0.139702       0.139702    1[6-(6,6)]
    54         1.3406         1.3406         1.3406    1[6-(6,6)]
    55       7.840259       7.840259       7.840259    1[6-(6,6)]
    56       5.684984       5.684984       5.684984    1[6-(6,6)]
    57       6.259581       6.259581       6.259581    1[6-(6,7)]
    58       6.120773       6.120773       6.120773    1[6-(6,6)]
    59      -1.341817      -1.341817      -1.341817    1[6-(6,6)]
    60       -0.41804       -0.41804       -0.41804    1[6-(6,6)]
    61       0.758482       0.758482       0.758482    1[6-(6,6)]
    62       1.684621       1.684621       1.684621    1[6-(6,6)]
    63       1.533579       1.533579       1.533579    1[6-(6,6)]
    64       0.410911       0.410911       0.410911    1[6-(6,7)]
    65       3.616421       3.616421       3.616421    6[6-(6,6),8-(30),8-(30)]
    66       3.781505       3.781505       3.781505    6[6-(1,6),6-(1,6),6-(8,8)]
    67       3.022645       3.022645       3.022645    6[1-(0),6-(6,6),6-(6,6)]
    68       3.089264       3.089264       3.089264    6[6-(1,6),6-(6,6),6-(8,8)]
    69        3.99943        3.99943        3.99943    6[6-(1,6),6-(6,6),6-(6,6)]
    70        4.77152        4.77152        4.77152    6[1-(0),6-(1,6),6-(6,6)]
    71       4.646199       4.646199       4.646199    6[1-(0),6-(1,6),6-(6,6)]
    72       2.129803       2.129803       2.129803    6[6-(6,6),8-(30),8-(30)]
    73        4.19413        4.19413        4.19413    6[6-(1,6),6-(6,6),6-(6,6)]
    74       5.363476       5.363476       5.363476    6[6-(1,6),6-(6,6),6-(8,8)]
    75       6.423616       6.423616       6.423616    6[6-(6,6),8-(30),8-(30)]
    76       5.566523       5.566523       5.566523    6[1-(0),6-(6,6),6-(6,6)]
    77       4.625899       4.625899       4.625899    6[6-(1,6),6-(1,6),6-(8,8)]
    78       3.471411       3.471411       3.471411    6[1-(0),6-(1,6),6-(6,6)]
    79       3.260751       3.260751       3.260751    6[1-(0),6-(1,6),6-(6,6)]
    80       4.862405       4.862405       4.862405    6[6-(6,6),8-(0),8-(30)]
    81       3.380043       3.380043       3.380043    6[1-(0),6-(1,6),7-(6,30)]
    82       3.282219       3.282219       3.282219    6[1-(0),6-(1,6),6-(1,7)]
    83       3.734249       3.734249       3.734249    6[1-(0),6-(1,6),6-(1,6)]
    84       4.283683       4.283683       4.283683    6[1-(0),6-(1,6),6-(6,7)]
    85       4.389835       4.389835       4.389835    6[6-(1,6),6-(6,7),7-(6,30)]
    86       5.015349       5.015349       5.015349    6[6-(1,6),6-(6,7),7-(6,30)]
    87       5.692838       5.692838       5.692838    6[1-(0),6-(1,6),6-(6,7)]
    88       6.245894       6.245894       6.245894    6[1-(0),6-(1,6),6-(1,6)]
    89       6.150933       6.150933       6.150933    6[1-(0),6-(1,6),6-(1,7)]
    90       5.475085       5.475085       5.475085    6[1-(0),6-(1,6),7-(6,30)]
    91      -0.412913      -0.412913      -0.412913    6[6-(6,6),8-(30),8-(30)]
    92       7.630703       7.630703       7.630703    6[6-(1,6),6-(1,6),6-(8,8)]
    93       0.180864       0.180864       0.180864    6[1-(0),6-(6,6),6-(6,6)]
    94       0.114245       0.114245       0.114245    6[6-(1,6),6-(6,6),6-(8,8)]
    95       7.412779       7.412779       7.412779    6[6-(1,6),6-(6,6),6-(6,6)]
    96       6.640689       6.640689       6.640689    6[1-(0),6-(1,6),6-(6,6)]
    97        6.76601        6.76601        6.76601    6[1-(0),6-(1,6),6-(6,6)]
    98       1.073706       1.073706       1.073706    6[6-(6,6),8-(30),8-(30)]
    99       7.218078       7.218078       7.218078    6[6-(1,6),6-(6,6),6-(6,6)]
   100       6.048733       6.048733       6.048733    6[6-(1,6),6-(6,6),6-(8,8)]
   101       4.988592       4.988592       4.988592    6[6-(6,6),8-(30),8-(30)]
   102       5.845685       5.845685       5.845685    6[1-(0),6-(6,6),6-(6,6)]
   103       4.984627       4.984627       4.984627    6[6-(1,6),6-(1,6),6-(8,8)]
   104       6.139114       6.139114       6.139114    6[1-(0),6-(1,6),6-(6,6)]
   105      -0.057243      -0.057243      -0.057243    6[1-(0),6-(1,6),6-(6,6)]
   106       4.748121       4.748121       4.748121    6[6-(6,6),8-(0),8-(30)]
   107      -0.176535      -0.176535      -0.176535    6[1-(0),6-(1,6),7-(6,30)]
   108      -0.078711      -0.078711      -0.078711    6[1-(0),6-(1,6),6-(1,7)]
   109       7.677959       7.677959       7.677959    6[1-(0),6-(1,6),6-(1,6)]
   110       7.128526       7.128526       7.128526    6[1-(0),6-(1,6),6-(6,7)]
   111       7.022373       7.022373       7.022373    6[6-(1,6),6-(6,7),7-(6,30)]
   112       6.396859       6.396859       6.396859    6[6-(1,6),6-(6,7),7-(6,30)]
   113        5.71937        5.71937        5.71937    6[1-(0),6-(1,6),6-(6,7)]
   114       5.166314       5.166314       5.166314    6[1-(0),6-(1,6),6-(1,6)]
   115       5.261276       5.261276       5.261276    6[1-(0),6-(1,6),6-(1,7)]
   116       5.937123       5.937123       5.937123    6[1-(0),6-(1,6),7-(6,30)]
   117       2.790596       2.790596       2.790596    6[6-(6,6),8-(30),8-(30)]
   118       2.625512       2.625512       2.625512    6[6-(1,6),6-(1,6),6-(8,8)]
   119       3.384372       3.384372       3.384372    6[1-(0),6-(6,6),6-(6,6)]
   120       3.317753       3.317753       3.317753    6[6-(1,6),6-(6,6),6-(8,8)]
   121       2.407587       2.407587       2.407587    6[6-(1,6),6-(6,6),6-(6,6)]
   122       1.635497       1.635497       1.635497    6[1-(0),6-(1,6),6-(6,6)]
   123       1.760818       1.760818       1.760818    6[1-(0),6-(1,6),6-(6,6)]
   124       4.277214       4.277214       4.277214    6[6-(6,6),8-(30),8-(30)]
   125       2.212887       2.212887       2.212887    6[6-(1,6),6-(6,6),6-(6,6)]
   126       1.043541       1.043541       1.043541    6[6-(1,6),6-(6,6),6-(8,8)]
   127      -0.016599      -0.016599      -0.016599    6[6-(6,6),8-(30),8-(30)]
   128       0.840494       0.840494       0.840494    6[1-(0),6-(6,6),6-(6,6)]
   129       1.781118       1.781118       1.781118    6[6-(1,6),6-(1,6),6-(8,8)]
   130       2.935606       2.935606       2.935606    6[1-(0),6-(1,6),6-(6,6)]
   131       3.146266       3.146266       3.146266    6[1-(0),6-(1,6),6-(6,6)]
   132       1.544612       1.544612       1.544612    6[6-(6,6),8-(0),8-(30)]
   133       3.026974       3.026974       3.026974    6[1-(0),6-(1,6),7-(6,30)]
   134       3.124798       3.124798       3.124798    6[1-(0),6-(1,6),6-(1,7)]
   135       2.672768       2.672768       2.672768    6[1-(0),6-(1,6),6-(1,6)]
   136       2.123334       2.123334       2.123334    6[1-(0),6-(1,6),6-(6,7)]
   137       2.017182       2.017182       2.017182    6[6-(1,6),6-(6,7),7-(6,30)]
   138       1.391668       1.391668       1.391668    6[6-(1,6),6-(6,7),7-(6,30)]
   139       0.714179       0.714179       0.714179    6[1-(0),6-(1,6),6-(6,7)]
   140       0.161123       0.161123       0.161123    6[1-(0),6-(1,6),6-(1,6)]
   141       0.256084       0.256084       0.256084    6[1-(0),6-(1,6),6-(1,7)]
   142       0.931932       0.931932       0.931932    6[1-(0),6-(1,6),7-(6,30)]
   143       -1.38877       -1.38877       -1.38877    6[6-(6,6),8-(30),8-(30)]
   144      -1.223686      -1.223686      -1.223686    6[6-(1,6),6-(1,6),6-(8,8)]
   145       6.226153       6.226153       6.226153    6[1-(0),6-(6,6),6-(6,6)]
   146       6.292772       6.292772       6.292772    6[6-(1,6),6-(6,6),6-(8,8)]
   147      -1.005762      -1.005762      -1.005762    6[6-(1,6),6-(6,6),6-(6,6)]
   148      -0.233672      -0.233672      -0.233672    6[1-(0),6-(1,6),6-(6,6)]
   149      -0.358993      -0.358993      -0.358993    6[1-(0),6-(1,6),6-(6,6)]
   150       5.333311       5.333311       5.333311    6[6-(6,6),8-(30),8-(30)]
   151      -0.811061      -0.811061      -0.811061    6[6-(1,6),6-(6,6),6-(6,6)]
   152       0.358284       0.358284       0.358284    6[6-(1,6),6-(6,6),6-(8,8)]
   153       1.418425       1.418425       1.418425    6[6-(6,6),8-(30),8-(30)]
   154       0.561332       0.561332       0.561332    6[1-(0),6-(6,6),6-(6,6)]
   155        1.42239        1.42239        1.42239    6[6-(1,6),6-(1,6),6-(8,8)]
   156       0.267903       0.267903       0.267903    6[1-(0),6-(1,6),6-(6,6)]
   157       -1.74444       -1.74444       -1.74444    6[1-(0),6-(1,6),6-(6,6)]
   158       1.658896       1.658896       1.658896    6[6-(6,6),8-(0),8-(30)]
   159       6.583552       6.583552       6.583552    6[1-(0),6-(1,6),7-(6,30)]
   160       6.485728       6.485728       6.485728    6[1-(0),6-(1,6),6-(1,7)]
   161      -1.270942      -1.270942      -1.270942    6[1-(0),6-(1,6),6-(1,6)]
   162      -0.721509      -0.721509      -0.721509    6[1-(0),6-(1,6),6-(6,7)]
   163      -0.615356      -0.615356      -0.615356    6[6-(1,6),6-(6,7),7-(6,30)]
   164       0.010158       0.010158       0.010158    6[6-(1,6),6-(6,7),7-(6,30)]
   165       0.687647       0.687647       0.687647    6[1-(0),6-(1,6),6-(6,7)]
   166       1.240703       1.240703       1.240703    6[1-(0),6-(1,6),6-(1,6)]
   167       1.145741       1.145741       1.145741    6[1-(0),6-(1,6),6-(1,7)]
   168       0.469894       0.469894       0.469894    6[1-(0),6-(1,6),7-(6,30)]
   169       3.923304       3.923304       3.923304    7[6-(1,6),6-(6,6),30-(7,8,8,8)]
   170       4.904178       4.904178       4.904178    7[6-(1,6),6-(6,6),30-(7,8,8,8)]
   171       7.488905       7.488905       7.488905    7[6-(1,6),6-(6,6),30-(7,8,8,8)]
   172        6.50803        6.50803        6.50803    7[6-(1,6),6-(6,6),30-(7,8,8,8)]
   173       2.483713       2.483713       2.483713    7[6-(1,6),6-(6,6),30-(7,8,8,8)]
   174       1.502839       1.502839       1.502839    7[6-(1,6),6-(6,6),30-(7,8,8,8)]
   175      -1.081888      -1.081888      -1.081888    7[6-(1,6),6-(6,6),30-(7,8,8,8)]
   176      -0.101013      -0.101013      -0.101013    7[6-(1,6),6-(6,6),30-(7,8,8,8)]
   177       3.908235       3.908235       3.908235    8[6-(6,8),30-(7,7,8,8)]
   178       3.195727       3.195727       3.195727    8[6-(6,8),30-(8,8,8)]
   179       2.248412       2.248412       2.248412    8[6-(6,8),30-(8,8,8)]
   180       1.270098       1.270098       1.270098    8[6-(6,8),30-(7,7,8,8)]
   181       6.058425       6.058425       6.058425    8[6-(6,8),30-(7,7,8,8)]
   182      -0.587343      -0.587343      -0.587343    8[6-(6,8),30-(8,8,8)]
   183       5.823793       5.823793       5.823793    8[6-(6,8),30-(8,8,8)]
   184       4.153718       4.153718       4.153718    8[6-(6,8)]
   185       7.503973       7.503973       7.503973    8[6-(6,8),30-(7,7,8,8)]
   186       0.007781       0.007781       0.007781    8[6-(6,8),30-(8,8,8)]
   187       0.955097       0.955097       0.955097    8[6-(6,8),30-(8,8,8)]
   188        1.93341        1.93341        1.93341    8[6-(6,8),30-(7,7,8,8)]
   189       5.353783       5.353783       5.353783    8[6-(6,8),30-(7,7,8,8)]
   190       3.790851       3.790851       3.790851    8[6-(6,8),30-(8,8,8)]
   191       3.786733       3.786733       3.786733    8[6-(6,8),30-(8,8,8)]
   192       5.456807       5.456807       5.456807    8[6-(6,8)]
   193       2.498782       2.498782       2.498782    8[6-(6,8),30-(7,7,8,8)]
   194        3.21129        3.21129        3.21129    8[6-(6,8),30-(8,8,8)]
   195       4.158605       4.158605       4.158605    8[6-(6,8),30-(8,8,8)]
   196       5.136919       5.136919       5.136919    8[6-(6,8),30-(7,7,8,8)]
   197       0.348592       0.348592       0.348592    8[6-(6,8),30-(7,7,8,8)]
   198        6.99436        6.99436        6.99436    8[6-(6,8),30-(8,8,8)]
   199       0.583224       0.583224       0.583224    8[6-(6,8),30-(8,8,8)]
   200       2.253299       2.253299       2.253299    8[6-(6,8)]
   201      -1.096956      -1.096956      -1.096956    8[6-(6,8),30-(7,7,8,8)]
   202       6.399236       6.399236       6.399236    8[6-(6,8),30-(8,8,8)]
   203        5.45192        5.45192        5.45192    8[6-(6,8),30-(8,8,8)]
   204       4.473607       4.473607       4.473607    8[6-(6,8),30-(7,7,8,8)]
   205       1.053234       1.053234       1.053234    8[6-(6,8),30-(7,7,8,8)]
   206       2.616166       2.616166       2.616166    8[6-(6,8),30-(8,8,8)]
   207       2.620284       2.620284       2.620284    8[6-(6,8),30-(8,8,8)]
   208        0.95021        0.95021        0.95021    8[6-(6,8)]
