# Supplementary material for: A collection of forcefield precursors for metal–organic frameworks
Source: RSC Adv. 2019 Nov 13;9(63):36492–507. doi: 10.1039/c9ra07327b (PMC9075174; doi:10.1039/c9ra07327b)
Supplement: RA-009-C9RA07327B-s2931 [file RA-009-C9RA07327B-s2931.txt]

YABPAU_clean

9.805000    0.000000    0.000000
0.000000    17.747000    0.000000
0.000000    -4.851937    20.800615

     1       0.964714       0.964714       0.964714    12[8-(6),8-(6),8-(6),8-(6),8-(6)]
     2       7.541124       7.541124       7.541124    12[8-(6),8-(6),8-(6),8-(6)]
     3       1.101003       1.101003       1.101003    12[8-(6),8-(6),8-(6)]
     4       5.867214       5.867214       5.867214    12[8-(6),8-(6),8-(6),8-(6),8-(6)]
     5       2.638624       2.638624       2.638624    12[8-(6),8-(6),8-(6),8-(6)]
     6       6.003503       6.003503       6.003503    12[8-(6),8-(6),8-(6)]
     7       8.840286       8.840286       8.840286    12[8-(6),8-(6),8-(6),8-(6),8-(6)]
     8       2.263876       2.263876       2.263876    12[8-(6),8-(6),8-(6),8-(6)]
     9       8.703997       8.703997       8.703997    12[8-(6),8-(6),8-(6)]
    10       3.937786       3.937786       3.937786    12[8-(6),8-(6),8-(6),8-(6),8-(6)]
    11       7.166376       7.166376       7.166376    12[8-(6),8-(6),8-(6),8-(6)]
    12       3.801497       3.801497       3.801497    12[8-(6),8-(6),8-(6)]
    13       0.084323       0.084323       0.084323    1[6-(6,6)]
    14       0.868723       0.868723       0.868723    1[6-(6,6)]
    15       7.516513       7.516513       7.516513    1[6-(6,6)]
    16       8.242083       8.242083       8.242083    1[6-(6,6)]
    17        5.47119        5.47119        5.47119    1[6-(6,6)]
    18       7.732223       7.732223       7.732223    1[6-(6,6)]
    19       4.986823       4.986823       4.986823    1[6-(6,6)]
    20       5.771223       5.771223       5.771223    1[6-(6,6)]
    21       2.614013       2.614013       2.614013    1[6-(6,6)]
    22       3.339583       3.339583       3.339583    1[6-(6,6)]
    23        0.56869        0.56869        0.56869    1[6-(6,6)]
    24       2.829723       2.829723       2.829723    1[6-(6,6)]
    25       9.720677       9.720677       9.720677    1[6-(6,6)]
    26       8.936277       8.936277       8.936277    1[6-(6,6)]
    27       2.288487       2.288487       2.288487    1[6-(6,6)]
    28       1.562917       1.562917       1.562917    1[6-(6,6)]
    29        4.33381        4.33381        4.33381    1[6-(6,6)]
    30       2.072777       2.072777       2.072777    1[6-(6,6)]
    31       4.818177       4.818177       4.818177    1[6-(6,6)]
    32       4.033777       4.033777       4.033777    1[6-(6,6)]
    33       7.190987       7.190987       7.190987    1[6-(6,6)]
    34       6.465417       6.465417       6.465417    1[6-(6,6)]
    35        9.23631        9.23631        9.23631    1[6-(6,6)]
    36       6.975277       6.975277       6.975277    1[6-(6,6)]
    37       0.152958       0.152958       0.152958    6[6-(6,16),8-(12),8-(12)]
    38       5.074087       5.074087       5.074087    6[6-(6,16),8-(12),8-(12)]
    39       9.611842       9.611842       9.611842    6[1-(0),6-(1,6),6-(6,16)]
    40       8.036178       8.036178       8.036178    6[6-(6,16),8-(12),8-(12)]
    41       0.011766       0.011766       0.011766    6[6-(6,16),8-(12),8-(12)]
    42       7.880278       7.880278       7.880278    6[6-(6,16),8-(12),8-(12)]
    43       8.490149       8.490149       8.490149    6[6-(1,6),6-(8,8),16-(6)]
    44       8.260712       8.260712       8.260712    6[6-(1,6),6-(8,8),16-(6)]
    45       9.557914       9.557914       9.557914    6[6-(6,16),8-(12),8-(12)]
    46       8.722528       8.722528       8.722528    6[6-(1,6),6-(8,8),16-(6)]
    47       8.995107       8.995107       8.995107    6[6-(1,6),6-(8,8),16-(6)]
    48       9.512811       9.512811       9.512811    6[6-(1,6),6-(8,8),16-(6)]
    49       6.220292       6.220292       6.220292    6[6-(1,6),6-(8,8),16-(6)]
    50       0.262774       0.262774       0.262774    6[1-(0),6-(1,6),6-(6,16)]
    51       7.953816       7.953816       7.953816    6[1-(0),6-(1,6),6-(6,16)]
    52       8.375431       8.375431       8.375431    6[1-(0),6-(1,6),6-(6,16)]
    53       6.237941       6.237941       6.237941    6[1-(0),6-(1,6),6-(6,16)]
    54       7.542006       7.542006       7.542006    6[1-(0),6-(1,6),6-(6,16)]
    55       5.055458       5.055458       5.055458    6[6-(6,16),8-(12),8-(12)]
    56       0.171587       0.171587       0.171587    6[6-(6,16),8-(12),8-(12)]
    57       4.709341       4.709341       4.709341    6[1-(0),6-(1,6),6-(6,16)]
    58       3.133678       3.133678       3.133678    6[6-(6,16),8-(12),8-(12)]
    59       4.914266       4.914266       4.914266    6[6-(6,16),8-(12),8-(12)]
    60       2.977778       2.977778       2.977778    6[6-(6,16),8-(12),8-(12)]
    61       3.587649       3.587649       3.587649    6[6-(1,6),6-(8,8),16-(6)]
    62       3.358212       3.358212       3.358212    6[6-(1,6),6-(8,8),16-(6)]
    63       4.655414       4.655414       4.655414    6[6-(6,16),8-(12),8-(12)]
    64       3.820028       3.820028       3.820028    6[6-(1,6),6-(8,8),16-(6)]
    65       4.092607       4.092607       4.092607    6[6-(1,6),6-(8,8),16-(6)]
    66       4.610311       4.610311       4.610311    6[6-(1,6),6-(8,8),16-(6)]
    67       1.317792       1.317792       1.317792    6[6-(1,6),6-(8,8),16-(6)]
    68       5.165274       5.165274       5.165274    6[1-(0),6-(1,6),6-(6,16)]
    69       3.051316       3.051316       3.051316    6[1-(0),6-(1,6),6-(6,16)]
    70       3.472931       3.472931       3.472931    6[1-(0),6-(1,6),6-(6,16)]
    71       1.335441       1.335441       1.335441    6[1-(0),6-(1,6),6-(6,16)]
    72       2.639506       2.639506       2.639506    6[1-(0),6-(1,6),6-(6,16)]
    73       9.652042       9.652042       9.652042    6[6-(6,16),8-(12),8-(12)]
    74       4.730912       4.730912       4.730912    6[6-(6,16),8-(12),8-(12)]
    75       0.193158       0.193158       0.193158    6[1-(0),6-(1,6),6-(6,16)]
    76       1.768822       1.768822       1.768822    6[6-(6,16),8-(12),8-(12)]
    77      -0.011766      -0.011766      -0.011766    6[6-(6,16),8-(12),8-(12)]
    78       1.924721       1.924721       1.924721    6[6-(6,16),8-(12),8-(12)]
    79        1.31485        1.31485        1.31485    6[6-(1,6),6-(8,8),16-(6)]
    80       1.544287       1.544287       1.544287    6[6-(1,6),6-(8,8),16-(6)]
    81       0.247086       0.247086       0.247086    6[6-(6,16),8-(12),8-(12)]
    82       1.082472       1.082472       1.082472    6[6-(1,6),6-(8,8),16-(6)]
    83       0.809893       0.809893       0.809893    6[6-(1,6),6-(8,8),16-(6)]
    84       0.292189       0.292189       0.292189    6[6-(1,6),6-(8,8),16-(6)]
    85       3.584708       3.584708       3.584708    6[6-(1,6),6-(8,8),16-(6)]
    86       9.542226       9.542226       9.542226    6[1-(0),6-(1,6),6-(6,16)]
    87       1.851184       1.851184       1.851184    6[1-(0),6-(1,6),6-(6,16)]
    88       1.429569       1.429569       1.429569    6[1-(0),6-(1,6),6-(6,16)]
    89       3.567059       3.567059       3.567059    6[1-(0),6-(1,6),6-(6,16)]
    90       2.262994       2.262994       2.262994    6[1-(0),6-(1,6),6-(6,16)]
    91       4.749542       4.749542       4.749542    6[6-(6,16),8-(12),8-(12)]
    92       9.633412       9.633412       9.633412    6[6-(6,16),8-(12),8-(12)]
    93       5.095659       5.095659       5.095659    6[1-(0),6-(1,6),6-(6,16)]
    94       6.671322       6.671322       6.671322    6[6-(6,16),8-(12),8-(12)]
    95       4.890734       4.890734       4.890734    6[6-(6,16),8-(12),8-(12)]
    96       6.827221       6.827221       6.827221    6[6-(6,16),8-(12),8-(12)]
    97        6.21735        6.21735        6.21735    6[6-(1,6),6-(8,8),16-(6)]
    98       6.446787       6.446787       6.446787    6[6-(1,6),6-(8,8),16-(6)]
    99       5.149586       5.149586       5.149586    6[6-(6,16),8-(12),8-(12)]
   100       5.984972       5.984972       5.984972    6[6-(1,6),6-(8,8),16-(6)]
   101       5.712393       5.712393       5.712393    6[6-(1,6),6-(8,8),16-(6)]
   102       5.194689       5.194689       5.194689    6[6-(1,6),6-(8,8),16-(6)]
   103       8.487208       8.487208       8.487208    6[6-(1,6),6-(8,8),16-(6)]
   104       4.639726       4.639726       4.639726    6[1-(0),6-(1,6),6-(6,16)]
   105       6.753684       6.753684       6.753684    6[1-(0),6-(1,6),6-(6,16)]
   106       6.332069       6.332069       6.332069    6[1-(0),6-(1,6),6-(6,16)]
   107       8.469559       8.469559       8.469559    6[1-(0),6-(1,6),6-(6,16)]
   108       7.165494       7.165494       7.165494    6[1-(0),6-(1,6),6-(6,16)]
   109       8.429358       8.429358       8.429358    16[6-(6,6),6-(6,6)]
   110        9.07943        9.07943        9.07943    16[6-(6,6),6-(6,6)]
   111       7.800564       7.800564       7.800564    16[6-(6,6),6-(6,6)]
   112       3.526858       3.526858       3.526858    16[6-(6,6),6-(6,6)]
   113        4.17693        4.17693        4.17693    16[6-(6,6),6-(6,6)]
   114       2.898064       2.898064       2.898064    16[6-(6,6),6-(6,6)]
   115       1.375641       1.375641       1.375641    16[6-(6,6),6-(6,6)]
   116        0.72557        0.72557        0.72557    16[6-(6,6),6-(6,6)]
   117       2.004436       2.004436       2.004436    16[6-(6,6),6-(6,6)]
   118       6.278141       6.278141       6.278141    16[6-(6,6),6-(6,6)]
   119        5.62807        5.62807        5.62807    16[6-(6,6),6-(6,6)]
   120       6.906936       6.906936       6.906936    16[6-(6,6),6-(6,6)]
   121       0.855094       0.855094       0.855094    8[6-(6,8),12-(8,8)]
   122       8.400728       8.400728       8.400728    8[6-(6,8),12-(8,8,8)]
   123       9.492221       9.492221       9.492221    8[6-(6,8),12-(8,8,8,8)]
   124       7.389146       7.389146       7.389146    8[6-(6,8),12-(8,8,8,8)]
   125       0.253949       0.253949       0.253949    8[6-(6,8),12-(8,8)]
   126       9.309553       9.309553       9.309553    8[6-(6,8),12-(8,8,8,8)]
   127       7.155101       7.155101       7.155101    8[6-(6,8),12-(8,8,8,8)]
   128       8.049905       8.049905       8.049905    8[6-(6,8),12-(8,8,8)]
   129       3.913274       3.913274       3.913274    8[6-(6,8),12-(8,8,8)]
   130       5.332743       5.332743       5.332743    8[6-(6,8),12-(8,8)]
   131       0.680859       0.680859       0.680859    8[6-(6,8),12-(8,8,8,8)]
   132       0.857545       0.857545       0.857545    8[6-(6,8),12-(8,8,8)]
   133       5.757594       5.757594       5.757594    8[6-(6,8),12-(8,8)]
   134       3.498228       3.498228       3.498228    8[6-(6,8),12-(8,8,8)]
   135        4.58972        4.58972        4.58972    8[6-(6,8),12-(8,8,8,8)]
   136       2.486646       2.486646       2.486646    8[6-(6,8),12-(8,8,8,8)]
   137       5.156449       5.156449       5.156449    8[6-(6,8),12-(8,8)]
   138       4.407053       4.407053       4.407053    8[6-(6,8),12-(8,8,8,8)]
   139       2.252601       2.252601       2.252601    8[6-(6,8),12-(8,8,8,8)]
   140       3.147405       3.147405       3.147405    8[6-(6,8),12-(8,8,8)]
   141       8.815774       8.815774       8.815774    8[6-(6,8),12-(8,8,8)]
   142       0.430243       0.430243       0.430243    8[6-(6,8),12-(8,8)]
   143       5.583359       5.583359       5.583359    8[6-(6,8),12-(8,8,8,8)]
   144       5.760045       5.760045       5.760045    8[6-(6,8),12-(8,8,8)]
   145       8.949906       8.949906       8.949906    8[6-(6,8),12-(8,8)]
   146       1.404272       1.404272       1.404272    8[6-(6,8),12-(8,8,8)]
   147       0.312779       0.312779       0.312779    8[6-(6,8),12-(8,8,8,8)]
   148       2.415854       2.415854       2.415854    8[6-(6,8),12-(8,8,8,8)]
   149        9.55105        9.55105        9.55105    8[6-(6,8),12-(8,8)]
   150       0.495447       0.495447       0.495447    8[6-(6,8),12-(8,8,8,8)]
   151       2.649899       2.649899       2.649899    8[6-(6,8),12-(8,8,8,8)]
   152       1.755095       1.755095       1.755095    8[6-(6,8),12-(8,8,8)]
   153       5.891726       5.891726       5.891726    8[6-(6,8),12-(8,8,8)]
   154       4.472257       4.472257       4.472257    8[6-(6,8),12-(8,8)]
   155       9.124141       9.124141       9.124141    8[6-(6,8),12-(8,8,8,8)]
   156       8.947455       8.947455       8.947455    8[6-(6,8),12-(8,8,8)]
   157       4.047406       4.047406       4.047406    8[6-(6,8),12-(8,8)]
   158       6.306772       6.306772       6.306772    8[6-(6,8),12-(8,8,8)]
   159       5.215279       5.215279       5.215279    8[6-(6,8),12-(8,8,8,8)]
   160       7.318354       7.318354       7.318354    8[6-(6,8),12-(8,8,8,8)]
   161        4.64855        4.64855        4.64855    8[6-(6,8),12-(8,8)]
   162       5.397947       5.397947       5.397947    8[6-(6,8),12-(8,8,8,8)]
   163       7.552399       7.552399       7.552399    8[6-(6,8),12-(8,8,8,8)]
   164       6.657595       6.657595       6.657595    8[6-(6,8),12-(8,8,8)]
   165       0.989226       0.989226       0.989226    8[6-(6,8),12-(8,8,8)]
   166       9.374757       9.374757       9.374757    8[6-(6,8),12-(8,8)]
   167       4.221641       4.221641       4.221641    8[6-(6,8),12-(8,8,8,8)]
   168       4.044955       4.044955       4.044955    8[6-(6,8),12-(8,8,8)]
