# Supplementary material for: A collection of forcefield precursors for metal–organic frameworks
Source: RSC Adv. 2019 Nov 13;9(63):36492–507. doi: 10.1039/c9ra07327b (PMC9075174; doi:10.1039/c9ra07327b)
Supplement: RA-009-C9RA07327B-s2932 [file RA-009-C9RA07327B-s2932.txt]

YACHIV_clean

10.116000    0.000000    0.000000
0.698864    10.795402    0.000000
2.668677    2.419001    13.250168

     1       4.663869       4.663869       4.663869    65[8-(6),8-(6),8-(6),8-(6),8-(6),8-(6),8-(6)]
     2       8.819672       8.819672       8.819672    65[8-(6),8-(6),8-(6),8-(6),8-(6),8-(6),8-(6)]
     3        1.68377        1.68377        1.68377    27[7-(6,6),7-(6,6),8-(6),8-(6)]
     4       4.188245       4.188245       4.188245    1[6-(6,6)]
     5       3.939401       3.939401       3.939401    1[6-(6,6)]
     6       4.081865       4.081865       4.081865    1[6-(6,6)]
     7        6.30859        6.30859        6.30859    1[6-(6,6)]
     8       6.031954       6.031954       6.031954    1[6-(6,7)]
     9       5.656428       5.656428       5.656428    1[6-(6,7)]
    10       5.909991       5.909991       5.909991    1[6-(6,6)]
    11        9.71809        9.71809        9.71809    1[6-(6,6)]
    12       1.600471       1.600471       1.600471    1[6-(6,6)]
    13       7.726194       7.726194       7.726194    1[6-(6,6)]
    14       2.662987       2.662987       2.662987    1[6-(6,6)]
    15       2.379939       2.379939       2.379939    1[6-(6,7)]
    16       2.355655       2.355655       2.355655    1[6-(6,7)]
    17       2.742426       2.742426       2.742426    1[6-(6,6)]
    18       6.910511       6.910511       6.910511    1[7-(6,6)]
    19      11.854537      11.854537      11.854537    1[7-(6,6)]
    20       9.295296       9.295296       9.295296    1[6-(6,6)]
    21        9.54414        9.54414        9.54414    1[6-(6,6)]
    22       9.401676       9.401676       9.401676    1[6-(6,6)]
    23       7.174951       7.174951       7.174951    1[6-(6,6)]
    24       7.451587       7.451587       7.451587    1[6-(6,7)]
    25       7.827113       7.827113       7.827113    1[6-(6,7)]
    26        7.57355        7.57355        7.57355    1[6-(6,6)]
    27       3.765451       3.765451       3.765451    1[6-(6,6)]
    28       11.88307       11.88307       11.88307    1[6-(6,6)]
    29       5.757347       5.757347       5.757347    1[6-(6,6)]
    30      10.820554      10.820554      10.820554    1[6-(6,6)]
    31      11.103602      11.103602      11.103602    1[6-(6,7)]
    32      11.127886      11.127886      11.127886    1[6-(6,7)]
    33      10.741115      10.741115      10.741115    1[6-(6,6)]
    34        6.57303        6.57303        6.57303    1[7-(6,6)]
    35       1.629004       1.629004       1.629004    1[7-(6,6)]
    36       4.116487       4.116487       4.116487    6[6-(1,6),6-(1,6),6-(8,8)]
    37       4.118887       4.118887       4.118887    6[1-(0),6-(6,6),6-(6,7)]
    38        4.01936        4.01936        4.01936    6[6-(1,6),6-(1,6),7-(1,6)]
    39       3.987299       3.987299       3.987299    6[1-(0),6-(6,6),6-(6,7)]
    40       4.026627       4.026627       4.026627    6[6-(1,6),6-(1,6),6-(8,8)]
    41       4.076248       4.076248       4.076248    6[1-(0),6-(6,6),6-(6,6)]
    42       3.967135       3.967135       3.967135    6[6-(6,6),8-(65),8-(65)]
    43       4.071696       4.071696       4.071696    6[6-(6,6),8-(27),8-(65)]
    44       6.189717       6.189717       6.189717    6[6-(6,6),7-(1,6),8-(0)]
    45       6.116372       6.116372       6.116372    6[6-(1,6),6-(1,6),6-(7,8)]
    46       6.166816       6.166816       6.166816    6[1-(0),6-(1,7),6-(6,6)]
    47       6.004205       6.004205       6.004205    6[1-(0),6-(1,6),7-(6)]
    48       5.782585       5.782585       5.782585    6[1-(0),6-(1,6),7-(6)]
    49       5.932947       5.932947       5.932947    6[1-(0),6-(1,7),6-(6,6)]
    50       8.528208       8.528208       8.528208    6[6-(1,6),6-(1,6),6-(8,8)]
    51       9.715356       9.715356       9.715356    6[1-(0),6-(6,6),6-(6,6)]
    52      10.918134      10.918134      10.918134    6[6-(1,6),6-(1,6),6-(8,8)]
    53        0.79642        0.79642        0.79642    6[1-(0),6-(6,6),6-(6,7)]
    54       9.712003       9.712003       9.712003    6[6-(1,6),6-(1,6),7-(1,6)]
    55       8.529823       8.529823       8.529823    6[1-(0),6-(6,6),6-(6,7)]
    56       7.201847       7.201847       7.201847    6[6-(6,6),8-(65),8-(65)]
    57        2.12468        2.12468        2.12468    6[6-(6,6),8-(65),8-(65)]
    58       2.975009       2.975009       2.975009    6[6-(6,6),7-(1,6),8-(0)]
    59       2.719368       2.719368       2.719368    6[6-(1,6),6-(1,6),6-(7,8)]
    60        2.60946        2.60946        2.60946    6[1-(0),6-(1,7),6-(6,6)]
    61       2.422058       2.422058       2.422058    6[1-(0),6-(1,6),7-(6,27)]
    62       2.421743       2.421743       2.421743    6[1-(0),6-(1,6),7-(6,27)]
    63       2.644466       2.644466       2.644466    6[1-(0),6-(1,7),6-(6,6)]
    64       9.367054       9.367054       9.367054    6[6-(1,6),6-(1,6),6-(8,8)]
    65       9.364654       9.364654       9.364654    6[1-(0),6-(6,6),6-(6,7)]
    66       9.464181       9.464181       9.464181    6[6-(1,6),6-(1,6),7-(1,6)]
    67       9.496242       9.496242       9.496242    6[1-(0),6-(6,6),6-(6,7)]
    68       9.456914       9.456914       9.456914    6[6-(1,6),6-(1,6),6-(8,8)]
    69       9.407293       9.407293       9.407293    6[1-(0),6-(6,6),6-(6,6)]
    70       9.516406       9.516406       9.516406    6[6-(6,6),8-(65),8-(65)]
    71       9.411845       9.411845       9.411845    6[6-(6,6),8-(27),8-(65)]
    72       7.293824       7.293824       7.293824    6[6-(6,6),7-(1,6),8-(0)]
    73       7.367169       7.367169       7.367169    6[6-(1,6),6-(1,6),6-(7,8)]
    74       7.316725       7.316725       7.316725    6[1-(0),6-(1,7),6-(6,6)]
    75       7.479336       7.479336       7.479336    6[1-(0),6-(1,6),7-(6)]
    76       7.700956       7.700956       7.700956    6[1-(0),6-(1,6),7-(6)]
    77       7.550594       7.550594       7.550594    6[1-(0),6-(1,7),6-(6,6)]
    78       4.955333       4.955333       4.955333    6[6-(1,6),6-(1,6),6-(8,8)]
    79       3.768185       3.768185       3.768185    6[1-(0),6-(6,6),6-(6,6)]
    80       2.565407       2.565407       2.565407    6[6-(1,6),6-(1,6),6-(8,8)]
    81       2.571121       2.571121       2.571121    6[1-(0),6-(6,6),6-(6,7)]
    82       3.771538       3.771538       3.771538    6[6-(1,6),6-(1,6),7-(1,6)]
    83       4.953718       4.953718       4.953718    6[1-(0),6-(6,6),6-(6,7)]
    84       6.281694       6.281694       6.281694    6[6-(6,6),8-(65),8-(65)]
    85      11.358861      11.358861      11.358861    6[6-(6,6),8-(65),8-(65)]
    86      10.508532      10.508532      10.508532    6[6-(6,6),7-(1,6),8-(0)]
    87      10.764173      10.764173      10.764173    6[6-(1,6),6-(1,6),6-(7,8)]
    88      10.874081      10.874081      10.874081    6[1-(0),6-(1,7),6-(6,6)]
    89      11.061483      11.061483      11.061483    6[1-(0),6-(1,6),7-(6,27)]
    90      11.061798      11.061798      11.061798    6[1-(0),6-(1,6),7-(6,27)]
    91      10.839075      10.839075      10.839075    6[1-(0),6-(1,7),6-(6,6)]
    92       6.633825       6.633825       6.633825    7[1-(0),6-(6,6),6-(6,8)]
    93       5.810103       5.810103       5.810103    7[6-(1,6),6-(1,6)]
    94      12.353128      12.353128      12.353128    7[1-(0),6-(6,6),6-(6,8)]
    95       2.294904       2.294904       2.294904    7[6-(1,6),6-(1,6),27-(7,8,8)]
    96       6.849716       6.849716       6.849716    7[1-(0),6-(6,6),6-(6,8)]
    97       7.673438       7.673438       7.673438    7[6-(1,6),6-(1,6)]
    98       1.130413       1.130413       1.130413    7[1-(0),6-(6,6),6-(6,8)]
    99      11.188637      11.188637      11.188637    7[6-(1,6),6-(1,6),27-(7,8,8)]
   100       3.506957       3.506957       3.506957    8[6-(6,8),27-(7,7,8)]
   101        4.63175        4.63175        4.63175    8[6-(6,8),65-(8,8,8,8,8,8)]
   102         4.3255         4.3255         4.3255    8[6-(6,8),65-(8,8,8,8,8,8)]
   103       3.564627       3.564627       3.564627    8[6-(6,8),65-(8,8,8,8,8,8)]
   104       5.871257       5.871257       5.871257    8[6-(6,7)]
   105       7.110012       7.110012       7.110012    8[6-(6,8),65-(8,8,8,8,8,8)]
   106       6.169179       6.169179       6.169179    8[6-(6,8),65-(8,8,8,8,8,8)]
   107       2.198258       2.198258       2.198258    8[6-(6,8),65-(8,8,8,8,8,8)]
   108       3.171662       3.171662       3.171662    8[6-(6,8),65-(8,8,8,8,8,8)]
   109       3.796443       3.796443       3.796443    8[6-(6,7)]
   110       9.976584       9.976584       9.976584    8[6-(6,8),27-(7,7,8)]
   111       8.851791       8.851791       8.851791    8[6-(6,8),65-(8,8,8,8,8,8)]
   112       9.158041       9.158041       9.158041    8[6-(6,8),65-(8,8,8,8,8,8)]
   113       9.918914       9.918914       9.918914    8[6-(6,8),65-(8,8,8,8,8,8)]
   114       7.612284       7.612284       7.612284    8[6-(6,7)]
   115       6.373529       6.373529       6.373529    8[6-(6,8),65-(8,8,8,8,8,8)]
   116       7.314362       7.314362       7.314362    8[6-(6,8),65-(8,8,8,8,8,8)]
   117      11.285283      11.285283      11.285283    8[6-(6,8),65-(8,8,8,8,8,8)]
   118      10.311879      10.311879      10.311879    8[6-(6,8),65-(8,8,8,8,8,8)]
   119       9.687098       9.687098       9.687098    8[6-(6,7)]
