# Supplementary material for: A collection of forcefield precursors for metal–organic frameworks
Source: RSC Adv. 2019 Nov 13;9(63):36492–507. doi: 10.1039/c9ra07327b (PMC9075174; doi:10.1039/c9ra07327b)
Supplement: RA-009-C9RA07327B-s2933 [file RA-009-C9RA07327B-s2933.txt]

YACHOB_clean

10.110800    0.000000    0.000000
0.712910    10.787469    0.000000
2.681893    2.417567    13.258022

     1       2.439309       2.439309       2.439309    66[8-(6),8-(6),8-(6),8-(6),8-(6),8-(6),8-(6)]
     2      11.066294      11.066294      11.066294    66[8-(6),8-(6),8-(6),8-(6),8-(6),8-(6),8-(6)]
     3       5.411855       5.411855       5.411855    27[7-(6,6),7-(6,6),8-(6),8-(6)]
     4       2.908704       2.908704       2.908704    1[6-(6,6)]
     5       3.166981       3.166981       3.166981    1[6-(6,6)]
     6       3.013307       3.013307       3.013307    1[6-(6,6)]
     7       3.880756       3.880756       3.880756    1[6-(6,6)]
     8       4.120624       4.120624       4.120624    1[6-(6,7)]
     9       3.725955       3.725955       3.725955    1[6-(6,7)]
    10       3.468393       3.468393       3.468393    1[6-(6,6)]
    11       9.495418       9.495418       9.495418    1[6-(6,6)]
    12        5.50146        5.50146        5.50146    1[6-(6,6)]
    13       7.483449       7.483449       7.483449    1[6-(6,6)]
    14       7.028387       7.028387       7.028387    1[6-(6,6)]
    15       7.438893       7.438893       7.438893    1[6-(6,7)]
    16       7.388852       7.388852       7.388852    1[6-(6,7)]
    17       7.086127       7.086127       7.086127    1[6-(6,6)]
    18       2.864774       2.864774       2.864774    1[7-(6,6)]
    19       8.027044       8.027044       8.027044    1[7-(6,6)]
    20      10.596899      10.596899      10.596899    1[6-(6,6)]
    21      10.338622      10.338622      10.338622    1[6-(6,6)]
    22      10.492296      10.492296      10.492296    1[6-(6,6)]
    23       9.624847       9.624847       9.624847    1[6-(6,6)]
    24       9.384979       9.384979       9.384979    1[6-(6,7)]
    25       9.779648       9.779648       9.779648    1[6-(6,7)]
    26       10.03721       10.03721       10.03721    1[6-(6,6)]
    27       4.010185       4.010185       4.010185    1[6-(6,6)]
    28       8.004143       8.004143       8.004143    1[6-(6,6)]
    29       6.022154       6.022154       6.022154    1[6-(6,6)]
    30       6.477216       6.477216       6.477216    1[6-(6,6)]
    31        6.06671        6.06671        6.06671    1[6-(6,7)]
    32       6.116751       6.116751       6.116751    1[6-(6,7)]
    33       6.419476       6.419476       6.419476    1[6-(6,6)]
    34      10.640829      10.640829      10.640829    1[7-(6,6)]
    35       5.478559       5.478559       5.478559    1[7-(6,6)]
    36       2.976031       2.976031       2.976031    6[6-(1,6),6-(1,6),6-(8,8)]
    37       2.977865       2.977865       2.977865    6[1-(0),6-(6,6),6-(6,7)]
    38       3.083316       3.083316       3.083316    6[6-(1,6),6-(1,6),7-(1,6)]
    39       3.116655       3.116655       3.116655    6[1-(0),6-(6,6),6-(6,7)]
    40       3.074962       3.074962       3.074962    6[6-(1,6),6-(1,6),6-(8,8)]
    41       3.020234       3.020234       3.020234    6[1-(0),6-(6,6),6-(6,6)]
    42       3.136442       3.136442       3.136442    6[6-(6,6),8-(66),8-(66)]
    43       3.023018       3.023018       3.023018    6[6-(6,6),8-(27),8-(66)]
    44       3.575019       3.575019       3.575019    6[6-(6,6),7-(1,6),8-(0)]
    45       3.654246       3.654246       3.654246    6[6-(1,6),6-(1,6),6-(7,8)]
    46       3.848857       3.848857       3.848857    6[1-(0),6-(1,7),6-(6,6)]
    47       3.993414       3.993414       3.993414    6[1-(0),6-(1,6),7-(6)]
    48       3.761134       3.761134       3.761134    6[1-(0),6-(1,6),7-(6)]
    49       3.604359       3.604359       3.604359    6[1-(0),6-(1,7),6-(6,6)]
    50       8.688887       8.688887       8.688887    6[6-(1,6),6-(1,6),6-(8,8)]
    51       8.688985       8.688985       8.688985    6[1-(0),6-(6,6),6-(6,7)]
    52       7.504233       7.504233       7.504233    6[6-(1,6),6-(1,6),7-(1,6)]
    53       6.304285       6.304285       6.304285    6[1-(0),6-(6,6),6-(6,7)]
    54       6.297389       6.297389       6.297389    6[6-(1,6),6-(1,6),6-(8,8)]
    55        7.48939        7.48939        7.48939    6[1-(0),6-(6,6),6-(6,6)]
    56      10.017069      10.017069      10.017069    6[6-(6,6),8-(66),8-(66)]
    57        4.96896        4.96896        4.96896    6[6-(6,6),8-(66),8-(66)]
    58        6.80869        6.80869        6.80869    6[6-(6,6),7-(1,6),8-(0)]
    59       7.048999       7.048999       7.048999    6[6-(1,6),6-(1,6),6-(7,8)]
    60       7.128901       7.128901       7.128901    6[1-(0),6-(1,7),6-(6,6)]
    61       7.360499       7.360499       7.360499    6[1-(0),6-(1,6),7-(6,27)]
    62       7.345433       7.345433       7.345433    6[1-(0),6-(1,6),7-(6,27)]
    63       7.148651       7.148651       7.148651    6[1-(0),6-(1,7),6-(6,6)]
    64      10.529572      10.529572      10.529572    6[6-(1,6),6-(1,6),6-(8,8)]
    65      10.527738      10.527738      10.527738    6[1-(0),6-(6,6),6-(6,7)]
    66      10.422287      10.422287      10.422287    6[6-(1,6),6-(1,6),7-(1,6)]
    67      10.388948      10.388948      10.388948    6[1-(0),6-(6,6),6-(6,7)]
    68      10.430641      10.430641      10.430641    6[6-(1,6),6-(1,6),6-(8,8)]
    69      10.485369      10.485369      10.485369    6[1-(0),6-(6,6),6-(6,6)]
    70      10.369161      10.369161      10.369161    6[6-(6,6),8-(66),8-(66)]
    71      10.482585      10.482585      10.482585    6[6-(6,6),8-(27),8-(66)]
    72       9.930584       9.930584       9.930584    6[6-(6,6),7-(1,6),8-(0)]
    73       9.851357       9.851357       9.851357    6[6-(1,6),6-(1,6),6-(7,8)]
    74       9.656746       9.656746       9.656746    6[1-(0),6-(1,7),6-(6,6)]
    75       9.512189       9.512189       9.512189    6[1-(0),6-(1,6),7-(6)]
    76       9.744469       9.744469       9.744469    6[1-(0),6-(1,6),7-(6)]
    77       9.901244       9.901244       9.901244    6[1-(0),6-(1,7),6-(6,6)]
    78       4.816716       4.816716       4.816716    6[6-(1,6),6-(1,6),6-(8,8)]
    79       4.816618       4.816618       4.816618    6[1-(0),6-(6,6),6-(6,7)]
    80        6.00137        6.00137        6.00137    6[6-(1,6),6-(1,6),7-(1,6)]
    81       7.201318       7.201318       7.201318    6[1-(0),6-(6,6),6-(6,7)]
    82       7.208214       7.208214       7.208214    6[6-(1,6),6-(1,6),6-(8,8)]
    83       6.016213       6.016213       6.016213    6[1-(0),6-(6,6),6-(6,6)]
    84       3.488534       3.488534       3.488534    6[6-(6,6),8-(66),8-(66)]
    85       8.536643       8.536643       8.536643    6[6-(6,6),8-(66),8-(66)]
    86       6.696913       6.696913       6.696913    6[6-(6,6),7-(1,6),8-(0)]
    87       6.456604       6.456604       6.456604    6[6-(1,6),6-(1,6),6-(7,8)]
    88       6.376702       6.376702       6.376702    6[1-(0),6-(1,7),6-(6,6)]
    89       6.145104       6.145104       6.145104    6[1-(0),6-(1,6),7-(6,27)]
    90        6.16017        6.16017        6.16017    6[1-(0),6-(1,6),7-(6,27)]
    91       6.356952       6.356952       6.356952    6[1-(0),6-(1,7),6-(6,6)]
    92       3.137039       3.137039       3.137039    7[1-(0),6-(6,6),6-(6,8)]
    93       3.959733       3.959733       3.959733    7[6-(1,6),6-(1,6)]
    94       7.530444       7.530444       7.530444    7[1-(0),6-(6,6),6-(6,8)]
    95       7.476598       7.476598       7.476598    7[6-(1,6),6-(1,6),27-(7,8,8)]
    96      10.368564      10.368564      10.368564    7[1-(0),6-(6,6),6-(6,8)]
    97        9.54587        9.54587        9.54587    7[6-(1,6),6-(1,6)]
    98       5.975159       5.975159       5.975159    7[1-(0),6-(6,6),6-(6,8)]
    99       6.029005       6.029005       6.029005    7[6-(1,6),6-(1,6),27-(7,8,8)]
   100       3.587783       3.587783       3.587783    8[6-(6,8),27-(7,7,8)]
   101       2.468789       2.468789       2.468789    8[6-(6,8),66-(8,8,8,8,8,8)]
   102       2.782299       2.782299       2.782299    8[6-(6,8),66-(8,8,8,8,8,8)]
   103       3.554299       3.554299       3.554299    8[6-(6,8),66-(8,8,8,8,8,8)]
   104       3.904664       3.904664       3.904664    8[6-(6,7)]
   105      10.113055      10.113055      10.113055    8[6-(6,8),66-(8,8,8,8,8,8)]
   106        0.93795        0.93795        0.93795    8[6-(6,8),66-(8,8,8,8,8,8)]
   107       4.890476       4.890476       4.890476    8[6-(6,8),66-(8,8,8,8,8,8)]
   108       3.922301       3.922301       3.922301    8[6-(6,8),66-(8,8,8,8,8,8)]
   109       5.966999       5.966999       5.966999    8[6-(6,7)]
   110        9.91782        9.91782        9.91782    8[6-(6,8),27-(7,7,8)]
   111      11.036814      11.036814      11.036814    8[6-(6,8),66-(8,8,8,8,8,8)]
   112      10.723304      10.723304      10.723304    8[6-(6,8),66-(8,8,8,8,8,8)]
   113       9.951304       9.951304       9.951304    8[6-(6,8),66-(8,8,8,8,8,8)]
   114       9.600939       9.600939       9.600939    8[6-(6,7)]
   115       3.392548       3.392548       3.392548    8[6-(6,8),66-(8,8,8,8,8,8)]
   116       2.456853       2.456853       2.456853    8[6-(6,8),66-(8,8,8,8,8,8)]
   117       8.615127       8.615127       8.615127    8[6-(6,8),66-(8,8,8,8,8,8)]
   118       9.583302       9.583302       9.583302    8[6-(6,8),66-(8,8,8,8,8,8)]
   119       7.538604       7.538604       7.538604    8[6-(6,7)]
