# Supplementary material for: A collection of forcefield precursors for metal–organic frameworks
Source: RSC Adv. 2019 Nov 13;9(63):36492–507. doi: 10.1039/c9ra07327b (PMC9075174; doi:10.1039/c9ra07327b)
Supplement: RA-009-C9RA07327B-s2934 [file RA-009-C9RA07327B-s2934.txt]

YACHUH_clean

10.068100    0.000000    0.000000
0.643261    10.726129    0.000000
2.659612    2.422787    13.226740

     1       5.925423       5.925423       5.925423    70[8-(6),8-(6),8-(6),8-(6),8-(6),8-(6),8-(6)]
     2        7.44555        7.44555        7.44555    70[8-(6),8-(6),8-(6),8-(6),8-(6),8-(6),8-(6)]
     3        0.32163        0.32163        0.32163    27[7-(6,6),7-(6,6),8-(6),8-(6)]
     4       5.369851       5.369851       5.369851    1[6-(6,6)]
     5        5.23721        5.23721        5.23721    1[6-(6,6)]
     6       5.474435       5.474435       5.474435    1[6-(6,6)]
     7       4.514346       4.514346       4.514346    1[6-(6,6)]
     8       4.262119       4.262119       4.262119    1[6-(6,7)]
     9       4.625951       4.625951       4.625951    1[6-(6,7)]
    10        4.91305        4.91305        4.91305    1[6-(6,6)]
    11      10.953678      10.953678      10.953678    1[6-(6,6)]
    12       8.961505       8.961505       8.961505    1[6-(6,6)]
    13       2.900415       2.900415       2.900415    1[6-(6,6)]
    14       1.364794       1.364794       1.364794    1[6-(6,6)]
    15         1.0036         1.0036         1.0036    1[6-(6,7)]
    16       1.010667       1.010667       1.010667    1[6-(6,7)]
    17       1.283862       1.283862       1.283862    1[6-(6,6)]
    18       5.526891       5.526891       5.526891    1[7-(6,6)]
    19      10.426743      10.426743      10.426743    1[7-(6,6)]
    20       8.001122       8.001122       8.001122    1[6-(6,6)]
    21       8.133763       8.133763       8.133763    1[6-(6,6)]
    22       7.896538       7.896538       7.896538    1[6-(6,6)]
    23       8.856627       8.856627       8.856627    1[6-(6,6)]
    24       9.108854       9.108854       9.108854    1[6-(6,7)]
    25       8.745022       8.745022       8.745022    1[6-(6,7)]
    26       8.457923       8.457923       8.457923    1[6-(6,6)]
    27       2.417295       2.417295       2.417295    1[6-(6,6)]
    28       4.409468       4.409468       4.409468    1[6-(6,6)]
    29      10.470558      10.470558      10.470558    1[6-(6,6)]
    30      12.006179      12.006179      12.006179    1[6-(6,6)]
    31      12.367373      12.367373      12.367373    1[6-(6,7)]
    32      12.360306      12.360306      12.360306    1[6-(6,7)]
    33      12.087111      12.087111      12.087111    1[6-(6,6)]
    34       7.844082       7.844082       7.844082    1[7-(6,6)]
    35        2.94423        2.94423        2.94423    1[7-(6,6)]
    36       5.416386       5.416386       5.416386    6[6-(1,6),6-(1,6),6-(8,8)]
    37       5.369505       5.369505       5.369505    6[1-(0),6-(6,6),6-(6,6)]
    38       5.322401       5.322401       5.322401    6[6-(1,6),6-(1,6),6-(8,8)]
    39       5.278513       5.278513       5.278513    6[1-(0),6-(6,6),6-(6,7)]
    40       5.295978       5.295978       5.295978    6[6-(1,6),6-(1,6),7-(1,6)]
    41       5.406139       5.406139       5.406139    6[1-(0),6-(6,6),6-(6,7)]
    42       5.260282       5.260282       5.260282    6[6-(6,6),8-(70),8-(70)]
    43       5.366119       5.366119       5.366119    6[6-(6,6),8-(27),8-(70)]
    44       4.781045       4.781045       4.781045    6[6-(6,6),7-(1,6),8-(0)]
    45       4.730366       4.730366       4.730366    6[6-(1,6),6-(1,6),6-(7,8)]
    46       4.540975       4.540975       4.540975    6[1-(0),6-(1,7),6-(6,6)]
    47       4.393627       4.393627       4.393627    6[1-(0),6-(1,6),7-(6)]
    48       4.609458       4.609458       4.609458    6[1-(0),6-(1,6),7-(6)]
    49       4.775467       4.775467       4.775467    6[1-(0),6-(1,7),6-(6,6)]
    50       3.429375       3.429375       3.429375    6[6-(6,6),8-(70),8-(70)]
    51      12.153493      12.153493      12.153493    6[6-(1,6),6-(1,6),6-(8,8)]
    52      10.951915      10.951915      10.951915    6[1-(0),6-(6,6),6-(6,6)]
    53       9.772549       9.772549       9.772549    6[6-(1,6),6-(1,6),6-(8,8)]
    54       9.765998       9.765998       9.765998    6[1-(0),6-(6,6),6-(6,7)]
    55      10.947047      10.947047      10.947047    6[6-(1,6),6-(1,6),7-(1,6)]
    56       2.093855       2.093855       2.093855    6[1-(0),6-(6,6),6-(6,7)]
    57       8.435306       8.435306       8.435306    6[6-(6,6),8-(70),8-(70)]
    58        1.59956        1.59956        1.59956    6[6-(6,6),7-(1,6),8-(0)]
    59       1.339044       1.339044       1.339044    6[6-(1,6),6-(1,6),6-(7,8)]
    60       1.269976       1.269976       1.269976    6[1-(0),6-(1,7),6-(6,6)]
    61       1.058789       1.058789       1.058789    6[1-(0),6-(1,6),7-(6,27)]
    62       1.050876       1.050876       1.050876    6[1-(0),6-(1,6),7-(6,27)]
    63       1.232519       1.232519       1.232519    6[1-(0),6-(1,7),6-(6,6)]
    64       7.954587       7.954587       7.954587    6[6-(1,6),6-(1,6),6-(8,8)]
    65       8.001468       8.001468       8.001468    6[1-(0),6-(6,6),6-(6,6)]
    66       8.048572       8.048572       8.048572    6[6-(1,6),6-(1,6),6-(8,8)]
    67        8.09246        8.09246        8.09246    6[1-(0),6-(6,6),6-(6,7)]
    68       8.074995       8.074995       8.074995    6[6-(1,6),6-(1,6),7-(1,6)]
    69       7.964834       7.964834       7.964834    6[1-(0),6-(6,6),6-(6,7)]
    70       8.110691       8.110691       8.110691    6[6-(6,6),8-(70),8-(70)]
    71       8.004854       8.004854       8.004854    6[6-(6,6),8-(27),8-(70)]
    72       8.589928       8.589928       8.589928    6[6-(6,6),7-(1,6),8-(0)]
    73       8.640607       8.640607       8.640607    6[6-(1,6),6-(1,6),6-(7,8)]
    74       8.829998       8.829998       8.829998    6[1-(0),6-(1,7),6-(6,6)]
    75       8.977346       8.977346       8.977346    6[1-(0),6-(1,6),7-(6)]
    76       8.761515       8.761515       8.761515    6[1-(0),6-(1,6),7-(6)]
    77       8.595506       8.595506       8.595506    6[1-(0),6-(1,7),6-(6,6)]
    78       9.941598       9.941598       9.941598    6[6-(6,6),8-(70),8-(70)]
    79        1.21748        1.21748        1.21748    6[6-(1,6),6-(1,6),6-(8,8)]
    80       2.419058       2.419058       2.419058    6[1-(0),6-(6,6),6-(6,6)]
    81       3.598424       3.598424       3.598424    6[6-(1,6),6-(1,6),6-(8,8)]
    82       3.604975       3.604975       3.604975    6[1-(0),6-(6,6),6-(6,7)]
    83       2.423926       2.423926       2.423926    6[6-(1,6),6-(1,6),7-(1,6)]
    84       1.209018       1.209018       1.209018    6[1-(0),6-(6,6),6-(6,7)]
    85       4.935667       4.935667       4.935667    6[6-(6,6),8-(70),8-(70)]
    86      11.771413      11.771413      11.771413    6[6-(6,6),7-(1,6),8-(0)]
    87      12.031929      12.031929      12.031929    6[6-(1,6),6-(1,6),6-(7,8)]
    88      12.100997      12.100997      12.100997    6[1-(0),6-(1,7),6-(6,6)]
    89      12.312184      12.312184      12.312184    6[1-(0),6-(1,6),7-(6,27)]
    90      12.320097      12.320097      12.320097    6[1-(0),6-(1,6),7-(6,27)]
    91      12.138454      12.138454      12.138454    6[1-(0),6-(1,7),6-(6,6)]
    92       5.243352       5.243352       5.243352    7[1-(0),6-(6,6),6-(6,8)]
    93       4.429382       4.429382       4.429382    7[6-(1,6),6-(1,6)]
    94      10.923086      10.923086      10.923086    7[1-(0),6-(6,6),6-(6,8)]
    95       0.928514       0.928514       0.928514    7[6-(1,6),6-(1,6),27-(7,8,8)]
    96       8.127621       8.127621       8.127621    7[1-(0),6-(6,6),6-(6,8)]
    97       8.941591       8.941591       8.941591    7[6-(1,6),6-(1,6)]
    98       2.447887       2.447887       2.447887    7[1-(0),6-(6,6),6-(6,8)]
    99      12.442459      12.442459      12.442459    7[6-(1,6),6-(1,6),27-(7,8,8)]
   100       4.796764       4.796764       4.796764    8[6-(6,8),27-(7,7,8)]
   101       5.936601       5.936601       5.936601    8[6-(6,8),70-(8,8,8,8,8,8)]
   102       4.864364       4.864364       4.864364    8[6-(6,8),70-(8,8,8,8,8,8)]
   103       5.624902       5.624902       5.624902    8[6-(6,8),70-(8,8,8,8,8,8)]
   104       4.469656       4.469656       4.469656    8[6-(6,7)]
   105       4.459068       4.459068       4.459068    8[6-(6,8),70-(8,8,8,8,8,8)]
   106       3.509431       3.509431       3.509431    8[6-(6,8),70-(8,8,8,8,8,8)]
   107        8.33788        8.33788        8.33788    8[6-(6,8),70-(8,8,8,8,8,8)]
   108       7.402646       7.402646       7.402646    8[6-(6,8),70-(8,8,8,8,8,8)]
   109       2.439919       2.439919       2.439919    8[6-(6,7)]
   110       8.574209       8.574209       8.574209    8[6-(6,8),27-(7,7,8)]
   111       7.434372       7.434372       7.434372    8[6-(6,8),70-(8,8,8,8,8,8)]
   112       8.506609       8.506609       8.506609    8[6-(6,8),70-(8,8,8,8,8,8)]
   113       7.746071       7.746071       7.746071    8[6-(6,8),70-(8,8,8,8,8,8)]
   114       8.901317       8.901317       8.901317    8[6-(6,7)]
   115       8.911905       8.911905       8.911905    8[6-(6,8),70-(8,8,8,8,8,8)]
   116       9.861542       9.861542       9.861542    8[6-(6,8),70-(8,8,8,8,8,8)]
   117       5.033093       5.033093       5.033093    8[6-(6,8),70-(8,8,8,8,8,8)]
   118       5.968327       5.968327       5.968327    8[6-(6,8),70-(8,8,8,8,8,8)]
   119      10.931054      10.931054      10.931054    8[6-(6,7)]
