# Supplementary material for: A collection of forcefield precursors for metal–organic frameworks
Source: RSC Adv. 2019 Nov 13;9(63):36492–507. doi: 10.1039/c9ra07327b (PMC9075174; doi:10.1039/c9ra07327b)
Supplement: RA-009-C9RA07327B-s2935 [file RA-009-C9RA07327B-s2935.txt]

YADMIB_clean

10.081600    0.000000    0.000000
0.685611    10.762584    0.000000
2.673966    2.414054    13.250626

     1       2.430539       2.430539       2.430539    68[8-(6),8-(6),8-(6),8-(6),8-(6),8-(6),8-(6)]
     2      11.010638      11.010638      11.010638    68[8-(6),8-(6),8-(6),8-(6),8-(6),8-(6),8-(6)]
     3       5.383606       5.383606       5.383606    27[7-(6,6),7-(6,6),8-(6),8-(6)]
     4       2.880143       2.880143       2.880143    1[6-(6,6)]
     5       3.150508       3.150508       3.150508    1[6-(6,6)]
     6       3.006559       3.006559       3.006559    1[6-(6,6)]
     7       3.833468       3.833468       3.833468    1[6-(6,6)]
     8       4.092419       4.092419       4.092419    1[6-(6,7)]
     9       3.704064       3.704064       3.704064    1[6-(6,7)]
    10       3.451709       3.451709       3.451709    1[6-(6,6)]
    11        9.45742        9.45742        9.45742    1[6-(6,6)]
    12       5.472363       5.472363       5.472363    1[6-(6,6)]
    13       7.455582       7.455582       7.455582    1[6-(6,6)]
    14       7.003047       7.003047       7.003047    1[6-(6,6)]
    15       7.375289       7.375289       7.375289    1[6-(6,7)]
    16       7.341506       7.341506       7.341506    1[6-(6,7)]
    17        7.08573        7.08573        7.08573    1[6-(6,6)]
    18       2.836666       2.836666       2.836666    1[7-(6,6)]
    19       7.981178       7.981178       7.981178    1[7-(6,6)]
    20      10.561034      10.561034      10.561034    1[6-(6,6)]
    21      10.290669      10.290669      10.290669    1[6-(6,6)]
    22      10.434618      10.434618      10.434618    1[6-(6,6)]
    23       9.607709       9.607709       9.607709    1[6-(6,6)]
    24       9.348758       9.348758       9.348758    1[6-(6,7)]
    25       9.737113       9.737113       9.737113    1[6-(6,7)]
    26       9.989468       9.989468       9.989468    1[6-(6,6)]
    27       3.983757       3.983757       3.983757    1[6-(6,6)]
    28       7.968814       7.968814       7.968814    1[6-(6,6)]
    29       5.985595       5.985595       5.985595    1[6-(6,6)]
    30        6.43813        6.43813        6.43813    1[6-(6,6)]
    31       6.065888       6.065888       6.065888    1[6-(6,7)]
    32       6.099671       6.099671       6.099671    1[6-(6,7)]
    33       6.355447       6.355447       6.355447    1[6-(6,6)]
    34      10.604511      10.604511      10.604511    1[7-(6,6)]
    35       5.459999       5.459999       5.459999    1[7-(6,6)]
    36       2.959283       2.959283       2.959283    6[6-(1,6),6-(1,6),6-(8,8)]
    37        2.95706        2.95706        2.95706    6[1-(0),6-(6,6),6-(6,7)]
    38       3.070499       3.070499       3.070499    6[6-(1,6),6-(1,6),7-(1,6)]
    39       3.098165       3.098165       3.098165    6[1-(0),6-(6,6),6-(6,7)]
    40       3.046565       3.046565       3.046565    6[6-(1,6),6-(1,6),6-(8,8)]
    41       3.004664       3.004664       3.004664    6[1-(0),6-(6,6),6-(6,6)]
    42       3.107594       3.107594       3.107594    6[6-(6,6),8-(68),8-(68)]
    43       3.000228       3.000228       3.000228    6[6-(6,6),8-(27),8-(68)]
    44       3.554613       3.554613       3.554613    6[6-(6,6),7-(1,6),8-(0)]
    45       3.626339       3.626339       3.626339    6[6-(1,6),6-(1,6),6-(7,8)]
    46       3.813001       3.813001       3.813001    6[1-(0),6-(1,7),6-(6,6)]
    47       3.966749       3.966749       3.966749    6[1-(0),6-(1,6),7-(6)]
    48       3.741362       3.741362       3.741362    6[1-(0),6-(1,6),7-(6)]
    49       3.584477       3.584477       3.584477    6[1-(0),6-(1,7),6-(6,6)]
    50       8.664831       8.664831       8.664831    6[6-(1,6),6-(1,6),6-(8,8)]
    51       8.654794       8.654794       8.654794    6[1-(0),6-(6,6),6-(6,7)]
    52       7.484591       7.484591       7.484591    6[6-(1,6),6-(1,6),7-(1,6)]
    53       6.275797       6.275797       6.275797    6[1-(0),6-(6,6),6-(6,7)]
    54       6.270429       6.270429       6.270429    6[6-(1,6),6-(1,6),6-(8,8)]
    55       7.463218       7.463218       7.463218    6[1-(0),6-(6,6),6-(6,6)]
    56       9.990182       9.990182       9.990182    6[6-(6,6),8-(68),8-(68)]
    57       4.935417       4.935417       4.935417    6[6-(6,6),8-(68),8-(68)]
    58       6.761728       6.761728       6.761728    6[6-(6,6),7-(1,6),8-(0)]
    59       7.021709       7.021709       7.021709    6[6-(1,6),6-(1,6),6-(7,8)]
    60       7.097315       7.097315       7.097315    6[1-(0),6-(1,7),6-(6,6)]
    61       7.314686       7.314686       7.314686    6[1-(0),6-(1,6),7-(6,27)]
    62        7.31061        7.31061        7.31061    6[1-(0),6-(1,6),7-(6,27)]
    63       7.131513       7.131513       7.131513    6[1-(0),6-(1,7),6-(6,6)]
    64      10.481894      10.481894      10.481894    6[6-(1,6),6-(1,6),6-(8,8)]
    65      10.484117      10.484117      10.484117    6[1-(0),6-(6,6),6-(6,7)]
    66      10.370678      10.370678      10.370678    6[6-(1,6),6-(1,6),7-(1,6)]
    67      10.343012      10.343012      10.343012    6[1-(0),6-(6,6),6-(6,7)]
    68      10.394612      10.394612      10.394612    6[6-(1,6),6-(1,6),6-(8,8)]
    69      10.436513      10.436513      10.436513    6[1-(0),6-(6,6),6-(6,6)]
    70      10.333583      10.333583      10.333583    6[6-(6,6),8-(68),8-(68)]
    71      10.440949      10.440949      10.440949    6[6-(6,6),8-(27),8-(68)]
    72       9.886564       9.886564       9.886564    6[6-(6,6),7-(1,6),8-(0)]
    73       9.814838       9.814838       9.814838    6[6-(1,6),6-(1,6),6-(7,8)]
    74       9.628176       9.628176       9.628176    6[1-(0),6-(1,7),6-(6,6)]
    75       9.474428       9.474428       9.474428    6[1-(0),6-(1,6),7-(6)]
    76       9.699815       9.699815       9.699815    6[1-(0),6-(1,6),7-(6)]
    77         9.8567         9.8567         9.8567    6[1-(0),6-(1,7),6-(6,6)]
    78       4.776346       4.776346       4.776346    6[6-(1,6),6-(1,6),6-(8,8)]
    79       4.786383       4.786383       4.786383    6[1-(0),6-(6,6),6-(6,7)]
    80       5.956586       5.956586       5.956586    6[6-(1,6),6-(1,6),7-(1,6)]
    81        7.16538        7.16538        7.16538    6[1-(0),6-(6,6),6-(6,7)]
    82       7.170748       7.170748       7.170748    6[6-(1,6),6-(1,6),6-(8,8)]
    83       5.977959       5.977959       5.977959    6[1-(0),6-(6,6),6-(6,6)]
    84       3.450995       3.450995       3.450995    6[6-(6,6),8-(68),8-(68)]
    85        8.50576        8.50576        8.50576    6[6-(6,6),8-(68),8-(68)]
    86       6.679449       6.679449       6.679449    6[6-(6,6),7-(1,6),8-(0)]
    87       6.419468       6.419468       6.419468    6[6-(1,6),6-(1,6),6-(7,8)]
    88       6.343862       6.343862       6.343862    6[1-(0),6-(1,7),6-(6,6)]
    89       6.126491       6.126491       6.126491    6[1-(0),6-(1,6),7-(6,27)]
    90       6.130567       6.130567       6.130567    6[1-(0),6-(1,6),7-(6,27)]
    91       6.309664       6.309664       6.309664    6[1-(0),6-(1,7),6-(6,6)]
    92       3.113396       3.113396       3.113396    7[1-(0),6-(6,6),6-(6,8)]
    93       3.946825       3.946825       3.946825    7[6-(1,6),6-(1,6)]
    94       7.497905       7.497905       7.497905    7[1-(0),6-(6,6),6-(6,8)]
    95       7.441397       7.441397       7.441397    7[6-(1,6),6-(1,6),27-(7,8,8)]
    96      10.327781      10.327781      10.327781    7[1-(0),6-(6,6),6-(6,8)]
    97       9.494352       9.494352       9.494352    7[6-(1,6),6-(1,6)]
    98       5.943272       5.943272       5.943272    7[1-(0),6-(6,6),6-(6,8)]
    99        5.99978        5.99978        5.99978    7[6-(1,6),6-(1,6),27-(7,8,8)]
   100       3.556668       3.556668       3.556668    8[6-(6,8),27-(7,7,8)]
   101       2.448451       2.448451       2.448451    8[6-(6,8),68-(8,8,8,8,8,8)]
   102       2.748816       2.748816       2.748816    8[6-(6,8),68-(8,8,8,8,8,8)]
   103       3.524734       3.524734       3.524734    8[6-(6,8),68-(8,8,8,8,8,8)]
   104       3.885547       3.885547       3.885547    8[6-(6,7)]
   105      10.089469      10.089469      10.089469    8[6-(6,8),68-(8,8,8,8,8,8)]
   106       0.938912       0.938912       0.938912    8[6-(6,8),68-(8,8,8,8,8,8)]
   107       4.850487       4.850487       4.850487    8[6-(6,8),68-(8,8,8,8,8,8)]
   108       3.894114       3.894114       3.894114    8[6-(6,8),68-(8,8,8,8,8,8)]
   109       5.948592       5.948592       5.948592    8[6-(6,7)]
   110       9.884509       9.884509       9.884509    8[6-(6,8),27-(7,7,8)]
   111      10.992726      10.992726      10.992726    8[6-(6,8),68-(8,8,8,8,8,8)]
   112      10.692361      10.692361      10.692361    8[6-(6,8),68-(8,8,8,8,8,8)]
   113       9.916443       9.916443       9.916443    8[6-(6,8),68-(8,8,8,8,8,8)]
   114        9.55563        9.55563        9.55563    8[6-(6,7)]
   115       3.351708       3.351708       3.351708    8[6-(6,8),68-(8,8,8,8,8,8)]
   116       2.420665       2.420665       2.420665    8[6-(6,8),68-(8,8,8,8,8,8)]
   117        8.59069        8.59069        8.59069    8[6-(6,8),68-(8,8,8,8,8,8)]
   118       9.547063       9.547063       9.547063    8[6-(6,8),68-(8,8,8,8,8,8)]
   119       7.492585       7.492585       7.492585    8[6-(6,7)]
