# Supplementary material for: A collection of forcefield precursors for metal–organic frameworks
Source: RSC Adv. 2019 Nov 13;9(63):36492–507. doi: 10.1039/c9ra07327b (PMC9075174; doi:10.1039/c9ra07327b)
Supplement: RA-009-C9RA07327B-s2936 [file RA-009-C9RA07327B-s2936.txt]

YAFDAM_clean

10.059700    0.000000    0.000000
0.643598    10.763175    0.000000
2.665845    2.431109    13.243444

     1       5.927977       5.927977       5.927977    67[8-(6),8-(6),8-(6),8-(6),8-(6),8-(6),8-(6)]
     2       7.441166       7.441166       7.441166    67[8-(6),8-(6),8-(6),8-(6),8-(6),8-(6),8-(6)]
     3       0.321799       0.321799       0.321799    27[7-(6,6),7-(6,6),8-(6),8-(6)]
     4       5.370289       5.370289       5.370289    1[6-(6,6)]
     5       5.236106       5.236106       5.236106    1[6-(6,6)]
     6       5.478913       5.478913       5.478913    1[6-(6,6)]
     7        4.49899        4.49899        4.49899    1[6-(6,6)]
     8       4.273759       4.273759       4.273759    1[6-(6,7)]
     9       4.627401       4.627401       4.627401    1[6-(6,7)]
    10       4.909206       4.909206       4.909206    1[6-(6,6)]
    11      10.954336      10.954336      10.954336    1[6-(6,6)]
    12       8.955717       8.955717       8.955717    1[6-(6,6)]
    13       2.909517       2.909517       2.909517    1[6-(6,6)]
    14       1.375565       1.375565       1.375565    1[6-(6,6)]
    15        1.00271        1.00271        1.00271    1[6-(6,7)]
    16       1.015648       1.015648       1.015648    1[6-(6,7)]
    17       1.280303       1.280303       1.280303    1[6-(6,6)]
    18       5.523082       5.523082       5.523082    1[7-(6,6)]
    19      10.427207      10.427207      10.427207    1[7-(6,6)]
    20       7.998854       7.998854       7.998854    1[6-(6,6)]
    21       8.133037       8.133037       8.133037    1[6-(6,6)]
    22        7.89023        7.89023        7.89023    1[6-(6,6)]
    23       8.870153       8.870153       8.870153    1[6-(6,6)]
    24       9.095384       9.095384       9.095384    1[6-(6,7)]
    25       8.741742       8.741742       8.741742    1[6-(6,7)]
    26       8.459937       8.459937       8.459937    1[6-(6,6)]
    27       2.414807       2.414807       2.414807    1[6-(6,6)]
    28       4.413426       4.413426       4.413426    1[6-(6,6)]
    29      10.459626      10.459626      10.459626    1[6-(6,6)]
    30      11.993578      11.993578      11.993578    1[6-(6,6)]
    31      12.366433      12.366433      12.366433    1[6-(6,7)]
    32      12.353495      12.353495      12.353495    1[6-(6,7)]
    33       12.08884       12.08884       12.08884    1[6-(6,6)]
    34       7.846061       7.846061       7.846061    1[7-(6,6)]
    35       2.941936       2.941936       2.941936    1[7-(6,6)]
    36       5.422129       5.422129       5.422129    6[6-(1,6),6-(1,6),6-(8,8)]
    37       5.372623       5.372623       5.372623    6[1-(0),6-(6,6),6-(6,6)]
    38       5.326587       5.326587       5.326587    6[6-(1,6),6-(1,6),6-(8,8)]
    39       5.280658       5.280658       5.280658    6[1-(0),6-(6,6),6-(6,7)]
    40       5.300058       5.300058       5.300058    6[6-(1,6),6-(1,6),7-(1,6)]
    41       5.411214       5.411214       5.411214    6[1-(0),6-(6,6),6-(6,7)]
    42       5.266766       5.266766       5.266766    6[6-(6,6),8-(67),8-(67)]
    43       5.370863       5.370863       5.370863    6[6-(6,6),8-(27),8-(67)]
    44       4.782306       4.782306       4.782306    6[6-(6,6),7-(1,6),8-(0)]
    45       4.735369       4.735369       4.735369    6[6-(1,6),6-(1,6),6-(7,8)]
    46       4.535667       4.535667       4.535667    6[1-(0),6-(1,7),6-(6,6)]
    47       4.397011       4.397011       4.397011    6[1-(0),6-(1,6),7-(6)]
    48       4.609392       4.609392       4.609392    6[1-(0),6-(1,6),7-(6)]
    49       4.774679       4.774679       4.774679    6[1-(0),6-(1,7),6-(6,6)]
    50       3.430013       3.430013       3.430013    6[6-(6,6),8-(67),8-(67)]
    51       12.15234       12.15234       12.15234    6[6-(1,6),6-(1,6),6-(8,8)]
    52      10.951185      10.951185      10.951185    6[1-(0),6-(6,6),6-(6,6)]
    53        9.76829        9.76829        9.76829    6[6-(1,6),6-(1,6),6-(8,8)]
    54       9.760624       9.760624       9.760624    6[1-(0),6-(6,6),6-(6,7)]
    55       10.94383       10.94383       10.94383    6[6-(1,6),6-(1,6),7-(1,6)]
    56       2.102718       2.102718       2.102718    6[1-(0),6-(6,6),6-(6,7)]
    57       8.435253       8.435253       8.435253    6[6-(6,6),8-(67),8-(67)]
    58       1.607013       1.607013       1.607013    6[6-(6,6),7-(1,6),8-(0)]
    59       1.340261       1.340261       1.340261    6[6-(1,6),6-(1,6),6-(7,8)]
    60       1.275148       1.275148       1.275148    6[1-(0),6-(1,7),6-(6,6)]
    61       1.059743       1.059743       1.059743    6[1-(0),6-(1,6),7-(6,27)]
    62       1.053405       1.053405       1.053405    6[1-(0),6-(1,6),7-(6,27)]
    63       1.232574       1.232574       1.232574    6[1-(0),6-(1,7),6-(6,6)]
    64       7.947014       7.947014       7.947014    6[6-(1,6),6-(1,6),6-(8,8)]
    65        7.99652        7.99652        7.99652    6[1-(0),6-(6,6),6-(6,6)]
    66       8.042556       8.042556       8.042556    6[6-(1,6),6-(1,6),6-(8,8)]
    67       8.088485       8.088485       8.088485    6[1-(0),6-(6,6),6-(6,7)]
    68       8.069085       8.069085       8.069085    6[6-(1,6),6-(1,6),7-(1,6)]
    69       7.957929       7.957929       7.957929    6[1-(0),6-(6,6),6-(6,7)]
    70       8.102377       8.102377       8.102377    6[6-(6,6),8-(67),8-(67)]
    71        7.99828        7.99828        7.99828    6[6-(6,6),8-(27),8-(67)]
    72       8.586837       8.586837       8.586837    6[6-(6,6),7-(1,6),8-(0)]
    73       8.633774       8.633774       8.633774    6[6-(1,6),6-(1,6),6-(7,8)]
    74       8.833476       8.833476       8.833476    6[1-(0),6-(1,7),6-(6,6)]
    75       8.972132       8.972132       8.972132    6[1-(0),6-(1,6),7-(6)]
    76       8.759751       8.759751       8.759751    6[1-(0),6-(1,6),7-(6)]
    77       8.594464       8.594464       8.594464    6[1-(0),6-(1,7),6-(6,6)]
    78        9.93913        9.93913        9.93913    6[6-(6,6),8-(67),8-(67)]
    79       1.216803       1.216803       1.216803    6[6-(1,6),6-(1,6),6-(8,8)]
    80       2.417958       2.417958       2.417958    6[1-(0),6-(6,6),6-(6,6)]
    81       3.600853       3.600853       3.600853    6[6-(1,6),6-(1,6),6-(8,8)]
    82       3.608519       3.608519       3.608519    6[1-(0),6-(6,6),6-(6,7)]
    83       2.425313       2.425313       2.425313    6[6-(1,6),6-(1,6),7-(1,6)]
    84       1.206725       1.206725       1.206725    6[1-(0),6-(6,6),6-(6,7)]
    85        4.93389        4.93389        4.93389    6[6-(6,6),8-(67),8-(67)]
    86       11.76213       11.76213       11.76213    6[6-(6,6),7-(1,6),8-(0)]
    87      12.028882      12.028882      12.028882    6[6-(1,6),6-(1,6),6-(7,8)]
    88      12.093995      12.093995      12.093995    6[1-(0),6-(1,7),6-(6,6)]
    89        12.3094        12.3094        12.3094    6[1-(0),6-(1,6),7-(6,27)]
    90      12.315738      12.315738      12.315738    6[1-(0),6-(1,6),7-(6,27)]
    91      12.136569      12.136569      12.136569    6[1-(0),6-(1,7),6-(6,6)]
    92       5.243654       5.243654       5.243654    7[1-(0),6-(6,6),6-(6,8)]
    93       4.428589       4.428589       4.428589    7[6-(1,6),6-(1,6)]
    94      10.918336      10.918336      10.918336    7[1-(0),6-(6,6),6-(6,8)]
    95       0.929575       0.929575       0.929575    7[6-(1,6),6-(1,6),27-(7,8,8)]
    96       8.125489       8.125489       8.125489    7[1-(0),6-(6,6),6-(6,8)]
    97       8.940554       8.940554       8.940554    7[6-(1,6),6-(1,6)]
    98       2.450807       2.450807       2.450807    7[1-(0),6-(6,6),6-(6,8)]
    99      12.439568      12.439568      12.439568    7[6-(1,6),6-(1,6),27-(7,8,8)]
   100       4.804375       4.804375       4.804375    8[6-(6,8),27-(7,7,8)]
   101       5.940565       5.940565       5.940565    8[6-(6,8),67-(8,8,8,8,8,8)]
   102        4.86738        4.86738        4.86738    8[6-(6,8),67-(8,8,8,8,8,8)]
   103       5.623648       5.623648       5.623648    8[6-(6,8),67-(8,8,8,8,8,8)]
   104       4.470679       4.470679       4.470679    8[6-(6,7)]
   105       4.462861       4.462861       4.462861    8[6-(6,8),67-(8,8,8,8,8,8)]
   106       3.512072       3.512072       3.512072    8[6-(6,8),67-(8,8,8,8,8,8)]
   107       8.340846       8.340846       8.340846    8[6-(6,8),67-(8,8,8,8,8,8)]
   108       7.397946       7.397946       7.397946    8[6-(6,8),67-(8,8,8,8,8,8)]
   109       2.443472       2.443472       2.443472    8[6-(6,7)]
   110       8.564768       8.564768       8.564768    8[6-(6,8),27-(7,7,8)]
   111       7.428578       7.428578       7.428578    8[6-(6,8),67-(8,8,8,8,8,8)]
   112       8.501763       8.501763       8.501763    8[6-(6,8),67-(8,8,8,8,8,8)]
   113       7.745495       7.745495       7.745495    8[6-(6,8),67-(8,8,8,8,8,8)]
   114       8.898464       8.898464       8.898464    8[6-(6,7)]
   115       8.906282       8.906282       8.906282    8[6-(6,8),67-(8,8,8,8,8,8)]
   116       9.857071       9.857071       9.857071    8[6-(6,8),67-(8,8,8,8,8,8)]
   117       5.028297       5.028297       5.028297    8[6-(6,8),67-(8,8,8,8,8,8)]
   118       5.971197       5.971197       5.971197    8[6-(6,8),67-(8,8,8,8,8,8)]
   119      10.925671      10.925671      10.925671    8[6-(6,7)]
