# Supplementary material for: A collection of forcefield precursors for metal–organic frameworks
Source: RSC Adv. 2019 Nov 13;9(63):36492–507. doi: 10.1039/c9ra07327b (PMC9075174; doi:10.1039/c9ra07327b)
Supplement: RA-009-C9RA07327B-s2937 [file RA-009-C9RA07327B-s2937.txt]

YAHPED_clean

11.248000    0.000000    0.000000
-3.547655    14.517822    0.000000
0.000000    0.000000    16.801000

     1       -2.91214       -2.91214       -2.91214    28[7-(6,6),7-(6,6),8-(6),8-(6),8-(6),8-(6)]
     2       8.838658       8.838658       8.838658    28[7-(6,6),7-(6,6),8-(6),8-(6),8-(6),8-(6)]
     3      10.612485      10.612485      10.612485    28[7-(6,6),7-(6,6),8-(6),8-(6),8-(6),8-(6)]
     4      -1.138313      -1.138313      -1.138313    28[7-(6,6),7-(6,6),8-(6),8-(6),8-(6),8-(6)]
     5        9.69394        9.69394        9.69394    1[8-(6)]
     6        6.03057        6.03057        6.03057    1[6-(6,7)]
     7       6.065276       6.065276       6.065276    1[6-(6,7)]
     8       3.728976       3.728976       3.728976    1[6-(6,6)]
     9        3.74052        3.74052        3.74052    1[6-(6,6)]
    10       1.715903       1.715903       1.715903    1[6-(6,6)]
    11       1.694454       1.694454       1.694454    1[6-(6,6)]
    12      -0.593598      -0.593598      -0.593598    1[6-(6,7)]
    13      -0.630318      -0.630318      -0.630318    1[6-(6,7)]
    14      -1.894618      -1.894618      -1.894618    1[6-(6,6)]
    15      -2.457738      -2.457738      -2.457738    1[6-(6,6)]
    16      -0.982362      -0.982362      -0.982362    1[6-(6,6)]
    17      -0.219767      -0.219767      -0.219767    1[8-(6)]
    18      -0.104052      -0.104052      -0.104052    1[6-(6,7)]
    19      -0.138758      -0.138758      -0.138758    1[6-(6,7)]
    20       2.197542       2.197542       2.197542    1[6-(6,6)]
    21       2.185997       2.185997       2.185997    1[6-(6,6)]
    22       4.210615       4.210615       4.210615    1[6-(6,6)]
    23       4.232063       4.232063       4.232063    1[6-(6,6)]
    24       6.520115       6.520115       6.520115    1[6-(6,7)]
    25       6.556835       6.556835       6.556835    1[6-(6,7)]
    26       7.821136       7.821136       7.821136    1[6-(6,6)]
    27      -2.863744      -2.863744      -2.863744    1[6-(6,6)]
    28      10.456534      10.456534      10.456534    1[6-(6,6)]
    29      -1.993595      -1.993595      -1.993595    1[8-(6)]
    30       1.669775       1.669775       1.669775    1[6-(6,7)]
    31       1.635069       1.635069       1.635069    1[6-(6,7)]
    32       3.971369       3.971369       3.971369    1[6-(6,6)]
    33       3.959825       3.959825       3.959825    1[6-(6,6)]
    34       5.984442       5.984442       5.984442    1[6-(6,6)]
    35       6.005891       6.005891       6.005891    1[6-(6,6)]
    36       8.293943       8.293943       8.293943    1[6-(6,7)]
    37       8.330663       8.330663       8.330663    1[6-(6,7)]
    38       9.594963       9.594963       9.594963    1[6-(6,6)]
    39      -1.089917      -1.089917      -1.089917    1[6-(6,6)]
    40       8.682707       8.682707       8.682707    1[6-(6,6)]
    41       7.920112       7.920112       7.920112    1[8-(6)]
    42       7.804397       7.804397       7.804397    1[6-(6,7)]
    43       7.839103       7.839103       7.839103    1[6-(6,7)]
    44       5.502803       5.502803       5.502803    1[6-(6,6)]
    45       5.514348       5.514348       5.514348    1[6-(6,6)]
    46        3.48973        3.48973        3.48973    1[6-(6,6)]
    47       3.468282       3.468282       3.468282    1[6-(6,6)]
    48        1.18023        1.18023        1.18023    1[6-(6,7)]
    49        1.14351        1.14351        1.14351    1[6-(6,7)]
    50      -0.120791      -0.120791      -0.120791    1[6-(6,6)]
    51      -0.683911      -0.683911      -0.683911    1[6-(6,6)]
    52      -2.756189      -2.756189      -2.756189    1[6-(6,6)]
    53       5.559405       5.559405       5.559405    6[1-(0),6-(1,6),7-(6,28)]
    54       5.583933       5.583933       5.583933    6[1-(0),6-(1,6),7-(6,28)]
    55       4.187295       4.187295       4.187295    6[1-(0),6-(1,7),6-(6,6)]
    56       4.192572       4.192572       4.192572    6[1-(0),6-(1,7),6-(6,6)]
    57       3.481058       3.481058       3.481058    6[6-(1,6),6-(1,6),6-(6,6)]
    58       1.983671       1.983671       1.983671    6[6-(1,6),6-(1,6),6-(6,6)]
    59       1.265807       1.265807       1.265807    6[1-(0),6-(1,7),6-(6,6)]
    60       1.251572       1.251572       1.251572    6[1-(0),6-(1,7),6-(6,6)]
    61      -0.125035      -0.125035      -0.125035    6[1-(0),6-(1,6),7-(6,28)]
    62      -0.149739      -0.149739      -0.149739    6[1-(0),6-(1,6),7-(6,28)]
    63      -1.746681      -1.746681      -1.746681    6[6-(6,6),8-(28),8-(28)]
    64      -2.193347      -2.193347      -2.193347    6[6-(1,6),6-(1,6),6-(8,8)]
    65      -1.839616      -1.839616      -1.839616    6[1-(0),6-(6,6),6-(6,6)]
    66      -2.177124      -2.177124      -2.177124    6[1-(0),6-(6,6),6-(6,6)]
    67      -1.402822      -1.402822      -1.402822    6[6-(1,6),6-(1,6),6-(8,8)]
    68      -1.747789      -1.747789      -1.747789    6[6-(1,6),6-(1,6),6-(8,8)]
    69      -1.323308      -1.323308      -1.323308    6[1-(0),6-(6,6),6-(6,6)]
    70      -0.999919      -0.999919      -0.999919    6[6-(6,6),8-(0),8-(1)]
    71      -2.579145      -2.579145      -2.579145    6[6-(6,6),8-(28),8-(28)]
    72       0.367113       0.367113       0.367113    6[1-(0),6-(1,6),7-(6,28)]
    73       0.342585       0.342585       0.342585    6[1-(0),6-(1,6),7-(6,28)]
    74       1.739223       1.739223       1.739223    6[1-(0),6-(1,7),6-(6,6)]
    75       1.733946       1.733946       1.733946    6[1-(0),6-(1,7),6-(6,6)]
    76        2.44546        2.44546        2.44546    6[6-(1,6),6-(1,6),6-(6,6)]
    77       3.942846       3.942846       3.942846    6[6-(1,6),6-(1,6),6-(6,6)]
    78       4.660711       4.660711       4.660711    6[1-(0),6-(1,7),6-(6,6)]
    79       4.674946       4.674946       4.674946    6[1-(0),6-(1,7),6-(6,6)]
    80       6.051552       6.051552       6.051552    6[1-(0),6-(1,6),7-(6,28)]
    81       6.076257       6.076257       6.076257    6[1-(0),6-(1,6),7-(6,28)]
    82       7.673198       7.673198       7.673198    6[6-(6,6),8-(28),8-(28)]
    83       8.119865       8.119865       8.119865    6[6-(1,6),6-(1,6),6-(8,8)]
    84       7.766133       7.766133       7.766133    6[1-(0),6-(6,6),6-(6,6)]
    85       8.103642       8.103642       8.103642    6[1-(0),6-(6,6),6-(6,6)]
    86      10.876995      10.876995      10.876995    6[6-(1,6),6-(1,6),6-(8,8)]
    87       7.674307       7.674307       7.674307    6[6-(1,6),6-(1,6),6-(8,8)]
    88      10.797481      10.797481      10.797481    6[1-(0),6-(6,6),6-(6,6)]
    89      10.474091      10.474091      10.474091    6[6-(6,6),8-(0),8-(1)]
    90      -2.742337      -2.742337      -2.742337    6[6-(6,6),8-(28),8-(28)]
    91        2.14094        2.14094        2.14094    6[1-(0),6-(1,6),7-(6,28)]
    92       2.116412       2.116412       2.116412    6[1-(0),6-(1,6),7-(6,28)]
    93        3.51305        3.51305        3.51305    6[1-(0),6-(1,7),6-(6,6)]
    94       3.507773       3.507773       3.507773    6[1-(0),6-(1,7),6-(6,6)]
    95       4.219287       4.219287       4.219287    6[6-(1,6),6-(1,6),6-(6,6)]
    96       5.716674       5.716674       5.716674    6[6-(1,6),6-(1,6),6-(6,6)]
    97       6.434538       6.434538       6.434538    6[1-(0),6-(1,7),6-(6,6)]
    98       6.448773       6.448773       6.448773    6[1-(0),6-(1,7),6-(6,6)]
    99        7.82538        7.82538        7.82538    6[1-(0),6-(1,6),7-(6,28)]
   100       7.850084       7.850084       7.850084    6[1-(0),6-(1,6),7-(6,28)]
   101       9.447026       9.447026       9.447026    6[6-(6,6),8-(28),8-(28)]
   102       9.893692       9.893692       9.893692    6[6-(1,6),6-(1,6),6-(8,8)]
   103       9.539961       9.539961       9.539961    6[1-(0),6-(6,6),6-(6,6)]
   104       9.877469       9.877469       9.877469    6[1-(0),6-(6,6),6-(6,6)]
   105       9.103167       9.103167       9.103167    6[6-(1,6),6-(1,6),6-(8,8)]
   106       9.448134       9.448134       9.448134    6[6-(1,6),6-(1,6),6-(8,8)]
   107       9.023653       9.023653       9.023653    6[1-(0),6-(6,6),6-(6,6)]
   108       8.700264       8.700264       8.700264    6[6-(6,6),8-(0),8-(1)]
   109       -0.96851       -0.96851       -0.96851    6[6-(6,6),8-(28),8-(28)]
   110       7.333232       7.333232       7.333232    6[1-(0),6-(1,6),7-(6,28)]
   111        7.35776        7.35776        7.35776    6[1-(0),6-(1,6),7-(6,28)]
   112       5.961122       5.961122       5.961122    6[1-(0),6-(1,7),6-(6,6)]
   113       5.966399       5.966399       5.966399    6[1-(0),6-(1,7),6-(6,6)]
   114       5.254885       5.254885       5.254885    6[6-(1,6),6-(1,6),6-(6,6)]
   115       3.757499       3.757499       3.757499    6[6-(1,6),6-(1,6),6-(6,6)]
   116       3.039634       3.039634       3.039634    6[1-(0),6-(1,7),6-(6,6)]
   117       3.025399       3.025399       3.025399    6[1-(0),6-(1,7),6-(6,6)]
   118       1.648793       1.648793       1.648793    6[1-(0),6-(1,6),7-(6,28)]
   119       1.624088       1.624088       1.624088    6[1-(0),6-(1,6),7-(6,28)]
   120       0.027147       0.027147       0.027147    6[6-(6,6),8-(28),8-(28)]
   121       -0.41952       -0.41952       -0.41952    6[6-(1,6),6-(1,6),6-(8,8)]
   122      -0.065788      -0.065788      -0.065788    6[1-(0),6-(6,6),6-(6,6)]
   123      -0.403297      -0.403297      -0.403297    6[1-(0),6-(6,6),6-(6,6)]
   124       -3.17665       -3.17665       -3.17665    6[6-(1,6),6-(1,6),6-(8,8)]
   125       0.026038       0.026038       0.026038    6[6-(1,6),6-(1,6),6-(8,8)]
   126      -3.097136      -3.097136      -3.097136    6[1-(0),6-(6,6),6-(6,6)]
   127      -2.773746      -2.773746      -2.773746    6[6-(6,6),8-(0),8-(1)]
   128      -0.805318      -0.805318      -0.805318    6[6-(6,6),8-(28),8-(28)]
   129       6.265191       6.265191       6.265191    7[6-(1,6),6-(1,6),28-(7,8,8,8,8)]
   130        -0.8395        -0.8395        -0.8395    7[6-(1,6),6-(1,6),28-(7,8,8,8,8)]
   131      -0.338673      -0.338673      -0.338673    7[6-(1,6),6-(1,6),28-(7,8,8,8,8)]
   132       6.766017       6.766017       6.766017    7[6-(1,6),6-(1,6),28-(7,8,8,8,8)]
   133       1.435154       1.435154       1.435154    7[6-(1,6),6-(1,6),28-(7,8,8,8,8)]
   134       8.539845       8.539845       8.539845    7[6-(1,6),6-(1,6),28-(7,8,8,8,8)]
   135       8.039018       8.039018       8.039018    7[6-(1,6),6-(1,6),28-(7,8,8,8,8)]
   136       0.934328       0.934328       0.934328    7[6-(1,6),6-(1,6),28-(7,8,8,8,8)]
   137      -2.743217      -2.743217      -2.743217    8[6-(6,8),28-(7,7,8,8,8)]
   138       8.540845       8.540845       8.540845    8[6-(6,8),28-(7,7,8,8,8)]
   139       8.868857       8.868857       8.868857    8[6-(6,8),28-(7,7,8,8,8)]
   140      -1.125129      -1.125129      -1.125129    8[6-(6,8),28-(7,7,8,8,8)]
   141      -0.199179      -0.199179      -0.199179    8[6-(6,8)]
   142       9.591105       9.591105       9.591105    8[1-(0),6-(6,8)]
   143       8.669735       8.669735       8.669735    8[6-(6,8),28-(7,7,8,8,8)]
   144      -2.614327      -2.614327      -2.614327    8[6-(6,8),28-(7,7,8,8,8)]
   145       -2.94234       -2.94234       -2.94234    8[6-(6,8),28-(7,7,8,8,8)]
   146      10.599301      10.599301      10.599301    8[6-(6,8),28-(7,7,8,8,8)]
   147       9.673352       9.673352       9.673352    8[6-(6,8)]
   148      -0.116932      -0.116932      -0.116932    8[1-(0),6-(6,8)]
   149      10.443562      10.443562      10.443562    8[6-(6,8),28-(7,7,8,8,8)]
   150        -0.8405        -0.8405        -0.8405    8[6-(6,8),28-(7,7,8,8,8)]
   151      -1.168512      -1.168512      -1.168512    8[6-(6,8),28-(7,7,8,8,8)]
   152       8.825474       8.825474       8.825474    8[6-(6,8),28-(7,7,8,8,8)]
   153       7.899524       7.899524       7.899524    8[6-(6,8)]
   154       -1.89076       -1.89076       -1.89076    8[1-(0),6-(6,8)]
   155       -0.96939       -0.96939       -0.96939    8[6-(6,8),28-(7,7,8,8,8)]
   156      10.314672      10.314672      10.314672    8[6-(6,8),28-(7,7,8,8,8)]
   157      10.642685      10.642685      10.642685    8[6-(6,8),28-(7,7,8,8,8)]
   158      -2.898956      -2.898956      -2.898956    8[6-(6,8),28-(7,7,8,8,8)]
   159      -1.973007      -1.973007      -1.973007    8[6-(6,8)]
   160       7.817277       7.817277       7.817277    8[1-(0),6-(6,8)]
