# Supplementary material for: A collection of forcefield precursors for metal–organic frameworks
Source: RSC Adv. 2019 Nov 13;9(63):36492–507. doi: 10.1039/c9ra07327b (PMC9075174; doi:10.1039/c9ra07327b)
Supplement: RA-009-C9RA07327B-s2938 [file RA-009-C9RA07327B-s2938.txt]

YANBAR_clean

10.011700    0.000000    0.000000
0.000000    11.345700    0.000000
0.000000    -0.354845    14.815751

     1       5.730397       5.730397       5.730397    27[8-(6,27),8-(6,27),8-(6,27),8-(6,27),8-(6,27),8-(6,27)]
     2       3.778115       3.778115       3.778115    27[8-(6),8-(6),8-(6,27),8-(6,27),8-(6,27),8-(6,27)]
     3       0.724547       0.724547       0.724547    27[8-(6,27),8-(6,27),8-(6,27),8-(6,27),8-(6,27),8-(6,27)]
     4       8.783965       8.783965       8.783965    27[8-(6),8-(6),8-(6,27),8-(6,27),8-(6,27),8-(6,27)]
     5       4.281303       4.281303       4.281303    27[8-(6,27),8-(6,27),8-(6,27),8-(6,27),8-(6,27),8-(6,27)]
     6       6.233585       6.233585       6.233585    27[8-(6),8-(6),8-(6,27),8-(6,27),8-(6,27),8-(6,27)]
     7       9.287153       9.287153       9.287153    27[8-(6,27),8-(6,27),8-(6,27),8-(6,27),8-(6,27),8-(6,27)]
     8       1.227735       1.227735       1.227735    27[8-(6),8-(6),8-(6,27),8-(6,27),8-(6,27),8-(6,27)]
     9        5.00585        5.00585        5.00585    27[8-(6),8-(6),8-(6),8-(6),8-(6,27),8-(6,27)]
    10            0.0            0.0            0.0    27[8-(6),8-(6),8-(6),8-(6),8-(6,27),8-(6,27)]
    11        5.00585        5.00585        5.00585    27[8-(6),8-(6),8-(6),8-(6),8-(6,27),8-(6,27)]
    12            0.0            0.0            0.0    27[8-(6),8-(6),8-(6),8-(6),8-(6,27),8-(6,27)]
    13       3.513106       3.513106       3.513106    1[6-(8,8)]
    14       4.482238       4.482238       4.482238    1[6-(8,8)]
    15       8.724195       8.724195       8.724195    1[6-(8,8)]
    16       2.795267       2.795267       2.795267    1[6-(8,8)]
    17       7.839161       7.839161       7.839161    1[6-(8,8)]
    18       7.260485       7.260485       7.260485    1[6-(8,8)]
    19       8.518956       8.518956       8.518956    1[6-(8,8)]
    20       9.488088       9.488088       9.488088    1[6-(8,8)]
    21       3.718345       3.718345       3.718345    1[6-(8,8)]
    22       7.801117       7.801117       7.801117    1[6-(8,8)]
    23       2.833311       2.833311       2.833311    1[6-(8,8)]
    24       2.254635       2.254635       2.254635    1[6-(8,8)]
    25       6.498594       6.498594       6.498594    1[6-(8,8)]
    26       5.529462       5.529462       5.529462    1[6-(8,8)]
    27       1.287505       1.287505       1.287505    1[6-(8,8)]
    28       7.216433       7.216433       7.216433    1[6-(8,8)]
    29       2.172539       2.172539       2.172539    1[6-(8,8)]
    30       2.751215       2.751215       2.751215    1[6-(8,8)]
    31       1.492744       1.492744       1.492744    1[6-(8,8)]
    32       0.523612       0.523612       0.523612    1[6-(8,8)]
    33       6.293355       6.293355       6.293355    1[6-(8,8)]
    34       2.210583       2.210583       2.210583    1[6-(8,8)]
    35       7.178389       7.178389       7.178389    1[6-(8,8)]
    36       7.757065       7.757065       7.757065    1[6-(8,8)]
    37       4.054739       4.054739       4.054739    6[1-(0),8-(27),8-(27,27)]
    38       4.726524       4.726524       4.726524    6[1-(0),8-(27),8-(27,27)]
    39       7.818137       7.818137       7.818137    6[1-(0),8-(27),8-(27,27)]
    40       3.492081       3.492081       3.492081    6[1-(0),8-(27),8-(27,27)]
    41       7.673968       7.673968       7.673968    6[1-(0),8-(27),8-(27,27)]
    42       6.581692       6.581692       6.581692    6[1-(0),8-(27),8-(27,27)]
    43       9.060588       9.060588       9.060588    6[1-(0),8-(27),8-(27,27)]
    44       9.732374       9.732374       9.732374    6[1-(0),8-(27),8-(27,27)]
    45       2.812287       2.812287       2.812287    6[1-(0),8-(27),8-(27,27)]
    46       8.497931       8.497931       8.497931    6[1-(0),8-(27),8-(27,27)]
    47       2.668118       2.668118       2.668118    6[1-(0),8-(27),8-(27,27)]
    48       1.575842       1.575842       1.575842    6[1-(0),8-(27),8-(27,27)]
    49       5.956961       5.956961       5.956961    6[1-(0),8-(27),8-(27,27)]
    50       5.285176       5.285176       5.285176    6[1-(0),8-(27),8-(27,27)]
    51       2.193563       2.193563       2.193563    6[1-(0),8-(27),8-(27,27)]
    52       6.519619       6.519619       6.519619    6[1-(0),8-(27),8-(27,27)]
    53       2.337732       2.337732       2.337732    6[1-(0),8-(27),8-(27,27)]
    54       3.430008       3.430008       3.430008    6[1-(0),8-(27),8-(27,27)]
    55       0.951111       0.951111       0.951111    6[1-(0),8-(27),8-(27,27)]
    56       0.279326       0.279326       0.279326    6[1-(0),8-(27),8-(27,27)]
    57       7.199413       7.199413       7.199413    6[1-(0),8-(27),8-(27,27)]
    58       1.513769       1.513769       1.513769    6[1-(0),8-(27),8-(27,27)]
    59       7.343582       7.343582       7.343582    6[1-(0),8-(27),8-(27,27)]
    60       8.435858       8.435858       8.435858    6[1-(0),8-(27),8-(27,27)]
    61        4.74054        4.74054        4.74054    8[6-(1,8),27-(8,8,8,8,8),27-(8,8,8,8,8)]
    62       4.037719       4.037719       4.037719    8[6-(1,8),27-(8,8,8,8,8)]
    63       4.906734       4.906734       4.906734    8[6-(1,8),27-(8,8,8,8,8)]
    64       4.838655       4.838655       4.838655    8[6-(1,8),27-(8,8,8,8,8),27-(8,8,8,8,8)]
    65        7.05925        7.05925        7.05925    8[6-(1,8),27-(8,8,8,8,8)]
    66       7.498763       7.498763       7.498763    8[6-(1,8),27-(8,8,8,8,8),27-(8,8,8,8,8)]
    67       3.727356       3.727356       3.727356    8[6-(1,8),27-(8,8,8,8,8)]
    68       4.104797       4.104797       4.104797    8[6-(1,8),27-(8,8,8,8,8),27-(8,8,8,8,8)]
    69       6.482576       6.482576       6.482576    8[6-(1,8),27-(8,8,8,8,8),27-(8,8,8,8,8)]
    70       8.648106       8.648106       8.648106    8[6-(1,8),27-(8,8,8,8,8)]
    71       6.892054       6.892054       6.892054    8[6-(1,8),27-(8,8,8,8,8),27-(8,8,8,8,8)]
    72       5.466388       5.466388       5.466388    8[6-(1,8),27-(8,8,8,8,8)]
    73        9.74639        9.74639        9.74639    8[6-(1,8),27-(8,8,8,8,8),27-(8,8,8,8,8)]
    74       9.043569       9.043569       9.043569    8[6-(1,8),27-(8,8,8,8,8)]
    75       9.912584       9.912584       9.912584    8[6-(1,8),27-(8,8,8,8,8)]
    76       9.844505       9.844505       9.844505    8[6-(1,8),27-(8,8,8,8,8),27-(8,8,8,8,8)]
    77         2.0534         2.0534         2.0534    8[6-(1,8),27-(8,8,8,8,8)]
    78       2.492913       2.492913       2.492913    8[6-(1,8),27-(8,8,8,8,8),27-(8,8,8,8,8)]
    79       8.733206       8.733206       8.733206    8[6-(1,8),27-(8,8,8,8,8)]
    80       9.110647       9.110647       9.110647    8[6-(1,8),27-(8,8,8,8,8),27-(8,8,8,8,8)]
    81       1.476726       1.476726       1.476726    8[6-(1,8),27-(8,8,8,8,8),27-(8,8,8,8,8)]
    82       3.642256       3.642256       3.642256    8[6-(1,8),27-(8,8,8,8,8)]
    83       1.886204       1.886204       1.886204    8[6-(1,8),27-(8,8,8,8,8),27-(8,8,8,8,8)]
    84       0.460538       0.460538       0.460538    8[6-(1,8),27-(8,8,8,8,8)]
    85        5.27116        5.27116        5.27116    8[6-(1,8),27-(8,8,8,8,8),27-(8,8,8,8,8)]
    86       5.973981       5.973981       5.973981    8[6-(1,8),27-(8,8,8,8,8)]
    87       5.104966       5.104966       5.104966    8[6-(1,8),27-(8,8,8,8,8)]
    88       5.173045       5.173045       5.173045    8[6-(1,8),27-(8,8,8,8,8),27-(8,8,8,8,8)]
    89        2.95245        2.95245        2.95245    8[6-(1,8),27-(8,8,8,8,8)]
    90       2.512937       2.512937       2.512937    8[6-(1,8),27-(8,8,8,8,8),27-(8,8,8,8,8)]
    91       6.284344       6.284344       6.284344    8[6-(1,8),27-(8,8,8,8,8)]
    92       5.906903       5.906903       5.906903    8[6-(1,8),27-(8,8,8,8,8),27-(8,8,8,8,8)]
    93       3.529124       3.529124       3.529124    8[6-(1,8),27-(8,8,8,8,8),27-(8,8,8,8,8)]
    94       1.363594       1.363594       1.363594    8[6-(1,8),27-(8,8,8,8,8)]
    95       3.119646       3.119646       3.119646    8[6-(1,8),27-(8,8,8,8,8),27-(8,8,8,8,8)]
    96       4.545312       4.545312       4.545312    8[6-(1,8),27-(8,8,8,8,8)]
    97        0.26531        0.26531        0.26531    8[6-(1,8),27-(8,8,8,8,8),27-(8,8,8,8,8)]
    98       0.968131       0.968131       0.968131    8[6-(1,8),27-(8,8,8,8,8)]
    99       0.099116       0.099116       0.099116    8[6-(1,8),27-(8,8,8,8,8)]
   100       0.167195       0.167195       0.167195    8[6-(1,8),27-(8,8,8,8,8),27-(8,8,8,8,8)]
   101         7.9583         7.9583         7.9583    8[6-(1,8),27-(8,8,8,8,8)]
   102       7.518787       7.518787       7.518787    8[6-(1,8),27-(8,8,8,8,8),27-(8,8,8,8,8)]
   103       1.278494       1.278494       1.278494    8[6-(1,8),27-(8,8,8,8,8)]
   104       0.901053       0.901053       0.901053    8[6-(1,8),27-(8,8,8,8,8),27-(8,8,8,8,8)]
   105       8.534974       8.534974       8.534974    8[6-(1,8),27-(8,8,8,8,8),27-(8,8,8,8,8)]
   106       6.369444       6.369444       6.369444    8[6-(1,8),27-(8,8,8,8,8)]
   107       8.125496       8.125496       8.125496    8[6-(1,8),27-(8,8,8,8,8),27-(8,8,8,8,8)]
   108       9.551162       9.551162       9.551162    8[6-(1,8),27-(8,8,8,8,8)]
