# Supplementary material for: A collection of forcefield precursors for metal–organic frameworks
Source: RSC Adv. 2019 Nov 13;9(63):36492–507. doi: 10.1039/c9ra07327b (PMC9075174; doi:10.1039/c9ra07327b)
Supplement: RA-009-C9RA07327B-s2939 [file RA-009-C9RA07327B-s2939.txt]

YAPLIM_clean

30.005300    0.000000    0.000000
-10.001658    28.289307    0.000000
-10.001658    -14.144422    24.499392

     1      20.542904      20.542904      20.542904    30[7-(6,6),7-(6,6),7-(6,6),7-(6,6)]
     2      16.149776      16.149776      16.149776    30[7-(6,6),7-(6,6),7-(6,6),7-(6,6)]
     3       9.419351       9.419351       9.419351    30[7-(6,6),7-(6,6),7-(6,6),7-(6,6)]
     4      13.898894      13.898894      13.898894    30[7-(6,6),7-(6,6),7-(6,6),7-(6,6)]
     5      10.541228      10.541228      10.541228    30[7-(6,6),7-(6,6),7-(6,6),7-(6,6)]
     6       6.148028       6.148028       6.148028    30[7-(6,6),7-(6,6),7-(6,6),7-(6,6)]
     7      -10.58411      -10.58411      -10.58411    30[7-(6,6),7-(6,6),7-(6,6),7-(6,6)]
     8      -6.104494      -6.104494      -6.104494    30[7-(6,6),7-(6,6),7-(6,6),7-(6,6)]
     9        0.53938        0.53938        0.53938    30[7-(6,6),7-(6,6),7-(6,6),7-(6,6)]
    10      -3.853821      -3.853821      -3.853821    30[7-(6,6),7-(6,6),7-(6,6),7-(6,6)]
    11      -0.582424      -0.582424      -0.582424    30[7-(6,6),7-(6,6),7-(6,6),7-(6,6)]
    12       3.897191       3.897191       3.897191    30[7-(6,6),7-(6,6),7-(6,6),7-(6,6)]
    13      -1.146845      -1.146845      -1.146845    30[7-(6,6),7-(6,6),7-(6,6),7-(6,6)]
    14      -5.540046      -5.540046      -5.540046    30[7-(6,6),7-(6,6),7-(6,6),7-(6,6)]
    15      -8.897857      -8.897857      -8.897857    30[7-(6,6),7-(6,6),7-(6,6),7-(6,6)]
    16      -4.418242      -4.418242      -4.418242    30[7-(6,6),7-(6,6),7-(6,6),7-(6,6)]
    17      15.585283      15.585283      15.585283    30[7-(6,6),7-(6,6),7-(6,6),7-(6,6)]
    18       11.10574       11.10574       11.10574    30[7-(6,6),7-(6,6),7-(6,6),7-(6,6)]
    19        4.46173        4.46173        4.46173    30[7-(6,6),7-(6,6),7-(6,6),7-(6,6)]
    20       8.854858       8.854858       8.854858    30[7-(6,6),7-(6,6),7-(6,6),7-(6,6)]
    21       1.103828       1.103828       1.103828    30[7-(6,6),7-(6,6),7-(6,6),7-(6,6)]
    22       5.583444       5.583444       5.583444    30[7-(6,6),7-(6,6),7-(6,6),7-(6,6)]
    23      18.856606      18.856606      18.856606    30[7-(6,6),7-(6,6),7-(6,6),7-(6,6)]
    24      14.463406      14.463406      14.463406    30[7-(6,6),7-(6,6),7-(6,6),7-(6,6)]
    25      -10.54092      -10.54092      -10.54092    30[7-(6,6),7-(6,6),7-(6,6),7-(6,6)]
    26      -6.147792      -6.147792      -6.147792    30[7-(6,6),7-(6,6),7-(6,6),7-(6,6)]
    27       0.582633       0.582633       0.582633    30[7-(6,6),7-(6,6),7-(6,6),7-(6,6)]
    28       -3.89691       -3.89691       -3.89691    30[7-(6,6),7-(6,6),7-(6,6),7-(6,6)]
    29      -0.539244      -0.539244      -0.539244    30[7-(6,6),7-(6,6),7-(6,6),7-(6,6)]
    30       3.853956       3.853956       3.853956    30[7-(6,6),7-(6,6),7-(6,6),7-(6,6)]
    31      20.586094      20.586094      20.586094    30[7-(6,6),7-(6,6),7-(6,6),7-(6,6)]
    32      16.106478      16.106478      16.106478    30[7-(6,6),7-(6,6),7-(6,6),7-(6,6)]
    33       9.462604       9.462604       9.462604    30[7-(6,6),7-(6,6),7-(6,6),7-(6,6)]
    34      13.855805      13.855805      13.855805    30[7-(6,6),7-(6,6),7-(6,6),7-(6,6)]
    35      10.584408      10.584408      10.584408    30[7-(6,6),7-(6,6),7-(6,6),7-(6,6)]
    36       6.104793       6.104793       6.104793    30[7-(6,6),7-(6,6),7-(6,6),7-(6,6)]
    37      11.148829      11.148829      11.148829    30[7-(6,6),7-(6,6),7-(6,6),7-(6,6)]
    38       15.54203       15.54203       15.54203    30[7-(6,6),7-(6,6),7-(6,6),7-(6,6)]
    39      18.899841      18.899841      18.899841    30[7-(6,6),7-(6,6),7-(6,6),7-(6,6)]
    40      14.420226      14.420226      14.420226    30[7-(6,6),7-(6,6),7-(6,6),7-(6,6)]
    41      -5.583299      -5.583299      -5.583299    30[7-(6,6),7-(6,6),7-(6,6),7-(6,6)]
    42      -1.103756      -1.103756      -1.103756    30[7-(6,6),7-(6,6),7-(6,6),7-(6,6)]
    43       5.540254       5.540254       5.540254    30[7-(6,6),7-(6,6),7-(6,6),7-(6,6)]
    44       1.147126       1.147126       1.147126    30[7-(6,6),7-(6,6),7-(6,6),7-(6,6)]
    45       8.898156       8.898156       8.898156    30[7-(6,6),7-(6,6),7-(6,6),7-(6,6)]
    46        4.41854        4.41854        4.41854    30[7-(6,6),7-(6,6),7-(6,6),7-(6,6)]
    47      -8.854622      -8.854622      -8.854622    30[7-(6,6),7-(6,6),7-(6,6),7-(6,6)]
    48      -4.461422      -4.461422      -4.461422    30[7-(6,6),7-(6,6),7-(6,6),7-(6,6)]
    49      19.441502      19.441502      19.441502    1[6-(7,7)]
    50      23.044141      23.044141      23.044141    1[6-(6,7)]
    51      18.685387      18.685387      18.685387    1[6-(7,7)]
    52      -8.147339      -8.147339      -8.147339    1[6-(6,7)]
    53      -5.760939      -5.760939      -5.760939    1[6-(6,7)]
    54       -6.59507       -6.59507       -6.59507    1[6-(6,7)]
    55     -11.623916     -11.623916     -11.623916    1[6-(7,7)]
    56     -11.513879     -11.513879     -11.513879    1[6-(6,7)]
    57      15.552847      15.552847      15.552847    1[6-(7,7)]
    58      14.324627      14.324627      14.324627    1[6-(6,7)]
    59     -12.854125     -12.854125     -12.854125    1[6-(6,7)]
    60      15.532861      15.532861      15.532861    1[6-(6,7)]
    61       7.003313       7.003313       7.003313    1[6-(7,7)]
    62       4.836935       4.836935       4.836935    1[6-(6,7)]
    63      12.584306      12.584306      12.584306    1[6-(7,7)]
    64      13.404459      13.404459      13.404459    1[6-(6,7)]
    65       6.393217       6.393217       6.393217    1[6-(6,7)]
    66      10.455936      10.455936      10.455936    1[6-(6,7)]
    67      15.184727      15.184727      15.184727    1[6-(7,7)]
    68      13.638429      13.638429      13.638429    1[6-(6,7)]
    69      13.188386      13.188386      13.188386    1[6-(7,7)]
    70      10.423879      10.423879      10.423879    1[6-(6,7)]
    71      12.222173      12.222173      12.222173    1[6-(6,7)]
    72      10.611899      10.611899      10.611899    1[6-(6,7)]
    73       9.439818       9.439818       9.439818    1[6-(7,7)]
    74      13.042444      13.042444      13.042444    1[6-(6,7)]
    75        8.68371        8.68371        8.68371    1[6-(7,7)]
    76      11.856271      11.856271      11.856271    1[6-(6,7)]
    77      14.242663      14.242663      14.242663    1[6-(6,7)]
    78      13.408531      13.408531      13.408531    1[6-(6,7)]
    79       8.379625       8.379625       8.379625    1[6-(7,7)]
    80       8.489615       8.489615       8.489615    1[6-(6,7)]
    81       5.551139       5.551139       5.551139    1[6-(7,7)]
    82         4.3229         4.3229         4.3229    1[6-(6,7)]
    83       7.149372       7.149372       7.149372    1[6-(6,7)]
    84       5.531097       5.531097       5.531097    1[6-(6,7)]
    85      -13.00014      -13.00014      -13.00014    1[6-(7,7)]
    86     -15.166504     -15.166504     -15.166504    1[6-(6,7)]
    87      -7.419153      -7.419153      -7.419153    1[6-(7,7)]
    88        3.40267        3.40267        3.40267    1[6-(6,7)]
    89      -3.608564      -3.608564      -3.608564    1[6-(6,7)]
    90       0.454156       0.454156       0.454156    1[6-(6,7)]
    91       5.183007       5.183007       5.183007    1[6-(7,7)]
    92       3.636756       3.636756       3.636756    1[6-(6,7)]
    93      -6.815043      -6.815043      -6.815043    1[6-(7,7)]
    94      -9.579531      -9.579531      -9.579531    1[6-(6,7)]
    95       2.220497       2.220497       2.220497    1[6-(6,7)]
    96      -9.391474      -9.391474      -9.391474    1[6-(6,7)]
    97      -0.561992      -0.561992      -0.561992    1[6-(7,7)]
    98       3.040652       3.040652       3.040652    1[6-(6,7)]
    99      -1.318169      -1.318169      -1.318169    1[6-(7,7)]
   100       1.854376       1.854376       1.854376    1[6-(6,7)]
   101       4.240848       4.240848       4.240848    1[6-(6,7)]
   102        3.40667        3.40667        3.40667    1[6-(6,7)]
   103      -1.622243      -1.622243      -1.622243    1[6-(7,7)]
   104      -1.512211      -1.512211      -1.512211    1[6-(6,7)]
   105      -4.450719      -4.450719      -4.450719    1[6-(7,7)]
   106       -5.67891       -5.67891       -5.67891    1[6-(6,7)]
   107      -2.852433      -2.852433      -2.852433    1[6-(6,7)]
   108      -4.470701      -4.470701      -4.470701    1[6-(6,7)]
   109      -2.998435      -2.998435      -2.998435    1[6-(7,7)]
   110      -5.164842      -5.164842      -5.164842    1[6-(6,7)]
   111       2.582541       2.582541       2.582541    1[6-(7,7)]
   112         -6.599         -6.599         -6.599    1[6-(6,7)]
   113     -13.610239     -13.610239     -13.610239    1[6-(6,7)]
   114      -9.547525      -9.547525      -9.547525    1[6-(6,7)]
   115      -4.818662      -4.818662      -4.818662    1[6-(7,7)]
   116      -6.364932      -6.364932      -6.364932    1[6-(6,7)]
   117       3.186672       3.186672       3.186672    1[6-(7,7)]
   118       0.422201       0.422201       0.422201    1[6-(6,7)]
   119      -7.781167      -7.781167      -7.781167    1[6-(6,7)]
   120       0.610224       0.610224       0.610224    1[6-(6,7)]
   121      -3.378423      -3.378423      -3.378423    1[6-(7,7)]
   122      -3.488455      -3.488455      -3.488455    1[6-(6,7)]
   123      -0.549947      -0.549947      -0.549947    1[6-(7,7)]
   124       0.678244       0.678244       0.678244    1[6-(6,7)]
   125      -2.148233      -2.148233      -2.148233    1[6-(6,7)]
   126      -0.529965      -0.529965      -0.529965    1[6-(6,7)]
   127      -4.438674      -4.438674      -4.438674    1[6-(7,7)]
   128      -8.041318      -8.041318      -8.041318    1[6-(6,7)]
   129      -3.682497      -3.682497      -3.682497    1[6-(7,7)]
   130      -6.855042      -6.855042      -6.855042    1[6-(6,7)]
   131      -9.241514      -9.241514      -9.241514    1[6-(6,7)]
   132      -8.407336      -8.407336      -8.407336    1[6-(6,7)]
   133      -0.182004      -0.182004      -0.182004    1[6-(7,7)]
   134       1.364266       1.364266       1.364266    1[6-(6,7)]
   135      -8.187338      -8.187338      -8.187338    1[6-(7,7)]
   136      -5.422867      -5.422867      -5.422867    1[6-(6,7)]
   137       2.780501       2.780501       2.780501    1[6-(6,7)]
   138       -5.61089       -5.61089       -5.61089    1[6-(6,7)]
   139      -2.002231      -2.002231      -2.002231    1[6-(7,7)]
   140       0.164176       0.164176       0.164176    1[6-(6,7)]
   141      -7.583207      -7.583207      -7.583207    1[6-(7,7)]
   142       1.598334       1.598334       1.598334    1[6-(6,7)]
   143       8.609573       8.609573       8.609573    1[6-(6,7)]
   144       4.546859       4.546859       4.546859    1[6-(6,7)]
   145     -12.003979     -12.003979     -12.003979    1[6-(7,7)]
   146      -9.837601      -9.837601      -9.837601    1[6-(6,7)]
   147      12.420328      12.420328      12.420328    1[6-(7,7)]
   148      11.600175      11.600175      11.600175    1[6-(6,7)]
   149     -11.393883     -11.393883     -11.393883    1[6-(6,7)]
   150      14.548698      14.548698      14.548698    1[6-(6,7)]
   151       9.819907       9.819907       9.819907    1[6-(7,7)]
   152      11.366205      11.366205      11.366205    1[6-(6,7)]
   153      11.816248      11.816248      11.816248    1[6-(7,7)]
   154     -15.424545     -15.424545     -15.424545    1[6-(6,7)]
   155     -17.222839     -17.222839     -17.222839    1[6-(6,7)]
   156     -15.612565     -15.612565     -15.612565    1[6-(6,7)]
   157       5.563132       5.563132       5.563132    1[6-(7,7)]
   158       1.960493       1.960493       1.960493    1[6-(6,7)]
   159       6.319247       6.319247       6.319247    1[6-(7,7)]
   160       3.146673       3.146673       3.146673    1[6-(6,7)]
   161       0.760273       0.760273       0.760273    1[6-(6,7)]
   162       1.594404       1.594404       1.594404    1[6-(6,7)]
   163        6.62325        6.62325        6.62325    1[6-(7,7)]
   164       6.513213       6.513213       6.513213    1[6-(6,7)]
   165       9.451787       9.451787       9.451787    1[6-(7,7)]
   166      10.680007      10.680007      10.680007    1[6-(6,7)]
   167       7.853459       7.853459       7.853459    1[6-(6,7)]
   168       9.471773       9.471773       9.471773    1[6-(6,7)]
   169     -10.183673     -10.183673     -10.183673    1[6-(7,7)]
   170      -8.637422      -8.637422      -8.637422    1[6-(6,7)]
   171       1.814377       1.814377       1.814377    1[6-(7,7)]
   172       4.578865       4.578865       4.578865    1[6-(6,7)]
   173      -7.221163      -7.221163      -7.221163    1[6-(6,7)]
   174       4.390808       4.390808       4.390808    1[6-(6,7)]
   175       7.999474       7.999474       7.999474    1[6-(7,7)]
   176      10.165838      10.165838      10.165838    1[6-(6,7)]
   177       2.418487       2.418487       2.418487    1[6-(7,7)]
   178      -8.403336      -8.403336      -8.403336    1[6-(6,7)]
   179      -1.392102      -1.392102      -1.392102    1[6-(6,7)]
   180      -5.454822      -5.454822      -5.454822    1[6-(6,7)]
   181      16.625009      16.625009      16.625009    1[6-(7,7)]
   182      16.515019      16.515019      16.515019    1[6-(6,7)]
   183      19.453495      19.453495      19.453495    1[6-(7,7)]
   184      20.681734      20.681734      20.681734    1[6-(6,7)]
   185      17.855262      17.855262      17.855262    1[6-(6,7)]
   186      19.473537      19.473537      19.473537    1[6-(6,7)]
   187      15.564816      15.564816      15.564816    1[6-(7,7)]
   188       11.96219       11.96219       11.96219    1[6-(6,7)]
   189      16.320924      16.320924      16.320924    1[6-(7,7)]
   190      13.148363      13.148363      13.148363    1[6-(6,7)]
   191      10.761971      10.761971      10.761971    1[6-(6,7)]
   192      11.596103      11.596103      11.596103    1[6-(6,7)]
   193      -9.439518      -9.439518      -9.439518    1[6-(7,7)]
   194     -13.042157     -13.042157     -13.042157    1[6-(6,7)]
   195      -8.683403      -8.683403      -8.683403    1[6-(7,7)]
   196      18.149323      18.149323      18.149323    1[6-(6,7)]
   197      15.762923      15.762923      15.762923    1[6-(6,7)]
   198      16.597054      16.597054      16.597054    1[6-(6,7)]
   199        21.6259        21.6259        21.6259    1[6-(7,7)]
   200      21.515863      21.515863      21.515863    1[6-(6,7)]
   201      -5.550863      -5.550863      -5.550863    1[6-(7,7)]
   202      -4.322643      -4.322643      -4.322643    1[6-(6,7)]
   203      22.856109      22.856109      22.856109    1[6-(6,7)]
   204      -5.530877      -5.530877      -5.530877    1[6-(6,7)]
   205       2.998671       2.998671       2.998671    1[6-(7,7)]
   206       5.165049       5.165049       5.165049    1[6-(6,7)]
   207      -2.582322      -2.582322      -2.582322    1[6-(7,7)]
   208      -3.402475      -3.402475      -3.402475    1[6-(6,7)]
   209       3.608767       3.608767       3.608767    1[6-(6,7)]
   210      -0.453952      -0.453952      -0.453952    1[6-(6,7)]
   211      -5.182743      -5.182743      -5.182743    1[6-(7,7)]
   212      -3.636445      -3.636445      -3.636445    1[6-(6,7)]
   213      -3.186402      -3.186402      -3.186402    1[6-(7,7)]
   214      -0.421895      -0.421895      -0.421895    1[6-(6,7)]
   215      -2.220189      -2.220189      -2.220189    1[6-(6,7)]
   216      -0.609915      -0.609915      -0.609915    1[6-(6,7)]
   217       0.562166       0.562166       0.562166    1[6-(7,7)]
   218       -3.04046       -3.04046       -3.04046    1[6-(6,7)]
   219       1.318274       1.318274       1.318274    1[6-(7,7)]
   220      -1.854287      -1.854287      -1.854287    1[6-(6,7)]
   221      -4.240679      -4.240679      -4.240679    1[6-(6,7)]
   222      -3.406547      -3.406547      -3.406547    1[6-(6,7)]
   223       1.622359       1.622359       1.622359    1[6-(7,7)]
   224       1.512369       1.512369       1.512369    1[6-(6,7)]
   225       4.450845       4.450845       4.450845    1[6-(7,7)]
   226       5.679084       5.679084       5.679084    1[6-(6,7)]
   227       2.852612       2.852612       2.852612    1[6-(6,7)]
   228       4.470887       4.470887       4.470887    1[6-(6,7)]
   229      23.002124      23.002124      23.002124    1[6-(7,7)]
   230      25.168488      25.168488      25.168488    1[6-(6,7)]
   231      17.421137      17.421137      17.421137    1[6-(7,7)]
   232       6.599314       6.599314       6.599314    1[6-(6,7)]
   233      13.610548      13.610548      13.610548    1[6-(6,7)]
   234       9.547828       9.547828       9.547828    1[6-(6,7)]
   235       4.818977       4.818977       4.818977    1[6-(7,7)]
   236       6.365228       6.365228       6.365228    1[6-(6,7)]
   237      16.817027      16.817027      16.817027    1[6-(7,7)]
   238      19.581515      19.581515      19.581515    1[6-(6,7)]
   239       7.781487       7.781487       7.781487    1[6-(6,7)]
   240      19.393458      19.393458      19.393458    1[6-(6,7)]
   241      10.563976      10.563976      10.563976    1[6-(7,7)]
   242       6.961332       6.961332       6.961332    1[6-(6,7)]
   243      11.320153      11.320153      11.320153    1[6-(7,7)]
   244       8.147608       8.147608       8.147608    1[6-(6,7)]
   245       5.761136       5.761136       5.761136    1[6-(6,7)]
   246       6.595314       6.595314       6.595314    1[6-(6,7)]
   247      11.624227      11.624227      11.624227    1[6-(7,7)]
   248      11.514195      11.514195      11.514195    1[6-(6,7)]
   249      14.452703      14.452703      14.452703    1[6-(7,7)]
   250      15.680894      15.680894      15.680894    1[6-(6,7)]
   251      12.854417      12.854417      12.854417    1[6-(6,7)]
   252      14.472685      14.472685      14.472685    1[6-(6,7)]
   253      13.000419      13.000419      13.000419    1[6-(7,7)]
   254      15.166826      15.166826      15.166826    1[6-(6,7)]
   255       7.419443       7.419443       7.419443    1[6-(7,7)]
   256      16.600984      16.600984      16.600984    1[6-(6,7)]
   257      23.612223      23.612223      23.612223    1[6-(6,7)]
   258      19.549509      19.549509      19.549509    1[6-(6,7)]
   259      14.820646      14.820646      14.820646    1[6-(7,7)]
   260      16.366916      16.366916      16.366916    1[6-(6,7)]
   261       6.815312       6.815312       6.815312    1[6-(7,7)]
   262       9.579783       9.579783       9.579783    1[6-(6,7)]
   263      17.783151      17.783151      17.783151    1[6-(6,7)]
   264        9.39176        9.39176        9.39176    1[6-(6,7)]
   265      13.380407      13.380407      13.380407    1[6-(7,7)]
   266      13.490439      13.490439      13.490439    1[6-(6,7)]
   267      10.551931      10.551931      10.551931    1[6-(7,7)]
   268        9.32374        9.32374        9.32374    1[6-(6,7)]
   269      12.150217      12.150217      12.150217    1[6-(6,7)]
   270      10.531949      10.531949      10.531949    1[6-(6,7)]
   271      14.440658      14.440658      14.440658    1[6-(7,7)]
   272      18.043302      18.043302      18.043302    1[6-(6,7)]
   273      13.684481      13.684481      13.684481    1[6-(7,7)]
   274      16.857026      16.857026      16.857026    1[6-(6,7)]
   275      19.243498      19.243498      19.243498    1[6-(6,7)]
   276       18.40932       18.40932       18.40932    1[6-(6,7)]
   277      10.183988      10.183988      10.183988    1[6-(7,7)]
   278       8.637718       8.637718       8.637718    1[6-(6,7)]
   279      18.189322      18.189322      18.189322    1[6-(7,7)]
   280      15.424851      15.424851      15.424851    1[6-(6,7)]
   281       7.221483       7.221483       7.221483    1[6-(6,7)]
   282      15.612874      15.612874      15.612874    1[6-(6,7)]
   283      12.004215      12.004215      12.004215    1[6-(7,7)]
   284       9.837808       9.837808       9.837808    1[6-(6,7)]
   285      17.585191      17.585191      17.585191    1[6-(7,7)]
   286        8.40365        8.40365        8.40365    1[6-(6,7)]
   287       1.392411       1.392411       1.392411    1[6-(6,7)]
   288       5.455125       5.455125       5.455125    1[6-(6,7)]
   289      22.005963      22.005963      22.005963    1[6-(7,7)]
   290      19.839585      19.839585      19.839585    1[6-(6,7)]
   291      -2.418344      -2.418344      -2.418344    1[6-(7,7)]
   292      -1.598191      -1.598191      -1.598191    1[6-(6,7)]
   293      21.395867      21.395867      21.395867    1[6-(6,7)]
   294      -4.546714      -4.546714      -4.546714    1[6-(6,7)]
   295       0.182077       0.182077       0.182077    1[6-(7,7)]
   296      -1.364221      -1.364221      -1.364221    1[6-(6,7)]
   297      -1.814264      -1.814264      -1.814264    1[6-(7,7)]
   298      25.426529      25.426529      25.426529    1[6-(6,7)]
   299      27.224823      27.224823      27.224823    1[6-(6,7)]
   300      25.614549      25.614549      25.614549    1[6-(6,7)]
   301       4.438852       4.438852       4.438852    1[6-(7,7)]
   302       8.041491       8.041491       8.041491    1[6-(6,7)]
   303       3.682737       3.682737       3.682737    1[6-(7,7)]
   304       6.855311       6.855311       6.855311    1[6-(6,7)]
   305       9.241711       9.241711       9.241711    1[6-(6,7)]
   306        8.40758        8.40758        8.40758    1[6-(6,7)]
   307       3.378734       3.378734       3.378734    1[6-(7,7)]
   308       3.488771       3.488771       3.488771    1[6-(6,7)]
   309       0.550197       0.550197       0.550197    1[6-(7,7)]
   310      -0.678023      -0.678023      -0.678023    1[6-(6,7)]
   311       2.148525       2.148525       2.148525    1[6-(6,7)]
   312       0.530211       0.530211       0.530211    1[6-(6,7)]
   313      20.185657      20.185657      20.185657    1[6-(7,7)]
   314      18.639406      18.639406      18.639406    1[6-(6,7)]
   315       8.187607       8.187607       8.187607    1[6-(7,7)]
   316       5.423119       5.423119       5.423119    1[6-(6,7)]
   317      17.223147      17.223147      17.223147    1[6-(6,7)]
   318       5.611176       5.611176       5.611176    1[6-(6,7)]
   319        2.00251        2.00251        2.00251    1[6-(7,7)]
   320      -0.163854      -0.163854      -0.163854    1[6-(6,7)]
   321       7.583497       7.583497       7.583497    1[6-(7,7)]
   322       18.40532       18.40532       18.40532    1[6-(6,7)]
   323      11.394086      11.394086      11.394086    1[6-(6,7)]
   324      15.456806      15.456806      15.456806    1[6-(6,7)]
   325      -6.623025      -6.623025      -6.623025    1[6-(7,7)]
   326      -6.513035      -6.513035      -6.513035    1[6-(6,7)]
   327      -9.451511      -9.451511      -9.451511    1[6-(7,7)]
   328      -10.67975      -10.67975      -10.67975    1[6-(6,7)]
   329      -7.853278      -7.853278      -7.853278    1[6-(6,7)]
   330      -9.471553      -9.471553      -9.471553    1[6-(6,7)]
   331      -5.562832      -5.562832      -5.562832    1[6-(7,7)]
   332      -1.960206      -1.960206      -1.960206    1[6-(6,7)]
   333       -6.31894       -6.31894       -6.31894    1[6-(7,7)]
   334      -3.146379      -3.146379      -3.146379    1[6-(6,7)]
   335      -0.759987      -0.759987      -0.759987    1[6-(6,7)]
   336      -1.594119      -1.594119      -1.594119    1[6-(6,7)]
   337      22.281411      22.281411      22.281411    6[6-(1,7),6-(1,7),7-(6,30)]
   338      20.342263      20.342263      20.342263    6[1-(0),7-(6,30),7-(6,30)]
   339       22.29821       22.29821       22.29821    6[1-(0),6-(6,7),7-(6,30)]
   340      19.565745      19.565745      19.565745    6[1-(0),7-(6,30),7-(6,30)]
   341      -8.726845      -8.726845      -8.726845    6[1-(0),6-(6,7),7-(6,30)]
   342      -8.358986      -8.358986      -8.358986    6[6-(1,7),6-(1,7),7-(6,30)]
   343      -6.487067      -6.487067      -6.487067    6[1-(0),6-(6,7),7-(7)]
   344      -7.315202      -7.315202      -7.315202    6[1-(0),6-(6,7),7-(7)]
   345     -12.425854     -12.425854     -12.425854    6[6-(1,7),6-(1,7),7-(6,30)]
   346     -11.762538     -11.762538     -11.762538    6[1-(0),7-(6,30),7-(6,30)]
   347     -11.694516     -11.694516     -11.694516    6[1-(0),6-(6,7),7-(6,30)]
   348      15.345812      15.345812      15.345812    6[1-(0),7-(6,30),7-(6,30)]
   349      14.670891      14.670891      14.670891    6[1-(0),6-(6,7),7-(6,30)]
   350      15.100776      15.100776      15.100776    6[6-(1,7),6-(1,7),7-(6,30)]
   351      16.937132      16.937132      16.937132    6[1-(0),6-(6,7),7-(7)]
   352      15.536862      15.536862      15.536862    6[1-(0),6-(6,7),7-(7)]
   353        6.83469        6.83469        6.83469    6[6-(1,7),6-(1,7),7-(6,30)]
   354        6.75307        6.75307        6.75307    6[1-(0),7-(6,30),7-(6,30)]
   355       5.560462       5.560462       5.560462    6[1-(0),6-(6,7),7-(6,30)]
   356       12.48289       12.48289       12.48289    6[1-(0),7-(6,30),7-(6,30)]
   357      12.941376      12.941376      12.941376    6[1-(0),6-(6,7),7-(6,30)]
   358      11.579735      11.579735      11.579735    6[6-(1,7),6-(1,7),7-(6,30)]
   359       7.127346       7.127346       7.127346    6[1-(0),6-(6,7),7-(7)]
   360      10.379923      10.379923      10.379923    6[1-(0),6-(6,7),7-(7)]
   361      13.315379      13.315379      13.315379    6[6-(1,7),6-(1,7),7-(6,30)]
   362      14.672831      14.672831      14.672831    6[1-(0),7-(6,30),7-(6,30)]
   363       13.84147       13.84147       13.84147    6[1-(0),6-(6,7),7-(6,30)]
   364      12.616479      12.616479      12.616479    6[1-(0),7-(6,30),7-(6,30)]
   365      11.120205      11.120205      11.120205    6[1-(0),6-(6,7),7-(6,30)]
   366        11.6841        11.6841        11.6841    6[6-(1,7),6-(1,7),7-(6,30)]
   367      12.428214      12.428214      12.428214    6[1-(0),6-(6,7),7-(7)]
   368      11.404043      11.404043      11.404043    6[1-(0),6-(6,7),7-(7)]
   369      12.279718      12.279718      12.279718    6[6-(1,7),6-(1,7),7-(6,30)]
   370      10.340576      10.340576      10.340576    6[1-(0),7-(6,30),7-(6,30)]
   371      12.296515      12.296515      12.296515    6[1-(0),6-(6,7),7-(6,30)]
   372       9.564064       9.564064       9.564064    6[1-(0),7-(6,30),7-(6,30)]
   373      11.276768      11.276768      11.276768    6[1-(0),6-(6,7),7-(6,30)]
   374      11.644628      11.644628      11.644628    6[6-(1,7),6-(1,7),7-(6,30)]
   375      13.516539      13.516539      13.516539    6[1-(0),6-(6,7),7-(7)]
   376      12.688406      12.688406      12.688406    6[1-(0),6-(6,7),7-(7)]
   377       7.577662       7.577662       7.577662    6[6-(1,7),6-(1,7),7-(6,30)]
   378       8.240993       8.240993       8.240993    6[1-(0),7-(6,30),7-(6,30)]
   379       8.308989       8.308989       8.308989    6[1-(0),6-(6,7),7-(6,30)]
   380       5.344096       5.344096       5.344096    6[1-(0),7-(6,30),7-(6,30)]
   381       4.669165       4.669165       4.669165    6[1-(0),6-(6,7),7-(6,30)]
   382       5.099036       5.099036       5.099036    6[6-(1,7),6-(1,7),7-(6,30)]
   383       6.935341       6.935341       6.935341    6[1-(0),6-(6,7),7-(7)]
   384       5.535104       5.535104       5.535104    6[1-(0),6-(6,7),7-(7)]
   385     -13.168754     -13.168754     -13.168754    6[6-(1,7),6-(1,7),7-(6,30)]
   386      -13.25038      -13.25038      -13.25038    6[1-(0),7-(6,30),7-(6,30)]
   387      -14.44298      -14.44298      -14.44298    6[1-(0),6-(6,7),7-(6,30)]
   388      -7.520566      -7.520566      -7.520566    6[1-(0),7-(6,30),7-(6,30)]
   389       2.939584       2.939584       2.939584    6[1-(0),6-(6,7),7-(6,30)]
   390       1.577942       1.577942       1.577942    6[6-(1,7),6-(1,7),7-(6,30)]
   391      -2.874438      -2.874438      -2.874438    6[1-(0),6-(6,7),7-(7)]
   392       0.378136       0.378136       0.378136    6[1-(0),6-(6,7),7-(7)]
   393       3.313684       3.313684       3.313684    6[6-(1,7),6-(1,7),7-(6,30)]
   394        4.67112        4.67112        4.67112    6[1-(0),7-(6,30),7-(6,30)]
   395       3.839785       3.839785       3.839785    6[1-(0),6-(6,7),7-(6,30)]
   396      -7.386942      -7.386942      -7.386942    6[1-(0),7-(6,30),7-(6,30)]
   397      -8.883206      -8.883206      -8.883206    6[1-(0),6-(6,7),7-(6,30)]
   398      -8.319297      -8.319297      -8.319297    6[6-(1,7),6-(1,7),7-(6,30)]
   399      -7.575131      -7.575131      -7.575131    6[1-(0),6-(6,7),7-(7)]
   400      -8.599336      -8.599336      -8.599336    6[1-(0),6-(6,7),7-(7)]
   401       2.277903       2.277903       2.277903    6[6-(1,7),6-(1,7),7-(6,30)]
   402       0.338767       0.338767       0.338767    6[1-(0),7-(6,30),7-(6,30)]
   403       2.294717       2.294717       2.294717    6[1-(0),6-(6,7),7-(6,30)]
   404      -0.437815      -0.437815      -0.437815    6[1-(0),7-(6,30),7-(6,30)]
   405       1.274879       1.274879       1.274879    6[1-(0),6-(6,7),7-(6,30)]
   406       1.642754       1.642754       1.642754    6[6-(1,7),6-(1,7),7-(6,30)]
   407       3.514716       3.514716       3.514716    6[1-(0),6-(6,7),7-(7)]
   408       2.686546       2.686546       2.686546    6[1-(0),6-(6,7),7-(7)]
   409      -2.424167      -2.424167      -2.424167    6[6-(1,7),6-(1,7),7-(6,30)]
   410      -1.760863      -1.760863      -1.760863    6[1-(0),7-(6,30),7-(6,30)]
   411      -1.692844      -1.692844      -1.692844    6[1-(0),6-(6,7),7-(6,30)]
   412       -4.65775       -4.65775       -4.65775    6[1-(0),7-(6,30),7-(6,30)]
   413      -5.332655      -5.332655      -5.332655    6[1-(0),6-(6,7),7-(6,30)]
   414      -4.902785      -4.902785      -4.902785    6[6-(1,7),6-(1,7),7-(6,30)]
   415      -3.066472      -3.066472      -3.066472    6[1-(0),6-(6,7),7-(7)]
   416      -4.466707      -4.466707      -4.466707    6[1-(0),6-(6,7),7-(7)]
   417      -3.167088      -3.167088      -3.167088    6[6-(1,7),6-(1,7),7-(6,30)]
   418      -3.248686      -3.248686      -3.248686    6[1-(0),7-(6,30),7-(6,30)]
   419       -4.44131       -4.44131       -4.44131    6[1-(0),6-(6,7),7-(6,30)]
   420       2.481117       2.481117       2.481117    6[1-(0),7-(6,30),7-(6,30)]
   421      -7.062076      -7.062076      -7.062076    6[1-(0),6-(6,7),7-(6,30)]
   422       1.577943       1.577943       1.577943    6[6-(1,7),6-(1,7),7-(6,30)]
   423     -12.876105     -12.876105     -12.876105    6[1-(0),6-(6,7),7-(7)]
   424      -9.623533      -9.623533      -9.623533    6[1-(0),6-(6,7),7-(7)]
   425       -6.68798       -6.68798       -6.68798    6[6-(1,7),6-(1,7),7-(6,30)]
   426       -5.33055       -5.33055       -5.33055    6[1-(0),7-(6,30),7-(6,30)]
   427      -6.161895      -6.161895      -6.161895    6[1-(0),6-(6,7),7-(6,30)]
   428       2.614774       2.614774       2.614774    6[1-(0),7-(6,30),7-(6,30)]
   429       1.118519       1.118519       1.118519    6[1-(0),6-(6,7),7-(6,30)]
   430       1.682414       1.682414       1.682414    6[6-(1,7),6-(1,7),7-(6,30)]
   431       2.426528       2.426528       2.426528    6[1-(0),6-(6,7),7-(7)]
   432       1.402362       1.402362       1.402362    6[1-(0),6-(6,7),7-(7)]
   433      -2.576499      -2.576499      -2.576499    6[6-(1,7),6-(1,7),7-(6,30)]
   434      -3.239803      -3.239803      -3.239803    6[1-(0),7-(6,30),7-(6,30)]
   435      -3.307822      -3.307822      -3.307822    6[1-(0),6-(6,7),7-(6,30)]
   436      -0.342916      -0.342916      -0.342916    6[1-(0),7-(6,30),7-(6,30)]
   437       0.331989       0.331989       0.331989    6[1-(0),6-(6,7),7-(6,30)]
   438      -0.097881      -0.097881      -0.097881    6[6-(1,7),6-(1,7),7-(6,30)]
   439      -1.934194      -1.934194      -1.934194    6[1-(0),6-(6,7),7-(7)]
   440      -0.533959      -0.533959      -0.533959    6[1-(0),6-(6,7),7-(7)]
   441      -7.278569      -7.278569      -7.278569    6[6-(1,7),6-(1,7),7-(6,30)]
   442      -5.339433      -5.339433      -5.339433    6[1-(0),7-(6,30),7-(6,30)]
   443      -7.295383      -7.295383      -7.295383    6[1-(0),6-(6,7),7-(6,30)]
   444      -4.562851      -4.562851      -4.562851    6[1-(0),7-(6,30),7-(6,30)]
   445      -6.275545      -6.275545      -6.275545    6[1-(0),6-(6,7),7-(6,30)]
   446       -6.64342       -6.64342       -6.64342    6[6-(1,7),6-(1,7),7-(6,30)]
   447      -8.515382      -8.515382      -8.515382    6[1-(0),6-(6,7),7-(7)]
   448      -7.687212      -7.687212      -7.687212    6[1-(0),6-(6,7),7-(7)]
   449       1.687314       1.687314       1.687314    6[6-(1,7),6-(1,7),7-(6,30)]
   450       0.329884       0.329884       0.329884    6[1-(0),7-(6,30),7-(6,30)]
   451       1.161229       1.161229       1.161229    6[1-(0),6-(6,7),7-(6,30)]
   452       -7.61544       -7.61544       -7.61544    6[1-(0),7-(6,30),7-(6,30)]
   453      -6.119185      -6.119185      -6.119185    6[1-(0),6-(6,7),7-(6,30)]
   454       -6.68308       -6.68308       -6.68308    6[6-(1,7),6-(1,7),7-(6,30)]
   455      -7.427194      -7.427194      -7.427194    6[1-(0),6-(6,7),7-(7)]
   456      -6.403028      -6.403028      -6.403028    6[1-(0),6-(6,7),7-(7)]
   457      -1.833578      -1.833578      -1.833578    6[6-(1,7),6-(1,7),7-(6,30)]
   458       -1.75198       -1.75198       -1.75198    6[1-(0),7-(6,30),7-(6,30)]
   459      -0.559356      -0.559356      -0.559356    6[1-(0),6-(6,7),7-(6,30)]
   460      -7.481783      -7.481783      -7.481783    6[1-(0),7-(6,30),7-(6,30)]
   461        2.06141        2.06141        2.06141    6[1-(0),6-(6,7),7-(6,30)]
   462       3.423049       3.423049       3.423049    6[6-(1,7),6-(1,7),7-(6,30)]
   463       7.875439       7.875439       7.875439    6[1-(0),6-(6,7),7-(7)]
   464       4.622867       4.622867       4.622867    6[1-(0),6-(6,7),7-(7)]
   465     -11.835356     -11.835356     -11.835356    6[6-(1,7),6-(1,7),7-(6,30)]
   466     -11.753736     -11.753736     -11.753736    6[1-(0),7-(6,30),7-(6,30)]
   467     -10.561128     -10.561128     -10.561128    6[1-(0),6-(6,7),7-(6,30)]
   468      12.521744      12.521744      12.521744    6[1-(0),7-(6,30),7-(6,30)]
   469      12.063258      12.063258      12.063258    6[1-(0),6-(6,7),7-(6,30)]
   470      13.424899      13.424899      13.424899    6[6-(1,7),6-(1,7),7-(6,30)]
   471      17.877288      17.877288      17.877288    6[1-(0),6-(6,7),7-(7)]
   472      14.624711      14.624711      14.624711    6[1-(0),6-(6,7),7-(7)]
   473      11.689255      11.689255      11.689255    6[6-(1,7),6-(1,7),7-(6,30)]
   474      10.331803      10.331803      10.331803    6[1-(0),7-(6,30),7-(6,30)]
   475      11.163164      11.163164      11.163164    6[1-(0),6-(6,7),7-(6,30)]
   476      12.388155      12.388155      12.388155    6[1-(0),7-(6,30),7-(6,30)]
   477     -16.120871     -16.120871     -16.120871    6[1-(0),6-(6,7),7-(6,30)]
   478     -16.684766     -16.684766     -16.684766    6[6-(1,7),6-(1,7),7-(6,30)]
   479      -17.42888      -17.42888      -17.42888    6[1-(0),6-(6,7),7-(7)]
   480     -16.404709     -16.404709     -16.404709    6[1-(0),6-(6,7),7-(7)]
   481       2.723223       2.723223       2.723223    6[6-(1,7),6-(1,7),7-(6,30)]
   482       4.662371       4.662371       4.662371    6[1-(0),7-(6,30),7-(6,30)]
   483       2.706424       2.706424       2.706424    6[1-(0),6-(6,7),7-(6,30)]
   484       5.438889       5.438889       5.438889    6[1-(0),7-(6,30),7-(6,30)]
   485       3.726179       3.726179       3.726179    6[1-(0),6-(6,7),7-(6,30)]
   486        3.35832        3.35832        3.35832    6[6-(1,7),6-(1,7),7-(6,30)]
   487       1.486401       1.486401       1.486401    6[1-(0),6-(6,7),7-(7)]
   488       2.314536       2.314536       2.314536    6[1-(0),6-(6,7),7-(7)]
   489       7.425188       7.425188       7.425188    6[6-(1,7),6-(1,7),7-(6,30)]
   490       6.761872       6.761872       6.761872    6[1-(0),7-(6,30),7-(6,30)]
   491        6.69385        6.69385        6.69385    6[1-(0),6-(6,7),7-(6,30)]
   492       9.658822       9.658822       9.658822    6[1-(0),7-(6,30),7-(6,30)]
   493      10.333743      10.333743      10.333743    6[1-(0),6-(6,7),7-(6,30)]
   494       9.903858       9.903858       9.903858    6[6-(1,7),6-(1,7),7-(6,30)]
   495       8.067502       8.067502       8.067502    6[1-(0),6-(6,7),7-(7)]
   496       9.467772       9.467772       9.467772    6[1-(0),6-(6,7),7-(7)]
   497       -8.31435       -8.31435       -8.31435    6[6-(1,7),6-(1,7),7-(6,30)]
   498      -9.671786      -9.671786      -9.671786    6[1-(0),7-(6,30),7-(6,30)]
   499      -8.840451      -8.840451      -8.840451    6[1-(0),6-(6,7),7-(6,30)]
   500       2.386276       2.386276       2.386276    6[1-(0),7-(6,30),7-(6,30)]
   501        3.88254        3.88254        3.88254    6[1-(0),6-(6,7),7-(6,30)]
   502       3.318631       3.318631       3.318631    6[6-(1,7),6-(1,7),7-(6,30)]
   503       2.574465       2.574465       2.574465    6[1-(0),6-(6,7),7-(7)]
   504        3.59867        3.59867        3.59867    6[1-(0),6-(6,7),7-(7)]
   505       8.168088       8.168088       8.168088    6[6-(1,7),6-(1,7),7-(6,30)]
   506       8.249714       8.249714       8.249714    6[1-(0),7-(6,30),7-(6,30)]
   507       9.442314       9.442314       9.442314    6[1-(0),6-(6,7),7-(6,30)]
   508         2.5199         2.5199         2.5199    6[1-(0),7-(6,30),7-(6,30)]
   509       -7.94025       -7.94025       -7.94025    6[1-(0),6-(6,7),7-(6,30)]
   510        3.42305        3.42305        3.42305    6[6-(1,7),6-(1,7),7-(6,30)]
   511      -2.126228      -2.126228      -2.126228    6[1-(0),6-(6,7),7-(7)]
   512      -5.378802      -5.378802      -5.378802    6[1-(0),6-(6,7),7-(7)]
   513      17.426972      17.426972      17.426972    6[6-(1,7),6-(1,7),7-(6,30)]
   514      16.763641      16.763641      16.763641    6[1-(0),7-(6,30),7-(6,30)]
   515      16.695645      16.695645      16.695645    6[1-(0),6-(6,7),7-(6,30)]
   516      19.660538      19.660538      19.660538    6[1-(0),7-(6,30),7-(6,30)]
   517      20.335469      20.335469      20.335469    6[1-(0),6-(6,7),7-(6,30)]
   518      19.905598      19.905598      19.905598    6[6-(1,7),6-(1,7),7-(6,30)]
   519      18.069293      18.069293      18.069293    6[1-(0),6-(6,7),7-(7)]
   520       19.46953       19.46953       19.46953    6[1-(0),6-(6,7),7-(7)]
   521      12.724916      12.724916      12.724916    6[6-(1,7),6-(1,7),7-(6,30)]
   522      14.664058      14.664058      14.664058    6[1-(0),7-(6,30),7-(6,30)]
   523      12.708119      12.708119      12.708119    6[1-(0),6-(6,7),7-(6,30)]
   524       15.44057       15.44057       15.44057    6[1-(0),7-(6,30),7-(6,30)]
   525      13.727866      13.727866      13.727866    6[1-(0),6-(6,7),7-(6,30)]
   526      13.360006      13.360006      13.360006    6[6-(1,7),6-(1,7),7-(6,30)]
   527      11.488095      11.488095      11.488095    6[1-(0),6-(6,7),7-(7)]
   528      12.316228      12.316228      12.316228    6[1-(0),6-(6,7),7-(7)]
   529     -12.279427     -12.279427     -12.279427    6[6-(1,7),6-(1,7),7-(6,30)]
   530     -10.340279     -10.340279     -10.340279    6[1-(0),7-(6,30),7-(6,30)]
   531     -12.296226     -12.296226     -12.296226    6[1-(0),6-(6,7),7-(6,30)]
   532      -9.563761      -9.563761      -9.563761    6[1-(0),7-(6,30),7-(6,30)]
   533      18.728829      18.728829      18.728829    6[1-(0),6-(6,7),7-(6,30)]
   534      -11.64433      -11.64433      -11.64433    6[6-(1,7),6-(1,7),7-(6,30)]
   535      16.489051      16.489051      16.489051    6[1-(0),6-(6,7),7-(7)]
   536      17.317186      17.317186      17.317186    6[1-(0),6-(6,7),7-(7)]
   537      22.427838      22.427838      22.427838    6[6-(1,7),6-(1,7),7-(6,30)]
   538      21.764522      21.764522      21.764522    6[1-(0),7-(6,30),7-(6,30)]
   539        21.6965        21.6965        21.6965    6[1-(0),6-(6,7),7-(6,30)]
   540      -5.343828      -5.343828      -5.343828    6[1-(0),7-(6,30),7-(6,30)]
   541      -4.668907      -4.668907      -4.668907    6[1-(0),6-(6,7),7-(6,30)]
   542      -5.098792      -5.098792      -5.098792    6[6-(1,7),6-(1,7),7-(6,30)]
   543      -6.935148      -6.935148      -6.935148    6[1-(0),6-(6,7),7-(7)]
   544      -5.534878      -5.534878      -5.534878    6[1-(0),6-(6,7),7-(7)]
   545       3.167294       3.167294       3.167294    6[6-(1,7),6-(1,7),7-(6,30)]
   546       3.248914       3.248914       3.248914    6[1-(0),7-(6,30),7-(6,30)]
   547       4.441522       4.441522       4.441522    6[1-(0),6-(6,7),7-(6,30)]
   548      -2.480906      -2.480906      -2.480906    6[1-(0),7-(6,30),7-(6,30)]
   549      -2.939392      -2.939392      -2.939392    6[1-(0),6-(6,7),7-(6,30)]
   550      -1.577751      -1.577751      -1.577751    6[6-(1,7),6-(1,7),7-(6,30)]
   551       2.874638       2.874638       2.874638    6[1-(0),6-(6,7),7-(7)]
   552      -0.377939      -0.377939      -0.377939    6[1-(0),6-(6,7),7-(7)]
   553      -3.313395      -3.313395      -3.313395    6[6-(1,7),6-(1,7),7-(6,30)]
   554      -4.670847      -4.670847      -4.670847    6[1-(0),7-(6,30),7-(6,30)]
   555      -3.839486      -3.839486      -3.839486    6[1-(0),6-(6,7),7-(6,30)]
   556      -2.614495      -2.614495      -2.614495    6[1-(0),7-(6,30),7-(6,30)]
   557      -1.118221      -1.118221      -1.118221    6[1-(0),6-(6,7),7-(6,30)]
   558      -1.682116      -1.682116      -1.682116    6[6-(1,7),6-(1,7),7-(6,30)]
   559       -2.42623       -2.42623       -2.42623    6[1-(0),6-(6,7),7-(7)]
   560      -1.402059      -1.402059      -1.402059    6[1-(0),6-(6,7),7-(7)]
   561      -2.277734      -2.277734      -2.277734    6[6-(1,7),6-(1,7),7-(6,30)]
   562      -0.338592      -0.338592      -0.338592    6[1-(0),7-(6,30),7-(6,30)]
   563      -2.294531      -2.294531      -2.294531    6[1-(0),6-(6,7),7-(6,30)]
   564        0.43792        0.43792        0.43792    6[1-(0),7-(6,30),7-(6,30)]
   565      -1.274784      -1.274784      -1.274784    6[1-(0),6-(6,7),7-(6,30)]
   566      -1.642644      -1.642644      -1.642644    6[6-(1,7),6-(1,7),7-(6,30)]
   567      -3.514555      -3.514555      -3.514555    6[1-(0),6-(6,7),7-(7)]
   568      -2.686422      -2.686422      -2.686422    6[1-(0),6-(6,7),7-(7)]
   569       2.424322       2.424322       2.424322    6[6-(1,7),6-(1,7),7-(6,30)]
   570       1.760991       1.760991       1.760991    6[1-(0),7-(6,30),7-(6,30)]
   571       1.692995       1.692995       1.692995    6[1-(0),6-(6,7),7-(6,30)]
   572       4.657888       4.657888       4.657888    6[1-(0),7-(6,30),7-(6,30)]
   573       5.332819       5.332819       5.332819    6[1-(0),6-(6,7),7-(6,30)]
   574       4.902948       4.902948       4.902948    6[6-(1,7),6-(1,7),7-(6,30)]
   575       3.066643       3.066643       3.066643    6[1-(0),6-(6,7),7-(7)]
   576        4.46688        4.46688        4.46688    6[1-(0),6-(6,7),7-(7)]
   577      23.170738      23.170738      23.170738    6[6-(1,7),6-(1,7),7-(6,30)]
   578      23.252364      23.252364      23.252364    6[1-(0),7-(6,30),7-(6,30)]
   579      24.444964      24.444964      24.444964    6[1-(0),6-(6,7),7-(6,30)]
   580       17.52255       17.52255       17.52255    6[1-(0),7-(6,30),7-(6,30)]
   581         7.0624         7.0624         7.0624    6[1-(0),6-(6,7),7-(6,30)]
   582        18.4257        18.4257        18.4257    6[6-(1,7),6-(1,7),7-(6,30)]
   583      12.876422      12.876422      12.876422    6[1-(0),6-(6,7),7-(7)]
   584       9.623848       9.623848       9.623848    6[1-(0),6-(6,7),7-(7)]
   585         6.6883         6.6883         6.6883    6[6-(1,7),6-(1,7),7-(6,30)]
   586       5.330864       5.330864       5.330864    6[1-(0),7-(6,30),7-(6,30)]
   587       6.162199       6.162199       6.162199    6[1-(0),6-(6,7),7-(6,30)]
   588      17.388926      17.388926      17.388926    6[1-(0),7-(6,30),7-(6,30)]
   589       18.88519       18.88519       18.88519    6[1-(0),6-(6,7),7-(6,30)]
   590      18.321281      18.321281      18.321281    6[6-(1,7),6-(1,7),7-(6,30)]
   591      17.577115      17.577115      17.577115    6[1-(0),6-(6,7),7-(7)]
   592       18.60132       18.60132       18.60132    6[1-(0),6-(6,7),7-(7)]
   593       7.724081       7.724081       7.724081    6[6-(1,7),6-(1,7),7-(6,30)]
   594       9.663217       9.663217       9.663217    6[1-(0),7-(6,30),7-(6,30)]
   595       7.707267       7.707267       7.707267    6[1-(0),6-(6,7),7-(6,30)]
   596      10.439799      10.439799      10.439799    6[1-(0),7-(6,30),7-(6,30)]
   597       8.727105       8.727105       8.727105    6[1-(0),6-(6,7),7-(6,30)]
   598        8.35923        8.35923        8.35923    6[6-(1,7),6-(1,7),7-(6,30)]
   599       6.487268       6.487268       6.487268    6[1-(0),6-(6,7),7-(7)]
   600       7.315438       7.315438       7.315438    6[1-(0),6-(6,7),7-(7)]
   601      12.426151      12.426151      12.426151    6[6-(1,7),6-(1,7),7-(6,30)]
   602      11.762847      11.762847      11.762847    6[1-(0),7-(6,30),7-(6,30)]
   603      11.694828      11.694828      11.694828    6[1-(0),6-(6,7),7-(6,30)]
   604      14.659734      14.659734      14.659734    6[1-(0),7-(6,30),7-(6,30)]
   605      15.334639      15.334639      15.334639    6[1-(0),6-(6,7),7-(6,30)]
   606      14.904769      14.904769      14.904769    6[6-(1,7),6-(1,7),7-(6,30)]
   607      13.068456      13.068456      13.068456    6[1-(0),6-(6,7),7-(7)]
   608      14.468691      14.468691      14.468691    6[1-(0),6-(6,7),7-(7)]
   609      13.169072      13.169072      13.169072    6[6-(1,7),6-(1,7),7-(6,30)]
   610       13.25067       13.25067       13.25067    6[1-(0),7-(6,30),7-(6,30)]
   611      14.443294      14.443294      14.443294    6[1-(0),6-(6,7),7-(6,30)]
   612       7.520867       7.520867       7.520867    6[1-(0),7-(6,30),7-(6,30)]
   613       17.06406       17.06406       17.06406    6[1-(0),6-(6,7),7-(6,30)]
   614      18.425699      18.425699      18.425699    6[6-(1,7),6-(1,7),7-(6,30)]
   615      22.878089      22.878089      22.878089    6[1-(0),6-(6,7),7-(7)]
   616      19.625517      19.625517      19.625517    6[1-(0),6-(6,7),7-(7)]
   617      16.689964      16.689964      16.689964    6[6-(1,7),6-(1,7),7-(6,30)]
   618      15.332534      15.332534      15.332534    6[1-(0),7-(6,30),7-(6,30)]
   619      16.163879      16.163879      16.163879    6[1-(0),6-(6,7),7-(6,30)]
   620        7.38721        7.38721        7.38721    6[1-(0),7-(6,30),7-(6,30)]
   621       8.883465       8.883465       8.883465    6[1-(0),6-(6,7),7-(6,30)]
   622        8.31957        8.31957        8.31957    6[6-(1,7),6-(1,7),7-(6,30)]
   623       7.575456       7.575456       7.575456    6[1-(0),6-(6,7),7-(7)]
   624       8.599622       8.599622       8.599622    6[1-(0),6-(6,7),7-(7)]
   625      12.578483      12.578483      12.578483    6[6-(1,7),6-(1,7),7-(6,30)]
   626      13.241787      13.241787      13.241787    6[1-(0),7-(6,30),7-(6,30)]
   627      13.309806      13.309806      13.309806    6[1-(0),6-(6,7),7-(6,30)]
   628        10.3449        10.3449        10.3449    6[1-(0),7-(6,30),7-(6,30)]
   629       9.669995       9.669995       9.669995    6[1-(0),6-(6,7),7-(6,30)]
   630      10.099865      10.099865      10.099865    6[6-(1,7),6-(1,7),7-(6,30)]
   631      11.936178      11.936178      11.936178    6[1-(0),6-(6,7),7-(7)]
   632      10.535943      10.535943      10.535943    6[1-(0),6-(6,7),7-(7)]
   633      17.280553      17.280553      17.280553    6[6-(1,7),6-(1,7),7-(6,30)]
   634      15.341417      15.341417      15.341417    6[1-(0),7-(6,30),7-(6,30)]
   635      17.297367      17.297367      17.297367    6[1-(0),6-(6,7),7-(6,30)]
   636      14.564835      14.564835      14.564835    6[1-(0),7-(6,30),7-(6,30)]
   637      16.277529      16.277529      16.277529    6[1-(0),6-(6,7),7-(6,30)]
   638      16.645404      16.645404      16.645404    6[6-(1,7),6-(1,7),7-(6,30)]
   639      18.517366      18.517366      18.517366    6[1-(0),6-(6,7),7-(7)]
   640      17.689196      17.689196      17.689196    6[1-(0),6-(6,7),7-(7)]
   641        8.31467        8.31467        8.31467    6[6-(1,7),6-(1,7),7-(6,30)]
   642         9.6721         9.6721         9.6721    6[1-(0),7-(6,30),7-(6,30)]
   643       8.840755       8.840755       8.840755    6[1-(0),6-(6,7),7-(6,30)]
   644      17.617424      17.617424      17.617424    6[1-(0),7-(6,30),7-(6,30)]
   645      16.121169      16.121169      16.121169    6[1-(0),6-(6,7),7-(6,30)]
   646      16.685064      16.685064      16.685064    6[6-(1,7),6-(1,7),7-(6,30)]
   647      17.429178      17.429178      17.429178    6[1-(0),6-(6,7),7-(7)]
   648      16.405012      16.405012      16.405012    6[1-(0),6-(6,7),7-(7)]
   649      11.835562      11.835562      11.835562    6[6-(1,7),6-(1,7),7-(6,30)]
   650      11.753964      11.753964      11.753964    6[1-(0),7-(6,30),7-(6,30)]
   651       10.56134       10.56134       10.56134    6[1-(0),6-(6,7),7-(6,30)]
   652      17.483767      17.483767      17.483767    6[1-(0),7-(6,30),7-(6,30)]
   653       7.940574       7.940574       7.940574    6[1-(0),6-(6,7),7-(6,30)]
   654      16.580593      16.580593      16.580593    6[6-(1,7),6-(1,7),7-(6,30)]
   655       2.126545       2.126545       2.126545    6[1-(0),6-(6,7),7-(7)]
   656       5.379117       5.379117       5.379117    6[1-(0),6-(6,7),7-(7)]
   657       21.83734       21.83734       21.83734    6[6-(1,7),6-(1,7),7-(6,30)]
   658       21.75572       21.75572       21.75572    6[1-(0),7-(6,30),7-(6,30)]
   659      20.563112      20.563112      20.563112    6[1-(0),6-(6,7),7-(6,30)]
   660       -2.51976       -2.51976       -2.51976    6[1-(0),7-(6,30),7-(6,30)]
   661      -2.061274      -2.061274      -2.061274    6[1-(0),6-(6,7),7-(6,30)]
   662      -3.422915      -3.422915      -3.422915    6[6-(1,7),6-(1,7),7-(6,30)]
   663      -7.875304      -7.875304      -7.875304    6[1-(0),6-(6,7),7-(7)]
   664      -4.622727      -4.622727      -4.622727    6[1-(0),6-(6,7),7-(7)]
   665      -1.687271      -1.687271      -1.687271    6[6-(1,7),6-(1,7),7-(6,30)]
   666      -0.329819      -0.329819      -0.329819    6[1-(0),7-(6,30),7-(6,30)]
   667       -1.16118       -1.16118       -1.16118    6[1-(0),6-(6,7),7-(6,30)]
   668      -2.386171      -2.386171      -2.386171    6[1-(0),7-(6,30),7-(6,30)]
   669      26.122855      26.122855      26.122855    6[1-(0),6-(6,7),7-(6,30)]
   670       -3.31855       -3.31855       -3.31855    6[6-(1,7),6-(1,7),7-(6,30)]
   671      27.430864      27.430864      27.430864    6[1-(0),6-(6,7),7-(7)]
   672      26.406693      26.406693      26.406693    6[1-(0),6-(6,7),7-(7)]
   673       7.278761       7.278761       7.278761    6[6-(1,7),6-(1,7),7-(6,30)]
   674       5.339613       5.339613       5.339613    6[1-(0),7-(6,30),7-(6,30)]
   675        7.29556        7.29556        7.29556    6[1-(0),6-(6,7),7-(6,30)]
   676       4.563095       4.563095       4.563095    6[1-(0),7-(6,30),7-(6,30)]
   677       6.275805       6.275805       6.275805    6[1-(0),6-(6,7),7-(6,30)]
   678       6.643664       6.643664       6.643664    6[6-(1,7),6-(1,7),7-(6,30)]
   679       8.515583       8.515583       8.515583    6[1-(0),6-(6,7),7-(7)]
   680       7.687448       7.687448       7.687448    6[1-(0),6-(6,7),7-(7)]
   681       2.576796       2.576796       2.576796    6[6-(1,7),6-(1,7),7-(6,30)]
   682       3.240112       3.240112       3.240112    6[1-(0),7-(6,30),7-(6,30)]
   683       3.308134       3.308134       3.308134    6[1-(0),6-(6,7),7-(6,30)]
   684       0.343162       0.343162       0.343162    6[1-(0),7-(6,30),7-(6,30)]
   685      -0.331759      -0.331759      -0.331759    6[1-(0),6-(6,7),7-(6,30)]
   686       0.098126       0.098126       0.098126    6[6-(1,7),6-(1,7),7-(6,30)]
   687       1.934482       1.934482       1.934482    6[1-(0),6-(6,7),7-(7)]
   688       0.534212       0.534212       0.534212    6[1-(0),6-(6,7),7-(7)]
   689      18.316334      18.316334      18.316334    6[6-(1,7),6-(1,7),7-(6,30)]
   690       19.67377       19.67377       19.67377    6[1-(0),7-(6,30),7-(6,30)]
   691      18.842435      18.842435      18.842435    6[1-(0),6-(6,7),7-(6,30)]
   692       7.615708       7.615708       7.615708    6[1-(0),7-(6,30),7-(6,30)]
   693       6.119444       6.119444       6.119444    6[1-(0),6-(6,7),7-(6,30)]
   694       6.683353       6.683353       6.683353    6[6-(1,7),6-(1,7),7-(6,30)]
   695       7.427519       7.427519       7.427519    6[1-(0),6-(6,7),7-(7)]
   696       6.403314       6.403314       6.403314    6[1-(0),6-(6,7),7-(7)]
   697       1.833896       1.833896       1.833896    6[6-(1,7),6-(1,7),7-(6,30)]
   698        1.75227        1.75227        1.75227    6[1-(0),7-(6,30),7-(6,30)]
   699        0.55967        0.55967        0.55967    6[1-(0),6-(6,7),7-(6,30)]
   700       7.482084       7.482084       7.482084    6[1-(0),7-(6,30),7-(6,30)]
   701      17.942234      17.942234      17.942234    6[1-(0),6-(6,7),7-(6,30)]
   702      16.580592      16.580592      16.580592    6[6-(1,7),6-(1,7),7-(6,30)]
   703      12.128212      12.128212      12.128212    6[1-(0),6-(6,7),7-(7)]
   704      15.380786      15.380786      15.380786    6[1-(0),6-(6,7),7-(7)]
   705      -7.424988      -7.424988      -7.424988    6[6-(1,7),6-(1,7),7-(6,30)]
   706      -6.761657      -6.761657      -6.761657    6[1-(0),7-(6,30),7-(6,30)]
   707      -6.693661      -6.693661      -6.693661    6[1-(0),6-(6,7),7-(6,30)]
   708      -9.658554      -9.658554      -9.658554    6[1-(0),7-(6,30),7-(6,30)]
   709     -10.333485     -10.333485     -10.333485    6[1-(0),6-(6,7),7-(6,30)]
   710      -9.903614      -9.903614      -9.903614    6[6-(1,7),6-(1,7),7-(6,30)]
   711      -8.067309      -8.067309      -8.067309    6[1-(0),6-(6,7),7-(7)]
   712      -9.467546      -9.467546      -9.467546    6[1-(0),6-(6,7),7-(7)]
   713      -2.722932      -2.722932      -2.722932    6[6-(1,7),6-(1,7),7-(6,30)]
   714      -4.662074      -4.662074      -4.662074    6[1-(0),7-(6,30),7-(6,30)]
   715      -2.706135      -2.706135      -2.706135    6[1-(0),6-(6,7),7-(6,30)]
   716      -5.438586      -5.438586      -5.438586    6[1-(0),7-(6,30),7-(6,30)]
   717      -3.725882      -3.725882      -3.725882    6[1-(0),6-(6,7),7-(6,30)]
   718      -3.358022      -3.358022      -3.358022    6[6-(1,7),6-(1,7),7-(6,30)]
   719      -1.486111      -1.486111      -1.486111    6[1-(0),6-(6,7),7-(7)]
   720      -2.314244      -2.314244      -2.314244    6[1-(0),6-(6,7),7-(7)]
   721      19.974223      19.974223      19.974223    7[6-(1,6),6-(1,7),30-(7,7,7)]
   722       21.07599       21.07599       21.07599    7[6-(1,6),6-(1,7),30-(7,7,7)]
   723      20.995783      20.995783      20.995783    7[6-(1,7),6-(6,6),30-(7,7,7)]
   724      20.504708      20.504708      20.504708    7[6-(1,7),6-(6,6),30-(7,7,7)]
   725      -7.367218      -7.367218      -7.367218    7[6-(1,6),7-(6)]
   726       -6.18901       -6.18901       -6.18901    7[6-(1,6),7-(6)]
   727      14.814511      14.814511      14.814511    7[6-(1,6),6-(1,7),30-(7,7,7)]
   728     -11.268042     -11.268042     -11.268042    7[6-(1,6),6-(1,7),30-(7,7,7)]
   729      17.540833      17.540833      17.540833    7[6-(1,7),6-(6,6),30-(7,7,7)]
   730      15.561459      15.561459      15.561459    7[6-(1,7),6-(6,6),30-(7,7,7)]
   731      15.924939      15.924939      15.924939    7[6-(1,6),7-(6)]
   732      16.110979      16.110979      16.110979    7[6-(1,6),7-(6)]
   733      13.521075      13.521075      13.521075    7[6-(1,6),6-(1,7),30-(7,7,7)]
   734       5.492847       5.492847       5.492847    7[6-(1,6),6-(1,7),30-(7,7,7)]
   735       7.619427       7.619427       7.619427    7[6-(1,7),6-(6,6),30-(7,7,7)]
   736      11.293082      11.293082      11.293082    7[6-(1,7),6-(6,6),30-(7,7,7)]
   737       9.235721       9.235721       9.235721    7[6-(1,6),7-(6)]
   738       8.229544       8.229544       8.229544    7[6-(1,6),7-(6)]
   739      11.701117      11.701117      11.701117    7[6-(1,6),6-(1,7),30-(7,7,7)]
   740       14.70483       14.70483       14.70483    7[6-(1,6),6-(1,7),30-(7,7,7)]
   741      13.854883      13.854883      13.854883    7[6-(1,7),6-(6,6),30-(7,7,7)]
   742      12.651678      12.651678      12.651678    7[6-(1,7),6-(6,6),30-(7,7,7)]
   743      12.212184      12.212184      12.212184    7[6-(1,6),7-(6)]
   744      11.854112      11.854112      11.854112    7[6-(1,6),7-(6)]
   745        9.97254        9.97254        9.97254    7[6-(1,6),6-(1,7),30-(7,7,7)]
   746      11.074299      11.074299      11.074299    7[6-(1,6),6-(1,7),30-(7,7,7)]
   747      10.994095      10.994095      10.994095    7[6-(1,7),6-(6,6),30-(7,7,7)]
   748      10.503026      10.503026      10.503026    7[6-(1,7),6-(6,6),30-(7,7,7)]
   749      12.636394      12.636394      12.636394    7[6-(1,6),7-(6)]
   750      13.814597      13.814597      13.814597    7[6-(1,6),7-(6)]
   751         4.8128         4.8128         4.8128    7[6-(1,6),6-(1,7),30-(7,7,7)]
   752       8.735474       8.735474       8.735474    7[6-(1,6),6-(1,7),30-(7,7,7)]
   753       7.539066       7.539066       7.539066    7[6-(1,7),6-(6,6),30-(7,7,7)]
   754       5.559726       5.559726       5.559726    7[6-(1,7),6-(6,6),30-(7,7,7)]
   755       5.923172       5.923172       5.923172    7[6-(1,6),7-(6)]
   756       6.109194       6.109194       6.109194    7[6-(1,6),7-(6)]
   757      -6.482378      -6.482378      -6.482378    7[6-(1,6),6-(1,7),30-(7,7,7)]
   758     -14.510599     -14.510599     -14.510599    7[6-(1,6),6-(1,7),30-(7,7,7)]
   759     -12.384022     -12.384022     -12.384022    7[6-(1,7),6-(6,6),30-(7,7,7)]
   760      -8.710374      -8.710374      -8.710374    7[6-(1,7),6-(6,6),30-(7,7,7)]
   761       -0.76607       -0.76607       -0.76607    7[6-(1,6),7-(6)]
   762      -1.772242      -1.772242      -1.772242    7[6-(1,6),7-(6)]
   763       -8.30231       -8.30231       -8.30231    7[6-(1,6),6-(1,7),30-(7,7,7)]
   764       4.703136       4.703136       4.703136    7[6-(1,6),6-(1,7),30-(7,7,7)]
   765      -6.148487      -6.148487      -6.148487    7[6-(1,7),6-(6,6),30-(7,7,7)]
   766      -7.351726      -7.351726      -7.351726    7[6-(1,7),6-(6,6),30-(7,7,7)]
   767      -7.791186      -7.791186      -7.791186    7[6-(1,6),7-(6)]
   768       -8.14924       -8.14924       -8.14924    7[6-(1,6),7-(6)]
   769      -0.029352      -0.029352      -0.029352    7[6-(1,6),6-(1,7),30-(7,7,7)]
   770       1.072505       1.072505       1.072505    7[6-(1,6),6-(1,7),30-(7,7,7)]
   771       0.992273       0.992273       0.992273    7[6-(1,7),6-(6,6),30-(7,7,7)]
   772       0.501158       0.501158       0.501158    7[6-(1,7),6-(6,6),30-(7,7,7)]
   773       2.634546       2.634546       2.634546    7[6-(1,6),7-(6)]
   774       3.812759       3.812759       3.812759    7[6-(1,6),7-(6)]
   775      -5.189035      -5.189035      -5.189035    7[6-(1,6),6-(1,7),30-(7,7,7)]
   776      -1.266377      -1.266377      -1.266377    7[6-(1,6),6-(1,7),30-(7,7,7)]
   777      -2.462778      -2.462778      -2.462778    7[6-(1,7),6-(6,6),30-(7,7,7)]
   778      -4.442113      -4.442113      -4.442113    7[6-(1,7),6-(6,6),30-(7,7,7)]
   779      -4.078646      -4.078646      -4.078646    7[6-(1,6),7-(6)]
   780      -3.892611      -3.892611      -3.892611    7[6-(1,6),7-(6)]
   781       3.519294       3.519294       3.519294    7[6-(1,6),6-(1,7),30-(7,7,7)]
   782      -4.508911      -4.508911      -4.508911    7[6-(1,6),6-(1,7),30-(7,7,7)]
   783      -2.382341      -2.382341      -2.382341    7[6-(1,7),6-(6,6),30-(7,7,7)]
   784       1.291302       1.291302       1.291302    7[6-(1,7),6-(6,6),30-(7,7,7)]
   785     -10.767731     -10.767731     -10.767731    7[6-(1,6),7-(6)]
   786     -11.773916     -11.773916     -11.773916    7[6-(1,6),7-(6)]
   787       1.699419       1.699419       1.699419    7[6-(1,6),6-(1,7),30-(7,7,7)]
   788      -5.298548      -5.298548      -5.298548    7[6-(1,6),6-(1,7),30-(7,7,7)]
   789       3.853172       3.853172       3.853172    7[6-(1,7),6-(6,6),30-(7,7,7)]
   790       2.649979       2.649979       2.649979    7[6-(1,7),6-(6,6),30-(7,7,7)]
   791       2.210499       2.210499       2.210499    7[6-(1,6),7-(6)]
   792       1.852435       1.852435       1.852435    7[6-(1,6),7-(6)]
   793       0.188369       0.188369       0.188369    7[6-(1,6),6-(1,7),30-(7,7,7)]
   794      -3.734289      -3.734289      -3.734289    7[6-(1,6),6-(1,7),30-(7,7,7)]
   795      -2.537888      -2.537888      -2.537888    7[6-(1,7),6-(6,6),30-(7,7,7)]
   796      -0.558553      -0.558553      -0.558553    7[6-(1,7),6-(6,6),30-(7,7,7)]
   797       -0.92202       -0.92202       -0.92202    7[6-(1,6),7-(6)]
   798      -1.108055      -1.108055      -1.108055    7[6-(1,6),7-(6)]
   799      -4.971314      -4.971314      -4.971314    7[6-(1,6),6-(1,7),30-(7,7,7)]
   800      -6.073171      -6.073171      -6.073171    7[6-(1,6),6-(1,7),30-(7,7,7)]
   801      -5.992939      -5.992939      -5.992939    7[6-(1,7),6-(6,6),30-(7,7,7)]
   802      -5.501824      -5.501824      -5.501824    7[6-(1,7),6-(6,6),30-(7,7,7)]
   803      -7.635212      -7.635212      -7.635212    7[6-(1,6),7-(6)]
   804      -8.813425      -8.813425      -8.813425    7[6-(1,6),7-(6)]
   805      -6.700085      -6.700085      -6.700085    7[6-(1,6),6-(1,7),30-(7,7,7)]
   806       0.297882       0.297882       0.297882    7[6-(1,6),6-(1,7),30-(7,7,7)]
   807      -8.853838      -8.853838      -8.853838    7[6-(1,7),6-(6,6),30-(7,7,7)]
   808      -7.650645      -7.650645      -7.650645    7[6-(1,7),6-(6,6),30-(7,7,7)]
   809      -7.211165      -7.211165      -7.211165    7[6-(1,6),7-(6)]
   810      -6.853101      -6.853101      -6.853101    7[6-(1,6),7-(6)]
   811       -8.51996       -8.51996       -8.51996    7[6-(1,6),6-(1,7),30-(7,7,7)]
   812      -0.491755      -0.491755      -0.491755    7[6-(1,6),6-(1,7),30-(7,7,7)]
   813      -2.618325      -2.618325      -2.618325    7[6-(1,7),6-(6,6),30-(7,7,7)]
   814      -6.291968      -6.291968      -6.291968    7[6-(1,7),6-(6,6),30-(7,7,7)]
   815       5.767065       5.767065       5.767065    7[6-(1,6),7-(6)]
   816        6.77325        6.77325        6.77325    7[6-(1,6),7-(6)]
   817      11.483559      11.483559      11.483559    7[6-(1,6),6-(1,7),30-(7,7,7)]
   818     -10.493513     -10.493513     -10.493513    7[6-(1,6),6-(1,7),30-(7,7,7)]
   819      17.385207      17.385207      17.385207    7[6-(1,7),6-(6,6),30-(7,7,7)]
   820      13.711552      13.711552      13.711552    7[6-(1,7),6-(6,6),30-(7,7,7)]
   821      15.768913      15.768913      15.768913    7[6-(1,6),7-(6)]
   822       16.77509       16.77509       16.77509    7[6-(1,6),7-(6)]
   823      13.303517      13.303517      13.303517    7[6-(1,6),6-(1,7),30-(7,7,7)]
   824      10.299804      10.299804      10.299804    7[6-(1,6),6-(1,7),30-(7,7,7)]
   825      11.149751      11.149751      11.149751    7[6-(1,7),6-(6,6),30-(7,7,7)]
   826      12.352956      12.352956      12.352956    7[6-(1,7),6-(6,6),30-(7,7,7)]
   827      -17.21285      -17.21285      -17.21285    7[6-(1,6),7-(6)]
   828     -16.854778     -16.854778     -16.854778    7[6-(1,6),7-(6)]
   829       5.030411       5.030411       5.030411    7[6-(1,6),6-(1,7),30-(7,7,7)]
   830       3.928644       3.928644       3.928644    7[6-(1,6),6-(1,7),30-(7,7,7)]
   831       4.008851       4.008851       4.008851    7[6-(1,7),6-(6,6),30-(7,7,7)]
   832       4.499926       4.499926       4.499926    7[6-(1,7),6-(6,6),30-(7,7,7)]
   833       2.366552       2.366552       2.366552    7[6-(1,6),7-(6)]
   834       1.188344       1.188344       1.188344    7[6-(1,6),7-(6)]
   835      10.190123      10.190123      10.190123    7[6-(1,6),6-(1,7),30-(7,7,7)]
   836       6.267376       6.267376       6.267376    7[6-(1,6),6-(1,7),30-(7,7,7)]
   837       7.463801       7.463801       7.463801    7[6-(1,7),6-(6,6),30-(7,7,7)]
   838       9.443175       9.443175       9.443175    7[6-(1,7),6-(6,6),30-(7,7,7)]
   839       9.079695       9.079695       9.079695    7[6-(1,6),7-(6)]
   840       8.893655       8.893655       8.893655    7[6-(1,6),7-(6)]
   841       3.301644       3.301644       3.301644    7[6-(1,6),6-(1,7),30-(7,7,7)]
   842      -9.703802      -9.703802      -9.703802    7[6-(1,6),6-(1,7),30-(7,7,7)]
   843       1.147821       1.147821       1.147821    7[6-(1,7),6-(6,6),30-(7,7,7)]
   844        2.35106        2.35106        2.35106    7[6-(1,7),6-(6,6),30-(7,7,7)]
   845        2.79052        2.79052        2.79052    7[6-(1,6),7-(6)]
   846       3.148574       3.148574       3.148574    7[6-(1,6),7-(6)]
   847       1.481712       1.481712       1.481712    7[6-(1,6),6-(1,7),30-(7,7,7)]
   848       9.509933       9.509933       9.509933    7[6-(1,6),6-(1,7),30-(7,7,7)]
   849       7.383356       7.383356       7.383356    7[6-(1,7),6-(6,6),30-(7,7,7)]
   850       3.709708       3.709708       3.709708    7[6-(1,7),6-(6,6),30-(7,7,7)]
   851      -4.234596      -4.234596      -4.234596    7[6-(1,6),7-(6)]
   852      -3.228424      -3.228424      -3.228424    7[6-(1,6),7-(6)]
   853      20.191834      20.191834      20.191834    7[6-(1,6),6-(1,7),30-(7,7,7)]
   854       16.26916       16.26916       16.26916    7[6-(1,6),6-(1,7),30-(7,7,7)]
   855      17.465568      17.465568      17.465568    7[6-(1,7),6-(6,6),30-(7,7,7)]
   856      19.444908      19.444908      19.444908    7[6-(1,7),6-(6,6),30-(7,7,7)]
   857      19.081462      19.081462      19.081462    7[6-(1,6),7-(6)]
   858       18.89544       18.89544       18.89544    7[6-(1,6),7-(6)]
   859      15.032094      15.032094      15.032094    7[6-(1,6),6-(1,7),30-(7,7,7)]
   860      13.930335      13.930335      13.930335    7[6-(1,6),6-(1,7),30-(7,7,7)]
   861      14.010539      14.010539      14.010539    7[6-(1,7),6-(6,6),30-(7,7,7)]
   862      14.501608      14.501608      14.501608    7[6-(1,7),6-(6,6),30-(7,7,7)]
   863       12.36824       12.36824       12.36824    7[6-(1,6),7-(6)]
   864      11.190037      11.190037      11.190037    7[6-(1,6),7-(6)]
   865      -9.972239      -9.972239      -9.972239    7[6-(1,6),6-(1,7),30-(7,7,7)]
   866     -11.074006     -11.074006     -11.074006    7[6-(1,6),6-(1,7),30-(7,7,7)]
   867     -10.993799     -10.993799     -10.993799    7[6-(1,7),6-(6,6),30-(7,7,7)]
   868     -10.502724     -10.502724     -10.502724    7[6-(1,7),6-(6,6),30-(7,7,7)]
   869      17.369202      17.369202      17.369202    7[6-(1,6),7-(6)]
   870      16.190994      16.190994      16.190994    7[6-(1,6),7-(6)]
   871      -4.812527      -4.812527      -4.812527    7[6-(1,6),6-(1,7),30-(7,7,7)]
   872      21.270026      21.270026      21.270026    7[6-(1,6),6-(1,7),30-(7,7,7)]
   873      -7.538849      -7.538849      -7.538849    7[6-(1,7),6-(6,6),30-(7,7,7)]
   874      -5.559475      -5.559475      -5.559475    7[6-(1,7),6-(6,6),30-(7,7,7)]
   875      -5.922955      -5.922955      -5.922955    7[6-(1,6),7-(6)]
   876      -6.108995      -6.108995      -6.108995    7[6-(1,6),7-(6)]
   877      -3.519091      -3.519091      -3.519091    7[6-(1,6),6-(1,7),30-(7,7,7)]
   878       4.509137       4.509137       4.509137    7[6-(1,6),6-(1,7),30-(7,7,7)]
   879       2.382557       2.382557       2.382557    7[6-(1,7),6-(6,6),30-(7,7,7)]
   880      -1.291098      -1.291098      -1.291098    7[6-(1,7),6-(6,6),30-(7,7,7)]
   881       0.766263       0.766263       0.766263    7[6-(1,6),7-(6)]
   882        1.77244        1.77244        1.77244    7[6-(1,6),7-(6)]
   883      -1.699133      -1.699133      -1.699133    7[6-(1,6),6-(1,7),30-(7,7,7)]
   884      -4.702846      -4.702846      -4.702846    7[6-(1,6),6-(1,7),30-(7,7,7)]
   885      -3.852899      -3.852899      -3.852899    7[6-(1,7),6-(6,6),30-(7,7,7)]
   886      -2.649694      -2.649694      -2.649694    7[6-(1,7),6-(6,6),30-(7,7,7)]
   887        -2.2102        -2.2102        -2.2102    7[6-(1,6),7-(6)]
   888      -1.852128      -1.852128      -1.852128    7[6-(1,6),7-(6)]
   889       0.029444       0.029444       0.029444    7[6-(1,6),6-(1,7),30-(7,7,7)]
   890      -1.072315      -1.072315      -1.072315    7[6-(1,6),6-(1,7),30-(7,7,7)]
   891      -0.992111      -0.992111      -0.992111    7[6-(1,7),6-(6,6),30-(7,7,7)]
   892      -0.501042      -0.501042      -0.501042    7[6-(1,7),6-(6,6),30-(7,7,7)]
   893       -2.63441       -2.63441       -2.63441    7[6-(1,6),7-(6)]
   894      -3.812613      -3.812613      -3.812613    7[6-(1,6),7-(6)]
   895       5.189184       5.189184       5.189184    7[6-(1,6),6-(1,7),30-(7,7,7)]
   896        1.26651        1.26651        1.26651    7[6-(1,6),6-(1,7),30-(7,7,7)]
   897       2.462918       2.462918       2.462918    7[6-(1,7),6-(6,6),30-(7,7,7)]
   898       4.442258       4.442258       4.442258    7[6-(1,7),6-(6,6),30-(7,7,7)]
   899       4.078812       4.078812       4.078812    7[6-(1,6),7-(6)]
   900        3.89279        3.89279        3.89279    7[6-(1,6),7-(6)]
   901      16.484362      16.484362      16.484362    7[6-(1,6),6-(1,7),30-(7,7,7)]
   902      24.512583      24.512583      24.512583    7[6-(1,6),6-(1,7),30-(7,7,7)]
   903      22.386006      22.386006      22.386006    7[6-(1,7),6-(6,6),30-(7,7,7)]
   904      18.712358      18.712358      18.712358    7[6-(1,7),6-(6,6),30-(7,7,7)]
   905      10.768054      10.768054      10.768054    7[6-(1,6),7-(6)]
   906      11.774226      11.774226      11.774226    7[6-(1,6),7-(6)]
   907      18.304294      18.304294      18.304294    7[6-(1,6),6-(1,7),30-(7,7,7)]
   908       5.298848       5.298848       5.298848    7[6-(1,6),6-(1,7),30-(7,7,7)]
   909      16.150471      16.150471      16.150471    7[6-(1,7),6-(6,6),30-(7,7,7)]
   910       17.35371       17.35371       17.35371    7[6-(1,7),6-(6,6),30-(7,7,7)]
   911       17.79317       17.79317       17.79317    7[6-(1,6),7-(6)]
   912      18.151224      18.151224      18.151224    7[6-(1,6),7-(6)]
   913      10.031336      10.031336      10.031336    7[6-(1,6),6-(1,7),30-(7,7,7)]
   914       8.929479       8.929479       8.929479    7[6-(1,6),6-(1,7),30-(7,7,7)]
   915       9.009711       9.009711       9.009711    7[6-(1,7),6-(6,6),30-(7,7,7)]
   916       9.500826       9.500826       9.500826    7[6-(1,7),6-(6,6),30-(7,7,7)]
   917       7.367438       7.367438       7.367438    7[6-(1,6),7-(6)]
   918       6.189225       6.189225       6.189225    7[6-(1,6),7-(6)]
   919      15.191019      15.191019      15.191019    7[6-(1,6),6-(1,7),30-(7,7,7)]
   920      11.268361      11.268361      11.268361    7[6-(1,6),6-(1,7),30-(7,7,7)]
   921      12.464762      12.464762      12.464762    7[6-(1,7),6-(6,6),30-(7,7,7)]
   922      14.444097      14.444097      14.444097    7[6-(1,7),6-(6,6),30-(7,7,7)]
   923       14.08063       14.08063       14.08063    7[6-(1,6),7-(6)]
   924      13.894595      13.894595      13.894595    7[6-(1,6),7-(6)]
   925        6.48269        6.48269        6.48269    7[6-(1,6),6-(1,7),30-(7,7,7)]
   926      14.510895      14.510895      14.510895    7[6-(1,6),6-(1,7),30-(7,7,7)]
   927      12.384325      12.384325      12.384325    7[6-(1,7),6-(6,6),30-(7,7,7)]
   928       8.710682       8.710682       8.710682    7[6-(1,7),6-(6,6),30-(7,7,7)]
   929      20.769715      20.769715      20.769715    7[6-(1,6),7-(6)]
   930        21.7759        21.7759        21.7759    7[6-(1,6),7-(6)]
   931       8.302565       8.302565       8.302565    7[6-(1,6),6-(1,7),30-(7,7,7)]
   932      15.300532      15.300532      15.300532    7[6-(1,6),6-(1,7),30-(7,7,7)]
   933       6.148812       6.148812       6.148812    7[6-(1,7),6-(6,6),30-(7,7,7)]
   934       7.352005       7.352005       7.352005    7[6-(1,7),6-(6,6),30-(7,7,7)]
   935       7.791485       7.791485       7.791485    7[6-(1,6),7-(6)]
   936       8.149549       8.149549       8.149549    7[6-(1,6),7-(6)]
   937       9.813615       9.813615       9.813615    7[6-(1,6),6-(1,7),30-(7,7,7)]
   938      13.736273      13.736273      13.736273    7[6-(1,6),6-(1,7),30-(7,7,7)]
   939      12.539872      12.539872      12.539872    7[6-(1,7),6-(6,6),30-(7,7,7)]
   940      10.560537      10.560537      10.560537    7[6-(1,7),6-(6,6),30-(7,7,7)]
   941      10.924004      10.924004      10.924004    7[6-(1,6),7-(6)]
   942      11.110039      11.110039      11.110039    7[6-(1,6),7-(6)]
   943      14.973298      14.973298      14.973298    7[6-(1,6),6-(1,7),30-(7,7,7)]
   944      16.075155      16.075155      16.075155    7[6-(1,6),6-(1,7),30-(7,7,7)]
   945      15.994923      15.994923      15.994923    7[6-(1,7),6-(6,6),30-(7,7,7)]
   946      15.503808      15.503808      15.503808    7[6-(1,7),6-(6,6),30-(7,7,7)]
   947      17.637196      17.637196      17.637196    7[6-(1,6),7-(6)]
   948      18.815409      18.815409      18.815409    7[6-(1,6),7-(6)]
   949      16.702069      16.702069      16.702069    7[6-(1,6),6-(1,7),30-(7,7,7)]
   950       9.704102       9.704102       9.704102    7[6-(1,6),6-(1,7),30-(7,7,7)]
   951      18.855822      18.855822      18.855822    7[6-(1,7),6-(6,6),30-(7,7,7)]
   952      17.652629      17.652629      17.652629    7[6-(1,7),6-(6,6),30-(7,7,7)]
   953      17.213149      17.213149      17.213149    7[6-(1,6),7-(6)]
   954      16.855085      16.855085      16.855085    7[6-(1,6),7-(6)]
   955      18.521944      18.521944      18.521944    7[6-(1,6),6-(1,7),30-(7,7,7)]
   956      10.493739      10.493739      10.493739    7[6-(1,6),6-(1,7),30-(7,7,7)]
   957      12.620309      12.620309      12.620309    7[6-(1,7),6-(6,6),30-(7,7,7)]
   958      16.293952      16.293952      16.293952    7[6-(1,7),6-(6,6),30-(7,7,7)]
   959       4.234919       4.234919       4.234919    7[6-(1,6),7-(6)]
   960       3.228734       3.228734       3.228734    7[6-(1,6),7-(6)]
   961      -1.481575      -1.481575      -1.481575    7[6-(1,6),6-(1,7),30-(7,7,7)]
   962      20.495497      20.495497      20.495497    7[6-(1,6),6-(1,7),30-(7,7,7)]
   963      -7.383223      -7.383223      -7.383223    7[6-(1,7),6-(6,6),30-(7,7,7)]
   964      -3.709568      -3.709568      -3.709568    7[6-(1,7),6-(6,6),30-(7,7,7)]
   965      -5.766929      -5.766929      -5.766929    7[6-(1,6),7-(6)]
   966      -6.773106      -6.773106      -6.773106    7[6-(1,6),7-(6)]
   967      -3.301533      -3.301533      -3.301533    7[6-(1,6),6-(1,7),30-(7,7,7)]
   968       -0.29782       -0.29782       -0.29782    7[6-(1,6),6-(1,7),30-(7,7,7)]
   969      -1.147767      -1.147767      -1.147767    7[6-(1,7),6-(6,6),30-(7,7,7)]
   970      -2.350972      -2.350972      -2.350972    7[6-(1,7),6-(6,6),30-(7,7,7)]
   971      27.214834      27.214834      27.214834    7[6-(1,6),7-(6)]
   972      26.856762      26.856762      26.856762    7[6-(1,6),7-(6)]
   973       4.971573       4.971573       4.971573    7[6-(1,6),6-(1,7),30-(7,7,7)]
   974        6.07334        6.07334        6.07334    7[6-(1,6),6-(1,7),30-(7,7,7)]
   975       5.993133       5.993133       5.993133    7[6-(1,7),6-(6,6),30-(7,7,7)]
   976       5.502058       5.502058       5.502058    7[6-(1,7),6-(6,6),30-(7,7,7)]
   977       7.635432       7.635432       7.635432    7[6-(1,6),7-(6)]
   978        8.81364        8.81364        8.81364    7[6-(1,6),7-(6)]
   979      -0.188139      -0.188139      -0.188139    7[6-(1,6),6-(1,7),30-(7,7,7)]
   980       3.734608       3.734608       3.734608    7[6-(1,6),6-(1,7),30-(7,7,7)]
   981       2.538183       2.538183       2.538183    7[6-(1,7),6-(6,6),30-(7,7,7)]
   982       0.558809       0.558809       0.558809    7[6-(1,7),6-(6,6),30-(7,7,7)]
   983       0.922289       0.922289       0.922289    7[6-(1,6),7-(6)]
   984       1.108329       1.108329       1.108329    7[6-(1,6),7-(6)]
   985        6.70034        6.70034        6.70034    7[6-(1,6),6-(1,7),30-(7,7,7)]
   986      19.705786      19.705786      19.705786    7[6-(1,6),6-(1,7),30-(7,7,7)]
   987       8.854163       8.854163       8.854163    7[6-(1,7),6-(6,6),30-(7,7,7)]
   988       7.650924       7.650924       7.650924    7[6-(1,7),6-(6,6),30-(7,7,7)]
   989       7.211464       7.211464       7.211464    7[6-(1,6),7-(6)]
   990        6.85341        6.85341        6.85341    7[6-(1,6),7-(6)]
   991       8.520272       8.520272       8.520272    7[6-(1,6),6-(1,7),30-(7,7,7)]
   992       0.492051       0.492051       0.492051    7[6-(1,6),6-(1,7),30-(7,7,7)]
   993       2.618628       2.618628       2.618628    7[6-(1,7),6-(6,6),30-(7,7,7)]
   994       6.292276       6.292276       6.292276    7[6-(1,7),6-(6,6),30-(7,7,7)]
   995       14.23658       14.23658       14.23658    7[6-(1,6),7-(6)]
   996      13.230408      13.230408      13.230408    7[6-(1,6),7-(6)]
   997      -10.18985      -10.18985      -10.18985    7[6-(1,6),6-(1,7),30-(7,7,7)]
   998      -6.267176      -6.267176      -6.267176    7[6-(1,6),6-(1,7),30-(7,7,7)]
   999      -7.463584      -7.463584      -7.463584    7[6-(1,7),6-(6,6),30-(7,7,7)]
  1000      -9.442924      -9.442924      -9.442924    7[6-(1,7),6-(6,6),30-(7,7,7)]
  1001      -9.079478      -9.079478      -9.079478    7[6-(1,6),7-(6)]
  1002      -8.893456      -8.893456      -8.893456    7[6-(1,6),7-(6)]
  1003       -5.03011       -5.03011       -5.03011    7[6-(1,6),6-(1,7),30-(7,7,7)]
  1004      -3.928351      -3.928351      -3.928351    7[6-(1,6),6-(1,7),30-(7,7,7)]
  1005      -4.008555      -4.008555      -4.008555    7[6-(1,7),6-(6,6),30-(7,7,7)]
  1006      -4.499624      -4.499624      -4.499624    7[6-(1,7),6-(6,6),30-(7,7,7)]
  1007      -2.366256      -2.366256      -2.366256    7[6-(1,6),7-(6)]
  1008      -1.188053      -1.188053      -1.188053    7[6-(1,6),7-(6)]
