# Supplementary material for: A collection of forcefield precursors for metal–organic frameworks
Source: RSC Adv. 2019 Nov 13;9(63):36492–507. doi: 10.1039/c9ra07327b (PMC9075174; doi:10.1039/c9ra07327b)
Supplement: RA-009-C9RA07327B-s2940 [file RA-009-C9RA07327B-s2940.txt]

YAPLOS_clean

30.999400    0.000000    0.000000
-10.333021    29.226554    0.000000
-10.333021    -14.613038    25.311076

     1      -5.589056      -5.589056      -5.589056    25[7-(6,6),7-(6,6),7-(6,6),7-(6,6),7-(6,7)]
     2      -1.423949      -1.423949      -1.423949    25[7-(6,6),7-(6,6),7-(6,6),7-(6,6),7-(6,7)]
     3      -9.245657      -9.245657      -9.245657    25[7-(6,6),7-(6,6),7-(6,6),7-(6,6),7-(6,7)]
     4      -4.407043      -4.407043      -4.407043    25[7-(6,6),7-(6,6),7-(6,6),7-(6,6),7-(6,7)]
     5       15.07713       15.07713       15.07713    25[7-(6,6),7-(6,6),7-(6,6),7-(6,6),7-(6,7)]
     6      19.242232      19.242232      19.242232    25[7-(6,6),7-(6,6),7-(6,6),7-(6,6),7-(6,7)]
     7       1.087389       1.087389       1.087389    25[7-(6,6),7-(6,6),7-(6,6),7-(6,6),7-(6,7)]
     8       5.926008       5.926008       5.926008    25[7-(6,6),7-(6,6),7-(6,6),7-(6,6),7-(6,7)]
     9       4.744088       4.744088       4.744088    25[7-(6,6),7-(6,6),7-(6,6),7-(6,6),7-(6,7)]
    10       8.909117       8.909117       8.909117    25[7-(6,6),7-(6,6),7-(6,6),7-(6,6),7-(6,7)]
    11      11.420672      11.420672      11.420672    25[7-(6,6),7-(6,6),7-(6,6),7-(6,6),7-(6,7)]
    12      16.259218      16.259218      16.259218    25[7-(6,6),7-(6,6),7-(6,6),7-(6,6),7-(6,7)]
    13      16.923941      16.923941      16.923941    25[7-(6,6),7-(6,6),7-(6,6),7-(6,6),7-(6,7)]
    14       21.08897       21.08897       21.08897    25[7-(6,6),7-(6,6),7-(6,6),7-(6,6),7-(6,7)]
    15        9.57384        9.57384        9.57384    25[7-(6,6),7-(6,6),7-(6,6),7-(6,6),7-(6,7)]
    16      14.412386      14.412386      14.412386    25[7-(6,6),7-(6,6),7-(6,6),7-(6,6),7-(6,7)]
    17       4.079315       4.079315       4.079315    25[7-(6,6),7-(6,6),7-(6,6),7-(6,6),7-(6,7)]
    18      -0.759299      -0.759299      -0.759299    25[7-(6,6),7-(6,6),7-(6,6),7-(6,6),7-(6,7)]
    19       0.422714       0.422714       0.422714    25[7-(6,6),7-(6,6),7-(6,6),7-(6,6),7-(6,7)]
    20      -3.742393      -3.742393      -3.742393    25[7-(6,6),7-(6,6),7-(6,6),7-(6,6),7-(6,7)]
    21      -11.09235      -11.09235      -11.09235    25[7-(6,6),7-(6,6),7-(6,6),7-(6,6),7-(6,7)]
    22      -6.253731      -6.253731      -6.253731    25[7-(6,6),7-(6,6),7-(6,6),7-(6,6),7-(6,7)]
    23       6.590826       6.590826       6.590826    25[7-(6,6),7-(6,6),7-(6,6),7-(6,6),7-(6,7)]
    24      10.755928      10.755928      10.755928    25[7-(6,6),7-(6,6),7-(6,6),7-(6,6),7-(6,7)]
    25      15.922414      15.922414      15.922414    25[7-(6,6),7-(6,6),7-(6,6),7-(6,6),7-(6,7)]
    26      11.757307      11.757307      11.757307    25[7-(6,6),7-(6,6),7-(6,6),7-(6,6),7-(6,7)]
    27      19.579015      19.579015      19.579015    25[7-(6,6),7-(6,6),7-(6,6),7-(6,6),7-(6,7)]
    28      14.740401      14.740401      14.740401    25[7-(6,6),7-(6,6),7-(6,6),7-(6,6),7-(6,7)]
    29      -4.743772      -4.743772      -4.743772    25[7-(6,6),7-(6,6),7-(6,6),7-(6,6),7-(6,7)]
    30      -8.908874      -8.908874      -8.908874    25[7-(6,6),7-(6,6),7-(6,6),7-(6,6),7-(6,7)]
    31       9.245969       9.245969       9.245969    25[7-(6,6),7-(6,6),7-(6,6),7-(6,6),7-(6,7)]
    32        4.40735        4.40735        4.40735    25[7-(6,6),7-(6,6),7-(6,6),7-(6,6),7-(6,7)]
    33        5.58927        5.58927        5.58927    25[7-(6,6),7-(6,6),7-(6,6),7-(6,6),7-(6,7)]
    34       1.424241       1.424241       1.424241    25[7-(6,6),7-(6,6),7-(6,6),7-(6,6),7-(6,7)]
    35      -1.087314      -1.087314      -1.087314    25[7-(6,6),7-(6,6),7-(6,6),7-(6,6),7-(6,7)]
    36      -5.925757      -5.925757      -5.925757    25[7-(6,6),7-(6,6),7-(6,6),7-(6,6),7-(6,7)]
    37      -6.590583      -6.590583      -6.590583    25[7-(6,6),7-(6,6),7-(6,6),7-(6,6),7-(6,7)]
    38     -10.755612     -10.755612     -10.755612    25[7-(6,6),7-(6,6),7-(6,6),7-(6,6),7-(6,7)]
    39       0.759518       0.759518       0.759518    25[7-(6,6),7-(6,6),7-(6,6),7-(6,6),7-(6,7)]
    40      -4.079028      -4.079028      -4.079028    25[7-(6,6),7-(6,6),7-(6,6),7-(6,6),7-(6,7)]
    41       6.254043       6.254043       6.254043    25[7-(6,6),7-(6,6),7-(6,6),7-(6,6),7-(6,7)]
    42      11.092657      11.092657      11.092657    25[7-(6,6),7-(6,6),7-(6,6),7-(6,6),7-(6,7)]
    43       9.910644       9.910644       9.910644    25[7-(6,6),7-(6,6),7-(6,6),7-(6,6),7-(6,7)]
    44      14.075751      14.075751      14.075751    25[7-(6,6),7-(6,6),7-(6,6),7-(6,6),7-(6,7)]
    45      21.425708      21.425708      21.425708    25[7-(6,6),7-(6,6),7-(6,6),7-(6,6),7-(6,7)]
    46      16.587089      16.587089      16.587089    25[7-(6,6),7-(6,6),7-(6,6),7-(6,6),7-(6,7)]
    47       3.742532       3.742532       3.742532    25[7-(6,6),7-(6,6),7-(6,6),7-(6,6),7-(6,7)]
    48       -0.42257       -0.42257       -0.42257    25[7-(6,6),7-(6,6),7-(6,6),7-(6,6),7-(6,7)]
    49      -4.709731      -4.709731      -4.709731    1[6-(7,7)]
    50      -8.431732      -8.431732      -8.431732    1[6-(6,7)]
    51      -7.096624      -7.096624      -7.096624    1[6-(6,7)]
    52      -3.759036      -3.759036      -3.759036    1[6-(7,7)]
    53      -9.502228      -9.502228      -9.502228    1[6-(6,7)]
    54      -8.721011      -8.721011      -8.721011    1[6-(6,7)]
    55      -3.800347      -3.800347      -3.800347    1[6-(7,7)]
    56      -3.558564      -3.558564      -3.558564    1[6-(6,7)]
    57        0.88878        0.88878        0.88878    1[6-(6,7)]
    58      -0.522701      -0.522701      -0.522701    1[6-(7,7)]
    59      -1.946609      -1.946609      -1.946609    1[6-(6,7)]
    60       0.041469       0.041469       0.041469    1[6-(6,7)]
    61      -0.051635      -0.051635      -0.051635    1[6-(7,7)]
    62       1.405331       1.405331       1.405331    1[6-(6,7)]
    63      -6.022057      -6.022057      -6.022057    1[6-(6,7)]
    64      -8.586722      -8.586722      -8.586722    1[6-(7,7)]
    65       2.558493       2.558493       2.558493    1[6-(6,7)]
    66      -6.377509      -6.377509      -6.377509    1[6-(6,7)]
    67      -1.770972      -1.770972      -1.770972    1[6-(7,7)]
    68       0.252281       0.252281       0.252281    1[6-(6,7)]
    69       1.897216       1.897216       1.897216    1[6-(6,7)]
    70      -7.797246      -7.797246      -7.797246    1[6-(7,7)]
    71       8.890681       8.890681       8.890681    1[6-(6,7)]
    72       4.724367       4.724367       4.724367    1[6-(6,7)]
    73      15.956496      15.956496      15.956496    1[6-(7,7)]
    74       12.23451       12.23451       12.23451    1[6-(6,7)]
    75      13.569511      13.569511      13.569511    1[6-(6,7)]
    76      16.907115      16.907115      16.907115    1[6-(7,7)]
    77      11.163987      11.163987      11.163987    1[6-(6,7)]
    78      11.945154      11.945154      11.945154    1[6-(6,7)]
    79      16.865817      16.865817      16.865817    1[6-(7,7)]
    80      17.107642      17.107642      17.107642    1[6-(6,7)]
    81         21.555         21.555         21.555    1[6-(6,7)]
    82       20.14347       20.14347       20.14347    1[6-(7,7)]
    83      18.719615      18.719615      18.719615    1[6-(6,7)]
    84      20.707698      20.707698      20.707698    1[6-(6,7)]
    85     -10.384672     -10.384672     -10.384672    1[6-(7,7)]
    86      -8.927721      -8.927721      -8.927721    1[6-(6,7)]
    87        4.31104        4.31104        4.31104    1[6-(6,7)]
    88       1.746358       1.746358       1.746358    1[6-(7,7)]
    89      -7.774532      -7.774532      -7.774532    1[6-(6,7)]
    90       3.955558       3.955558       3.955558    1[6-(6,7)]
    91       8.562096       8.562096       8.562096    1[6-(7,7)]
    92      10.585306      10.585306      10.585306    1[6-(6,7)]
    93      -8.435814      -8.435814      -8.435814    1[6-(6,7)]
    94       2.535814       2.535814       2.535814    1[6-(7,7)]
    95      -1.442354      -1.442354      -1.442354    1[6-(6,7)]
    96      -5.608673      -5.608673      -5.608673    1[6-(6,7)]
    97       5.623445       5.623445       5.623445    1[6-(7,7)]
    98       1.901448       1.901448       1.901448    1[6-(6,7)]
    99       3.236462       3.236462       3.236462    1[6-(6,7)]
   100       6.574076       6.574076       6.574076    1[6-(7,7)]
   101       0.830929       0.830929       0.830929    1[6-(6,7)]
   102       1.612101       1.612101       1.612101    1[6-(6,7)]
   103       6.532688       6.532688       6.532688    1[6-(7,7)]
   104       6.774466       6.774466       6.774466    1[6-(6,7)]
   105      11.221905      11.221905      11.221905    1[6-(6,7)]
   106       9.810398       9.810398       9.810398    1[6-(7,7)]
   107       8.386444       8.386444       8.386444    1[6-(6,7)]
   108      10.374568      10.374568      10.374568    1[6-(6,7)]
   109      10.281647      10.281647      10.281647    1[6-(7,7)]
   110      11.738645      11.738645      11.738645    1[6-(6,7)]
   111     -16.355097     -16.355097     -16.355097    1[6-(6,7)]
   112      12.079599      12.079599      12.079599    1[6-(7,7)]
   113     -18.107572     -18.107572     -18.107572    1[6-(6,7)]
   114     -16.710542     -16.710542     -16.710542    1[6-(6,7)]
   115     -12.104084     -12.104084     -12.104084    1[6-(7,7)]
   116     -10.080864     -10.080864     -10.080864    1[6-(6,7)]
   117      12.230425      12.230425      12.230425    1[6-(6,7)]
   118      12.869022      12.869022      12.869022    1[6-(7,7)]
   119     -11.775507     -11.775507     -11.775507    1[6-(6,7)]
   120      15.057569      15.057569      15.057569    1[6-(6,7)]
   121      -11.69903      -11.69903      -11.69903    1[6-(7,7)]
   122     -11.940808     -11.940808     -11.940808    1[6-(6,7)]
   123      14.611153      14.611153      14.611153    1[6-(6,7)]
   124       16.02266       16.02266       16.02266    1[6-(7,7)]
   125     -13.552786     -13.552786     -13.552786    1[6-(6,7)]
   126       15.45849       15.45849       15.45849    1[6-(6,7)]
   127      20.209613      20.209613      20.209613    1[6-(7,7)]
   128       23.93161       23.93161       23.93161    1[6-(6,7)]
   129      -8.402804      -8.402804      -8.402804    1[6-(6,7)]
   130      19.258982      19.258982      19.258982    1[6-(7,7)]
   131      -5.997271      -5.997271      -5.997271    1[6-(6,7)]
   132      -6.778443      -6.778443      -6.778443    1[6-(6,7)]
   133       6.937742       6.937742       6.937742    1[6-(7,7)]
   134       4.914522       4.914522       4.914522    1[6-(6,7)]
   135      13.602633      13.602633      13.602633    1[6-(6,7)]
   136      12.964036      12.964036      12.964036    1[6-(7,7)]
   137       6.609165       6.609165       6.609165    1[6-(6,7)]
   138      10.775489      10.775489      10.775489    1[6-(6,7)]
   139      15.551411      15.551411      15.551411    1[6-(7,7)]
   140      14.094413      14.094413      14.094413    1[6-(6,7)]
   141      11.188755      11.188755      11.188755    1[6-(6,7)]
   142      13.753459      13.753459      13.753459    1[6-(7,7)]
   143       12.94123       12.94123       12.94123    1[6-(6,7)]
   144        11.5442        11.5442        11.5442    1[6-(6,7)]
   145      -5.114707      -5.114707      -5.114707    1[6-(7,7)]
   146      -6.571673      -6.571673      -6.571673    1[6-(6,7)]
   147       0.855715       0.855715       0.855715    1[6-(6,7)]
   148        3.42038        3.42038        3.42038    1[6-(7,7)]
   149      -7.724835      -7.724835      -7.724835    1[6-(6,7)]
   150       1.211167       1.211167       1.211167    1[6-(6,7)]
   151       -3.39537       -3.39537       -3.39537    1[6-(7,7)]
   152      -5.418623      -5.418623      -5.418623    1[6-(6,7)]
   153      -7.063558      -7.063558      -7.063558    1[6-(6,7)]
   154       2.630904       2.630904       2.630904    1[6-(7,7)]
   155     -14.057023     -14.057023     -14.057023    1[6-(6,7)]
   156      -9.890709      -9.890709      -9.890709    1[6-(6,7)]
   157      -0.456611      -0.456611      -0.456611    1[6-(7,7)]
   158        3.26539        3.26539        3.26539    1[6-(6,7)]
   159       1.930282       1.930282       1.930282    1[6-(6,7)]
   160      -1.407306      -1.407306      -1.407306    1[6-(7,7)]
   161       4.335886       4.335886       4.335886    1[6-(6,7)]
   162       3.554669       3.554669       3.554669    1[6-(6,7)]
   163      -1.365995      -1.365995      -1.365995    1[6-(7,7)]
   164      -1.607778      -1.607778      -1.607778    1[6-(6,7)]
   165      -6.055122      -6.055122      -6.055122    1[6-(6,7)]
   166      -4.643641      -4.643641      -4.643641    1[6-(7,7)]
   167      -3.219733      -3.219733      -3.219733    1[6-(6,7)]
   168      -5.207811      -5.207811      -5.207811    1[6-(6,7)]
   169     -13.728438     -13.728438     -13.728438    1[6-(7,7)]
   170     -15.751648     -15.751648     -15.751648    1[6-(6,7)]
   171       3.269472       3.269472       3.269472    1[6-(6,7)]
   172      -7.702156      -7.702156      -7.702156    1[6-(7,7)]
   173      -3.723988      -3.723988      -3.723988    1[6-(6,7)]
   174       0.442331       0.442331       0.442331    1[6-(6,7)]
   175        5.21833        5.21833        5.21833    1[6-(7,7)]
   176       3.761379       3.761379       3.761379    1[6-(6,7)]
   177      -9.477382      -9.477382      -9.477382    1[6-(6,7)]
   178        -6.9127        -6.9127        -6.9127    1[6-(7,7)]
   179        2.60819        2.60819        2.60819    1[6-(6,7)]
   180        -9.1219        -9.1219        -9.1219    1[6-(6,7)]
   181       8.967241       8.967241       8.967241    1[6-(7,7)]
   182       8.725416       8.725416       8.725416    1[6-(6,7)]
   183       4.278058       4.278058       4.278058    1[6-(6,7)]
   184       5.689588       5.689588       5.689588    1[6-(7,7)]
   185       7.113443       7.113443       7.113443    1[6-(6,7)]
   186        5.12536        5.12536        5.12536    1[6-(6,7)]
   187       9.876562       9.876562       9.876562    1[6-(7,7)]
   188      13.598548      13.598548      13.598548    1[6-(6,7)]
   189      12.263547      12.263547      12.263547    1[6-(6,7)]
   190       8.925943       8.925943       8.925943    1[6-(7,7)]
   191      14.669071      14.669071      14.669071    1[6-(6,7)]
   192      13.887904      13.887904      13.887904    1[6-(6,7)]
   193      15.043089      15.043089      15.043089    1[6-(7,7)]
   194       18.76509       18.76509       18.76509    1[6-(6,7)]
   195      17.429982      17.429982      17.429982    1[6-(6,7)]
   196      14.092394      14.092394      14.092394    1[6-(7,7)]
   197      19.835586      19.835586      19.835586    1[6-(6,7)]
   198      19.054369      19.054369      19.054369    1[6-(6,7)]
   199      14.133705      14.133705      14.133705    1[6-(7,7)]
   200      13.891922      13.891922      13.891922    1[6-(6,7)]
   201       9.444578       9.444578       9.444578    1[6-(6,7)]
   202      10.856059      10.856059      10.856059    1[6-(7,7)]
   203      12.279967      12.279967      12.279967    1[6-(6,7)]
   204      10.291889      10.291889      10.291889    1[6-(6,7)]
   205      10.384993      10.384993      10.384993    1[6-(7,7)]
   206       8.928027       8.928027       8.928027    1[6-(6,7)]
   207      16.355415      16.355415      16.355415    1[6-(6,7)]
   208       18.92008       18.92008       18.92008    1[6-(7,7)]
   209       7.774865       7.774865       7.774865    1[6-(6,7)]
   210      16.710867      16.710867      16.710867    1[6-(6,7)]
   211       12.10433       12.10433       12.10433    1[6-(7,7)]
   212      10.081077      10.081077      10.081077    1[6-(6,7)]
   213       8.436142       8.436142       8.436142    1[6-(6,7)]
   214      18.130604      18.130604      18.130604    1[6-(7,7)]
   215       1.442677       1.442677       1.442677    1[6-(6,7)]
   216       5.608991       5.608991       5.608991    1[6-(6,7)]
   217      -5.623138      -5.623138      -5.623138    1[6-(7,7)]
   218      -1.901152      -1.901152      -1.901152    1[6-(6,7)]
   219      -3.236153      -3.236153      -3.236153    1[6-(6,7)]
   220      -6.573757      -6.573757      -6.573757    1[6-(7,7)]
   221      -0.830629      -0.830629      -0.830629    1[6-(6,7)]
   222      -1.611796      -1.611796      -1.611796    1[6-(6,7)]
   223      -6.532459      -6.532459      -6.532459    1[6-(7,7)]
   224      -6.774284      -6.774284      -6.774284    1[6-(6,7)]
   225     -11.221642     -11.221642     -11.221642    1[6-(6,7)]
   226      -9.810112      -9.810112      -9.810112    1[6-(7,7)]
   227      -8.386257      -8.386257      -8.386257    1[6-(6,7)]
   228      -10.37434      -10.37434      -10.37434    1[6-(6,7)]
   229       20.71803       20.71803       20.71803    1[6-(7,7)]
   230      19.261079      19.261079      19.261079    1[6-(6,7)]
   231       6.022318       6.022318       6.022318    1[6-(6,7)]
   232          8.587          8.587          8.587    1[6-(7,7)]
   233       18.10789       18.10789       18.10789    1[6-(6,7)]
   234         6.3778         6.3778         6.3778    1[6-(6,7)]
   235       1.771262       1.771262       1.771262    1[6-(7,7)]
   236      -0.251948      -0.251948      -0.251948    1[6-(6,7)]
   237      18.769172      18.769172      18.769172    1[6-(6,7)]
   238       7.797544       7.797544       7.797544    1[6-(7,7)]
   239      11.775712      11.775712      11.775712    1[6-(6,7)]
   240      15.942031      15.942031      15.942031    1[6-(6,7)]
   241       4.709913       4.709913       4.709913    1[6-(7,7)]
   242        8.43191        8.43191        8.43191    1[6-(6,7)]
   243       7.096896       7.096896       7.096896    1[6-(6,7)]
   244       3.759282       3.759282       3.759282    1[6-(7,7)]
   245       9.502429       9.502429       9.502429    1[6-(6,7)]
   246       8.721257       8.721257       8.721257    1[6-(6,7)]
   247        3.80067        3.80067        3.80067    1[6-(7,7)]
   248       3.558892       3.558892       3.558892    1[6-(6,7)]
   249      -0.888547      -0.888547      -0.888547    1[6-(6,7)]
   250        0.52296        0.52296        0.52296    1[6-(7,7)]
   251       1.946914       1.946914       1.946914    1[6-(6,7)]
   252       -0.04121       -0.04121       -0.04121    1[6-(6,7)]
   253       0.051711       0.051711       0.051711    1[6-(7,7)]
   254      -1.405287      -1.405287      -1.405287    1[6-(6,7)]
   255      26.688455      26.688455      26.688455    1[6-(6,7)]
   256      -1.746241      -1.746241      -1.746241    1[6-(7,7)]
   257       28.44093       28.44093       28.44093    1[6-(6,7)]
   258        27.0439        27.0439        27.0439    1[6-(6,7)]
   259      22.437442      22.437442      22.437442    1[6-(7,7)]
   260      20.414222      20.414222      20.414222    1[6-(6,7)]
   261      -1.897067      -1.897067      -1.897067    1[6-(6,7)]
   262      -2.535664      -2.535664      -2.535664    1[6-(7,7)]
   263      22.108865      22.108865      22.108865    1[6-(6,7)]
   264      -4.724211      -4.724211      -4.724211    1[6-(6,7)]
   265      22.032388      22.032388      22.032388    1[6-(7,7)]
   266      22.274166      22.274166      22.274166    1[6-(6,7)]
   267      -4.277795      -4.277795      -4.277795    1[6-(6,7)]
   268      -5.689302      -5.689302      -5.689302    1[6-(7,7)]
   269      23.886144      23.886144      23.886144    1[6-(6,7)]
   270      -5.125132      -5.125132      -5.125132    1[6-(6,7)]
   271      -9.876255      -9.876255      -9.876255    1[6-(7,7)]
   272     -13.598252     -13.598252     -13.598252    1[6-(6,7)]
   273      18.736162      18.736162      18.736162    1[6-(6,7)]
   274      -8.925624      -8.925624      -8.925624    1[6-(7,7)]
   275      16.330629      16.330629      16.330629    1[6-(6,7)]
   276      17.111801      17.111801      17.111801    1[6-(6,7)]
   277       3.395616       3.395616       3.395616    1[6-(7,7)]
   278       5.418836       5.418836       5.418836    1[6-(6,7)]
   279      -3.269275      -3.269275      -3.269275    1[6-(6,7)]
   280      -2.630678      -2.630678      -2.630678    1[6-(7,7)]
   281       3.724193       3.724193       3.724193    1[6-(6,7)]
   282      -0.442131      -0.442131      -0.442131    1[6-(6,7)]
   283      -5.218053      -5.218053      -5.218053    1[6-(7,7)]
   284      -3.761055      -3.761055      -3.761055    1[6-(6,7)]
   285      -0.855397      -0.855397      -0.855397    1[6-(6,7)]
   286      -3.420101      -3.420101      -3.420101    1[6-(7,7)]
   287      -2.607872      -2.607872      -2.607872    1[6-(6,7)]
   288      -1.210842      -1.210842      -1.210842    1[6-(6,7)]
   289      15.448065      15.448065      15.448065    1[6-(7,7)]
   290      16.905031      16.905031      16.905031    1[6-(6,7)]
   291       9.477643       9.477643       9.477643    1[6-(6,7)]
   292       6.912978       6.912978       6.912978    1[6-(7,7)]
   293      18.058193      18.058193      18.058193    1[6-(6,7)]
   294       9.122191       9.122191       9.122191    1[6-(6,7)]
   295      13.728728      13.728728      13.728728    1[6-(7,7)]
   296      15.751981      15.751981      15.751981    1[6-(6,7)]
   297      17.396916      17.396916      17.396916    1[6-(6,7)]
   298       7.702454       7.702454       7.702454    1[6-(7,7)]
   299      24.390381      24.390381      24.390381    1[6-(6,7)]
   300      20.224067      20.224067      20.224067    1[6-(6,7)]
   301      10.789969      10.789969      10.789969    1[6-(7,7)]
   302       7.067968       7.067968       7.067968    1[6-(6,7)]
   303       8.403076       8.403076       8.403076    1[6-(6,7)]
   304      11.740664      11.740664      11.740664    1[6-(7,7)]
   305       5.997472       5.997472       5.997472    1[6-(6,7)]
   306       6.778689       6.778689       6.778689    1[6-(6,7)]
   307      11.699353      11.699353      11.699353    1[6-(7,7)]
   308      11.941136      11.941136      11.941136    1[6-(6,7)]
   309       16.38848       16.38848       16.38848    1[6-(6,7)]
   310      14.976999      14.976999      14.976999    1[6-(7,7)]
   311      13.553091      13.553091      13.553091    1[6-(6,7)]
   312      15.541169      15.541169      15.541169    1[6-(6,7)]
   313      24.061796      24.061796      24.061796    1[6-(7,7)]
   314      26.085006      26.085006      26.085006    1[6-(6,7)]
   315       7.063886       7.063886       7.063886    1[6-(6,7)]
   316      18.035514      18.035514      18.035514    1[6-(7,7)]
   317      14.057346      14.057346      14.057346    1[6-(6,7)]
   318       9.891027       9.891027       9.891027    1[6-(6,7)]
   319       5.115028       5.115028       5.115028    1[6-(7,7)]
   320       6.571979       6.571979       6.571979    1[6-(6,7)]
   321       19.81074       19.81074       19.81074    1[6-(6,7)]
   322      17.246058      17.246058      17.246058    1[6-(7,7)]
   323       7.725168       7.725168       7.725168    1[6-(6,7)]
   324      19.455258      19.455258      19.455258    1[6-(6,7)]
   325       1.366117       1.366117       1.366117    1[6-(7,7)]
   326       1.607942       1.607942       1.607942    1[6-(6,7)]
   327         6.0553         6.0553         6.0553    1[6-(6,7)]
   328        4.64377        4.64377        4.64377    1[6-(7,7)]
   329       3.219915       3.219915       3.219915    1[6-(6,7)]
   330       5.207998       5.207998       5.207998    1[6-(6,7)]
   331       0.456796       0.456796       0.456796    1[6-(7,7)]
   332       -3.26519       -3.26519       -3.26519    1[6-(6,7)]
   333      -1.930189      -1.930189      -1.930189    1[6-(6,7)]
   334       1.407415       1.407415       1.407415    1[6-(7,7)]
   335      -4.335713      -4.335713      -4.335713    1[6-(6,7)]
   336      -3.554546      -3.554546      -3.554546    1[6-(6,7)]
   337      -5.620699      -5.620699      -5.620699    6[1-(0),7-(6,25),7-(6,25)]
   338      -7.645583      -7.645583      -7.645583    6[1-(0),6-(6,7),7-(6,25)]
   339      -7.543068      -7.543068      -7.543068    6[6-(1,7),6-(1,7),7-(6,25)]
   340      -6.736426      -6.736426      -6.736426    6[6-(1,7),6-(1,7),7-(6,25)]
   341      -6.469201      -6.469201      -6.469201    6[1-(0),6-(6,7),7-(6,25)]
   342      -4.654504      -4.654504      -4.654504    6[1-(0),7-(6,25),7-(6,25)]
   343      -8.714839      -8.714839      -8.714839    6[1-(0),6-(6,7),7-(7)]
   344      -7.894363      -7.894363      -7.894363    6[1-(0),6-(6,7),7-(7,25)]
   345      -3.569716      -3.569716      -3.569716    6[1-(0),7-(6,25),7-(6,25)]
   346      -3.449445      -3.449445      -3.449445    6[1-(0),6-(6,7),7-(6,25)]
   347      -2.673226      -2.673226      -2.673226    6[6-(1,7),6-(1,7),7-(6,25)]
   348      -0.048422      -0.048422      -0.048422    6[6-(1,7),6-(1,7),7-(6,25)]
   349       0.487861       0.487861       0.487861    6[1-(0),6-(6,7),7-(6,25)]
   350      -0.298063      -0.298063      -0.298063    6[1-(0),7-(6,25),7-(6,25)]
   351      -1.899076      -1.899076      -1.899076    6[1-(0),6-(6,7),7-(7)]
   352       -0.26852       -0.26852       -0.26852    6[1-(0),6-(6,7),7-(7,25)]
   353       0.427406       0.427406       0.427406    6[1-(0),7-(6,25),7-(6,25)]
   354       1.203628       1.203628       1.203628    6[1-(0),6-(6,7),7-(6,25)]
   355       1.650839       1.650839       1.650839    6[6-(1,7),6-(1,7),7-(6,25)]
   356      -7.228336      -7.228336      -7.228336    6[6-(1,7),6-(1,7),7-(6,25)]
   357      -6.670972      -6.670972      -6.670972    6[1-(0),6-(6,7),7-(6,25)]
   358      -8.060769      -8.060769      -8.060769    6[1-(0),7-(6,25),7-(6,25)]
   359      -7.892326      -7.892326      -7.892326    6[1-(0),6-(6,7),7-(7)]
   360      -6.980959      -6.980959      -6.980959    6[1-(0),6-(6,7),7-(7,25)]
   361      -1.569675      -1.569675      -1.569675    6[1-(0),7-(6,25),7-(6,25)]
   362      -0.441284      -0.441284      -0.441284    6[1-(0),6-(6,7),7-(6,25)]
   363      -1.767229      -1.767229      -1.767229    6[6-(1,7),6-(1,7),7-(6,25)]
   364      -6.652521      -6.652521      -6.652521    6[6-(1,7),6-(1,7),7-(6,25)]
   365      -8.013393      -8.013393      -8.013393    6[1-(0),6-(6,7),7-(6,25)]
   366      -7.652369      -7.652369      -7.652369    6[1-(0),7-(6,25),7-(6,25)]
   367       8.173557       8.173557       8.173557    6[1-(0),6-(6,7),7-(7)]
   368       4.811158       4.811158       4.811158    6[1-(0),6-(6,7),7-(7,25)]
   369      15.045528      15.045528      15.045528    6[1-(0),7-(6,25),7-(6,25)]
   370      13.020652      13.020652      13.020652    6[1-(0),6-(6,7),7-(6,25)]
   371       13.12315       13.12315       13.12315    6[6-(1,7),6-(1,7),7-(6,25)]
   372      13.929731      13.929731      13.929731    6[6-(1,7),6-(1,7),7-(6,25)]
   373       14.19694       14.19694       14.19694    6[1-(0),6-(6,7),7-(6,25)]
   374      16.011647      16.011647      16.011647    6[1-(0),7-(6,25),7-(6,25)]
   375      11.951369      11.951369      11.951369    6[1-(0),6-(6,7),7-(7)]
   376      12.771805      12.771805      12.771805    6[1-(0),6-(6,7),7-(7,25)]
   377      17.096459      17.096459      17.096459    6[1-(0),7-(6,25),7-(6,25)]
   378      17.216753      17.216753      17.216753    6[1-(0),6-(6,7),7-(6,25)]
   379      17.992975      17.992975      17.992975    6[6-(1,7),6-(1,7),7-(6,25)]
   380      20.617784      20.617784      20.617784    6[6-(1,7),6-(1,7),7-(6,25)]
   381       21.15407       21.15407       21.15407    6[1-(0),6-(6,7),7-(6,25)]
   382      20.368119      20.368119      20.368119    6[1-(0),7-(6,25),7-(6,25)]
   383      18.767141      18.767141      18.767141    6[1-(0),6-(6,7),7-(7)]
   384      20.397698      20.397698      20.397698    6[1-(0),6-(6,7),7-(7,25)]
   385      -9.905631      -9.905631      -9.905631    6[1-(0),7-(6,25),7-(6,25)]
   386      -9.129417      -9.129417      -9.129417    6[1-(0),6-(6,7),7-(6,25)]
   387       -8.68219       -8.68219       -8.68219    6[6-(1,7),6-(1,7),7-(6,25)]
   388       3.104739       3.104739       3.104739    6[6-(1,7),6-(1,7),7-(6,25)]
   389       3.662118       3.662118       3.662118    6[1-(0),6-(6,7),7-(6,25)]
   390       2.272312       2.272312       2.272312    6[1-(0),7-(6,25),7-(6,25)]
   391       2.440697       2.440697       2.440697    6[1-(0),6-(6,7),7-(7)]
   392       3.352104       3.352104       3.352104    6[1-(0),6-(6,7),7-(7,25)]
   393       8.763381       8.763381       8.763381    6[1-(0),7-(6,25),7-(6,25)]
   394       9.891749       9.891749       9.891749    6[1-(0),6-(6,7),7-(6,25)]
   395       8.565802       8.565802       8.565802    6[6-(1,7),6-(1,7),7-(6,25)]
   396       3.680504       3.680504       3.680504    6[6-(1,7),6-(1,7),7-(6,25)]
   397        2.31963        2.31963        2.31963    6[1-(0),6-(6,7),7-(6,25)]
   398        2.68068        2.68068        2.68068    6[1-(0),7-(6,25),7-(6,25)]
   399       -2.15947       -2.15947       -2.15947    6[1-(0),6-(6,7),7-(7)]
   400       -5.52187       -5.52187       -5.52187    6[1-(0),6-(6,7),7-(7,25)]
   401       4.712474       4.712474       4.712474    6[1-(0),7-(6,25),7-(6,25)]
   402       2.687593       2.687593       2.687593    6[1-(0),6-(6,7),7-(6,25)]
   403       2.790093       2.790093       2.790093    6[6-(1,7),6-(1,7),7-(6,25)]
   404       3.596684       3.596684       3.596684    6[6-(1,7),6-(1,7),7-(6,25)]
   405       3.863893       3.863893       3.863893    6[1-(0),6-(6,7),7-(6,25)]
   406       5.678605       5.678605       5.678605    6[1-(0),7-(6,25),7-(6,25)]
   407       1.618313       1.618313       1.618313    6[1-(0),6-(6,7),7-(7)]
   408       2.438754       2.438754       2.438754    6[1-(0),6-(6,7),7-(7,25)]
   409       6.763321       6.763321       6.763321    6[1-(0),7-(6,25),7-(6,25)]
   410       6.883589       6.883589       6.883589    6[1-(0),6-(6,7),7-(6,25)]
   411       7.659823       7.659823       7.659823    6[6-(1,7),6-(1,7),7-(6,25)]
   412      10.284678      10.284678      10.284678    6[6-(1,7),6-(1,7),7-(6,25)]
   413      10.820977      10.820977      10.820977    6[1-(0),6-(6,7),7-(6,25)]
   414      10.035038      10.035038      10.035038    6[1-(0),7-(6,25),7-(6,25)]
   415       8.433982       8.433982       8.433982    6[1-(0),6-(6,7),7-(7)]
   416      10.064574      10.064574      10.064574    6[1-(0),6-(6,7),7-(7,25)]
   417      10.760697      10.760697      10.760697    6[1-(0),7-(6,25),7-(6,25)]
   418      11.536936      11.536936      11.536936    6[1-(0),6-(6,7),7-(6,25)]
   419      11.984152      11.984152      11.984152    6[6-(1,7),6-(1,7),7-(6,25)]
   420      13.438013      13.438013      13.438013    6[6-(1,7),6-(1,7),7-(6,25)]
   421      13.995379      13.995379      13.995379    6[1-(0),6-(6,7),7-(6,25)]
   422      12.605562      12.605562      12.605562    6[1-(0),7-(6,25),7-(6,25)]
   423     -18.225376     -18.225376     -18.225376    6[1-(0),6-(6,7),7-(7)]
   424     -17.314003     -17.314003     -17.314003    6[1-(0),6-(6,7),7-(7,25)]
   425     -11.902797     -11.902797     -11.902797    6[1-(0),7-(6,25),7-(6,25)]
   426     -10.774423     -10.774423     -10.774423    6[1-(0),6-(6,7),7-(6,25)]
   427     -12.100374     -12.100374     -12.100374    6[6-(1,7),6-(1,7),7-(6,25)]
   428       14.01372       14.01372       14.01372    6[6-(1,7),6-(1,7),7-(6,25)]
   429      12.652845      12.652845      12.652845    6[1-(0),6-(6,7),7-(6,25)]
   430       13.01389       13.01389       13.01389    6[1-(0),7-(6,25),7-(6,25)]
   431      18.506775      18.506775      18.506775    6[1-(0),6-(6,7),7-(7)]
   432       15.14437       15.14437       15.14437    6[1-(0),6-(6,7),7-(7,25)]
   433     -11.929663     -11.929663     -11.929663    6[1-(0),7-(6,25),7-(6,25)]
   434     -12.049931     -12.049931     -12.049931    6[1-(0),6-(6,7),7-(6,25)]
   435     -12.826165     -12.826165     -12.826165    6[6-(1,7),6-(1,7),7-(6,25)]
   436       15.54838       15.54838       15.54838    6[6-(1,7),6-(1,7),7-(6,25)]
   437      15.012081      15.012081      15.012081    6[1-(0),6-(6,7),7-(6,25)]
   438       15.79802       15.79802       15.79802    6[1-(0),7-(6,25),7-(6,25)]
   439      17.399076      17.399076      17.399076    6[1-(0),6-(6,7),7-(7)]
   440      15.768484      15.768484      15.768484    6[1-(0),6-(6,7),7-(7,25)]
   441      21.120584      21.120584      21.120584    6[1-(0),7-(6,25),7-(6,25)]
   442      23.145465      23.145465      23.145465    6[1-(0),6-(6,7),7-(6,25)]
   443      23.042965      23.042965      23.042965    6[6-(1,7),6-(1,7),7-(6,25)]
   444      22.236374      22.236374      22.236374    6[6-(1,7),6-(1,7),7-(6,25)]
   445      21.969165      21.969165      21.969165    6[1-(0),6-(6,7),7-(6,25)]
   446      20.154453      20.154453      20.154453    6[1-(0),7-(6,25),7-(6,25)]
   447      -6.784655      -6.784655      -6.784655    6[1-(0),6-(6,7),7-(7)]
   448      -7.605096      -7.605096      -7.605096    6[1-(0),6-(6,7),7-(7,25)]
   449       6.736455       6.736455       6.736455    6[1-(0),7-(6,25),7-(6,25)]
   450       5.608081       5.608081       5.608081    6[1-(0),6-(6,7),7-(6,25)]
   451       6.934032       6.934032       6.934032    6[6-(1,7),6-(1,7),7-(6,25)]
   452      11.819338      11.819338      11.819338    6[6-(1,7),6-(1,7),7-(6,25)]
   453      13.180213      13.180213      13.180213    6[1-(0),6-(6,7),7-(6,25)]
   454      12.819168      12.819168      12.819168    6[1-(0),7-(6,25),7-(6,25)]
   455       7.326283       7.326283       7.326283    6[1-(0),6-(6,7),7-(7)]
   456      10.688688      10.688688      10.688688    6[1-(0),6-(6,7),7-(7,25)]
   457      15.072361      15.072361      15.072361    6[1-(0),7-(6,25),7-(6,25)]
   458      14.296122      14.296122      14.296122    6[1-(0),6-(6,7),7-(6,25)]
   459      13.848906      13.848906      13.848906    6[6-(1,7),6-(1,7),7-(6,25)]
   460      12.395045      12.395045      12.395045    6[6-(1,7),6-(1,7),7-(6,25)]
   461      11.837679      11.837679      11.837679    6[1-(0),6-(6,7),7-(6,25)]
   462      13.227496      13.227496      13.227496    6[1-(0),7-(6,25),7-(6,25)]
   463      13.059034      13.059034      13.059034    6[1-(0),6-(6,7),7-(7)]
   464      12.147661      12.147661      12.147661    6[1-(0),6-(6,7),7-(7,25)]
   465      -5.593748      -5.593748      -5.593748    6[1-(0),7-(6,25),7-(6,25)]
   466       -6.36997       -6.36997       -6.36997    6[1-(0),6-(6,7),7-(6,25)]
   467      -6.817181      -6.817181      -6.817181    6[6-(1,7),6-(1,7),7-(6,25)]
   468       2.061994       2.061994       2.061994    6[6-(1,7),6-(1,7),7-(6,25)]
   469        1.50463        1.50463        1.50463    6[1-(0),6-(6,7),7-(6,25)]
   470       2.894427       2.894427       2.894427    6[1-(0),7-(6,25),7-(6,25)]
   471       2.725984       2.725984       2.725984    6[1-(0),6-(6,7),7-(7)]
   472       1.814617       1.814617       1.814617    6[1-(0),6-(6,7),7-(7,25)]
   473      -3.596667      -3.596667      -3.596667    6[1-(0),7-(6,25),7-(6,25)]
   474      -4.725058      -4.725058      -4.725058    6[1-(0),6-(6,7),7-(6,25)]
   475      -3.399113      -3.399113      -3.399113    6[6-(1,7),6-(1,7),7-(6,25)]
   476       1.486179       1.486179       1.486179    6[6-(1,7),6-(1,7),7-(6,25)]
   477       2.847051       2.847051       2.847051    6[1-(0),6-(6,7),7-(6,25)]
   478       2.486027       2.486027       2.486027    6[1-(0),7-(6,25),7-(6,25)]
   479     -13.339899     -13.339899     -13.339899    6[1-(0),6-(6,7),7-(7)]
   480        -9.9775        -9.9775        -9.9775    6[1-(0),6-(6,7),7-(7,25)]
   481       0.454357       0.454357       0.454357    6[1-(0),7-(6,25),7-(6,25)]
   482       2.479241       2.479241       2.479241    6[1-(0),6-(6,7),7-(6,25)]
   483       2.376726       2.376726       2.376726    6[6-(1,7),6-(1,7),7-(6,25)]
   484       1.570084       1.570084       1.570084    6[6-(1,7),6-(1,7),7-(6,25)]
   485       1.302859       1.302859       1.302859    6[1-(0),6-(6,7),7-(6,25)]
   486      -0.511838      -0.511838      -0.511838    6[1-(0),7-(6,25),7-(6,25)]
   487       3.548497       3.548497       3.548497    6[1-(0),6-(6,7),7-(7)]
   488       2.728021       2.728021       2.728021    6[1-(0),6-(6,7),7-(7,25)]
   489      -1.596626      -1.596626      -1.596626    6[1-(0),7-(6,25),7-(6,25)]
   490      -1.716897      -1.716897      -1.716897    6[1-(0),6-(6,7),7-(6,25)]
   491      -2.493116      -2.493116      -2.493116    6[6-(1,7),6-(1,7),7-(6,25)]
   492       -5.11792       -5.11792       -5.11792    6[6-(1,7),6-(1,7),7-(6,25)]
   493      -5.654203      -5.654203      -5.654203    6[1-(0),6-(6,7),7-(6,25)]
   494      -4.868279      -4.868279      -4.868279    6[1-(0),7-(6,25),7-(6,25)]
   495      -3.267266      -3.267266      -3.267266    6[1-(0),6-(6,7),7-(7)]
   496      -4.897822      -4.897822      -4.897822    6[1-(0),6-(6,7),7-(7,25)]
   497     -13.929723     -13.929723     -13.929723    6[1-(0),7-(6,25),7-(6,25)]
   498     -15.058091     -15.058091     -15.058091    6[1-(0),6-(6,7),7-(6,25)]
   499     -13.732144     -13.732144     -13.732144    6[6-(1,7),6-(1,7),7-(6,25)]
   500      -8.846846      -8.846846      -8.846846    6[6-(1,7),6-(1,7),7-(6,25)]
   501      -7.485972      -7.485972      -7.485972    6[1-(0),6-(6,7),7-(6,25)]
   502      -7.847022      -7.847022      -7.847022    6[1-(0),7-(6,25),7-(6,25)]
   503      -3.006872      -3.006872      -3.006872    6[1-(0),6-(6,7),7-(7)]
   504       0.355528       0.355528       0.355528    6[1-(0),6-(6,7),7-(7,25)]
   505       4.739289       4.739289       4.739289    6[1-(0),7-(6,25),7-(6,25)]
   506       3.963075       3.963075       3.963075    6[1-(0),6-(6,7),7-(6,25)]
   507       3.515848       3.515848       3.515848    6[6-(1,7),6-(1,7),7-(6,25)]
   508      -8.271081      -8.271081      -8.271081    6[6-(1,7),6-(1,7),7-(6,25)]
   509       -8.82846       -8.82846       -8.82846    6[1-(0),6-(6,7),7-(6,25)]
   510      -7.438654      -7.438654      -7.438654    6[1-(0),7-(6,25),7-(6,25)]
   511      -7.607039      -7.607039      -7.607039    6[1-(0),6-(6,7),7-(7)]
   512      -8.518446      -8.518446      -8.518446    6[1-(0),6-(6,7),7-(7,25)]
   513       8.736599       8.736599       8.736599    6[1-(0),7-(6,25),7-(6,25)]
   514       8.616305       8.616305       8.616305    6[1-(0),6-(6,7),7-(6,25)]
   515       7.840083       7.840083       7.840083    6[6-(1,7),6-(1,7),7-(6,25)]
   516       5.215274       5.215274       5.215274    6[6-(1,7),6-(1,7),7-(6,25)]
   517       4.678988       4.678988       4.678988    6[1-(0),6-(6,7),7-(6,25)]
   518       5.464939       5.464939       5.464939    6[1-(0),7-(6,25),7-(6,25)]
   519       7.065917       7.065917       7.065917    6[1-(0),6-(6,7),7-(7)]
   520        5.43536        5.43536        5.43536    6[1-(0),6-(6,7),7-(7,25)]
   521       10.78753       10.78753       10.78753    6[1-(0),7-(6,25),7-(6,25)]
   522      12.812406      12.812406      12.812406    6[1-(0),6-(6,7),7-(6,25)]
   523      12.709908      12.709908      12.709908    6[6-(1,7),6-(1,7),7-(6,25)]
   524      11.903327      11.903327      11.903327    6[6-(1,7),6-(1,7),7-(6,25)]
   525      11.636118      11.636118      11.636118    6[1-(0),6-(6,7),7-(6,25)]
   526       9.821411       9.821411       9.821411    6[1-(0),7-(6,25),7-(6,25)]
   527      13.881689      13.881689      13.881689    6[1-(0),6-(6,7),7-(7)]
   528      13.061253      13.061253      13.061253    6[1-(0),6-(6,7),7-(7,25)]
   529      15.954057      15.954057      15.954057    6[1-(0),7-(6,25),7-(6,25)]
   530      17.978941      17.978941      17.978941    6[1-(0),6-(6,7),7-(6,25)]
   531      17.876426      17.876426      17.876426    6[6-(1,7),6-(1,7),7-(6,25)]
   532      17.069784      17.069784      17.069784    6[6-(1,7),6-(1,7),7-(6,25)]
   533      16.802559      16.802559      16.802559    6[1-(0),6-(6,7),7-(6,25)]
   534      14.987862      14.987862      14.987862    6[1-(0),7-(6,25),7-(6,25)]
   535      19.048197      19.048197      19.048197    6[1-(0),6-(6,7),7-(7)]
   536      18.227721      18.227721      18.227721    6[1-(0),6-(6,7),7-(7,25)]
   537      13.903074      13.903074      13.903074    6[1-(0),7-(6,25),7-(6,25)]
   538      13.782803      13.782803      13.782803    6[1-(0),6-(6,7),7-(6,25)]
   539      13.006584      13.006584      13.006584    6[6-(1,7),6-(1,7),7-(6,25)]
   540       10.38178       10.38178       10.38178    6[6-(1,7),6-(1,7),7-(6,25)]
   541       9.845497       9.845497       9.845497    6[1-(0),6-(6,7),7-(6,25)]
   542      10.631421      10.631421      10.631421    6[1-(0),7-(6,25),7-(6,25)]
   543      12.232434      12.232434      12.232434    6[1-(0),6-(6,7),7-(7)]
   544      10.601878      10.601878      10.601878    6[1-(0),6-(6,7),7-(7,25)]
   545       9.905952       9.905952       9.905952    6[1-(0),7-(6,25),7-(6,25)]
   546        9.12973        9.12973        9.12973    6[1-(0),6-(6,7),7-(6,25)]
   547       8.682519       8.682519       8.682519    6[6-(1,7),6-(1,7),7-(6,25)]
   548      17.561694      17.561694      17.561694    6[6-(1,7),6-(1,7),7-(6,25)]
   549       17.00433       17.00433       17.00433    6[1-(0),6-(6,7),7-(6,25)]
   550      18.394127      18.394127      18.394127    6[1-(0),7-(6,25),7-(6,25)]
   551      18.225684      18.225684      18.225684    6[1-(0),6-(6,7),7-(7)]
   552      17.314317      17.314317      17.314317    6[1-(0),6-(6,7),7-(7,25)]
   553      11.903033      11.903033      11.903033    6[1-(0),7-(6,25),7-(6,25)]
   554      10.774642      10.774642      10.774642    6[1-(0),6-(6,7),7-(6,25)]
   555      12.100587      12.100587      12.100587    6[6-(1,7),6-(1,7),7-(6,25)]
   556      16.985879      16.985879      16.985879    6[6-(1,7),6-(1,7),7-(6,25)]
   557      18.346751      18.346751      18.346751    6[1-(0),6-(6,7),7-(6,25)]
   558      17.985727      17.985727      17.985727    6[1-(0),7-(6,25),7-(6,25)]
   559       2.159801       2.159801       2.159801    6[1-(0),6-(6,7),7-(7)]
   560         5.5222         5.5222         5.5222    6[1-(0),6-(6,7),7-(7,25)]
   561       -4.71217       -4.71217       -4.71217    6[1-(0),7-(6,25),7-(6,25)]
   562      -2.687294      -2.687294      -2.687294    6[1-(0),6-(6,7),7-(6,25)]
   563      -2.789792      -2.789792      -2.789792    6[6-(1,7),6-(1,7),7-(6,25)]
   564      -3.596373      -3.596373      -3.596373    6[6-(1,7),6-(1,7),7-(6,25)]
   565      -3.863582      -3.863582      -3.863582    6[1-(0),6-(6,7),7-(6,25)]
   566      -5.678289      -5.678289      -5.678289    6[1-(0),7-(6,25),7-(6,25)]
   567      -1.618011      -1.618011      -1.618011    6[1-(0),6-(6,7),7-(7)]
   568      -2.438447      -2.438447      -2.438447    6[1-(0),6-(6,7),7-(7,25)]
   569      -6.763101      -6.763101      -6.763101    6[1-(0),7-(6,25),7-(6,25)]
   570      -6.883395      -6.883395      -6.883395    6[1-(0),6-(6,7),7-(6,25)]
   571      -7.659617      -7.659617      -7.659617    6[6-(1,7),6-(1,7),7-(6,25)]
   572     -10.284426     -10.284426     -10.284426    6[6-(1,7),6-(1,7),7-(6,25)]
   573     -10.820712     -10.820712     -10.820712    6[1-(0),6-(6,7),7-(6,25)]
   574     -10.034761     -10.034761     -10.034761    6[1-(0),7-(6,25),7-(6,25)]
   575      -8.433783      -8.433783      -8.433783    6[1-(0),6-(6,7),7-(7)]
   576      -10.06434      -10.06434      -10.06434    6[1-(0),6-(6,7),7-(7,25)]
   577      20.238989      20.238989      20.238989    6[1-(0),7-(6,25),7-(6,25)]
   578      19.462775      19.462775      19.462775    6[1-(0),6-(6,7),7-(6,25)]
   579      19.015548      19.015548      19.015548    6[6-(1,7),6-(1,7),7-(6,25)]
   580       7.228619       7.228619       7.228619    6[6-(1,7),6-(1,7),7-(6,25)]
   581        6.67124        6.67124        6.67124    6[1-(0),6-(6,7),7-(6,25)]
   582       8.061046       8.061046       8.061046    6[1-(0),7-(6,25),7-(6,25)]
   583       7.892661       7.892661       7.892661    6[1-(0),6-(6,7),7-(7)]
   584       6.981254       6.981254       6.981254    6[1-(0),6-(6,7),7-(7,25)]
   585       1.569977       1.569977       1.569977    6[1-(0),7-(6,25),7-(6,25)]
   586       0.441609       0.441609       0.441609    6[1-(0),6-(6,7),7-(6,25)]
   587       1.767556       1.767556       1.767556    6[6-(1,7),6-(1,7),7-(6,25)]
   588       6.652854       6.652854       6.652854    6[6-(1,7),6-(1,7),7-(6,25)]
   589       8.013728       8.013728       8.013728    6[1-(0),6-(6,7),7-(6,25)]
   590       7.652678       7.652678       7.652678    6[1-(0),7-(6,25),7-(6,25)]
   591      12.492828      12.492828      12.492828    6[1-(0),6-(6,7),7-(7)]
   592      15.855228      15.855228      15.855228    6[1-(0),6-(6,7),7-(7,25)]
   593       5.620884       5.620884       5.620884    6[1-(0),7-(6,25),7-(6,25)]
   594       7.645765       7.645765       7.645765    6[1-(0),6-(6,7),7-(6,25)]
   595       7.543265       7.543265       7.543265    6[6-(1,7),6-(1,7),7-(6,25)]
   596       6.736674       6.736674       6.736674    6[6-(1,7),6-(1,7),7-(6,25)]
   597       6.469465       6.469465       6.469465    6[1-(0),6-(6,7),7-(6,25)]
   598       4.654753       4.654753       4.654753    6[1-(0),7-(6,25),7-(6,25)]
   599       8.715045       8.715045       8.715045    6[1-(0),6-(6,7),7-(7)]
   600       7.894604       7.894604       7.894604    6[1-(0),6-(6,7),7-(7,25)]
   601       3.570037       3.570037       3.570037    6[1-(0),7-(6,25),7-(6,25)]
   602       3.449769       3.449769       3.449769    6[1-(0),6-(6,7),7-(6,25)]
   603       2.673535       2.673535       2.673535    6[6-(1,7),6-(1,7),7-(6,25)]
   604        0.04868        0.04868        0.04868    6[6-(1,7),6-(1,7),7-(6,25)]
   605      -0.487619      -0.487619      -0.487619    6[1-(0),6-(6,7),7-(6,25)]
   606        0.29832        0.29832        0.29832    6[1-(0),7-(6,25),7-(6,25)]
   607       1.899376       1.899376       1.899376    6[1-(0),6-(6,7),7-(7)]
   608       0.268784       0.268784       0.268784    6[1-(0),6-(6,7),7-(7,25)]
   609      -0.427339      -0.427339      -0.427339    6[1-(0),7-(6,25),7-(6,25)]
   610      -1.203578      -1.203578      -1.203578    6[1-(0),6-(6,7),7-(6,25)]
   611      -1.650794      -1.650794      -1.650794    6[6-(1,7),6-(1,7),7-(6,25)]
   612      -3.104655      -3.104655      -3.104655    6[6-(1,7),6-(1,7),7-(6,25)]
   613      -3.662021      -3.662021      -3.662021    6[1-(0),6-(6,7),7-(6,25)]
   614      -2.272204      -2.272204      -2.272204    6[1-(0),7-(6,25),7-(6,25)]
   615      28.558734      28.558734      28.558734    6[1-(0),6-(6,7),7-(7)]
   616      27.647361      27.647361      27.647361    6[1-(0),6-(6,7),7-(7,25)]
   617      22.236155      22.236155      22.236155    6[1-(0),7-(6,25),7-(6,25)]
   618      21.107781      21.107781      21.107781    6[1-(0),6-(6,7),7-(6,25)]
   619      22.433732      22.433732      22.433732    6[6-(1,7),6-(1,7),7-(6,25)]
   620      -3.680362      -3.680362      -3.680362    6[6-(1,7),6-(1,7),7-(6,25)]
   621      -2.319487      -2.319487      -2.319487    6[1-(0),6-(6,7),7-(6,25)]
   622      -2.680532      -2.680532      -2.680532    6[1-(0),7-(6,25),7-(6,25)]
   623      -8.173417      -8.173417      -8.173417    6[1-(0),6-(6,7),7-(7)]
   624      -4.811012      -4.811012      -4.811012    6[1-(0),6-(6,7),7-(7,25)]
   625      22.263021      22.263021      22.263021    6[1-(0),7-(6,25),7-(6,25)]
   626      22.383289      22.383289      22.383289    6[1-(0),6-(6,7),7-(6,25)]
   627      23.159523      23.159523      23.159523    6[6-(1,7),6-(1,7),7-(6,25)]
   628      -5.215022      -5.215022      -5.215022    6[6-(1,7),6-(1,7),7-(6,25)]
   629      -4.678723      -4.678723      -4.678723    6[1-(0),6-(6,7),7-(6,25)]
   630      -5.464662      -5.464662      -5.464662    6[1-(0),7-(6,25),7-(6,25)]
   631      -7.065718      -7.065718      -7.065718    6[1-(0),6-(6,7),7-(7)]
   632      -5.435126      -5.435126      -5.435126    6[1-(0),6-(6,7),7-(7,25)]
   633     -10.787226     -10.787226     -10.787226    6[1-(0),7-(6,25),7-(6,25)]
   634     -12.812107     -12.812107     -12.812107    6[1-(0),6-(6,7),7-(6,25)]
   635     -12.709607     -12.709607     -12.709607    6[6-(1,7),6-(1,7),7-(6,25)]
   636     -11.903016     -11.903016     -11.903016    6[6-(1,7),6-(1,7),7-(6,25)]
   637     -11.635807     -11.635807     -11.635807    6[1-(0),6-(6,7),7-(6,25)]
   638      -9.821095      -9.821095      -9.821095    6[1-(0),7-(6,25),7-(6,25)]
   639      17.118013      17.118013      17.118013    6[1-(0),6-(6,7),7-(7)]
   640      17.938454      17.938454      17.938454    6[1-(0),6-(6,7),7-(7,25)]
   641       3.596903       3.596903       3.596903    6[1-(0),7-(6,25),7-(6,25)]
   642       4.725277       4.725277       4.725277    6[1-(0),6-(6,7),7-(6,25)]
   643       3.399326       3.399326       3.399326    6[6-(1,7),6-(1,7),7-(6,25)]
   644       -1.48598       -1.48598       -1.48598    6[6-(1,7),6-(1,7),7-(6,25)]
   645      -2.846855      -2.846855      -2.846855    6[1-(0),6-(6,7),7-(6,25)]
   646       -2.48581       -2.48581       -2.48581    6[1-(0),7-(6,25),7-(6,25)]
   647       3.007075       3.007075       3.007075    6[1-(0),6-(6,7),7-(7)]
   648       -0.35533       -0.35533       -0.35533    6[1-(0),6-(6,7),7-(7,25)]
   649      -4.739003      -4.739003      -4.739003    6[1-(0),7-(6,25),7-(6,25)]
   650      -3.962764      -3.962764      -3.962764    6[1-(0),6-(6,7),7-(6,25)]
   651      -3.515548      -3.515548      -3.515548    6[6-(1,7),6-(1,7),7-(6,25)]
   652      -2.061687      -2.061687      -2.061687    6[6-(1,7),6-(1,7),7-(6,25)]
   653      -1.504321      -1.504321      -1.504321    6[1-(0),6-(6,7),7-(6,25)]
   654      -2.894138      -2.894138      -2.894138    6[1-(0),7-(6,25),7-(6,25)]
   655      -2.725676      -2.725676      -2.725676    6[1-(0),6-(6,7),7-(7)]
   656      -1.814303      -1.814303      -1.814303    6[1-(0),6-(6,7),7-(7,25)]
   657      15.927106      15.927106      15.927106    6[1-(0),7-(6,25),7-(6,25)]
   658      16.703328      16.703328      16.703328    6[1-(0),6-(6,7),7-(6,25)]
   659      17.150539      17.150539      17.150539    6[6-(1,7),6-(1,7),7-(6,25)]
   660       8.271364       8.271364       8.271364    6[6-(1,7),6-(1,7),7-(6,25)]
   661       8.828728       8.828728       8.828728    6[1-(0),6-(6,7),7-(6,25)]
   662       7.438931       7.438931       7.438931    6[1-(0),7-(6,25),7-(6,25)]
   663       7.607374       7.607374       7.607374    6[1-(0),6-(6,7),7-(7)]
   664       8.518741       8.518741       8.518741    6[1-(0),6-(6,7),7-(7,25)]
   665      13.930025      13.930025      13.930025    6[1-(0),7-(6,25),7-(6,25)]
   666      15.058416      15.058416      15.058416    6[1-(0),6-(6,7),7-(6,25)]
   667      13.732471      13.732471      13.732471    6[6-(1,7),6-(1,7),7-(6,25)]
   668       8.847179       8.847179       8.847179    6[6-(1,7),6-(1,7),7-(6,25)]
   669       7.486307       7.486307       7.486307    6[1-(0),6-(6,7),7-(6,25)]
   670       7.847331       7.847331       7.847331    6[1-(0),7-(6,25),7-(6,25)]
   671      23.673257      23.673257      23.673257    6[1-(0),6-(6,7),7-(7)]
   672      20.310858      20.310858      20.310858    6[1-(0),6-(6,7),7-(7,25)]
   673       9.879001       9.879001       9.879001    6[1-(0),7-(6,25),7-(6,25)]
   674       7.854117       7.854117       7.854117    6[1-(0),6-(6,7),7-(6,25)]
   675       7.956632       7.956632       7.956632    6[6-(1,7),6-(1,7),7-(6,25)]
   676       8.763274       8.763274       8.763274    6[6-(1,7),6-(1,7),7-(6,25)]
   677       9.030499       9.030499       9.030499    6[1-(0),6-(6,7),7-(6,25)]
   678      10.845196      10.845196      10.845196    6[1-(0),7-(6,25),7-(6,25)]
   679       6.784861       6.784861       6.784861    6[1-(0),6-(6,7),7-(7)]
   680       7.605337       7.605337       7.605337    6[1-(0),6-(6,7),7-(7,25)]
   681      11.929984      11.929984      11.929984    6[1-(0),7-(6,25),7-(6,25)]
   682      12.050255      12.050255      12.050255    6[1-(0),6-(6,7),7-(6,25)]
   683      12.826474      12.826474      12.826474    6[6-(1,7),6-(1,7),7-(6,25)]
   684      15.451278      15.451278      15.451278    6[6-(1,7),6-(1,7),7-(6,25)]
   685      15.987561      15.987561      15.987561    6[1-(0),6-(6,7),7-(6,25)]
   686      15.201637      15.201637      15.201637    6[1-(0),7-(6,25),7-(6,25)]
   687      13.600624      13.600624      13.600624    6[1-(0),6-(6,7),7-(7)]
   688       15.23118       15.23118       15.23118    6[1-(0),6-(6,7),7-(7,25)]
   689      24.263081      24.263081      24.263081    6[1-(0),7-(6,25),7-(6,25)]
   690      25.391449      25.391449      25.391449    6[1-(0),6-(6,7),7-(6,25)]
   691      24.065502      24.065502      24.065502    6[6-(1,7),6-(1,7),7-(6,25)]
   692      19.180204      19.180204      19.180204    6[6-(1,7),6-(1,7),7-(6,25)]
   693       17.81933       17.81933       17.81933    6[1-(0),6-(6,7),7-(6,25)]
   694       18.18038       18.18038       18.18038    6[1-(0),7-(6,25),7-(6,25)]
   695       13.34023       13.34023       13.34023    6[1-(0),6-(6,7),7-(7)]
   696        9.97783        9.97783        9.97783    6[1-(0),6-(6,7),7-(7,25)]
   697       5.594069       5.594069       5.594069    6[1-(0),7-(6,25),7-(6,25)]
   698       6.370283       6.370283       6.370283    6[1-(0),6-(6,7),7-(6,25)]
   699        6.81751        6.81751        6.81751    6[6-(1,7),6-(1,7),7-(6,25)]
   700      18.604439      18.604439      18.604439    6[6-(1,7),6-(1,7),7-(6,25)]
   701      19.161818      19.161818      19.161818    6[1-(0),6-(6,7),7-(6,25)]
   702      17.772012      17.772012      17.772012    6[1-(0),7-(6,25),7-(6,25)]
   703      17.940397      17.940397      17.940397    6[1-(0),6-(6,7),7-(7)]
   704      18.851804      18.851804      18.851804    6[1-(0),6-(6,7),7-(7,25)]
   705       1.596759       1.596759       1.596759    6[1-(0),7-(6,25),7-(6,25)]
   706       1.717053       1.717053       1.717053    6[1-(0),6-(6,7),7-(6,25)]
   707       2.493275       2.493275       2.493275    6[6-(1,7),6-(1,7),7-(6,25)]
   708       5.118084       5.118084       5.118084    6[6-(1,7),6-(1,7),7-(6,25)]
   709        5.65437        5.65437        5.65437    6[1-(0),6-(6,7),7-(6,25)]
   710       4.868419       4.868419       4.868419    6[1-(0),7-(6,25),7-(6,25)]
   711       3.267441       3.267441       3.267441    6[1-(0),6-(6,7),7-(7)]
   712       4.897998       4.897998       4.897998    6[1-(0),6-(6,7),7-(7,25)]
   713      -0.454172      -0.454172      -0.454172    6[1-(0),7-(6,25),7-(6,25)]
   714      -2.479048      -2.479048      -2.479048    6[1-(0),6-(6,7),7-(6,25)]
   715       -2.37655       -2.37655       -2.37655    6[6-(1,7),6-(1,7),7-(6,25)]
   716      -1.569969      -1.569969      -1.569969    6[6-(1,7),6-(1,7),7-(6,25)]
   717       -1.30276       -1.30276       -1.30276    6[1-(0),6-(6,7),7-(6,25)]
   718       0.511947       0.511947       0.511947    6[1-(0),7-(6,25),7-(6,25)]
   719      -3.548331      -3.548331      -3.548331    6[1-(0),6-(6,7),7-(7)]
   720      -2.727895      -2.727895      -2.727895    6[1-(0),6-(6,7),7-(7,25)]
   721      -6.211538      -6.211538      -6.211538    7[6-(1,7),6-(6,6),25-(7,7,7,7)]
   722      -6.433718      -6.433718      -6.433718    7[6-(1,6),6-(1,7),25-(7,7,7,7)]
   723      -8.915292      -8.915292      -8.915292    7[6-(1,6),7-(6,25)]
   724      -7.720777      -7.720777      -7.720777    7[6-(1,6),7-(6),25-(7,7,7,7)]
   725      -5.539234      -5.539234      -5.539234    7[6-(1,7),6-(6,6),25-(7,7,7,7)]
   726      -5.142012      -5.142012      -5.142012    7[6-(1,6),6-(1,7),25-(7,7,7,7)]
   727      -2.777173      -2.777173      -2.777173    7[6-(1,7),6-(6,6),25-(7,7,7,7)]
   728      -4.016933      -4.016933      -4.016933    7[6-(1,6),6-(1,7),25-(7,7,7,7)]
   729      -1.148897      -1.148897      -1.148897    7[6-(1,6),7-(6,25)]
   730      -0.967032      -0.967032      -0.967032    7[6-(1,6),7-(6),25-(7,7,7,7)]
   731      -0.596277      -0.596277      -0.596277    7[6-(1,7),6-(6,6),25-(7,7,7,7)]
   732       0.342789       0.342789       0.342789    7[6-(1,6),6-(1,7),25-(7,7,7,7)]
   733       1.147617       1.147617       1.147617    7[6-(1,7),6-(6,6),25-(7,7,7,7)]
   734       0.437743       0.437743       0.437743    7[6-(1,6),6-(1,7),25-(7,7,7,7)]
   735      -7.311612      -7.311612      -7.311612    7[6-(1,6),7-(6,25)]
   736      -7.687738      -7.687738      -7.687738    7[6-(1,6),7-(6),25-(7,7,7,7)]
   737      -8.100652      -8.100652      -8.100652    7[6-(1,7),6-(6,6),25-(7,7,7,7)]
   738      -7.217799      -7.217799      -7.217799    7[6-(1,6),6-(1,7),25-(7,7,7,7)]
   739       -2.49159       -2.49159       -2.49159    7[6-(1,7),6-(6,6),25-(7,7,7,7)]
   740      -0.319776      -0.319776      -0.319776    7[6-(1,6),6-(1,7),25-(7,7,7,7)]
   741       7.043117       7.043117       7.043117    7[6-(1,6),7-(6,25)]
   742       6.042863       6.042863       6.042863    7[6-(1,6),7-(6),25-(7,7,7,7)]
   743      -6.429542      -6.429542      -6.429542    7[6-(1,7),6-(6,6),25-(7,7,7,7)]
   744      -8.648683      -8.648683      -8.648683    7[6-(1,6),6-(1,7),25-(7,7,7,7)]
   745      14.454675      14.454675      14.454675    7[6-(1,7),6-(6,6),25-(7,7,7,7)]
   746      14.232523      14.232523      14.232523    7[6-(1,6),6-(1,7),25-(7,7,7,7)]
   747      11.750901      11.750901      11.750901    7[6-(1,6),7-(6,25)]
   748      12.945406      12.945406      12.945406    7[6-(1,6),7-(6),25-(7,7,7,7)]
   749      15.126929      15.126929      15.126929    7[6-(1,7),6-(6,6),25-(7,7,7,7)]
   750      15.524125      15.524125      15.524125    7[6-(1,6),6-(1,7),25-(7,7,7,7)]
   751      17.889013      17.889013      17.889013    7[6-(1,7),6-(6,6),25-(7,7,7,7)]
   752      16.649249      16.649249      16.649249    7[6-(1,6),6-(1,7),25-(7,7,7,7)]
   753      19.517326      19.517326      19.517326    7[6-(1,6),7-(6,25)]
   754      19.699179      19.699179      19.699179    7[6-(1,6),7-(6),25-(7,7,7,7)]
   755      20.069913      20.069913      20.069913    7[6-(1,7),6-(6,6),25-(7,7,7,7)]
   756      21.008982      21.008982      21.008982    7[6-(1,6),6-(1,7),25-(7,7,7,7)]
   757      -9.185406      -9.185406      -9.185406    7[6-(1,7),6-(6,6),25-(7,7,7,7)]
   758      -9.895308      -9.895308      -9.895308    7[6-(1,6),6-(1,7),25-(7,7,7,7)]
   759       3.021427       3.021427       3.021427    7[6-(1,6),7-(6,25)]
   760        2.64531        2.64531        2.64531    7[6-(1,6),7-(6),25-(7,7,7,7)]
   761       2.232416       2.232416       2.232416    7[6-(1,7),6-(6,6),25-(7,7,7,7)]
   762       3.115295       3.115295       3.115295    7[6-(1,6),6-(1,7),25-(7,7,7,7)]
   763       7.841455       7.841455       7.841455    7[6-(1,7),6-(6,6),25-(7,7,7,7)]
   764      10.013273      10.013273      10.013273    7[6-(1,6),6-(1,7),25-(7,7,7,7)]
   765      -3.289917      -3.289917      -3.289917    7[6-(1,6),7-(6,25)]
   766       6.042863       6.042863       6.042863    7[6-(1,6),7-(6),25-(7,7,7,7)]
   767         3.9035         3.9035         3.9035    7[6-(1,7),6-(6,6),25-(7,7,7,7)]
   768       1.684355       1.684355       1.684355    7[6-(1,6),6-(1,7),25-(7,7,7,7)]
   769       4.121622       4.121622       4.121622    7[6-(1,7),6-(6,6),25-(7,7,7,7)]
   770       3.899466       3.899466       3.899466    7[6-(1,6),6-(1,7),25-(7,7,7,7)]
   771       1.417846       1.417846       1.417846    7[6-(1,6),7-(6,25)]
   772       2.612356       2.612356       2.612356    7[6-(1,6),7-(6),25-(7,7,7,7)]
   773       4.793884       4.793884       4.793884    7[6-(1,7),6-(6,6),25-(7,7,7,7)]
   774       5.191082       5.191082       5.191082    7[6-(1,6),6-(1,7),25-(7,7,7,7)]
   775       7.555878       7.555878       7.555878    7[6-(1,7),6-(6,6),25-(7,7,7,7)]
   776       6.316094       6.316094       6.316094    7[6-(1,6),6-(1,7),25-(7,7,7,7)]
   777       9.184175       9.184175       9.184175    7[6-(1,6),7-(6,25)]
   778       9.366046       9.366046       9.366046    7[6-(1,6),7-(6),25-(7,7,7,7)]
   779       9.736815       9.736815       9.736815    7[6-(1,7),6-(6,6),25-(7,7,7,7)]
   780      10.675906      10.675906      10.675906    7[6-(1,6),6-(1,7),25-(7,7,7,7)]
   781      11.480919      11.480919      11.480919    7[6-(1,7),6-(6,6),25-(7,7,7,7)]
   782      10.771037      10.771037      10.771037    7[6-(1,6),6-(1,7),25-(7,7,7,7)]
   783     -17.644654     -17.644654     -17.644654    7[6-(1,6),7-(6,25)]
   784     -18.020788     -18.020788     -18.020788    7[6-(1,6),7-(6),25-(7,7,7,7)]
   785      12.565683      12.565683      12.565683    7[6-(1,7),6-(6,6),25-(7,7,7,7)]
   786       13.44854       13.44854       13.44854    7[6-(1,6),6-(1,7),25-(7,7,7,7)]
   787     -12.824723     -12.824723     -12.824723    7[6-(1,7),6-(6,6),25-(7,7,7,7)]
   788     -10.652901     -10.652901     -10.652901    7[6-(1,6),6-(1,7),25-(7,7,7,7)]
   789      17.376328      17.376328      17.376328    7[6-(1,6),7-(6,25)]
   790      16.376082      16.376082      16.376082    7[6-(1,6),7-(6),25-(7,7,7,7)]
   791      14.236712      14.236712      14.236712    7[6-(1,7),6-(6,6),25-(7,7,7,7)]
   792      12.017567      12.017567      12.017567    7[6-(1,6),6-(1,7),25-(7,7,7,7)]
   793      -12.72222      -12.72222      -12.72222    7[6-(1,7),6-(6,6),25-(7,7,7,7)]
   794     -11.482436     -11.482436     -11.482436    7[6-(1,6),6-(1,7),25-(7,7,7,7)]
   795      16.648883      16.648883      16.648883    7[6-(1,6),7-(6,25)]
   796      16.467012      16.467012      16.467012    7[6-(1,6),7-(6),25-(7,7,7,7)]
   797      16.096243      16.096243      16.096243    7[6-(1,7),6-(6,6),25-(7,7,7,7)]
   798      15.157152      15.157152      15.157152    7[6-(1,6),6-(1,7),25-(7,7,7,7)]
   799      21.711436      21.711436      21.711436    7[6-(1,7),6-(6,6),25-(7,7,7,7)]
   800      21.933592      21.933592      21.933592    7[6-(1,6),6-(1,7),25-(7,7,7,7)]
   801      -6.584188      -6.584188      -6.584188    7[6-(1,6),7-(6,25)]
   802      -7.778698      -7.778698      -7.778698    7[6-(1,6),7-(6),25-(7,7,7,7)]
   803      21.039174      21.039174      21.039174    7[6-(1,7),6-(6,6),25-(7,7,7,7)]
   804      20.641976      20.641976      20.641976    7[6-(1,6),6-(1,7),25-(7,7,7,7)]
   805       7.658381       7.658381       7.658381    7[6-(1,7),6-(6,6),25-(7,7,7,7)]
   806       5.486559       5.486559       5.486559    7[6-(1,6),6-(1,7),25-(7,7,7,7)]
   807        8.45673        8.45673        8.45673    7[6-(1,6),7-(6,25)]
   808       9.456976       9.456976       9.456976    7[6-(1,6),7-(6),25-(7,7,7,7)]
   809      11.596346      11.596346      11.596346    7[6-(1,7),6-(6,6),25-(7,7,7,7)]
   810      13.815491      13.815491      13.815491    7[6-(1,6),6-(1,7),25-(7,7,7,7)]
   811      14.352139      14.352139      14.352139    7[6-(1,7),6-(6,6),25-(7,7,7,7)]
   812      15.062021      15.062021      15.062021    7[6-(1,6),6-(1,7),25-(7,7,7,7)]
   813      12.478312      12.478312      12.478312    7[6-(1,6),7-(6,25)]
   814      12.854446      12.854446      12.854446    7[6-(1,6),7-(6),25-(7,7,7,7)]
   815      13.267375      13.267375      13.267375    7[6-(1,7),6-(6,6),25-(7,7,7,7)]
   816      12.384518      12.384518      12.384518    7[6-(1,6),6-(1,7),25-(7,7,7,7)]
   817      -6.313959      -6.313959      -6.313959    7[6-(1,7),6-(6,6),25-(7,7,7,7)]
   818      -5.604085      -5.604085      -5.604085    7[6-(1,6),6-(1,7),25-(7,7,7,7)]
   819        2.14527        2.14527        2.14527    7[6-(1,6),7-(6,25)]
   820       2.521396       2.521396       2.521396    7[6-(1,6),7-(6),25-(7,7,7,7)]
   821        2.93431        2.93431        2.93431    7[6-(1,7),6-(6,6),25-(7,7,7,7)]
   822       2.051457       2.051457       2.051457    7[6-(1,6),6-(1,7),25-(7,7,7,7)]
   823      -2.674752      -2.674752      -2.674752    7[6-(1,7),6-(6,6),25-(7,7,7,7)]
   824      -4.846566      -4.846566      -4.846566    7[6-(1,6),6-(1,7),25-(7,7,7,7)]
   825     -12.209459     -12.209459     -12.209459    7[6-(1,6),7-(6,25)]
   826      -0.876184      -0.876184      -0.876184    7[6-(1,6),7-(6),25-(7,7,7,7)]
   827         1.2632         1.2632         1.2632    7[6-(1,7),6-(6,6),25-(7,7,7,7)]
   828       3.482341       3.482341       3.482341    7[6-(1,6),6-(1,7),25-(7,7,7,7)]
   829       1.045196       1.045196       1.045196    7[6-(1,7),6-(6,6),25-(7,7,7,7)]
   830       1.267376       1.267376       1.267376    7[6-(1,6),6-(1,7),25-(7,7,7,7)]
   831        3.74895        3.74895        3.74895    7[6-(1,6),7-(6,25)]
   832       2.554435       2.554435       2.554435    7[6-(1,6),7-(6),25-(7,7,7,7)]
   833       0.372892       0.372892       0.372892    7[6-(1,7),6-(6,6),25-(7,7,7,7)]
   834       -0.02433       -0.02433       -0.02433    7[6-(1,6),6-(1,7),25-(7,7,7,7)]
   835      -2.389169      -2.389169      -2.389169    7[6-(1,7),6-(6,6),25-(7,7,7,7)]
   836      -1.149409      -1.149409      -1.149409    7[6-(1,6),6-(1,7),25-(7,7,7,7)]
   837      -4.017445      -4.017445      -4.017445    7[6-(1,6),7-(6,25)]
   838       -4.19931       -4.19931       -4.19931    7[6-(1,6),7-(6),25-(7,7,7,7)]
   839      -4.570065      -4.570065      -4.570065    7[6-(1,7),6-(6,6),25-(7,7,7,7)]
   840      -5.509131      -5.509131      -5.509131    7[6-(1,6),6-(1,7),25-(7,7,7,7)]
   841     -13.007797     -13.007797     -13.007797    7[6-(1,7),6-(6,6),25-(7,7,7,7)]
   842     -15.179615     -15.179615     -15.179615    7[6-(1,6),6-(1,7),25-(7,7,7,7)]
   843      -1.876425      -1.876425      -1.876425    7[6-(1,6),7-(6,25)]
   844      -0.876184      -0.876184      -0.876184    7[6-(1,6),7-(6),25-(7,7,7,7)]
   845      -9.069842      -9.069842      -9.069842    7[6-(1,7),6-(6,6),25-(7,7,7,7)]
   846      -6.850697      -6.850697      -6.850697    7[6-(1,6),6-(1,7),25-(7,7,7,7)]
   847       4.019064       4.019064       4.019064    7[6-(1,7),6-(6,6),25-(7,7,7,7)]
   848       4.728966       4.728966       4.728966    7[6-(1,6),6-(1,7),25-(7,7,7,7)]
   849      -8.187769      -8.187769      -8.187769    7[6-(1,6),7-(6,25)]
   850      -7.811652      -7.811652      -7.811652    7[6-(1,6),7-(6),25-(7,7,7,7)]
   851      -7.398758      -7.398758      -7.398758    7[6-(1,7),6-(6,6),25-(7,7,7,7)]
   852      -8.281637      -8.281637      -8.281637    7[6-(1,6),6-(1,7),25-(7,7,7,7)]
   853       7.944045       7.944045       7.944045    7[6-(1,7),6-(6,6),25-(7,7,7,7)]
   854       9.183809       9.183809       9.183809    7[6-(1,6),6-(1,7),25-(7,7,7,7)]
   855       6.315732       6.315732       6.315732    7[6-(1,6),7-(6,25)]
   856       6.133879       6.133879       6.133879    7[6-(1,6),7-(6),25-(7,7,7,7)]
   857       5.763145       5.763145       5.763145    7[6-(1,7),6-(6,6),25-(7,7,7,7)]
   858       4.824076       4.824076       4.824076    7[6-(1,6),6-(1,7),25-(7,7,7,7)]
   859      11.378383      11.378383      11.378383    7[6-(1,7),6-(6,6),25-(7,7,7,7)]
   860      11.600535      11.600535      11.600535    7[6-(1,6),6-(1,7),25-(7,7,7,7)]
   861      14.082157      14.082157      14.082157    7[6-(1,6),7-(6,25)]
   862      12.887652      12.887652      12.887652    7[6-(1,6),7-(6),25-(7,7,7,7)]
   863      10.706129      10.706129      10.706129    7[6-(1,7),6-(6,6),25-(7,7,7,7)]
   864      10.308933      10.308933      10.308933    7[6-(1,6),6-(1,7),25-(7,7,7,7)]
   865      16.544896      16.544896      16.544896    7[6-(1,7),6-(6,6),25-(7,7,7,7)]
   866      16.767076      16.767076      16.767076    7[6-(1,6),6-(1,7),25-(7,7,7,7)]
   867       19.24865       19.24865       19.24865    7[6-(1,6),7-(6,25)]
   868      18.054135      18.054135      18.054135    7[6-(1,6),7-(6),25-(7,7,7,7)]
   869      15.872592      15.872592      15.872592    7[6-(1,7),6-(6,6),25-(7,7,7,7)]
   870       15.47537       15.47537       15.47537    7[6-(1,6),6-(1,7),25-(7,7,7,7)]
   871      13.110531      13.110531      13.110531    7[6-(1,7),6-(6,6),25-(7,7,7,7)]
   872      14.350291      14.350291      14.350291    7[6-(1,6),6-(1,7),25-(7,7,7,7)]
   873      11.482255      11.482255      11.482255    7[6-(1,6),7-(6,25)]
   874       11.30039       11.30039       11.30039    7[6-(1,6),7-(6),25-(7,7,7,7)]
   875      10.929635      10.929635      10.929635    7[6-(1,7),6-(6,6),25-(7,7,7,7)]
   876       9.990569       9.990569       9.990569    7[6-(1,6),6-(1,7),25-(7,7,7,7)]
   877       9.185741       9.185741       9.185741    7[6-(1,7),6-(6,6),25-(7,7,7,7)]
   878       9.895615       9.895615       9.895615    7[6-(1,6),6-(1,7),25-(7,7,7,7)]
   879       17.64497       17.64497       17.64497    7[6-(1,6),7-(6,25)]
   880      18.021096      18.021096      18.021096    7[6-(1,6),7-(6),25-(7,7,7,7)]
   881       18.43401       18.43401       18.43401    7[6-(1,7),6-(6,6),25-(7,7,7,7)]
   882      17.551157      17.551157      17.551157    7[6-(1,6),6-(1,7),25-(7,7,7,7)]
   883      12.824948      12.824948      12.824948    7[6-(1,7),6-(6,6),25-(7,7,7,7)]
   884      10.653134      10.653134      10.653134    7[6-(1,6),6-(1,7),25-(7,7,7,7)]
   885       3.290241       3.290241       3.290241    7[6-(1,6),7-(6,25)]
   886      14.623516      14.623516      14.623516    7[6-(1,6),7-(6),25-(7,7,7,7)]
   887        16.7629        16.7629        16.7629    7[6-(1,7),6-(6,6),25-(7,7,7,7)]
   888      18.982041      18.982041      18.982041    7[6-(1,6),6-(1,7),25-(7,7,7,7)]
   889      -4.121317      -4.121317      -4.121317    7[6-(1,7),6-(6,6),25-(7,7,7,7)]
   890      -3.899165      -3.899165      -3.899165    7[6-(1,6),6-(1,7),25-(7,7,7,7)]
   891      -1.417543      -1.417543      -1.417543    7[6-(1,6),7-(6,25)]
   892      -2.612048      -2.612048      -2.612048    7[6-(1,6),7-(6),25-(7,7,7,7)]
   893      -4.793571      -4.793571      -4.793571    7[6-(1,7),6-(6,6),25-(7,7,7,7)]
   894      -5.190767      -5.190767      -5.190767    7[6-(1,6),6-(1,7),25-(7,7,7,7)]
   895      -7.555655      -7.555655      -7.555655    7[6-(1,7),6-(6,6),25-(7,7,7,7)]
   896      -6.315891      -6.315891      -6.315891    7[6-(1,6),6-(1,7),25-(7,7,7,7)]
   897      -9.183968      -9.183968      -9.183968    7[6-(1,6),7-(6,25)]
   898      -9.365821      -9.365821      -9.365821    7[6-(1,6),7-(6),25-(7,7,7,7)]
   899      -9.736555      -9.736555      -9.736555    7[6-(1,7),6-(6,6),25-(7,7,7,7)]
   900     -10.675624     -10.675624     -10.675624    7[6-(1,6),6-(1,7),25-(7,7,7,7)]
   901      19.518764      19.518764      19.518764    7[6-(1,7),6-(6,6),25-(7,7,7,7)]
   902      20.228666      20.228666      20.228666    7[6-(1,6),6-(1,7),25-(7,7,7,7)]
   903       7.311931       7.311931       7.311931    7[6-(1,6),7-(6,25)]
   904       7.688048       7.688048       7.688048    7[6-(1,6),7-(6),25-(7,7,7,7)]
   905       8.100942       8.100942       8.100942    7[6-(1,7),6-(6,6),25-(7,7,7,7)]
   906       7.218063       7.218063       7.218063    7[6-(1,6),6-(1,7),25-(7,7,7,7)]
   907       2.491903       2.491903       2.491903    7[6-(1,7),6-(6,6),25-(7,7,7,7)]
   908       0.320085       0.320085       0.320085    7[6-(1,6),6-(1,7),25-(7,7,7,7)]
   909      13.623275      13.623275      13.623275    7[6-(1,6),7-(6,25)]
   910      14.623516      14.623516      14.623516    7[6-(1,6),7-(6),25-(7,7,7,7)]
   911       6.429858       6.429858       6.429858    7[6-(1,7),6-(6,6),25-(7,7,7,7)]
   912       8.649003       8.649003       8.649003    7[6-(1,6),6-(1,7),25-(7,7,7,7)]
   913       6.211736       6.211736       6.211736    7[6-(1,7),6-(6,6),25-(7,7,7,7)]
   914       6.433892       6.433892       6.433892    7[6-(1,6),6-(1,7),25-(7,7,7,7)]
   915       8.915512       8.915512       8.915512    7[6-(1,6),7-(6,25)]
   916       7.721002       7.721002       7.721002    7[6-(1,6),7-(6),25-(7,7,7,7)]
   917       5.539474       5.539474       5.539474    7[6-(1,7),6-(6,6),25-(7,7,7,7)]
   918       5.142276       5.142276       5.142276    7[6-(1,6),6-(1,7),25-(7,7,7,7)]
   919        2.77748        2.77748        2.77748    7[6-(1,7),6-(6,6),25-(7,7,7,7)]
   920       4.017264       4.017264       4.017264    7[6-(1,6),6-(1,7),25-(7,7,7,7)]
   921       1.149183       1.149183       1.149183    7[6-(1,6),7-(6,25)]
   922       0.967312       0.967312       0.967312    7[6-(1,6),7-(6),25-(7,7,7,7)]
   923       0.596543       0.596543       0.596543    7[6-(1,7),6-(6,6),25-(7,7,7,7)]
   924      -0.342548      -0.342548      -0.342548    7[6-(1,6),6-(1,7),25-(7,7,7,7)]
   925      -1.147561      -1.147561      -1.147561    7[6-(1,7),6-(6,6),25-(7,7,7,7)]
   926      -0.437679      -0.437679      -0.437679    7[6-(1,6),6-(1,7),25-(7,7,7,7)]
   927      27.978012      27.978012      27.978012    7[6-(1,6),7-(6,25)]
   928      -2.645254      -2.645254      -2.645254    7[6-(1,6),7-(6),25-(7,7,7,7)]
   929      -2.232325      -2.232325      -2.232325    7[6-(1,7),6-(6,6),25-(7,7,7,7)]
   930      -3.115182      -3.115182      -3.115182    7[6-(1,6),6-(1,7),25-(7,7,7,7)]
   931      23.158081      23.158081      23.158081    7[6-(1,7),6-(6,6),25-(7,7,7,7)]
   932      20.986259      20.986259      20.986259    7[6-(1,6),6-(1,7),25-(7,7,7,7)]
   933       -7.04297       -7.04297       -7.04297    7[6-(1,6),7-(6,25)]
   934      -6.042724      -6.042724      -6.042724    7[6-(1,6),7-(6),25-(7,7,7,7)]
   935      -3.903354      -3.903354      -3.903354    7[6-(1,7),6-(6,6),25-(7,7,7,7)]
   936      -1.684209      -1.684209      -1.684209    7[6-(1,6),6-(1,7),25-(7,7,7,7)]
   937      23.055578      23.055578      23.055578    7[6-(1,7),6-(6,6),25-(7,7,7,7)]
   938      21.815794      21.815794      21.815794    7[6-(1,6),6-(1,7),25-(7,7,7,7)]
   939      -6.315525      -6.315525      -6.315525    7[6-(1,6),7-(6,25)]
   940      -6.133654      -6.133654      -6.133654    7[6-(1,6),7-(6),25-(7,7,7,7)]
   941      -5.762885      -5.762885      -5.762885    7[6-(1,7),6-(6,6),25-(7,7,7,7)]
   942      -4.823794      -4.823794      -4.823794    7[6-(1,6),6-(1,7),25-(7,7,7,7)]
   943     -11.378078     -11.378078     -11.378078    7[6-(1,7),6-(6,6),25-(7,7,7,7)]
   944     -11.600234     -11.600234     -11.600234    7[6-(1,6),6-(1,7),25-(7,7,7,7)]
   945      16.917546      16.917546      16.917546    7[6-(1,6),7-(6,25)]
   946     -12.887344     -12.887344     -12.887344    7[6-(1,6),7-(6),25-(7,7,7,7)]
   947     -10.705816     -10.705816     -10.705816    7[6-(1,7),6-(6,6),25-(7,7,7,7)]
   948     -10.308618     -10.308618     -10.308618    7[6-(1,6),6-(1,7),25-(7,7,7,7)]
   949       2.674977       2.674977       2.674977    7[6-(1,7),6-(6,6),25-(7,7,7,7)]
   950       4.846799       4.846799       4.846799    7[6-(1,6),6-(1,7),25-(7,7,7,7)]
   951       1.876628       1.876628       1.876628    7[6-(1,6),7-(6,25)]
   952       0.876382       0.876382       0.876382    7[6-(1,6),7-(6),25-(7,7,7,7)]
   953      -1.262988      -1.262988      -1.262988    7[6-(1,7),6-(6,6),25-(7,7,7,7)]
   954      -3.482133      -3.482133      -3.482133    7[6-(1,6),6-(1,7),25-(7,7,7,7)]
   955      -4.018781      -4.018781      -4.018781    7[6-(1,7),6-(6,6),25-(7,7,7,7)]
   956      -4.728663      -4.728663      -4.728663    7[6-(1,6),6-(1,7),25-(7,7,7,7)]
   957      -2.144954      -2.144954      -2.144954    7[6-(1,6),7-(6,25)]
   958      -2.521088      -2.521088      -2.521088    7[6-(1,6),7-(6),25-(7,7,7,7)]
   959      -2.934017      -2.934017      -2.934017    7[6-(1,7),6-(6,6),25-(7,7,7,7)]
   960       -2.05116       -2.05116       -2.05116    7[6-(1,6),6-(1,7),25-(7,7,7,7)]
   961      16.647317      16.647317      16.647317    7[6-(1,7),6-(6,6),25-(7,7,7,7)]
   962      15.937443      15.937443      15.937443    7[6-(1,6),6-(1,7),25-(7,7,7,7)]
   963       8.188088       8.188088       8.188088    7[6-(1,6),7-(6,25)]
   964       7.811962       7.811962       7.811962    7[6-(1,6),7-(6),25-(7,7,7,7)]
   965       7.399048       7.399048       7.399048    7[6-(1,7),6-(6,6),25-(7,7,7,7)]
   966       8.281901       8.281901       8.281901    7[6-(1,6),6-(1,7),25-(7,7,7,7)]
   967       13.00811       13.00811       13.00811    7[6-(1,7),6-(6,6),25-(7,7,7,7)]
   968      15.179924      15.179924      15.179924    7[6-(1,6),6-(1,7),25-(7,7,7,7)]
   969      22.542817      22.542817      22.542817    7[6-(1,6),7-(6,25)]
   970      21.542563      21.542563      21.542563    7[6-(1,6),7-(6),25-(7,7,7,7)]
   971       9.070158       9.070158       9.070158    7[6-(1,7),6-(6,6),25-(7,7,7,7)]
   972       6.851017       6.851017       6.851017    7[6-(1,6),6-(1,7),25-(7,7,7,7)]
   973       9.288162       9.288162       9.288162    7[6-(1,7),6-(6,6),25-(7,7,7,7)]
   974       9.065982       9.065982       9.065982    7[6-(1,6),6-(1,7),25-(7,7,7,7)]
   975       6.584408       6.584408       6.584408    7[6-(1,6),7-(6,25)]
   976       7.778923       7.778923       7.778923    7[6-(1,6),7-(6),25-(7,7,7,7)]
   977       9.960466       9.960466       9.960466    7[6-(1,7),6-(6,6),25-(7,7,7,7)]
   978      10.357688      10.357688      10.357688    7[6-(1,6),6-(1,7),25-(7,7,7,7)]
   979      12.722527      12.722527      12.722527    7[6-(1,7),6-(6,6),25-(7,7,7,7)]
   980      11.482767      11.482767      11.482767    7[6-(1,6),6-(1,7),25-(7,7,7,7)]
   981      14.350803      14.350803      14.350803    7[6-(1,6),7-(6,25)]
   982      14.532668      14.532668      14.532668    7[6-(1,6),7-(6),25-(7,7,7,7)]
   983      14.903423      14.903423      14.903423    7[6-(1,7),6-(6,6),25-(7,7,7,7)]
   984      15.842489      15.842489      15.842489    7[6-(1,6),6-(1,7),25-(7,7,7,7)]
   985      23.341155      23.341155      23.341155    7[6-(1,7),6-(6,6),25-(7,7,7,7)]
   986      25.512973      25.512973      25.512973    7[6-(1,6),6-(1,7),25-(7,7,7,7)]
   987      12.209783      12.209783      12.209783    7[6-(1,6),7-(6,25)]
   988      21.542563      21.542563      21.542563    7[6-(1,6),7-(6),25-(7,7,7,7)]
   989        19.4032        19.4032        19.4032    7[6-(1,7),6-(6,6),25-(7,7,7,7)]
   990      17.184055      17.184055      17.184055    7[6-(1,6),6-(1,7),25-(7,7,7,7)]
   991       6.314294       6.314294       6.314294    7[6-(1,7),6-(6,6),25-(7,7,7,7)]
   992       5.604392       5.604392       5.604392    7[6-(1,6),6-(1,7),25-(7,7,7,7)]
   993      18.521127      18.521127      18.521127    7[6-(1,6),7-(6,25)]
   994       18.14501       18.14501       18.14501    7[6-(1,6),7-(6),25-(7,7,7,7)]
   995      17.732116      17.732116      17.732116    7[6-(1,7),6-(6,6),25-(7,7,7,7)]
   996      18.614995      18.614995      18.614995    7[6-(1,6),6-(1,7),25-(7,7,7,7)]
   997       2.389313       2.389313       2.389313    7[6-(1,7),6-(6,6),25-(7,7,7,7)]
   998       1.149549       1.149549       1.149549    7[6-(1,6),6-(1,7),25-(7,7,7,7)]
   999       4.017626       4.017626       4.017626    7[6-(1,6),7-(6,25)]
  1000       4.199479       4.199479       4.199479    7[6-(1,6),7-(6),25-(7,7,7,7)]
  1001       4.570213       4.570213       4.570213    7[6-(1,7),6-(6,6),25-(7,7,7,7)]
  1002       5.509282       5.509282       5.509282    7[6-(1,6),6-(1,7),25-(7,7,7,7)]
  1003      -1.045025      -1.045025      -1.045025    7[6-(1,7),6-(6,6),25-(7,7,7,7)]
  1004      -1.267177      -1.267177      -1.267177    7[6-(1,6),6-(1,7),25-(7,7,7,7)]
  1005      -3.748799      -3.748799      -3.748799    7[6-(1,6),7-(6,25)]
  1006      -2.554294      -2.554294      -2.554294    7[6-(1,6),7-(6),25-(7,7,7,7)]
  1007      -0.372771      -0.372771      -0.372771    7[6-(1,7),6-(6,6),25-(7,7,7,7)]
  1008       0.024425       0.024425       0.024425    7[6-(1,6),6-(1,7),25-(7,7,7,7)]
