# Supplementary material for: A collection of forcefield precursors for metal–organic frameworks
Source: RSC Adv. 2019 Nov 13;9(63):36492–507. doi: 10.1039/c9ra07327b (PMC9075174; doi:10.1039/c9ra07327b)
Supplement: RA-009-C9RA07327B-s2941 [file RA-009-C9RA07327B-s2941.txt]

YAQDIF_clean

16.782400    0.000000    0.000000
8.391214    14.935494    0.000000
8.391214    0.000000    14.935494

     1      14.684607      14.684607      14.684607    48[8-(6),8-(6),8-(6),8-(6)]
     2      18.880221      18.880221      18.880221    48[8-(6),8-(6),8-(6),8-(6)]
     3      27.271421      27.271421      27.271421    48[8-(6),8-(6),8-(6),8-(6)]
     4       6.293407       6.293407       6.293407    48[8-(6),8-(6),8-(6),8-(6)]
     5      21.353944      21.353944      21.353944    1[6-(6,6)]
     6      20.430909      20.430909      20.430909    1[6-(6,6)]
     7       19.66731       19.66731       19.66731    1[6-(6,6)]
     8      19.635426      19.635426      19.635426    1[6-(6,6)]
     9      12.962736      12.962736      12.962736    1[6-(6,6)]
    10      12.039706      12.039706      12.039706    1[6-(6,6)]
    11      11.276107      11.276107      11.276107    1[6-(6,6)]
    12      11.244218      11.244218      11.244218    1[6-(6,6)]
    13      17.158343      17.158343      17.158343    1[6-(6,6)]
    14       16.23531       16.23531       16.23531    1[6-(6,6)]
    15      15.471708      15.471708      15.471708    1[6-(6,6)]
    16      15.439819      15.439819      15.439819    1[6-(6,6)]
    17       8.767137       8.767137       8.767137    1[6-(6,6)]
    18       7.844106       7.844106       7.844106    1[6-(6,6)]
    19       23.86291       23.86291       23.86291    1[6-(6,6)]
    20      23.831025      23.831025      23.831025    1[6-(6,6)]
    21      12.210884      12.210884      12.210884    1[6-(6,6)]
    22      13.133919      13.133919      13.133919    1[6-(6,6)]
    23      13.897518      13.897518      13.897518    1[6-(6,6)]
    24      13.929402      13.929402      13.929402    1[6-(6,6)]
    25      20.602092      20.602092      20.602092    1[6-(6,6)]
    26      21.525122      21.525122      21.525122    1[6-(6,6)]
    27      22.288721      22.288721      22.288721    1[6-(6,6)]
    28       22.32061       22.32061       22.32061    1[6-(6,6)]
    29      16.406485      16.406485      16.406485    1[6-(6,6)]
    30      17.329518      17.329518      17.329518    1[6-(6,6)]
    31       18.09312       18.09312       18.09312    1[6-(6,6)]
    32      18.125009      18.125009      18.125009    1[6-(6,6)]
    33      24.797691      24.797691      24.797691    1[6-(6,6)]
    34      25.720722      25.720722      25.720722    1[6-(6,6)]
    35       9.701918       9.701918       9.701918    1[6-(6,6)]
    36       9.733803       9.733803       9.733803    1[6-(6,6)]
    37      12.210892      12.210892      12.210892    1[6-(6,6)]
    38      13.133922      13.133922      13.133922    1[6-(6,6)]
    39      13.897521      13.897521      13.897521    1[6-(6,6)]
    40       13.92941       13.92941       13.92941    1[6-(6,6)]
    41      20.602084      20.602084      20.602084    1[6-(6,6)]
    42      21.525119      21.525119      21.525119    1[6-(6,6)]
    43      22.288718      22.288718      22.288718    1[6-(6,6)]
    44      22.320602      22.320602      22.320602    1[6-(6,6)]
    45      16.406491      16.406491      16.406491    1[6-(6,6)]
    46      17.329522      17.329522      17.329522    1[6-(6,6)]
    47      18.093118      18.093118      18.093118    1[6-(6,6)]
    48      18.125003      18.125003      18.125003    1[6-(6,6)]
    49       8.015285       8.015285       8.015285    1[6-(6,6)]
    50       8.938318       8.938318       8.938318    1[6-(6,6)]
    51        9.70192        9.70192        9.70192    1[6-(6,6)]
    52      26.516209      26.516209      26.516209    1[6-(6,6)]
    53      21.353936      21.353936      21.353936    1[6-(6,6)]
    54      20.430906      20.430906      20.430906    1[6-(6,6)]
    55      19.667307      19.667307      19.667307    1[6-(6,6)]
    56      19.635418      19.635418      19.635418    1[6-(6,6)]
    57      12.962744      12.962744      12.962744    1[6-(6,6)]
    58      12.039709      12.039709      12.039709    1[6-(6,6)]
    59       11.27611       11.27611       11.27611    1[6-(6,6)]
    60      11.244226      11.244226      11.244226    1[6-(6,6)]
    61      17.158337      17.158337      17.158337    1[6-(6,6)]
    62      16.235306      16.235306      16.235306    1[6-(6,6)]
    63       15.47171       15.47171       15.47171    1[6-(6,6)]
    64      15.439825      15.439825      15.439825    1[6-(6,6)]
    65      25.549543      25.549543      25.549543    1[6-(6,6)]
    66       24.62651       24.62651       24.62651    1[6-(6,6)]
    67      23.862908      23.862908      23.862908    1[6-(6,6)]
    68       7.048619       7.048619       7.048619    1[6-(6,6)]
    69      13.707871      13.707871      13.707871    6[6-(6,6),8-(0),8-(48)]
    70      13.123844      13.123844      13.123844    6[6-(6,6),6-(6,6),6-(8,8)]
    71      21.013262      21.013262      21.013262    6[6-(1,6),6-(6,6),6-(6,6)]
    72      20.999835      20.999835      20.999835    6[1-(0),6-(1,6),6-(6,6)]
    73       20.46951       20.46951       20.46951    6[1-(0),6-(1,6),6-(1,6)]
    74      19.984498      19.984498      19.984498    6[1-(0),6-(1,6),6-(1,6)]
    75      19.972752      19.972752      19.972752    6[1-(0),6-(1,6),6-(6,6)]
    76      13.093637      13.093637      13.093637    6[6-(1,6),6-(6,6),6-(6,6)]
    77      13.707871      13.707871      13.707871    6[6-(6,6),8-(0),8-(48)]
    78      13.123844      13.123844      13.123844    6[6-(6,6),6-(6,6),6-(8,8)]
    79      12.622052      12.622052      12.622052    6[6-(1,6),6-(6,6),6-(6,6)]
    80      12.608627      12.608627      12.608627    6[1-(0),6-(1,6),6-(6,6)]
    81      12.078305      12.078305      12.078305    6[1-(0),6-(1,6),6-(1,6)]
    82      11.593294      11.593294      11.593294    6[1-(0),6-(1,6),6-(1,6)]
    83      11.581544      11.581544      11.581544    6[1-(0),6-(1,6),6-(6,6)]
    84      21.484848      21.484848      21.484848    6[6-(1,6),6-(6,6),6-(6,6)]
    85      17.903482      17.903482      17.903482    6[6-(6,6),8-(0),8-(48)]
    86      17.319453      17.319453      17.319453    6[6-(6,6),6-(6,6),6-(8,8)]
    87      16.817658      16.817658      16.817658    6[6-(1,6),6-(6,6),6-(6,6)]
    88      16.804233      16.804233      16.804233    6[1-(0),6-(1,6),6-(6,6)]
    89      16.273908      16.273908      16.273908    6[1-(0),6-(1,6),6-(1,6)]
    90      15.788895      15.788895      15.788895    6[1-(0),6-(1,6),6-(1,6)]
    91      15.777147      15.777147      15.777147    6[1-(0),6-(1,6),6-(6,6)]
    92      17.289243      17.289243      17.289243    6[6-(1,6),6-(6,6),6-(6,6)]
    93      17.903489      17.903489      17.903489    6[6-(6,6),8-(0),8-(48)]
    94      17.319463      17.319463      17.319463    6[6-(6,6),6-(6,6),6-(8,8)]
    95       8.426456       8.426456       8.426456    6[6-(1,6),6-(6,6),6-(6,6)]
    96       8.413029       8.413029       8.413029    6[1-(0),6-(1,6),6-(6,6)]
    97       7.882706       7.882706       7.882706    6[1-(0),6-(1,6),6-(1,6)]
    98      24.180096      24.180096      24.180096    6[1-(0),6-(1,6),6-(1,6)]
    99       24.16835       24.16835       24.16835    6[1-(0),6-(1,6),6-(6,6)]
   100       8.898042       8.898042       8.898042    6[6-(1,6),6-(6,6),6-(6,6)]
   101      19.856957      19.856957      19.856957    6[6-(6,6),8-(0),8-(48)]
   102      20.440984      20.440984      20.440984    6[6-(6,6),6-(6,6),6-(8,8)]
   103      12.551566      12.551566      12.551566    6[6-(1,6),6-(6,6),6-(6,6)]
   104      12.564993      12.564993      12.564993    6[1-(0),6-(1,6),6-(6,6)]
   105      13.095318      13.095318      13.095318    6[1-(0),6-(1,6),6-(1,6)]
   106       13.58033       13.58033       13.58033    6[1-(0),6-(1,6),6-(1,6)]
   107      13.592076      13.592076      13.592076    6[1-(0),6-(1,6),6-(6,6)]
   108      20.471191      20.471191      20.471191    6[6-(1,6),6-(6,6),6-(6,6)]
   109      19.856957      19.856957      19.856957    6[6-(6,6),8-(0),8-(48)]
   110      20.440984      20.440984      20.440984    6[6-(6,6),6-(6,6),6-(8,8)]
   111      20.942776      20.942776      20.942776    6[6-(1,6),6-(6,6),6-(6,6)]
   112      20.956201      20.956201      20.956201    6[1-(0),6-(1,6),6-(6,6)]
   113      21.486523      21.486523      21.486523    6[1-(0),6-(1,6),6-(1,6)]
   114      21.971534      21.971534      21.971534    6[1-(0),6-(1,6),6-(1,6)]
   115      21.983284      21.983284      21.983284    6[1-(0),6-(1,6),6-(6,6)]
   116       12.07998       12.07998       12.07998    6[6-(1,6),6-(6,6),6-(6,6)]
   117      15.661346      15.661346      15.661346    6[6-(6,6),8-(0),8-(48)]
   118      16.245375      16.245375      16.245375    6[6-(6,6),6-(6,6),6-(8,8)]
   119       16.74717       16.74717       16.74717    6[6-(1,6),6-(6,6),6-(6,6)]
   120      16.760595      16.760595      16.760595    6[1-(0),6-(1,6),6-(6,6)]
   121       17.29092       17.29092       17.29092    6[1-(0),6-(1,6),6-(1,6)]
   122      17.775933      17.775933      17.775933    6[1-(0),6-(1,6),6-(1,6)]
   123      17.787681      17.787681      17.787681    6[1-(0),6-(1,6),6-(6,6)]
   124      16.275585      16.275585      16.275585    6[6-(1,6),6-(6,6),6-(6,6)]
   125      15.661339      15.661339      15.661339    6[6-(6,6),8-(0),8-(48)]
   126      16.245365      16.245365      16.245365    6[6-(6,6),6-(6,6),6-(8,8)]
   127      25.138372      25.138372      25.138372    6[6-(1,6),6-(6,6),6-(6,6)]
   128      25.151799      25.151799      25.151799    6[1-(0),6-(1,6),6-(6,6)]
   129      25.682122      25.682122      25.682122    6[1-(0),6-(1,6),6-(1,6)]
   130       9.384732       9.384732       9.384732    6[1-(0),6-(1,6),6-(1,6)]
   131       9.396478       9.396478       9.396478    6[1-(0),6-(1,6),6-(6,6)]
   132      24.666786      24.666786      24.666786    6[6-(1,6),6-(6,6),6-(6,6)]
   133      28.248157      28.248157      28.248157    6[6-(6,6),8-(0),8-(48)]
   134      28.832184      28.832184      28.832184    6[6-(6,6),6-(6,6),6-(8,8)]
   135      12.551576      12.551576      12.551576    6[6-(1,6),6-(6,6),6-(6,6)]
   136      12.565001      12.565001      12.565001    6[1-(0),6-(1,6),6-(6,6)]
   137      13.095323      13.095323      13.095323    6[1-(0),6-(1,6),6-(1,6)]
   138      13.580334      13.580334      13.580334    6[1-(0),6-(1,6),6-(1,6)]
   139      13.592084      13.592084      13.592084    6[1-(0),6-(1,6),6-(6,6)]
   140       20.47118       20.47118       20.47118    6[6-(1,6),6-(6,6),6-(6,6)]
   141      28.248157      28.248157      28.248157    6[6-(6,6),8-(0),8-(48)]
   142      28.832184      28.832184      28.832184    6[6-(6,6),6-(6,6),6-(8,8)]
   143      20.942766      20.942766      20.942766    6[6-(1,6),6-(6,6),6-(6,6)]
   144      20.956193      20.956193      20.956193    6[1-(0),6-(1,6),6-(6,6)]
   145      21.486518      21.486518      21.486518    6[1-(0),6-(1,6),6-(1,6)]
   146       21.97153       21.97153       21.97153    6[1-(0),6-(1,6),6-(1,6)]
   147      21.983276      21.983276      21.983276    6[1-(0),6-(1,6),6-(6,6)]
   148      12.079991      12.079991      12.079991    6[6-(1,6),6-(6,6),6-(6,6)]
   149       7.270139       7.270139       7.270139    6[6-(6,6),8-(0),8-(48)]
   150       7.854165       7.854165       7.854165    6[6-(6,6),6-(6,6),6-(8,8)]
   151      16.747172      16.747172      16.747172    6[6-(1,6),6-(6,6),6-(6,6)]
   152      16.760599      16.760599      16.760599    6[1-(0),6-(1,6),6-(6,6)]
   153      17.290922      17.290922      17.290922    6[1-(0),6-(1,6),6-(1,6)]
   154      17.775932      17.775932      17.775932    6[1-(0),6-(1,6),6-(1,6)]
   155      17.787678      17.787678      17.787678    6[1-(0),6-(1,6),6-(6,6)]
   156      16.275586      16.275586      16.275586    6[6-(1,6),6-(6,6),6-(6,6)]
   157       7.270146       7.270146       7.270146    6[6-(6,6),8-(0),8-(48)]
   158       7.854175       7.854175       7.854175    6[6-(6,6),6-(6,6),6-(8,8)]
   159        8.35597        8.35597        8.35597    6[6-(1,6),6-(6,6),6-(6,6)]
   160       8.369395       8.369395       8.369395    6[1-(0),6-(1,6),6-(6,6)]
   161        8.89972        8.89972        8.89972    6[1-(0),6-(1,6),6-(1,6)]
   162       9.384733       9.384733       9.384733    6[1-(0),6-(1,6),6-(1,6)]
   163       9.396481       9.396481       9.396481    6[1-(0),6-(1,6),6-(6,6)]
   164      24.666785      24.666785      24.666785    6[6-(1,6),6-(6,6),6-(6,6)]
   165       5.316671       5.316671       5.316671    6[6-(6,6),8-(0),8-(48)]
   166       4.732644       4.732644       4.732644    6[6-(6,6),6-(6,6),6-(8,8)]
   167      21.013252      21.013252      21.013252    6[6-(1,6),6-(6,6),6-(6,6)]
   168      20.999827      20.999827      20.999827    6[1-(0),6-(1,6),6-(6,6)]
   169      20.469505      20.469505      20.469505    6[1-(0),6-(1,6),6-(1,6)]
   170      19.984494      19.984494      19.984494    6[1-(0),6-(1,6),6-(1,6)]
   171      19.972744      19.972744      19.972744    6[1-(0),6-(1,6),6-(6,6)]
   172      13.093648      13.093648      13.093648    6[6-(1,6),6-(6,6),6-(6,6)]
   173       5.316671       5.316671       5.316671    6[6-(6,6),8-(0),8-(48)]
   174       4.732644       4.732644       4.732644    6[6-(6,6),6-(6,6),6-(8,8)]
   175      12.622062      12.622062      12.622062    6[6-(1,6),6-(6,6),6-(6,6)]
   176      12.608635      12.608635      12.608635    6[1-(0),6-(1,6),6-(6,6)]
   177       12.07831       12.07831       12.07831    6[1-(0),6-(1,6),6-(1,6)]
   178      11.593298      11.593298      11.593298    6[1-(0),6-(1,6),6-(1,6)]
   179      11.581552      11.581552      11.581552    6[1-(0),6-(1,6),6-(6,6)]
   180      21.484837      21.484837      21.484837    6[6-(1,6),6-(6,6),6-(6,6)]
   181      26.294689      26.294689      26.294689    6[6-(6,6),8-(0),8-(48)]
   182      25.710663      25.710663      25.710663    6[6-(6,6),6-(6,6),6-(8,8)]
   183      16.817656      16.817656      16.817656    6[6-(1,6),6-(6,6),6-(6,6)]
   184      16.804229      16.804229      16.804229    6[1-(0),6-(1,6),6-(6,6)]
   185      16.273906      16.273906      16.273906    6[1-(0),6-(1,6),6-(1,6)]
   186      15.788896      15.788896      15.788896    6[1-(0),6-(1,6),6-(1,6)]
   187       15.77715       15.77715       15.77715    6[1-(0),6-(1,6),6-(6,6)]
   188      17.289242      17.289242      17.289242    6[6-(1,6),6-(6,6),6-(6,6)]
   189      26.294682      26.294682      26.294682    6[6-(6,6),8-(0),8-(48)]
   190      25.710653      25.710653      25.710653    6[6-(6,6),6-(6,6),6-(8,8)]
   191      25.208858      25.208858      25.208858    6[6-(1,6),6-(6,6),6-(6,6)]
   192      25.195433      25.195433      25.195433    6[1-(0),6-(1,6),6-(6,6)]
   193      24.665108      24.665108      24.665108    6[1-(0),6-(1,6),6-(1,6)]
   194      24.180095      24.180095      24.180095    6[1-(0),6-(1,6),6-(1,6)]
   195      24.168347      24.168347      24.168347    6[1-(0),6-(1,6),6-(6,6)]
   196       8.898043       8.898043       8.898043    6[6-(1,6),6-(6,6),6-(6,6)]
   197      14.930469      14.930469      14.930469    8[6-(6,8)]
   198      12.916581      12.916581      12.916581    8[6-(6,8),48-(8,8,8)]
   199      14.930469      14.930469      14.930469    8[6-(6,8)]
   200      12.916581      12.916581      12.916581    8[6-(6,8),48-(8,8,8)]
   201       19.12608       19.12608       19.12608    8[6-(6,8)]
   202      17.112193      17.112193      17.112193    8[6-(6,8),48-(8,8,8)]
   203      19.126086      19.126086      19.126086    8[6-(6,8)]
   204      17.112197      17.112197      17.112197    8[6-(6,8),48-(8,8,8)]
   205      18.634359      18.634359      18.634359    8[6-(6,8)]
   206      20.648247      20.648247      20.648247    8[6-(6,8),48-(8,8,8)]
   207      18.634359      18.634359      18.634359    8[6-(6,8)]
   208      20.648247      20.648247      20.648247    8[6-(6,8),48-(8,8,8)]
   209      14.438748      14.438748      14.438748    8[6-(6,8)]
   210      16.452635      16.452635      16.452635    8[6-(6,8),48-(8,8,8)]
   211      14.438742      14.438742      14.438742    8[6-(6,8)]
   212      16.452631      16.452631      16.452631    8[6-(6,8),48-(8,8,8)]
   213      27.025559      27.025559      27.025559    8[6-(6,8)]
   214      29.039447      29.039447      29.039447    8[6-(6,8),48-(8,8,8)]
   215      27.025559      27.025559      27.025559    8[6-(6,8)]
   216      29.039447      29.039447      29.039447    8[6-(6,8),48-(8,8,8)]
   217       6.047542       6.047542       6.047542    8[6-(6,8)]
   218       8.061431       8.061431       8.061431    8[6-(6,8),48-(8,8,8)]
   219      22.829948      22.829948      22.829948    8[6-(6,8)]
   220       8.061435       8.061435       8.061435    8[6-(6,8),48-(8,8,8)]
   221       6.539269       6.539269       6.539269    8[6-(6,8)]
   222       4.525381       4.525381       4.525381    8[6-(6,8),48-(8,8,8)]
   223       6.539269       6.539269       6.539269    8[6-(6,8)]
   224       4.525381       4.525381       4.525381    8[6-(6,8),48-(8,8,8)]
   225      27.517286      27.517286      27.517286    8[6-(6,8)]
   226      25.503397      25.503397      25.503397    8[6-(6,8),48-(8,8,8)]
   227       10.73488       10.73488       10.73488    8[6-(6,8)]
   228      25.503393      25.503393      25.503393    8[6-(6,8),48-(8,8,8)]
