# Supplementary material for: A collection of forcefield precursors for metal–organic frameworks
Source: RSC Adv. 2019 Nov 13;9(63):36492–507. doi: 10.1039/c9ra07327b (PMC9075174; doi:10.1039/c9ra07327b)
Supplement: RA-009-C9RA07327B-s2942 [file RA-009-C9RA07327B-s2942.txt]

YARBUQ_clean

13.983000    0.000000    0.000000
6.991501    22.724394    0.000000
6.991461    3.581572    22.440387

     1       19.13641       19.13641       19.13641    28[7-(6,6),8-(6),8-(6),8-(6)]
     2      13.962013      13.962013      13.962013    28[7-(6,6),7-(6,6),8-(6),8-(6)]
     3       15.82106       15.82106       15.82106    28[7-(6,6),8-(6),8-(6),8-(6)]
     4      14.003943      14.003943      14.003943    28[7-(6,6),7-(6,6),8-(6),8-(6)]
     5       8.829557       8.829557       8.829557    28[7-(6,6),8-(6),8-(6),8-(6)]
     6      14.003972      14.003972      14.003972    28[7-(6,6),7-(6,6),8-(6),8-(6)]
     7      12.144906      12.144906      12.144906    28[7-(6,6),8-(6),8-(6),8-(6)]
     8      13.962004      13.962004      13.962004    28[7-(6,6),7-(6,6),8-(6),8-(6)]
     9       16.03987       16.03987       16.03987    1[8-(6)]
    10       15.30719       15.30719       15.30719    1[8-(6)]
    11        3.33633        3.33633        3.33633    1[8-(6)]
    12      10.590711      10.590711      10.590711    1[8-(6)]
    13      19.232186      19.232186      19.232186    1[6-(6,6)]
    14      19.707604      19.707604      19.707604    1[6-(6,6)]
    15      12.841986      12.841986      12.841986    1[6-(6,6)]
    16      11.309448      11.309448      11.309448    1[6-(6,6)]
    17      16.968332      16.968332      16.968332    1[6-(6,6)]
    18       22.41192       22.41192       22.41192    1[6-(1,6,6)]
    19      22.504205      22.504205      22.504205    1[6-(1,6,6)]
    20      25.232286      25.232286      25.232286    1[6-(6,6)]
    21       12.51615       12.51615       12.51615    1[6-(6,6)]
    22      13.090855      13.090855      13.090855    1[6-(6,6)]
    23      12.124631      12.124631      12.124631    1[6-(6,6)]
    24        24.5681        24.5681        24.5681    1[6-(6,6)]
    25      17.945768      17.945768      17.945768    1[6-(6,6)]
    26       5.905006       5.905006       5.905006    1[6-(6,6)]
    27       8.206608       8.206608       8.206608    1[6-(6,6)]
    28       9.568552       9.568552       9.568552    1[6-(6,6)]
    29       8.628895       8.628895       8.628895    1[6-(6,6)]
    30       7.552203       7.552203       7.552203    1[6-(1,6,6)]
    31       6.317505       6.317505       6.317505    1[6-(1,6,6)]
    32       9.940508       9.940508       9.940508    1[6-(6,6)]
    33       7.980094       7.980094       7.980094    1[6-(6,6)]
    34       5.677094       5.677094       5.677094    1[6-(6,6)]
    35       4.340316       4.340316       4.340316    1[6-(6,6)]
    36       5.307936       5.307936       5.307936    1[6-(6,6)]
    37       9.114088       9.114088       9.114088    1[6-(1,6,6)]
    38      21.960268      21.960268      21.960268    1[6-(1,6,6)]
    39      20.613713      20.613713      20.613713    1[6-(6,7)]
    40      21.809257      21.809257      21.809257    1[6-(6,6)]
    41       7.731168       7.731168       7.731168    1[6-(6,6)]
    42      20.518624      20.518624      20.518624    1[6-(6,7)]
    43       9.253915       9.253915       9.253915    1[6-(1,6,6)]
    44       9.690183       9.690183       9.690183    1[6-(1,6,6)]
    45      10.894124      10.894124      10.894124    1[6-(1,6,6)]
    46      11.542933      11.542933      11.542933    1[6-(1,6,6)]
    47      13.381702      13.381702      13.381702    1[6-(6,7)]
    48      12.188952      12.188952      12.188952    1[6-(6,6)]
    49       11.64221       11.64221       11.64221    1[6-(6,6)]
    50      12.836359      12.836359      12.836359    1[6-(6,7)]
    51       6.924355       6.924355       6.924355    1[6-(6,7)]
    52       8.841425       8.841425       8.841425    1[6-(6,6)]
    53       8.756135       8.756135       8.756135    1[6-(6,6)]
    54       6.827878       6.827878       6.827878    1[6-(6,7)]
    55      11.000403      11.000403      11.000403    1[6-(1,6,6)]
    56      10.545958      10.545958      10.545958    1[6-(1,6,6)]
    57      10.055154      10.055154      10.055154    1[6-(1,6,6)]
    58       9.902737       9.902737       9.902737    1[6-(1,6,6)]
    59      12.383321      12.383321      12.383321    1[6-(1,6,6)]
    60      18.877027      18.877027      18.877027    1[6-(1,6,6)]
    61      19.088179      19.088179      19.088179    1[6-(6,7)]
    62      18.355466      18.355466      18.355466    1[6-(6,6)]
    63      13.665565      13.665565      13.665565    1[6-(6,6)]
    64      13.644595      13.644595      13.644595    1[6-(6,7)]
    65      18.917592      18.917592      18.917592    1[8-(6)]
    66      19.650289      19.650289      19.650289    1[8-(6)]
    67      10.646624      10.646624      10.646624    1[8-(6)]
    68      17.375243      17.375243      17.375243    1[8-(6)]
    69       15.72527       15.72527       15.72527    1[6-(6,6)]
    70      15.249844      15.249844      15.249844    1[6-(6,6)]
    71      15.123993      15.123993      15.123993    1[6-(6,6)]
    72      16.656528      16.656528      16.656528    1[6-(6,6)]
    73      17.989111      17.989111      17.989111    1[6-(6,6)]
    74      19.537034      19.537034      19.537034    1[6-(1,6,6)]
    75      19.444744      19.444744      19.444744    1[6-(1,6,6)]
    76      16.716658      16.716658      16.716658    1[6-(6,6)]
    77      15.449802      15.449802      15.449802    1[6-(6,6)]
    78      14.875105      14.875105      14.875105    1[6-(6,6)]
    79      15.841331      15.841331      15.841331    1[6-(6,6)]
    80      17.380857      17.380857      17.380857    1[6-(6,6)]
    81      24.003185      24.003185      24.003185    1[6-(6,6)]
    82      22.060945      22.060945      22.060945    1[6-(6,6)]
    83      19.759343      19.759343      19.759343    1[6-(6,6)]
    84      18.397399      18.397399      18.397399    1[6-(6,6)]
    85      19.337057      19.337057      19.337057    1[6-(6,6)]
    86      20.413748      20.413748      20.413748    1[6-(1,6,6)]
    87      21.648448      21.648448      21.648448    1[6-(1,6,6)]
    88       18.02546       18.02546       18.02546    1[6-(6,6)]
    89      19.985879      19.985879      19.985879    1[6-(6,6)]
    90       8.305879       8.305879       8.305879    1[6-(6,6)]
    91       9.642651       9.642651       9.642651    1[6-(6,6)]
    92      22.658024      22.658024      22.658024    1[6-(6,6)]
    93      11.860369      11.860369      11.860369    1[6-(1,6,6)]
    94      12.997185      12.997185      12.997185    1[6-(1,6,6)]
    95      14.343756      14.343756      14.343756    1[6-(6,7)]
    96      13.148207      13.148207      13.148207    1[6-(6,6)]
    97      13.243287      13.243287      13.243287    1[6-(6,6)]
    98      14.438836      14.438836      14.438836    1[6-(6,7)]
    99      11.720536      11.720536      11.720536    1[6-(1,6,6)]
   100      11.284265      11.284265      11.284265    1[6-(1,6,6)]
   101      10.080333      10.080333      10.080333    1[6-(1,6,6)]
   102        9.43152        9.43152        9.43152    1[6-(1,6,6)]
   103       21.57576       21.57576       21.57576    1[6-(6,7)]
   104        8.78551        8.78551        8.78551    1[6-(6,6)]
   105       9.332238       9.332238       9.332238    1[6-(6,6)]
   106      22.121091      22.121091      22.121091    1[6-(6,7)]
   107      14.050111      14.050111      14.050111    1[6-(6,7)]
   108      12.133043      12.133043      12.133043    1[6-(6,6)]
   109      12.218346      12.218346      12.218346    1[6-(6,6)]
   110      14.146601      14.146601      14.146601    1[6-(6,7)]
   111       9.974071       9.974071       9.974071    1[6-(1,6,6)]
   112      10.428521      10.428521      10.428521    1[6-(1,6,6)]
   113      10.919323      10.919323      10.919323    1[6-(1,6,6)]
   114      11.071735      11.071735      11.071735    1[6-(1,6,6)]
   115       8.591151       8.591151       8.591151    1[6-(1,6,6)]
   116       9.088946       9.088946       9.088946    1[6-(1,6,6)]
   117      15.869272      15.869272      15.869272    1[6-(6,7)]
   118      16.601977      16.601977      16.601977    1[6-(6,6)]
   119       7.308913       7.308913       7.308913    1[6-(6,6)]
   120      14.321353      14.321353      14.321353    1[6-(6,7)]
   121      11.926099      11.926099      11.926099    1[8-(6)]
   122      12.658775      12.658775      12.658775    1[8-(6)]
   123      10.646655      10.646655      10.646655    1[8-(6)]
   124       3.392274       3.392274       3.392274    1[8-(6)]
   125       8.733776       8.733776       8.733776    1[6-(6,6)]
   126       8.258354       8.258354       8.258354    1[6-(6,6)]
   127       1.141008       1.141008       1.141008    1[6-(6,6)]
   128       2.673548       2.673548       2.673548    1[6-(6,6)]
   129       10.99763       10.99763       10.99763    1[6-(6,6)]
   130       19.53701       19.53701       19.53701    1[6-(1,6,6)]
   131      19.444722      19.444722      19.444722    1[6-(1,6,6)]
   132      16.716647      16.716647      16.716647    1[6-(6,6)]
   133      15.449787      15.449787      15.449787    1[6-(6,6)]
   134      14.875084      14.875084      14.875084    1[6-(6,6)]
   135      15.841305      15.841305      15.841305    1[6-(6,6)]
   136      17.380832      17.380832      17.380832    1[6-(6,6)]
   137      10.020209      10.020209      10.020209    1[6-(6,6)]
   138       8.077968       8.077968       8.077968    1[6-(6,6)]
   139       5.776366       5.776366       5.776366    1[6-(6,6)]
   140       4.414425       4.414425       4.414425    1[6-(6,6)]
   141       5.354086       5.354086       5.354086    1[6-(6,6)]
   142       6.430781       6.430781       6.430781    1[6-(1,6,6)]
   143       7.665481       7.665481       7.665481    1[6-(1,6,6)]
   144       4.042484       4.042484       4.042484    1[6-(6,6)]
   145       6.002902       6.002902       6.002902    1[6-(6,6)]
   146       8.305902       8.305902       8.305902    1[6-(6,6)]
   147       9.642677       9.642677       9.642677    1[6-(6,6)]
   148       8.675053       8.675053       8.675053    1[6-(6,6)]
   149      18.851866      18.851866      18.851866    1[6-(1,6,6)]
   150      19.988685      19.988685      19.988685    1[6-(1,6,6)]
   151       7.352248       7.352248       7.352248    1[6-(6,7)]
   152        20.1397        20.1397        20.1397    1[6-(6,6)]
   153      20.234791      20.234791      20.234791    1[6-(6,6)]
   154       7.447339       7.447339       7.447339    1[6-(6,7)]
   155      18.712041      18.712041      18.712041    1[6-(1,6,6)]
   156      18.275769      18.275769      18.275769    1[6-(1,6,6)]
   157      17.071834      17.071834      17.071834    1[6-(1,6,6)]
   158      16.423023      16.423023      16.423023    1[6-(1,6,6)]
   159      14.584251      14.584251      14.584251    1[6-(6,7)]
   160      15.777005      15.777005      15.777005    1[6-(6,6)]
   161       16.32374       16.32374       16.32374    1[6-(6,6)]
   162      15.129588      15.129588      15.129588    1[6-(6,7)]
   163       7.058613       7.058613       7.058613    1[6-(6,7)]
   164      19.124546      19.124546      19.124546    1[6-(6,6)]
   165       5.226838       5.226838       5.226838    1[6-(6,6)]
   166       7.155092       7.155092       7.155092    1[6-(6,7)]
   167       16.96557       16.96557       16.96557    1[6-(1,6,6)]
   168      17.420017      17.420017      17.420017    1[6-(1,6,6)]
   169      17.910824      17.910824      17.910824    1[6-(1,6,6)]
   170      18.063239      18.063239      18.063239    1[6-(1,6,6)]
   171      15.582654      15.582654      15.582654    1[6-(1,6,6)]
   172      23.071913      23.071913      23.071913    1[6-(1,6,6)]
   173      22.860769      22.860769      22.860769    1[6-(6,7)]
   174      23.593479      23.593479      23.593479    1[6-(6,6)]
   175      14.300411      14.300411      14.300411    1[6-(6,6)]
   176      14.321384      14.321384      14.321384    1[6-(6,7)]
   177       9.048377       9.048377       9.048377    1[8-(6)]
   178       8.315675       8.315675       8.315675    1[8-(6)]
   179      17.319323      17.319323      17.319323    1[8-(6)]
   180      10.590704      10.590704      10.590704    1[8-(6)]
   181      12.240693      12.240693      12.240693    1[6-(6,6)]
   182      12.716114      12.716114      12.716114    1[6-(6,6)]
   183      12.841963      12.841963      12.841963    1[6-(6,6)]
   184       11.30943       11.30943       11.30943    1[6-(6,6)]
   185       9.976851       9.976851       9.976851    1[6-(6,6)]
   186       8.428934       8.428934       8.428934    1[6-(1,6,6)]
   187       8.521221       8.521221       8.521221    1[6-(1,6,6)]
   188      11.249313      11.249313      11.249313    1[6-(6,6)]
   189      12.516173      12.516173      12.516173    1[6-(6,6)]
   190      13.090872      13.090872      13.090872    1[6-(6,6)]
   191      12.124643      12.124643      12.124643    1[6-(6,6)]
   192      10.585113      10.585113      10.585113    1[6-(6,6)]
   193      17.945755      17.945755      17.945755    1[6-(6,6)]
   194      19.887991      19.887991      19.887991    1[6-(6,6)]
   195      22.189593      22.189593      22.189593    1[6-(6,6)]
   196       23.55154       23.55154       23.55154    1[6-(6,6)]
   197      22.611886      22.611886      22.611886    1[6-(6,6)]
   198      21.535198      21.535198      21.535198    1[6-(1,6,6)]
   199      20.300501      20.300501      20.300501    1[6-(1,6,6)]
   200       9.940495       9.940495       9.940495    1[6-(6,6)]
   201       7.980079       7.980079       7.980079    1[6-(6,6)]
   202      19.660079      19.660079      19.660079    1[6-(6,6)]
   203      18.323304      18.323304      18.323304    1[6-(6,6)]
   204      19.290927      19.290927      19.290927    1[6-(6,6)]
   205      16.105585      16.105585      16.105585    1[6-(1,6,6)]
   206      14.968768      14.968768      14.968768    1[6-(1,6,6)]
   207      13.622205      13.622205      13.622205    1[6-(6,7)]
   208       14.81775       14.81775       14.81775    1[6-(6,6)]
   209      14.722672      14.722672      14.722672    1[6-(6,6)]
   210      13.527127      13.527127      13.527127    1[6-(6,7)]
   211       16.24542       16.24542       16.24542    1[6-(1,6,6)]
   212      16.681687      16.681687      16.681687    1[6-(1,6,6)]
   213      17.885624      17.885624      17.885624    1[6-(1,6,6)]
   214      18.534436      18.534436      18.534436    1[6-(1,6,6)]
   215      20.373193      20.373193      20.373193    1[6-(6,7)]
   216      19.180447      19.180447      19.180447    1[6-(6,6)]
   217      18.633712      18.633712      18.633712    1[6-(6,6)]
   218      19.827856      19.827856      19.827856    1[6-(6,7)]
   219      13.915857      13.915857      13.915857    1[6-(6,7)]
   220      15.832928      15.832928      15.832928    1[6-(6,6)]
   221      15.747628      15.747628      15.747628    1[6-(6,6)]
   222       13.81937       13.81937       13.81937    1[6-(6,7)]
   223      17.991902      17.991902      17.991902    1[6-(1,6,6)]
   224      17.537454      17.537454      17.537454    1[6-(1,6,6)]
   225      17.046655      17.046655      17.046655    1[6-(1,6,6)]
   226       16.89424       16.89424       16.89424    1[6-(1,6,6)]
   227       5.391824       5.391824       5.391824    1[6-(1,6,6)]
   228       4.894032       4.894032       4.894032    1[6-(1,6,6)]
   229      12.096675      12.096675      12.096675    1[6-(6,7)]
   230      11.363967      11.363967      11.363967    1[6-(6,6)]
   231       6.674063       6.674063       6.674063    1[6-(6,6)]
   232      13.644588      13.644588      13.644588    1[6-(6,7)]
   233      17.836686      17.836686      17.836686    6[6-(6,6),8-(0),8-(28)]
   234      16.346126      16.346126      16.346126    6[6-(6,6),8-(28),8-(28)]
   235       18.61134       18.61134       18.61134    6[1-(0),6-(6,6),6-(6,6)]
   236      17.828294      17.828294      17.828294    6[6-(1,6),6-(6,8),6-(8,8)]
   237      16.986517      16.986517      16.986517    6[6-(6,6),6-(6,6),8-(1)]
   238      16.985116      16.985116      16.985116    6[6-(1,1,6),6-(6,6),6-(6,8)]
   239      17.668883      17.668883      17.668883    6[6-(1,6),6-(6,6),6-(6,6)]
   240      18.474305      18.474305      18.474305    6[6-(1,6),6-(1,6),6-(6,6)]
   241      19.226588      19.226588      19.226588    6[1-(0),6-(1,6),6-(6,6)]
   242      12.249108      12.249108      12.249108    6[1-(0),6-(1,6),6-(1,6)]
   243      11.368178      11.368178      11.368178    6[1-(0),6-(1,6),6-(1,6)]
   244      17.550025      17.550025      17.550025    6[1-(0),6-(1,6),6-(6,6)]
   245      23.025772      23.025772      23.025772    6[1-(0),1-(0),6-(6,6),6-(6,6)]
   246      24.844958      24.844958      24.844958    6[1-(0),6-(6,6),6-(6,6)]
   247      23.923477      23.923477      23.923477    6[6-(1,6),6-(6,8),6-(8,8)]
   248      23.344582      23.344582      23.344582    6[6-(6,6),6-(6,6),8-(1)]
   249      23.688566      23.688566      23.688566    6[6-(1,1,6),6-(6,6),6-(6,8)]
   250      24.611445      24.611445      24.611445    6[6-(1,6),6-(6,6),6-(6,6)]
   251      25.188942      25.188942      25.188942    6[6-(1,6),6-(1,6),6-(6,6)]
   252      12.128821      12.128821      12.128821    6[1-(0),6-(1,6),6-(6,6)]
   253      12.472805      12.472805      12.472805    6[1-(0),6-(1,6),6-(1,6)]
   254      11.895308      11.895308      11.895308    6[1-(0),6-(1,6),6-(1,6)]
   255      24.955429      24.955429      24.955429    6[1-(0),6-(1,6),6-(6,6)]
   256      16.449587      16.449587      16.449587    6[6-(6,6),8-(0),8-(28)]
   257      11.506601      11.506601      11.506601    6[6-(6,6),8-(0),8-(28)]
   258       4.508105       4.508105       4.508105    6[1-(0),6-(6,6),6-(6,6)]
   259       3.944591       3.944591       3.944591    6[6-(1,6),6-(6,8),6-(8,8)]
   260       4.761198       4.761198       4.761198    6[6-(6,6),6-(6,6),8-(1)]
   261       6.139921       6.139921       6.139921    6[6-(1,1,6),6-(6,6),6-(6,8)]
   262       6.703436       6.703436       6.703436    6[6-(1,6),6-(6,6),6-(6,6)]
   263       5.886829       5.886829       5.886829    6[6-(1,6),6-(1,6),6-(6,6)]
   264       6.450343       6.450343       6.450343    6[1-(0),6-(1,6),6-(6,6)]
   265       7.829067       7.829067       7.829067    6[1-(0),6-(1,6),6-(1,6)]
   266       8.645674       8.645674       8.645674    6[1-(0),6-(1,6),6-(1,6)]
   267        8.08216        8.08216        8.08216    6[1-(0),6-(1,6),6-(6,6)]
   268       6.936953       6.936953       6.936953    6[1-(0),1-(0),6-(6,6),6-(6,6)]
   269       9.404958       9.404958       9.404958    6[1-(0),6-(6,6),6-(6,6)]
   270       9.983852       9.983852       9.983852    6[6-(1,6),6-(6,8),6-(8,8)]
   271       9.184023       9.184023       9.184023    6[6-(6,6),6-(6,6),8-(1)]
   272       7.803901       7.803901       7.803901    6[6-(1,1,6),6-(6,6),6-(6,8)]
   273       7.223609       7.223609       7.223609    6[6-(1,6),6-(6,6),6-(6,6)]
   274       8.024836       8.024836       8.024836    6[6-(1,6),6-(1,6),6-(6,6)]
   275       7.444544       7.444544       7.444544    6[1-(0),6-(1,6),6-(6,6)]
   276       6.064422       6.064422       6.064422    6[1-(0),6-(1,6),6-(1,6)]
   277       5.263194       5.263194       5.263194    6[1-(0),6-(1,6),6-(1,6)]
   278       5.843487       5.843487       5.843487    6[1-(0),6-(1,6),6-(6,6)]
   279       8.627478       8.627478       8.627478    6[1-(0),1-(0),6-(1,1,6),6-(6,6)]
   280      20.834643      20.834643      20.834643    6[1-(0),6-(1,6),7-(6)]
   281      21.550571      21.550571      21.550571    6[1-(0),6-(1,7),6-(6,6)]
   282       7.897568       7.897568       7.897568    6[6-(1,1,6),6-(1,6),6-(1,6)]
   283       7.510238       7.510238       7.510238    6[1-(0),6-(1,7),6-(6,6)]
   284       20.77731       20.77731       20.77731    6[1-(0),6-(1,6),7-(6)]
   285       9.606287       9.606287       9.606287    6[1-(0),1-(0),6-(1,1,6),6-(1,1,6)]
   286      11.004588      11.004588      11.004588    6[1-(0),1-(0),6-(1,1,6),6-(6,6)]
   287      13.033524      13.033524      13.033524    6[1-(0),6-(1,6),7-(6,28)]
   288      12.318993      12.318993      12.318993    6[1-(0),6-(1,7),6-(6,6)]
   289      11.797425      11.797425      11.797425    6[6-(1,1,6),6-(1,6),6-(1,6)]
   290      11.991786      11.991786      11.991786    6[1-(0),6-(1,7),6-(6,6)]
   291      12.706318      12.706318      12.706318    6[1-(0),6-(1,6),7-(6,28)]
   292       7.285117       7.285117       7.285117    6[1-(0),6-(1,6),7-(6,28)]
   293       8.445707       8.445707       8.445707    6[1-(0),6-(1,7),6-(6,6)]
   294       9.032995       9.032995       9.032995    6[6-(1,1,6),6-(1,6),6-(1,6)]
   295       8.389779       8.389779       8.389779    6[1-(0),6-(1,7),6-(6,6)]
   296       7.229189       7.229189       7.229189    6[1-(0),6-(1,6),7-(6,28)]
   297      10.305449      10.305449      10.305449    6[1-(0),1-(0),6-(1,1,6),6-(6,6)]
   298      10.431295      10.431295      10.431295    6[1-(0),1-(0),6-(1,1,6),6-(1,1,6)]
   299      11.857561      11.857561      11.857561    6[1-(0),1-(0),6-(1,1,6),6-(6,6)]
   300      12.374938      12.374938      12.374938    6[1-(0),6-(1,6),7-(6,28)]
   301      18.932964      18.932964      18.932964    6[1-(0),6-(1,7),6-(6,6)]
   302      12.332985      12.332985      12.332985    6[6-(1,1,6),6-(1,6),6-(1,6)]
   303      13.213915      13.213915      13.213915    6[1-(0),6-(1,7),6-(6,6)]
   304       13.40968       13.40968       13.40968    6[1-(0),6-(1,6),7-(6,28)]
   305      17.120777      17.120777      17.120777    6[6-(6,6),8-(0),8-(28)]
   306      18.611352      18.611352      18.611352    6[6-(6,6),8-(28),8-(28)]
   307      16.346114      16.346114      16.346114    6[1-(0),6-(6,6),6-(6,6)]
   308      17.129164      17.129164      17.129164    6[6-(1,6),6-(6,8),6-(8,8)]
   309       17.97094       17.97094       17.97094    6[6-(6,6),6-(6,6),8-(1)]
   310      17.972336      17.972336      17.972336    6[6-(1,1,6),6-(6,6),6-(6,8)]
   311      17.288565      17.288565      17.288565    6[6-(1,6),6-(6,6),6-(6,6)]
   312      16.483145      16.483145      16.483145    6[6-(1,6),6-(1,6),6-(6,6)]
   313      15.730858      15.730858      15.730858    6[1-(0),6-(1,6),6-(6,6)]
   314      15.716873      15.716873      15.716873    6[1-(0),6-(1,6),6-(1,6)]
   315      16.597801      16.597801      16.597801    6[1-(0),6-(1,6),6-(1,6)]
   316      17.407418      17.407418      17.407418    6[1-(0),6-(1,6),6-(6,6)]
   317      18.923179      18.923179      18.923179    6[1-(0),1-(0),6-(6,6),6-(6,6)]
   318      17.103988      17.103988      17.103988    6[1-(0),6-(6,6),6-(6,6)]
   319      18.025466      18.025466      18.025466    6[6-(1,6),6-(6,8),6-(8,8)]
   320      18.604364      18.604364      18.604364    6[6-(6,6),6-(6,6),8-(1)]
   321      18.260384      18.260384      18.260384    6[6-(1,1,6),6-(6,6),6-(6,8)]
   322      17.337507      17.337507      17.337507    6[6-(1,6),6-(6,6),6-(6,6)]
   323      16.760008      16.760008      16.760008    6[6-(1,6),6-(1,6),6-(6,6)]
   324      15.837132      15.837132      15.837132    6[1-(0),6-(1,6),6-(6,6)]
   325      15.493152      15.493152      15.493152    6[1-(0),6-(1,6),6-(1,6)]
   326      16.070651      16.070651      16.070651    6[1-(0),6-(1,6),6-(1,6)]
   327      16.993528      16.993528      16.993528    6[1-(0),6-(1,6),6-(6,6)]
   328      11.516366      11.516366      11.516366    6[6-(6,6),8-(0),8-(28)]
   329      16.459361      16.459361      16.459361    6[6-(6,6),8-(0),8-(28)]
   330      23.457848      23.457848      23.457848    6[1-(0),6-(6,6),6-(6,6)]
   331      24.021363      24.021363      24.021363    6[6-(1,6),6-(6,8),6-(8,8)]
   332      23.204756      23.204756      23.204756    6[6-(6,6),6-(6,6),8-(1)]
   333      21.826032      21.826032      21.826032    6[6-(1,1,6),6-(6,6),6-(6,8)]
   334      21.262517      21.262517      21.262517    6[6-(1,6),6-(6,6),6-(6,6)]
   335      22.079124      22.079124      22.079124    6[6-(1,6),6-(1,6),6-(6,6)]
   336      21.515608      21.515608      21.515608    6[1-(0),6-(1,6),6-(6,6)]
   337      20.136884      20.136884      20.136884    6[1-(0),6-(1,6),6-(1,6)]
   338      19.320277      19.320277      19.320277    6[1-(0),6-(1,6),6-(1,6)]
   339      19.883793      19.883793      19.883793    6[1-(0),6-(1,6),6-(6,6)]
   340      21.029001      21.029001      21.029001    6[1-(0),1-(0),6-(6,6),6-(6,6)]
   341      18.561008      18.561008      18.561008    6[1-(0),6-(6,6),6-(6,6)]
   342      17.982109      17.982109      17.982109    6[6-(1,6),6-(6,8),6-(8,8)]
   343      18.781935      18.781935      18.781935    6[6-(6,6),6-(6,6),8-(1)]
   344      20.162057      20.162057      20.162057    6[6-(1,1,6),6-(6,6),6-(6,8)]
   345      20.742354      20.742354      20.742354    6[6-(1,6),6-(6,6),6-(6,6)]
   346       19.94113       19.94113       19.94113    6[6-(1,6),6-(1,6),6-(6,6)]
   347      20.521426      20.521426      20.521426    6[1-(0),6-(1,6),6-(6,6)]
   348      21.901549      21.901549      21.901549    6[1-(0),6-(1,6),6-(1,6)]
   349       8.719773       8.719773       8.719773    6[1-(0),6-(1,6),6-(1,6)]
   350      22.122476      22.122476      22.122476    6[1-(0),6-(1,6),6-(6,6)]
   351      12.346976      12.346976      12.346976    6[1-(0),1-(0),6-(1,1,6),6-(6,6)]
   352      14.122823      14.122823      14.122823    6[1-(0),6-(1,6),7-(6)]
   353      13.406892      13.406892      13.406892    6[1-(0),6-(1,7),6-(6,6)]
   354      13.076891      13.076891      13.076891    6[6-(1,1,6),6-(1,6),6-(1,6)]
   355      13.464219      13.464219      13.464219    6[1-(0),6-(1,7),6-(6,6)]
   356      14.180151      14.180151      14.180151    6[1-(0),6-(1,6),7-(6)]
   357      11.368165      11.368165      11.368165    6[1-(0),1-(0),6-(1,1,6),6-(1,1,6)]
   358       9.969866       9.969866       9.969866    6[1-(0),1-(0),6-(1,1,6),6-(6,6)]
   359      21.923936      21.923936      21.923936    6[1-(0),6-(1,6),7-(6,28)]
   360       8.655467       8.655467       8.655467    6[1-(0),6-(1,7),6-(6,6)]
   361        9.17703        9.17703        9.17703    6[6-(1,1,6),6-(1,6),6-(1,6)]
   362      22.965665      22.965665      22.965665    6[1-(0),6-(1,7),6-(6,6)]
   363      22.251134      22.251134      22.251134    6[1-(0),6-(1,6),7-(6,28)]
   364      13.689351      13.689351      13.689351    6[1-(0),6-(1,6),7-(6,28)]
   365      12.528763      12.528763      12.528763    6[1-(0),6-(1,7),6-(6,6)]
   366      11.941479      11.941479      11.941479    6[6-(1,1,6),6-(1,6),6-(1,6)]
   367      12.584699      12.584699      12.584699    6[1-(0),6-(1,7),6-(6,6)]
   368      13.745287      13.745287      13.745287    6[1-(0),6-(1,6),7-(6,28)]
   369      10.669027      10.669027      10.669027    6[1-(0),1-(0),6-(1,1,6),6-(6,6)]
   370      10.543179      10.543179      10.543179    6[1-(0),1-(0),6-(1,1,6),6-(1,1,6)]
   371       9.116913       9.116913       9.116913    6[1-(0),1-(0),6-(1,1,6),6-(6,6)]
   372      15.591009      15.591009      15.591009    6[1-(0),6-(1,6),7-(6,28)]
   373       16.02448       16.02448       16.02448    6[1-(0),6-(1,7),6-(6,6)]
   374       8.641493       8.641493       8.641493    6[6-(1,1,6),6-(1,6),6-(1,6)]
   375       7.760565       7.760565       7.760565    6[1-(0),6-(1,7),6-(6,6)]
   376      14.556267      14.556267      14.556267    6[1-(0),6-(1,6),7-(6,28)]
   377       10.12928       10.12928       10.12928    6[6-(6,6),8-(0),8-(28)]
   378      11.619842      11.619842      11.619842    6[6-(6,6),8-(28),8-(28)]
   379       9.354623       9.354623       9.354623    6[1-(0),6-(6,6),6-(6,6)]
   380      10.137671      10.137671      10.137671    6[6-(1,6),6-(6,8),6-(8,8)]
   381       10.97945       10.97945       10.97945    6[6-(6,6),6-(6,6),8-(1)]
   382      10.980849      10.980849      10.980849    6[6-(1,1,6),6-(6,6),6-(6,8)]
   383       10.29708       10.29708       10.29708    6[6-(1,6),6-(6,6),6-(6,6)]
   384       9.491657       9.491657       9.491657    6[6-(1,6),6-(1,6),6-(6,6)]
   385       8.739371       8.739371       8.739371    6[1-(0),6-(1,6),6-(6,6)]
   386       1.733888       1.733888       1.733888    6[1-(0),6-(1,6),6-(1,6)]
   387       2.614819       2.614819       2.614819    6[1-(0),6-(1,6),6-(1,6)]
   388      10.415936      10.415936      10.415936    6[1-(0),6-(1,6),6-(6,6)]
   389      18.923156      18.923156      18.923156    6[1-(0),1-(0),6-(6,6),6-(6,6)]
   390      17.103975      17.103975      17.103975    6[1-(0),6-(6,6),6-(6,6)]
   391      18.025454      18.025454      18.025454    6[6-(1,6),6-(6,8),6-(8,8)]
   392      18.604348      18.604348      18.604348    6[6-(6,6),6-(6,6),8-(1)]
   393      18.260365      18.260365      18.260365    6[6-(1,1,6),6-(6,6),6-(6,8)]
   394      17.337488      17.337488      17.337488    6[6-(1,6),6-(6,6),6-(6,6)]
   395      16.759992      16.759992      16.759992    6[6-(1,6),6-(1,6),6-(6,6)]
   396      15.837115      15.837115      15.837115    6[1-(0),6-(1,6),6-(6,6)]
   397      15.493132      15.493132      15.493132    6[1-(0),6-(1,6),6-(1,6)]
   398      16.070627      16.070627      16.070627    6[1-(0),6-(1,6),6-(1,6)]
   399      16.993505      16.993505      16.993505    6[1-(0),6-(1,6),6-(6,6)]
   400      11.516394      11.516394      11.516394    6[6-(6,6),8-(0),8-(28)]
   401       2.476388       2.476388       2.476388    6[6-(6,6),8-(0),8-(28)]
   402       9.474874       9.474874       9.474874    6[1-(0),6-(6,6),6-(6,6)]
   403      10.038391      10.038391      10.038391    6[6-(1,6),6-(6,8),6-(8,8)]
   404       9.221785       9.221785       9.221785    6[6-(6,6),6-(6,6),8-(1)]
   405       7.843061       7.843061       7.843061    6[6-(1,1,6),6-(6,6),6-(6,8)]
   406       7.279544       7.279544       7.279544    6[6-(1,6),6-(6,6),6-(6,6)]
   407        8.09615        8.09615        8.09615    6[6-(1,6),6-(1,6),6-(6,6)]
   408       7.532633       7.532633       7.532633    6[1-(0),6-(1,6),6-(6,6)]
   409       6.153909       6.153909       6.153909    6[1-(0),6-(1,6),6-(1,6)]
   410       5.337303       5.337303       5.337303    6[1-(0),6-(1,6),6-(1,6)]
   411        5.90082        5.90082        5.90082    6[1-(0),6-(1,6),6-(6,6)]
   412       7.046032       7.046032       7.046032    6[1-(0),1-(0),6-(6,6),6-(6,6)]
   413       4.578033       4.578033       4.578033    6[1-(0),6-(6,6),6-(6,6)]
   414       3.999137       3.999137       3.999137    6[6-(1,6),6-(6,8),6-(8,8)]
   415       4.798964       4.798964       4.798964    6[6-(6,6),6-(6,6),8-(1)]
   416       6.179087       6.179087       6.179087    6[6-(1,1,6),6-(6,6),6-(6,8)]
   417       6.759381       6.759381       6.759381    6[6-(1,6),6-(6,6),6-(6,6)]
   418       5.958156       5.958156       5.958156    6[6-(1,6),6-(1,6),6-(6,6)]
   419        6.53845        6.53845        6.53845    6[1-(0),6-(1,6),6-(6,6)]
   420       7.918573       7.918573       7.918573    6[1-(0),6-(1,6),6-(1,6)]
   421       8.719799       8.719799       8.719799    6[1-(0),6-(1,6),6-(1,6)]
   422       8.139504       8.139504       8.139504    6[1-(0),6-(1,6),6-(6,6)]
   423      19.338476      19.338476      19.338476    6[1-(0),1-(0),6-(1,1,6),6-(6,6)]
   424      21.114318      21.114318      21.114318    6[1-(0),6-(1,6),7-(6)]
   425      20.398387      20.398387      20.398387    6[1-(0),6-(1,7),6-(6,6)]
   426       20.06839       20.06839       20.06839    6[6-(1,1,6),6-(1,6),6-(1,6)]
   427      20.455721      20.455721      20.455721    6[1-(0),6-(1,7),6-(6,6)]
   428       7.188652       7.188652       7.188652    6[1-(0),6-(1,6),7-(6)]
   429      18.359668      18.359668      18.359668    6[1-(0),1-(0),6-(1,1,6),6-(1,1,6)]
   430      16.961368      16.961368      16.961368    6[1-(0),1-(0),6-(1,1,6),6-(6,6)]
   431      14.932429      14.932429      14.932429    6[1-(0),6-(1,6),7-(6,28)]
   432      15.646962      15.646962      15.646962    6[1-(0),6-(1,7),6-(6,6)]
   433      16.168529      16.168529      16.168529    6[6-(1,1,6),6-(1,6),6-(1,6)]
   434      15.974164      15.974164      15.974164    6[1-(0),6-(1,7),6-(6,6)]
   435      15.259631      15.259631      15.259631    6[1-(0),6-(1,6),7-(6,28)]
   436       6.697852       6.697852       6.697852    6[1-(0),6-(1,6),7-(6,28)]
   437       5.537264       5.537264       5.537264    6[1-(0),6-(1,7),6-(6,6)]
   438      18.932977      18.932977      18.932977    6[6-(1,1,6),6-(1,6),6-(1,6)]
   439       5.593193       5.593193       5.593193    6[1-(0),6-(1,7),6-(6,6)]
   440       6.753781       6.753781       6.753781    6[1-(0),6-(1,6),7-(6,28)]
   441      17.660525      17.660525      17.660525    6[1-(0),1-(0),6-(1,1,6),6-(6,6)]
   442      17.534681      17.534681      17.534681    6[1-(0),1-(0),6-(1,1,6),6-(1,1,6)]
   443      16.108416      16.108416      16.108416    6[1-(0),1-(0),6-(1,1,6),6-(6,6)]
   444      15.591045      15.591045      15.591045    6[1-(0),6-(1,6),7-(6,28)]
   445       23.01598       23.01598       23.01598    6[1-(0),6-(1,7),6-(6,6)]
   446      15.632993      15.632993      15.632993    6[6-(1,1,6),6-(1,6),6-(1,6)]
   447      14.752063      14.752063      14.752063    6[1-(0),6-(1,7),6-(6,6)]
   448        14.5563        14.5563        14.5563    6[1-(0),6-(1,6),7-(6,28)]
   449       10.84519       10.84519       10.84519    6[6-(6,6),8-(0),8-(28)]
   450       9.354616       9.354616       9.354616    6[6-(6,6),8-(28),8-(28)]
   451      11.619849      11.619849      11.619849    6[1-(0),6-(6,6),6-(6,6)]
   452      10.836801      10.836801      10.836801    6[6-(1,6),6-(6,8),6-(8,8)]
   453       9.995027       9.995027       9.995027    6[6-(6,6),6-(6,6),8-(1)]
   454        9.99363        9.99363        9.99363    6[6-(1,1,6),6-(6,6),6-(6,8)]
   455      10.677397      10.677397      10.677397    6[6-(1,6),6-(6,6),6-(6,6)]
   456      11.482816      11.482816      11.482816    6[6-(1,6),6-(1,6),6-(6,6)]
   457      12.235101      12.235101      12.235101    6[1-(0),6-(1,6),6-(6,6)]
   458      12.249085      12.249085      12.249085    6[1-(0),6-(1,6),6-(1,6)]
   459      11.368158      11.368158      11.368158    6[1-(0),6-(1,6),6-(1,6)]
   460      10.558543      10.558543      10.558543    6[1-(0),6-(1,6),6-(6,6)]
   461       9.042788       9.042788       9.042788    6[1-(0),1-(0),6-(6,6),6-(6,6)]
   462      10.861983      10.861983      10.861983    6[1-(0),6-(6,6),6-(6,6)]
   463       9.940502       9.940502       9.940502    6[6-(1,6),6-(6,8),6-(8,8)]
   464       9.361604       9.361604       9.361604    6[6-(6,6),6-(6,6),8-(1)]
   465       9.705584       9.705584       9.705584    6[6-(1,1,6),6-(6,6),6-(6,8)]
   466      10.628463      10.628463      10.628463    6[6-(1,6),6-(6,6),6-(6,6)]
   467      11.205963      11.205963      11.205963    6[6-(1,6),6-(1,6),6-(6,6)]
   468      12.128842      12.128842      12.128842    6[1-(0),6-(1,6),6-(6,6)]
   469      12.472823      12.472823      12.472823    6[1-(0),6-(1,6),6-(1,6)]
   470      11.895323      11.895323      11.895323    6[1-(0),6-(1,6),6-(1,6)]
   471      10.972444      10.972444      10.972444    6[1-(0),6-(1,6),6-(6,6)]
   472      16.449577      16.449577      16.449577    6[6-(6,6),8-(0),8-(28)]
   473       11.50659       11.50659       11.50659    6[6-(6,6),8-(0),8-(28)]
   474      18.491093      18.491093      18.491093    6[1-(0),6-(6,6),6-(6,6)]
   475       17.92758       17.92758       17.92758    6[6-(1,6),6-(6,8),6-(8,8)]
   476      18.744189      18.744189      18.744189    6[6-(6,6),6-(6,6),8-(1)]
   477      20.122913      20.122913      20.122913    6[6-(1,1,6),6-(6,6),6-(6,8)]
   478      20.686426      20.686426      20.686426    6[6-(1,6),6-(6,6),6-(6,6)]
   479      19.869817      19.869817      19.869817    6[6-(1,6),6-(1,6),6-(6,6)]
   480      20.433329      20.433329      20.433329    6[1-(0),6-(1,6),6-(6,6)]
   481      21.812053      21.812053      21.812053    6[1-(0),6-(1,6),6-(1,6)]
   482      22.628662      22.628662      22.628662    6[1-(0),6-(1,6),6-(1,6)]
   483      22.065149      22.065149      22.065149    6[1-(0),6-(1,6),6-(6,6)]
   484      20.919946      20.919946      20.919946    6[1-(0),1-(0),6-(6,6),6-(6,6)]
   485       9.404946       9.404946       9.404946    6[1-(0),6-(6,6),6-(6,6)]
   486       9.983842       9.983842       9.983842    6[6-(1,6),6-(6,8),6-(8,8)]
   487      23.167014      23.167014      23.167014    6[6-(6,6),6-(6,6),8-(1)]
   488      21.786892      21.786892      21.786892    6[6-(1,1,6),6-(6,6),6-(6,8)]
   489      21.206598      21.206598      21.206598    6[6-(1,6),6-(6,6),6-(6,6)]
   490      22.007824      22.007824      22.007824    6[6-(1,6),6-(1,6),6-(6,6)]
   491       21.42753       21.42753       21.42753    6[1-(0),6-(1,6),6-(6,6)]
   492      20.047408      20.047408      20.047408    6[1-(0),6-(1,6),6-(1,6)]
   493      19.246182      19.246182      19.246182    6[1-(0),6-(1,6),6-(1,6)]
   494      19.826476      19.826476      19.826476    6[1-(0),6-(1,6),6-(6,6)]
   495      15.618978      15.618978      15.618978    6[1-(0),1-(0),6-(1,1,6),6-(6,6)]
   496      13.843138      13.843138      13.843138    6[1-(0),6-(1,6),7-(6)]
   497      14.559066      14.559066      14.559066    6[1-(0),6-(1,7),6-(6,6)]
   498      14.889066      14.889066      14.889066    6[6-(1,1,6),6-(1,6),6-(1,6)]
   499       14.50174       14.50174       14.50174    6[1-(0),6-(1,7),6-(6,6)]
   500      13.785811      13.785811      13.785811    6[1-(0),6-(1,6),7-(6)]
   501       16.59779       16.59779       16.59779    6[1-(0),1-(0),6-(1,1,6),6-(1,1,6)]
   502       17.99609       17.99609       17.99609    6[1-(0),1-(0),6-(1,1,6),6-(6,6)]
   503      20.025017      20.025017      20.025017    6[1-(0),6-(1,6),7-(6,28)]
   504      19.310488      19.310488      19.310488    6[1-(0),6-(1,7),6-(6,6)]
   505      18.788923      18.788923      18.788923    6[6-(1,1,6),6-(1,6),6-(1,6)]
   506      18.983286      18.983286      18.983286    6[1-(0),6-(1,7),6-(6,6)]
   507      19.697815      19.697815      19.697815    6[1-(0),6-(1,6),7-(6,28)]
   508      14.276618      14.276618      14.276618    6[1-(0),6-(1,6),7-(6,28)]
   509      15.437208      15.437208      15.437208    6[1-(0),6-(1,7),6-(6,6)]
   510      16.024493      16.024493      16.024493    6[6-(1,1,6),6-(1,6),6-(1,6)]
   511      15.381273      15.381273      15.381273    6[1-(0),6-(1,7),6-(6,6)]
   512      14.220683      14.220683      14.220683    6[1-(0),6-(1,6),7-(6,28)]
   513      17.296947      17.296947      17.296947    6[1-(0),1-(0),6-(1,1,6),6-(6,6)]
   514      17.422797      17.422797      17.422797    6[1-(0),1-(0),6-(1,1,6),6-(1,1,6)]
   515       4.866064       4.866064       4.866064    6[1-(0),1-(0),6-(1,1,6),6-(6,6)]
   516      12.374936      12.374936      12.374936    6[1-(0),6-(1,6),7-(6,28)]
   517      11.941464      11.941464      11.941464    6[1-(0),6-(1,7),6-(6,6)]
   518       5.341485       5.341485       5.341485    6[6-(1,1,6),6-(1,6),6-(1,6)]
   519       6.222413       6.222413       6.222413    6[1-(0),6-(1,7),6-(6,6)]
   520      13.409675      13.409675      13.409675    6[1-(0),6-(1,6),7-(6,28)]
   521       6.648893       6.648893       6.648893    7[6-(1,6),6-(1,6),28-(8,8,8)]
   522      13.239088      13.239088      13.239088    7[6-(1,6),6-(1,6),28-(7,8,8)]
   523      20.448712      20.448712      20.448712    7[6-(1,6),6-(1,6)]
   524      13.227886      13.227886      13.227886    7[6-(1,6),6-(1,6),28-(7,8,8)]
   525       14.32558       14.32558       14.32558    7[6-(1,6),6-(1,6),28-(8,8,8)]
   526      14.726861      14.726861      14.726861    7[6-(1,6),6-(1,6),28-(7,8,8)]
   527      14.508753      14.508753      14.508753    7[6-(1,6),6-(1,6)]
   528       21.72957       21.72957       21.72957    7[6-(1,6),6-(1,6),28-(7,8,8)]
   529       7.334076       7.334076       7.334076    7[6-(1,6),6-(1,6),28-(8,8,8)]
   530      14.726894      14.726894      14.726894    7[6-(1,6),6-(1,6),28-(7,8,8)]
   531       7.517251       7.517251       7.517251    7[6-(1,6),6-(1,6)]
   532      14.738064      14.738064      14.738064    7[6-(1,6),6-(1,6),28-(7,8,8)]
   533      13.640389      13.640389      13.640389    7[6-(1,6),6-(1,6),28-(8,8,8)]
   534      13.239084      13.239084      13.239084    7[6-(1,6),6-(1,6),28-(7,8,8)]
   535      13.457209      13.457209      13.457209    7[6-(1,6),6-(1,6)]
   536       20.21938       20.21938       20.21938    7[6-(1,6),6-(1,6),28-(7,8,8)]
   537       18.62393       18.62393       18.62393    8[6-(6,8),28-(7,8,8)]
   538      17.197665      17.197665      17.197665    8[6-(6,8)]
   539      15.595238      15.595238      15.595238    8[6-(6,8),28-(7,8,8)]
   540      16.958581      16.958581      16.958581    8[6-(6,8),28-(7,8,8)]
   541      16.053852      16.053852      16.053852    8[1-(0),6-(6,6)]
   542      15.396682      15.396682      15.396682    8[1-(0),6-(6,6)]
   543      15.915437      15.915437      15.915437    8[6-(6,8),28-(7,7,8)]
   544      15.761624      15.761624      15.761624    8[6-(6,8)]
   545      12.085495      12.085495      12.085495    8[6-(6,8),28-(7,7,8)]
   546       12.18338       12.18338       12.18338    8[6-(6,8)]
   547       4.150141       4.150141       4.150141    8[1-(0),6-(6,6)]
   548       9.775502       9.775502       9.775502    8[1-(0),6-(6,6)]
   549      16.333535      16.333535      16.333535    8[6-(6,8),28-(7,8,8)]
   550      17.759801      17.759801      17.759801    8[6-(6,8)]
   551      19.362238      19.362238      19.362238    8[6-(6,8),28-(7,8,8)]
   552      17.998896      17.998896      17.998896    8[6-(6,8),28-(7,8,8)]
   553      18.903607      18.903607      18.903607    8[1-(0),6-(6,6)]
   554        19.5608        19.5608        19.5608    8[1-(0),6-(6,6)]
   555      12.050517      12.050517      12.050517    8[6-(6,8),28-(7,7,8)]
   556       12.20433       12.20433       12.20433    8[6-(6,8)]
   557      15.880462      15.880462      15.880462    8[6-(6,8),28-(7,7,8)]
   558      15.782585      15.782585      15.782585    8[6-(6,8)]
   559       9.832813       9.832813       9.832813    8[1-(0),6-(6,6)]
   560      18.190452      18.190452      18.190452    8[1-(0),6-(6,6)]
   561       9.342036       9.342036       9.342036    8[6-(6,8),28-(7,8,8)]
   562      10.768304      10.768304      10.768304    8[6-(6,8)]
   563      12.370728      12.370728      12.370728    8[6-(6,8),28-(7,8,8)]
   564      11.007388      11.007388      11.007388    8[6-(6,8),28-(7,8,8)]
   565      11.912117      11.912117      11.912117    8[1-(0),6-(6,6)]
   566      12.569283      12.569283      12.569283    8[1-(0),6-(6,6)]
   567      12.050546      12.050546      12.050546    8[6-(6,8),28-(7,7,8)]
   568      12.204356      12.204356      12.204356    8[6-(6,8)]
   569      15.880492      15.880492      15.880492    8[6-(6,8),28-(7,7,8)]
   570       1.799611       1.799611       1.799611    8[6-(6,8)]
   571       9.832844       9.832844       9.832844    8[1-(0),6-(6,6)]
   572       4.207483       4.207483       4.207483    8[1-(0),6-(6,6)]
   573      11.632431      11.632431      11.632431    8[6-(6,8),28-(7,8,8)]
   574      10.206167      10.206167      10.206167    8[6-(6,8)]
   575       8.603728       8.603728       8.603728    8[6-(6,8),28-(7,8,8)]
   576       9.967073       9.967073       9.967073    8[6-(6,8),28-(7,8,8)]
   577       9.062361       9.062361       9.062361    8[1-(0),6-(6,6)]
   578       8.405166       8.405166       8.405166    8[1-(0),6-(6,6)]
   579      15.915428      15.915428      15.915428    8[6-(6,8),28-(7,7,8)]
   580      15.761612      15.761612      15.761612    8[6-(6,8)]
   581      12.085486      12.085486      12.085486    8[6-(6,8),28-(7,7,8)]
   582      12.183367      12.183367      12.183367    8[6-(6,8)]
   583      18.133134      18.133134      18.133134    8[1-(0),6-(6,6)]
   584       9.775495       9.775495       9.775495    8[1-(0),6-(6,6)]
