# Supplementary material for: A collection of forcefield precursors for metal–organic frameworks
Source: RSC Adv. 2019 Nov 13;9(63):36492–507. doi: 10.1039/c9ra07327b (PMC9075174; doi:10.1039/c9ra07327b)
Supplement: RA-009-C9RA07327B-s2943 [file RA-009-C9RA07327B-s2943.txt]

YARDEC_clean

11.548000    0.000000    0.000000
-5.773930    10.287761    0.000000
0.000000    -6.280844    12.581034

     1       0.135689       0.135689       0.135689    30[7-(6,6),7-(6,6),8-(6),8-(6)]
     2      11.412311      11.412311      11.412311    30[7-(6,6),7-(6,6),8-(6),8-(6)]
     3       9.980948       9.980948       9.980948    1[6-(7,7)]
     4       4.973776       4.973776       4.973776    1[6-(6,7)]
     5       3.589173       3.589173       3.589173    1[6-(6,7)]
     6       8.630977       8.630977       8.630977    1[6-(1,6,7)]
     7       8.636761       8.636761       8.636761    1[6-(1,6,7)]
     8       6.903408       6.903408       6.903408    1[6-(6,6)]
     9       0.985104       0.985104       0.985104    1[6-(6,6)]
    10       3.571817       3.571817       3.571817    1[6-(6,6)]
    11       0.658273       0.658273       0.658273    1[6-(6,6)]
    12       4.206995       4.206995       4.206995    1[6-(7,7)]
    13      -0.800258      -0.800258      -0.800258    1[6-(6,7)]
    14       9.363134       9.363134       9.363134    1[6-(6,7)]
    15       2.857044       2.857044       2.857044    1[6-(1,6,7)]
    16       2.862808       2.862808       2.862808    1[6-(1,6,7)]
    17        1.12945        1.12945        1.12945    1[6-(6,6)]
    18       6.759055       6.759055       6.759055    1[6-(6,6)]
    19      -2.202154      -2.202154      -2.202154    1[6-(6,6)]
    20       6.432269       6.432269       6.432269    1[6-(6,6)]
    21      -4.206878      -4.206878      -4.206878    1[6-(7,7)]
    22       0.800294       0.800294       0.800294    1[6-(6,7)]
    23       2.184897       2.184897       2.184897    1[6-(6,7)]
    24      -2.856907      -2.856907      -2.856907    1[6-(1,6,7)]
    25      -2.862691      -2.862691      -2.862691    1[6-(1,6,7)]
    26      -1.129338      -1.129338      -1.129338    1[6-(6,6)]
    27       4.788966       4.788966       4.788966    1[6-(6,6)]
    28       2.202253       2.202253       2.202253    1[6-(6,6)]
    29       5.115797       5.115797       5.115797    1[6-(6,6)]
    30       1.567075       1.567075       1.567075    1[6-(7,7)]
    31       6.574328       6.574328       6.574328    1[6-(6,7)]
    32      -3.589064      -3.589064      -3.589064    1[6-(6,7)]
    33       2.917026       2.917026       2.917026    1[6-(1,6,7)]
    34       2.911262       2.911262       2.911262    1[6-(1,6,7)]
    35        4.64462        4.64462        4.64462    1[6-(6,6)]
    36      -0.984985      -0.984985      -0.984985    1[6-(6,6)]
    37       7.976224       7.976224       7.976224    1[6-(6,6)]
    38      -0.658199      -0.658199      -0.658199    1[6-(6,6)]
    39      10.004961      10.004961      10.004961    6[1-(0),7-(6,30),7-(6,6)]
    40       4.646973       4.646973       4.646973    6[1-(0),6-(1,7),7-(6,30)]
    41       3.884807       3.884807       3.884807    6[1-(0),6-(1,7),7-(6,6)]
    42       8.480625       8.480625       8.480625    6[1-(0),1-(0),6-(6,6),7-(6,6)]
    43        7.05225        7.05225        7.05225    6[6-(1,1,7),6-(1,6),6-(1,6)]
    44       6.454186       6.454186       6.454186    6[1-(0),6-(1,6),6-(6,6)]
    45       0.590167       0.590167       0.590167    6[1-(0),6-(1,6),6-(6,6)]
    46       0.949265       0.949265       0.949265    6[6-(6,6),8-(0),8-(30)]
    47       1.948984       1.948984       1.948984    6[6-(1,6),6-(1,6),6-(8,8)]
    48       3.295248       3.295248       3.295248    6[1-(0),6-(1,6),6-(6,6)]
    49       1.553473       1.553473       1.553473    6[1-(0),6-(1,6),6-(6,6)]
    50       4.231022       4.231022       4.231022    6[1-(0),7-(6,30),7-(6,6)]
    51      10.420927      10.420927      10.420927    6[1-(0),6-(1,7),7-(6,30)]
    52       9.658758       9.658758       9.658758    6[1-(0),6-(1,7),7-(6,6)]
    53       2.706686       2.706686       2.706686    6[1-(0),1-(0),6-(6,6),7-(6,6)]
    54       1.278316       1.278316       1.278316    6[6-(1,1,7),6-(1,6),6-(1,6)]
    55       0.680239       0.680239       0.680239    6[1-(0),6-(1,6),6-(6,6)]
    56       6.364109       6.364109       6.364109    6[1-(0),6-(1,6),6-(6,6)]
    57       6.723296       6.723296       6.723296    6[6-(6,6),8-(0),8-(30)]
    58       7.722998       7.722998       7.722998    6[6-(1,6),6-(1,6),6-(8,8)]
    59      -2.478735      -2.478735      -2.478735    6[1-(0),6-(1,6),6-(6,6)]
    60       7.327471       7.327471       7.327471    6[1-(0),6-(1,6),6-(6,6)]
    61      -4.230891      -4.230891      -4.230891    6[1-(0),7-(6,30),7-(6,6)]
    62       1.127097       1.127097       1.127097    6[1-(0),6-(1,7),7-(6,30)]
    63       1.889263       1.889263       1.889263    6[1-(0),6-(1,7),7-(6,6)]
    64      -2.706555      -2.706555      -2.706555    6[1-(0),1-(0),6-(6,6),7-(6,6)]
    65       -1.27818       -1.27818       -1.27818    6[6-(1,1,7),6-(1,6),6-(1,6)]
    66      -0.680116      -0.680116      -0.680116    6[1-(0),6-(1,6),6-(6,6)]
    67       5.183903       5.183903       5.183903    6[1-(0),6-(1,6),6-(6,6)]
    68       4.824805       4.824805       4.824805    6[6-(6,6),8-(0),8-(30)]
    69       3.825086       3.825086       3.825086    6[6-(1,6),6-(1,6),6-(8,8)]
    70       2.478822       2.478822       2.478822    6[1-(0),6-(1,6),6-(6,6)]
    71       4.220597       4.220597       4.220597    6[1-(0),6-(1,6),6-(6,6)]
    72       1.543048       1.543048       1.543048    6[1-(0),7-(6,30),7-(6,6)]
    73      -4.646857      -4.646857      -4.646857    6[1-(0),6-(1,7),7-(6,30)]
    74      -3.884688      -3.884688      -3.884688    6[1-(0),6-(1,7),7-(6,6)]
    75       3.067384       3.067384       3.067384    6[1-(0),1-(0),6-(6,6),7-(6,6)]
    76       4.495754       4.495754       4.495754    6[6-(1,1,7),6-(1,6),6-(1,6)]
    77       5.093831       5.093831       5.093831    6[1-(0),6-(1,6),6-(6,6)]
    78      -0.590039      -0.590039      -0.590039    6[1-(0),6-(1,6),6-(6,6)]
    79      -0.949226      -0.949226      -0.949226    6[6-(6,6),8-(0),8-(30)]
    80      -1.948928      -1.948928      -1.948928    6[6-(1,6),6-(1,6),6-(8,8)]
    81       8.252805       8.252805       8.252805    6[1-(0),6-(1,6),6-(6,6)]
    82      -1.553401      -1.553401      -1.553401    6[1-(0),6-(1,6),6-(6,6)]
    83       4.868012       4.868012       4.868012    7[6-(1,6),6-(1,7),30-(7,8,8)]
    84       3.632955       3.632955       3.632955    7[6-(1,1,6),6-(1,6),6-(1,7)]
    85      10.641946      10.641946      10.641946    7[6-(1,6),6-(1,7),30-(7,8,8)]
    86       9.406886       9.406886       9.406886    7[6-(1,1,6),6-(1,6),6-(1,7)]
    87       0.906058       0.906058       0.906058    7[6-(1,6),6-(1,7),30-(7,8,8)]
    88       2.141115       2.141115       2.141115    7[6-(1,1,6),6-(1,6),6-(1,7)]
    89      -4.867876      -4.867876      -4.867876    7[6-(1,6),6-(1,7),30-(7,8,8)]
    90      -3.632816      -3.632816      -3.632816    7[6-(1,1,6),6-(1,6),6-(1,7)]
    91       1.452749       1.452749       1.452749    8[6-(6,8),30-(7,7,8)]
    92      -0.262349      -0.262349      -0.262349    8[6-(6,8)]
    93      -4.321203      -4.321203      -4.321203    8[6-(6,8),30-(7,7,8)]
    94       5.511678       5.511678       5.511678    8[6-(6,8)]
    95       4.321321       4.321321       4.321321    8[6-(6,8),30-(7,7,8)]
    96       6.036419       6.036419       6.036419    8[6-(6,8)]
    97      10.095273      10.095273      10.095273    8[6-(6,8),30-(7,7,8)]
    98       0.262392       0.262392       0.262392    8[6-(6,8)]
