# Supplementary material for: A collection of forcefield precursors for metal–organic frameworks
Source: RSC Adv. 2019 Nov 13;9(63):36492–507. doi: 10.1039/c9ra07327b (PMC9075174; doi:10.1039/c9ra07327b)
Supplement: RA-009-C9RA07327B-s2944 [file RA-009-C9RA07327B-s2944.txt]

YARDIG_clean

11.453900    0.000000    0.000000
-5.726847    10.233560    0.000000
0.000000    -6.241333    12.686775

     1       0.164822       0.164822       0.164822    27[7-(6,6),7-(6,6),8-(6),8-(6)]
     2      11.289078      11.289078      11.289078    27[7-(6,6),7-(6,6),8-(6),8-(6)]
     3      -2.144098      -2.144098      -2.144098    1[6-(6,6)]
     4      -0.624184      -0.624184      -0.624184    1[6-(6,6)]
     5       9.940856       9.940856       9.940856    1[6-(7,7)]
     6       4.940144       4.940144       4.940144    1[6-(6,7)]
     7       3.559952       3.559952       3.559952    1[6-(6,7)]
     8       8.576683       8.576683       8.576683    1[6-(1,6,7)]
     9       8.582425       8.582425       8.582425    1[6-(1,6,7)]
    10        0.98856        0.98856        0.98856    1[6-(6,6)]
    11      -1.125836      -1.125836      -1.125836    1[6-(6,6)]
    12       3.582811       3.582811       3.582811    1[6-(6,6)]
    13       5.102761       5.102761       5.102761    1[6-(6,6)]
    14       4.213976       4.213976       4.213976    1[6-(7,7)]
    15      -0.786856      -0.786856      -0.786856    1[6-(6,7)]
    16       9.286845       9.286845       9.286845    1[6-(6,7)]
    17       2.849831       2.849831       2.849831    1[6-(1,6,7)]
    18       2.855543       2.855543       2.855543    1[6-(1,6,7)]
    19       6.715437       6.715437       6.715437    1[6-(6,6)]
    20       4.601052       4.601052       4.601052    1[6-(6,6)]
    21       7.871151       7.871151       7.871151    1[6-(6,6)]
    22       6.351237       6.351237       6.351237    1[6-(6,6)]
    23      -4.213803      -4.213803      -4.213803    1[6-(7,7)]
    24       0.786909       0.786909       0.786909    1[6-(6,7)]
    25       2.167101       2.167101       2.167101    1[6-(6,7)]
    26       -2.84963       -2.84963       -2.84963    1[6-(1,6,7)]
    27      -2.855372      -2.855372      -2.855372    1[6-(1,6,7)]
    28       4.738493       4.738493       4.738493    1[6-(6,6)]
    29       6.852889       6.852889       6.852889    1[6-(6,6)]
    30       2.144242       2.144242       2.144242    1[6-(6,6)]
    31       0.624292       0.624292       0.624292    1[6-(6,6)]
    32       1.513077       1.513077       1.513077    1[6-(7,7)]
    33       6.513909       6.513909       6.513909    1[6-(6,7)]
    34      -3.559792      -3.559792      -3.559792    1[6-(6,7)]
    35       2.877222       2.877222       2.877222    1[6-(1,6,7)]
    36        2.87151        2.87151        2.87151    1[6-(1,6,7)]
    37      -0.988384      -0.988384      -0.988384    1[6-(6,6)]
    38       1.126001       1.126001       1.126001    1[6-(6,6)]
    39       6.699461       6.699461       6.699461    6[6-(6,6),8-(0),8-(27)]
    40       7.674175       7.674175       7.674175    6[6-(1,6),6-(1,6),6-(8,8)]
    41       -2.43389       -2.43389       -2.43389    6[1-(0),6-(1,6),6-(6,6)]
    42      -1.521025      -1.521025      -1.521025    6[1-(0),6-(1,6),6-(6,6)]
    43       9.955507       9.955507       9.955507    6[1-(0),7-(6,27),7-(6,6)]
    44       4.621734       4.621734       4.621734    6[1-(0),6-(1,7),7-(6,27)]
    45       3.862342       3.862342       3.862342    6[1-(0),6-(1,7),7-(6,6)]
    46       8.425495       8.425495       8.425495    6[1-(0),1-(0),6-(6,6),7-(6,6)]
    47       7.001773       7.001773       7.001773    6[6-(1,1,7),6-(1,6),6-(1,6)]
    48       0.591115       0.591115       0.591115    6[1-(0),6-(1,6),6-(6,6)]
    49      -0.676835      -0.676835      -0.676835    6[1-(0),6-(1,6),6-(6,6)]
    50       0.972465       0.972465       0.972465    6[6-(6,6),8-(0),8-(27)]
    51       1.947204       1.947204       1.947204    6[6-(1,6),6-(1,6),6-(8,8)]
    52       3.293035       3.293035       3.293035    6[1-(0),6-(1,6),6-(6,6)]
    53       4.205922       4.205922       4.205922    6[1-(0),6-(1,6),6-(6,6)]
    54       4.228648       4.228648       4.228648    6[1-(0),7-(6,27),7-(6,6)]
    55      10.348616      10.348616      10.348616    6[1-(0),6-(1,7),7-(6,27)]
    56       9.589221       9.589221       9.589221    6[1-(0),6-(1,7),7-(6,6)]
    57       2.698635       2.698635       2.698635    6[1-(0),1-(0),6-(6,6),7-(6,6)]
    58       1.274919       1.274919       1.274919    6[6-(1,1,7),6-(1,6),6-(1,6)]
    59        6.31798        6.31798        6.31798    6[1-(0),6-(1,6),6-(6,6)]
    60       5.050037       5.050037       5.050037    6[1-(0),6-(1,6),6-(6,6)]
    61      -0.972408      -0.972408      -0.972408    6[6-(6,6),8-(0),8-(27)]
    62      -1.947122      -1.947122      -1.947122    6[6-(1,6),6-(1,6),6-(8,8)]
    63       8.160943       8.160943       8.160943    6[1-(0),6-(1,6),6-(6,6)]
    64       7.248078       7.248078       7.248078    6[1-(0),6-(1,6),6-(6,6)]
    65      -4.228454      -4.228454      -4.228454    6[1-(0),7-(6,27),7-(6,6)]
    66       1.105319       1.105319       1.105319    6[1-(0),6-(1,7),7-(6,27)]
    67       1.864711       1.864711       1.864711    6[1-(0),6-(1,7),7-(6,6)]
    68      -2.698442      -2.698442      -2.698442    6[1-(0),1-(0),6-(6,6),7-(6,6)]
    69       -1.27472       -1.27472       -1.27472    6[6-(1,1,7),6-(1,6),6-(1,6)]
    70       5.135938       5.135938       5.135938    6[1-(0),6-(1,6),6-(6,6)]
    71       6.403888       6.403888       6.403888    6[1-(0),6-(1,6),6-(6,6)]
    72       4.754588       4.754588       4.754588    6[6-(6,6),8-(0),8-(27)]
    73       3.779849       3.779849       3.779849    6[6-(1,6),6-(1,6),6-(8,8)]
    74       2.434018       2.434018       2.434018    6[1-(0),6-(1,6),6-(6,6)]
    75       1.521131       1.521131       1.521131    6[1-(0),6-(1,6),6-(6,6)]
    76       1.498405       1.498405       1.498405    6[1-(0),7-(6,27),7-(6,6)]
    77      -4.621563      -4.621563      -4.621563    6[1-(0),6-(1,7),7-(6,27)]
    78      -3.862168      -3.862168      -3.862168    6[1-(0),6-(1,7),7-(6,6)]
    79       3.028418       3.028418       3.028418    6[1-(0),1-(0),6-(6,6),7-(6,6)]
    80       4.452134       4.452134       4.452134    6[6-(1,1,7),6-(1,6),6-(1,6)]
    81      -0.590927      -0.590927      -0.590927    6[1-(0),6-(1,6),6-(6,6)]
    82       0.677016       0.677016       0.677016    6[1-(0),6-(1,6),6-(6,6)]
    83       4.851284       4.851284       4.851284    7[6-(1,6),6-(1,7),27-(7,8,8)]
    84       3.623544       3.623544       3.623544    7[6-(1,1,6),6-(1,6),6-(1,7)]
    85      10.578138      10.578138      10.578138    7[6-(1,6),6-(1,7),27-(7,8,8)]
    86       9.350392       9.350392       9.350392    7[6-(1,1,6),6-(1,6),6-(1,7)]
    87       0.875769       0.875769       0.875769    7[6-(1,6),6-(1,7),27-(7,8,8)]
    88       2.103509       2.103509       2.103509    7[6-(1,1,6),6-(1,6),6-(1,7)]
    89      -4.851085      -4.851085      -4.851085    7[6-(1,6),6-(1,7),27-(7,8,8)]
    90      -3.623339      -3.623339      -3.623339    7[6-(1,1,6),6-(1,6),6-(1,7)]
    91      -4.229495      -4.229495      -4.229495    8[6-(6,8),27-(7,7,8)]
    92       5.484543       5.484543       5.484543    8[6-(6,8)]
    93       1.497384       1.497384       1.497384    8[6-(6,8),27-(7,7,8)]
    94      -0.242448      -0.242448      -0.242448    8[6-(6,8)]
    95       9.956548       9.956548       9.956548    8[6-(6,8),27-(7,7,8)]
    96        0.24251        0.24251        0.24251    8[6-(6,8)]
    97       4.229669       4.229669       4.229669    8[6-(6,8),27-(7,7,8)]
    98       5.969501       5.969501       5.969501    8[6-(6,8)]
