# Supplementary material for: A collection of forcefield precursors for metal–organic frameworks
Source: RSC Adv. 2019 Nov 13;9(63):36492–507. doi: 10.1039/c9ra07327b (PMC9075174; doi:10.1039/c9ra07327b)
Supplement: RA-009-C9RA07327B-s2945 [file RA-009-C9RA07327B-s2945.txt]

YARGAB_clean

15.578000    0.000000    0.000000
-7.789000    13.490944    0.000000
0.000000    0.000000    16.521000

     1            0.0            0.0            0.0    30[8-(30,30),8-(6),8-(6),8-(6),8-(6)]
     2      -1.735078      -1.735078      -1.735078    30[8-(30,30),8-(6),8-(6),8-(6),8-(6)]
     3       1.735078       1.735078       1.735078    30[8-(30,30),8-(6),8-(6),8-(6),8-(6)]
     4          7.789          7.789          7.789    30[8-(30,30),8-(6),8-(6),8-(6),8-(6)]
     5       9.524078       9.524078       9.524078    30[8-(30,30),8-(6),8-(6),8-(6),8-(6)]
     6       6.053922       6.053922       6.053922    30[8-(30,30),8-(6),8-(6),8-(6),8-(6)]
     7       7.244549       7.244549       7.244549    1[6-(6,6)]
     8       8.187797       8.187797       8.187797    1[6-(6,6)]
     9       6.855099       6.855099       6.855099    1[6-(6,6)]
    10        4.60252        4.60252        4.60252    1[6-(6,6)]
    11       9.469866       9.469866       9.469866    1[6-(6,6)]
    12       9.321875       9.321875       9.321875    1[6-(6,6)]
    13      10.683392      10.683392      10.683392    1[6-(6,6)]
    14      12.080739      12.080739      12.080739    1[6-(6,6)]
    15       6.652585       6.652585       6.652585    1[6-(6,6)]
    16       5.857328       5.857328       5.857328    1[6-(6,6)]
    17       5.828509       5.828509       5.828509    1[6-(6,6)]
    18       6.683741       6.683741       6.683741    1[6-(6,6)]
    19       8.333451       8.333451       8.333451    1[6-(6,6)]
    20       7.390203       7.390203       7.390203    1[6-(6,6)]
    21       8.722901       8.722901       8.722901    1[6-(6,6)]
    22       10.97548       10.97548       10.97548    1[6-(6,6)]
    23       6.108134       6.108134       6.108134    1[6-(6,6)]
    24       6.256125       6.256125       6.256125    1[6-(6,6)]
    25       4.894608       4.894608       4.894608    1[6-(6,6)]
    26       3.497261       3.497261       3.497261    1[6-(6,6)]
    27       8.925415       8.925415       8.925415    1[6-(6,6)]
    28       9.720672       9.720672       9.720672    1[6-(6,6)]
    29       9.749491       9.749491       9.749491    1[6-(6,6)]
    30       8.894259       8.894259       8.894259    1[6-(6,6)]
    31       0.544451       0.544451       0.544451    1[6-(6,6)]
    32      -0.398797      -0.398797      -0.398797    1[6-(6,6)]
    33       0.933901       0.933901       0.933901    1[6-(6,6)]
    34        3.18648        3.18648        3.18648    1[6-(6,6)]
    35      -1.680866      -1.680866      -1.680866    1[6-(6,6)]
    36      -1.532875      -1.532875      -1.532875    1[6-(6,6)]
    37      -2.894392      -2.894392      -2.894392    1[6-(6,6)]
    38      -4.291739      -4.291739      -4.291739    1[6-(6,6)]
    39       1.136415       1.136415       1.136415    1[6-(6,6)]
    40       1.931672       1.931672       1.931672    1[6-(6,6)]
    41       1.960491       1.960491       1.960491    1[6-(6,6)]
    42       1.105259       1.105259       1.105259    1[6-(6,6)]
    43      -0.544451      -0.544451      -0.544451    1[6-(6,6)]
    44       0.398797       0.398797       0.398797    1[6-(6,6)]
    45      -0.933901      -0.933901      -0.933901    1[6-(6,6)]
    46       -3.18648       -3.18648       -3.18648    1[6-(6,6)]
    47       1.680866       1.680866       1.680866    1[6-(6,6)]
    48       1.532875       1.532875       1.532875    1[6-(6,6)]
    49       2.894392       2.894392       2.894392    1[6-(6,6)]
    50       4.291739       4.291739       4.291739    1[6-(6,6)]
    51      -1.136415      -1.136415      -1.136415    1[6-(6,6)]
    52      -1.931672      -1.931672      -1.931672    1[6-(6,6)]
    53      -1.960491      -1.960491      -1.960491    1[6-(6,6)]
    54      -1.105259      -1.105259      -1.105259    1[6-(6,6)]
    55       2.292303       2.292303       2.292303    6[6-(6,6),8-(30),8-(30)]
    56       3.107811       3.107811       3.107811    6[6-(6,6),6-(6,6),6-(8,8)]
    57       4.490359       4.490359       4.490359    6[6-(1,6),6-(6,6),6-(6,6)]
    58       5.287952       5.287952       5.287952    6[6-(1,6),6-(6,6),6-(6,6)]
    59       6.694646       6.694646       6.694646    6[1-(0),6-(1,6),6-(6,6)]
    60       7.257011       7.257011       7.257011    6[1-(0),6-(1,6),6-(1,6)]
    61       6.452408       6.452408       6.452408    6[1-(0),6-(1,6),6-(1,6)]
    62       5.123604       5.123604       5.123604    6[1-(0),6-(1,6),6-(6,6)]
    63      -2.244011      -2.244011      -2.244011    6[6-(6,6),8-(30),8-(30)]
    64       -3.09457       -3.09457       -3.09457    6[6-(6,6),6-(6,6),6-(8,8)]
    65      11.639103      11.639103      11.639103    6[6-(1,6),6-(6,6),6-(6,6)]
    66      10.822037      10.822037      10.822037    6[6-(1,6),6-(6,6),6-(6,6)]
    67       9.985498       9.985498       9.985498    6[1-(0),6-(1,6),6-(6,6)]
    68       9.912281       9.912281       9.912281    6[1-(0),6-(1,6),6-(1,6)]
    69      10.724674      10.724674      10.724674    6[1-(0),6-(1,6),6-(1,6)]
    70      11.550308      11.550308      11.550308    6[1-(0),6-(1,6),6-(6,6)]
    71      -0.048292      -0.048292      -0.048292    6[6-(6,6),8-(30),8-(30)]
    72      -0.013241      -0.013241      -0.013241    6[6-(6,6),6-(6,6),6-(8,8)]
    73       7.237539       7.237539       7.237539    6[6-(1,6),6-(6,6),6-(6,6)]
    74       7.257011       7.257011       7.257011    6[6-(1,6),6-(6,6),6-(6,6)]
    75       6.686857       6.686857       6.686857    6[1-(0),6-(1,6),6-(6,6)]
    76       6.197707       6.197707       6.197707    6[1-(0),6-(1,6),6-(1,6)]
    77       6.189918       6.189918       6.189918    6[1-(0),6-(1,6),6-(1,6)]
    78       6.693088       6.693088       6.693088    6[1-(0),6-(1,6),6-(6,6)]
    79      -2.292303      -2.292303      -2.292303    6[6-(6,6),8-(30),8-(30)]
    80      -3.107811      -3.107811      -3.107811    6[6-(6,6),6-(6,6),6-(8,8)]
    81      11.087642      11.087642      11.087642    6[6-(1,6),6-(6,6),6-(6,6)]
    82      10.290048      10.290048      10.290048    6[6-(1,6),6-(6,6),6-(6,6)]
    83       8.883354       8.883354       8.883354    6[1-(0),6-(1,6),6-(6,6)]
    84       8.320989       8.320989       8.320989    6[1-(0),6-(1,6),6-(1,6)]
    85       9.125592       9.125592       9.125592    6[1-(0),6-(1,6),6-(1,6)]
    86      10.454396      10.454396      10.454396    6[1-(0),6-(1,6),6-(6,6)]
    87       2.244011       2.244011       2.244011    6[6-(6,6),8-(30),8-(30)]
    88        3.09457        3.09457        3.09457    6[6-(6,6),6-(6,6),6-(8,8)]
    89       3.938897       3.938897       3.938897    6[6-(1,6),6-(6,6),6-(6,6)]
    90       4.755963       4.755963       4.755963    6[6-(1,6),6-(6,6),6-(6,6)]
    91       5.592502       5.592502       5.592502    6[1-(0),6-(1,6),6-(6,6)]
    92       5.665719       5.665719       5.665719    6[1-(0),6-(1,6),6-(1,6)]
    93       4.853326       4.853326       4.853326    6[1-(0),6-(1,6),6-(1,6)]
    94       4.027692       4.027692       4.027692    6[1-(0),6-(1,6),6-(6,6)]
    95       0.048292       0.048292       0.048292    6[6-(6,6),8-(30),8-(30)]
    96       0.013241       0.013241       0.013241    6[6-(6,6),6-(6,6),6-(8,8)]
    97       8.340461       8.340461       8.340461    6[6-(1,6),6-(6,6),6-(6,6)]
    98       8.320989       8.320989       8.320989    6[6-(1,6),6-(6,6),6-(6,6)]
    99       8.891144       8.891144       8.891144    6[1-(0),6-(1,6),6-(6,6)]
   100       9.380293       9.380293       9.380293    6[1-(0),6-(1,6),6-(1,6)]
   101       9.388082       9.388082       9.388082    6[1-(0),6-(1,6),6-(1,6)]
   102       8.884912       8.884912       8.884912    6[1-(0),6-(1,6),6-(6,6)]
   103       5.496697       5.496697       5.496697    6[6-(6,6),8-(30),8-(30)]
   104       4.681189       4.681189       4.681189    6[6-(6,6),6-(6,6),6-(8,8)]
   105       3.298642       3.298642       3.298642    6[6-(1,6),6-(6,6),6-(6,6)]
   106       2.501048       2.501048       2.501048    6[6-(1,6),6-(6,6),6-(6,6)]
   107       1.094355       1.094355       1.094355    6[1-(0),6-(1,6),6-(6,6)]
   108       0.531989       0.531989       0.531989    6[1-(0),6-(1,6),6-(1,6)]
   109       1.336592       1.336592       1.336592    6[1-(0),6-(1,6),6-(1,6)]
   110       2.665396       2.665396       2.665396    6[1-(0),6-(1,6),6-(6,6)]
   111      10.033011      10.033011      10.033011    6[6-(6,6),8-(30),8-(30)]
   112       10.88357       10.88357       10.88357    6[6-(6,6),6-(6,6),6-(8,8)]
   113      -3.850103      -3.850103      -3.850103    6[6-(1,6),6-(6,6),6-(6,6)]
   114      -3.033037      -3.033037      -3.033037    6[6-(1,6),6-(6,6),6-(6,6)]
   115      -2.196498      -2.196498      -2.196498    6[1-(0),6-(1,6),6-(6,6)]
   116      -2.123281      -2.123281      -2.123281    6[1-(0),6-(1,6),6-(1,6)]
   117      -2.935674      -2.935674      -2.935674    6[1-(0),6-(1,6),6-(1,6)]
   118      -3.761308      -3.761308      -3.761308    6[1-(0),6-(1,6),6-(6,6)]
   119       7.837292       7.837292       7.837292    6[6-(6,6),8-(30),8-(30)]
   120       7.802241       7.802241       7.802241    6[6-(6,6),6-(6,6),6-(8,8)]
   121       0.551461       0.551461       0.551461    6[6-(1,6),6-(6,6),6-(6,6)]
   122       0.531989       0.531989       0.531989    6[6-(1,6),6-(6,6),6-(6,6)]
   123       1.102144       1.102144       1.102144    6[1-(0),6-(1,6),6-(6,6)]
   124       1.591293       1.591293       1.591293    6[1-(0),6-(1,6),6-(1,6)]
   125       1.599082       1.599082       1.599082    6[1-(0),6-(1,6),6-(1,6)]
   126       1.095912       1.095912       1.095912    6[1-(0),6-(1,6),6-(6,6)]
   127      10.081303      10.081303      10.081303    6[6-(6,6),8-(30),8-(30)]
   128      10.896811      10.896811      10.896811    6[6-(6,6),6-(6,6),6-(8,8)]
   129      -3.298642      -3.298642      -3.298642    6[6-(1,6),6-(6,6),6-(6,6)]
   130      -2.501048      -2.501048      -2.501048    6[6-(1,6),6-(6,6),6-(6,6)]
   131      -1.094355      -1.094355      -1.094355    6[1-(0),6-(1,6),6-(6,6)]
   132      -0.531989      -0.531989      -0.531989    6[1-(0),6-(1,6),6-(1,6)]
   133      -1.336592      -1.336592      -1.336592    6[1-(0),6-(1,6),6-(1,6)]
   134      -2.665396      -2.665396      -2.665396    6[1-(0),6-(1,6),6-(6,6)]
   135       5.544989       5.544989       5.544989    6[6-(6,6),8-(30),8-(30)]
   136        4.69443        4.69443        4.69443    6[6-(6,6),6-(6,6),6-(8,8)]
   137       3.850103       3.850103       3.850103    6[6-(1,6),6-(6,6),6-(6,6)]
   138       3.033037       3.033037       3.033037    6[6-(1,6),6-(6,6),6-(6,6)]
   139       2.196498       2.196498       2.196498    6[1-(0),6-(1,6),6-(6,6)]
   140       2.123281       2.123281       2.123281    6[1-(0),6-(1,6),6-(1,6)]
   141       2.935674       2.935674       2.935674    6[1-(0),6-(1,6),6-(1,6)]
   142       3.761308       3.761308       3.761308    6[1-(0),6-(1,6),6-(6,6)]
   143       7.740708       7.740708       7.740708    6[6-(6,6),8-(30),8-(30)]
   144       7.775759       7.775759       7.775759    6[6-(6,6),6-(6,6),6-(8,8)]
   145      -0.551461      -0.551461      -0.551461    6[6-(1,6),6-(6,6),6-(6,6)]
   146      -0.531989      -0.531989      -0.531989    6[6-(1,6),6-(6,6),6-(6,6)]
   147      -1.102144      -1.102144      -1.102144    6[1-(0),6-(1,6),6-(6,6)]
   148      -1.591293      -1.591293      -1.591293    6[1-(0),6-(1,6),6-(1,6)]
   149      -1.599082      -1.599082      -1.599082    6[1-(0),6-(1,6),6-(1,6)]
   150      -1.095912      -1.095912      -1.095912    6[1-(0),6-(1,6),6-(6,6)]
   151       1.656331       1.656331       1.656331    8[6-(6,8),30-(8,8,8,8)]
   152       2.323303       2.323303       2.323303    8[6-(6,8),30-(8,8,8,8)]
   153      -2.685569      -2.685569      -2.685569    8[6-(6,8),30-(8,8,8,8)]
   154        -1.1879        -1.1879        -1.1879    8[6-(6,8),30-(8,8,8,8)]
   155       1.029238       1.029238       1.029238    8[6-(6,8),30-(8,8,8,8)]
   156      -1.135403      -1.135403      -1.135403    8[6-(6,8),30-(8,8,8,8)]
   157      -1.656331      -1.656331      -1.656331    8[6-(6,8),30-(8,8,8,8)]
   158      -2.323303      -2.323303      -2.323303    8[6-(6,8),30-(8,8,8,8)]
   159       2.685569       2.685569       2.685569    8[6-(6,8),30-(8,8,8,8)]
   160         1.1879         1.1879         1.1879    8[6-(6,8),30-(8,8,8,8)]
   161      -1.029238      -1.029238      -1.029238    8[6-(6,8),30-(8,8,8,8)]
   162       1.135403       1.135403       1.135403    8[6-(6,8),30-(8,8,8,8)]
   163       6.132669       6.132669       6.132669    8[6-(6,8),30-(8,8,8,8)]
   164       5.465697       5.465697       5.465697    8[6-(6,8),30-(8,8,8,8)]
   165      10.474569      10.474569      10.474569    8[6-(6,8),30-(8,8,8,8)]
   166         8.9769         8.9769         8.9769    8[6-(6,8),30-(8,8,8,8)]
   167       6.759762       6.759762       6.759762    8[6-(6,8),30-(8,8,8,8)]
   168       8.924403       8.924403       8.924403    8[6-(6,8),30-(8,8,8,8)]
   169       9.445331       9.445331       9.445331    8[6-(6,8),30-(8,8,8,8)]
   170      10.112303      10.112303      10.112303    8[6-(6,8),30-(8,8,8,8)]
   171       5.103431       5.103431       5.103431    8[6-(6,8),30-(8,8,8,8)]
   172         6.6011         6.6011         6.6011    8[6-(6,8),30-(8,8,8,8)]
   173       8.818238       8.818238       8.818238    8[6-(6,8),30-(8,8,8,8)]
   174       6.653597       6.653597       6.653597    8[6-(6,8),30-(8,8,8,8)]
   175            0.0            0.0            0.0    8[30-(8,8,8,8),30-(8,8,8,8),30-(8,8,8,8)]
   176          7.789          7.789          7.789    8[30-(8,8,8,8),30-(8,8,8,8),30-(8,8,8,8)]
