# Supplementary material for: A collection of forcefield precursors for metal–organic frameworks
Source: RSC Adv. 2019 Nov 13;9(63):36492–507. doi: 10.1039/c9ra07327b (PMC9075174; doi:10.1039/c9ra07327b)
Supplement: RA-009-C9RA07327B-s2946 [file RA-009-C9RA07327B-s2946.txt]

YARGIJ_charged

15.810000    0.000000    0.000000
0.000000    16.435000    0.000000
0.000000    0.000000    26.422000

     1      10.101958      10.101958      10.101958    30[7-(6,6),8-(30,30),8-(6),8-(6),8-(6),8-(6)]
     2      14.588678      14.588678      14.588678    30[8-(30,30),8-(6),8-(6),8-(6),8-(6),8-(6)]
     3       8.669888       8.669888       8.669888    30[7-(6,6),8-(30,30),8-(6),8-(6),8-(6),8-(6)]
     4      13.613042      13.613042      13.613042    30[7-(6,6),8-(30,30),8-(6),8-(6),8-(6),8-(6)]
     5       9.126322       9.126322       9.126322    30[8-(30,30),8-(6),8-(6),8-(6),8-(6),8-(6)]
     6      15.045112      15.045112      15.045112    30[7-(6,6),8-(30,30),8-(6),8-(6),8-(6),8-(6)]
     7       5.708042       5.708042       5.708042    30[7-(6,6),8-(30,30),8-(6),8-(6),8-(6),8-(6)]
     8       1.221323       1.221323       1.221323    30[8-(30,30),8-(6),8-(6),8-(6),8-(6),8-(6)]
     9       7.140112       7.140112       7.140112    30[7-(6,6),8-(30,30),8-(6),8-(6),8-(6),8-(6)]
    10       2.196958       2.196958       2.196958    30[7-(6,6),8-(30,30),8-(6),8-(6),8-(6),8-(6)]
    11       6.683677       6.683677       6.683677    30[8-(30,30),8-(6),8-(6),8-(6),8-(6),8-(6)]
    12       0.764888       0.764888       0.764888    30[7-(6,6),8-(30,30),8-(6),8-(6),8-(6),8-(6)]
    13      10.037769      10.037769      10.037769    1[6-(6,6)]
    14       9.806943       9.806943       9.806943    1[6-(6,6)]
    15      11.172927      11.172927      11.172927    1[6-(6,6)]
    16      12.801357      12.801357      12.801357    1[6-(6,6)]
    17      14.885115      14.885115      14.885115    1[6-(6,6)]
    18      15.044796      15.044796      15.044796    1[6-(6,6)]
    19      13.759443      13.759443      13.759443    1[6-(6,6)]
    20      12.197415      12.197415      12.197415    1[6-(6,6)]
    21       0.276675       0.276675       0.276675    1[6-(6,6)]
    22       1.120929       1.120929       1.120929    1[6-(6,6)]
    23      15.579174      15.579174      15.579174    1[6-(6,6)]
    24      13.305696      13.305696      13.305696    1[6-(6,6)]
    25        9.31209        9.31209        9.31209    1[6-(6,6)]
    26       8.414082       8.414082       8.414082    1[6-(6,6)]
    27       9.846468       9.846468       9.846468    1[6-(6,6)]
    28      12.108879      12.108879      12.108879    1[6-(6,6)]
    29         7.1145         7.1145         7.1145    1[6-(6,6)]
    30       6.208587       6.208587       6.208587    1[6-(6,6)]
    31       6.015705       6.015705       6.015705    1[6-(6,6)]
    32       9.116046       9.116046       9.116046    1[6-(6,6)]
    33      11.780031      11.780031      11.780031    1[6-(6,7)]
    34      12.880407      12.880407      12.880407    1[6-(6,6)]
    35      12.863016      12.863016      12.863016    1[6-(6,6)]
    36      11.748411      11.748411      11.748411    1[6-(6,7)]
    37      14.747568      14.747568      14.747568    1[6-(6,7)]
    38      13.870113      13.870113      13.870113    1[6-(6,6)]
    39       13.56498       13.56498       13.56498    1[6-(6,6)]
    40      14.519904      14.519904      14.519904    1[6-(6,7)]
    41       6.630714       6.630714       6.630714    1[6-(6,6)]
    42       5.378562       5.378562       5.378562    1[6-(6,6)]
    43       5.237853       5.237853       5.237853    1[6-(6,6)]
    44       6.278151       6.278151       6.278151    1[6-(6,6)]
    45      12.910446      12.910446      12.910446    1[6-(7,8)]
    46      10.115238      10.115238      10.115238    1[6-(1,1,7)]
    47       9.516039       9.516039       9.516039    1[6-(1,1,7)]
    48        9.04332        9.04332        9.04332    1[6-(1,1,7)]
    49      11.422725      11.422725      11.422725    1[6-(1,1,7)]
    50      10.053579      10.053579      10.053579    1[6-(1,1,7)]
    51       10.08678       10.08678       10.08678    1[6-(1,1,7)]
    52      13.677231      13.677231      13.677231    1[6-(6,6)]
    53      13.908057      13.908057      13.908057    1[6-(6,6)]
    54      12.542073      12.542073      12.542073    1[6-(6,6)]
    55      10.913643      10.913643      10.913643    1[6-(6,6)]
    56       8.829885       8.829885       8.829885    1[6-(6,6)]
    57       8.670204       8.670204       8.670204    1[6-(6,6)]
    58       9.955557       9.955557       9.955557    1[6-(6,6)]
    59      11.517585      11.517585      11.517585    1[6-(6,6)]
    60       7.628325       7.628325       7.628325    1[6-(6,6)]
    61       6.784071       6.784071       6.784071    1[6-(6,6)]
    62       8.135826       8.135826       8.135826    1[6-(6,6)]
    63      10.409304      10.409304      10.409304    1[6-(6,6)]
    64       14.40291       14.40291       14.40291    1[6-(6,6)]
    65      15.300918      15.300918      15.300918    1[6-(6,6)]
    66      13.868532      13.868532      13.868532    1[6-(6,6)]
    67      11.606121      11.606121      11.606121    1[6-(6,6)]
    68         0.7905         0.7905         0.7905    1[6-(6,6)]
    69       1.696413       1.696413       1.696413    1[6-(6,6)]
    70       1.889295       1.889295       1.889295    1[6-(6,6)]
    71      14.598954      14.598954      14.598954    1[6-(6,6)]
    72      11.934969      11.934969      11.934969    1[6-(6,7)]
    73      10.834593      10.834593      10.834593    1[6-(6,6)]
    74      10.851984      10.851984      10.851984    1[6-(6,6)]
    75      11.966589      11.966589      11.966589    1[6-(6,7)]
    76       8.967432       8.967432       8.967432    1[6-(6,7)]
    77       9.844887       9.844887       9.844887    1[6-(6,6)]
    78       10.15002       10.15002       10.15002    1[6-(6,6)]
    79       9.195096       9.195096       9.195096    1[6-(6,7)]
    80       1.274286       1.274286       1.274286    1[6-(6,6)]
    81       2.526438       2.526438       2.526438    1[6-(6,6)]
    82       2.667147       2.667147       2.667147    1[6-(6,6)]
    83       1.626849       1.626849       1.626849    1[6-(6,6)]
    84      10.804554      10.804554      10.804554    1[6-(7,8)]
    85      13.599762      13.599762      13.599762    1[6-(1,1,7)]
    86      14.198961      14.198961      14.198961    1[6-(1,1,7)]
    87       14.67168       14.67168       14.67168    1[6-(1,1,7)]
    88      12.292275      12.292275      12.292275    1[6-(1,1,7)]
    89      13.661421      13.661421      13.661421    1[6-(1,1,7)]
    90       13.62822       13.62822       13.62822    1[6-(1,1,7)]
    91       5.772231       5.772231       5.772231    1[6-(6,6)]
    92       6.003057       6.003057       6.003057    1[6-(6,6)]
    93       4.637073       4.637073       4.637073    1[6-(6,6)]
    94       3.008643       3.008643       3.008643    1[6-(6,6)]
    95       0.924885       0.924885       0.924885    1[6-(6,6)]
    96       0.765204       0.765204       0.765204    1[6-(6,6)]
    97       2.050557       2.050557       2.050557    1[6-(6,6)]
    98       3.612585       3.612585       3.612585    1[6-(6,6)]
    99      15.533325      15.533325      15.533325    1[6-(6,6)]
   100      14.689071      14.689071      14.689071    1[6-(6,6)]
   101       0.230826       0.230826       0.230826    1[6-(6,6)]
   102       2.504304       2.504304       2.504304    1[6-(6,6)]
   103        6.49791        6.49791        6.49791    1[6-(6,6)]
   104       7.395918       7.395918       7.395918    1[6-(6,6)]
   105       5.963532       5.963532       5.963532    1[6-(6,6)]
   106       3.701121       3.701121       3.701121    1[6-(6,6)]
   107         8.6955         8.6955         8.6955    1[6-(6,6)]
   108       9.601413       9.601413       9.601413    1[6-(6,6)]
   109       9.794295       9.794295       9.794295    1[6-(6,6)]
   110       6.693954       6.693954       6.693954    1[6-(6,6)]
   111       4.029969       4.029969       4.029969    1[6-(6,7)]
   112       2.929593       2.929593       2.929593    1[6-(6,6)]
   113       2.946984       2.946984       2.946984    1[6-(6,6)]
   114       4.061589       4.061589       4.061589    1[6-(6,7)]
   115       1.062432       1.062432       1.062432    1[6-(6,7)]
   116       1.939887       1.939887       1.939887    1[6-(6,6)]
   117        2.24502        2.24502        2.24502    1[6-(6,6)]
   118       1.290096       1.290096       1.290096    1[6-(6,7)]
   119       9.179286       9.179286       9.179286    1[6-(6,6)]
   120      10.431438      10.431438      10.431438    1[6-(6,6)]
   121      10.572147      10.572147      10.572147    1[6-(6,6)]
   122       9.531849       9.531849       9.531849    1[6-(6,6)]
   123       2.899554       2.899554       2.899554    1[6-(7,8)]
   124       5.694762       5.694762       5.694762    1[6-(1,1,7)]
   125       6.293961       6.293961       6.293961    1[6-(1,1,7)]
   126        6.76668        6.76668        6.76668    1[6-(1,1,7)]
   127       4.387275       4.387275       4.387275    1[6-(1,1,7)]
   128       5.756421       5.756421       5.756421    1[6-(1,1,7)]
   129        5.72322        5.72322        5.72322    1[6-(1,1,7)]
   130       2.132769       2.132769       2.132769    1[6-(6,6)]
   131       1.901943       1.901943       1.901943    1[6-(6,6)]
   132       3.267927       3.267927       3.267927    1[6-(6,6)]
   133       4.896357       4.896357       4.896357    1[6-(6,6)]
   134       6.980115       6.980115       6.980115    1[6-(6,6)]
   135       7.139796       7.139796       7.139796    1[6-(6,6)]
   136       5.854443       5.854443       5.854443    1[6-(6,6)]
   137       4.292415       4.292415       4.292415    1[6-(6,6)]
   138       8.181675       8.181675       8.181675    1[6-(6,6)]
   139       9.025929       9.025929       9.025929    1[6-(6,6)]
   140       7.674174       7.674174       7.674174    1[6-(6,6)]
   141       5.400696       5.400696       5.400696    1[6-(6,6)]
   142        1.40709        1.40709        1.40709    1[6-(6,6)]
   143       0.509082       0.509082       0.509082    1[6-(6,6)]
   144       1.941468       1.941468       1.941468    1[6-(6,6)]
   145       4.203879       4.203879       4.203879    1[6-(6,6)]
   146        15.0195        15.0195        15.0195    1[6-(6,6)]
   147      14.113587      14.113587      14.113587    1[6-(6,6)]
   148      13.920705      13.920705      13.920705    1[6-(6,6)]
   149       1.211046       1.211046       1.211046    1[6-(6,6)]
   150       3.875031       3.875031       3.875031    1[6-(6,7)]
   151       4.975407       4.975407       4.975407    1[6-(6,6)]
   152       4.958016       4.958016       4.958016    1[6-(6,6)]
   153       3.843411       3.843411       3.843411    1[6-(6,7)]
   154       6.842568       6.842568       6.842568    1[6-(6,7)]
   155       5.965113       5.965113       5.965113    1[6-(6,6)]
   156        5.65998        5.65998        5.65998    1[6-(6,6)]
   157       6.614904       6.614904       6.614904    1[6-(6,7)]
   158      14.535714      14.535714      14.535714    1[6-(6,6)]
   159      13.283562      13.283562      13.283562    1[6-(6,6)]
   160      13.142853      13.142853      13.142853    1[6-(6,6)]
   161      14.183151      14.183151      14.183151    1[6-(6,6)]
   162       5.005446       5.005446       5.005446    1[6-(7,8)]
   163       2.210238       2.210238       2.210238    1[6-(1,1,7)]
   164       1.611039       1.611039       1.611039    1[6-(1,1,7)]
   165        1.13832        1.13832        1.13832    1[6-(1,1,7)]
   166       3.517725       3.517725       3.517725    1[6-(1,1,7)]
   167       2.148579       2.148579       2.148579    1[6-(1,1,7)]
   168        2.18178        2.18178        2.18178    1[6-(1,1,7)]
   169       5.112954       5.112954       5.112954    1[7-(1,6,6)]
   170       3.800724       3.800724       3.800724    1[7-(1,6,6)]
   171       4.444191       4.444191       4.444191    1[7-(1,6,6)]
   172       4.858413       4.858413       4.858413    1[7-(1,6,6)]
   173       2.686119       2.686119       2.686119    1[6-(1,1,7)]
   174       4.036293       4.036293       4.036293    1[6-(1,1,7)]
   175       3.735903       3.735903       3.735903    1[6-(1,1,7)]
   176       4.738257       4.738257       4.738257    1[6-(1,1,7)]
   177       4.967502       4.967502       4.967502    1[6-(1,1,7)]
   178       3.484524       3.484524       3.484524    1[6-(1,1,7)]
   179       2.414187       2.414187       2.414187    1[6-(1,1,7)]
   180       3.595194       3.595194       3.595194    1[6-(1,1,7)]
   181       3.574641       3.574641       3.574641    1[6-(1,1,7)]
   182       2.771493       2.771493       2.771493    1[6-(1,1,7)]
   183       4.276605       4.276605       4.276605    1[6-(1,1,7)]
   184       3.721674       3.721674       3.721674    1[6-(1,1,7)]
   185       2.792046       2.792046       2.792046    1[7-(1,6,6)]
   186       4.104276       4.104276       4.104276    1[7-(1,6,6)]
   187       3.460809       3.460809       3.460809    1[7-(1,6,6)]
   188       3.046587       3.046587       3.046587    1[7-(1,6,6)]
   189       5.218881       5.218881       5.218881    1[6-(1,1,7)]
   190       3.868707       3.868707       3.868707    1[6-(1,1,7)]
   191       4.169097       4.169097       4.169097    1[6-(1,1,7)]
   192       3.166743       3.166743       3.166743    1[6-(1,1,7)]
   193       2.937498       2.937498       2.937498    1[6-(1,1,7)]
   194       4.420476       4.420476       4.420476    1[6-(1,1,7)]
   195       5.490813       5.490813       5.490813    1[6-(1,1,7)]
   196       4.309806       4.309806       4.309806    1[6-(1,1,7)]
   197       4.330359       4.330359       4.330359    1[6-(1,1,7)]
   198       5.133507       5.133507       5.133507    1[6-(1,1,7)]
   199       3.628395       3.628395       3.628395    1[6-(1,1,7)]
   200       4.183326       4.183326       4.183326    1[6-(1,1,7)]
   201      10.697046      10.697046      10.697046    1[7-(1,6,6)]
   202      12.009276      12.009276      12.009276    1[7-(1,6,6)]
   203      11.365809      11.365809      11.365809    1[7-(1,6,6)]
   204      10.951587      10.951587      10.951587    1[7-(1,6,6)]
   205      13.123881      13.123881      13.123881    1[6-(1,1,7)]
   206      11.773707      11.773707      11.773707    1[6-(1,1,7)]
   207      12.074097      12.074097      12.074097    1[6-(1,1,7)]
   208      11.071743      11.071743      11.071743    1[6-(1,1,7)]
   209      10.842498      10.842498      10.842498    1[6-(1,1,7)]
   210      12.325476      12.325476      12.325476    1[6-(1,1,7)]
   211      13.395813      13.395813      13.395813    1[6-(1,1,7)]
   212      12.214806      12.214806      12.214806    1[6-(1,1,7)]
   213      12.235359      12.235359      12.235359    1[6-(1,1,7)]
   214      13.038507      13.038507      13.038507    1[6-(1,1,7)]
   215      11.533395      11.533395      11.533395    1[6-(1,1,7)]
   216      12.088326      12.088326      12.088326    1[6-(1,1,7)]
   217      13.017954      13.017954      13.017954    1[7-(1,6,6)]
   218      11.705724      11.705724      11.705724    1[7-(1,6,6)]
   219      12.349191      12.349191      12.349191    1[7-(1,6,6)]
   220      12.763413      12.763413      12.763413    1[7-(1,6,6)]
   221      10.591119      10.591119      10.591119    1[6-(1,1,7)]
   222      11.941293      11.941293      11.941293    1[6-(1,1,7)]
   223      11.640903      11.640903      11.640903    1[6-(1,1,7)]
   224      12.643257      12.643257      12.643257    1[6-(1,1,7)]
   225      12.872502      12.872502      12.872502    1[6-(1,1,7)]
   226      11.389524      11.389524      11.389524    1[6-(1,1,7)]
   227      10.319187      10.319187      10.319187    1[6-(1,1,7)]
   228      11.500194      11.500194      11.500194    1[6-(1,1,7)]
   229      11.479641      11.479641      11.479641    1[6-(1,1,7)]
   230      10.676493      10.676493      10.676493    1[6-(1,1,7)]
   231      12.181605      12.181605      12.181605    1[6-(1,1,7)]
   232      11.626674      11.626674      11.626674    1[6-(1,1,7)]
   233      10.809297      10.809297      10.809297    6[6-(6,6),8-(30),8-(30)]
   234      11.685171      11.685171      11.685171    6[6-(6,6),6-(6,6),6-(8,8)]
   235      11.555529      11.555529      11.555529    6[6-(1,6),6-(6,6),6-(6,6)]
   236      10.584795      10.584795      10.584795    6[1-(0),6-(1,6),6-(6,6)]
   237       10.46622       10.46622       10.46622    6[1-(0),6-(1,6),6-(1,6)]
   238      11.285178      11.285178      11.285178    6[1-(0),6-(1,6),6-(1,6)]
   239      12.246426      12.246426      12.246426    6[1-(0),6-(1,6),6-(6,6)]
   240      12.421917      12.421917      12.421917    6[6-(1,6),6-(6,6),6-(6,6)]
   241      13.346802      13.346802      13.346802    6[6-(6,6),6-(6,6),6-(8,8)]
   242      13.457472      13.457472      13.457472    6[6-(1,6),6-(6,6),6-(6,6)]
   243      14.352318      14.352318      14.352318    6[1-(0),6-(1,6),6-(6,6)]
   244      14.439273      14.439273      14.439273    6[1-(0),6-(1,6),6-(1,6)]
   245      13.656678      13.656678      13.656678    6[1-(0),6-(1,6),6-(1,6)]
   246      12.749184      12.749184      12.749184    6[1-(0),6-(1,6),6-(6,6)]
   247      12.624285      12.624285      12.624285    6[6-(1,6),6-(6,6),6-(6,6)]
   248      14.219514      14.219514      14.219514    6[6-(6,6),8-(30),8-(30)]
   249      14.391843      14.391843      14.391843    6[6-(6,6),8-(30),8-(30)]
   250      13.530198      13.530198      13.530198    6[6-(6,6),6-(6,6),6-(8,8)]
   251      14.089872      14.089872      14.089872    6[6-(1,6),6-(6,6),6-(6,6)]
   252      15.506448      15.506448      15.506448    6[1-(0),6-(1,6),6-(6,6)]
   253       0.192882       0.192882       0.192882    6[1-(0),6-(1,6),6-(1,6)]
   254       15.19341       15.19341       15.19341    6[1-(0),6-(1,6),6-(1,6)]
   255      13.846398      13.846398      13.846398    6[1-(0),6-(1,6),6-(6,6)]
   256      13.245618      13.245618      13.245618    6[6-(1,6),6-(6,6),6-(6,6)]
   257      11.874891      11.874891      11.874891    6[6-(6,6),6-(6,6),6-(8,8)]
   258      11.283597      11.283597      11.283597    6[6-(1,6),6-(6,6),6-(6,6)]
   259       9.889155       9.889155       9.889155    6[1-(0),6-(1,6),6-(6,6)]
   260       9.354777       9.354777       9.354777    6[1-(0),6-(1,6),6-(1,6)]
   261       10.21326       10.21326       10.21326    6[1-(0),6-(1,6),6-(1,6)]
   262      11.553948      11.553948      11.553948    6[1-(0),6-(1,6),6-(6,6)]
   263      12.143661      12.143661      12.143661    6[6-(1,6),6-(6,6),6-(6,6)]
   264      10.999017      10.999017      10.999017    6[6-(6,6),8-(30),8-(30)]
   265       8.165865       8.165865       8.165865    6[6-(6,6),8-(30),8-(30)]
   266       8.036223       8.036223       8.036223    6[6-(6,6),6-(6,6),6-(8,8)]
   267       8.452026       8.452026       8.452026    6[6-(1,6),6-(6,6),6-(6,6)]
   268       7.490778       7.490778       7.490778    6[6-(1,6),6-(6,6),6-(6,6)]
   269       7.037031       7.037031       7.037031    6[1-(0),6-(1,6),6-(6,6)]
   270       6.507396       6.507396       6.507396    6[1-(0),6-(1,6),6-(1,6)]
   271       6.385659       6.385659       6.385659    6[1-(0),6-(1,6),6-(1,6)]
   272       9.019605       9.019605       9.019605    6[1-(0),6-(1,6),6-(6,6)]
   273      11.971332      11.971332      11.971332    6[1-(0),6-(1,6),7-(6,30)]
   274      12.640095      12.640095      12.640095    6[1-(0),6-(1,7),6-(6,6)]
   275      12.953133      12.953133      12.953133    6[6-(1,6),6-(1,6),6-(6,6)]
   276      12.621123      12.621123      12.621123    6[1-(0),6-(1,7),6-(6,6)]
   277      11.957103      11.957103      11.957103    6[1-(0),6-(1,6),7-(6,30)]
   278      14.464569      14.464569      14.464569    6[1-(0),6-(1,6),7-(6,30)]
   279      13.949163      13.949163      13.949163    6[1-(0),6-(1,7),6-(6,6)]
   280      13.576047      13.576047      13.576047    6[6-(1,6),6-(1,6),6-(6,6)]
   281      13.784739      13.784739      13.784739    6[1-(0),6-(1,7),6-(6,6)]
   282      14.327022      14.327022      14.327022    6[1-(0),6-(1,6),7-(6,30)]
   283       7.988793       7.988793       7.988793    6[6-(6,6),8-(30),8-(30)]
   284        7.95243        7.95243        7.95243    6[6-(6,6),6-(6,6),6-(8,8)]
   285       7.199874       7.199874       7.199874    6[6-(1,6),6-(6,6),6-(6,6)]
   286       6.559569       6.559569       6.559569    6[1-(0),6-(1,6),6-(6,6)]
   287       5.827566       5.827566       5.827566    6[1-(0),6-(1,6),6-(1,6)]
   288       5.743773       5.743773       5.743773    6[1-(0),6-(1,6),6-(1,6)]
   289       6.363525       6.363525       6.363525    6[1-(0),6-(1,6),6-(6,6)]
   290       8.643327       8.643327       8.643327    6[6-(1,6),6-(6,6),6-(6,6)]
   291      12.211644      12.211644      12.211644    6[1-(0),7-(6,6),8-(30)]
   292       9.800619       9.800619       9.800619    6[1-(0),1-(0),1-(0),7-(6,6)]
   293        10.5927        10.5927        10.5927    6[1-(0),1-(0),1-(0),7-(6,6)]
   294      12.905703      12.905703      12.905703    6[6-(6,6),8-(30),8-(30)]
   295      12.029829      12.029829      12.029829    6[6-(6,6),6-(6,6),6-(8,8)]
   296      12.159471      12.159471      12.159471    6[6-(1,6),6-(6,6),6-(6,6)]
   297      13.130205      13.130205      13.130205    6[1-(0),6-(1,6),6-(6,6)]
   298       13.24878       13.24878       13.24878    6[1-(0),6-(1,6),6-(1,6)]
   299      12.429822      12.429822      12.429822    6[1-(0),6-(1,6),6-(1,6)]
   300      11.468574      11.468574      11.468574    6[1-(0),6-(1,6),6-(6,6)]
   301      11.293083      11.293083      11.293083    6[6-(1,6),6-(6,6),6-(6,6)]
   302      10.368198      10.368198      10.368198    6[6-(6,6),6-(6,6),6-(8,8)]
   303      10.257528      10.257528      10.257528    6[6-(1,6),6-(6,6),6-(6,6)]
   304       9.362682       9.362682       9.362682    6[1-(0),6-(1,6),6-(6,6)]
   305       9.275727       9.275727       9.275727    6[1-(0),6-(1,6),6-(1,6)]
   306      10.058322      10.058322      10.058322    6[1-(0),6-(1,6),6-(1,6)]
   307      10.965816      10.965816      10.965816    6[1-(0),6-(1,6),6-(6,6)]
   308      11.090715      11.090715      11.090715    6[6-(1,6),6-(6,6),6-(6,6)]
   309       9.495486       9.495486       9.495486    6[6-(6,6),8-(30),8-(30)]
   310       9.323157       9.323157       9.323157    6[6-(6,6),8-(30),8-(30)]
   311      10.184802      10.184802      10.184802    6[6-(6,6),6-(6,6),6-(8,8)]
   312       9.625128       9.625128       9.625128    6[6-(1,6),6-(6,6),6-(6,6)]
   313       8.208552       8.208552       8.208552    6[1-(0),6-(1,6),6-(6,6)]
   314       7.712118       7.712118       7.712118    6[1-(0),6-(1,6),6-(1,6)]
   315        8.52159        8.52159        8.52159    6[1-(0),6-(1,6),6-(1,6)]
   316       9.868602       9.868602       9.868602    6[1-(0),6-(1,6),6-(6,6)]
   317      10.469382      10.469382      10.469382    6[6-(1,6),6-(6,6),6-(6,6)]
   318      11.840109      11.840109      11.840109    6[6-(6,6),6-(6,6),6-(8,8)]
   319      12.431403      12.431403      12.431403    6[6-(1,6),6-(6,6),6-(6,6)]
   320      13.825845      13.825845      13.825845    6[1-(0),6-(1,6),6-(6,6)]
   321      14.360223      14.360223      14.360223    6[1-(0),6-(1,6),6-(1,6)]
   322       13.50174       13.50174       13.50174    6[1-(0),6-(1,6),6-(1,6)]
   323      12.161052      12.161052      12.161052    6[1-(0),6-(1,6),6-(6,6)]
   324      11.571339      11.571339      11.571339    6[6-(1,6),6-(6,6),6-(6,6)]
   325      12.715983      12.715983      12.715983    6[6-(6,6),8-(30),8-(30)]
   326      15.549135      15.549135      15.549135    6[6-(6,6),8-(30),8-(30)]
   327      15.678777      15.678777      15.678777    6[6-(6,6),6-(6,6),6-(8,8)]
   328      15.262974      15.262974      15.262974    6[6-(1,6),6-(6,6),6-(6,6)]
   329       0.414222       0.414222       0.414222    6[6-(1,6),6-(6,6),6-(6,6)]
   330       0.867969       0.867969       0.867969    6[1-(0),6-(1,6),6-(6,6)]
   331       1.397604       1.397604       1.397604    6[1-(0),6-(1,6),6-(1,6)]
   332       1.519341       1.519341       1.519341    6[1-(0),6-(1,6),6-(1,6)]
   333      14.695395      14.695395      14.695395    6[1-(0),6-(1,6),6-(6,6)]
   334      11.743668      11.743668      11.743668    6[1-(0),6-(1,6),7-(6,30)]
   335      11.074905      11.074905      11.074905    6[1-(0),6-(1,7),6-(6,6)]
   336      10.761867      10.761867      10.761867    6[6-(1,6),6-(1,6),6-(6,6)]
   337      11.093877      11.093877      11.093877    6[1-(0),6-(1,7),6-(6,6)]
   338      11.757897      11.757897      11.757897    6[1-(0),6-(1,6),7-(6,30)]
   339       9.250431       9.250431       9.250431    6[1-(0),6-(1,6),7-(6,30)]
   340       9.765837       9.765837       9.765837    6[1-(0),6-(1,7),6-(6,6)]
   341      10.138953      10.138953      10.138953    6[6-(1,6),6-(1,6),6-(6,6)]
   342       9.930261       9.930261       9.930261    6[1-(0),6-(1,7),6-(6,6)]
   343       9.387978       9.387978       9.387978    6[1-(0),6-(1,6),7-(6,30)]
   344      15.726207      15.726207      15.726207    6[6-(6,6),8-(30),8-(30)]
   345       15.76257       15.76257       15.76257    6[6-(6,6),6-(6,6),6-(8,8)]
   346       0.705126       0.705126       0.705126    6[6-(1,6),6-(6,6),6-(6,6)]
   347       1.345431       1.345431       1.345431    6[1-(0),6-(1,6),6-(6,6)]
   348       2.077434       2.077434       2.077434    6[1-(0),6-(1,6),6-(1,6)]
   349       2.161227       2.161227       2.161227    6[1-(0),6-(1,6),6-(1,6)]
   350       1.541475       1.541475       1.541475    6[1-(0),6-(1,6),6-(6,6)]
   351      15.071673      15.071673      15.071673    6[6-(1,6),6-(6,6),6-(6,6)]
   352      11.503356      11.503356      11.503356    6[1-(0),7-(6,6),8-(30)]
   353      13.914381      13.914381      13.914381    6[1-(0),1-(0),1-(0),7-(6,6)]
   354        13.1223        13.1223        13.1223    6[1-(0),1-(0),1-(0),7-(6,6)]
   355       5.000703       5.000703       5.000703    6[6-(6,6),8-(30),8-(30)]
   356       4.124829       4.124829       4.124829    6[6-(6,6),6-(6,6),6-(8,8)]
   357       4.254471       4.254471       4.254471    6[6-(1,6),6-(6,6),6-(6,6)]
   358       5.225205       5.225205       5.225205    6[1-(0),6-(1,6),6-(6,6)]
   359        5.34378        5.34378        5.34378    6[1-(0),6-(1,6),6-(1,6)]
   360       4.524822       4.524822       4.524822    6[1-(0),6-(1,6),6-(1,6)]
   361       3.563574       3.563574       3.563574    6[1-(0),6-(1,6),6-(6,6)]
   362       3.388083       3.388083       3.388083    6[6-(1,6),6-(6,6),6-(6,6)]
   363       2.463198       2.463198       2.463198    6[6-(6,6),6-(6,6),6-(8,8)]
   364       2.352528       2.352528       2.352528    6[6-(1,6),6-(6,6),6-(6,6)]
   365       1.457682       1.457682       1.457682    6[1-(0),6-(1,6),6-(6,6)]
   366       1.370727       1.370727       1.370727    6[1-(0),6-(1,6),6-(1,6)]
   367       2.153322       2.153322       2.153322    6[1-(0),6-(1,6),6-(1,6)]
   368       3.060816       3.060816       3.060816    6[1-(0),6-(1,6),6-(6,6)]
   369       3.185715       3.185715       3.185715    6[6-(1,6),6-(6,6),6-(6,6)]
   370       1.590486       1.590486       1.590486    6[6-(6,6),8-(30),8-(30)]
   371       1.418157       1.418157       1.418157    6[6-(6,6),8-(30),8-(30)]
   372       2.279802       2.279802       2.279802    6[6-(6,6),6-(6,6),6-(8,8)]
   373       1.720128       1.720128       1.720128    6[6-(1,6),6-(6,6),6-(6,6)]
   374       0.303552       0.303552       0.303552    6[1-(0),6-(1,6),6-(6,6)]
   375      15.617118      15.617118      15.617118    6[1-(0),6-(1,6),6-(1,6)]
   376        0.61659        0.61659        0.61659    6[1-(0),6-(1,6),6-(1,6)]
   377       1.963602       1.963602       1.963602    6[1-(0),6-(1,6),6-(6,6)]
   378       2.564382       2.564382       2.564382    6[6-(1,6),6-(6,6),6-(6,6)]
   379       3.935109       3.935109       3.935109    6[6-(6,6),6-(6,6),6-(8,8)]
   380       4.526403       4.526403       4.526403    6[6-(1,6),6-(6,6),6-(6,6)]
   381       5.920845       5.920845       5.920845    6[1-(0),6-(1,6),6-(6,6)]
   382       6.455223       6.455223       6.455223    6[1-(0),6-(1,6),6-(1,6)]
   383        5.59674        5.59674        5.59674    6[1-(0),6-(1,6),6-(1,6)]
   384       4.256052       4.256052       4.256052    6[1-(0),6-(1,6),6-(6,6)]
   385       3.666339       3.666339       3.666339    6[6-(1,6),6-(6,6),6-(6,6)]
   386       4.810983       4.810983       4.810983    6[6-(6,6),8-(30),8-(30)]
   387       7.644135       7.644135       7.644135    6[6-(6,6),8-(30),8-(30)]
   388       7.773777       7.773777       7.773777    6[6-(6,6),6-(6,6),6-(8,8)]
   389       7.357974       7.357974       7.357974    6[6-(1,6),6-(6,6),6-(6,6)]
   390       8.319222       8.319222       8.319222    6[6-(1,6),6-(6,6),6-(6,6)]
   391       8.772969       8.772969       8.772969    6[1-(0),6-(1,6),6-(6,6)]
   392       9.302604       9.302604       9.302604    6[1-(0),6-(1,6),6-(1,6)]
   393       9.424341       9.424341       9.424341    6[1-(0),6-(1,6),6-(1,6)]
   394       6.790395       6.790395       6.790395    6[1-(0),6-(1,6),6-(6,6)]
   395       3.838668       3.838668       3.838668    6[1-(0),6-(1,6),7-(6,30)]
   396       3.169905       3.169905       3.169905    6[1-(0),6-(1,7),6-(6,6)]
   397       2.856867       2.856867       2.856867    6[6-(1,6),6-(1,6),6-(6,6)]
   398       3.188877       3.188877       3.188877    6[1-(0),6-(1,7),6-(6,6)]
   399       3.852897       3.852897       3.852897    6[1-(0),6-(1,6),7-(6,30)]
   400       1.345431       1.345431       1.345431    6[1-(0),6-(1,6),7-(6,30)]
   401       1.860837       1.860837       1.860837    6[1-(0),6-(1,7),6-(6,6)]
   402       2.233953       2.233953       2.233953    6[6-(1,6),6-(1,6),6-(6,6)]
   403       2.025261       2.025261       2.025261    6[1-(0),6-(1,7),6-(6,6)]
   404       1.482978       1.482978       1.482978    6[1-(0),6-(1,6),7-(6,30)]
   405       7.821207       7.821207       7.821207    6[6-(6,6),8-(30),8-(30)]
   406        7.85757        7.85757        7.85757    6[6-(6,6),6-(6,6),6-(8,8)]
   407       8.610126       8.610126       8.610126    6[6-(1,6),6-(6,6),6-(6,6)]
   408       9.250431       9.250431       9.250431    6[1-(0),6-(1,6),6-(6,6)]
   409       9.982434       9.982434       9.982434    6[1-(0),6-(1,6),6-(1,6)]
   410      10.066227      10.066227      10.066227    6[1-(0),6-(1,6),6-(1,6)]
   411       9.446475       9.446475       9.446475    6[1-(0),6-(1,6),6-(6,6)]
   412       7.166673       7.166673       7.166673    6[6-(1,6),6-(6,6),6-(6,6)]
   413       3.598356       3.598356       3.598356    6[1-(0),7-(6,6),8-(30)]
   414       6.009381       6.009381       6.009381    6[1-(0),1-(0),1-(0),7-(6,6)]
   415         5.2173         5.2173         5.2173    6[1-(0),1-(0),1-(0),7-(6,6)]
   416       2.904297       2.904297       2.904297    6[6-(6,6),8-(30),8-(30)]
   417       3.780171       3.780171       3.780171    6[6-(6,6),6-(6,6),6-(8,8)]
   418       3.650529       3.650529       3.650529    6[6-(1,6),6-(6,6),6-(6,6)]
   419       2.679795       2.679795       2.679795    6[1-(0),6-(1,6),6-(6,6)]
   420        2.56122        2.56122        2.56122    6[1-(0),6-(1,6),6-(1,6)]
   421       3.380178       3.380178       3.380178    6[1-(0),6-(1,6),6-(1,6)]
   422       4.341426       4.341426       4.341426    6[1-(0),6-(1,6),6-(6,6)]
   423       4.516917       4.516917       4.516917    6[6-(1,6),6-(6,6),6-(6,6)]
   424       5.441802       5.441802       5.441802    6[6-(6,6),6-(6,6),6-(8,8)]
   425       5.552472       5.552472       5.552472    6[6-(1,6),6-(6,6),6-(6,6)]
   426       6.447318       6.447318       6.447318    6[1-(0),6-(1,6),6-(6,6)]
   427       6.534273       6.534273       6.534273    6[1-(0),6-(1,6),6-(1,6)]
   428       5.751678       5.751678       5.751678    6[1-(0),6-(1,6),6-(1,6)]
   429       4.844184       4.844184       4.844184    6[1-(0),6-(1,6),6-(6,6)]
   430       4.719285       4.719285       4.719285    6[6-(1,6),6-(6,6),6-(6,6)]
   431       6.314514       6.314514       6.314514    6[6-(6,6),8-(30),8-(30)]
   432       6.486843       6.486843       6.486843    6[6-(6,6),8-(30),8-(30)]
   433       5.625198       5.625198       5.625198    6[6-(6,6),6-(6,6),6-(8,8)]
   434       6.184872       6.184872       6.184872    6[6-(1,6),6-(6,6),6-(6,6)]
   435       7.601448       7.601448       7.601448    6[1-(0),6-(1,6),6-(6,6)]
   436       8.097882       8.097882       8.097882    6[1-(0),6-(1,6),6-(1,6)]
   437        7.28841        7.28841        7.28841    6[1-(0),6-(1,6),6-(1,6)]
   438       5.941398       5.941398       5.941398    6[1-(0),6-(1,6),6-(6,6)]
   439       5.340618       5.340618       5.340618    6[6-(1,6),6-(6,6),6-(6,6)]
   440       3.969891       3.969891       3.969891    6[6-(6,6),6-(6,6),6-(8,8)]
   441       3.378597       3.378597       3.378597    6[6-(1,6),6-(6,6),6-(6,6)]
   442       1.984155       1.984155       1.984155    6[1-(0),6-(1,6),6-(6,6)]
   443       1.449777       1.449777       1.449777    6[1-(0),6-(1,6),6-(1,6)]
   444        2.30826        2.30826        2.30826    6[1-(0),6-(1,6),6-(1,6)]
   445       3.648948       3.648948       3.648948    6[1-(0),6-(1,6),6-(6,6)]
   446       4.238661       4.238661       4.238661    6[6-(1,6),6-(6,6),6-(6,6)]
   447       3.094017       3.094017       3.094017    6[6-(6,6),8-(30),8-(30)]
   448       0.260865       0.260865       0.260865    6[6-(6,6),8-(30),8-(30)]
   449       0.131223       0.131223       0.131223    6[6-(6,6),6-(6,6),6-(8,8)]
   450       0.547026       0.547026       0.547026    6[6-(1,6),6-(6,6),6-(6,6)]
   451      15.395778      15.395778      15.395778    6[6-(1,6),6-(6,6),6-(6,6)]
   452      14.942031      14.942031      14.942031    6[1-(0),6-(1,6),6-(6,6)]
   453      14.412396      14.412396      14.412396    6[1-(0),6-(1,6),6-(1,6)]
   454      14.290659      14.290659      14.290659    6[1-(0),6-(1,6),6-(1,6)]
   455       1.114605       1.114605       1.114605    6[1-(0),6-(1,6),6-(6,6)]
   456       4.066332       4.066332       4.066332    6[1-(0),6-(1,6),7-(6,30)]
   457       4.735095       4.735095       4.735095    6[1-(0),6-(1,7),6-(6,6)]
   458       5.048133       5.048133       5.048133    6[6-(1,6),6-(1,6),6-(6,6)]
   459       4.716123       4.716123       4.716123    6[1-(0),6-(1,7),6-(6,6)]
   460       4.052103       4.052103       4.052103    6[1-(0),6-(1,6),7-(6,30)]
   461       6.559569       6.559569       6.559569    6[1-(0),6-(1,6),7-(6,30)]
   462       6.044163       6.044163       6.044163    6[1-(0),6-(1,7),6-(6,6)]
   463       5.671047       5.671047       5.671047    6[6-(1,6),6-(1,6),6-(6,6)]
   464       5.879739       5.879739       5.879739    6[1-(0),6-(1,7),6-(6,6)]
   465       6.422022       6.422022       6.422022    6[1-(0),6-(1,6),7-(6,30)]
   466       0.083793       0.083793       0.083793    6[6-(6,6),8-(30),8-(30)]
   467        0.04743        0.04743        0.04743    6[6-(6,6),6-(6,6),6-(8,8)]
   468      15.104874      15.104874      15.104874    6[6-(1,6),6-(6,6),6-(6,6)]
   469      14.464569      14.464569      14.464569    6[1-(0),6-(1,6),6-(6,6)]
   470      13.732566      13.732566      13.732566    6[1-(0),6-(1,6),6-(1,6)]
   471      13.648773      13.648773      13.648773    6[1-(0),6-(1,6),6-(1,6)]
   472      14.268525      14.268525      14.268525    6[1-(0),6-(1,6),6-(6,6)]
   473       0.738327       0.738327       0.738327    6[6-(1,6),6-(6,6),6-(6,6)]
   474       4.306644       4.306644       4.306644    6[1-(0),7-(6,6),8-(30)]
   475       1.895619       1.895619       1.895619    6[1-(0),1-(0),1-(0),7-(6,6)]
   476         2.6877         2.6877         2.6877    6[1-(0),1-(0),1-(0),7-(6,6)]
   477       3.637881       3.637881       3.637881    6[1-(0),1-(0),1-(0),7-(1,1,6)]
   478       4.374627       4.374627       4.374627    6[1-(0),1-(0),1-(0),7-(1,1,6)]
   479       3.369111       3.369111       3.369111    6[1-(0),1-(0),1-(0),7-(1,1,6)]
   480       3.690054       3.690054       3.690054    6[1-(0),1-(0),1-(0),7-(1,1,6)]
   481       4.267119       4.267119       4.267119    6[1-(0),1-(0),1-(0),7-(1,1,6)]
   482       3.530373       3.530373       3.530373    6[1-(0),1-(0),1-(0),7-(1,1,6)]
   483       4.535889       4.535889       4.535889    6[1-(0),1-(0),1-(0),7-(1,1,6)]
   484       4.214946       4.214946       4.214946    6[1-(0),1-(0),1-(0),7-(1,1,6)]
   485      12.172119      12.172119      12.172119    6[1-(0),1-(0),1-(0),7-(1,1,6)]
   486      11.435373      11.435373      11.435373    6[1-(0),1-(0),1-(0),7-(1,1,6)]
   487      12.440889      12.440889      12.440889    6[1-(0),1-(0),1-(0),7-(1,1,6)]
   488      12.119946      12.119946      12.119946    6[1-(0),1-(0),1-(0),7-(1,1,6)]
   489      11.542881      11.542881      11.542881    6[1-(0),1-(0),1-(0),7-(1,1,6)]
   490      12.279627      12.279627      12.279627    6[1-(0),1-(0),1-(0),7-(1,1,6)]
   491      11.274111      11.274111      11.274111    6[1-(0),1-(0),1-(0),7-(1,1,6)]
   492      11.595054      11.595054      11.595054    6[1-(0),1-(0),1-(0),7-(1,1,6)]
   493      11.582406      11.582406      11.582406    7[6-(1,6),6-(1,6),30-(8,8,8,8,8)]
   494      14.573658      14.573658      14.573658    7[6-(1,6),6-(1,6),30-(8,8,8,8,8)]
   495      10.900995      10.900995      10.900995    7[6-(1,1,1),6-(1,1,1),6-(1,8)]
   496      12.132594      12.132594      12.132594    7[6-(1,6),6-(1,6),30-(8,8,8,8,8)]
   497       9.141342       9.141342       9.141342    7[6-(1,6),6-(1,6),30-(8,8,8,8,8)]
   498      12.814005      12.814005      12.814005    7[6-(1,1,1),6-(1,1,1),6-(1,8)]
   499       4.227594       4.227594       4.227594    7[6-(1,6),6-(1,6),30-(8,8,8,8,8)]
   500       1.236342       1.236342       1.236342    7[6-(1,6),6-(1,6),30-(8,8,8,8,8)]
   501       4.909005       4.909005       4.909005    7[6-(1,1,1),6-(1,1,1),6-(1,8)]
   502       3.677406       3.677406       3.677406    7[6-(1,6),6-(1,6),30-(8,8,8,8,8)]
   503       6.668658       6.668658       6.668658    7[6-(1,6),6-(1,6),30-(8,8,8,8,8)]
   504       2.995995       2.995995       2.995995    7[6-(1,1,1),6-(1,1,1),6-(1,8)]
   505       4.270281       4.270281       4.270281    7[1-(0),1-(0),6-(1,1,1),6-(1,1,1)]
   506       4.124829       4.124829       4.124829    7[1-(0),1-(0),6-(1,1,1),6-(1,1,1)]
   507       3.634719       3.634719       3.634719    7[1-(0),1-(0),6-(1,1,1),6-(1,1,1)]
   508       3.780171       3.780171       3.780171    7[1-(0),1-(0),6-(1,1,1),6-(1,1,1)]
   509      11.539719      11.539719      11.539719    7[1-(0),1-(0),6-(1,1,1),6-(1,1,1)]
   510      11.685171      11.685171      11.685171    7[1-(0),1-(0),6-(1,1,1),6-(1,1,1)]
   511      12.175281      12.175281      12.175281    7[1-(0),1-(0),6-(1,1,1),6-(1,1,1)]
   512      12.029829      12.029829      12.029829    7[1-(0),1-(0),6-(1,1,1),6-(1,1,1)]
   513       9.803781       9.803781       9.803781    8[6-(6,8),30-(7,8,8,8,8)]
   514      11.199804      11.199804      11.199804    8[6-(6,8),30-(7,8,8,8,8)]
   515      13.742052      13.742052      13.742052    8[6-(6,8),30-(8,8,8,8,8)]
   516      15.308823      15.308823      15.308823    8[6-(6,8),30-(7,8,8,8,8)]
   517      14.415558      14.415558      14.415558    8[6-(6,8),30-(8,8,8,8,8)]
   518      14.979975      14.979975      14.979975    8[6-(6,8),30-(7,8,8,8,8)]
   519      10.382427      10.382427      10.382427    8[6-(6,8),30-(7,8,8,8,8)]
   520      10.965816      10.965816      10.965816    8[6-(6,8),30-(7,8,8,8,8)]
   521       9.258336       9.258336       9.258336    8[6-(6,8),30-(7,8,8,8,8)]
   522       7.093947       7.093947       7.093947    8[6-(6,8),30-(8,8,8,8,8)]
   523       9.052806       9.052806       9.052806    8[6-(6,8),30-(7,8,8,8,8)]
   524       6.923199       6.923199       6.923199    8[6-(6,8),30-(8,8,8,8,8)]
   525       8.501669       8.501669       8.501669    8[30-(7,8,8,8,8),30-(7,8,8,8,8),30-(8,8,8,8,8)]
   526      12.519939      12.519939      12.519939    8[6-(1,7),30-(8,8,8,8,8)]
   527      13.911219      13.911219      13.911219    8[6-(6,8),30-(7,8,8,8,8)]
   528      12.515196      12.515196      12.515196    8[6-(6,8),30-(7,8,8,8,8)]
   529       9.972948       9.972948       9.972948    8[6-(6,8),30-(8,8,8,8,8)]
   530       8.406177       8.406177       8.406177    8[6-(6,8),30-(7,8,8,8,8)]
   531       9.299442       9.299442       9.299442    8[6-(6,8),30-(8,8,8,8,8)]
   532       8.735025       8.735025       8.735025    8[6-(6,8),30-(7,8,8,8,8)]
   533      13.332573      13.332573      13.332573    8[6-(6,8),30-(7,8,8,8,8)]
   534      12.749184      12.749184      12.749184    8[6-(6,8),30-(7,8,8,8,8)]
   535      14.456664      14.456664      14.456664    8[6-(6,8),30-(7,8,8,8,8)]
   536       0.811053       0.811053       0.811053    8[6-(6,8),30-(8,8,8,8,8)]
   537      14.662194      14.662194      14.662194    8[6-(6,8),30-(7,8,8,8,8)]
   538       0.981801       0.981801       0.981801    8[6-(6,8),30-(8,8,8,8,8)]
   539      15.213331      15.213331      15.213331    8[30-(7,8,8,8,8),30-(7,8,8,8,8),30-(8,8,8,8,8)]
   540      11.195061      11.195061      11.195061    8[6-(1,7),30-(8,8,8,8,8)]
   541       6.006219       6.006219       6.006219    8[6-(6,8),30-(7,8,8,8,8)]
   542       4.610196       4.610196       4.610196    8[6-(6,8),30-(7,8,8,8,8)]
   543       2.067948       2.067948       2.067948    8[6-(6,8),30-(8,8,8,8,8)]
   544       0.501177       0.501177       0.501177    8[6-(6,8),30-(7,8,8,8,8)]
   545       1.394442       1.394442       1.394442    8[6-(6,8),30-(8,8,8,8,8)]
   546       0.830025       0.830025       0.830025    8[6-(6,8),30-(7,8,8,8,8)]
   547       5.427573       5.427573       5.427573    8[6-(6,8),30-(7,8,8,8,8)]
   548       4.844184       4.844184       4.844184    8[6-(6,8),30-(7,8,8,8,8)]
   549       6.551664       6.551664       6.551664    8[6-(6,8),30-(7,8,8,8,8)]
   550       8.716053       8.716053       8.716053    8[6-(6,8),30-(8,8,8,8,8)]
   551       6.757194       6.757194       6.757194    8[6-(6,8),30-(7,8,8,8,8)]
   552       8.886801       8.886801       8.886801    8[6-(6,8),30-(8,8,8,8,8)]
   553       7.308331       7.308331       7.308331    8[30-(7,8,8,8,8),30-(7,8,8,8,8),30-(8,8,8,8,8)]
   554       3.290061       3.290061       3.290061    8[6-(1,7),30-(8,8,8,8,8)]
   555       1.898781       1.898781       1.898781    8[6-(6,8),30-(7,8,8,8,8)]
   556       3.294804       3.294804       3.294804    8[6-(6,8),30-(7,8,8,8,8)]
   557       5.837052       5.837052       5.837052    8[6-(6,8),30-(8,8,8,8,8)]
   558       7.403823       7.403823       7.403823    8[6-(6,8),30-(7,8,8,8,8)]
   559       6.510558       6.510558       6.510558    8[6-(6,8),30-(8,8,8,8,8)]
   560       7.074975       7.074975       7.074975    8[6-(6,8),30-(7,8,8,8,8)]
   561       2.477427       2.477427       2.477427    8[6-(6,8),30-(7,8,8,8,8)]
   562       3.060816       3.060816       3.060816    8[6-(6,8),30-(7,8,8,8,8)]
   563       1.353336       1.353336       1.353336    8[6-(6,8),30-(7,8,8,8,8)]
   564      14.998947      14.998947      14.998947    8[6-(6,8),30-(8,8,8,8,8)]
   565       1.147806       1.147806       1.147806    8[6-(6,8),30-(7,8,8,8,8)]
   566      14.828199      14.828199      14.828199    8[6-(6,8),30-(8,8,8,8,8)]
   567       0.596669       0.596669       0.596669    8[30-(7,8,8,8,8),30-(7,8,8,8,8),30-(8,8,8,8,8)]
   568       4.614939       4.614939       4.614939    8[6-(1,7),30-(8,8,8,8,8)]
