# Supplementary material for: A collection of forcefield precursors for metal–organic frameworks
Source: RSC Adv. 2019 Nov 13;9(63):36492–507. doi: 10.1039/c9ra07327b (PMC9075174; doi:10.1039/c9ra07327b)
Supplement: RA-009-C9RA07327B-s2947 [file RA-009-C9RA07327B-s2947.txt]

YARKAF_clean

13.860600    0.000000    0.000000
-3.470445    16.554340    0.000000
-2.162662    -7.671514    16.316029

     1      -0.811701      -0.811701      -0.811701    30[7-(6,6),7-(6,6),8-(6),8-(6)]
     2      10.537521      10.537521      10.537521    30[7-(6,6),7-(6,6),8-(6),8-(6)]
     3      -2.556872      -2.556872      -2.556872    30[7-(6,6),8-(6),8-(6)]
     4      -0.662574      -0.662574      -0.662574    30[7-(6,6),8-(6),8-(6)]
     5       9.039194       9.039194       9.039194    30[7-(6,6),7-(6,6),8-(6),8-(6)]
     6      -2.310028      -2.310028      -2.310028    30[7-(6,6),7-(6,6),8-(6),8-(6)]
     7      10.784365      10.784365      10.784365    30[7-(6,6),8-(6),8-(6)]
     8       8.890067       8.890067       8.890067    30[7-(6,6),8-(6),8-(6)]
     9       8.188128       8.188128       8.188128    1[6-(6,6)]
    10       6.330939       6.330939       6.330939    1[6-(6,6)]
    11       8.348621       8.348621       8.348621    1[6-(6,6)]
    12        3.40171        3.40171        3.40171    1[6-(6,6)]
    13       6.289108       6.289108       6.289108    1[6-(6,6)]
    14       4.700444       4.700444       4.700444    1[6-(6,6)]
    15        6.18412        6.18412        6.18412    1[6-(6,6)]
    16       3.431022       3.431022       3.431022    1[6-(6,6)]
    17       5.085765       5.085765       5.085765    1[6-(6,6)]
    18       1.366806       1.366806       1.366806    1[6-(6,6)]
    19       3.597367       3.597367       3.597367    1[6-(6,6)]
    20       1.782209       1.782209       1.782209    1[6-(6,6)]
    21        -0.0025        -0.0025        -0.0025    1[6-(6,7)]
    22       1.753745       1.753745       1.753745    1[6-(6,6)]
    23      -1.132723      -1.132723      -1.132723    1[6-(6,6)]
    24      -2.821994      -2.821994      -2.821994    1[6-(6,7)]
    25       1.210077       1.210077       1.210077    1[6-(6,7)]
    26       1.347042       1.347042       1.347042    1[6-(6,6)]
    27      11.342486      11.342486      11.342486    1[6-(6,6)]
    28       11.26334       11.26334       11.26334    1[6-(6,7)]
    29       0.727684       0.727684       0.727684    1[6-(1,6,6)]
    30      -0.773217      -0.773217      -0.773217    1[6-(1,6,6)]
    31       0.248029       0.248029       0.248029    1[6-(1,6,6)]
    32      -1.266944      -1.266944      -1.266944    1[6-(1,6,6)]
    33      -0.528087      -0.528087      -0.528087    1[6-(6,7)]
    34        0.40159        0.40159        0.40159    1[6-(6,6)]
    35       3.638776       3.638776       3.638776    1[6-(6,6)]
    36       2.813904       2.813904       2.813904    1[6-(6,7)]
    37       6.867712       6.867712       6.867712    1[6-(6,7)]
    38        6.00298        6.00298        6.00298    1[6-(6,6)]
    39       2.573262       2.573262       2.573262    1[6-(6,6)]
    40       8.941227       8.941227       8.941227    1[6-(6,7)]
    41       3.265183       3.265183       3.265183    1[6-(1,6,6)]
    42       0.913583       0.913583       0.913583    1[6-(1,6,6)]
    43        5.37343        5.37343        5.37343    1[6-(1,6,6)]
    44       3.021614       3.021614       3.021614    1[6-(1,6,6)]
    45       9.852548       9.852548       9.852548    1[6-(6,7)]
    46       8.110284       8.110284       8.110284    1[6-(6,6)]
    47      10.922105      10.922105      10.922105    1[6-(6,6)]
    48      12.510558      12.510558      12.510558    1[6-(6,7)]
    49       8.708819       8.708819       8.708819    1[6-(6,7)]
    50       8.390443       8.390443       8.390443    1[6-(6,6)]
    51      -1.601748      -1.601748      -1.601748    1[6-(6,6)]
    52      -1.360256      -1.360256      -1.360256    1[6-(6,7)]
    53       9.092904       9.092904       9.092904    1[6-(1,6,6)]
    54       10.61679       10.61679       10.61679    1[6-(1,6,6)]
    55       9.399826       9.399826       9.399826    1[6-(1,6,6)]
    56      10.937621      10.937621      10.937621    1[6-(1,6,6)]
    57       0.039365       0.039365       0.039365    1[6-(6,6)]
    58       1.896554       1.896554       1.896554    1[6-(6,6)]
    59      -0.121128      -0.121128      -0.121128    1[6-(6,6)]
    60       4.825783       4.825783       4.825783    1[6-(6,6)]
    61       1.938385       1.938385       1.938385    1[6-(6,6)]
    62       3.527049       3.527049       3.527049    1[6-(6,6)]
    63       2.043373       2.043373       2.043373    1[6-(6,6)]
    64       4.796471       4.796471       4.796471    1[6-(6,6)]
    65       3.141728       3.141728       3.141728    1[6-(6,6)]
    66       6.860687       6.860687       6.860687    1[6-(6,6)]
    67       4.630126       4.630126       4.630126    1[6-(6,6)]
    68       6.445284       6.445284       6.445284    1[6-(6,6)]
    69       8.229993       8.229993       8.229993    1[6-(6,7)]
    70       6.473748       6.473748       6.473748    1[6-(6,6)]
    71       9.360216       9.360216       9.360216    1[6-(6,6)]
    72      11.049487      11.049487      11.049487    1[6-(6,7)]
    73       7.017416       7.017416       7.017416    1[6-(6,7)]
    74       6.880451       6.880451       6.880451    1[6-(6,6)]
    75      -3.114993      -3.114993      -3.114993    1[6-(6,6)]
    76      -3.035847      -3.035847      -3.035847    1[6-(6,7)]
    77       7.499809       7.499809       7.499809    1[6-(1,6,6)]
    78        9.00071        9.00071        9.00071    1[6-(1,6,6)]
    79       7.979464       7.979464       7.979464    1[6-(1,6,6)]
    80       9.494437       9.494437       9.494437    1[6-(1,6,6)]
    81        8.75558        8.75558        8.75558    1[6-(6,7)]
    82       7.825903       7.825903       7.825903    1[6-(6,6)]
    83       4.588717       4.588717       4.588717    1[6-(6,6)]
    84       7.576251       7.576251       7.576251    1[6-(6,7)]
    85       1.359781       1.359781       1.359781    1[6-(6,7)]
    86       2.224513       2.224513       2.224513    1[6-(6,6)]
    87       5.654231       5.654231       5.654231    1[6-(6,6)]
    88      -0.713734      -0.713734      -0.713734    1[6-(6,7)]
    89        4.96231        4.96231        4.96231    1[6-(1,6,6)]
    90        7.31391        7.31391        7.31391    1[6-(1,6,6)]
    91       2.854063       2.854063       2.854063    1[6-(1,6,6)]
    92       5.205879       5.205879       5.205879    1[6-(1,6,6)]
    93      -1.625055      -1.625055      -1.625055    1[6-(6,7)]
    94       0.117209       0.117209       0.117209    1[6-(6,6)]
    95      -2.694612      -2.694612      -2.694612    1[6-(6,6)]
    96      -4.283065      -4.283065      -4.283065    1[6-(6,7)]
    97      -0.481326      -0.481326      -0.481326    1[6-(6,7)]
    98       -0.16295       -0.16295       -0.16295    1[6-(6,6)]
    99       9.829241       9.829241       9.829241    1[6-(6,6)]
   100       9.587749       9.587749       9.587749    1[6-(6,7)]
   101      -0.865411      -0.865411      -0.865411    1[6-(1,6,6)]
   102      -2.389297      -2.389297      -2.389297    1[6-(1,6,6)]
   103      -1.172333      -1.172333      -1.172333    1[6-(1,6,6)]
   104      -2.710128      -2.710128      -2.710128    1[6-(1,6,6)]
   105       9.533349       9.533349       9.533349    6[6-(1,6),6-(6,6),6-(8,8)]
   106       9.472313       9.472313       9.472313    6[6-(1,6),6-(6,6),6-(8,8)]
   107       8.232721       8.232721       8.232721    6[1-(0),6-(6,6),6-(6,8)]
   108       7.092114       7.092114       7.092114    6[6-(1,6),6-(1,6),8-(6)]
   109       7.118118       7.118118       7.118118    6[1-(0),6-(1,6),6-(6,8)]
   110       8.328811       8.328811       8.328811    6[1-(0),6-(1,6),6-(6,6)]
   111      10.784882      10.784882      10.784882    6[6-(6,6),8-(0),8-(30)]
   112      10.690752      10.690752      10.690752    6[6-(6,6),8-(0),8-(30)]
   113       3.069594       3.069594       3.069594    6[6-(1,6),6-(6,6),6-(8,8)]
   114       2.709747       2.709747       2.709747    6[6-(1,6),6-(6,6),6-(8,8)]
   115       3.663557       3.663557       3.663557    6[1-(0),6-(6,6),6-(6,8)]
   116       4.992807       4.992807       4.992807    6[6-(1,6),6-(1,6),8-(6)]
   117       5.388993       5.388993       5.388993    6[1-(0),6-(1,6),6-(6,8)]
   118       4.438167       4.438167       4.438167    6[1-(0),6-(1,6),6-(6,6)]
   119        2.04251        2.04251        2.04251    6[6-(6,6),8-(0),8-(30)]
   120       1.285919       1.285919       1.285919    6[6-(6,6),8-(0),8-(30)]
   121       6.656256       6.656256       6.656256    6[6-(1,6),6-(6,6),6-(8,8)]
   122       6.965036       6.965036       6.965036    6[6-(1,6),6-(6,6),6-(8,8)]
   123       5.962091       5.962091       5.962091    6[1-(0),6-(6,6),6-(6,8)]
   124       4.657769       4.657769       4.657769    6[6-(1,6),6-(1,6),8-(6)]
   125       4.320873       4.320873       4.320873    6[1-(0),6-(1,6),6-(6,8)]
   126       5.311694       5.311694       5.311694    6[1-(0),6-(1,6),6-(6,6)]
   127       7.682548       7.682548       7.682548    6[6-(6,6),8-(0),8-(30)]
   128       8.382612       8.382612       8.382612    6[6-(6,6),8-(0),8-(30)]
   129       0.428587       0.428587       0.428587    6[6-(1,6),6-(6,6),6-(8,8)]
   130       0.319395       0.319395       0.319395    6[6-(1,6),6-(6,6),6-(8,8)]
   131       1.440024       1.440024       1.440024    6[1-(0),6-(6,6),6-(6,8)]
   132       2.652505       2.652505       2.652505    6[6-(1,6),6-(1,6),8-(6)]
   133       2.782341       2.782341       2.782341    6[1-(0),6-(1,6),6-(6,8)]
   134       1.684812       1.684812       1.684812    6[1-(0),6-(1,6),6-(6,6)]
   135      -0.691423      -0.691423      -0.691423    6[6-(6,6),8-(0),8-(30)]
   136       12.89568       12.89568       12.89568    6[6-(6,6),8-(0),8-(30)]
   137      -0.669762      -0.669762      -0.669762    6[1-(0),6-(1,6),7-(6,30)]
   138       1.247718       1.247718       1.247718    6[1-(0),6-(1,7),6-(6,6)]
   139       0.254571       0.254571       0.254571    6[6-(1,1,6),6-(1,6),6-(1,6)]
   140      -0.449909      -0.449909      -0.449909    6[1-(0),6-(1,7),6-(6,6)]
   141      -0.160539      -0.160539      -0.160539    6[1-(0),6-(1,6),7-(6,30)]
   142       0.421164       0.421164       0.421164    6[1-(0),6-(1,6),7-(6,30)]
   143       0.511198       0.511198       0.511198    6[1-(0),6-(1,7),6-(6,6)]
   144       -0.56016       -0.56016       -0.56016    6[6-(1,1,6),6-(1,6),6-(1,6)]
   145      -1.728995      -1.728995      -1.728995    6[1-(0),6-(1,7),6-(6,6)]
   146      -1.765279      -1.765279      -1.765279    6[1-(0),6-(1,6),7-(6,30)]
   147      -0.051322      -0.051322      -0.051322    6[1-(0),1-(0),6-(1,1,6),6-(6,6)]
   148      -0.423816      -0.423816      -0.423816    6[1-(0),1-(0),6-(1,1,6),6-(6,6)]
   149      -0.082389      -0.082389      -0.082389    6[1-(0),6-(1,6),7-(6,30)]
   150       0.463753       0.463753       0.463753    6[1-(0),6-(1,7),6-(6,6)]
   151       1.071311       1.071311       1.071311    6[6-(1,1,6),6-(1,6),6-(1,6)]
   152       3.267009       3.267009       3.267009    6[1-(0),6-(1,7),6-(6,6)]
   153       0.586429       0.586429       0.586429    6[1-(0),6-(1,6),7-(6,30)]
   154       6.376842       6.376842       6.376842    6[1-(0),6-(1,6),7-(6,30)]
   155       5.883295       5.883295       5.883295    6[1-(0),6-(1,7),6-(6,6)]
   156       5.235283       5.235283       5.235283    6[6-(1,1,6),6-(1,6),6-(1,6)]
   157        5.12172        5.12172        5.12172    6[1-(0),6-(1,7),6-(6,6)]
   158       5.584194       5.584194       5.584194    6[1-(0),6-(1,6),7-(6,30)]
   159       3.523332       3.523332       3.523332    6[1-(0),1-(0),6-(1,1,6),6-(6,6)]
   160       4.928553       4.928553       4.928553    6[1-(0),1-(0),6-(1,1,6),6-(6,6)]
   161      10.497032      10.497032      10.497032    6[1-(0),6-(1,6),7-(6,30)]
   162       8.587688       8.587688       8.587688    6[1-(0),6-(1,7),6-(6,6)]
   163       9.558667       9.558667       9.558667    6[6-(1,1,6),6-(1,6),6-(1,6)]
   164      10.238554      10.238554      10.238554    6[1-(0),6-(1,7),6-(6,6)]
   165      12.062431      12.062431      12.062431    6[1-(0),6-(1,6),7-(6,30)]
   166       9.434217       9.434217       9.434217    6[1-(0),6-(1,6),7-(6,30)]
   167       9.243511       9.243511       9.243511    6[1-(0),6-(1,7),6-(6,6)]
   168        10.2899        10.2899        10.2899    6[6-(1,1,6),6-(1,6),6-(1,6)]
   169      11.525064      11.525064      11.525064    6[1-(0),6-(1,7),6-(6,6)]
   170      11.664357      11.664357      11.664357    6[1-(0),6-(1,6),7-(6,30)]
   171        9.85122        9.85122        9.85122    6[1-(0),1-(0),6-(1,1,6),6-(6,6)]
   172      10.126612      10.126612      10.126612    6[1-(0),1-(0),6-(1,1,6),6-(6,6)]
   173      -1.305856      -1.305856      -1.305856    6[6-(1,6),6-(6,6),6-(8,8)]
   174       -1.24482       -1.24482       -1.24482    6[6-(1,6),6-(6,6),6-(8,8)]
   175      -0.005228      -0.005228      -0.005228    6[1-(0),6-(6,6),6-(6,8)]
   176       1.135379       1.135379       1.135379    6[6-(1,6),6-(1,6),8-(6)]
   177       1.109375       1.109375       1.109375    6[1-(0),6-(1,6),6-(6,8)]
   178      -0.101318      -0.101318      -0.101318    6[1-(0),6-(1,6),6-(6,6)]
   179      -2.557389      -2.557389      -2.557389    6[6-(6,6),8-(0),8-(30)]
   180      -2.463259      -2.463259      -2.463259    6[6-(6,6),8-(0),8-(30)]
   181       5.157899       5.157899       5.157899    6[6-(1,6),6-(6,6),6-(8,8)]
   182       5.517746       5.517746       5.517746    6[6-(1,6),6-(6,6),6-(8,8)]
   183       4.563936       4.563936       4.563936    6[1-(0),6-(6,6),6-(6,8)]
   184       3.234686       3.234686       3.234686    6[6-(1,6),6-(1,6),8-(6)]
   185         2.8385         2.8385         2.8385    6[1-(0),6-(1,6),6-(6,8)]
   186       3.789326       3.789326       3.789326    6[1-(0),6-(1,6),6-(6,6)]
   187       6.184983       6.184983       6.184983    6[6-(6,6),8-(0),8-(30)]
   188       6.941574       6.941574       6.941574    6[6-(6,6),8-(0),8-(30)]
   189       1.571237       1.571237       1.571237    6[6-(1,6),6-(6,6),6-(8,8)]
   190       1.262457       1.262457       1.262457    6[6-(1,6),6-(6,6),6-(8,8)]
   191       2.265402       2.265402       2.265402    6[1-(0),6-(6,6),6-(6,8)]
   192       3.569724       3.569724       3.569724    6[6-(1,6),6-(1,6),8-(6)]
   193        3.90662        3.90662        3.90662    6[1-(0),6-(1,6),6-(6,8)]
   194       2.915799       2.915799       2.915799    6[1-(0),6-(1,6),6-(6,6)]
   195       0.544945       0.544945       0.544945    6[6-(6,6),8-(0),8-(30)]
   196      -0.155119      -0.155119      -0.155119    6[6-(6,6),8-(0),8-(30)]
   197       7.798906       7.798906       7.798906    6[6-(1,6),6-(6,6),6-(8,8)]
   198       7.908098       7.908098       7.908098    6[6-(1,6),6-(6,6),6-(8,8)]
   199       6.787469       6.787469       6.787469    6[1-(0),6-(6,6),6-(6,8)]
   200       5.574988       5.574988       5.574988    6[6-(1,6),6-(1,6),8-(6)]
   201       5.445152       5.445152       5.445152    6[1-(0),6-(1,6),6-(6,8)]
   202       6.542681       6.542681       6.542681    6[1-(0),6-(1,6),6-(6,6)]
   203       8.918916       8.918916       8.918916    6[6-(6,6),8-(0),8-(30)]
   204      -4.668187      -4.668187      -4.668187    6[6-(6,6),8-(0),8-(30)]
   205       8.897255       8.897255       8.897255    6[1-(0),6-(1,6),7-(6,30)]
   206       6.979775       6.979775       6.979775    6[1-(0),6-(1,7),6-(6,6)]
   207       7.972922       7.972922       7.972922    6[6-(1,1,6),6-(1,6),6-(1,6)]
   208       8.677402       8.677402       8.677402    6[1-(0),6-(1,7),6-(6,6)]
   209       8.388032       8.388032       8.388032    6[1-(0),6-(1,6),7-(6,30)]
   210       7.806329       7.806329       7.806329    6[1-(0),6-(1,6),7-(6,30)]
   211       7.716295       7.716295       7.716295    6[1-(0),6-(1,7),6-(6,6)]
   212       8.787653       8.787653       8.787653    6[6-(1,1,6),6-(1,6),6-(1,6)]
   213       9.956488       9.956488       9.956488    6[1-(0),6-(1,7),6-(6,6)]
   214       9.992772       9.992772       9.992772    6[1-(0),6-(1,6),7-(6,30)]
   215       8.278815       8.278815       8.278815    6[1-(0),1-(0),6-(1,1,6),6-(6,6)]
   216       8.651309       8.651309       8.651309    6[1-(0),1-(0),6-(1,1,6),6-(6,6)]
   217       8.309882       8.309882       8.309882    6[1-(0),6-(1,6),7-(6,30)]
   218        7.76374        7.76374        7.76374    6[1-(0),6-(1,7),6-(6,6)]
   219       7.156182       7.156182       7.156182    6[6-(1,1,6),6-(1,6),6-(1,6)]
   220       4.960484       4.960484       4.960484    6[1-(0),6-(1,7),6-(6,6)]
   221       7.641064       7.641064       7.641064    6[1-(0),6-(1,6),7-(6,30)]
   222       1.850651       1.850651       1.850651    6[1-(0),6-(1,6),7-(6,30)]
   223       2.344198       2.344198       2.344198    6[1-(0),6-(1,7),6-(6,6)]
   224        2.99221        2.99221        2.99221    6[6-(1,1,6),6-(1,6),6-(1,6)]
   225       3.105773       3.105773       3.105773    6[1-(0),6-(1,7),6-(6,6)]
   226       2.643299       2.643299       2.643299    6[1-(0),6-(1,6),7-(6,30)]
   227       4.704161       4.704161       4.704161    6[1-(0),1-(0),6-(1,1,6),6-(6,6)]
   228       5.461602       5.461602       5.461602    6[1-(0),1-(0),6-(1,1,6),6-(6,6)]
   229      -2.269539      -2.269539      -2.269539    6[1-(0),6-(1,6),7-(6,30)]
   230      -0.360195      -0.360195      -0.360195    6[1-(0),6-(1,7),6-(6,6)]
   231      -1.331174      -1.331174      -1.331174    6[6-(1,1,6),6-(1,6),6-(1,6)]
   232      -2.011061      -2.011061      -2.011061    6[1-(0),6-(1,7),6-(6,6)]
   233      -1.672276      -1.672276      -1.672276    6[1-(0),6-(1,6),7-(6,30)]
   234      -1.206724      -1.206724      -1.206724    6[1-(0),6-(1,6),7-(6,30)]
   235      -1.016018      -1.016018      -1.016018    6[1-(0),6-(1,7),6-(6,6)]
   236      -2.062407      -2.062407      -2.062407    6[6-(1,1,6),6-(1,6),6-(1,6)]
   237      -3.297571      -3.297571      -3.297571    6[1-(0),6-(1,7),6-(6,6)]
   238      -3.436864      -3.436864      -3.436864    6[1-(0),6-(1,6),7-(6,30)]
   239      -1.623727      -1.623727      -1.623727    6[1-(0),1-(0),6-(1,1,6),6-(6,6)]
   240      -1.899119      -1.899119      -1.899119    6[1-(0),1-(0),6-(1,1,6),6-(6,6)]
   241      -1.367224      -1.367224      -1.367224    7[6-(1,6),6-(1,6),30-(7,8,8)]
   242      -0.706184      -0.706184      -0.706184    7[6-(1,6),6-(1,6),30-(8,8)]
   243       0.001297       0.001297       0.001297    7[6-(1,6),6-(1,6),30-(7,8,8)]
   244       9.663073       9.663073       9.663073    7[6-(1,6),6-(1,6),30-(7,8,8)]
   245      11.124592      11.124592      11.124592    7[6-(1,6),6-(1,6),30-(7,8,8)]
   246      10.662171      10.662171      10.662171    7[6-(1,6),6-(1,6),30-(8,8)]
   247       9.594717       9.594717       9.594717    7[6-(1,6),6-(1,6),30-(7,8,8)]
   248       8.933677       8.933677       8.933677    7[6-(1,6),6-(1,6),30-(8,8)]
   249       8.226196       8.226196       8.226196    7[6-(1,6),6-(1,6),30-(7,8,8)]
   250       -1.43558       -1.43558       -1.43558    7[6-(1,6),6-(1,6),30-(7,8,8)]
   251      -2.897099      -2.897099      -2.897099    7[6-(1,6),6-(1,6),30-(7,8,8)]
   252      -2.434678      -2.434678      -2.434678    7[6-(1,6),6-(1,6),30-(8,8)]
   253      -2.198369      -2.198369      -2.198369    8[6-(6,8),30-(7,8)]
   254      10.925484      10.925484      10.925484    8[6-(6,8)]
   255      -2.327521      -2.327521      -2.327521    8[6-(6,8),30-(7,7,8)]
   256       -3.09264       -3.09264       -3.09264    8[6-(6,8)]
   257       2.414659       2.414659       2.414659    8[6-(6,8),30-(7,8)]
   258       0.899402       0.899402       0.899402    8[6-(6,8)]
   259       0.670236       0.670236       0.670236    8[6-(6,8)]
   260       0.817058       0.817058       0.817058    8[6-(6,8),30-(7,7,8)]
   261       5.886633       5.886633       5.886633    8[6-(6,6),6-(6,6)]
   262        7.34819        7.34819        7.34819    8[6-(6,8),30-(7,8)]
   263       8.831602       8.831602       8.831602    8[6-(6,8)]
   264       9.010844       9.010844       9.010844    8[6-(6,8),30-(7,7,8)]
   265       8.780386       8.780386       8.780386    8[6-(6,8)]
   266      12.260941      12.260941      12.260941    8[6-(6,8),30-(7,8)]
   267      -0.712345      -0.712345      -0.712345    8[6-(6,8)]
   268      12.019839      12.019839      12.019839    8[6-(6,8),30-(7,7,8)]
   269      12.790763      12.790763      12.790763    8[6-(6,8)]
   270       3.703238       3.703238       3.703238    8[6-(6,6),6-(6,6)]
   271      10.425862      10.425862      10.425862    8[6-(6,8),30-(7,8)]
   272      -2.697991      -2.697991      -2.697991    8[6-(6,8)]
   273      10.555014      10.555014      10.555014    8[6-(6,8),30-(7,7,8)]
   274      11.320133      11.320133      11.320133    8[6-(6,8)]
   275       5.812834       5.812834       5.812834    8[6-(6,8),30-(7,8)]
   276       7.328091       7.328091       7.328091    8[6-(6,8)]
   277       7.557257       7.557257       7.557257    8[6-(6,8)]
   278       7.410435       7.410435       7.410435    8[6-(6,8),30-(7,7,8)]
   279        2.34086        2.34086        2.34086    8[6-(6,6),6-(6,6)]
   280       0.879303       0.879303       0.879303    8[6-(6,8),30-(7,8)]
   281      -0.604109      -0.604109      -0.604109    8[6-(6,8)]
   282      -0.783351      -0.783351      -0.783351    8[6-(6,8),30-(7,7,8)]
   283      -0.552893      -0.552893      -0.552893    8[6-(6,8)]
   284      -4.033448      -4.033448      -4.033448    8[6-(6,8),30-(7,8)]
   285       8.939838       8.939838       8.939838    8[6-(6,8)]
   286      -3.792346      -3.792346      -3.792346    8[6-(6,8),30-(7,7,8)]
   287       -4.56327       -4.56327       -4.56327    8[6-(6,8)]
   288       4.524255       4.524255       4.524255    8[6-(6,6),6-(6,6)]
