# Supplementary material for: A collection of forcefield precursors for metal–organic frameworks
Source: RSC Adv. 2019 Nov 13;9(63):36492–507. doi: 10.1039/c9ra07327b (PMC9075174; doi:10.1039/c9ra07327b)
Supplement: RA-009-C9RA07327B-s2948 [file RA-009-C9RA07327B-s2948.txt]

YARKEJ_clean

12.099500    0.000000    0.000000
2.452441    13.791345    0.000000
-2.452393    -1.432332    13.716773

     1      -0.219129      -0.219129      -0.219129    30[7-(6,6),7-(6,6),8-(6),8-(6)]
     2        6.26893        6.26893        6.26893    30[7-(6,6),7-(6,6),8-(6),8-(6)]
     3      12.318677      12.318677      12.318677    30[7-(6,6),7-(6,6),8-(6),8-(6)]
     4       5.830618       5.830618       5.830618    30[7-(6,6),7-(6,6),8-(6),8-(6)]
     5       0.886381       0.886381       0.886381    1[6-(6,6)]
     6      11.528574      11.528574      11.528574    1[6-(6,6)]
     7       8.614596       8.614596       8.614596    1[6-(6,6)]
     8       9.575061       9.575061       9.575061    1[6-(6,7)]
     9       8.830706       8.830706       8.830706    1[6-(6,6)]
    10      -0.289035      -0.289035      -0.289035    1[6-(6,6)]
    11       0.455713       0.455713       0.455713    1[6-(6,7)]
    12      10.161471      10.161471      10.161471    1[6-(1,6,6)]
    13      10.182695      10.182695      10.182695    1[6-(1,6,6)]
    14       2.414497       2.414497       2.414497    1[6-(6,7)]
    15       4.251721       4.251721       4.251721    1[6-(6,6)]
    16        2.59305        2.59305        2.59305    1[6-(6,6)]
    17       0.769301       0.769301       0.769301    1[6-(6,7)]
    18        4.90184        4.90184        4.90184    1[6-(1,6,6)]
    19       5.664913       5.664913       5.664913    1[6-(1,6,6)]
    20       5.163393       5.163393       5.163393    1[6-(6,6)]
    21       6.620705       6.620705       6.620705    1[6-(6,6)]
    22        9.53467        9.53467        9.53467    1[6-(6,6)]
    23       8.574243       8.574243       8.574243    1[6-(6,7)]
    24       9.318596       9.318596       9.318596    1[6-(6,6)]
    25       6.338824       6.338824       6.338824    1[6-(6,6)]
    26       5.594078       5.594078       5.594078    1[6-(6,7)]
    27       7.987821       7.987821       7.987821    1[6-(1,6,6)]
    28       7.966604       7.966604       7.966604    1[6-(1,6,6)]
    29       3.635306       3.635306       3.635306    1[6-(6,7)]
    30        1.79809        1.79809        1.79809    1[6-(6,6)]
    31       3.456767       3.456767       3.456767    1[6-(6,6)]
    32       5.280509       5.280509       5.280509    1[6-(6,7)]
    33        1.14798        1.14798        1.14798    1[6-(1,6,6)]
    34      12.484404      12.484404      12.484404    1[6-(1,6,6)]
    35      11.213167      11.213167      11.213167    1[6-(6,6)]
    36       0.570974       0.570974       0.570974    1[6-(6,6)]
    37       3.484952       3.484952       3.484952    1[6-(6,6)]
    38       2.524487       2.524487       2.524487    1[6-(6,7)]
    39       3.268842       3.268842       3.268842    1[6-(6,6)]
    40      12.388583      12.388583      12.388583    1[6-(6,6)]
    41      11.643835      11.643835      11.643835    1[6-(6,7)]
    42       1.938077       1.938077       1.938077    1[6-(1,6,6)]
    43       1.916853       1.916853       1.916853    1[6-(1,6,6)]
    44       9.685051       9.685051       9.685051    1[6-(6,7)]
    45       7.847827       7.847827       7.847827    1[6-(6,6)]
    46       9.506498       9.506498       9.506498    1[6-(6,6)]
    47      11.330247      11.330247      11.330247    1[6-(6,7)]
    48       7.197708       7.197708       7.197708    1[6-(1,6,6)]
    49       6.434635       6.434635       6.434635    1[6-(1,6,6)]
    50       6.936155       6.936155       6.936155    1[6-(6,6)]
    51       5.478843       5.478843       5.478843    1[6-(6,6)]
    52       2.564878       2.564878       2.564878    1[6-(6,6)]
    53       3.525305       3.525305       3.525305    1[6-(6,7)]
    54       2.780952       2.780952       2.780952    1[6-(6,6)]
    55       5.760724       5.760724       5.760724    1[6-(6,6)]
    56        6.50547        6.50547        6.50547    1[6-(6,7)]
    57       4.111727       4.111727       4.111727    1[6-(1,6,6)]
    58       4.132944       4.132944       4.132944    1[6-(1,6,6)]
    59       8.464242       8.464242       8.464242    1[6-(6,7)]
    60      10.301458      10.301458      10.301458    1[6-(6,6)]
    61       8.642781       8.642781       8.642781    1[6-(6,6)]
    62       6.819039       6.819039       6.819039    1[6-(6,7)]
    63      10.951568      10.951568      10.951568    1[6-(1,6,6)]
    64      -0.384856      -0.384856      -0.384856    1[6-(1,6,6)]
    65      10.366683      10.366683      10.366683    6[6-(1,6),6-(6,6),6-(8,8)]
    66      11.682258      11.682258      11.682258    6[6-(1,6),6-(6,6),6-(8,8)]
    67      12.111316      12.111316      12.111316    6[1-(0),6-(1,6),6-(6,6)]
    68      11.237619      11.237619      11.237619    6[1-(0),6-(1,6),6-(6,8)]
    69       9.948745       9.948745       9.948745    6[6-(1,6),6-(1,6),8-(6)]
    70        9.49799        9.49799        9.49799    6[1-(0),6-(6,6),6-(6,8)]
    71       7.345218       7.345218       7.345218    6[6-(6,6),8-(0),8-(30)]
    72      10.247514      10.247514      10.247514    6[6-(6,6),8-(0),8-(30)]
    73      10.056347      10.056347      10.056347    6[1-(0),6-(1,6),7-(6,30)]
    74       9.594581       9.594581       9.594581    6[1-(0),6-(1,7),6-(6,6)]
    75      10.240937      10.240937      10.240937    6[6-(1,1,6),6-(1,6),6-(1,6)]
    76      11.345954      11.345954      11.345954    6[1-(0),6-(1,7),6-(6,6)]
    77       -0.31032       -0.31032       -0.31032    6[1-(0),6-(1,6),7-(6,30)]
    78       9.792968       9.792968       9.792968    6[1-(0),1-(0),6-(1,1,6),6-(6,6)]
    79       2.443818       2.443818       2.443818    6[1-(0),6-(1,6),7-(6,30)]
    80       3.559422       3.559422       3.559422    6[1-(0),6-(1,7),6-(6,6)]
    81       3.651457       3.651457       3.651457    6[6-(1,1,6),6-(1,6),6-(1,6)]
    82       2.581846       2.581846       2.581846    6[1-(0),6-(1,7),6-(6,6)]
    83       1.484916       1.484916       1.484916    6[1-(0),6-(1,6),7-(6,30)]
    84       4.857448       4.857448       4.857448    6[1-(0),1-(0),6-(1,1,6),6-(6,6)]
    85       7.782581       7.782581       7.782581    6[6-(1,6),6-(6,6),6-(8,8)]
    86       6.467008       6.467008       6.467008    6[6-(1,6),6-(6,6),6-(8,8)]
    87       6.037956       6.037956       6.037956    6[1-(0),6-(1,6),6-(6,6)]
    88       6.911656       6.911656       6.911656    6[1-(0),6-(1,6),6-(6,8)]
    89       8.200528       8.200528       8.200528    6[6-(1,6),6-(1,6),8-(6)]
    90       8.651278       8.651278       8.651278    6[1-(0),6-(6,6),6-(6,8)]
    91      10.804089      10.804089      10.804089    6[6-(6,6),8-(0),8-(30)]
    92       7.901797       7.901797       7.901797    6[6-(6,6),8-(0),8-(30)]
    93       8.092954       8.092954       8.092954    6[1-(0),6-(1,6),7-(6,30)]
    94       8.554719       8.554719       8.554719    6[1-(0),6-(1,7),6-(6,6)]
    95       7.908359       7.908359       7.908359    6[6-(1,1,6),6-(1,6),6-(1,6)]
    96       6.803338       6.803338       6.803338    6[1-(0),6-(1,7),6-(6,6)]
    97       6.360114       6.360114       6.360114    6[1-(0),6-(1,6),7-(6,30)]
    98       8.356328       8.356328       8.356328    6[1-(0),1-(0),6-(1,1,6),6-(6,6)]
    99       3.605989       3.605989       3.605989    6[1-(0),6-(1,6),7-(6,30)]
   100       2.490388       2.490388       2.490388    6[1-(0),6-(1,7),6-(6,6)]
   101       2.398357       2.398357       2.398357    6[6-(1,1,6),6-(1,6),6-(1,6)]
   102       3.467968       3.467968       3.467968    6[1-(0),6-(1,7),6-(6,6)]
   103       4.564894       4.564894       4.564894    6[1-(0),6-(1,6),7-(6,30)]
   104       1.192371       1.192371       1.192371    6[1-(0),1-(0),6-(1,1,6),6-(6,6)]
   105       1.732865       1.732865       1.732865    6[6-(1,6),6-(6,6),6-(8,8)]
   106        0.41729        0.41729        0.41729    6[6-(1,6),6-(6,6),6-(8,8)]
   107      -0.011768      -0.011768      -0.011768    6[1-(0),6-(1,6),6-(6,6)]
   108       0.861929       0.861929       0.861929    6[1-(0),6-(1,6),6-(6,8)]
   109       2.150803       2.150803       2.150803    6[6-(1,6),6-(1,6),8-(6)]
   110       2.601558       2.601558       2.601558    6[1-(0),6-(6,6),6-(6,8)]
   111        4.75433        4.75433        4.75433    6[6-(6,6),8-(0),8-(30)]
   112       1.852034       1.852034       1.852034    6[6-(6,6),8-(0),8-(30)]
   113       2.043201       2.043201       2.043201    6[1-(0),6-(1,6),7-(6,30)]
   114       2.504967       2.504967       2.504967    6[1-(0),6-(1,7),6-(6,6)]
   115       1.858611       1.858611       1.858611    6[6-(1,1,6),6-(1,6),6-(1,6)]
   116       0.753594       0.753594       0.753594    6[1-(0),6-(1,7),6-(6,6)]
   117      12.409868      12.409868      12.409868    6[1-(0),6-(1,6),7-(6,30)]
   118        2.30658        2.30658        2.30658    6[1-(0),1-(0),6-(1,1,6),6-(6,6)]
   119        9.65573        9.65573        9.65573    6[1-(0),6-(1,6),7-(6,30)]
   120       8.540126       8.540126       8.540126    6[1-(0),6-(1,7),6-(6,6)]
   121       8.448091       8.448091       8.448091    6[6-(1,1,6),6-(1,6),6-(1,6)]
   122       9.517702       9.517702       9.517702    6[1-(0),6-(1,7),6-(6,6)]
   123      10.614632      10.614632      10.614632    6[1-(0),6-(1,6),7-(6,30)]
   124         7.2421         7.2421         7.2421    6[1-(0),1-(0),6-(1,1,6),6-(6,6)]
   125       4.316967       4.316967       4.316967    6[6-(1,6),6-(6,6),6-(8,8)]
   126        5.63254        5.63254        5.63254    6[6-(1,6),6-(6,6),6-(8,8)]
   127       6.061592       6.061592       6.061592    6[1-(0),6-(1,6),6-(6,6)]
   128       5.187892       5.187892       5.187892    6[1-(0),6-(1,6),6-(6,8)]
   129        3.89902        3.89902        3.89902    6[6-(1,6),6-(1,6),8-(6)]
   130        3.44827        3.44827        3.44827    6[1-(0),6-(6,6),6-(6,8)]
   131       1.295459       1.295459       1.295459    6[6-(6,6),8-(0),8-(30)]
   132       4.197751       4.197751       4.197751    6[6-(6,6),8-(0),8-(30)]
   133       4.006594       4.006594       4.006594    6[1-(0),6-(1,6),7-(6,30)]
   134       3.544829       3.544829       3.544829    6[1-(0),6-(1,7),6-(6,6)]
   135       4.191189       4.191189       4.191189    6[6-(1,1,6),6-(1,6),6-(1,6)]
   136        5.29621        5.29621        5.29621    6[1-(0),6-(1,7),6-(6,6)]
   137       5.739434       5.739434       5.739434    6[1-(0),6-(1,6),7-(6,30)]
   138        3.74322        3.74322        3.74322    6[1-(0),1-(0),6-(1,1,6),6-(6,6)]
   139       8.493559       8.493559       8.493559    6[1-(0),6-(1,6),7-(6,30)]
   140        9.60916        9.60916        9.60916    6[1-(0),6-(1,7),6-(6,6)]
   141       9.701191       9.701191       9.701191    6[6-(1,1,6),6-(1,6),6-(1,6)]
   142        8.63158        8.63158        8.63158    6[1-(0),6-(1,7),6-(6,6)]
   143       7.534654       7.534654       7.534654    6[1-(0),6-(1,6),7-(6,30)]
   144      10.907177      10.907177      10.907177    6[1-(0),1-(0),6-(1,1,6),6-(6,6)]
   145      -0.940915      -0.940915      -0.940915    7[6-(1,6),6-(1,6),30-(7,8,8)]
   146       1.400237       1.400237       1.400237    7[6-(1,6),6-(1,6),30-(7,8,8)]
   147       6.990713       6.990713       6.990713    7[6-(1,6),6-(1,6),30-(7,8,8)]
   148       4.649569       4.649569       4.649569    7[6-(1,6),6-(1,6),30-(7,8,8)]
   149      13.040463      13.040463      13.040463    7[6-(1,6),6-(1,6),30-(7,8,8)]
   150      10.699311      10.699311      10.699311    7[6-(1,6),6-(1,6),30-(7,8,8)]
   151       5.108835       5.108835       5.108835    7[6-(1,6),6-(1,6),30-(7,8,8)]
   152       7.449979       7.449979       7.449979    7[6-(1,6),6-(1,6),30-(7,8,8)]
   153       6.465525       6.465525       6.465525    8[6-(6,8),30-(7,7,8)]
   154       7.701249       7.701249       7.701249    8[6-(6,8)]
   155      10.377518      10.377518      10.377518    8[6-(6,8),30-(7,7,8)]
   156      -1.227633      -1.227633      -1.227633    8[6-(6,8)]
   157      11.683778      11.683778      11.683778    8[6-(6,8),30-(7,7,8)]
   158      10.448058      10.448058      10.448058    8[6-(6,8)]
   159       7.771786       7.771786       7.771786    8[6-(6,8),30-(7,7,8)]
   160       7.277447       7.277447       7.277447    8[6-(6,8)]
   161       5.634023       5.634023       5.634023    8[6-(6,8),30-(7,7,8)]
   162       4.398299       4.398299       4.398299    8[6-(6,8)]
   163        1.72203        1.72203        1.72203    8[6-(6,8),30-(7,7,8)]
   164      13.327181      13.327181      13.327181    8[6-(6,8)]
   165        0.41577        0.41577        0.41577    8[6-(6,8),30-(7,7,8)]
   166        1.65149        1.65149        1.65149    8[6-(6,8)]
   167       4.327762       4.327762       4.327762    8[6-(6,8),30-(7,7,8)]
   168       4.822101       4.822101       4.822101    8[6-(6,8)]
   169       9.074638       9.074638       9.074638    8[6-(6,6),6-(6,6)]
   170        3.02491        3.02491        3.02491    8[6-(6,6),6-(6,6)]
