# Supplementary material for: A collection of forcefield precursors for metal–organic frameworks
Source: RSC Adv. 2019 Nov 13;9(63):36492–507. doi: 10.1039/c9ra07327b (PMC9075174; doi:10.1039/c9ra07327b)
Supplement: RA-009-C9RA07327B-s2949 [file RA-009-C9RA07327B-s2949.txt]

YARSAN_clean

10.302000    0.000000    0.000000
0.000000    11.876000    0.000000
0.000000    0.000000    32.266000

     1       6.333154       6.333154       6.333154    30[7-(6,6),8-(6),8-(6),8-(6)]
     2       9.028261       9.028261       9.028261    30[7-(6,6),8-(6),8-(6),8-(6)]
     3       9.119845       9.119845       9.119845    30[7-(6,6),8-(6),8-(6),8-(6)]
     4       6.424739       6.424739       6.424739    30[7-(6,6),8-(6),8-(6),8-(6)]
     5       3.968845       3.968845       3.968845    30[7-(6,6),8-(6),8-(6),8-(6)]
     6       1.273739       1.273739       1.273739    30[7-(6,6),8-(6),8-(6),8-(6)]
     7       1.182154       1.182154       1.182154    30[7-(6,6),8-(6),8-(6),8-(6)]
     8       3.877261       3.877261       3.877261    30[7-(6,6),8-(6),8-(6),8-(6)]
     9       2.428181       2.428181       2.428181    1[6-(6,6)]
    10       0.131866       0.131866       0.131866    1[6-(6,6)]
    11       9.047216       9.047216       9.047216    1[6-(6,6)]
    12      10.107292      10.107292      10.107292    1[6-(6,6)]
    13       2.117061       2.117061       2.117061    1[6-(6,6)]
    14       3.351241       3.351241       3.351241    1[6-(6,6)]
    15       5.365282       5.365282       5.365282    1[6-(6,6)]
    16       5.132456       5.132456       5.132456    1[6-(6,6)]
    17       6.836407       6.836407       6.836407    1[6-(6,6)]
    18       7.647175       7.647175       7.647175    1[6-(6,6)]
    19       7.863517       7.863517       7.863517    1[6-(6,6)]
    20        7.26085        7.26085        7.26085    1[6-(6,6)]
    21       5.606348       5.606348       5.606348    1[6-(6,6)]
    22       4.723467       4.723467       4.723467    1[6-(6,6)]
    23       8.408492       8.408492       8.408492    1[6-(6,6)]
    24       9.299615       9.299615       9.299615    1[6-(6,6)]
    25        7.31648        7.31648        7.31648    1[6-(7,7)]
    26      10.156742      10.156742      10.156742    1[6-(6,7)]
    27       9.488142       9.488142       9.488142    1[6-(6,7)]
    28        7.57403        7.57403        7.57403    1[6-(7,7)]
    29       3.830284       3.830284       3.830284    1[6-(6,7)]
    30       3.905488       3.905488       3.905488    1[6-(6,7)]
    31       2.722819       2.722819       2.722819    1[6-(6,6)]
    32       5.019134       5.019134       5.019134    1[6-(6,6)]
    33       6.405784       6.405784       6.405784    1[6-(6,6)]
    34       5.345708       5.345708       5.345708    1[6-(6,6)]
    35       3.033939       3.033939       3.033939    1[6-(6,6)]
    36       1.799759       1.799759       1.799759    1[6-(6,6)]
    37      10.087718      10.087718      10.087718    1[6-(6,6)]
    38       0.018544       0.018544       0.018544    1[6-(6,6)]
    39       8.616593       8.616593       8.616593    1[6-(6,6)]
    40       7.805825       7.805825       7.805825    1[6-(6,6)]
    41       7.589483       7.589483       7.589483    1[6-(6,6)]
    42        8.19215        8.19215        8.19215    1[6-(6,6)]
    43       9.846652       9.846652       9.846652    1[6-(6,6)]
    44       0.427533       0.427533       0.427533    1[6-(6,6)]
    45       7.044508       7.044508       7.044508    1[6-(6,6)]
    46       6.153385       6.153385       6.153385    1[6-(6,6)]
    47        8.13652        8.13652        8.13652    1[6-(7,7)]
    48       5.296258       5.296258       5.296258    1[6-(6,7)]
    49       5.964858       5.964858       5.964858    1[6-(6,7)]
    50        7.87897        7.87897        7.87897    1[6-(7,7)]
    51       1.320716       1.320716       1.320716    1[6-(6,7)]
    52       1.245512       1.245512       1.245512    1[6-(6,7)]
    53       7.873819       7.873819       7.873819    1[6-(6,6)]
    54      10.170134      10.170134      10.170134    1[6-(6,6)]
    55       1.254784       1.254784       1.254784    1[6-(6,6)]
    56       0.194708       0.194708       0.194708    1[6-(6,6)]
    57       8.184939       8.184939       8.184939    1[6-(6,6)]
    58       6.950759       6.950759       6.950759    1[6-(6,6)]
    59       4.936718       4.936718       4.936718    1[6-(6,6)]
    60       5.169544       5.169544       5.169544    1[6-(6,6)]
    61       3.465593       3.465593       3.465593    1[6-(6,6)]
    62       2.654825       2.654825       2.654825    1[6-(6,6)]
    63       2.438483       2.438483       2.438483    1[6-(6,6)]
    64        3.04115        3.04115        3.04115    1[6-(6,6)]
    65       4.695652       4.695652       4.695652    1[6-(6,6)]
    66       5.578533       5.578533       5.578533    1[6-(6,6)]
    67       1.893508       1.893508       1.893508    1[6-(6,6)]
    68       1.002385       1.002385       1.002385    1[6-(6,6)]
    69        2.98552        2.98552        2.98552    1[6-(7,7)]
    70       0.145258       0.145258       0.145258    1[6-(6,7)]
    71       0.813858       0.813858       0.813858    1[6-(6,7)]
    72        2.72797        2.72797        2.72797    1[6-(7,7)]
    73       6.471716       6.471716       6.471716    1[6-(6,7)]
    74       6.396512       6.396512       6.396512    1[6-(6,7)]
    75       7.579181       7.579181       7.579181    1[6-(6,6)]
    76       5.282866       5.282866       5.282866    1[6-(6,6)]
    77       3.896216       3.896216       3.896216    1[6-(6,6)]
    78       4.956292       4.956292       4.956292    1[6-(6,6)]
    79       7.268061       7.268061       7.268061    1[6-(6,6)]
    80       8.502241       8.502241       8.502241    1[6-(6,6)]
    81       0.214282       0.214282       0.214282    1[6-(6,6)]
    82      -0.018544      -0.018544      -0.018544    1[6-(6,6)]
    83       1.685407       1.685407       1.685407    1[6-(6,6)]
    84       2.496175       2.496175       2.496175    1[6-(6,6)]
    85       2.712517       2.712517       2.712517    1[6-(6,6)]
    86        2.10985        2.10985        2.10985    1[6-(6,6)]
    87       0.455348       0.455348       0.455348    1[6-(6,6)]
    88       9.874467       9.874467       9.874467    1[6-(6,6)]
    89       3.257492       3.257492       3.257492    1[6-(6,6)]
    90       4.148615       4.148615       4.148615    1[6-(6,6)]
    91        2.16548        2.16548        2.16548    1[6-(7,7)]
    92       5.005742       5.005742       5.005742    1[6-(6,7)]
    93       4.337142       4.337142       4.337142    1[6-(6,7)]
    94        2.42303        2.42303        2.42303    1[6-(7,7)]
    95       8.981284       8.981284       8.981284    1[6-(6,7)]
    96       9.056488       9.056488       9.056488    1[6-(6,7)]
    97       2.590953       2.590953       2.590953    6[6-(1,6),6-(6,6),6-(8,8)]
    98       1.930595       1.930595       1.930595    6[1-(0),6-(1,6),6-(6,6)]
    99       0.540855       0.540855       0.540855    6[1-(0),6-(1,6),6-(6,6)]
   100      10.059903      10.059903      10.059903    6[6-(1,6),6-(6,6),6-(8,8)]
   101       0.390446       0.390446       0.390446    6[6-(1,6),6-(6,6),6-(6,6)]
   102       9.976457       9.976457       9.976457    6[1-(0),6-(1,6),6-(6,6)]
   103       0.304939       0.304939       0.304939    6[1-(0),6-(1,6),6-(1,6)]
   104       1.692619       1.692619       1.692619    6[1-(0),6-(1,6),6-(1,6)]
   105       2.426121       2.426121       2.426121    6[1-(0),6-(1,6),6-(6,6)]
   106       1.825514       1.825514       1.825514    6[6-(1,6),6-(6,6),6-(6,6)]
   107       4.094015       4.094015       4.094015    6[6-(6,6),8-(30),8-(30)]
   108       8.579506       8.579506       8.579506    6[6-(6,6),8-(30),8-(30)]
   109       6.150294       6.150294       6.150294    6[6-(1,6),6-(6,6),6-(8,8)]
   110       5.636224       5.636224       5.636224    6[1-(0),6-(1,6),6-(6,6)]
   111        5.51054        5.51054        5.51054    6[1-(0),6-(1,6),6-(6,6)]
   112       5.940133       5.940133       5.940133    6[6-(1,6),6-(6,6),6-(8,8)]
   113       6.501592       6.501592       6.501592    6[6-(1,6),6-(6,6),6-(6,6)]
   114       6.906461       6.906461       6.906461    6[1-(0),6-(1,6),6-(6,6)]
   115       7.394776       7.394776       7.394776    6[1-(0),6-(1,6),6-(1,6)]
   116       7.523551       7.523551       7.523551    6[1-(0),6-(1,6),6-(1,6)]
   117       7.148558       7.148558       7.148558    6[1-(0),6-(1,6),6-(6,6)]
   118        6.59534        6.59534        6.59534    6[6-(1,6),6-(6,6),6-(6,6)]
   119       6.146173       6.146173       6.146173    6[6-(6,6),8-(0),8-(30)]
   120       5.728942       5.728942       5.728942    6[6-(6,6),8-(0),8-(30)]
   121       7.539004       7.539004       7.539004    6[6-(1,6),6-(1,6),7-(6,6)]
   122       6.169868       6.169868       6.169868    6[1-(0),6-(1,6),6-(6,7)]
   123       5.645496       5.645496       5.645496    6[1-(0),6-(1,6),6-(6,7)]
   124       6.472747       6.472747       6.472747    6[6-(1,6),6-(1,6),7-(6,6)]
   125       7.846003       7.846003       7.846003    6[1-(0),6-(1,6),6-(6,7)]
   126       8.377586       8.377586       8.377586    6[1-(0),6-(1,6),6-(6,7)]
   127       7.936661       7.936661       7.936661    6[1-(0),7-(6,30),7-(6,6)]
   128       9.497414       9.497414       9.497414    6[1-(0),6-(1,7),7-(6,30)]
   129       9.136844       9.136844       9.136844    6[1-(0),6-(1,7),7-(6,6)]
   130       6.655092       6.655092       6.655092    6[1-(0),7-(6,30),7-(6,6)]
   131       4.591601       4.591601       4.591601    6[1-(0),6-(1,7),7-(6,30)]
   132       4.628689       4.628689       4.628689    6[1-(0),6-(1,7),7-(6,6)]
   133       2.560047       2.560047       2.560047    6[6-(1,6),6-(6,6),6-(8,8)]
   134       3.220405       3.220405       3.220405    6[1-(0),6-(1,6),6-(6,6)]
   135       4.610145       4.610145       4.610145    6[1-(0),6-(1,6),6-(6,6)]
   136       5.393097       5.393097       5.393097    6[6-(1,6),6-(6,6),6-(8,8)]
   137       4.760554       4.760554       4.760554    6[6-(1,6),6-(6,6),6-(6,6)]
   138       5.476543       5.476543       5.476543    6[1-(0),6-(1,6),6-(6,6)]
   139       4.846061       4.846061       4.846061    6[1-(0),6-(1,6),6-(1,6)]
   140       3.458381       3.458381       3.458381    6[1-(0),6-(1,6),6-(1,6)]
   141       2.724879       2.724879       2.724879    6[1-(0),6-(1,6),6-(6,6)]
   142       3.325486       3.325486       3.325486    6[6-(1,6),6-(6,6),6-(6,6)]
   143       1.056985       1.056985       1.056985    6[6-(6,6),8-(30),8-(30)]
   144       6.873494       6.873494       6.873494    6[6-(6,6),8-(30),8-(30)]
   145       9.302706       9.302706       9.302706    6[6-(1,6),6-(6,6),6-(8,8)]
   146       9.816776       9.816776       9.816776    6[1-(0),6-(1,6),6-(6,6)]
   147        9.94246        9.94246        9.94246    6[1-(0),6-(1,6),6-(6,6)]
   148       9.512867       9.512867       9.512867    6[6-(1,6),6-(6,6),6-(8,8)]
   149       8.951408       8.951408       8.951408    6[6-(1,6),6-(6,6),6-(6,6)]
   150       8.546539       8.546539       8.546539    6[1-(0),6-(1,6),6-(6,6)]
   151       8.058224       8.058224       8.058224    6[1-(0),6-(1,6),6-(1,6)]
   152       7.929449       7.929449       7.929449    6[1-(0),6-(1,6),6-(1,6)]
   153       8.304442       8.304442       8.304442    6[1-(0),6-(1,6),6-(6,6)]
   154        8.85766        8.85766        8.85766    6[6-(1,6),6-(6,6),6-(6,6)]
   155       9.306827       9.306827       9.306827    6[6-(6,6),8-(0),8-(30)]
   156       9.724058       9.724058       9.724058    6[6-(6,6),8-(0),8-(30)]
   157       7.913996       7.913996       7.913996    6[6-(1,6),6-(1,6),7-(6,6)]
   158       9.283132       9.283132       9.283132    6[1-(0),6-(1,6),6-(6,7)]
   159       9.807504       9.807504       9.807504    6[1-(0),6-(1,6),6-(6,7)]
   160       8.980253       8.980253       8.980253    6[6-(1,6),6-(1,6),7-(6,6)]
   161       7.606997       7.606997       7.606997    6[1-(0),6-(1,6),6-(6,7)]
   162       7.075414       7.075414       7.075414    6[1-(0),6-(1,6),6-(6,7)]
   163       7.516339       7.516339       7.516339    6[1-(0),7-(6,30),7-(6,6)]
   164       5.955586       5.955586       5.955586    6[1-(0),6-(1,7),7-(6,30)]
   165       6.316156       6.316156       6.316156    6[1-(0),6-(1,7),7-(6,6)]
   166       8.797908       8.797908       8.797908    6[1-(0),7-(6,30),7-(6,6)]
   167       0.559399       0.559399       0.559399    6[1-(0),6-(1,7),7-(6,30)]
   168       0.522311       0.522311       0.522311    6[1-(0),6-(1,7),7-(6,6)]
   169       7.711047       7.711047       7.711047    6[6-(1,6),6-(6,6),6-(8,8)]
   170       8.371405       8.371405       8.371405    6[1-(0),6-(1,6),6-(6,6)]
   171       9.761145       9.761145       9.761145    6[1-(0),6-(1,6),6-(6,6)]
   172       0.242097       0.242097       0.242097    6[6-(1,6),6-(6,6),6-(8,8)]
   173       9.911554       9.911554       9.911554    6[6-(1,6),6-(6,6),6-(6,6)]
   174       0.325543       0.325543       0.325543    6[1-(0),6-(1,6),6-(6,6)]
   175       9.997061       9.997061       9.997061    6[1-(0),6-(1,6),6-(1,6)]
   176       8.609381       8.609381       8.609381    6[1-(0),6-(1,6),6-(1,6)]
   177       7.875879       7.875879       7.875879    6[1-(0),6-(1,6),6-(6,6)]
   178       8.476486       8.476486       8.476486    6[6-(1,6),6-(6,6),6-(6,6)]
   179       6.207985       6.207985       6.207985    6[6-(6,6),8-(30),8-(30)]
   180       1.722494       1.722494       1.722494    6[6-(6,6),8-(30),8-(30)]
   181       4.151706       4.151706       4.151706    6[6-(1,6),6-(6,6),6-(8,8)]
   182       4.665776       4.665776       4.665776    6[1-(0),6-(1,6),6-(6,6)]
   183        4.79146        4.79146        4.79146    6[1-(0),6-(1,6),6-(6,6)]
   184       4.361867       4.361867       4.361867    6[6-(1,6),6-(6,6),6-(8,8)]
   185       3.800408       3.800408       3.800408    6[6-(1,6),6-(6,6),6-(6,6)]
   186       3.395539       3.395539       3.395539    6[1-(0),6-(1,6),6-(6,6)]
   187       2.907224       2.907224       2.907224    6[1-(0),6-(1,6),6-(1,6)]
   188       2.778449       2.778449       2.778449    6[1-(0),6-(1,6),6-(1,6)]
   189       3.153442       3.153442       3.153442    6[1-(0),6-(1,6),6-(6,6)]
   190        3.70666        3.70666        3.70666    6[6-(1,6),6-(6,6),6-(6,6)]
   191       4.155827       4.155827       4.155827    6[6-(6,6),8-(0),8-(30)]
   192       4.573058       4.573058       4.573058    6[6-(6,6),8-(0),8-(30)]
   193       2.762996       2.762996       2.762996    6[6-(1,6),6-(1,6),7-(6,6)]
   194       4.132132       4.132132       4.132132    6[1-(0),6-(1,6),6-(6,7)]
   195       4.656504       4.656504       4.656504    6[1-(0),6-(1,6),6-(6,7)]
   196       3.829253       3.829253       3.829253    6[6-(1,6),6-(1,6),7-(6,6)]
   197       2.455997       2.455997       2.455997    6[1-(0),6-(1,6),6-(6,7)]
   198       1.924414       1.924414       1.924414    6[1-(0),6-(1,6),6-(6,7)]
   199       2.365339       2.365339       2.365339    6[1-(0),7-(6,30),7-(6,6)]
   200       0.804586       0.804586       0.804586    6[1-(0),6-(1,7),7-(6,30)]
   201       1.165156       1.165156       1.165156    6[1-(0),6-(1,7),7-(6,6)]
   202       3.646908       3.646908       3.646908    6[1-(0),7-(6,30),7-(6,6)]
   203       5.710399       5.710399       5.710399    6[1-(0),6-(1,7),7-(6,30)]
   204       5.673311       5.673311       5.673311    6[1-(0),6-(1,7),7-(6,6)]
   205       7.741953       7.741953       7.741953    6[6-(1,6),6-(6,6),6-(8,8)]
   206       7.081595       7.081595       7.081595    6[1-(0),6-(1,6),6-(6,6)]
   207       5.691855       5.691855       5.691855    6[1-(0),6-(1,6),6-(6,6)]
   208       4.908903       4.908903       4.908903    6[6-(1,6),6-(6,6),6-(8,8)]
   209       5.541446       5.541446       5.541446    6[6-(1,6),6-(6,6),6-(6,6)]
   210       4.825457       4.825457       4.825457    6[1-(0),6-(1,6),6-(6,6)]
   211       5.455939       5.455939       5.455939    6[1-(0),6-(1,6),6-(1,6)]
   212       6.843619       6.843619       6.843619    6[1-(0),6-(1,6),6-(1,6)]
   213       7.577121       7.577121       7.577121    6[1-(0),6-(1,6),6-(6,6)]
   214       6.976514       6.976514       6.976514    6[6-(1,6),6-(6,6),6-(6,6)]
   215       9.245015       9.245015       9.245015    6[6-(6,6),8-(30),8-(30)]
   216       3.428506       3.428506       3.428506    6[6-(6,6),8-(30),8-(30)]
   217       0.999294       0.999294       0.999294    6[6-(1,6),6-(6,6),6-(8,8)]
   218       0.485224       0.485224       0.485224    6[1-(0),6-(1,6),6-(6,6)]
   219        0.35954        0.35954        0.35954    6[1-(0),6-(1,6),6-(6,6)]
   220       0.789133       0.789133       0.789133    6[6-(1,6),6-(6,6),6-(8,8)]
   221       1.350592       1.350592       1.350592    6[6-(1,6),6-(6,6),6-(6,6)]
   222       1.755461       1.755461       1.755461    6[1-(0),6-(1,6),6-(6,6)]
   223       2.243776       2.243776       2.243776    6[1-(0),6-(1,6),6-(1,6)]
   224       2.372551       2.372551       2.372551    6[1-(0),6-(1,6),6-(1,6)]
   225       1.997558       1.997558       1.997558    6[1-(0),6-(1,6),6-(6,6)]
   226        1.44434        1.44434        1.44434    6[6-(1,6),6-(6,6),6-(6,6)]
   227       0.995173       0.995173       0.995173    6[6-(6,6),8-(0),8-(30)]
   228       0.577942       0.577942       0.577942    6[6-(6,6),8-(0),8-(30)]
   229       2.388004       2.388004       2.388004    6[6-(1,6),6-(1,6),7-(6,6)]
   230       1.018868       1.018868       1.018868    6[1-(0),6-(1,6),6-(6,7)]
   231       0.494496       0.494496       0.494496    6[1-(0),6-(1,6),6-(6,7)]
   232       1.321747       1.321747       1.321747    6[6-(1,6),6-(1,6),7-(6,6)]
   233       2.695003       2.695003       2.695003    6[1-(0),6-(1,6),6-(6,7)]
   234       3.226586       3.226586       3.226586    6[1-(0),6-(1,6),6-(6,7)]
   235       2.785661       2.785661       2.785661    6[1-(0),7-(6,30),7-(6,6)]
   236       4.346414       4.346414       4.346414    6[1-(0),6-(1,7),7-(6,30)]
   237       3.985844       3.985844       3.985844    6[1-(0),6-(1,7),7-(6,6)]
   238       1.504092       1.504092       1.504092    6[1-(0),7-(6,30),7-(6,6)]
   239       9.742601       9.742601       9.742601    6[1-(0),6-(1,7),7-(6,30)]
   240       9.779689       9.779689       9.779689    6[1-(0),6-(1,7),7-(6,6)]
   241       8.133429       8.133429       8.133429    7[6-(1,6),6-(1,7),6-(6,6)]
   242       8.753609       8.753609       8.753609    7[6-(1,6),6-(1,7),30-(8,8,8)]
   243       5.944254       5.944254       5.944254    7[6-(1,6),6-(1,7),6-(6,6)]
   244        5.87111        5.87111        5.87111    7[6-(1,6),6-(1,7),30-(8,8,8)]
   245       7.319571       7.319571       7.319571    7[6-(1,6),6-(1,7),6-(6,6)]
   246       6.699391       6.699391       6.699391    7[6-(1,6),6-(1,7),30-(8,8,8)]
   247       9.508746       9.508746       9.508746    7[6-(1,6),6-(1,7),6-(6,6)]
   248        9.58189        9.58189        9.58189    7[6-(1,6),6-(1,7),30-(8,8,8)]
   249       2.168571       2.168571       2.168571    7[6-(1,6),6-(1,7),6-(6,6)]
   250       1.548391       1.548391       1.548391    7[6-(1,6),6-(1,7),30-(8,8,8)]
   251       4.357746       4.357746       4.357746    7[6-(1,6),6-(1,7),6-(6,6)]
   252        4.43089        4.43089        4.43089    7[6-(1,6),6-(1,7),30-(8,8,8)]
   253       2.982429       2.982429       2.982429    7[6-(1,6),6-(1,7),6-(6,6)]
   254       3.602609       3.602609       3.602609    7[6-(1,6),6-(1,7),30-(8,8,8)]
   255       0.793254       0.793254       0.793254    7[6-(1,6),6-(1,7),6-(6,6)]
   256        0.72011        0.72011        0.72011    7[6-(1,6),6-(1,7),30-(8,8,8)]
   257       4.677108       4.677108       4.677108    8[6-(6,8),30-(7,8,8)]
   258         4.6666         4.6666         4.6666    8[6-(6,8),30-(7,8,8)]
   259        7.79542        7.79542        7.79542    8[6-(6,8),30-(7,8,8)]
   260        8.14404        8.14404        8.14404    8[6-(6,8),30-(7,8,8)]
   261       6.781807       6.781807       6.781807    8[6-(6,8),30-(7,8,8)]
   262       5.504359       5.504359       5.504359    8[6-(6,8)]
   263       4.663715       4.663715       4.663715    8[6-(6,8)]
   264       6.711341       6.711341       6.711341    8[6-(6,8),30-(7,8,8)]
   265       0.473892       0.473892       0.473892    8[6-(6,8),30-(7,8,8)]
   266         0.4844         0.4844         0.4844    8[6-(6,8),30-(7,8,8)]
   267        7.65758        7.65758        7.65758    8[6-(6,8),30-(7,8,8)]
   268        7.30896        7.30896        7.30896    8[6-(6,8),30-(7,8,8)]
   269       8.671193       8.671193       8.671193    8[6-(6,8),30-(7,8,8)]
   270       9.948641       9.948641       9.948641    8[6-(6,8)]
   271       0.487285       0.487285       0.487285    8[6-(6,8)]
   272       8.741659       8.741659       8.741659    8[6-(6,8),30-(7,8,8)]
   273       5.624892       5.624892       5.624892    8[6-(6,8),30-(7,8,8)]
   274         5.6354         5.6354         5.6354    8[6-(6,8),30-(7,8,8)]
   275        2.50658        2.50658        2.50658    8[6-(6,8),30-(7,8,8)]
   276        2.15796        2.15796        2.15796    8[6-(6,8),30-(7,8,8)]
   277       3.520193       3.520193       3.520193    8[6-(6,8),30-(7,8,8)]
   278       4.797641       4.797641       4.797641    8[6-(6,8)]
   279       5.638285       5.638285       5.638285    8[6-(6,8)]
   280       3.590659       3.590659       3.590659    8[6-(6,8),30-(7,8,8)]
   281       9.828108       9.828108       9.828108    8[6-(6,8),30-(7,8,8)]
   282         9.8176         9.8176         9.8176    8[6-(6,8),30-(7,8,8)]
   283        2.64442        2.64442        2.64442    8[6-(6,8),30-(7,8,8)]
   284        2.99304        2.99304        2.99304    8[6-(6,8),30-(7,8,8)]
   285       1.630807       1.630807       1.630807    8[6-(6,8),30-(7,8,8)]
   286       0.353359       0.353359       0.353359    8[6-(6,8)]
   287       9.814715       9.814715       9.814715    8[6-(6,8)]
   288       1.560341       1.560341       1.560341    8[6-(6,8),30-(7,8,8)]
