# Supplementary material for: A collection of forcefield precursors for metal–organic frameworks
Source: RSC Adv. 2019 Nov 13;9(63):36492–507. doi: 10.1039/c9ra07327b (PMC9075174; doi:10.1039/c9ra07327b)
Supplement: RA-009-C9RA07327B-s2950 [file RA-009-C9RA07327B-s2950.txt]

YARSIV_clean

12.030000    0.000000    0.000000
-3.572202    12.347868    0.000000
-3.572202    -5.170918    11.213003

     1       9.259256       9.259256       9.259256    30[7-(6,6),7-(6,6),8-(6),8-(6),8-(6),8-(6,30)]
     2        1.64134        1.64134        1.64134    30[7-(6,6),7-(6,6),8-(6),8-(6),8-(6),8-(6,30)]
     3       5.450298       5.450298       5.450298    30[8-(6),8-(6),8-(6),8-(6),8-(6,30),8-(6,30)]
     4       -4.37366       -4.37366       -4.37366    30[7-(6,6),7-(6,6),8-(6),8-(6),8-(6),8-(6,30)]
     5       3.244256       3.244256       3.244256    30[7-(6,6),7-(6,6),8-(6),8-(6),8-(6),8-(6,30)]
     6      -0.564702      -0.564702      -0.564702    30[8-(6),8-(6),8-(6),8-(6),8-(6,30),8-(6,30)]
     7       6.378119       6.378119       6.378119    1[6-(6,7)]
     8       4.763546       4.763546       4.763546    1[6-(6,6)]
     9      10.007449      10.007449      10.007449    1[6-(7,7)]
    10       7.133292       7.133292       7.133292    1[6-(6,7)]
    11       8.193557       8.193557       8.193557    1[6-(7,7)]
    12       7.505577       7.505577       7.505577    1[6-(6,6)]
    13       6.509929       6.509929       6.509929    1[6-(6,7)]
    14       5.805322       5.805322       5.805322    1[6-(6,7)]
    15      10.387727      10.387727      10.387727    1[6-(6,6)]
    16       7.766365       7.766365       7.766365    1[6-(6,6)]
    17       4.522477       4.522477       4.522477    1[6-(6,7)]
    18        6.13705        6.13705        6.13705    1[6-(6,6)]
    19       0.893147       0.893147       0.893147    1[6-(7,7)]
    20       3.767304       3.767304       3.767304    1[6-(6,7)]
    21       2.707039       2.707039       2.707039    1[6-(7,7)]
    22       3.395019       3.395019       3.395019    1[6-(6,6)]
    23       4.390667       4.390667       4.390667    1[6-(6,7)]
    24       5.095274       5.095274       5.095274    1[6-(6,7)]
    25       0.512869       0.512869       0.512869    1[6-(6,6)]
    26       3.134231       3.134231       3.134231    1[6-(6,6)]
    27      -1.492523      -1.492523      -1.492523    1[6-(6,7)]
    28        0.12205        0.12205        0.12205    1[6-(6,6)]
    29      -5.121853      -5.121853      -5.121853    1[6-(7,7)]
    30      -2.247696      -2.247696      -2.247696    1[6-(6,7)]
    31      -3.307961      -3.307961      -3.307961    1[6-(7,7)]
    32      -2.619981      -2.619981      -2.619981    1[6-(6,6)]
    33      -1.624333      -1.624333      -1.624333    1[6-(6,7)]
    34      -0.919726      -0.919726      -0.919726    1[6-(6,7)]
    35      -5.502131      -5.502131      -5.502131    1[6-(6,6)]
    36      -2.880769      -2.880769      -2.880769    1[6-(6,6)]
    37       0.363119       0.363119       0.363119    1[6-(6,7)]
    38      -1.251454      -1.251454      -1.251454    1[6-(6,6)]
    39       3.992449       3.992449       3.992449    1[6-(7,7)]
    40       1.118292       1.118292       1.118292    1[6-(6,7)]
    41       2.178557       2.178557       2.178557    1[6-(7,7)]
    42       1.490577       1.490577       1.490577    1[6-(6,6)]
    43       0.494929       0.494929       0.494929    1[6-(6,7)]
    44      -0.209678      -0.209678      -0.209678    1[6-(6,7)]
    45       4.372727       4.372727       4.372727    1[6-(6,6)]
    46       1.751365       1.751365       1.751365    1[6-(6,6)]
    47       7.124945       7.124945       7.124945    6[1-(0),6-(1,7),7-(6,30)]
    48       7.752793       7.752793       7.752793    6[1-(0),7-(6,30),7-(6,6)]
    49       7.129905       7.129905       7.129905    6[1-(0),6-(1,7),7-(6,6)]
    50       8.553167       8.553167       8.553167    6[6-(8,8),8-(30),8-(30)]
    51       8.866718       8.866718       8.866718    6[6-(1,6),6-(1,6),7-(6,6)]
    52       9.936883       9.936883       9.936883    6[6-(8,8),8-(30),8-(30)]
    53       9.121154       9.121154       9.121154    6[1-(0),7-(6,30),7-(6,6)]
    54       6.309172       6.309172       6.309172    6[6-(1,6),6-(1,6),7-(6,6)]
    55       8.238643       8.238643       8.238643    6[1-(0),6-(1,6),6-(6,7)]
    56       6.954504       6.954504       6.954504    6[1-(0),6-(1,6),6-(6,7)]
    57       9.998045       9.998045       9.998045    6[1-(0),6-(1,6),6-(6,7)]
    58       5.170706       5.170706       5.170706    6[1-(0),6-(1,6),6-(6,7)]
    59       6.426966       6.426966       6.426966    6[1-(0),6-(1,7),7-(6,6)]
    60       7.180507       7.180507       7.180507    6[1-(0),6-(1,7),7-(6,30)]
    61       3.775651       3.775651       3.775651    6[1-(0),6-(1,7),7-(6,30)]
    62       3.147803       3.147803       3.147803    6[1-(0),7-(6,30),7-(6,6)]
    63       3.770691       3.770691       3.770691    6[1-(0),6-(1,7),7-(6,6)]
    64       2.347429       2.347429       2.347429    6[6-(8,8),8-(30),8-(30)]
    65       2.033878       2.033878       2.033878    6[6-(1,6),6-(1,6),7-(6,6)]
    66       0.963713       0.963713       0.963713    6[6-(8,8),8-(30),8-(30)]
    67       1.779442       1.779442       1.779442    6[1-(0),7-(6,30),7-(6,6)]
    68       4.591424       4.591424       4.591424    6[6-(1,6),6-(1,6),7-(6,6)]
    69       2.661953       2.661953       2.661953    6[1-(0),6-(1,6),6-(6,7)]
    70       3.946092       3.946092       3.946092    6[1-(0),6-(1,6),6-(6,7)]
    71       0.902551       0.902551       0.902551    6[1-(0),6-(1,6),6-(6,7)]
    72        5.72989        5.72989        5.72989    6[1-(0),6-(1,6),6-(6,7)]
    73        4.47363        4.47363        4.47363    6[1-(0),6-(1,7),7-(6,6)]
    74       3.720089       3.720089       3.720089    6[1-(0),6-(1,7),7-(6,30)]
    75      -0.564702      -0.564702      -0.564702    6[6-(8,8),8-(30,30),8-(30,30)]
    76      -0.564702      -0.564702      -0.564702    6[6-(8,8),8-(30),8-(30)]
    77      -2.239349      -2.239349      -2.239349    6[1-(0),6-(1,7),7-(6,30)]
    78      -2.867197      -2.867197      -2.867197    6[1-(0),7-(6,30),7-(6,6)]
    79      -2.244309      -2.244309      -2.244309    6[1-(0),6-(1,7),7-(6,6)]
    80      -3.667571      -3.667571      -3.667571    6[6-(8,8),8-(30),8-(30)]
    81      -3.981122      -3.981122      -3.981122    6[6-(1,6),6-(1,6),7-(6,6)]
    82      -5.051287      -5.051287      -5.051287    6[6-(8,8),8-(30),8-(30)]
    83      -4.235558      -4.235558      -4.235558    6[1-(0),7-(6,30),7-(6,6)]
    84      -1.423576      -1.423576      -1.423576    6[6-(1,6),6-(1,6),7-(6,6)]
    85      -3.353047      -3.353047      -3.353047    6[1-(0),6-(1,6),6-(6,7)]
    86      -2.068908      -2.068908      -2.068908    6[1-(0),6-(1,6),6-(6,7)]
    87      -5.112449      -5.112449      -5.112449    6[1-(0),6-(1,6),6-(6,7)]
    88       -0.28511       -0.28511       -0.28511    6[1-(0),6-(1,6),6-(6,7)]
    89       -1.54137       -1.54137       -1.54137    6[1-(0),6-(1,7),7-(6,6)]
    90      -2.294911      -2.294911      -2.294911    6[1-(0),6-(1,7),7-(6,30)]
    91       1.109945       1.109945       1.109945    6[1-(0),6-(1,7),7-(6,30)]
    92       1.737793       1.737793       1.737793    6[1-(0),7-(6,30),7-(6,6)]
    93       1.114905       1.114905       1.114905    6[1-(0),6-(1,7),7-(6,6)]
    94       2.538167       2.538167       2.538167    6[6-(8,8),8-(30),8-(30)]
    95       2.851718       2.851718       2.851718    6[6-(1,6),6-(1,6),7-(6,6)]
    96       3.921883       3.921883       3.921883    6[6-(8,8),8-(30),8-(30)]
    97       3.106154       3.106154       3.106154    6[1-(0),7-(6,30),7-(6,6)]
    98       0.294172       0.294172       0.294172    6[6-(1,6),6-(1,6),7-(6,6)]
    99       2.223643       2.223643       2.223643    6[1-(0),6-(1,6),6-(6,7)]
   100       0.939504       0.939504       0.939504    6[1-(0),6-(1,6),6-(6,7)]
   101       3.983045       3.983045       3.983045    6[1-(0),6-(1,6),6-(6,7)]
   102      -0.844294      -0.844294      -0.844294    6[1-(0),6-(1,6),6-(6,7)]
   103       0.411966       0.411966       0.411966    6[1-(0),6-(1,7),7-(6,6)]
   104       1.165507       1.165507       1.165507    6[1-(0),6-(1,7),7-(6,30)]
   105       5.450298       5.450298       5.450298    6[6-(8,8),8-(30,30),8-(30,30)]
   106       5.450298       5.450298       5.450298    6[6-(8,8),8-(30),8-(30)]
   107       7.966768       7.966768       7.966768    7[6-(1,6),6-(1,7),30-(7,8,8,8,8)]
   108       8.434196       8.434196       8.434196    7[6-(1,6),6-(1,7),30-(7,8,8,8,8)]
   109        8.38977        8.38977        8.38977    7[6-(1,6),6-(1,7),6-(6,6)]
   110       6.822799       6.822799       6.822799    7[6-(1,6),6-(1,7),6-(6,6)]
   111       2.933828       2.933828       2.933828    7[6-(1,6),6-(1,7),30-(7,8,8,8,8)]
   112         2.4664         2.4664         2.4664    7[6-(1,6),6-(1,7),30-(7,8,8,8,8)]
   113       2.510826       2.510826       2.510826    7[6-(1,6),6-(1,7),6-(6,6)]
   114       4.077797       4.077797       4.077797    7[6-(1,6),6-(1,7),6-(6,6)]
   115      -3.081172      -3.081172      -3.081172    7[6-(1,6),6-(1,7),30-(7,8,8,8,8)]
   116        -3.5486        -3.5486        -3.5486    7[6-(1,6),6-(1,7),30-(7,8,8,8,8)]
   117      -3.504174      -3.504174      -3.504174    7[6-(1,6),6-(1,7),6-(6,6)]
   118      -1.937203      -1.937203      -1.937203    7[6-(1,6),6-(1,7),6-(6,6)]
   119       1.951768       1.951768       1.951768    7[6-(1,6),6-(1,7),30-(7,8,8,8,8)]
   120       2.419196       2.419196       2.419196    7[6-(1,6),6-(1,7),30-(7,8,8,8,8)]
   121        2.37477        2.37477        2.37477    7[6-(1,6),6-(1,7),6-(6,6)]
   122       0.807799       0.807799       0.807799    7[6-(1,6),6-(1,7),6-(6,6)]
   123       6.778563       6.778563       6.778563    8[6-(6,8),30-(8,8,8,8,8)]
   124       4.365357       4.365357       4.365357    8[6-(6,8),30-(8,8,8,8,8)]
   125       8.175349       8.175349       8.175349    8[6-(6,8),30-(7,7,8,8,8)]
   126      -1.516925      -1.516925      -1.516925    8[6-(6,8),30-(7,7,8,8,8)]
   127       4.122033       4.122033       4.122033    8[6-(6,8),30-(8,8,8,8,8)]
   128       6.535239       6.535239       6.535239    8[6-(6,8),30-(8,8,8,8,8)]
   129       2.725247       2.725247       2.725247    8[6-(6,8),30-(7,7,8,8,8)]
   130       0.387521       0.387521       0.387521    8[6-(6,8),30-(7,7,8,8,8)]
   131       -1.40705       -1.40705       -1.40705    8[6-(6,8),30-(7,7,8,8,8)]
   132      -1.394506      -1.394506      -1.394506    8[6-(6,8),30-(7,7,8,8,8),30-(8,8,8,8,8)]
   133       0.277646       0.277646       0.277646    8[6-(6,8),30-(7,7,8,8,8)]
   134       0.265102       0.265102       0.265102    8[6-(6,8),30-(7,7,8,8,8),30-(8,8,8,8,8)]
   135       6.292646       6.292646       6.292646    8[6-(6,8),30-(7,7,8,8,8)]
   136       6.280102       6.280102       6.280102    8[6-(6,8),30-(7,7,8,8,8),30-(8,8,8,8,8)]
   137        4.60795        4.60795        4.60795    8[6-(6,8),30-(7,7,8,8,8)]
   138       4.620494       4.620494       4.620494    8[6-(6,8),30-(7,7,8,8,8),30-(8,8,8,8,8)]
   139      -1.892967      -1.892967      -1.892967    8[6-(6,8),30-(8,8,8,8,8)]
   140       0.520239       0.520239       0.520239    8[6-(6,8),30-(8,8,8,8,8)]
   141      -3.289753      -3.289753      -3.289753    8[6-(6,8),30-(7,7,8,8,8)]
   142       6.402521       6.402521       6.402521    8[6-(6,8),30-(7,7,8,8,8)]
   143       0.763563       0.763563       0.763563    8[6-(6,8),30-(8,8,8,8,8)]
   144      -1.649643      -1.649643      -1.649643    8[6-(6,8),30-(8,8,8,8,8)]
   145       2.160349       2.160349       2.160349    8[6-(6,8),30-(7,7,8,8,8)]
   146       4.498075       4.498075       4.498075    8[6-(6,8),30-(7,7,8,8,8)]
