# Supplementary material for: A collection of forcefield precursors for metal–organic frameworks
Source: RSC Adv. 2019 Nov 13;9(63):36492–507. doi: 10.1039/c9ra07327b (PMC9075174; doi:10.1039/c9ra07327b)
Supplement: RA-009-C9RA07327B-s2951 [file RA-009-C9RA07327B-s2951.txt]

YARYEV_clean

8.569200    0.000000    0.000000
-0.078488    8.568841    0.000000
-0.175308    -0.176921    14.618878

     1       4.057492       4.057492       4.057492    48[6-(7),6-(7),6-(7),6-(7)]
     2       4.257912       4.257912       4.257912    48[6-(7),6-(7),6-(7),6-(7)]
     3      -0.039244      -0.039244      -0.039244    48[7-(1,1,1),7-(1,1,1),7-(6),7-(6),7-(6),7-(6)]
     4       4.196946       4.196946       4.196946    48[7-(1,1,1),7-(1,1,1),7-(6),7-(6),7-(6),7-(6)]
     5       0.672537       0.672537       0.672537    1[7-(1,1,48)]
     6       7.463256       7.463256       7.463256    1[7-(1,1,48)]
     7       8.473336       8.473336       8.473336    1[7-(1,1,48)]
     8       6.802345       6.802345       6.802345    1[7-(1,1,48)]
     9       6.845894       6.845894       6.845894    1[7-(1,1,48)]
    10       6.999207       6.999207       6.999207    1[7-(1,1,48)]
    11       7.642867       7.642867       7.642867    1[7-(1,1,48)]
    12       0.852148       0.852148       0.852148    1[7-(1,1,48)]
    13      -0.157932      -0.157932      -0.157932    1[7-(1,1,48)]
    14       1.513059       1.513059       1.513059    1[7-(1,1,48)]
    15        1.46951        1.46951        1.46951    1[7-(1,1,48)]
    16       1.316197       1.316197       1.316197    1[7-(1,1,48)]
    17       2.263505       2.263505       2.263505    6[7-(48),48-(6,6,6)]
    18       4.073536       4.073536       4.073536    6[7-(48),48-(6,6,6)]
    19       4.051376       4.051376       4.051376    6[7-(48),48-(6,6,6)]
    20       5.802463       5.802463       5.802463    6[7-(48),48-(6,6,6)]
    21       6.051899       6.051899       6.051899    6[7-(48),48-(6,6,6)]
    22       4.241868       4.241868       4.241868    6[7-(48),48-(6,6,6)]
    23       4.264028       4.264028       4.264028    6[7-(48),48-(6,6,6)]
    24       2.512941       2.512941       2.512941    6[7-(48),48-(6,6,6)]
    25       1.377347       1.377347       1.377347    7[6-(48),48-(7,7,7,7,7)]
    26       1.652917       1.652917       1.652917    7[6-(48),48-(7,7,7,7,7)]
    27       8.336711       8.336711       8.336711    7[1-(0),1-(0),1-(0),48-(7,7,7,7,7)]
    28       4.013961       4.013961       4.013961    7[6-(48),48-(7,7,7,7,7)]
    29       4.237123       4.237123       4.237123    7[6-(48),48-(7,7,7,7,7)]
    30         6.5463         6.5463         6.5463    7[1-(0),1-(0),1-(0),48-(7,7,7,7,7)]
    31       6.938057       6.938057       6.938057    7[6-(48),48-(7,7,7,7,7)]
    32       6.662487       6.662487       6.662487    7[6-(48),48-(7,7,7,7,7)]
    33      -0.021307      -0.021307      -0.021307    7[1-(0),1-(0),1-(0),48-(7,7,7,7,7)]
    34       4.301443       4.301443       4.301443    7[6-(48),48-(7,7,7,7,7)]
    35       4.078281       4.078281       4.078281    7[6-(48),48-(7,7,7,7,7)]
    36       1.769104       1.769104       1.769104    7[1-(0),1-(0),1-(0),48-(7,7,7,7,7)]
