# Supplementary material for: A collection of forcefield precursors for metal–organic frameworks
Source: RSC Adv. 2019 Nov 13;9(63):36492–507. doi: 10.1039/c9ra07327b (PMC9075174; doi:10.1039/c9ra07327b)
Supplement: RA-009-C9RA07327B-s2952 [file RA-009-C9RA07327B-s2952.txt]

YASLUA_clean

7.737300    0.000000    0.000000
0.000000    16.120300    0.000000
0.000000    0.000000    15.213500

     1       3.730152       3.730152       3.730152    25[7-(6),7-(6),7-(6),7-(6)]
     2       4.007148       4.007148       4.007148    25[7-(6),7-(6),7-(6),7-(6)]
     3       0.138498       0.138498       0.138498    25[7-(6),7-(6),7-(6),7-(6)]
     4       7.598802       7.598802       7.598802    25[7-(6),7-(6),7-(6),7-(6)]
     5       4.232226       4.232226       4.232226    80[16-(6),16-(6),16-(6),16-(6)]
     6       3.505074       3.505074       3.505074    80[16-(6),16-(6),16-(6),16-(6)]
     7       7.373724       7.373724       7.373724    80[16-(6),16-(6),16-(6),16-(6)]
     8       0.363576       0.363576       0.363576    80[16-(6),16-(6),16-(6),16-(6)]
     9       4.958836       4.958836       4.958836    6[7-(25),16-(80)]
    10       6.396426       6.396426       6.396426    6[7-(25),16-(80)]
    11       2.513075       2.513075       2.513075    6[7-(25),16-(80)]
    12       2.384636       2.384636       2.384636    6[7-(25),16-(80)]
    13       2.778464       2.778464       2.778464    6[7-(25),16-(80)]
    14       1.340874       1.340874       1.340874    6[7-(25),16-(80)]
    15       5.224225       5.224225       5.224225    6[7-(25),16-(80)]
    16       5.352664       5.352664       5.352664    6[7-(25),16-(80)]
    17       6.647114       6.647114       6.647114    6[7-(25),16-(80)]
    18       5.209524       5.209524       5.209524    6[7-(25),16-(80)]
    19       1.355575       1.355575       1.355575    6[7-(25),16-(80)]
    20       1.484014       1.484014       1.484014    6[7-(25),16-(80)]
    21       1.090186       1.090186       1.090186    6[7-(25),16-(80)]
    22       2.527776       2.527776       2.527776    6[7-(25),16-(80)]
    23       6.381725       6.381725       6.381725    6[7-(25),16-(80)]
    24       6.253286       6.253286       6.253286    6[7-(25),16-(80)]
    25       5.430037       5.430037       5.430037    16[6-(7),80-(16,16,16)]
    26       7.550831       7.550831       7.550831    16[6-(7),80-(16,16,16)]
    27       2.017114       2.017114       2.017114    16[6-(7),80-(16,16,16)]
    28       1.864689       1.864689       1.864689    16[6-(7),80-(16,16,16)]
    29       2.307263       2.307263       2.307263    16[6-(7),80-(16,16,16)]
    30       0.186469       0.186469       0.186469    16[6-(7),80-(16,16,16)]
    31       5.720186       5.720186       5.720186    16[6-(7),80-(16,16,16)]
    32       5.872611       5.872611       5.872611    16[6-(7),80-(16,16,16)]
    33       6.175913       6.175913       6.175913    16[6-(7),80-(16,16,16)]
    34       4.055119       4.055119       4.055119    16[6-(7),80-(16,16,16)]
    35       1.851536       1.851536       1.851536    16[6-(7),80-(16,16,16)]
    36       2.003961       2.003961       2.003961    16[6-(7),80-(16,16,16)]
    37       1.561387       1.561387       1.561387    16[6-(7),80-(16,16,16)]
    38       3.682181       3.682181       3.682181    16[6-(7),80-(16,16,16)]
    39       5.885764       5.885764       5.885764    16[6-(7),80-(16,16,16)]
    40       5.733339       5.733339       5.733339    16[6-(7),80-(16,16,16)]
    41       4.645475       4.645475       4.645475    7[6-(16),25-(7,7,7)]
    42       5.570856       5.570856       5.570856    7[6-(16),25-(7,7,7)]
    43       2.891429       2.891429       2.891429    7[6-(16),25-(7,7,7)]
    44       2.732814       2.732814       2.732814    7[6-(16),25-(7,7,7)]
    45       3.091825       3.091825       3.091825    7[6-(16),25-(7,7,7)]
    46       2.166444       2.166444       2.166444    7[6-(16),25-(7,7,7)]
    47       4.845871       4.845871       4.845871    7[6-(16),25-(7,7,7)]
    48       5.004486       5.004486       5.004486    7[6-(16),25-(7,7,7)]
    49       6.960475       6.960475       6.960475    7[6-(16),25-(7,7,7)]
    50       6.035094       6.035094       6.035094    7[6-(16),25-(7,7,7)]
    51       0.977221       0.977221       0.977221    7[6-(16),25-(7,7,7)]
    52       1.135836       1.135836       1.135836    7[6-(16),25-(7,7,7)]
    53       0.776825       0.776825       0.776825    7[6-(16),25-(7,7,7)]
    54       1.702206       1.702206       1.702206    7[6-(16),25-(7,7,7)]
    55       6.760079       6.760079       6.760079    7[6-(16),25-(7,7,7)]
    56       6.601464       6.601464       6.601464    7[6-(16),25-(7,7,7)]
