# Supplementary material for: A collection of forcefield precursors for metal–organic frameworks
Source: RSC Adv. 2019 Nov 13;9(63):36492–507. doi: 10.1039/c9ra07327b (PMC9075174; doi:10.1039/c9ra07327b)
Supplement: RA-009-C9RA07327B-s2953 [file RA-009-C9RA07327B-s2953.txt]

YASNAJ_clean

15.616700    0.000000    0.000000
-7.785915    13.537387    0.000000
-3.142634    -5.432796    15.494948

     1       5.399237       5.399237       5.399237    27[7-(6,6),7-(6,6),8-(6),8-(6),8-(6)]
     2        7.92535        7.92535        7.92535    27[7-(6,6),7-(6,6),8-(6),8-(6),8-(6)]
     3      -0.711086      -0.711086      -0.711086    27[7-(6,6),7-(6,6),8-(6),8-(6),8-(6)]
     4      -3.237199      -3.237199      -3.237199    27[7-(6,6),7-(6,6),8-(6),8-(6),8-(6)]
     5       5.925748       5.925748       5.925748    1[6-(6,7)]
     6       4.845361       4.845361       4.845361    1[6-(6,6)]
     7       1.534086       1.534086       1.534086    1[6-(6,6)]
     8       2.718859       2.718859       2.718859    1[6-(6,7)]
     9       3.851092       3.851092       3.851092    1[6-(6,6)]
    10       2.669317       2.669317       2.669317    1[6-(6,6)]
    11      -0.693948      -0.693948      -0.693948    1[6-(6,6)]
    12        0.50074        0.50074        0.50074    1[6-(6,6)]
    13       1.503002       1.503002       1.503002    1[6-(6,6)]
    14       8.056938       8.056938       8.056938    1[6-(6,7)]
    15      -2.773121      -2.773121      -2.773121    1[6-(6,7)]
    16      -1.629269      -1.629269      -1.629269    1[6-(6,6)]
    17      10.300364      10.300364      10.300364    1[6-(6,6)]
    18      12.280802      12.280802      12.280802    1[6-(6,6)]
    19      -4.885631      -4.885631      -4.885631    1[6-(6,6)]
    20         8.7706         8.7706         8.7706    1[6-(6,6)]
    21      -1.548215      -1.548215      -1.548215    1[6-(6,6)]
    22       -1.82969       -1.82969       -1.82969    1[6-(6,6)]
    23      -3.672056      -3.672056      -3.672056    1[6-(6,6)]
    24      -3.459921      -3.459921      -3.459921    1[6-(6,6)]
    25       5.578583       5.578583       5.578583    1[6-(6,7)]
    26       3.317077       3.317077       3.317077    1[6-(6,6)]
    27       3.263056       3.263056       3.263056    1[6-(6,6)]
    28        5.54655        5.54655        5.54655    1[6-(6,7)]
    29         1.2222         1.2222         1.2222    1[6-(6,6)]
    30      -1.064292      -1.064292      -1.064292    1[6-(6,6)]
    31      -0.982073      -0.982073      -0.982073    1[6-(6,6)]
    32       1.319589       1.319589       1.319589    1[6-(6,6)]
    33      -3.076052      -3.076052      -3.076052    1[6-(6,6)]
    34      10.271595      10.271595      10.271595    1[6-(6,7)]
    35      -5.277773      -5.277773      -5.277773    1[6-(6,7)]
    36      -3.009523      -3.009523      -3.009523    1[6-(6,6)]
    37      13.038333      13.038333      13.038333    1[6-(6,6)]
    38      13.023714      13.023714      13.023714    1[6-(6,6)]
    39      -0.623739      -0.623739      -0.623739    1[6-(6,6)]
    40       7.250436       7.250436       7.250436    1[6-(6,6)]
    41       4.451748       4.451748       4.451748    1[6-(6,6)]
    42       3.202692       3.202692       3.202692    1[6-(6,6)]
    43      -0.145642      -0.145642      -0.145642    1[6-(6,6)]
    44      -2.068171      -2.068171      -2.068171    1[6-(6,6)]
    45      -1.237597      -1.237597      -1.237597    1[6-(6,7)]
    46       -0.15721       -0.15721       -0.15721    1[6-(6,6)]
    47       3.154065       3.154065       3.154065    1[6-(6,6)]
    48       1.969292       1.969292       1.969292    1[6-(6,7)]
    49       0.837059       0.837059       0.837059    1[6-(6,6)]
    50       2.018834       2.018834       2.018834    1[6-(6,6)]
    51       5.382099       5.382099       5.382099    1[6-(6,6)]
    52       4.187411       4.187411       4.187411    1[6-(6,6)]
    53       3.185149       3.185149       3.185149    1[6-(6,6)]
    54      -3.368787      -3.368787      -3.368787    1[6-(6,7)]
    55       7.461272       7.461272       7.461272    1[6-(6,7)]
    56        6.31742        6.31742        6.31742    1[6-(6,6)]
    57      -5.612213      -5.612213      -5.612213    1[6-(6,6)]
    58      -7.592651      -7.592651      -7.592651    1[6-(6,6)]
    59       9.573782       9.573782       9.573782    1[6-(6,6)]
    60      -4.082449      -4.082449      -4.082449    1[6-(6,6)]
    61       6.236366       6.236366       6.236366    1[6-(6,6)]
    62       6.517841       6.517841       6.517841    1[6-(6,6)]
    63       8.360207       8.360207       8.360207    1[6-(6,6)]
    64       8.148072       8.148072       8.148072    1[6-(6,6)]
    65      -0.890432      -0.890432      -0.890432    1[6-(6,7)]
    66       1.371074       1.371074       1.371074    1[6-(6,6)]
    67       1.425095       1.425095       1.425095    1[6-(6,6)]
    68      -0.858399      -0.858399      -0.858399    1[6-(6,7)]
    69       3.465951       3.465951       3.465951    1[6-(6,6)]
    70       5.752443       5.752443       5.752443    1[6-(6,6)]
    71       5.670224       5.670224       5.670224    1[6-(6,6)]
    72       3.368562       3.368562       3.368562    1[6-(6,6)]
    73       7.764203       7.764203       7.764203    1[6-(6,6)]
    74      -5.583444      -5.583444      -5.583444    1[6-(6,7)]
    75       9.965924       9.965924       9.965924    1[6-(6,7)]
    76       7.697674       7.697674       7.697674    1[6-(6,6)]
    77      -8.350182      -8.350182      -8.350182    1[6-(6,6)]
    78      -8.335563      -8.335563      -8.335563    1[6-(6,6)]
    79        5.31189        5.31189        5.31189    1[6-(6,6)]
    80      -2.562285      -2.562285      -2.562285    1[6-(6,6)]
    81       0.236403       0.236403       0.236403    1[6-(6,6)]
    82       1.485459       1.485459       1.485459    1[6-(6,6)]
    83       4.833793       4.833793       4.833793    1[6-(6,6)]
    84       6.756322       6.756322       6.756322    1[6-(6,6)]
    85       5.026189       5.026189       5.026189    6[1-(0),6-(1,6),7-(6,27)]
    86       4.381777       4.381777       4.381777    6[1-(0),6-(1,7),6-(6,6)]
    87       3.042472       3.042472       3.042472    6[6-(1,6),6-(1,6),6-(6,6)]
    88       2.433374       2.433374       2.433374    6[1-(0),6-(1,7),6-(6,6)]
    89        3.15473        3.15473        3.15473    6[1-(0),6-(1,6),7-(6,27)]
    90        2.29737        2.29737        2.29737    6[6-(1,6),6-(1,6),6-(6,6)]
    91        2.93309        2.93309        2.93309    6[1-(0),6-(1,6),6-(6,6)]
    92       2.223368       2.223368       2.223368    6[1-(0),6-(1,6),6-(6,6)]
    93       0.857167       0.857167       0.857167    6[6-(1,6),6-(1,6),6-(6,6)]
    94       0.225921       0.225921       0.225921    6[1-(0),6-(1,6),6-(6,6)]
    95       0.943815       0.943815       0.943815    6[1-(0),6-(1,6),6-(6,6)]
    96       0.095127       0.095127       0.095127    6[6-(1,6),6-(1,6),6-(6,6)]
    97       0.630297       0.630297       0.630297    6[1-(0),6-(1,7),6-(6,6)]
    98      -0.117326      -0.117326      -0.117326    6[1-(0),6-(1,6),7-(6,27)]
    99      -1.892947      -1.892947      -1.892947    6[1-(0),6-(1,6),7-(6,27)]
   100      -1.212903      -1.212903      -1.212903    6[1-(0),6-(1,7),6-(6,6)]
   101       8.047448       8.047448       8.047448    6[6-(6,6),8-(27),8-(27)]
   102        9.34259        9.34259        9.34259    6[6-(1,6),6-(1,6),6-(8,8)]
   103      10.393189      10.393189      10.393189    6[1-(0),6-(1,6),6-(6,6)]
   104      11.563114      11.563114      11.563114    6[1-(0),6-(1,6),6-(6,16)]
   105      11.667808      11.667808      11.667808    6[6-(1,6),6-(1,6),16-(6,8,8)]
   106      10.644418      10.644418      10.644418    6[1-(0),6-(1,6),6-(6,16)]
   107       9.472472       9.472472       9.472472    6[1-(0),6-(1,6),6-(6,6)]
   108      -2.515807      -2.515807      -2.515807    6[6-(1,6),6-(1,6),16-(6,8,8)]
   109       -1.99541       -1.99541       -1.99541    6[1-(0),6-(1,6),6-(6,16)]
   110      -2.156897      -2.156897      -2.156897    6[1-(0),6-(1,6),6-(6,6)]
   111      -2.792162      -2.792162      -2.792162    6[6-(1,6),6-(1,6),6-(8,8)]
   112      -3.262913      -3.262913      -3.262913    6[1-(0),6-(1,6),6-(6,6)]
   113      -3.131004      -3.131004      -3.131004    6[1-(0),6-(1,6),6-(6,16)]
   114      -2.992373      -2.992373      -2.992373    6[6-(6,6),8-(0),8-(27)]
   115       5.109089       5.109089       5.109089    6[1-(0),6-(1,6),7-(6,27)]
   116       3.747429       3.747429       3.747429    6[1-(0),6-(1,7),6-(6,6)]
   117       3.000625       3.000625       3.000625    6[6-(1,6),6-(1,6),6-(6,6)]
   118       3.711291       3.711291       3.711291    6[1-(0),6-(1,7),6-(6,6)]
   119       5.091958       5.091958       5.091958    6[1-(0),6-(1,6),7-(6,27)]
   120       1.525755       1.525755       1.525755    6[6-(1,6),6-(1,6),6-(6,6)]
   121       0.783319       0.783319       0.783319    6[1-(0),6-(1,6),6-(6,6)]
   122      -0.587919      -0.587919      -0.587919    6[1-(0),6-(1,6),6-(6,6)]
   123      -1.273192      -1.273192      -1.273192    6[6-(1,6),6-(1,6),6-(6,6)]
   124      -0.541314      -0.541314      -0.541314    6[1-(0),6-(1,6),6-(6,6)]
   125       0.842815       0.842815       0.842815    6[1-(0),6-(1,6),6-(6,6)]
   126      -2.749378      -2.749378      -2.749378    6[6-(1,6),6-(1,6),6-(6,6)]
   127      -3.499384      -3.499384      -3.499384    6[1-(0),6-(1,7),6-(6,6)]
   128      -4.868761      -4.868761      -4.868761    6[1-(0),6-(1,6),7-(6,27)]
   129      -4.829146      -4.829146      -4.829146    6[1-(0),6-(1,6),7-(6,27)]
   130       -3.46193       -3.46193       -3.46193    6[1-(0),6-(1,7),6-(6,6)]
   131       8.603118       8.603118       8.603118    6[6-(6,6),8-(27),8-(27)]
   132       8.589035       8.589035       8.589035    6[6-(1,6),6-(1,6),6-(8,8)]
   133       9.361032       9.361032       9.361032    6[1-(0),6-(1,6),6-(6,6)]
   134       9.342048       9.342048       9.342048    6[1-(0),6-(1,6),6-(6,16)]
   135       8.509533       8.509533       8.509533    6[6-(1,6),6-(1,6),16-(6,8,8)]
   136       7.726241       7.726241       7.726241    6[1-(0),6-(1,6),6-(6,16)]
   137       7.771116       7.771116       7.771116    6[1-(0),6-(1,6),6-(6,6)]
   138       2.870328       2.870328       2.870328    6[6-(1,6),6-(1,6),16-(6,8,8)]
   139       3.523805       3.523805       3.523805    6[1-(0),6-(1,6),6-(6,16)]
   140       2.775398       2.775398       2.775398    6[1-(0),6-(1,6),6-(6,6)]
   141       1.405059       1.405059       1.405059    6[6-(1,6),6-(1,6),6-(8,8)]
   142       0.779632       0.779632       0.779632    6[1-(0),6-(1,6),6-(6,6)]
   143       1.505663       1.505663       1.505663    6[1-(0),6-(1,6),6-(6,16)]
   144       0.598022       0.598022       0.598022    6[6-(6,6),8-(0),8-(27)]
   145      -0.338038      -0.338038      -0.338038    6[1-(0),6-(1,6),7-(6,27)]
   146       0.306374       0.306374       0.306374    6[1-(0),6-(1,7),6-(6,6)]
   147       1.645679       1.645679       1.645679    6[6-(1,6),6-(1,6),6-(6,6)]
   148       2.254777       2.254777       2.254777    6[1-(0),6-(1,7),6-(6,6)]
   149       1.533421       1.533421       1.533421    6[1-(0),6-(1,6),7-(6,27)]
   150       2.390781       2.390781       2.390781    6[6-(1,6),6-(1,6),6-(6,6)]
   151       1.755061       1.755061       1.755061    6[1-(0),6-(1,6),6-(6,6)]
   152       2.464783       2.464783       2.464783    6[1-(0),6-(1,6),6-(6,6)]
   153       3.830984       3.830984       3.830984    6[6-(1,6),6-(1,6),6-(6,6)]
   154        4.46223        4.46223        4.46223    6[1-(0),6-(1,6),6-(6,6)]
   155       3.744336       3.744336       3.744336    6[1-(0),6-(1,6),6-(6,6)]
   156       4.593024       4.593024       4.593024    6[6-(1,6),6-(1,6),6-(6,6)]
   157       4.057854       4.057854       4.057854    6[1-(0),6-(1,7),6-(6,6)]
   158       4.805477       4.805477       4.805477    6[1-(0),6-(1,6),7-(6,27)]
   159       6.581098       6.581098       6.581098    6[1-(0),6-(1,6),7-(6,27)]
   160       5.901054       5.901054       5.901054    6[1-(0),6-(1,7),6-(6,6)]
   161      -3.359297      -3.359297      -3.359297    6[6-(6,6),8-(27),8-(27)]
   162      -4.654439      -4.654439      -4.654439    6[6-(1,6),6-(1,6),6-(8,8)]
   163      -5.705038      -5.705038      -5.705038    6[1-(0),6-(1,6),6-(6,6)]
   164      -6.874963      -6.874963      -6.874963    6[1-(0),6-(1,6),6-(6,16)]
   165      -6.979657      -6.979657      -6.979657    6[6-(1,6),6-(1,6),16-(6,8,8)]
   166      -5.956267      -5.956267      -5.956267    6[1-(0),6-(1,6),6-(6,16)]
   167      -4.784321      -4.784321      -4.784321    6[1-(0),6-(1,6),6-(6,6)]
   168       7.203958       7.203958       7.203958    6[6-(1,6),6-(1,6),16-(6,8,8)]
   169       6.683561       6.683561       6.683561    6[1-(0),6-(1,6),6-(6,16)]
   170       6.845048       6.845048       6.845048    6[1-(0),6-(1,6),6-(6,6)]
   171       7.480313       7.480313       7.480313    6[6-(1,6),6-(1,6),6-(8,8)]
   172       7.951064       7.951064       7.951064    6[1-(0),6-(1,6),6-(6,6)]
   173       7.819155       7.819155       7.819155    6[1-(0),6-(1,6),6-(6,16)]
   174       7.680524       7.680524       7.680524    6[6-(6,6),8-(0),8-(27)]
   175      -0.420938      -0.420938      -0.420938    6[1-(0),6-(1,6),7-(6,27)]
   176       0.940722       0.940722       0.940722    6[1-(0),6-(1,7),6-(6,6)]
   177       1.687526       1.687526       1.687526    6[6-(1,6),6-(1,6),6-(6,6)]
   178        0.97686        0.97686        0.97686    6[1-(0),6-(1,7),6-(6,6)]
   179      -0.403807      -0.403807      -0.403807    6[1-(0),6-(1,6),7-(6,27)]
   180       3.162396       3.162396       3.162396    6[6-(1,6),6-(1,6),6-(6,6)]
   181       3.904832       3.904832       3.904832    6[1-(0),6-(1,6),6-(6,6)]
   182        5.27607        5.27607        5.27607    6[1-(0),6-(1,6),6-(6,6)]
   183       5.961343       5.961343       5.961343    6[6-(1,6),6-(1,6),6-(6,6)]
   184       5.229465       5.229465       5.229465    6[1-(0),6-(1,6),6-(6,6)]
   185       3.845336       3.845336       3.845336    6[1-(0),6-(1,6),6-(6,6)]
   186       7.437529       7.437529       7.437529    6[6-(1,6),6-(1,6),6-(6,6)]
   187       8.187535       8.187535       8.187535    6[1-(0),6-(1,7),6-(6,6)]
   188       9.556912       9.556912       9.556912    6[1-(0),6-(1,6),7-(6,27)]
   189       9.517297       9.517297       9.517297    6[1-(0),6-(1,6),7-(6,27)]
   190       8.150081       8.150081       8.150081    6[1-(0),6-(1,7),6-(6,6)]
   191      -3.914967      -3.914967      -3.914967    6[6-(6,6),8-(27),8-(27)]
   192      -3.900884      -3.900884      -3.900884    6[6-(1,6),6-(1,6),6-(8,8)]
   193      -4.672881      -4.672881      -4.672881    6[1-(0),6-(1,6),6-(6,6)]
   194      -4.653897      -4.653897      -4.653897    6[1-(0),6-(1,6),6-(6,16)]
   195      -3.821382      -3.821382      -3.821382    6[6-(1,6),6-(1,6),16-(6,8,8)]
   196       -3.03809       -3.03809       -3.03809    6[1-(0),6-(1,6),6-(6,16)]
   197      -3.082965      -3.082965      -3.082965    6[1-(0),6-(1,6),6-(6,6)]
   198       1.817823       1.817823       1.817823    6[6-(1,6),6-(1,6),16-(6,8,8)]
   199       1.164346       1.164346       1.164346    6[1-(0),6-(1,6),6-(6,16)]
   200       1.912753       1.912753       1.912753    6[1-(0),6-(1,6),6-(6,6)]
   201       3.283092       3.283092       3.283092    6[6-(1,6),6-(1,6),6-(8,8)]
   202       3.908519       3.908519       3.908519    6[1-(0),6-(1,6),6-(6,6)]
   203       3.182488       3.182488       3.182488    6[1-(0),6-(1,6),6-(6,16)]
   204       4.090129       4.090129       4.090129    6[6-(6,6),8-(0),8-(27)]
   205      -2.432959      -2.432959      -2.432959    16[6-(6,6),6-(6,6),8-(0),8-(0)]
   206       0.670348       0.670348       0.670348    16[6-(6,6),6-(6,6),8-(0),8-(0)]
   207        7.12111        7.12111        7.12111    16[6-(6,6),6-(6,6),8-(0),8-(0)]
   208       4.017803       4.017803       4.017803    16[6-(6,6),6-(6,6),8-(0),8-(0)]
   209       4.437349       4.437349       4.437349    7[6-(1,6),6-(1,6),27-(7,8,8,8)]
   210      -1.373039      -1.373039      -1.373039    7[6-(1,6),6-(1,6),27-(7,8,8,8)]
   211       5.805581       5.805581       5.805581    7[6-(1,6),6-(1,6),27-(7,8,8,8)]
   212      -5.555465      -5.555465      -5.555465    7[6-(1,6),6-(1,6),27-(7,8,8,8)]
   213       0.250802       0.250802       0.250802    7[6-(1,6),6-(1,6),27-(7,8,8,8)]
   214        6.06119        6.06119        6.06119    7[6-(1,6),6-(1,6),27-(7,8,8,8)]
   215       -1.11743       -1.11743       -1.11743    7[6-(1,6),6-(1,6),27-(7,8,8,8)]
   216      10.243616      10.243616      10.243616    7[6-(1,6),6-(1,6),27-(7,8,8,8)]
   217       7.948155       7.948155       7.948155    8[6-(6,8),27-(7,7,8,8)]
   218       7.173221       7.173221       7.173221    8[6-(6,8),27-(7,7,8,8)]
   219      -1.340859      -1.340859      -1.340859    8[16-(6,6,8)]
   220      -2.481177      -2.481177      -2.481177    8[16-(6,6,8)]
   221      -3.045571      -3.045571      -3.045571    8[6-(6,8)]
   222      -3.107105      -3.107105      -3.107105    8[6-(6,8),27-(7,7,8,8)]
   223      12.404836      12.404836      12.404836    8[6-(6,8),27-(7,7,8,8)]
   224       7.966004       7.966004       7.966004    8[6-(6,8),27-(7,7,8,8)]
   225       1.984973       1.984973       1.984973    8[16-(6,6,8)]
   226      -0.070102      -0.070102      -0.070102    8[16-(6,6,8)]
   227       1.076211       1.076211       1.076211    8[6-(6,8)]
   228      -0.542095      -0.542095      -0.542095    8[6-(6,8),27-(7,7,8,8)]
   229      -3.260004      -3.260004      -3.260004    8[6-(6,8),27-(7,7,8,8)]
   230       -2.48507       -2.48507       -2.48507    8[6-(6,8),27-(7,7,8,8)]
   231        6.02901        6.02901        6.02901    8[16-(6,6,8)]
   232       7.169328       7.169328       7.169328    8[16-(6,6,8)]
   233       7.733722       7.733722       7.733722    8[6-(6,8)]
   234       7.795256       7.795256       7.795256    8[6-(6,8),27-(7,7,8,8)]
   235      -7.716685      -7.716685      -7.716685    8[6-(6,8),27-(7,7,8,8)]
   236      -3.277853      -3.277853      -3.277853    8[6-(6,8),27-(7,7,8,8)]
   237       2.703178       2.703178       2.703178    8[16-(6,6,8)]
   238       4.758253       4.758253       4.758253    8[16-(6,6,8)]
   239        3.61194        3.61194        3.61194    8[6-(6,8)]
   240       5.230246       5.230246       5.230246    8[6-(6,8),27-(7,7,8,8)]
