# Supplementary material for: A collection of forcefield precursors for metal–organic frameworks
Source: RSC Adv. 2019 Nov 13;9(63):36492–507. doi: 10.1039/c9ra07327b (PMC9075174; doi:10.1039/c9ra07327b)
Supplement: RA-009-C9RA07327B-s2954 [file RA-009-C9RA07327B-s2954.txt]

YASPEP_clean

6.277000    0.000000    0.000000
0.000000    17.702000    0.000000
-2.697000    0.000000    20.307693

     1      -0.903778      -0.903778      -0.903778    30[7-(6,6),7-(6,6),8-(6),8-(6)]
     2      -0.003222      -0.003222      -0.003222    30[7-(6,6),7-(6,6),8-(6),8-(6)]
     3       4.483778       4.483778       4.483778    30[7-(6,6),7-(6,6),8-(6),8-(6)]
     4       3.583222       3.583222       3.583222    30[7-(6,6),7-(6,6),8-(6),8-(6)]
     5       -1.49118       -1.49118       -1.49118    1[6-(6,6)]
     6       0.074297       0.074297       0.074297    1[6-(6,6)]
     7       2.065057       2.065057       2.065057    1[6-(6,6)]
     8       2.514453       2.514453       2.514453    1[6-(6,6)]
     9        2.04748        2.04748        2.04748    1[6-(1,6,6)]
    10       0.809512       0.809512       0.809512    1[6-(1,6,6)]
    11      -1.479141      -1.479141      -1.479141    1[6-(1,6,6)]
    12       3.958744       3.958744       3.958744    1[6-(1,6,6)]
    13       2.666263       2.666263       2.666263    1[6-(6,7)]
    14       1.502626       1.502626       1.502626    1[6-(6,6)]
    15       4.589696       4.589696       4.589696    1[6-(6,6)]
    16      -0.607979      -0.607979      -0.607979    1[6-(6,7)]
    17       2.822479       2.822479       2.822479    1[6-(1,6,6)]
    18       1.585489       1.585489       1.585489    1[6-(1,6,6)]
    19      -2.217394      -2.217394      -2.217394    1[6-(6,7)]
    20       2.552109       2.552109       2.552109    1[6-(6,6)]
    21       1.884695       1.884695       1.884695    1[6-(6,6)]
    22       3.471087       3.471087       3.471087    1[6-(6,7)]
    23       4.042208       4.042208       4.042208    1[6-(1,6,6)]
    24       3.818847       3.818847       3.818847    1[6-(1,6,6)]
    25        0.58418        0.58418        0.58418    1[6-(6,6)]
    26      -0.981297      -0.981297      -0.981297    1[6-(6,6)]
    27       3.304943       3.304943       3.304943    1[6-(6,6)]
    28       2.855547       2.855547       2.855547    1[6-(6,6)]
    29        3.32252        3.32252        3.32252    1[6-(1,6,6)]
    30      -1.716512      -1.716512      -1.716512    1[6-(1,6,6)]
    31       0.572141       0.572141       0.572141    1[6-(1,6,6)]
    32       1.411257       1.411257       1.411257    1[6-(1,6,6)]
    33       2.703737       2.703737       2.703737    1[6-(6,7)]
    34       3.867375       3.867375       3.867375    1[6-(6,6)]
    35       0.780305       0.780305       0.780305    1[6-(6,6)]
    36      -0.299021      -0.299021      -0.299021    1[6-(6,7)]
    37       5.244521       5.244521       5.244521    1[6-(1,6,6)]
    38      -2.492489      -2.492489      -2.492489    1[6-(1,6,6)]
    39       1.310394       1.310394       1.310394    1[6-(6,7)]
    40       2.817891       2.817891       2.817891    1[6-(6,6)]
    41       3.485305       3.485305       3.485305    1[6-(6,6)]
    42       1.898913       1.898913       1.898913    1[6-(6,7)]
    43       4.024793       4.024793       4.024793    1[6-(1,6,6)]
    44       4.248153       4.248153       4.248153    1[6-(1,6,6)]
    45        5.07118        5.07118        5.07118    1[6-(6,6)]
    46       3.505703       3.505703       3.505703    1[6-(6,6)]
    47       1.514943       1.514943       1.514943    1[6-(6,6)]
    48       1.065547       1.065547       1.065547    1[6-(6,6)]
    49        1.53252        1.53252        1.53252    1[6-(1,6,6)]
    50       2.770488       2.770488       2.770488    1[6-(1,6,6)]
    51       5.059141       5.059141       5.059141    1[6-(1,6,6)]
    52      -0.378743      -0.378743      -0.378743    1[6-(1,6,6)]
    53       0.913737       0.913737       0.913737    1[6-(6,7)]
    54       2.077375       2.077375       2.077375    1[6-(6,6)]
    55      -1.009695      -1.009695      -1.009695    1[6-(6,6)]
    56       4.187979       4.187979       4.187979    1[6-(6,7)]
    57       0.757521       0.757521       0.757521    1[6-(1,6,6)]
    58       1.994511       1.994511       1.994511    1[6-(1,6,6)]
    59       5.797394       5.797394       5.797394    1[6-(6,7)]
    60       1.027891       1.027891       1.027891    1[6-(6,6)]
    61       1.695305       1.695305       1.695305    1[6-(6,6)]
    62       0.108913       0.108913       0.108913    1[6-(6,7)]
    63      -0.462207      -0.462207      -0.462207    1[6-(1,6,6)]
    64      -0.238847      -0.238847      -0.238847    1[6-(1,6,6)]
    65        2.99582        2.99582        2.99582    1[6-(6,6)]
    66       4.561297       4.561297       4.561297    1[6-(6,6)]
    67       0.275057       0.275057       0.275057    1[6-(6,6)]
    68       0.724453       0.724453       0.724453    1[6-(6,6)]
    69        0.25748        0.25748        0.25748    1[6-(1,6,6)]
    70       5.296512       5.296512       5.296512    1[6-(1,6,6)]
    71       3.007859       3.007859       3.007859    1[6-(1,6,6)]
    72       2.168744       2.168744       2.168744    1[6-(1,6,6)]
    73       0.876263       0.876263       0.876263    1[6-(6,7)]
    74      -0.287375      -0.287375      -0.287375    1[6-(6,6)]
    75       2.799696       2.799696       2.799696    1[6-(6,6)]
    76       3.879021       3.879021       3.879021    1[6-(6,7)]
    77      -1.664521      -1.664521      -1.664521    1[6-(1,6,6)]
    78       6.072489       6.072489       6.072489    1[6-(1,6,6)]
    79       2.269606       2.269606       2.269606    1[6-(6,7)]
    80       0.762109       0.762109       0.762109    1[6-(6,6)]
    81       0.094695       0.094695       0.094695    1[6-(6,6)]
    82       1.681087       1.681087       1.681087    1[6-(6,7)]
    83      -0.444792      -0.444792      -0.444792    1[6-(1,6,6)]
    84      -0.668153      -0.668153      -0.668153    1[6-(1,6,6)]
    85       0.784718       0.784718       0.784718    6[6-(1,1,6),6-(1,6),6-(6,6)]
    86      -0.435759      -0.435759      -0.435759    6[6-(1,1,6),6-(1,6),6-(6,6)]
    87       -0.68172       -0.68172       -0.68172    6[1-(0),6-(1,6),6-(6,6)]
    88       0.256474       0.256474       0.256474    6[1-(0),6-(1,6),6-(1,6)]
    89       1.438755       1.438755       1.438755    6[1-(0),6-(1,6),6-(1,6)]
    90       1.703551       1.703551       1.703551    6[1-(0),6-(1,6),6-(6,6)]
    91       1.090276       1.090276       1.090276    6[1-(0),1-(0),6-(6,6),6-(8,8)]
    92       0.377139       0.377139       0.377139    6[6-(1,1,6),8-(0),8-(30)]
    93      -1.440243      -1.440243      -1.440243    6[1-(0),1-(0),6-(6,6),6-(8,8)]
    94      -1.102272      -1.102272      -1.102272    6[6-(1,1,6),8-(0),8-(30)]
    95       3.061699       3.061699       3.061699    6[1-(0),6-(1,6),7-(6,30)]
    96       2.356018       2.356018       2.356018    6[1-(0),6-(1,7),6-(6,6)]
    97       2.910038       2.910038       2.910038    6[6-(1,1,6),6-(1,6),6-(1,6)]
    98       4.178396       4.178396       4.178396    6[1-(0),6-(1,7),6-(6,6)]
    99      -1.451584      -1.451584      -1.451584    6[1-(0),6-(1,6),7-(6,30)]
   100       2.174095       2.174095       2.174095    6[1-(0),1-(0),6-(1,1,6),6-(6,6)]
   101       3.631684       3.631684       3.631684    6[1-(0),6-(1,6),7-(6,30)]
   102       2.726827       2.726827       2.726827    6[1-(0),6-(1,7),6-(6,6)]
   103       2.064715       2.064715       2.064715    6[6-(1,1,6),6-(1,6),6-(1,6)]
   104       2.342463       2.342463       2.342463    6[1-(0),6-(1,7),6-(6,6)]
   105       3.280225       3.280225       3.280225    6[1-(0),6-(1,6),7-(6,30)]
   106       3.755849       3.755849       3.755849    6[1-(0),1-(0),6-(1,1,6),6-(6,6)]
   107      -1.691718      -1.691718      -1.691718    6[6-(1,1,6),6-(1,6),6-(6,6)]
   108      -0.471241      -0.471241      -0.471241    6[6-(1,1,6),6-(1,6),6-(6,6)]
   109       -0.22528       -0.22528       -0.22528    6[1-(0),6-(1,6),6-(6,6)]
   110      -1.163474      -1.163474      -1.163474    6[1-(0),6-(1,6),6-(1,6)]
   111      -2.345755      -2.345755      -2.345755    6[1-(0),6-(1,6),6-(1,6)]
   112       3.666449       3.666449       3.666449    6[1-(0),6-(1,6),6-(6,6)]
   113      -1.997276      -1.997276      -1.997276    6[1-(0),1-(0),6-(6,6),6-(8,8)]
   114      -1.284139      -1.284139      -1.284139    6[6-(1,1,6),8-(0),8-(30)]
   115       0.533243       0.533243       0.533243    6[1-(0),1-(0),6-(6,6),6-(8,8)]
   116       0.195272       0.195272       0.195272    6[6-(1,1,6),8-(0),8-(30)]
   117       2.308301       2.308301       2.308301    6[1-(0),6-(1,6),7-(6,30)]
   118       3.013982       3.013982       3.013982    6[1-(0),6-(1,7),6-(6,6)]
   119       2.459962       2.459962       2.459962    6[6-(1,1,6),6-(1,6),6-(1,6)]
   120       1.191605       1.191605       1.191605    6[1-(0),6-(1,7),6-(6,6)]
   121       0.544584       0.544584       0.544584    6[1-(0),6-(1,6),7-(6,30)]
   122       3.195905       3.195905       3.195905    6[1-(0),1-(0),6-(1,1,6),6-(6,6)]
   123       1.738316       1.738316       1.738316    6[1-(0),6-(1,6),7-(6,30)]
   124       2.643173       2.643173       2.643173    6[1-(0),6-(1,7),6-(6,6)]
   125       3.305285       3.305285       3.305285    6[6-(1,1,6),6-(1,6),6-(1,6)]
   126       3.027537       3.027537       3.027537    6[1-(0),6-(1,7),6-(6,6)]
   127       2.089776       2.089776       2.089776    6[1-(0),6-(1,6),7-(6,30)]
   128       4.311151       4.311151       4.311151    6[1-(0),1-(0),6-(1,1,6),6-(6,6)]
   129       2.795282       2.795282       2.795282    6[6-(1,1,6),6-(1,6),6-(6,6)]
   130       4.015759       4.015759       4.015759    6[6-(1,1,6),6-(1,6),6-(6,6)]
   131        4.26172        4.26172        4.26172    6[1-(0),6-(1,6),6-(6,6)]
   132       3.323526       3.323526       3.323526    6[1-(0),6-(1,6),6-(1,6)]
   133       2.141245       2.141245       2.141245    6[1-(0),6-(1,6),6-(1,6)]
   134       1.876449       1.876449       1.876449    6[1-(0),6-(1,6),6-(6,6)]
   135       2.489724       2.489724       2.489724    6[1-(0),1-(0),6-(6,6),6-(8,8)]
   136       3.202861       3.202861       3.202861    6[6-(1,1,6),8-(0),8-(30)]
   137       5.020243       5.020243       5.020243    6[1-(0),1-(0),6-(6,6),6-(8,8)]
   138       4.682272       4.682272       4.682272    6[6-(1,1,6),8-(0),8-(30)]
   139       0.518301       0.518301       0.518301    6[1-(0),6-(1,6),7-(6,30)]
   140       1.223982       1.223982       1.223982    6[1-(0),6-(1,7),6-(6,6)]
   141       0.669962       0.669962       0.669962    6[6-(1,1,6),6-(1,6),6-(1,6)]
   142      -0.598395      -0.598395      -0.598395    6[1-(0),6-(1,7),6-(6,6)]
   143       5.031584       5.031584       5.031584    6[1-(0),6-(1,6),7-(6,30)]
   144       1.405905       1.405905       1.405905    6[1-(0),1-(0),6-(1,1,6),6-(6,6)]
   145      -0.051684      -0.051684      -0.051684    6[1-(0),6-(1,6),7-(6,30)]
   146       0.853173       0.853173       0.853173    6[1-(0),6-(1,7),6-(6,6)]
   147       1.515285       1.515285       1.515285    6[6-(1,1,6),6-(1,6),6-(1,6)]
   148       1.237537       1.237537       1.237537    6[1-(0),6-(1,7),6-(6,6)]
   149       0.299775       0.299775       0.299775    6[1-(0),6-(1,6),7-(6,30)]
   150      -0.175849      -0.175849      -0.175849    6[1-(0),1-(0),6-(1,1,6),6-(6,6)]
   151       5.271718       5.271718       5.271718    6[6-(1,1,6),6-(1,6),6-(6,6)]
   152       4.051241       4.051241       4.051241    6[6-(1,1,6),6-(1,6),6-(6,6)]
   153        3.80528        3.80528        3.80528    6[1-(0),6-(1,6),6-(6,6)]
   154       4.743474       4.743474       4.743474    6[1-(0),6-(1,6),6-(1,6)]
   155       5.925755       5.925755       5.925755    6[1-(0),6-(1,6),6-(1,6)]
   156      -0.086449      -0.086449      -0.086449    6[1-(0),6-(1,6),6-(6,6)]
   157      -0.699724      -0.699724      -0.699724    6[1-(0),1-(0),6-(6,6),6-(8,8)]
   158       4.864139       4.864139       4.864139    6[6-(1,1,6),8-(0),8-(30)]
   159       3.046757       3.046757       3.046757    6[1-(0),1-(0),6-(6,6),6-(8,8)]
   160       3.384728       3.384728       3.384728    6[6-(1,1,6),8-(0),8-(30)]
   161       1.271699       1.271699       1.271699    6[1-(0),6-(1,6),7-(6,30)]
   162       0.566018       0.566018       0.566018    6[1-(0),6-(1,7),6-(6,6)]
   163       1.120038       1.120038       1.120038    6[6-(1,1,6),6-(1,6),6-(1,6)]
   164       2.388396       2.388396       2.388396    6[1-(0),6-(1,7),6-(6,6)]
   165       3.035416       3.035416       3.035416    6[1-(0),6-(1,6),7-(6,30)]
   166       0.384095       0.384095       0.384095    6[1-(0),1-(0),6-(1,1,6),6-(6,6)]
   167       1.841684       1.841684       1.841684    6[1-(0),6-(1,6),7-(6,30)]
   168       0.936827       0.936827       0.936827    6[1-(0),6-(1,7),6-(6,6)]
   169       0.274715       0.274715       0.274715    6[6-(1,1,6),6-(1,6),6-(1,6)]
   170       0.552463       0.552463       0.552463    6[1-(0),6-(1,7),6-(6,6)]
   171       1.490224       1.490224       1.490224    6[1-(0),6-(1,6),7-(6,30)]
   172      -0.731151      -0.731151      -0.731151    6[1-(0),1-(0),6-(1,1,6),6-(6,6)]
   173        4.29285        4.29285        4.29285    7[6-(1,6),6-(1,6),30-(7,8,8)]
   174       3.931833       3.931833       3.931833    7[6-(1,6),6-(1,6),30-(7,8,8)]
   175        1.07715        1.07715        1.07715    7[6-(1,6),6-(1,6),30-(7,8,8)]
   176       1.438167       1.438167       1.438167    7[6-(1,6),6-(1,6),30-(7,8,8)]
   177       -0.71285       -0.71285       -0.71285    7[6-(1,6),6-(1,6),30-(7,8,8)]
   178      -0.351833      -0.351833      -0.351833    7[6-(1,6),6-(1,6),30-(7,8,8)]
   179        2.50285        2.50285        2.50285    7[6-(1,6),6-(1,6),30-(7,8,8)]
   180       2.141833       2.141833       2.141833    7[6-(1,6),6-(1,6),30-(7,8,8)]
   181       0.550605       0.550605       0.550605    8[6-(6,8),30-(7,7,8)]
   182      -0.358847      -0.358847      -0.358847    8[6-(6,8)]
   183      -0.723476      -0.723476      -0.723476    8[6-(6,8),30-(7,7,8)]
   184      -1.197821      -1.197821      -1.197821    8[6-(6,8)]
   185      -1.457605      -1.457605      -1.457605    8[6-(6,8),30-(7,7,8)]
   186      -0.548153      -0.548153      -0.548153    8[6-(6,8)]
   187      -0.183524      -0.183524      -0.183524    8[6-(6,8),30-(7,7,8)]
   188       0.290821       0.290821       0.290821    8[6-(6,8)]
   189       3.029395       3.029395       3.029395    8[6-(6,8),30-(7,7,8)]
   190       3.938847       3.938847       3.938847    8[6-(6,8)]
   191       4.303476       4.303476       4.303476    8[6-(6,8),30-(7,7,8)]
   192       4.777821       4.777821       4.777821    8[6-(6,8)]
   193       5.037605       5.037605       5.037605    8[6-(6,8),30-(7,7,8)]
   194       4.128153       4.128153       4.128153    8[6-(6,8)]
   195       3.763524       3.763524       3.763524    8[6-(6,8),30-(7,7,8)]
   196       3.289179       3.289179       3.289179    8[6-(6,8)]
