# Supplementary material for: A collection of forcefield precursors for metal–organic frameworks
Source: RSC Adv. 2019 Nov 13;9(63):36492–507. doi: 10.1039/c9ra07327b (PMC9075174; doi:10.1039/c9ra07327b)
Supplement: RA-009-C9RA07327B-s2955 [file RA-009-C9RA07327B-s2955.txt]

YATTUK_clean

10.892400    0.000000    0.000000
-2.326873    10.713320    0.000000
0.000000    0.000000    16.774000

     1       3.607937       3.607937       3.607937    65[8-(6),8-(6),8-(6),8-(6),8-(6),8-(6)]
     2       0.674826       0.674826       0.674826    65[8-(6),8-(6),8-(6),8-(6),8-(6),8-(6)]
     3        4.95759        4.95759        4.95759    65[8-(6),8-(6),8-(6),8-(6),8-(6),8-(6)]
     4       7.890701       7.890701       7.890701    65[8-(6),8-(6),8-(6),8-(6),8-(6),8-(6)]
     5       0.169314       0.169314       0.169314    1[6-(6,6)]
     6       2.959376       2.959376       2.959376    1[6-(6,6)]
     7       4.033017       4.033017       4.033017    1[6-(6,6)]
     8       1.786576       1.786576       1.786576    1[6-(6,6)]
     9      -1.003486      -1.003486      -1.003486    1[6-(6,6)]
    10       8.815274       8.815274       8.815274    1[6-(6,6)]
    11       8.396213       8.396213       8.396213    1[6-(6,6)]
    12       5.606151       5.606151       5.606151    1[6-(6,6)]
    13        4.53251        4.53251        4.53251    1[6-(6,6)]
    14       6.778951       6.778951       6.778951    1[6-(6,6)]
    15       9.569013       9.569013       9.569013    1[6-(6,6)]
    16      -0.249747      -0.249747      -0.249747    1[6-(6,6)]
    17       1.691703       1.691703       1.691703    6[6-(6,6),8-(65),8-(65)]
    18       2.031513       2.031513       2.031513    6[6-(1,6),6-(1,6),6-(8,8)]
    19       1.062033       1.062033       1.062033    6[1-(0),6-(6,6),6-(6,6)]
    20       1.386823       1.386823       1.386823    6[6-(1,6),6-(1,6),6-(8,8)]
    21       2.733991       2.733991       2.733991    6[1-(0),6-(6,6),6-(6,6)]
    22       3.751472       3.751472       3.751472    6[6-(1,6),6-(1,6),6-(8,8)]
    23       3.373076       3.373076       3.373076    6[1-(0),6-(6,6),6-(6,6)]
    24       0.319385       0.319385       0.319385    6[6-(6,6),8-(65),8-(65)]
    25       5.176346       5.176346       5.176346    6[6-(6,6),8-(65),8-(65)]
    26       0.264188       0.264188       0.264188    6[6-(6,6),8-(65),8-(65)]
    27      -0.075622      -0.075622      -0.075622    6[6-(1,6),6-(1,6),6-(8,8)]
    28       0.893858       0.893858       0.893858    6[1-(0),6-(6,6),6-(6,6)]
    29       0.569068       0.569068       0.569068    6[6-(1,6),6-(1,6),6-(8,8)]
    30        -0.7781        -0.7781        -0.7781    6[1-(0),6-(6,6),6-(6,6)]
    31      -1.795581      -1.795581      -1.795581    6[6-(1,6),6-(1,6),6-(8,8)]
    32      -1.417186      -1.417186      -1.417186    6[1-(0),6-(6,6),6-(6,6)]
    33       1.636505       1.636505       1.636505    6[6-(6,6),8-(65),8-(65)]
    34       7.671944       7.671944       7.671944    6[6-(6,6),8-(65),8-(65)]
    35       6.873824       6.873824       6.873824    6[6-(6,6),8-(65),8-(65)]
    36       6.534014       6.534014       6.534014    6[6-(1,6),6-(1,6),6-(8,8)]
    37       7.503494       7.503494       7.503494    6[1-(0),6-(6,6),6-(6,6)]
    38       7.178704       7.178704       7.178704    6[6-(1,6),6-(1,6),6-(8,8)]
    39       5.831536       5.831536       5.831536    6[1-(0),6-(6,6),6-(6,6)]
    40       4.814055       4.814055       4.814055    6[6-(1,6),6-(1,6),6-(8,8)]
    41       5.192451       5.192451       5.192451    6[1-(0),6-(6,6),6-(6,6)]
    42       8.246142       8.246142       8.246142    6[6-(6,6),8-(65),8-(65)]
    43       3.389181       3.389181       3.389181    6[6-(6,6),8-(65),8-(65)]
    44       8.301339       8.301339       8.301339    6[6-(6,6),8-(65),8-(65)]
    45       8.641149       8.641149       8.641149    6[6-(1,6),6-(1,6),6-(8,8)]
    46       7.671669       7.671669       7.671669    6[1-(0),6-(6,6),6-(6,6)]
    47       7.996459       7.996459       7.996459    6[6-(1,6),6-(1,6),6-(8,8)]
    48       9.343627       9.343627       9.343627    6[1-(0),6-(6,6),6-(6,6)]
    49      10.361108      10.361108      10.361108    6[6-(1,6),6-(1,6),6-(8,8)]
    50       9.982713       9.982713       9.982713    6[1-(0),6-(6,6),6-(6,6)]
    51       6.929022       6.929022       6.929022    6[6-(6,6),8-(65),8-(65)]
    52       0.893583       0.893583       0.893583    6[6-(6,6),8-(65),8-(65)]
    53       0.521127       0.521127       0.521127    8[6-(6,8),65-(8,8,8,8,8)]
    54       2.619404       2.619404       2.619404    8[6-(6,8),65-(8,8,8,8,8)]
    55       6.019998       6.019998       6.019998    8[6-(6,8),65-(8,8,8,8,8)]
    56       5.514942       5.514942       5.514942    8[6-(6,8),65-(8,8,8,8,8)]
    57       0.723727       0.723727       0.723727    8[6-(6,8),65-(8,8,8,8,8)]
    58      -0.854519      -0.854519      -0.854519    8[6-(6,8),65-(8,8,8,8,8)]
    59       1.434764       1.434764       1.434764    8[6-(6,8),65-(8,8,8,8,8)]
    60      -0.663514      -0.663514      -0.663514    8[6-(6,8),65-(8,8,8,8,8)]
    61       6.828293       6.828293       6.828293    8[6-(6,8),65-(8,8,8,8,8)]
    62       7.333348       7.333348       7.333348    8[6-(6,8),65-(8,8,8,8,8)]
    63       1.232164       1.232164       1.232164    8[6-(6,8),65-(8,8,8,8,8)]
    64        2.81041        2.81041        2.81041    8[6-(6,8),65-(8,8,8,8,8)]
    65         8.0444         8.0444         8.0444    8[6-(6,8),65-(8,8,8,8,8)]
    66       5.946123       5.946123       5.946123    8[6-(6,8),65-(8,8,8,8,8)]
    67       2.545529       2.545529       2.545529    8[6-(6,8),65-(8,8,8,8,8)]
    68       3.050585       3.050585       3.050585    8[6-(6,8),65-(8,8,8,8,8)]
    69         7.8418         7.8418         7.8418    8[6-(6,8),65-(8,8,8,8,8)]
    70       9.420046       9.420046       9.420046    8[6-(6,8),65-(8,8,8,8,8)]
    71       7.130763       7.130763       7.130763    8[6-(6,8),65-(8,8,8,8,8)]
    72       9.229041       9.229041       9.229041    8[6-(6,8),65-(8,8,8,8,8)]
    73       1.737234       1.737234       1.737234    8[6-(6,8),65-(8,8,8,8,8)]
    74       1.232179       1.232179       1.232179    8[6-(6,8),65-(8,8,8,8,8)]
    75       7.333363       7.333363       7.333363    8[6-(6,8),65-(8,8,8,8,8)]
    76       5.755117       5.755117       5.755117    8[6-(6,8),65-(8,8,8,8,8)]
