# Supplementary material for: A collection of forcefield precursors for metal–organic frameworks
Source: RSC Adv. 2019 Nov 13;9(63):36492–507. doi: 10.1039/c9ra07327b (PMC9075174; doi:10.1039/c9ra07327b)
Supplement: RA-009-C9RA07327B-s2956 [file RA-009-C9RA07327B-s2956.txt]

YAWFEI_charged

8.862200    0.000000    0.000000
1.820301    19.014468    0.000000
1.341613    0.797686    14.779007

     1       8.756722       8.756722       8.756722    48[7-(6),7-(6),7-(6),7-(6),7-(6),17-(0)]
     2       3.881712       3.881712       3.881712    48[6-(7),6-(7),7-(6)]
     3       4.327373       4.327373       4.327373    48[6-(7),6-(7),6-(7),17-(0)]
     4       8.404641       8.404641       8.404641    48[6-(7),6-(7),6-(7),7-(6)]
     5        2.96884        2.96884        2.96884    48[6-(7),6-(7),6-(7),7-(6)]
     6       3.267392       3.267392       3.267392    48[7-(6),7-(6),7-(6),7-(6),7-(6),17-(0)]
     7       8.142402       8.142402       8.142402    48[6-(7),6-(7),7-(6)]
     8       7.696741       7.696741       7.696741    48[6-(7),6-(7),6-(7),17-(0)]
     9       3.619473       3.619473       3.619473    48[6-(7),6-(7),6-(7),7-(6)]
    10       9.055274       9.055274       9.055274    48[6-(7),6-(7),6-(7),7-(6)]
    11       6.178311       6.178311       6.178311    6[7-(48),48-(6,6,17)]
    12       9.912421       9.912421       9.912421    6[7-(48),48-(6,6,7)]
    13       7.621637       7.621637       7.621637    6[7-(48),48-(6,6,17)]
    14        4.76942        4.76942        4.76942    6[7-(48),48-(6,6,7)]
    15       2.590011       2.590011       2.590011    6[7-(48),48-(6,6,17)]
    16       4.432646       4.432646       4.432646    6[7-(48),48-(6,7)]
    17       2.910847       2.910847       2.910847    6[7-(0),48-(6,6,7)]
    18      10.234861      10.234861      10.234861    6[7-(48),48-(6,6,7)]
    19       6.504798       6.504798       6.504798    6[7-(0),48-(6,6,7)]
    20       8.500153       8.500153       8.500153    6[7-(0),48-(6,6,7)]
    21       2.894353       2.894353       2.894353    6[7-(48),48-(6,7)]
    22       5.845803       5.845803       5.845803    6[7-(48),48-(6,6,17)]
    23       2.111693       2.111693       2.111693    6[7-(48),48-(6,6,7)]
    24       4.402477       4.402477       4.402477    6[7-(48),48-(6,6,17)]
    25       7.254694       7.254694       7.254694    6[7-(48),48-(6,6,7)]
    26       9.434103       9.434103       9.434103    6[7-(48),48-(6,6,17)]
    27       7.591468       7.591468       7.591468    6[7-(48),48-(6,7)]
    28       9.113267       9.113267       9.113267    6[7-(0),48-(6,6,7)]
    29       1.789253       1.789253       1.789253    6[7-(48),48-(6,6,7)]
    30       5.519316       5.519316       5.519316    6[7-(0),48-(6,6,7)]
    31       3.523961       3.523961       3.523961    6[7-(0),48-(6,6,7)]
    32       9.129761       9.129761       9.129761    6[7-(48),48-(6,7)]
    33       6.388816       6.388816       6.388816    6[1-(0),6-(1,6),7-(6,6)]
    34       6.543374       6.543374       6.543374    6[1-(0),6-(1,7),6-(6,6)]
    35        6.18916        6.18916        6.18916    6[6-(1,6),6-(1,6),6-(6,6)]
    36       3.892606       3.892606       3.892606    6[1-(0),6-(1,7),6-(6,6)]
    37       3.765196       3.765196       3.765196    6[1-(0),6-(1,6),7-(6,6)]
    38       5.711534       5.711534       5.711534    6[1-(0),1-(0),1-(0),7-(6,6)]
    39       5.635298       5.635298       5.635298    6[1-(0),6-(1,6),7-(6,6)]
    40        5.48074        5.48074        5.48074    6[1-(0),6-(1,7),6-(6,6)]
    41       5.834954       5.834954       5.834954    6[6-(1,6),6-(1,6),6-(6,6)]
    42       8.131508       8.131508       8.131508    6[1-(0),6-(1,7),6-(6,6)]
    43       8.258918       8.258918       8.258918    6[1-(0),6-(1,6),7-(6,6)]
    44        6.31258        6.31258        6.31258    6[1-(0),1-(0),1-(0),7-(6,6)]
    45       4.540428       4.540428       4.540428    6[1-(0),6-(1,6),7-(6,6)]
    46       4.821488       4.821488       4.821488    6[1-(0),6-(1,7),6-(6,6)]
    47       3.769462       3.769462       3.769462    6[6-(1,6),6-(1,6),6-(6,6)]
    48       2.500618       2.500618       2.500618    6[1-(0),6-(1,7),6-(6,6)]
    49       2.290081       2.290081       2.290081    6[1-(0),6-(1,6),7-(6,6)]
    50       5.454956       5.454956       5.454956    6[1-(0),6-(1,6),7-(6,6)]
    51       5.278237       5.278237       5.278237    6[1-(0),6-(1,7),6-(6,6)]
    52       4.001803       4.001803       4.001803    6[6-(1,6),6-(1,6),6-(6,6)]
    53       2.948819       2.948819       2.948819    6[1-(0),6-(1,7),6-(6,6)]
    54       3.163296       3.163296       3.163296    6[1-(0),6-(1,6),7-(6,6)]
    55       3.073656       3.073656       3.073656    6[1-(0),1-(0),1-(0),7-(6,6)]
    56       4.641223       4.641223       4.641223    6[1-(0),1-(0),1-(0),7-(6,6)]
    57       7.483686       7.483686       7.483686    6[1-(0),6-(1,6),7-(6,6)]
    58       7.202626       7.202626       7.202626    6[1-(0),6-(1,7),6-(6,6)]
    59       8.254652       8.254652       8.254652    6[6-(1,6),6-(1,6),6-(6,6)]
    60       9.523496       9.523496       9.523496    6[1-(0),6-(1,7),6-(6,6)]
    61       9.734033       9.734033       9.734033    6[1-(0),6-(1,6),7-(6,6)]
    62       6.569158       6.569158       6.569158    6[1-(0),6-(1,6),7-(6,6)]
    63       6.745877       6.745877       6.745877    6[1-(0),6-(1,7),6-(6,6)]
    64       8.022311       8.022311       8.022311    6[6-(1,6),6-(1,6),6-(6,6)]
    65       9.075295       9.075295       9.075295    6[1-(0),6-(1,7),6-(6,6)]
    66       8.860818       8.860818       8.860818    6[1-(0),6-(1,6),7-(6,6)]
    67       8.950458       8.950458       8.950458    6[1-(0),1-(0),1-(0),7-(6,6)]
    68       7.382891       7.382891       7.382891    6[1-(0),1-(0),1-(0),7-(6,6)]
    69       7.068332       7.068332       7.068332    7[6-(48),48-(7,7,7,7,17)]
    70      10.310017      10.310017      10.310017    7[6-(48),48-(7,7,7,7,17)]
    71       7.562427       7.562427       7.562427    7[6-(48),48-(7,7,7,7,17)]
    72        7.04655        7.04655        7.04655    7[6-(48),48-(7,7,7,7,17)]
    73      10.568953      10.568953      10.568953    7[6-(48),48-(7,7,7,7,17)]
    74       4.512237       4.512237       4.512237    7[6-(48),48-(6,6,6)]
    75       2.782655       2.782655       2.782655    7[6-(48)]
    76      11.102799      11.102799      11.102799    7[6-(48),48-(6,6)]
    77       5.587372       5.587372       5.587372    7[6-(48)]
    78       8.468848       8.468848       8.468848    7[6-(48)]
    79       3.281973       3.281973       3.281973    7[6-(48),48-(6,6,6)]
    80       4.955782       4.955782       4.955782    7[6-(48),48-(7,7,7,7,17)]
    81       1.714097       1.714097       1.714097    7[6-(48),48-(7,7,7,7,17)]
    82       4.461687       4.461687       4.461687    7[6-(48),48-(7,7,7,7,17)]
    83       4.977564       4.977564       4.977564    7[6-(48),48-(7,7,7,7,17)]
    84       1.455161       1.455161       1.455161    7[6-(48),48-(7,7,7,7,17)]
    85       7.511877       7.511877       7.511877    7[6-(48),48-(6,6,6)]
    86       9.241459       9.241459       9.241459    7[6-(48)]
    87       0.921315       0.921315       0.921315    7[6-(48),48-(6,6)]
    88       6.436742       6.436742       6.436742    7[6-(48)]
    89       3.555266       3.555266       3.555266    7[6-(48)]
    90       8.742141       8.742141       8.742141    7[6-(48),48-(6,6,6)]
    91       5.916484       5.916484       5.916484    7[6-(1,1,1),6-(1,6),6-(1,6)]
    92        6.10763        6.10763        6.10763    7[6-(1,1,1),6-(1,6),6-(1,6)]
    93       3.312715       3.312715       3.312715    7[6-(1,1,1),6-(1,6),6-(1,6)]
    94       4.409263       4.409263       4.409263    7[6-(1,1,1),6-(1,6),6-(1,6)]
    95       8.711399       8.711399       8.711399    7[6-(1,1,1),6-(1,6),6-(1,6)]
    96       7.614851       7.614851       7.614851    7[6-(1,1,1),6-(1,6),6-(1,6)]
    97       8.601435       8.601435       8.601435    17[48-(7,7,7,7,7)]
    98       4.136898       4.136898       4.136898    17[48-(6,6,6)]
    99       3.422679       3.422679       3.422679    17[48-(7,7,7,7,7)]
   100       7.887216       7.887216       7.887216    17[48-(6,6,6)]
   101       6.619948       6.619948       6.619948    1[6-(6,7)]
   102       6.894922       6.894922       6.894922    1[6-(6,6)]
   103        3.66023        3.66023        3.66023    1[6-(6,6)]
   104       3.437826       3.437826       3.437826    1[6-(6,7)]
   105       6.375619       6.375619       6.375619    1[6-(1,1,7)]
   106       5.787866       5.787866       5.787866    1[6-(1,1,7)]
   107       4.837132       4.837132       4.837132    1[6-(1,1,7)]
   108       5.404166       5.404166       5.404166    1[6-(6,7)]
   109       5.129192       5.129192       5.129192    1[6-(6,6)]
   110       8.363884       8.363884       8.363884    1[6-(6,6)]
   111       8.586288       8.586288       8.586288    1[6-(6,7)]
   112       5.648495       5.648495       5.648495    1[6-(1,1,7)]
   113       6.236248       6.236248       6.236248    1[6-(1,1,7)]
   114       7.186982       7.186982       7.186982    1[6-(1,1,7)]
   115       5.243747       5.243747       5.243747    1[6-(6,7)]
   116       5.701278       5.701278       5.701278    1[6-(6,6)]
   117       1.769719       1.769719       1.769719    1[6-(6,6)]
   118       10.28324       10.28324       10.28324    1[6-(6,7)]
   119       6.318969       6.318969       6.318969    1[6-(6,7)]
   120       6.019564       6.019564       6.019564    1[6-(6,6)]
   121       2.078468       2.078468       2.078468    1[6-(6,6)]
   122       2.438261       2.438261       2.438261    1[6-(6,7)]
   123       3.243077       3.243077       3.243077    1[6-(1,1,7)]
   124        2.16133        2.16133        2.16133    1[6-(1,1,7)]
   125        3.66029        3.66029        3.66029    1[6-(1,1,7)]
   126       4.415843       4.415843       4.415843    1[6-(1,1,7)]
   127       4.091798       4.091798       4.091798    1[6-(1,1,7)]
   128       5.565163       5.565163       5.565163    1[6-(1,1,7)]
   129       6.780367       6.780367       6.780367    1[6-(6,7)]
   130       6.322836       6.322836       6.322836    1[6-(6,6)]
   131       1.392195       1.392195       1.392195    1[6-(6,6)]
   132       1.740874       1.740874       1.740874    1[6-(6,7)]
   133       5.705145       5.705145       5.705145    1[6-(6,7)]
   134        6.00455        6.00455        6.00455    1[6-(6,6)]
   135       9.945646       9.945646       9.945646    1[6-(6,6)]
   136       9.585853       9.585853       9.585853    1[6-(6,7)]
   137       8.781037       8.781037       8.781037    1[6-(1,1,7)]
   138       9.862784       9.862784       9.862784    1[6-(1,1,7)]
   139       8.363824       8.363824       8.363824    1[6-(1,1,7)]
   140       7.608271       7.608271       7.608271    1[6-(1,1,7)]
   141       7.932316       7.932316       7.932316    1[6-(1,1,7)]
   142       6.458951       6.458951       6.458951    1[6-(1,1,7)]
