# Supplementary material for: A collection of forcefield precursors for metal–organic frameworks
Source: RSC Adv. 2019 Nov 13;9(63):36492–507. doi: 10.1039/c9ra07327b (PMC9075174; doi:10.1039/c9ra07327b)
Supplement: RA-009-C9RA07327B-s2957 [file RA-009-C9RA07327B-s2957.txt]

YAWKOX_clean

8.717000    0.000000    0.000000
0.000000    13.083000    0.000000
0.000000    0.000000    31.050000

     1       5.829755       5.829755       5.829755    59[8-(6),8-(6),8-(6),8-(6),8-(6),8-(6)]
     2       7.245745       7.245745       7.245745    59[8-(6),8-(6),8-(6),8-(6),8-(6),8-(6)]
     3       2.887245       2.887245       2.887245    59[8-(6),8-(6),8-(6),8-(6),8-(6),8-(6)]
     4       1.471255       1.471255       1.471255    59[8-(6),8-(6),8-(6),8-(6),8-(6),8-(6)]
     5       2.887245       2.887245       2.887245    59[8-(6),8-(6),8-(6),8-(6),8-(6),8-(6)]
     6       1.471255       1.471255       1.471255    59[8-(6),8-(6),8-(6),8-(6),8-(6),8-(6)]
     7       5.829755       5.829755       5.829755    59[8-(6),8-(6),8-(6),8-(6),8-(6),8-(6)]
     8       7.245745       7.245745       7.245745    59[8-(6),8-(6),8-(6),8-(6),8-(6),8-(6)]
     9       5.379261       5.379261       5.379261    1[6-(1,6,6)]
    10        6.62492        6.62492        6.62492    1[6-(1,6,6)]
    11       4.651391       4.651391       4.651391    1[6-(1,6,6)]
    12       3.983669       3.983669       3.983669    1[6-(1,6,6)]
    13       5.621593       5.621593       5.621593    1[6-(1,6,6)]
    14       6.341618       6.341618       6.341618    1[6-(1,6,6)]
    15       8.678645       8.678645       8.678645    1[6-(1,6,6)]
    16       0.489024       0.489024       0.489024    1[6-(1,6,6)]
    17       7.696239       7.696239       7.696239    1[6-(1,6,6)]
    18        6.45058        6.45058        6.45058    1[6-(1,6,6)]
    19       8.424109       8.424109       8.424109    1[6-(1,6,6)]
    20       0.374831       0.374831       0.374831    1[6-(1,6,6)]
    21       7.453907       7.453907       7.453907    1[6-(1,6,6)]
    22       6.733883       6.733883       6.733883    1[6-(1,6,6)]
    23       4.396855       4.396855       4.396855    1[6-(1,6,6)]
    24       3.869476       3.869476       3.869476    1[6-(1,6,6)]
    25       3.337739       3.337739       3.337739    1[6-(1,6,6)]
    26        2.09208        2.09208        2.09208    1[6-(1,6,6)]
    27       4.065609       4.065609       4.065609    1[6-(1,6,6)]
    28       4.733331       4.733331       4.733331    1[6-(1,6,6)]
    29       3.095407       3.095407       3.095407    1[6-(1,6,6)]
    30       2.375383       2.375383       2.375383    1[6-(1,6,6)]
    31       0.038355       0.038355       0.038355    1[6-(1,6,6)]
    32       8.227976       8.227976       8.227976    1[6-(1,6,6)]
    33       1.020761       1.020761       1.020761    1[6-(1,6,6)]
    34        2.26642        2.26642        2.26642    1[6-(1,6,6)]
    35       0.292891       0.292891       0.292891    1[6-(1,6,6)]
    36       8.342169       8.342169       8.342169    1[6-(1,6,6)]
    37       1.263093       1.263093       1.263093    1[6-(1,6,6)]
    38       1.983118       1.983118       1.983118    1[6-(1,6,6)]
    39       4.320145       4.320145       4.320145    1[6-(1,6,6)]
    40       4.847524       4.847524       4.847524    1[6-(1,6,6)]
    41       3.337739       3.337739       3.337739    1[6-(1,6,6)]
    42        2.09208        2.09208        2.09208    1[6-(1,6,6)]
    43       4.065609       4.065609       4.065609    1[6-(1,6,6)]
    44       4.733331       4.733331       4.733331    1[6-(1,6,6)]
    45       3.095407       3.095407       3.095407    1[6-(1,6,6)]
    46       2.375383       2.375383       2.375383    1[6-(1,6,6)]
    47       0.038355       0.038355       0.038355    1[6-(1,6,6)]
    48       8.227976       8.227976       8.227976    1[6-(1,6,6)]
    49       1.020761       1.020761       1.020761    1[6-(1,6,6)]
    50        2.26642        2.26642        2.26642    1[6-(1,6,6)]
    51       0.292891       0.292891       0.292891    1[6-(1,6,6)]
    52       8.342169       8.342169       8.342169    1[6-(1,6,6)]
    53       1.263093       1.263093       1.263093    1[6-(1,6,6)]
    54       1.983118       1.983118       1.983118    1[6-(1,6,6)]
    55       4.320145       4.320145       4.320145    1[6-(1,6,6)]
    56       4.847524       4.847524       4.847524    1[6-(1,6,6)]
    57       5.379261       5.379261       5.379261    1[6-(1,6,6)]
    58        6.62492        6.62492        6.62492    1[6-(1,6,6)]
    59       4.651391       4.651391       4.651391    1[6-(1,6,6)]
    60       3.983669       3.983669       3.983669    1[6-(1,6,6)]
    61       5.621593       5.621593       5.621593    1[6-(1,6,6)]
    62       6.341618       6.341618       6.341618    1[6-(1,6,6)]
    63       8.678645       8.678645       8.678645    1[6-(1,6,6)]
    64       0.489024       0.489024       0.489024    1[6-(1,6,6)]
    65       7.696239       7.696239       7.696239    1[6-(1,6,6)]
    66        6.45058        6.45058        6.45058    1[6-(1,6,6)]
    67       8.424109       8.424109       8.424109    1[6-(1,6,6)]
    68       0.374831       0.374831       0.374831    1[6-(1,6,6)]
    69       7.453907       7.453907       7.453907    1[6-(1,6,6)]
    70       6.733883       6.733883       6.733883    1[6-(1,6,6)]
    71       4.396855       4.396855       4.396855    1[6-(1,6,6)]
    72       3.869476       3.869476       3.869476    1[6-(1,6,6)]
    73       6.838487       6.838487       6.838487    1[6-(1,6,6)]
    74       7.318793       7.318793       7.318793    1[6-(1,6,6)]
    75       6.237014       6.237014       6.237014    1[6-(1,6,6)]
    76       5.756707       5.756707       5.756707    1[6-(1,6,6)]
    77       1.878514       1.878514       1.878514    1[6-(1,6,6)]
    78       1.398207       1.398207       1.398207    1[6-(1,6,6)]
    79       2.479986       2.479986       2.479986    1[6-(1,6,6)]
    80       2.960293       2.960293       2.960293    1[6-(1,6,6)]
    81       5.820341       5.820341       5.820341    6[6-(1,1,6),8-(59),8-(59)]
    82       5.736658       5.736658       5.736658    6[1-(0),1-(0),6-(1,1,6),6-(8,8)]
    83        4.83009        4.83009        4.83009    6[1-(0),1-(0),6-(1,1,6),6-(1,1,6)]
    84       5.474276       5.474276       5.474276    6[1-(0),1-(0),6-(1,1,6),6-(8,8)]
    85       4.667082       4.667082       4.667082    6[6-(1,1,6),8-(59),8-(59)]
    86       7.615171       7.615171       7.615171    6[6-(1,1,6),8-(59),8-(59)]
    87        8.40406        8.40406        8.40406    6[1-(0),1-(0),6-(1,1,6),6-(8,8)]
    88       7.255159       7.255159       7.255159    6[6-(1,1,6),8-(59),8-(59)]
    89       7.338842       7.338842       7.338842    6[1-(0),1-(0),6-(1,1,6),6-(8,8)]
    90        8.24541        8.24541        8.24541    6[1-(0),1-(0),6-(1,1,6),6-(1,1,6)]
    91       7.601224       7.601224       7.601224    6[1-(0),1-(0),6-(1,1,6),6-(8,8)]
    92       8.408418       8.408418       8.408418    6[6-(1,1,6),8-(59),8-(59)]
    93       5.460329       5.460329       5.460329    6[6-(1,1,6),8-(59),8-(59)]
    94        4.67144        4.67144        4.67144    6[1-(0),1-(0),6-(1,1,6),6-(8,8)]
    95       2.896659       2.896659       2.896659    6[6-(1,1,6),8-(59),8-(59)]
    96       2.980342       2.980342       2.980342    6[1-(0),1-(0),6-(1,1,6),6-(8,8)]
    97        3.88691        3.88691        3.88691    6[1-(0),1-(0),6-(1,1,6),6-(1,1,6)]
    98       3.242724       3.242724       3.242724    6[1-(0),1-(0),6-(1,1,6),6-(8,8)]
    99       4.049918       4.049918       4.049918    6[6-(1,1,6),8-(59),8-(59)]
   100       1.101829       1.101829       1.101829    6[6-(1,1,6),8-(59),8-(59)]
   101        0.31294        0.31294        0.31294    6[1-(0),1-(0),6-(1,1,6),6-(8,8)]
   102       1.461841       1.461841       1.461841    6[6-(1,1,6),8-(59),8-(59)]
   103       1.378158       1.378158       1.378158    6[1-(0),1-(0),6-(1,1,6),6-(8,8)]
   104        0.47159        0.47159        0.47159    6[1-(0),1-(0),6-(1,1,6),6-(1,1,6)]
   105       1.115776       1.115776       1.115776    6[1-(0),1-(0),6-(1,1,6),6-(8,8)]
   106       0.308582       0.308582       0.308582    6[6-(1,1,6),8-(59),8-(59)]
   107       3.256671       3.256671       3.256671    6[6-(1,1,6),8-(59),8-(59)]
   108        4.04556        4.04556        4.04556    6[1-(0),1-(0),6-(1,1,6),6-(8,8)]
   109       2.896659       2.896659       2.896659    6[6-(1,1,6),8-(59),8-(59)]
   110       2.980342       2.980342       2.980342    6[1-(0),1-(0),6-(1,1,6),6-(8,8)]
   111        3.88691        3.88691        3.88691    6[1-(0),1-(0),6-(1,1,6),6-(1,1,6)]
   112       3.242724       3.242724       3.242724    6[1-(0),1-(0),6-(1,1,6),6-(8,8)]
   113       4.049918       4.049918       4.049918    6[6-(1,1,6),8-(59),8-(59)]
   114       1.101829       1.101829       1.101829    6[6-(1,1,6),8-(59),8-(59)]
   115        0.31294        0.31294        0.31294    6[1-(0),1-(0),6-(1,1,6),6-(8,8)]
   116       1.461841       1.461841       1.461841    6[6-(1,1,6),8-(59),8-(59)]
   117       1.378158       1.378158       1.378158    6[1-(0),1-(0),6-(1,1,6),6-(8,8)]
   118        0.47159        0.47159        0.47159    6[1-(0),1-(0),6-(1,1,6),6-(1,1,6)]
   119       1.115776       1.115776       1.115776    6[1-(0),1-(0),6-(1,1,6),6-(8,8)]
   120       0.308582       0.308582       0.308582    6[6-(1,1,6),8-(59),8-(59)]
   121       3.256671       3.256671       3.256671    6[6-(1,1,6),8-(59),8-(59)]
   122        4.04556        4.04556        4.04556    6[1-(0),1-(0),6-(1,1,6),6-(8,8)]
   123       5.820341       5.820341       5.820341    6[6-(1,1,6),8-(59),8-(59)]
   124       5.736658       5.736658       5.736658    6[1-(0),1-(0),6-(1,1,6),6-(8,8)]
   125        4.83009        4.83009        4.83009    6[1-(0),1-(0),6-(1,1,6),6-(1,1,6)]
   126       5.474276       5.474276       5.474276    6[1-(0),1-(0),6-(1,1,6),6-(8,8)]
   127       4.667082       4.667082       4.667082    6[6-(1,1,6),8-(59),8-(59)]
   128       7.615171       7.615171       7.615171    6[6-(1,1,6),8-(59),8-(59)]
   129        8.40406        8.40406        8.40406    6[1-(0),1-(0),6-(1,1,6),6-(8,8)]
   130       7.255159       7.255159       7.255159    6[6-(1,1,6),8-(59),8-(59)]
   131       7.338842       7.338842       7.338842    6[1-(0),1-(0),6-(1,1,6),6-(8,8)]
   132        8.24541        8.24541        8.24541    6[1-(0),1-(0),6-(1,1,6),6-(1,1,6)]
   133       7.601224       7.601224       7.601224    6[1-(0),1-(0),6-(1,1,6),6-(8,8)]
   134       8.408418       8.408418       8.408418    6[6-(1,1,6),8-(59),8-(59)]
   135       5.460329       5.460329       5.460329    6[6-(1,1,6),8-(59),8-(59)]
   136        4.67144        4.67144        4.67144    6[1-(0),1-(0),6-(1,1,6),6-(8,8)]
   137       7.623888       7.623888       7.623888    6[1-(0),1-(0),6-(1,1,6),6-(1,1,6)]
   138       5.451612       5.451612       5.451612    6[1-(0),1-(0),6-(1,1,6),6-(1,1,6)]
   139       1.093112       1.093112       1.093112    6[1-(0),1-(0),6-(1,1,6),6-(1,1,6)]
   140       3.265388       3.265388       3.265388    6[1-(0),1-(0),6-(1,1,6),6-(1,1,6)]
   141       6.864638       6.864638       6.864638    8[6-(6,8),59-(8,8,8,8,8)]
   142       4.774301       4.774301       4.774301    8[6-(6,8),59-(8,8,8,8,8)]
   143       3.412706       3.412706       3.412706    8[6-(6,8),59-(8,8,8,8,8)]
   144       5.279015       5.279015       5.279015    8[6-(6,8),59-(8,8,8,8,8)]
   145       6.379972       6.379972       6.379972    8[6-(6,8),59-(8,8,8,8,8)]
   146       8.221874       8.221874       8.221874    8[6-(6,8),59-(8,8,8,8,8)]
   147       6.210863       6.210863       6.210863    8[6-(6,8),59-(8,8,8,8,8)]
   148       8.301199       8.301199       8.301199    8[6-(6,8),59-(8,8,8,8,8)]
   149       0.945795       0.945795       0.945795    8[6-(6,8),59-(8,8,8,8,8)]
   150       7.796485       7.796485       7.796485    8[6-(6,8),59-(8,8,8,8,8)]
   151       6.695528       6.695528       6.695528    8[6-(6,8),59-(8,8,8,8,8)]
   152       4.853626       4.853626       4.853626    8[6-(6,8),59-(8,8,8,8,8)]
   153       1.852363       1.852363       1.852363    8[6-(6,8),59-(8,8,8,8,8)]
   154       3.942699       3.942699       3.942699    8[6-(6,8),59-(8,8,8,8,8)]
   155       5.304295       5.304295       5.304295    8[6-(6,8),59-(8,8,8,8,8)]
   156       3.437985       3.437985       3.437985    8[6-(6,8),59-(8,8,8,8,8)]
   157       2.337028       2.337028       2.337028    8[6-(6,8),59-(8,8,8,8,8)]
   158       0.495126       0.495126       0.495126    8[6-(6,8),59-(8,8,8,8,8)]
   159       2.506138       2.506138       2.506138    8[6-(6,8),59-(8,8,8,8,8)]
   160       0.415801       0.415801       0.415801    8[6-(6,8),59-(8,8,8,8,8)]
   161       7.771206       7.771206       7.771206    8[6-(6,8),59-(8,8,8,8,8)]
   162       0.920515       0.920515       0.920515    8[6-(6,8),59-(8,8,8,8,8)]
   163       2.021472       2.021472       2.021472    8[6-(6,8),59-(8,8,8,8,8)]
   164       3.863374       3.863374       3.863374    8[6-(6,8),59-(8,8,8,8,8)]
   165       1.852363       1.852363       1.852363    8[6-(6,8),59-(8,8,8,8,8)]
   166       3.942699       3.942699       3.942699    8[6-(6,8),59-(8,8,8,8,8)]
   167       5.304295       5.304295       5.304295    8[6-(6,8),59-(8,8,8,8,8)]
   168       3.437985       3.437985       3.437985    8[6-(6,8),59-(8,8,8,8,8)]
   169       2.337028       2.337028       2.337028    8[6-(6,8),59-(8,8,8,8,8)]
   170       0.495126       0.495126       0.495126    8[6-(6,8),59-(8,8,8,8,8)]
   171       2.506138       2.506138       2.506138    8[6-(6,8),59-(8,8,8,8,8)]
   172       0.415801       0.415801       0.415801    8[6-(6,8),59-(8,8,8,8,8)]
   173       7.771206       7.771206       7.771206    8[6-(6,8),59-(8,8,8,8,8)]
   174       0.920515       0.920515       0.920515    8[6-(6,8),59-(8,8,8,8,8)]
   175       2.021472       2.021472       2.021472    8[6-(6,8),59-(8,8,8,8,8)]
   176       3.863374       3.863374       3.863374    8[6-(6,8),59-(8,8,8,8,8)]
   177       6.864638       6.864638       6.864638    8[6-(6,8),59-(8,8,8,8,8)]
   178       4.774301       4.774301       4.774301    8[6-(6,8),59-(8,8,8,8,8)]
   179       3.412706       3.412706       3.412706    8[6-(6,8),59-(8,8,8,8,8)]
   180       5.279015       5.279015       5.279015    8[6-(6,8),59-(8,8,8,8,8)]
   181       6.379972       6.379972       6.379972    8[6-(6,8),59-(8,8,8,8,8)]
   182       8.221874       8.221874       8.221874    8[6-(6,8),59-(8,8,8,8,8)]
   183       6.210863       6.210863       6.210863    8[6-(6,8),59-(8,8,8,8,8)]
   184       8.301199       8.301199       8.301199    8[6-(6,8),59-(8,8,8,8,8)]
   185       0.945795       0.945795       0.945795    8[6-(6,8),59-(8,8,8,8,8)]
   186       7.796485       7.796485       7.796485    8[6-(6,8),59-(8,8,8,8,8)]
   187       6.695528       6.695528       6.695528    8[6-(6,8),59-(8,8,8,8,8)]
   188       4.853626       4.853626       4.853626    8[6-(6,8),59-(8,8,8,8,8)]
