# Supplementary material for: A collection of forcefield precursors for metal–organic frameworks
Source: RSC Adv. 2019 Nov 13;9(63):36492–507. doi: 10.1039/c9ra07327b (PMC9075174; doi:10.1039/c9ra07327b)
Supplement: RA-009-C9RA07327B-s2958 [file RA-009-C9RA07327B-s2958.txt]

YAYPAR_charged

10.161100    0.000000    0.000000
-1.046937    10.195387    0.000000
0.000000    0.000000    20.578200

     1      -0.142487      -0.142487      -0.142487    90[8-(15),8-(15),8-(15),8-(15),8-(15),8-(15),9-(90)]
     2       9.912406       9.912406       9.912406    90[8-(15),8-(15),8-(15),8-(15),8-(15),8-(15),9-(90)]
     3      -0.380982      -0.380982      -0.380982    90[8-(15),8-(15),8-(15),8-(15),8-(15),8-(15),9-(90)]
     4      -0.274774      -0.274774      -0.274774    90[8-(15),8-(15),8-(15),8-(15),8-(15),8-(15),9-(90)]
     5       -0.90445       -0.90445       -0.90445    90[8-(15),8-(15),8-(15),8-(15),8-(15),8-(15),9-(90)]
     6      -0.798243      -0.798243      -0.798243    90[8-(15),8-(15),8-(15),8-(15),8-(15),8-(15),9-(90)]
     7      -0.665955      -0.665955      -0.665955    90[8-(15),8-(15),8-(15),8-(15),8-(15),8-(15),9-(90)]
     8       9.388937       9.388937       9.388937    90[8-(15),8-(15),8-(15),8-(15),8-(15),8-(15),9-(90)]
     9        7.79454        7.79454        7.79454    15[6-(6,6),8-(90),8-(90),8-(90)]
    10       1.079358       1.079358       1.079358    15[6-(6,6),8-(90),8-(90),8-(90)]
    11       1.443157       1.443157       1.443157    15[6-(6,6),8-(90),8-(90),8-(90)]
    12       7.453862       7.453862       7.453862    15[6-(6,6),8-(90),8-(90),8-(90)]
    13       1.843091       1.843091       1.843091    15[6-(6,6),8-(90),8-(90),8-(90)]
    14       7.511337       7.511337       7.511337    15[6-(6,6),8-(90),8-(90),8-(90)]
    15       8.194474       8.194474       8.194474    15[6-(6,6),8-(90),8-(90),8-(90)]
    16       1.136833       1.136833       1.136833    15[6-(6,6),8-(90),8-(90),8-(90)]
    17       1.319623       1.319623       1.319623    15[6-(6,6),8-(90),8-(90),8-(90)]
    18       8.034805       8.034805       8.034805    15[6-(6,6),8-(90),8-(90),8-(90)]
    19       7.671006       7.671006       7.671006    15[6-(6,6),8-(90),8-(90),8-(90)]
    20       1.660301       1.660301       1.660301    15[6-(6,6),8-(90),8-(90),8-(90)]
    21       7.271072       7.271072       7.271072    15[6-(6,6),8-(90),8-(90),8-(90)]
    22       1.602826       1.602826       1.602826    15[6-(6,6),8-(90),8-(90),8-(90)]
    23       0.919689       0.919689       0.919689    15[6-(6,6),8-(90),8-(90),8-(90)]
    24        7.97733        7.97733        7.97733    15[6-(6,6),8-(90),8-(90),8-(90)]
    25       3.147946       3.147946       3.147946    1[6-(6,6)]
    26       5.453586       5.453586       5.453586    1[6-(6,6)]
    27        5.40596        5.40596        5.40596    1[6-(6,6)]
    28       3.079264       3.079264       3.079264    1[6-(6,6)]
    29       5.583377       5.583377       5.583377    1[6-(6,6)]
    30       3.267403       3.267403       3.267403    1[6-(6,6)]
    31       3.649496       3.649496       3.649496    1[6-(6,6)]
    32        5.97209        5.97209        5.97209    1[6-(6,6)]
    33       5.442749       5.442749       5.442749    1[6-(6,6)]
    34       3.137108       3.137108       3.137108    1[6-(6,6)]
    35       3.184735       3.184735       3.184735    1[6-(6,6)]
    36       5.511431       5.511431       5.511431    1[6-(6,6)]
    37       4.054254       4.054254       4.054254    1[6-(6,6)]
    38       6.370228       6.370228       6.370228    1[6-(6,6)]
    39       4.941199       4.941199       4.941199    1[6-(6,6)]
    40       2.618605       2.618605       2.618605    1[6-(6,6)]
    41       5.966217       5.966217       5.966217    1[6-(6,6)]
    42       3.660577       3.660577       3.660577    1[6-(6,6)]
    43       3.708203       3.708203       3.708203    1[6-(6,6)]
    44       6.034899       6.034899       6.034899    1[6-(6,6)]
    45       3.530786       3.530786       3.530786    1[6-(6,6)]
    46        5.84676        5.84676        5.84676    1[6-(6,6)]
    47       5.464667       5.464667       5.464667    1[6-(6,6)]
    48       3.142073       3.142073       3.142073    1[6-(6,6)]
    49       3.671414       3.671414       3.671414    1[6-(6,6)]
    50       5.977055       5.977055       5.977055    1[6-(6,6)]
    51       5.929428       5.929428       5.929428    1[6-(6,6)]
    52       3.602732       3.602732       3.602732    1[6-(6,6)]
    53       5.059909       5.059909       5.059909    1[6-(6,6)]
    54       2.743935       2.743935       2.743935    1[6-(6,6)]
    55       4.172964       4.172964       4.172964    1[6-(6,6)]
    56       6.495558       6.495558       6.495558    1[6-(6,6)]
    57       2.879434       2.879434       2.879434    6[6-(1,6),6-(1,6),15-(8,8,8)]
    58       3.601888       3.601888       3.601888    6[1-(0),6-(1,6),6-(6,15)]
    59       4.972831       4.972831       4.972831    6[1-(0),6-(1,6),6-(6,15)]
    60       5.654087       5.654087       5.654087    6[6-(1,6),6-(1,6),15-(8,8,8)]
    61       4.942945       4.942945       4.942945    6[1-(0),6-(1,6),6-(6,15)]
    62       3.557568       3.557568       3.557568    6[1-(0),6-(1,6),6-(6,15)]
    63       6.006897       6.006897       6.006897    6[6-(1,6),6-(1,6),15-(8,8,8)]
    64       5.188988       5.188988       5.188988    6[1-(0),6-(1,6),6-(6,15)]
    65       3.815016       3.815016       3.815016    6[1-(0),6-(1,6),6-(6,15)]
    66       3.222164       3.222164       3.222164    6[6-(1,6),6-(1,6),15-(8,8,8)]
    67       4.039537       4.039537       4.039537    6[1-(0),6-(1,6),6-(6,15)]
    68       5.424582       5.424582       5.424582    6[1-(0),6-(1,6),6-(6,15)]
    69        5.71126        5.71126        5.71126    6[6-(1,6),6-(1,6),15-(8,8,8)]
    70       4.988806       4.988806       4.988806    6[1-(0),6-(1,6),6-(6,15)]
    71       3.617864       3.617864       3.617864    6[1-(0),6-(1,6),6-(6,15)]
    72       2.936608       2.936608       2.936608    6[6-(1,6),6-(1,6),15-(8,8,8)]
    73       3.647749       3.647749       3.647749    6[1-(0),6-(1,6),6-(6,15)]
    74       5.033126       5.033126       5.033126    6[1-(0),6-(1,6),6-(6,15)]
    75       3.630734       3.630734       3.630734    6[6-(1,6),6-(1,6),15-(8,8,8)]
    76       4.448643       4.448643       4.448643    6[1-(0),6-(1,6),6-(6,15)]
    77       5.822616       5.822616       5.822616    6[1-(0),6-(1,6),6-(6,15)]
    78       6.415468       6.415468       6.415468    6[6-(1,6),6-(1,6),15-(8,8,8)]
    79       5.598094       5.598094       5.598094    6[1-(0),6-(1,6),6-(6,15)]
    80        4.21305        4.21305        4.21305    6[1-(0),6-(1,6),6-(6,15)]
    81       6.234729       6.234729       6.234729    6[6-(1,6),6-(1,6),15-(8,8,8)]
    82       5.512275       5.512275       5.512275    6[1-(0),6-(1,6),6-(6,15)]
    83       4.141332       4.141332       4.141332    6[1-(0),6-(1,6),6-(6,15)]
    84       3.460076       3.460076       3.460076    6[6-(1,6),6-(1,6),15-(8,8,8)]
    85       4.171218       4.171218       4.171218    6[1-(0),6-(1,6),6-(6,15)]
    86       5.556595       5.556595       5.556595    6[1-(0),6-(1,6),6-(6,15)]
    87       3.107266       3.107266       3.107266    6[6-(1,6),6-(1,6),15-(8,8,8)]
    88       3.925175       3.925175       3.925175    6[1-(0),6-(1,6),6-(6,15)]
    89       5.299147       5.299147       5.299147    6[1-(0),6-(1,6),6-(6,15)]
    90       5.891999       5.891999       5.891999    6[6-(1,6),6-(1,6),15-(8,8,8)]
    91       5.074626       5.074626       5.074626    6[1-(0),6-(1,6),6-(6,15)]
    92       3.689581       3.689581       3.689581    6[1-(0),6-(1,6),6-(6,15)]
    93       3.402903       3.402903       3.402903    6[6-(1,6),6-(1,6),15-(8,8,8)]
    94       4.125357       4.125357       4.125357    6[1-(0),6-(1,6),6-(6,15)]
    95       5.496299       5.496299       5.496299    6[1-(0),6-(1,6),6-(6,15)]
    96       6.177555       6.177555       6.177555    6[6-(1,6),6-(1,6),15-(8,8,8)]
    97       5.466414       5.466414       5.466414    6[1-(0),6-(1,6),6-(6,15)]
    98       4.081037       4.081037       4.081037    6[1-(0),6-(1,6),6-(6,15)]
    99       5.483429       5.483429       5.483429    6[6-(1,6),6-(1,6),15-(8,8,8)]
   100        4.66552        4.66552        4.66552    6[1-(0),6-(1,6),6-(6,15)]
   101       3.291547       3.291547       3.291547    6[1-(0),6-(1,6),6-(6,15)]
   102       2.698695       2.698695       2.698695    6[6-(1,6),6-(1,6),15-(8,8,8)]
   103       3.516069       3.516069       3.516069    6[1-(0),6-(1,6),6-(6,15)]
   104       4.901113       4.901113       4.901113    6[1-(0),6-(1,6),6-(6,15)]
   105       8.148608       8.148608       8.148608    8[15-(6,8,8),90-(8,8,8,8,8,9)]
   106       8.161898       8.161898       8.161898    8[15-(6,8,8),90-(8,8,8,8,8,9)]
   107       8.392762       8.392762       8.392762    8[15-(6,8,8),90-(8,8,8,8,8,9)]
   108       1.796994       1.796994       1.796994    8[15-(6,8,8),90-(8,8,8,8,8,9)]
   109       0.556883       0.556883       0.556883    8[15-(6,8,8),90-(8,8,8,8,8,9)]
   110       0.543032       0.543032       0.543032    8[15-(6,8,8),90-(8,8,8,8,8,9)]
   111       0.951172       0.951172       0.951172    8[15-(6,8,8),90-(8,8,8,8,8,9)]
   112       0.923035       0.923035       0.923035    8[15-(6,8,8),90-(8,8,8,8,8,9)]
   113       1.109745       1.109745       1.109745    8[15-(6,8,8),90-(8,8,8,8,8,9)]
   114       7.941918       7.941918       7.941918    8[15-(6,8,8),90-(8,8,8,8,8,9)]
   115         8.0867         8.0867         8.0867    8[15-(6,8,8),90-(8,8,8,8,8,9)]
   116        7.73846        7.73846        7.73846    8[15-(6,8,8),90-(8,8,8,8,8,9)]
   117       1.489024       1.489024       1.489024    8[15-(6,8,8),90-(8,8,8,8,8,9)]
   118       1.475734       1.475734       1.475734    8[15-(6,8,8),90-(8,8,8,8,8,9)]
   119       1.244869       1.244869       1.244869    8[15-(6,8,8),90-(8,8,8,8,8,9)]
   120       7.840638       7.840638       7.840638    8[15-(6,8,8),90-(8,8,8,8,8,9)]
   121       8.033811       8.033811       8.033811    8[15-(6,8,8),90-(8,8,8,8,8,9)]
   122       8.047663       8.047663       8.047663    8[15-(6,8,8),90-(8,8,8,8,8,9)]
   123        8.68646        8.68646        8.68646    8[15-(6,8,8),90-(8,8,8,8,8,9)]
   124       8.714596       8.714596       8.714596    8[15-(6,8,8),90-(8,8,8,8,8,9)]
   125       7.480949       7.480949       7.480949    8[15-(6,8,8),90-(8,8,8,8,8,9)]
   126       0.648776       0.648776       0.648776    8[15-(6,8,8),90-(8,8,8,8,8,9)]
   127       0.503994       0.503994       0.503994    8[15-(6,8,8),90-(8,8,8,8,8,9)]
   128       0.852234       0.852234       0.852234    8[15-(6,8,8),90-(8,8,8,8,8,9)]
   129       0.965555       0.965555       0.965555    8[15-(6,8,8),90-(8,8,8,8,8,9)]
   130       0.952265       0.952265       0.952265    8[15-(6,8,8),90-(8,8,8,8,8,9)]
   131       0.721401       0.721401       0.721401    8[15-(6,8,8),90-(8,8,8,8,8,9)]
   132       8.364106       8.364106       8.364106    8[15-(6,8,8),90-(8,8,8,8,8,9)]
   133        8.55728        8.55728        8.55728    8[15-(6,8,8),90-(8,8,8,8,8,9)]
   134       8.571131       8.571131       8.571131    8[15-(6,8,8),90-(8,8,8,8,8,9)]
   135       8.162991       8.162991       8.162991    8[15-(6,8,8),90-(8,8,8,8,8,9)]
   136       8.191128       8.191128       8.191128    8[15-(6,8,8),90-(8,8,8,8,8,9)]
   137       8.004418       8.004418       8.004418    8[15-(6,8,8),90-(8,8,8,8,8,9)]
   138       1.172245       1.172245       1.172245    8[15-(6,8,8),90-(8,8,8,8,8,9)]
   139       1.027463       1.027463       1.027463    8[15-(6,8,8),90-(8,8,8,8,8,9)]
   140       1.375703       1.375703       1.375703    8[15-(6,8,8),90-(8,8,8,8,8,9)]
   141       7.625139       7.625139       7.625139    8[15-(6,8,8),90-(8,8,8,8,8,9)]
   142       7.638429       7.638429       7.638429    8[15-(6,8,8),90-(8,8,8,8,8,9)]
   143       7.869294       7.869294       7.869294    8[15-(6,8,8),90-(8,8,8,8,8,9)]
   144       1.273525       1.273525       1.273525    8[15-(6,8,8),90-(8,8,8,8,8,9)]
   145       1.080352       1.080352       1.080352    8[15-(6,8,8),90-(8,8,8,8,8,9)]
   146         1.0665         1.0665         1.0665    8[15-(6,8,8),90-(8,8,8,8,8,9)]
   147       0.427703       0.427703       0.427703    8[15-(6,8,8),90-(8,8,8,8,8,9)]
   148       0.399567       0.399567       0.399567    8[15-(6,8,8),90-(8,8,8,8,8,9)]
   149       1.633214       1.633214       1.633214    8[15-(6,8,8),90-(8,8,8,8,8,9)]
   150       8.465387       8.465387       8.465387    8[15-(6,8,8),90-(8,8,8,8,8,9)]
   151       8.610169       8.610169       8.610169    8[15-(6,8,8),90-(8,8,8,8,8,9)]
   152       8.261929       8.261929       8.261929    8[15-(6,8,8),90-(8,8,8,8,8,9)]
   153      -0.076803      -0.076803      -0.076803    9[90-(8,8,8,8,8,8),90-(8,8,8,8,8,8)]
   154      -0.446666      -0.446666      -0.446666    9[90-(8,8,8,8,8,8),90-(8,8,8,8,8,8)]
   155      -0.970134      -0.970134      -0.970134    9[90-(8,8,8,8,8,8),90-(8,8,8,8,8,8)]
   156      -0.600271      -0.600271      -0.600271    9[90-(8,8,8,8,8,8),90-(8,8,8,8,8,8)]
