# Supplementary material for: A collection of forcefield precursors for metal–organic frameworks
Source: RSC Adv. 2019 Nov 13;9(63):36492–507. doi: 10.1039/c9ra07327b (PMC9075174; doi:10.1039/c9ra07327b)
Supplement: RA-009-C9RA07327B-s2959 [file RA-009-C9RA07327B-s2959.txt]

YAZFOW_clean

12.320200    0.000000    0.000000
6.160075    11.007220    0.000000
6.160075    0.000004    11.007220

     1       6.160152       6.160152       6.160152    49[8-(1,49),8-(1,49),8-(6),8-(6),8-(6),8-(6)]
     2      12.320123      12.320123      12.320123    49[8-(1,49),8-(1,49),8-(6),8-(6),8-(6),8-(6)]
     3      15.400216      15.400216      15.400216    49[8-(1,49),8-(1,49),8-(6),8-(6),8-(6),8-(6)]
     4      15.400234      15.400234      15.400234    49[8-(1,49),8-(1,49),8-(6),8-(6),8-(6),8-(6)]
     5      10.241754      10.241754      10.241754    1[6-(6,6)]
     6       10.24176       10.24176       10.24176    1[6-(6,6)]
     7      13.321788      13.321788      13.321788    1[6-(6,6)]
     8      13.321827      13.321827      13.321827    1[6-(6,6)]
     9       17.47864       17.47864       17.47864    1[6-(6,6)]
    10      17.478646      17.478646      17.478646    1[6-(6,6)]
    11       8.238498       8.238498       8.238498    1[6-(6,6)]
    12       8.238487       8.238487       8.238487    1[6-(6,6)]
    13      10.780138      10.780138      10.780138    1[8-(49,49)]
    14      10.780163      10.780163      10.780163    1[8-(49,49)]
    15        7.70011        7.70011        7.70011    1[8-(49,49)]
    16       20.02029       20.02029       20.02029    1[8-(49,49)]
    17       13.72591       13.72591       13.72591    1[6-(6,6)]
    18       4.485785       4.485785       4.485785    1[6-(6,6)]
    19       7.834415       7.834415       7.834415    1[6-(6,6)]
    20       17.07454       17.07454       17.07454    1[6-(6,6)]
    21      10.704995      10.704995      10.704995    6[1-(0),6-(6,6),6-(6,6)]
    22      12.092249      12.092249      12.092249    6[6-(1,6),6-(1,6),6-(8,8)]
    23      12.828502      12.828502      12.828502    6[6-(6,6),8-(49),8-(49)]
    24      10.704999      10.704999      10.704999    6[1-(0),6-(6,6),6-(6,6)]
    25      12.092253      12.092253      12.092253    6[6-(1,6),6-(1,6),6-(8,8)]
    26      12.828511      12.828511      12.828511    6[6-(6,6),8-(49),8-(49)]
    27      13.785025      13.785025      13.785025    6[1-(0),6-(6,6),6-(6,6)]
    28       15.17228       15.17228       15.17228    6[6-(1,6),6-(1,6),6-(8,8)]
    29      15.908538      15.908538      15.908538    6[6-(6,6),8-(49),8-(49)]
    30       1.464868       1.464868       1.464868    6[1-(0),6-(6,6),6-(6,6)]
    31       2.852123       2.852123       2.852123    6[6-(1,6),6-(1,6),6-(8,8)]
    32       3.588375       3.588375       3.588375    6[6-(6,6),8-(49),8-(49)]
    33      17.015401      17.015401      17.015401    6[1-(0),6-(6,6),6-(6,6)]
    34      15.628147      15.628147      15.628147    6[6-(1,6),6-(1,6),6-(8,8)]
    35      14.891889      14.891889      14.891889    6[6-(6,6),8-(49),8-(49)]
    36      17.015405      17.015405      17.015405    6[1-(0),6-(6,6),6-(6,6)]
    37      15.628151      15.628151      15.628151    6[6-(1,6),6-(1,6),6-(8,8)]
    38      14.891898      14.891898      14.891898    6[6-(6,6),8-(49),8-(49)]
    39       7.775257       7.775257       7.775257    6[1-(0),6-(6,6),6-(6,6)]
    40       6.388002       6.388002       6.388002    6[6-(1,6),6-(1,6),6-(8,8)]
    41        5.65175        5.65175        5.65175    6[6-(6,6),8-(49),8-(49)]
    42        7.77525        7.77525        7.77525    6[1-(0),6-(6,6),6-(6,6)]
    43      18.708195      18.708195      18.708195    6[6-(1,6),6-(1,6),6-(8,8)]
    44      17.971937      17.971937      17.971937    6[6-(6,6),8-(49),8-(49)]
    45       9.995353       9.995353       9.995353    6[6-(1,6),6-(1,6),6-(6,6)]
    46      12.795735      12.795735      12.795735    6[1-(0),6-(6,6),6-(6,6)]
    47       0.755228       0.755228       0.755228    6[6-(1,6),6-(1,6),6-(6,6)]
    48        3.55561        3.55561        3.55561    6[1-(0),6-(6,6),6-(6,6)]
    49      11.564972      11.564972      11.564972    6[6-(1,6),6-(1,6),6-(6,6)]
    50        8.76459        8.76459        8.76459    6[1-(0),6-(6,6),6-(6,6)]
    51       8.484897       8.484897       8.484897    6[6-(1,6),6-(1,6),6-(6,6)]
    52      18.004715      18.004715      18.004715    6[1-(0),6-(6,6),6-(6,6)]
    53      12.258939      12.258939      12.258939    8[6-(6,8),49-(8,8,8,8,8)]
    54      13.993745      13.993745      13.993745    8[6-(6,8),49-(8,8,8,8,8)]
    55      12.258948      12.258948      12.258948    8[6-(6,8),49-(8,8,8,8,8)]
    56      13.993757      13.993757      13.993757    8[6-(6,8),49-(8,8,8,8,8)]
    57      15.338979      15.338979      15.338979    8[6-(6,8),49-(8,8,8,8,8)]
    58      17.073782      17.073782      17.073782    8[6-(6,8),49-(8,8,8,8,8)]
    59       3.018808       3.018808       3.018808    8[6-(6,8),49-(8,8,8,8,8)]
    60        4.75362        4.75362        4.75362    8[6-(6,8),49-(8,8,8,8,8)]
    61      15.461452      15.461452      15.461452    8[6-(6,8),49-(8,8,8,8,8)]
    62      13.726643      13.726643      13.726643    8[6-(6,8),49-(8,8,8,8,8)]
    63      15.461461      15.461461      15.461461    8[6-(6,8),49-(8,8,8,8,8)]
    64      13.726655      13.726655      13.726655    8[6-(6,8),49-(8,8,8,8,8)]
    65       6.221317       6.221317       6.221317    8[6-(6,8),49-(8,8,8,8,8)]
    66      16.806705      16.806705      16.806705    8[6-(6,8),49-(8,8,8,8,8)]
    67      18.541496      18.541496      18.541496    8[6-(6,8),49-(8,8,8,8,8)]
    68      16.806693      16.806693      16.806693    8[6-(6,8),49-(8,8,8,8,8)]
    69       4.620063       4.620063       4.620063    8[1-(0),49-(8,8,8,8,8),49-(8,8,8,8,8)]
    70      10.780163      10.780163      10.780163    8[1-(0),49-(8,8,8,8,8),49-(8,8,8,8,8)]
    71       7.700112       7.700112       7.700112    8[1-(0),49-(8,8,8,8,8),49-(8,8,8,8,8)]
    72      13.860213      13.860213      13.860213    8[1-(0),49-(8,8,8,8,8),49-(8,8,8,8,8)]
