# Supplementary material for: A collection of forcefield precursors for metal–organic frameworks
Source: RSC Adv. 2019 Nov 13;9(63):36492–507. doi: 10.1039/c9ra07327b (PMC9075174; doi:10.1039/c9ra07327b)
Supplement: RA-009-C9RA07327B-s2960 [file RA-009-C9RA07327B-s2960.txt]

YAZWOM_clean

8.677700    0.000000    0.000000
0.000000    15.915000    0.000000
0.000000    -7.957500    13.782794

     1       7.723153       7.723153       7.723153    29[7-(1,1,6),8-(6),8-(6),17-(0)]
     2       1.937991       1.937991       1.937991    29[7-(1,1,6),8-(6),8-(6),17-(0)]
     3       4.830615       4.830615       4.830615    29[7-(1,1,6),8-(6),8-(6),17-(0)]
     4       7.723153       7.723153       7.723153    29[7-(1,1,6),8-(6),8-(6),17-(0)]
     5       1.937991       1.937991       1.937991    29[7-(1,1,6),8-(6),8-(6),17-(0)]
     6       4.830615       4.830615       4.830615    29[7-(1,1,6),8-(6),8-(6),17-(0)]
     7       5.105959       5.105959       5.105959    1[6-(1,1,6)]
     8       5.035669       5.035669       5.035669    1[6-(1,1,6)]
     9       3.734014       3.734014       3.734014    1[6-(1,1,6)]
    10       1.434424       1.434424       1.434424    1[6-(1,1,6)]
    11       1.590622       1.590622       1.590622    1[6-(1,1,6)]
    12       2.100871       2.100871       2.100871    1[6-(1,1,6)]
    13        2.73174        2.73174        2.73174    1[6-(1,1,6)]
    14       4.186122       4.186122       4.186122    1[6-(1,1,6)]
    15       2.955625       2.955625       2.955625    1[6-(1,1,6)]
    16       3.627279       3.627279       3.627279    1[7-(6,6)]
    17       5.814059       5.814059       5.814059    1[6-(6,6,7)]
    18       3.483229       3.483229       3.483229    1[7-(1,6,29)]
    19       4.850834       4.850834       4.850834    1[7-(1,6,29)]
    20       7.998496       7.998496       7.998496    1[6-(1,1,6)]
    21       7.928207       7.928207       7.928207    1[6-(1,1,6)]
    22       6.626552       6.626552       6.626552    1[6-(1,1,6)]
    23       4.326962       4.326962       4.326962    1[6-(1,1,6)]
    24        4.48316        4.48316        4.48316    1[6-(1,1,6)]
    25       4.993409       4.993409       4.993409    1[6-(1,1,6)]
    26       5.624278       5.624278       5.624278    1[6-(1,1,6)]
    27        7.07866        7.07866        7.07866    1[6-(1,1,6)]
    28       5.848162       5.848162       5.848162    1[6-(1,1,6)]
    29       6.519816       6.519816       6.519816    1[7-(6,6)]
    30       0.028897       0.028897       0.028897    1[6-(6,6,7)]
    31       6.375767       6.375767       6.375767    1[7-(1,6,29)]
    32       7.743372       7.743372       7.743372    1[7-(1,6,29)]
    33       2.213421       2.213421       2.213421    1[6-(1,1,6)]
    34       2.143132       2.143132       2.143132    1[6-(1,1,6)]
    35       0.841477       0.841477       0.841477    1[6-(1,1,6)]
    36       7.219586       7.219586       7.219586    1[6-(1,1,6)]
    37       7.375785       7.375785       7.375785    1[6-(1,1,6)]
    38       7.886033       7.886033       7.886033    1[6-(1,1,6)]
    39       8.516902       8.516902       8.516902    1[6-(1,1,6)]
    40       1.293585       1.293585       1.293585    1[6-(1,1,6)]
    41       0.063087       0.063087       0.063087    1[6-(1,1,6)]
    42       0.734741       0.734741       0.734741    1[7-(6,6)]
    43       2.921521       2.921521       2.921521    1[6-(6,6,7)]
    44       0.590691       0.590691       0.590691    1[7-(1,6,29)]
    45       1.958297       1.958297       1.958297    1[7-(1,6,29)]
    46       5.105959       5.105959       5.105959    1[6-(1,1,6)]
    47       5.035669       5.035669       5.035669    1[6-(1,1,6)]
    48       3.734014       3.734014       3.734014    1[6-(1,1,6)]
    49       1.434424       1.434424       1.434424    1[6-(1,1,6)]
    50       1.590622       1.590622       1.590622    1[6-(1,1,6)]
    51       2.100871       2.100871       2.100871    1[6-(1,1,6)]
    52        2.73174        2.73174        2.73174    1[6-(1,1,6)]
    53       4.186122       4.186122       4.186122    1[6-(1,1,6)]
    54       2.955625       2.955625       2.955625    1[6-(1,1,6)]
    55       3.627279       3.627279       3.627279    1[7-(6,6)]
    56       5.814059       5.814059       5.814059    1[6-(6,6,7)]
    57       3.483229       3.483229       3.483229    1[7-(1,6,29)]
    58       4.850834       4.850834       4.850834    1[7-(1,6,29)]
    59       7.998496       7.998496       7.998496    1[6-(1,1,6)]
    60       7.928207       7.928207       7.928207    1[6-(1,1,6)]
    61       6.626552       6.626552       6.626552    1[6-(1,1,6)]
    62       4.326962       4.326962       4.326962    1[6-(1,1,6)]
    63        4.48316        4.48316        4.48316    1[6-(1,1,6)]
    64       4.993409       4.993409       4.993409    1[6-(1,1,6)]
    65       5.624278       5.624278       5.624278    1[6-(1,1,6)]
    66        7.07866        7.07866        7.07866    1[6-(1,1,6)]
    67       5.848162       5.848162       5.848162    1[6-(1,1,6)]
    68       6.519816       6.519816       6.519816    1[7-(6,6)]
    69       0.028897       0.028897       0.028897    1[6-(6,6,7)]
    70       6.375767       6.375767       6.375767    1[7-(1,6,29)]
    71       7.743372       7.743372       7.743372    1[7-(1,6,29)]
    72       2.213421       2.213421       2.213421    1[6-(1,1,6)]
    73       2.143132       2.143132       2.143132    1[6-(1,1,6)]
    74       0.841477       0.841477       0.841477    1[6-(1,1,6)]
    75       7.219586       7.219586       7.219586    1[6-(1,1,6)]
    76       7.375785       7.375785       7.375785    1[6-(1,1,6)]
    77       7.886033       7.886033       7.886033    1[6-(1,1,6)]
    78       8.516902       8.516902       8.516902    1[6-(1,1,6)]
    79       1.293585       1.293585       1.293585    1[6-(1,1,6)]
    80       0.063087       0.063087       0.063087    1[6-(1,1,6)]
    81       0.734741       0.734741       0.734741    1[7-(6,6)]
    82       2.921521       2.921521       2.921521    1[6-(6,6,7)]
    83       0.590691       0.590691       0.590691    1[7-(1,6,29)]
    84       1.958297       1.958297       1.958297    1[7-(1,6,29)]
    85       4.492445       4.492445       4.492445    6[6-(1,6,7),8-(0),8-(29)]
    86       4.937611       4.937611       4.937611    6[1-(0),6-(1,1,1),6-(8,8),7-(1,6)]
    87       4.679016       4.679016       4.679016    6[1-(0),1-(0),1-(0),6-(1,6,7)]
    88       4.239924       4.239924       4.239924    6[6-(6,6,7),7-(1,6),8-(29)]
    89       3.372154       3.372154       3.372154    6[6-(1,1,1),6-(1,1,1),6-(7,8),7-(1,1,29)]
    90       1.995003       1.995003       1.995003    6[1-(0),1-(0),1-(0),6-(6,6,7)]
    91       3.305336       3.305336       3.305336    6[1-(0),1-(0),1-(0),6-(6,6,7)]
    92       7.384983       7.384983       7.384983    6[6-(1,6,7),8-(0),8-(29)]
    93       7.830149       7.830149       7.830149    6[1-(0),6-(1,1,1),6-(8,8),7-(1,6)]
    94       7.571554       7.571554       7.571554    6[1-(0),1-(0),1-(0),6-(1,6,7)]
    95       7.132462       7.132462       7.132462    6[6-(6,6,7),7-(1,6),8-(29)]
    96       6.264692       6.264692       6.264692    6[6-(1,1,1),6-(1,1,1),6-(7,8),7-(1,1,29)]
    97       4.887541       4.887541       4.887541    6[1-(0),1-(0),1-(0),6-(6,6,7)]
    98       6.197874       6.197874       6.197874    6[1-(0),1-(0),1-(0),6-(6,6,7)]
    99       1.599908       1.599908       1.599908    6[6-(1,6,7),8-(0),8-(29)]
   100       2.045074       2.045074       2.045074    6[1-(0),6-(1,1,1),6-(8,8),7-(1,6)]
   101       1.786478       1.786478       1.786478    6[1-(0),1-(0),1-(0),6-(1,6,7)]
   102       1.347386       1.347386       1.347386    6[6-(6,6,7),7-(1,6),8-(29)]
   103       0.479616       0.479616       0.479616    6[6-(1,1,1),6-(1,1,1),6-(7,8),7-(1,1,29)]
   104       7.780165       7.780165       7.780165    6[1-(0),1-(0),1-(0),6-(6,6,7)]
   105       0.412798       0.412798       0.412798    6[1-(0),1-(0),1-(0),6-(6,6,7)]
   106       4.492445       4.492445       4.492445    6[6-(1,6,7),8-(0),8-(29)]
   107       4.937611       4.937611       4.937611    6[1-(0),6-(1,1,1),6-(8,8),7-(1,6)]
   108       4.679016       4.679016       4.679016    6[1-(0),1-(0),1-(0),6-(1,6,7)]
   109       4.239924       4.239924       4.239924    6[6-(6,6,7),7-(1,6),8-(29)]
   110       3.372154       3.372154       3.372154    6[6-(1,1,1),6-(1,1,1),6-(7,8),7-(1,1,29)]
   111       1.995003       1.995003       1.995003    6[1-(0),1-(0),1-(0),6-(6,6,7)]
   112       3.305336       3.305336       3.305336    6[1-(0),1-(0),1-(0),6-(6,6,7)]
   113       7.384983       7.384983       7.384983    6[6-(1,6,7),8-(0),8-(29)]
   114       7.830149       7.830149       7.830149    6[1-(0),6-(1,1,1),6-(8,8),7-(1,6)]
   115       7.571554       7.571554       7.571554    6[1-(0),1-(0),1-(0),6-(1,6,7)]
   116       7.132462       7.132462       7.132462    6[6-(6,6,7),7-(1,6),8-(29)]
   117       6.264692       6.264692       6.264692    6[6-(1,1,1),6-(1,1,1),6-(7,8),7-(1,1,29)]
   118       4.887541       4.887541       4.887541    6[1-(0),1-(0),1-(0),6-(6,6,7)]
   119       6.197874       6.197874       6.197874    6[1-(0),1-(0),1-(0),6-(6,6,7)]
   120       1.599908       1.599908       1.599908    6[6-(1,6,7),8-(0),8-(29)]
   121       2.045074       2.045074       2.045074    6[1-(0),6-(1,1,1),6-(8,8),7-(1,6)]
   122       1.786478       1.786478       1.786478    6[1-(0),1-(0),1-(0),6-(1,6,7)]
   123       1.347386       1.347386       1.347386    6[6-(6,6,7),7-(1,6),8-(29)]
   124       0.479616       0.479616       0.479616    6[6-(1,1,1),6-(1,1,1),6-(7,8),7-(1,1,29)]
   125       7.780165       7.780165       7.780165    6[1-(0),1-(0),1-(0),6-(6,6,7)]
   126       0.412798       0.412798       0.412798    6[1-(0),1-(0),1-(0),6-(6,6,7)]
   127       4.009965       4.009965       4.009965    7[1-(0),1-(0),6-(6,6,6),29-(8,8,17)]
   128        4.20261        4.20261        4.20261    7[1-(0),6-(1,6,6),6-(6,8)]
   129       6.902503       6.902503       6.902503    7[1-(0),1-(0),6-(6,6,6),29-(8,8,17)]
   130       7.095148       7.095148       7.095148    7[1-(0),6-(1,6,6),6-(6,8)]
   131       1.117427       1.117427       1.117427    7[1-(0),1-(0),6-(6,6,6),29-(8,8,17)]
   132       1.310072       1.310072       1.310072    7[1-(0),6-(1,6,6),6-(6,8)]
   133       4.009965       4.009965       4.009965    7[1-(0),1-(0),6-(6,6,6),29-(8,8,17)]
   134        4.20261        4.20261        4.20261    7[1-(0),6-(1,6,6),6-(6,8)]
   135       6.902503       6.902503       6.902503    7[1-(0),1-(0),6-(6,6,6),29-(8,8,17)]
   136       7.095148       7.095148       7.095148    7[1-(0),6-(1,6,6),6-(6,8)]
   137       1.117427       1.117427       1.117427    7[1-(0),1-(0),6-(6,6,6),29-(8,8,17)]
   138       1.310072       1.310072       1.310072    7[1-(0),6-(1,6,6),6-(6,8)]
   139       7.329185       7.329185       7.329185    17[29-(7,8,8)]
   140       1.544023       1.544023       1.544023    17[29-(7,8,8)]
   141       4.436648       4.436648       4.436648    17[29-(7,8,8)]
   142       7.329185       7.329185       7.329185    17[29-(7,8,8)]
   143       1.544023       1.544023       1.544023    17[29-(7,8,8)]
   144       4.436648       4.436648       4.436648    17[29-(7,8,8)]
   145       5.458273       5.458273       5.458273    8[6-(6,8),29-(7,8,17)]
   146       4.916785       4.916785       4.916785    8[6-(6,7),29-(7,8,17)]
   147        3.29579        3.29579        3.29579    8[6-(6,8)]
   148       8.350811       8.350811       8.350811    8[6-(6,8),29-(7,8,17)]
   149       7.809323       7.809323       7.809323    8[6-(6,7),29-(7,8,17)]
   150       6.188328       6.188328       6.188328    8[6-(6,8)]
   151       2.565736       2.565736       2.565736    8[6-(6,8),29-(7,8,17)]
   152       2.024247       2.024247       2.024247    8[6-(6,7),29-(7,8,17)]
   153       0.403253       0.403253       0.403253    8[6-(6,8)]
   154       5.458273       5.458273       5.458273    8[6-(6,8),29-(7,8,17)]
   155       4.916785       4.916785       4.916785    8[6-(6,7),29-(7,8,17)]
   156        3.29579        3.29579        3.29579    8[6-(6,8)]
   157       8.350811       8.350811       8.350811    8[6-(6,8),29-(7,8,17)]
   158       7.809323       7.809323       7.809323    8[6-(6,7),29-(7,8,17)]
   159       6.188328       6.188328       6.188328    8[6-(6,8)]
   160       2.565736       2.565736       2.565736    8[6-(6,8),29-(7,8,17)]
   161       2.024247       2.024247       2.024247    8[6-(6,7),29-(7,8,17)]
   162       0.403253       0.403253       0.403253    8[6-(6,8)]
