# Supplementary material for: A collection of forcefield precursors for metal–organic frameworks
Source: RSC Adv. 2019 Nov 13;9(63):36492–507. doi: 10.1039/c9ra07327b (PMC9075174; doi:10.1039/c9ra07327b)
Supplement: RA-009-C9RA07327B-s2961 [file RA-009-C9RA07327B-s2961.txt]

YAZYEF_clean

6.810500    0.000000    0.000000
0.000000    13.190000    0.000000
-2.994159    -6.594958    14.692588

     1       1.261423       1.261423       1.261423    57[8-(1,6),8-(1,6),8-(6),8-(6),8-(6),8-(6),8-(6)]
     2      -0.850332      -0.850332      -0.850332    57[8-(1,6),8-(1,6),8-(6),8-(6),8-(6),8-(6),8-(6)]
     3       2.554918       2.554918       2.554918    57[8-(1,6),8-(1,6),8-(6),8-(6),8-(6),8-(6),8-(6)]
     4       4.666673       4.666673       4.666673    57[8-(1,6),8-(1,6),8-(6),8-(6),8-(6),8-(6),8-(6)]
     5       0.126849       0.126849       0.126849    1[8-(6,57)]
     6       1.481968       1.481968       1.481968    1[8-(6)]
     7       1.120841       1.120841       1.120841    1[8-(6,57)]
     8        0.88485        0.88485        0.88485    1[6-(6,6)]
     9       0.610458       0.610458       0.610458    1[6-(6,6)]
    10        3.25278        3.25278        3.25278    1[6-(6,6)]
    11       0.284242       0.284242       0.284242    1[8-(6,57)]
    12       5.739623       5.739623       5.739623    1[8-(6)]
    13       -0.70975       -0.70975       -0.70975    1[8-(6,57)]
    14      -0.473759      -0.473759      -0.473759    1[6-(6,6)]
    15      -0.199367      -0.199367      -0.199367    1[6-(6,6)]
    16       3.968811       3.968811       3.968811    1[6-(6,6)]
    17       3.689492       3.689492       3.689492    1[8-(6,57)]
    18       2.334373       2.334373       2.334373    1[8-(6)]
    19         2.6955         2.6955         2.6955    1[8-(6,57)]
    20       2.931491       2.931491       2.931491    1[6-(6,6)]
    21       3.205883       3.205883       3.205883    1[6-(6,6)]
    22       0.563561       0.563561       0.563561    1[6-(6,6)]
    23       3.532099       3.532099       3.532099    1[8-(6,57)]
    24      -1.923282      -1.923282      -1.923282    1[8-(6)]
    25       4.526091       4.526091       4.526091    1[8-(6,57)]
    26         4.2901         4.2901         4.2901    1[6-(6,6)]
    27       4.015708       4.015708       4.015708    1[6-(6,6)]
    28       -0.15247       -0.15247       -0.15247    1[6-(6,6)]
    29       0.405119       0.405119       0.405119    6[6-(1,6),6-(6,8),6-(8,8)]
    30       0.491701       0.491701       0.491701    6[6-(1,6),6-(6,6),8-(1,57)]
    31       0.838062       0.838062       0.838062    6[1-(0),6-(6,6),6-(6,8)]
    32       1.121233       1.121233       1.121233    6[6-(1,6),6-(6,8),6-(8,8)]
    33       1.016351       1.016351       1.016351    6[6-(1,6),6-(6,6),8-(1)]
    34         0.6686         0.6686         0.6686    6[1-(0),6-(6,6),6-(6,8)]
    35       0.027179       0.027179       0.027179    6[6-(6,6),8-(57),8-(57)]
    36       1.568707       1.568707       1.568707    6[6-(6,6),8-(0),8-(57)]
    37      -2.950209      -2.950209      -2.950209    6[6-(1,6),6-(6,8),6-(8,8)]
    38       0.386302       0.386302       0.386302    6[6-(1,6),6-(6,6),8-(1,57)]
    39       3.481322       3.481322       3.481322    6[1-(0),6-(6,6),6-(6,8)]
    40       -2.84636       -2.84636       -2.84636    6[6-(6,6),8-(57),8-(57)]
    41       0.005972       0.005972       0.005972    6[6-(1,6),6-(6,8),6-(8,8)]
    42       -0.08061       -0.08061       -0.08061    6[6-(1,6),6-(6,6),8-(1,57)]
    43      -0.426971      -0.426971      -0.426971    6[1-(0),6-(6,6),6-(6,8)]
    44      -0.710142      -0.710142      -0.710142    6[6-(1,6),6-(6,8),6-(8,8)]
    45       -0.60526       -0.60526       -0.60526    6[6-(1,6),6-(6,6),8-(1)]
    46      -0.257509      -0.257509      -0.257509    6[1-(0),6-(6,6),6-(6,8)]
    47       0.383912       0.383912       0.383912    6[6-(6,6),8-(57),8-(57)]
    48       5.652884       5.652884       5.652884    6[6-(6,6),8-(0),8-(57)]
    49         3.3613         3.3613         3.3613    6[6-(1,6),6-(6,8),6-(8,8)]
    50       0.024789       0.024789       0.024789    6[6-(1,6),6-(6,6),8-(1,57)]
    51       3.740269       3.740269       3.740269    6[1-(0),6-(6,6),6-(6,8)]
    52       3.257451       3.257451       3.257451    6[6-(6,6),8-(57),8-(57)]
    53       3.411222       3.411222       3.411222    6[6-(1,6),6-(6,8),6-(8,8)]
    54        3.32464        3.32464        3.32464    6[6-(1,6),6-(6,6),8-(1,57)]
    55       2.978279       2.978279       2.978279    6[1-(0),6-(6,6),6-(6,8)]
    56       2.695108       2.695108       2.695108    6[6-(1,6),6-(6,8),6-(8,8)]
    57        2.79999        2.79999        2.79999    6[6-(1,6),6-(6,6),8-(1)]
    58       3.147741       3.147741       3.147741    6[1-(0),6-(6,6),6-(6,8)]
    59       3.789162       3.789162       3.789162    6[6-(6,6),8-(57),8-(57)]
    60       2.247634       2.247634       2.247634    6[6-(6,6),8-(0),8-(57)]
    61       -0.04395       -0.04395       -0.04395    6[6-(1,6),6-(6,8),6-(8,8)]
    62       3.430039       3.430039       3.430039    6[6-(1,6),6-(6,6),8-(1,57)]
    63       0.335019       0.335019       0.335019    6[1-(0),6-(6,6),6-(6,8)]
    64       6.662701       6.662701       6.662701    6[6-(6,6),8-(57),8-(57)]
    65       3.810369       3.810369       3.810369    6[6-(1,6),6-(6,8),6-(8,8)]
    66       3.896951       3.896951       3.896951    6[6-(1,6),6-(6,6),8-(1,57)]
    67       4.243312       4.243312       4.243312    6[1-(0),6-(6,6),6-(6,8)]
    68       4.526483       4.526483       4.526483    6[6-(1,6),6-(6,8),6-(8,8)]
    69       4.421601       4.421601       4.421601    6[6-(1,6),6-(6,6),8-(1)]
    70        4.07385        4.07385        4.07385    6[1-(0),6-(6,6),6-(6,8)]
    71       3.432429       3.432429       3.432429    6[6-(6,6),8-(57),8-(57)]
    72      -1.836543      -1.836543      -1.836543    6[6-(6,6),8-(0),8-(57)]
    73       0.455041       0.455041       0.455041    6[6-(1,6),6-(6,8),6-(8,8)]
    74       3.791552       3.791552       3.791552    6[6-(1,6),6-(6,6),8-(1,57)]
    75       0.076072       0.076072       0.076072    6[1-(0),6-(6,6),6-(6,8)]
    76        0.55889        0.55889        0.55889    6[6-(6,6),8-(57),8-(57)]
    77       0.108026       0.108026       0.108026    8[6-(6,8),57-(8,8,8,8,8,8)]
    78      -0.361312      -0.361312      -0.361312    8[6-(6,8),57-(8,8,8,8,8,8)]
    79       1.923477       1.923477       1.923477    8[6-(6,8)]
    80       1.591859       1.591859       1.591859    8[6-(6,8),57-(8,8,8,8,8,8)]
    81       0.200656       0.200656       0.200656    8[1-(0),6-(6,6),57-(8,8,8,8,8,8)]
    82        1.23773        1.23773        1.23773    8[1-(0),6-(6,6)]
    83       0.269485       0.269485       0.269485    8[6-(6,8),57-(8,8,8,8,8,8)]
    84       3.936942       3.936942       3.936942    8[6-(6,8),57-(8,8,8,8,8,8)]
    85       0.809083       0.809083       0.809083    8[1-(0),6-(6,6),57-(8,8,8,8,8,8)]
    86       0.303065       0.303065       0.303065    8[6-(6,8),57-(8,8,8,8,8,8)]
    87       0.772403       0.772403       0.772403    8[6-(6,8),57-(8,8,8,8,8,8)]
    88       5.298114       5.298114       5.298114    8[6-(6,8)]
    89       5.629732       5.629732       5.629732    8[6-(6,8),57-(8,8,8,8,8,8)]
    90       0.210435       0.210435       0.210435    8[1-(0),6-(6,6),57-(8,8,8,8,8,8)]
    91      -0.826639      -0.826639      -0.826639    8[1-(0),6-(6,6)]
    92       0.141606       0.141606       0.141606    8[6-(6,8),57-(8,8,8,8,8,8)]
    93       3.284649       3.284649       3.284649    8[6-(6,8),57-(8,8,8,8,8,8)]
    94      -0.397992      -0.397992      -0.397992    8[1-(0),6-(6,6),57-(8,8,8,8,8,8)]
    95       3.708315       3.708315       3.708315    8[6-(6,8),57-(8,8,8,8,8,8)]
    96       4.177653       4.177653       4.177653    8[6-(6,8),57-(8,8,8,8,8,8)]
    97       1.892864       1.892864       1.892864    8[6-(6,8)]
    98       2.224482       2.224482       2.224482    8[6-(6,8),57-(8,8,8,8,8,8)]
    99       3.615685       3.615685       3.615685    8[1-(0),6-(6,6),57-(8,8,8,8,8,8)]
   100       2.578611       2.578611       2.578611    8[1-(0),6-(6,6)]
   101       3.546856       3.546856       3.546856    8[6-(6,8),57-(8,8,8,8,8,8)]
   102      -0.120601      -0.120601      -0.120601    8[6-(6,8),57-(8,8,8,8,8,8)]
   103       3.007258       3.007258       3.007258    8[1-(0),6-(6,6),57-(8,8,8,8,8,8)]
   104       3.513276       3.513276       3.513276    8[6-(6,8),57-(8,8,8,8,8,8)]
   105       3.043938       3.043938       3.043938    8[6-(6,8),57-(8,8,8,8,8,8)]
   106      -1.481773      -1.481773      -1.481773    8[6-(6,8)]
   107      -1.813391      -1.813391      -1.813391    8[6-(6,8),57-(8,8,8,8,8,8)]
   108       3.605906       3.605906       3.605906    8[1-(0),6-(6,6),57-(8,8,8,8,8,8)]
   109        4.64298        4.64298        4.64298    8[1-(0),6-(6,6)]
   110       3.674735       3.674735       3.674735    8[6-(6,8),57-(8,8,8,8,8,8)]
   111       0.531692       0.531692       0.531692    8[6-(6,8),57-(8,8,8,8,8,8)]
   112       4.214333       4.214333       4.214333    8[1-(0),6-(6,6),57-(8,8,8,8,8,8)]
