# Supplementary material for: A collection of forcefield precursors for metal–organic frameworks
Source: RSC Adv. 2019 Nov 13;9(63):36492–507. doi: 10.1039/c9ra07327b (PMC9075174; doi:10.1039/c9ra07327b)
Supplement: RA-009-C9RA07327B-s2962 [file RA-009-C9RA07327B-s2962.txt]

YAZYIJ_clean

6.795100    0.000000    0.000000
0.000000    13.113000    0.000000
-2.993731    -6.556516    14.618612

     1       1.260219       1.260219       1.260219    59[8-(1,6),8-(1,6),8-(6),8-(6),8-(6),8-(6),8-(6)]
     2        -0.8564        -0.8564        -0.8564    59[8-(1,6),8-(1,6),8-(6),8-(6),8-(6),8-(6),8-(6)]
     3        2.54115        2.54115        2.54115    59[8-(1,6),8-(1,6),8-(6),8-(6),8-(6),8-(6),8-(6)]
     4       4.657769       4.657769       4.657769    59[8-(1,6),8-(1,6),8-(6),8-(6),8-(6),8-(6),8-(6)]
     5        0.13374        0.13374        0.13374    1[8-(6,59)]
     6       1.469629       1.469629       1.469629    1[8-(6)]
     7       1.135792       1.135792       1.135792    1[8-(6,59)]
     8       0.869799       0.869799       0.869799    1[6-(6,6)]
     9       0.589497       0.589497       0.589497    1[6-(6,6)]
    10       3.246767       3.246767       3.246767    1[6-(6,6)]
    11       0.270079       0.270079       0.270079    1[8-(6,59)]
    12       -1.06581       -1.06581       -1.06581    1[8-(6)]
    13      -0.731973      -0.731973      -0.731973    1[8-(6,59)]
    14       -0.46598       -0.46598       -0.46598    1[6-(6,6)]
    15      -0.185678      -0.185678      -0.185678    1[6-(6,6)]
    16       3.952152       3.952152       3.952152    1[6-(6,6)]
    17       3.667629       3.667629       3.667629    1[8-(6,59)]
    18        2.33174        2.33174        2.33174    1[8-(6)]
    19       2.665577       2.665577       2.665577    1[8-(6,59)]
    20        2.93157        2.93157        2.93157    1[6-(6,6)]
    21       3.211872       3.211872       3.211872    1[6-(6,6)]
    22       0.554602       0.554602       0.554602    1[6-(6,6)]
    23        3.53129        3.53129        3.53129    1[8-(6,59)]
    24      -1.927921      -1.927921      -1.927921    1[8-(6)]
    25       4.533342       4.533342       4.533342    1[8-(6,59)]
    26       4.267349       4.267349       4.267349    1[6-(6,6)]
    27       3.987047       3.987047       3.987047    1[6-(6,6)]
    28      -0.150783      -0.150783      -0.150783    1[6-(6,6)]
    29       0.402968       0.402968       0.402968    6[6-(1,6),6-(6,8),6-(8,8)]
    30       0.492547       0.492547       0.492547    6[6-(1,6),6-(6,6),8-(1,59)]
    31        0.82951        0.82951        0.82951    6[1-(0),6-(6,6),6-(6,8)]
    32       1.113083       1.113083       1.113083    6[6-(1,6),6-(6,8),6-(8,8)]
    33       1.006322       1.006322       1.006322    6[6-(1,6),6-(6,6),8-(1)]
    34       0.656044       0.656044       0.656044    6[1-(0),6-(6,6),6-(6,8)]
    35       0.010257       0.010257       0.010257    6[6-(6,6),8-(59),8-(59)]
    36       1.547277       1.547277       1.547277    6[6-(6,6),8-(0),8-(59)]
    37      -2.955269      -2.955269      -2.955269    6[6-(1,6),6-(6,8),6-(8,8)]
    38       0.392109       0.392109       0.392109    6[6-(1,6),6-(6,6),8-(1,59)]
    39       3.465437       3.465437       3.465437    6[1-(0),6-(6,6),6-(6,8)]
    40       -2.84141       -2.84141       -2.84141    6[6-(6,6),8-(59),8-(59)]
    41       0.000851       0.000851       0.000851    6[6-(1,6),6-(6,8),6-(8,8)]
    42      -0.088728      -0.088728      -0.088728    6[6-(1,6),6-(6,6),8-(1,59)]
    43      -0.425691      -0.425691      -0.425691    6[1-(0),6-(6,6),6-(6,8)]
    44      -0.709264      -0.709264      -0.709264    6[6-(1,6),6-(6,8),6-(8,8)]
    45      -0.602503      -0.602503      -0.602503    6[6-(1,6),6-(6,6),8-(1)]
    46      -0.252225      -0.252225      -0.252225    6[1-(0),6-(6,6),6-(6,8)]
    47       0.393562       0.393562       0.393562    6[6-(6,6),8-(59),8-(59)]
    48       5.651642       5.651642       5.651642    6[6-(6,6),8-(0),8-(59)]
    49       3.359088       3.359088       3.359088    6[6-(1,6),6-(6,8),6-(8,8)]
    50        0.01171        0.01171        0.01171    6[6-(1,6),6-(6,6),8-(1,59)]
    51       3.733482       3.733482       3.733482    6[1-(0),6-(6,6),6-(6,8)]
    52       3.245229       3.245229       3.245229    6[6-(6,6),8-(59),8-(59)]
    53       3.398401       3.398401       3.398401    6[6-(1,6),6-(6,8),6-(8,8)]
    54       3.308822       3.308822       3.308822    6[6-(1,6),6-(6,6),8-(1,59)]
    55       2.971859       2.971859       2.971859    6[1-(0),6-(6,6),6-(6,8)]
    56       2.688286       2.688286       2.688286    6[6-(1,6),6-(6,8),6-(8,8)]
    57       2.795047       2.795047       2.795047    6[6-(1,6),6-(6,6),8-(1)]
    58       3.145325       3.145325       3.145325    6[1-(0),6-(6,6),6-(6,8)]
    59       3.791112       3.791112       3.791112    6[6-(6,6),8-(59),8-(59)]
    60       2.254092       2.254092       2.254092    6[6-(6,6),8-(0),8-(59)]
    61      -0.038462      -0.038462      -0.038462    6[6-(1,6),6-(6,8),6-(8,8)]
    62        3.40926        3.40926        3.40926    6[6-(1,6),6-(6,6),8-(1,59)]
    63       0.335932       0.335932       0.335932    6[1-(0),6-(6,6),6-(6,8)]
    64       6.642779       6.642779       6.642779    6[6-(6,6),8-(59),8-(59)]
    65       3.800518       3.800518       3.800518    6[6-(1,6),6-(6,8),6-(8,8)]
    66       3.890097       3.890097       3.890097    6[6-(1,6),6-(6,6),8-(1,59)]
    67        4.22706        4.22706        4.22706    6[1-(0),6-(6,6),6-(6,8)]
    68       4.510633       4.510633       4.510633    6[6-(1,6),6-(6,8),6-(8,8)]
    69       4.403872       4.403872       4.403872    6[6-(1,6),6-(6,6),8-(1)]
    70       4.053594       4.053594       4.053594    6[1-(0),6-(6,6),6-(6,8)]
    71       3.407807       3.407807       3.407807    6[6-(6,6),8-(59),8-(59)]
    72      -1.850273      -1.850273      -1.850273    6[6-(6,6),8-(0),8-(59)]
    73       0.442281       0.442281       0.442281    6[6-(1,6),6-(6,8),6-(8,8)]
    74       3.789659       3.789659       3.789659    6[6-(1,6),6-(6,6),8-(1,59)]
    75       0.067887       0.067887       0.067887    6[1-(0),6-(6,6),6-(6,8)]
    76        0.55614        0.55614        0.55614    6[6-(6,6),8-(59),8-(59)]
    77       0.097454       0.097454       0.097454    8[6-(6,8),59-(8,8,8,8,8,8)]
    78      -0.398059      -0.398059      -0.398059    8[6-(6,8),59-(8,8,8,8,8,8)]
    79       1.900379       1.900379       1.900379    8[6-(6,8)]
    80       1.572077       1.572077       1.572077    8[6-(6,8),59-(8,8,8,8,8,8)]
    81       0.210814       0.210814       0.210814    8[1-(0),6-(6,6),59-(8,8,8,8,8,8)]
    82        1.22546        1.22546        1.22546    8[1-(0),6-(6,6)]
    83       0.282241       0.282241       0.282241    8[6-(6,8),59-(8,8,8,8,8,8)]
    84       3.931866       3.931866       3.931866    8[6-(6,8),59-(8,8,8,8,8,8)]
    85       0.823459       0.823459       0.823459    8[1-(0),6-(6,6),59-(8,8,8,8,8,8)]
    86       0.306365       0.306365       0.306365    8[6-(6,8),59-(8,8,8,8,8,8)]
    87       0.801878       0.801878       0.801878    8[6-(6,8),59-(8,8,8,8,8,8)]
    88        5.29854        5.29854        5.29854    8[6-(6,8)]
    89       5.626842       5.626842       5.626842    8[6-(6,8),59-(8,8,8,8,8,8)]
    90       0.193005       0.193005       0.193005    8[1-(0),6-(6,6),59-(8,8,8,8,8,8)]
    91      -0.821641      -0.821641      -0.821641    8[1-(0),6-(6,6)]
    92       0.121578       0.121578       0.121578    8[6-(6,8),59-(8,8,8,8,8,8)]
    93       3.267053       3.267053       3.267053    8[6-(6,8),59-(8,8,8,8,8,8)]
    94       -0.41964       -0.41964       -0.41964    8[1-(0),6-(6,6),59-(8,8,8,8,8,8)]
    95       3.703915       3.703915       3.703915    8[6-(6,8),59-(8,8,8,8,8,8)]
    96       4.199428       4.199428       4.199428    8[6-(6,8),59-(8,8,8,8,8,8)]
    97        1.90099        1.90099        1.90099    8[6-(6,8)]
    98       2.229292       2.229292       2.229292    8[6-(6,8),59-(8,8,8,8,8,8)]
    99       3.590555       3.590555       3.590555    8[1-(0),6-(6,6),59-(8,8,8,8,8,8)]
   100       2.575909       2.575909       2.575909    8[1-(0),6-(6,6)]
   101       3.519128       3.519128       3.519128    8[6-(6,8),59-(8,8,8,8,8,8)]
   102      -0.130497      -0.130497      -0.130497    8[6-(6,8),59-(8,8,8,8,8,8)]
   103        2.97791        2.97791        2.97791    8[1-(0),6-(6,6),59-(8,8,8,8,8,8)]
   104       3.495004       3.495004       3.495004    8[6-(6,8),59-(8,8,8,8,8,8)]
   105       2.999491       2.999491       2.999491    8[6-(6,8),59-(8,8,8,8,8,8)]
   106      -1.497171      -1.497171      -1.497171    8[6-(6,8)]
   107      -1.825473      -1.825473      -1.825473    8[6-(6,8),59-(8,8,8,8,8,8)]
   108       3.608364       3.608364       3.608364    8[1-(0),6-(6,6),59-(8,8,8,8,8,8)]
   109        4.62301        4.62301        4.62301    8[1-(0),6-(6,6)]
   110       3.679791       3.679791       3.679791    8[6-(6,8),59-(8,8,8,8,8,8)]
   111       0.534316       0.534316       0.534316    8[6-(6,8),59-(8,8,8,8,8,8)]
   112       4.221009       4.221009       4.221009    8[1-(0),6-(6,6),59-(8,8,8,8,8,8)]
