# Supplementary material for: A collection of forcefield precursors for metal–organic frameworks
Source: RSC Adv. 2019 Nov 13;9(63):36492–507. doi: 10.1039/c9ra07327b (PMC9075174; doi:10.1039/c9ra07327b)
Supplement: RA-009-C9RA07327B-s2963 [file RA-009-C9RA07327B-s2963.txt]

YAZZAC_clean

7.399100    0.000000    0.000000
1.997787    11.297724    0.000000
2.094175    2.764505    15.858703

     1        2.75955        2.75955        2.75955    64[8-(6),8-(6),8-(6),8-(6),8-(6,64),8-(6,64)]
     2       6.061998       6.061998       6.061998    64[8-(6),8-(6),8-(6),8-(6),8-(6),8-(6,64),8-(6,64)]
     3       8.731512       8.731512       8.731512    64[8-(6),8-(6),8-(6),8-(6),8-(6,64),8-(6,64)]
     4       5.429064       5.429064       5.429064    64[8-(6),8-(6),8-(6),8-(6),8-(6),8-(6,64),8-(6,64)]
     5       1.669059       1.669059       1.669059    1[8-(6)]
     6       3.795423       3.795423       3.795423    1[8-(6)]
     7       3.574811       3.574811       3.574811    1[8-(6)]
     8       2.238895       2.238895       2.238895    1[8-(6)]
     9       4.006481       4.006481       4.006481    1[6-(6,6)]
    10       3.839458       3.839458       3.839458    1[6-(6,6)]
    11       7.601936       7.601936       7.601936    1[6-(6,6)]
    12       7.074825       7.074825       7.074825    1[6-(6,6)]
    13        8.01118        8.01118        8.01118    1[6-(6,6)]
    14       2.422903       2.422903       2.422903    1[8-(6)]
    15       7.695639       7.695639       7.695639    1[8-(6)]
    16       7.916251       7.916251       7.916251    1[8-(6)]
    17       9.252167       9.252167       9.252167    1[8-(6)]
    18       7.484581       7.484581       7.484581    1[6-(6,6)]
    19       7.651604       7.651604       7.651604    1[6-(6,6)]
    20       3.889126       3.889126       3.889126    1[6-(6,6)]
    21       4.416237       4.416237       4.416237    1[6-(6,6)]
    22       3.479882       3.479882       3.479882    1[6-(6,6)]
    23       2.907131       2.907131       2.907131    6[6-(1,6),6-(6,8),6-(8,8)]
    24       2.273993       2.273993       2.273993    6[6-(1,6),6-(6,6),8-(1)]
    25       4.362637       4.362637       4.362637    6[1-(0),6-(6,6),6-(6,8)]
    26       4.884408       4.884408       4.884408    6[6-(1,6),6-(6,8),6-(8,8)]
    27       3.340348       3.340348       3.340348    6[6-(1,6),6-(6,6),8-(1)]
    28       3.429885       3.429885       3.429885    6[1-(0),6-(6,6),6-(6,8)]
    29       3.088415       3.088415       3.088415    6[6-(6,6),8-(64),8-(64)]
    30       4.869707       4.869707       4.869707    6[6-(6,6),8-(64),8-(64)]
    31       2.940398       2.940398       2.940398    6[6-(1,6),6-(6,6),8-(1)]
    32       9.240561       9.240561       9.240561    6[6-(1,6),6-(6,8),6-(8,8)]
    33       8.339859       8.339859       8.339859    6[1-(0),6-(6,6),6-(6,8)]
    34       8.991755       8.991755       8.991755    6[6-(6,6),8-(64),8-(64)]
    35       3.724534       3.724534       3.724534    6[6-(1,6),6-(6,6),8-(1)]
    36       6.944612       6.944612       6.944612    6[1-(0),6-(6,6),6-(6,8)]
    37        5.92047        5.92047        5.92047    6[6-(1,6),6-(6,8),6-(8,8)]
    38       5.082976       5.082976       5.082976    6[6-(6,6),8-(64),8-(64)]
    39       7.112031       7.112031       7.112031    6[1-(0),6-(6,6),6-(6,8)]
    40       5.285501       5.285501       5.285501    6[6-(1,6),6-(6,6),8-(64,64)]
    41       6.629443       6.629443       6.629443    6[6-(1,6),6-(6,8),6-(8,8)]
    42       7.714356       7.714356       7.714356    6[6-(6,6),8-(64),8-(64,64)]
    43       8.583931       8.583931       8.583931    6[6-(1,6),6-(6,8),6-(8,8)]
    44       9.217069       9.217069       9.217069    6[6-(1,6),6-(6,6),8-(1)]
    45       7.128425       7.128425       7.128425    6[1-(0),6-(6,6),6-(6,8)]
    46       6.606654       6.606654       6.606654    6[6-(1,6),6-(6,8),6-(8,8)]
    47       8.150714       8.150714       8.150714    6[6-(1,6),6-(6,6),8-(1)]
    48       8.061177       8.061177       8.061177    6[1-(0),6-(6,6),6-(6,8)]
    49       8.402647       8.402647       8.402647    6[6-(6,6),8-(64),8-(64)]
    50       6.621355       6.621355       6.621355    6[6-(6,6),8-(64),8-(64)]
    51       8.550664       8.550664       8.550664    6[6-(1,6),6-(6,6),8-(1)]
    52       2.250501       2.250501       2.250501    6[6-(1,6),6-(6,8),6-(8,8)]
    53       3.151203       3.151203       3.151203    6[1-(0),6-(6,6),6-(6,8)]
    54       2.499307       2.499307       2.499307    6[6-(6,6),8-(64),8-(64)]
    55       7.766528       7.766528       7.766528    6[6-(1,6),6-(6,6),8-(1)]
    56        4.54645        4.54645        4.54645    6[1-(0),6-(6,6),6-(6,8)]
    57       5.570592       5.570592       5.570592    6[6-(1,6),6-(6,8),6-(8,8)]
    58       6.408086       6.408086       6.408086    6[6-(6,6),8-(64),8-(64)]
    59       4.379031       4.379031       4.379031    6[1-(0),6-(6,6),6-(6,8)]
    60       6.205561       6.205561       6.205561    6[6-(1,6),6-(6,6),8-(64,64)]
    61       4.861619       4.861619       4.861619    6[6-(1,6),6-(6,8),6-(8,8)]
    62       3.776706       3.776706       3.776706    6[6-(6,6),8-(64),8-(64,64)]
    63       2.393339       2.393339       2.393339    8[6-(6,8),64-(8,8,8,8,8)]
    64       3.941223       3.941223       3.941223    8[6-(6,8),64-(8,8,8,8,8,8)]
    65       4.533744       4.533744       4.533744    8[6-(6,8),64-(8,8,8,8,8,8)]
    66       5.278961       5.278961       5.278961    8[6-(6,8),64-(8,8,8,8,8,8)]
    67       3.706375       3.706375       3.706375    8[1-(0),6-(6,6)]
    68       3.874449       3.874449       3.874449    8[1-(0),6-(6,6)]
    69       2.419775       2.419775       2.419775    8[6-(6,8),64-(8,8,8,8,8)]
    70       7.974275       7.974275       7.974275    8[6-(6,8),64-(8,8,8,8,8,8)]
    71       3.876758       3.876758       3.876758    8[1-(0),6-(6,6)]
    72       5.338823       5.338823       5.338823    8[6-(6,8),64-(8,8,8,8,8,8)]
    73       2.133015       2.133015       2.133015    8[6-(6,8),64-(8,8,8,8,8)]
    74       2.752746       2.752746       2.752746    8[1-(0),6-(6,6)]
    75       7.595863       7.595863       7.595863    8[6-(6,8),64-(8,8,8,8,8),64-(8,8,8,8,8,8)]
    76       6.816039       6.816039       6.816039    8[6-(6,8),64-(8,8,8,8,8)]
    77       4.870696       4.870696       4.870696    8[6-(6,6),64-(8,8,8,8,8),64-(8,8,8,8,8,8)]
    78       9.097723       9.097723       9.097723    8[6-(6,8),64-(8,8,8,8,8)]
    79       7.549839       7.549839       7.549839    8[6-(6,8),64-(8,8,8,8,8,8)]
    80       6.957318       6.957318       6.957318    8[6-(6,8),64-(8,8,8,8,8,8)]
    81       6.212101       6.212101       6.212101    8[6-(6,8),64-(8,8,8,8,8,8)]
    82       7.784687       7.784687       7.784687    8[1-(0),6-(6,6)]
    83       7.616613       7.616613       7.616613    8[1-(0),6-(6,6)]
    84       9.071287       9.071287       9.071287    8[6-(6,8),64-(8,8,8,8,8)]
    85       3.516787       3.516787       3.516787    8[6-(6,8),64-(8,8,8,8,8,8)]
    86       7.614304       7.614304       7.614304    8[1-(0),6-(6,6)]
    87       6.152239       6.152239       6.152239    8[6-(6,8),64-(8,8,8,8,8,8)]
    88        7.36026        7.36026        7.36026    8[6-(6,8),64-(8,8,8,8,8)]
    89       8.738316       8.738316       8.738316    8[1-(0),6-(6,6)]
    90       3.895199       3.895199       3.895199    8[6-(6,8),64-(8,8,8,8,8),64-(8,8,8,8,8,8)]
    91       4.675023       4.675023       4.675023    8[6-(6,8),64-(8,8,8,8,8)]
    92       6.620366       6.620366       6.620366    8[6-(6,6),64-(8,8,8,8,8),64-(8,8,8,8,8,8)]
