# Supplementary material for: A collection of forcefield precursors for metal–organic frameworks
Source: RSC Adv. 2019 Nov 13;9(63):36492–507. doi: 10.1039/c9ra07327b (PMC9075174; doi:10.1039/c9ra07327b)
Supplement: RA-009-C9RA07327B-s2964 [file RA-009-C9RA07327B-s2964.txt]

YAZZEG_clean

7.349400    0.000000    0.000000
2.001488    11.299100    0.000000
2.117354    2.817882    15.796742

     1       2.778381       2.778381       2.778381    66[8-(6),8-(6),8-(6),8-(6),8-(6,66),8-(6,66)]
     2       6.055888       6.055888       6.055888    66[8-(6),8-(6),8-(6),8-(6),8-(6),8-(6,66),8-(6,66)]
     3       8.689861       8.689861       8.689861    66[8-(6),8-(6),8-(6),8-(6),8-(6,66),8-(6,66)]
     4       5.412374       5.412374       5.412374    66[8-(6),8-(6),8-(6),8-(6),8-(6),8-(6,66),8-(6,66)]
     5       1.695804       1.695804       1.695804    1[8-(6)]
     6       3.734652       3.734652       3.734652    1[8-(6)]
     7       3.552417       3.552417       3.552417    1[8-(6)]
     8        2.21193        2.21193        2.21193    1[8-(6)]
     9        4.04315        4.04315        4.04315    1[6-(6,6)]
    10       3.813693       3.813693       3.813693    1[6-(6,6)]
    11       7.601619       7.601619       7.601619    1[6-(6,6)]
    12       7.120929       7.120929       7.120929    1[6-(6,6)]
    13       8.006014       8.006014       8.006014    1[6-(6,6)]
    14       9.772438       9.772438       9.772438    1[8-(6)]
    15        7.73359        7.73359        7.73359    1[8-(6)]
    16       7.915825       7.915825       7.915825    1[8-(6)]
    17       9.256312       9.256312       9.256312    1[8-(6)]
    18       7.425092       7.425092       7.425092    1[6-(6,6)]
    19       7.654549       7.654549       7.654549    1[6-(6,6)]
    20       3.866623       3.866623       3.866623    1[6-(6,6)]
    21       4.347313       4.347313       4.347313    1[6-(6,6)]
    22       3.462228       3.462228       3.462228    1[6-(6,6)]
    23       2.914525       2.914525       2.914525    6[6-(1,6),6-(6,8),6-(8,8)]
    24        2.27756        2.27756        2.27756    6[6-(1,6),6-(6,6),8-(1)]
    25       4.384575       4.384575       4.384575    6[1-(0),6-(6,6),6-(6,8)]
    26       4.883137       4.883137       4.883137    6[6-(1,6),6-(6,8),6-(8,8)]
    27       3.297967       3.297967       3.297967    6[6-(1,6),6-(6,6),8-(1)]
    28       3.408191       3.408191       3.408191    6[1-(0),6-(6,6),6-(6,8)]
    29       3.106278       3.106278       3.106278    6[6-(6,6),8-(66),8-(66)]
    30        4.87441        4.87441        4.87441    6[6-(6,6),8-(66),8-(66)]
    31       2.946683       2.946683       2.946683    6[6-(1,6),6-(6,6),8-(1)]
    32       9.208668       9.208668       9.208668    6[6-(1,6),6-(6,8),6-(8,8)]
    33       8.329495       8.329495       8.329495    6[1-(0),6-(6,6),6-(6,8)]
    34       8.964042       8.964042       8.964042    6[6-(6,6),8-(66),8-(66)]
    35       3.708125       3.708125       3.708125    6[6-(1,6),6-(6,6),8-(1)]
    36       6.964253       6.964253       6.964253    6[1-(0),6-(6,6),6-(6,8)]
    37       5.932333       5.932333       5.932333    6[6-(1,6),6-(6,8),6-(8,8)]
    38       5.117859       5.117859       5.117859    6[6-(6,6),8-(66),8-(66)]
    39       7.109045       7.109045       7.109045    6[1-(0),6-(6,6),6-(6,8)]
    40       5.269395       5.269395       5.269395    6[6-(1,6),6-(6,6),8-(66,66)]
    41       6.610907       6.610907       6.610907    6[6-(1,6),6-(6,8),6-(8,8)]
    42       7.700332       7.700332       7.700332    6[6-(6,6),8-(66),8-(66,66)]
    43       8.553717       8.553717       8.553717    6[6-(1,6),6-(6,8),6-(8,8)]
    44       9.190682       9.190682       9.190682    6[6-(1,6),6-(6,6),8-(1)]
    45       7.083667       7.083667       7.083667    6[1-(0),6-(6,6),6-(6,8)]
    46       6.585105       6.585105       6.585105    6[6-(1,6),6-(6,8),6-(8,8)]
    47       8.170275       8.170275       8.170275    6[6-(1,6),6-(6,6),8-(1)]
    48       8.060051       8.060051       8.060051    6[1-(0),6-(6,6),6-(6,8)]
    49       8.361964       8.361964       8.361964    6[6-(6,6),8-(66),8-(66)]
    50       6.593832       6.593832       6.593832    6[6-(6,6),8-(66),8-(66)]
    51       8.521559       8.521559       8.521559    6[6-(1,6),6-(6,6),8-(1)]
    52       2.259574       2.259574       2.259574    6[6-(1,6),6-(6,8),6-(8,8)]
    53       3.138747       3.138747       3.138747    6[1-(0),6-(6,6),6-(6,8)]
    54         2.5042         2.5042         2.5042    6[6-(6,6),8-(66),8-(66)]
    55       7.760117       7.760117       7.760117    6[6-(1,6),6-(6,6),8-(1)]
    56       4.503989       4.503989       4.503989    6[1-(0),6-(6,6),6-(6,8)]
    57       5.535909       5.535909       5.535909    6[6-(1,6),6-(6,8),6-(8,8)]
    58       6.350383       6.350383       6.350383    6[6-(6,6),8-(66),8-(66)]
    59       4.359197       4.359197       4.359197    6[1-(0),6-(6,6),6-(6,8)]
    60       6.198847       6.198847       6.198847    6[6-(1,6),6-(6,6),8-(66,66)]
    61       4.857335       4.857335       4.857335    6[6-(1,6),6-(6,8),6-(8,8)]
    62        3.76791        3.76791        3.76791    6[6-(6,6),8-(66),8-(66,66)]
    63       2.415162       2.415162       2.415162    8[6-(6,8),66-(8,8,8,8,8)]
    64       3.977162       3.977162       3.977162    8[6-(6,8),66-(8,8,8,8,8,8)]
    65        4.57962        4.57962        4.57962    8[6-(6,8),66-(8,8,8,8,8,8)]
    66       5.231634       5.231634       5.231634    8[6-(6,8),66-(8,8,8,8,8,8)]
    67       3.751814       3.751814       3.751814    8[1-(0),6-(6,6)]
    68       3.814716       3.814716       3.814716    8[1-(0),6-(6,6)]
    69       2.442221       2.442221       2.442221    8[6-(6,8),66-(8,8,8,8,8)]
    70        7.97283        7.97283        7.97283    8[6-(6,8),66-(8,8,8,8,8,8)]
    71       3.863126       3.863126       3.863126    8[1-(0),6-(6,6)]
    72       5.413391       5.413391       5.413391    8[6-(6,8),66-(8,8,8,8,8,8)]
    73       4.153079       4.153079       4.153079    8[6-(6,8),66-(8,8,8,8,8)]
    74       2.719673       2.719673       2.719673    8[1-(0),6-(6,6)]
    75       7.565777       7.565777       7.565777    8[6-(6,8),66-(8,8,8,8,8),66-(8,8,8,8,8,8)]
    76       6.791711       6.791711       6.791711    8[6-(6,8),66-(8,8,8,8,8)]
    77       4.856784       4.856784       4.856784    8[6-(6,6),66-(8,8,8,8,8),66-(8,8,8,8,8,8)]
    78        9.05308        9.05308        9.05308    8[6-(6,8),66-(8,8,8,8,8)]
    79        7.49108        7.49108        7.49108    8[6-(6,8),66-(8,8,8,8,8,8)]
    80       6.888622       6.888622       6.888622    8[6-(6,8),66-(8,8,8,8,8,8)]
    81       6.236608       6.236608       6.236608    8[6-(6,8),66-(8,8,8,8,8,8)]
    82       7.716428       7.716428       7.716428    8[1-(0),6-(6,6)]
    83       7.653526       7.653526       7.653526    8[1-(0),6-(6,6)]
    84       9.026021       9.026021       9.026021    8[6-(6,8),66-(8,8,8,8,8)]
    85       3.495412       3.495412       3.495412    8[6-(6,8),66-(8,8,8,8,8,8)]
    86       7.605116       7.605116       7.605116    8[1-(0),6-(6,6)]
    87       6.054851       6.054851       6.054851    8[6-(6,8),66-(8,8,8,8,8,8)]
    88       7.315163       7.315163       7.315163    8[6-(6,8),66-(8,8,8,8,8)]
    89       8.748569       8.748569       8.748569    8[1-(0),6-(6,6)]
    90       3.902465       3.902465       3.902465    8[6-(6,8),66-(8,8,8,8,8),66-(8,8,8,8,8,8)]
    91       4.676531       4.676531       4.676531    8[6-(6,8),66-(8,8,8,8,8)]
    92       6.611458       6.611458       6.611458    8[6-(6,6),66-(8,8,8,8,8),66-(8,8,8,8,8,8)]
