# Supplementary material for: A collection of forcefield precursors for metal–organic frameworks
Source: RSC Adv. 2019 Nov 13;9(63):36492–507. doi: 10.1039/c9ra07327b (PMC9075174; doi:10.1039/c9ra07327b)
Supplement: RA-009-C9RA07327B-s2965 [file RA-009-C9RA07327B-s2965.txt]

YECNEB_charged

12.580000    0.000000    0.000000
6.289995    12.281472    0.000000
6.289950    0.000033    16.783041

     1      15.329183      15.329183      15.329183    47[7-(6,6),7-(6,6)]
     2      12.975717      12.975717      12.975717    47[7-(6,6),7-(6,6)]
     3      12.975739      12.975739      12.975739    47[7-(6,6),7-(6,6)]
     4      15.329206      15.329206      15.329206    47[7-(6,6),7-(6,6)]
     5       9.830762       9.830762       9.830762    47[7-(6,6),7-(6,6)]
     6      12.184228      12.184228      12.184228    47[7-(6,6),7-(6,6)]
     7      12.184206      12.184206      12.184206    47[7-(6,6),7-(6,6)]
     8       9.830739       9.830739       9.830739    47[7-(6,6),7-(6,6)]
     9      10.973527      10.973527      10.973527    1[6-(6,7)]
    10      12.858011      12.858011      12.858011    1[6-(6,6)]
    11      10.222497      10.222497      10.222497    1[6-(6,7)]
    12      17.430803      17.430803      17.430803    1[6-(6,7)]
    13       2.115949       2.115949       2.115949    1[6-(6,6)]
    14       6.783091       6.783091       6.783091    1[6-(6,6)]
    15      16.790476      16.790476      16.790476    1[6-(6,7)]
    16       8.564419       8.564419       8.564419    1[6-(6,6)]
    17       4.751459       4.751459       4.751459    1[6-(6,7)]
    18      15.446974      15.446974      15.446974    1[6-(6,6)]
    19      11.792483      11.792483      11.792483    1[6-(6,7)]
    20      10.874107      10.874107      10.874107    1[6-(6,7)]
    21      13.609036      13.609036      13.609036    1[6-(6,6)]
    22       8.941818       8.941818       8.941818    1[6-(6,6)]
    23      17.804426      17.804426      17.804426    1[6-(6,7)]
    24      19.740489      19.740489      19.740489    1[6-(6,6)]
    25      11.041445      11.041445      11.041445    1[6-(6,7)]
    26       9.156962       9.156962       9.156962    1[6-(6,6)]
    27      11.792469      11.792469      11.792469    1[6-(6,7)]
    28       10.87412       10.87412       10.87412    1[6-(6,7)]
    29       7.319025       7.319025       7.319025    1[6-(6,6)]
    30       8.941833       8.941833       8.941833    1[6-(6,6)]
    31      11.514439      11.514439      11.514439    1[6-(6,7)]
    32       7.160505       7.160505       7.160505    1[6-(6,6)]
    33       4.683513       4.683513       4.683513    1[6-(6,7)]
    34       6.567997       6.567997       6.567997    1[6-(6,6)]
    35      10.222487      10.222487      10.222487    1[6-(6,7)]
    36      17.430815      17.430815      17.430815    1[6-(6,7)]
    37       8.405935       8.405935       8.405935    1[6-(6,6)]
    38       6.783103       6.783103       6.783103    1[6-(6,6)]
    39      10.500493      10.500493      10.500493    1[6-(6,7)]
    40       8.564431       8.564431       8.564431    1[6-(6,6)]
    41      14.186418      14.186418      14.186418    1[6-(6,7)]
    42      12.301934      12.301934      12.301934    1[6-(6,6)]
    43      14.937448      14.937448      14.937448    1[6-(6,7)]
    44       7.729142       7.729142       7.729142    1[6-(6,7)]
    45      23.043996      23.043996      23.043996    1[6-(6,6)]
    46      18.376854      18.376854      18.376854    1[6-(6,6)]
    47       8.369469       8.369469       8.369469    1[6-(6,7)]
    48      16.595526      16.595526      16.595526    1[6-(6,6)]
    49      20.408486      20.408486      20.408486    1[6-(6,7)]
    50       9.712971       9.712971       9.712971    1[6-(6,6)]
    51      13.367462      13.367462      13.367462    1[6-(6,7)]
    52      14.285838      14.285838      14.285838    1[6-(6,7)]
    53      11.550909      11.550909      11.550909    1[6-(6,6)]
    54      16.218127      16.218127      16.218127    1[6-(6,6)]
    55       7.355519       7.355519       7.355519    1[6-(6,7)]
    56       5.419456       5.419456       5.419456    1[6-(6,6)]
    57        14.1185        14.1185        14.1185    1[6-(6,7)]
    58      16.002983      16.002983      16.002983    1[6-(6,6)]
    59      13.367476      13.367476      13.367476    1[6-(6,7)]
    60      14.285825      14.285825      14.285825    1[6-(6,7)]
    61       17.84092       17.84092       17.84092    1[6-(6,6)]
    62      16.218112      16.218112      16.218112    1[6-(6,6)]
    63      13.645506      13.645506      13.645506    1[6-(6,7)]
    64       17.99944       17.99944       17.99944    1[6-(6,6)]
    65      20.476432      20.476432      20.476432    1[6-(6,7)]
    66      18.591948      18.591948      18.591948    1[6-(6,6)]
    67      14.937458      14.937458      14.937458    1[6-(6,7)]
    68        7.72913        7.72913        7.72913    1[6-(6,7)]
    69       16.75401       16.75401       16.75401    1[6-(6,6)]
    70      18.376842      18.376842      18.376842    1[6-(6,6)]
    71      14.659452      14.659452      14.659452    1[6-(6,7)]
    72      16.595514      16.595514      16.595514    1[6-(6,6)]
    73      13.255545      13.255545      13.255545    6[6-(1,6),6-(1,6),6-(6,6)]
    74       1.925997       1.925997       1.925997    6[6-(1,6),6-(1,6),6-(6,6)]
    75      11.393702      11.393702      11.393702    6[1-(0),6-(1,6),7-(6,47)]
    76      12.538482      12.538482      12.538482    6[1-(0),6-(1,7),6-(6,6)]
    77       9.896677       9.896677       9.896677    6[1-(0),6-(1,6),7-(6,47)]
    78      17.780525      17.780525      17.780525    6[1-(0),6-(1,6),7-(6,47)]
    79         2.5009         2.5009         2.5009    6[1-(0),6-(1,7),6-(6,6)]
    80      18.955497      18.955497      18.955497    6[1-(0),6-(1,7),6-(6,6)]
    81      16.337594      16.337594      16.337594    6[1-(0),6-(1,6),7-(6,47)]
    82       8.891497       8.891497       8.891497    6[1-(0),6-(1,7),6-(6,6)]
    83       2.469452       2.469452       2.469452    6[6-(1,6),6-(1,6),6-(6,6)]
    84      13.798999      13.798999      13.798999    6[6-(1,6),6-(1,6),6-(6,6)]
    85        4.33129        4.33129        4.33129    6[1-(0),6-(1,6),7-(6,47)]
    86       3.186509       3.186509       3.186509    6[1-(0),6-(1,7),6-(6,6)]
    87      12.118307      12.118307      12.118307    6[1-(0),6-(1,6),7-(6,47)]
    88       10.52438       10.52438       10.52438    6[1-(0),6-(1,6),7-(6,47)]
    89       13.22409       13.22409       13.22409    6[1-(0),6-(1,7),6-(6,6)]
    90       9.349408       9.349408       9.349408    6[1-(0),6-(1,7),6-(6,6)]
    91      18.257304      18.257304      18.257304    6[1-(0),6-(1,6),7-(6,47)]
    92      19.413407      19.413407      19.413407    6[1-(0),6-(1,7),6-(6,6)]
    93       8.759428       8.759428       8.759428    6[6-(1,6),6-(1,6),6-(6,6)]
    94       7.508977       7.508977       7.508977    6[6-(1,6),6-(1,6),6-(6,6)]
    95      10.621271      10.621271      10.621271    6[1-(0),6-(1,6),7-(6,47)]
    96       9.476492       9.476492       9.476492    6[1-(0),6-(1,7),6-(6,6)]
    97      12.118288      12.118288      12.118288    6[1-(0),6-(1,6),7-(6,47)]
    98      10.524398      10.524398      10.524398    6[1-(0),6-(1,6),7-(6,47)]
    99       6.934075       6.934075       6.934075    6[1-(0),6-(1,7),6-(6,6)]
   100       9.349427       9.349427       9.349427    6[1-(0),6-(1,7),6-(6,6)]
   101      11.967322      11.967322      11.967322    6[1-(0),6-(1,6),7-(6,47)]
   102       6.833428       6.833428       6.833428    6[1-(0),6-(1,7),6-(6,6)]
   103       6.965519       6.965519       6.965519    6[6-(1,6),6-(1,6),6-(6,6)]
   104       8.215971       8.215971       8.215971    6[6-(1,6),6-(1,6),6-(6,6)]
   105       5.103683       5.103683       5.103683    6[1-(0),6-(1,6),7-(6,47)]
   106       6.248463       6.248463       6.248463    6[1-(0),6-(1,7),6-(6,6)]
   107       9.896663       9.896663       9.896663    6[1-(0),6-(1,6),7-(6,47)]
   108      17.780542      17.780542      17.780542    6[1-(0),6-(1,6),7-(6,47)]
   109       8.790881       8.790881       8.790881    6[1-(0),6-(1,7),6-(6,6)]
   110       6.375514       6.375514       6.375514    6[1-(0),6-(1,7),6-(6,6)]
   111      10.047616      10.047616      10.047616    6[1-(0),6-(1,6),7-(6,47)]
   112       8.891514       8.891514       8.891514    6[1-(0),6-(1,7),6-(6,6)]
   113        5.61445        5.61445        5.61445    6[6-(1,6),6-(1,6),6-(6,6)]
   114      23.233948      23.233948      23.233948    6[6-(1,6),6-(1,6),6-(6,6)]
   115      13.766243      13.766243      13.766243    6[1-(0),6-(1,6),7-(6,47)]
   116      12.621463      12.621463      12.621463    6[1-(0),6-(1,7),6-(6,6)]
   117      15.263268      15.263268      15.263268    6[1-(0),6-(1,6),7-(6,47)]
   118        7.37942        7.37942        7.37942    6[1-(0),6-(1,6),7-(6,47)]
   119      22.659045      22.659045      22.659045    6[1-(0),6-(1,7),6-(6,6)]
   120       6.204448       6.204448       6.204448    6[1-(0),6-(1,7),6-(6,6)]
   121       8.822351       8.822351       8.822351    6[1-(0),6-(1,6),7-(6,47)]
   122      16.268448      16.268448      16.268448    6[1-(0),6-(1,7),6-(6,6)]
   123      16.400543      16.400543      16.400543    6[6-(1,6),6-(1,6),6-(6,6)]
   124      11.360946      11.360946      11.360946    6[6-(1,6),6-(1,6),6-(6,6)]
   125      20.828655      20.828655      20.828655    6[1-(0),6-(1,6),7-(6,47)]
   126      21.973436      21.973436      21.973436    6[1-(0),6-(1,7),6-(6,6)]
   127      13.041638      13.041638      13.041638    6[1-(0),6-(1,6),7-(6,47)]
   128      14.635565      14.635565      14.635565    6[1-(0),6-(1,6),7-(6,47)]
   129      11.935855      11.935855      11.935855    6[1-(0),6-(1,7),6-(6,6)]
   130      15.810537      15.810537      15.810537    6[1-(0),6-(1,7),6-(6,6)]
   131       6.902641       6.902641       6.902641    6[1-(0),6-(1,6),7-(6,47)]
   132       5.746538       5.746538       5.746538    6[1-(0),6-(1,7),6-(6,6)]
   133      16.400517      16.400517      16.400517    6[6-(1,6),6-(1,6),6-(6,6)]
   134      17.650968      17.650968      17.650968    6[6-(1,6),6-(1,6),6-(6,6)]
   135      14.538674      14.538674      14.538674    6[1-(0),6-(1,6),7-(6,47)]
   136      15.683453      15.683453      15.683453    6[1-(0),6-(1,7),6-(6,6)]
   137      13.041657      13.041657      13.041657    6[1-(0),6-(1,6),7-(6,47)]
   138      14.635547      14.635547      14.635547    6[1-(0),6-(1,6),7-(6,47)]
   139       18.22587       18.22587       18.22587    6[1-(0),6-(1,7),6-(6,6)]
   140      15.810518      15.810518      15.810518    6[1-(0),6-(1,7),6-(6,6)]
   141      13.192623      13.192623      13.192623    6[1-(0),6-(1,6),7-(6,47)]
   142      18.326517      18.326517      18.326517    6[1-(0),6-(1,7),6-(6,6)]
   143      18.194426      18.194426      18.194426    6[6-(1,6),6-(1,6),6-(6,6)]
   144      16.943974      16.943974      16.943974    6[6-(1,6),6-(1,6),6-(6,6)]
   145      20.056262      20.056262      20.056262    6[1-(0),6-(1,6),7-(6,47)]
   146      18.911482      18.911482      18.911482    6[1-(0),6-(1,7),6-(6,6)]
   147      15.263282      15.263282      15.263282    6[1-(0),6-(1,6),7-(6,47)]
   148       7.379403       7.379403       7.379403    6[1-(0),6-(1,6),7-(6,47)]
   149      16.369064      16.369064      16.369064    6[1-(0),6-(1,7),6-(6,6)]
   150      18.784431      18.784431      18.784431    6[1-(0),6-(1,7),6-(6,6)]
   151      15.112329      15.112329      15.112329    6[1-(0),6-(1,6),7-(6,47)]
   152      16.268431      16.268431      16.268431    6[1-(0),6-(1,7),6-(6,6)]
   153      14.152459      14.152459      14.152459    6[6-(8,8),8-(0),8-(0)]
   154      14.152464      14.152464      14.152464    6[6-(8,8),8-(0),8-(0)]
   155      11.007486      11.007486      11.007486    6[6-(8,8),8-(0),8-(0)]
   156      11.007481      11.007481      11.007481    6[6-(8,8),8-(0),8-(0)]
   157      17.116297      17.116297      17.116297    7[6-(1,6),6-(1,6),47-(7)]
   158      10.568452      10.568452      10.568452    7[6-(1,6),6-(1,6),47-(7)]
   159      11.188601      11.188601      11.188601    7[6-(1,6),6-(1,6),47-(7)]
   160      11.446538      11.446538      11.446538    7[6-(1,6),6-(1,6),47-(7)]
   161      11.188625      11.188625      11.188625    7[6-(1,6),6-(1,6),47-(7)]
   162      11.446513      11.446513      11.446513    7[6-(1,6),6-(1,6),47-(7)]
   163      17.116321      17.116321      17.116321    7[6-(1,6),6-(1,6),47-(7)]
   164      10.568431      10.568431      10.568431    7[6-(1,6),6-(1,6),47-(7)]
   165       8.043648       8.043648       8.043648    7[6-(1,6),6-(1,6),47-(7)]
   166      14.591493      14.591493      14.591493    7[6-(1,6),6-(1,6),47-(7)]
   167      13.971344      13.971344      13.971344    7[6-(1,6),6-(1,6),47-(7)]
   168      13.713407      13.713407      13.713407    7[6-(1,6),6-(1,6),47-(7)]
   169       13.97132       13.97132       13.97132    7[6-(1,6),6-(1,6),47-(7)]
   170      13.713432      13.713432      13.713432    7[6-(1,6),6-(1,6),47-(7)]
   171       8.043624       8.043624       8.043624    7[6-(1,6),6-(1,6),47-(7)]
   172      14.591514      14.591514      14.591514    7[6-(1,6),6-(1,6),47-(7)]
   173      15.082119      15.082119      15.082119    8[6-(6,8)]
   174      13.222796      13.222796      13.222796    8[6-(6,8)]
   175      13.222803      13.222803      13.222803    8[6-(6,8)]
   176      15.082127      15.082127      15.082127    8[6-(6,8)]
   177      10.077826      10.077826      10.077826    8[6-(6,8)]
   178      11.937149      11.937149      11.937149    8[6-(6,8)]
   179      11.937142      11.937142      11.937142    8[6-(6,8)]
   180      10.077818      10.077818      10.077818    8[6-(6,8)]
