# Supplementary material for: A collection of forcefield precursors for metal–organic frameworks
Source: RSC Adv. 2019 Nov 13;9(63):36492–507. doi: 10.1039/c9ra07327b (PMC9075174; doi:10.1039/c9ra07327b)
Supplement: RA-009-C9RA07327B-s2966 [file RA-009-C9RA07327B-s2966.txt]

YECQUS02_clean

8.927400    0.000000    0.000000
0.000000    14.685000    0.000000
0.000000    0.000000    14.685000

     1       2.329337       2.329337       2.329337    30[8-(15),8-(15),8-(15),8-(15)]
     2        3.98171        3.98171        3.98171    30[8-(15),8-(15),8-(15),8-(15)]
     3       2.329337       2.329337       2.329337    30[8-(15),8-(15),8-(15),8-(15)]
     4        3.98171        3.98171        3.98171    30[8-(15),8-(15),8-(15),8-(15)]
     5       6.793037       6.793037       6.793037    30[8-(15),8-(15),8-(15),8-(15)]
     6        8.44541        8.44541        8.44541    30[8-(15),8-(15),8-(15),8-(15)]
     7       6.793037       6.793037       6.793037    30[8-(15),8-(15),8-(15),8-(15)]
     8        8.44541        8.44541        8.44541    30[8-(15),8-(15),8-(15),8-(15)]
     9       2.329337       2.329337       2.329337    30[8-(15),8-(15),8-(15),8-(15)]
    10        3.98171        3.98171        3.98171    30[8-(15),8-(15),8-(15),8-(15)]
    11       2.329337       2.329337       2.329337    30[8-(15),8-(15),8-(15),8-(15)]
    12        3.98171        3.98171        3.98171    30[8-(15),8-(15),8-(15),8-(15)]
    13       6.793037       6.793037       6.793037    30[8-(15),8-(15),8-(15),8-(15)]
    14        8.44541        8.44541        8.44541    30[8-(15),8-(15),8-(15),8-(15)]
    15       6.793037       6.793037       6.793037    30[8-(15),8-(15),8-(15),8-(15)]
    16        8.44541        8.44541        8.44541    30[8-(15),8-(15),8-(15),8-(15)]
    17       2.721072       2.721072       2.721072    15[8-(30),8-(30),8-(30),8-(30)]
    18       3.598635       3.598635       3.598635    15[8-(30),8-(30),8-(30),8-(30)]
    19       2.721072       2.721072       2.721072    15[8-(30),8-(30),8-(30),8-(30)]
    20       3.598635       3.598635       3.598635    15[8-(30),8-(30),8-(30),8-(30)]
    21       7.184772       7.184772       7.184772    15[8-(30),8-(30),8-(30),8-(30)]
    22       8.062335       8.062335       8.062335    15[8-(30),8-(30),8-(30),8-(30)]
    23       7.184772       7.184772       7.184772    15[8-(30),8-(30),8-(30),8-(30)]
    24       8.062335       8.062335       8.062335    15[8-(30),8-(30),8-(30),8-(30)]
    25       2.721072       2.721072       2.721072    15[8-(30),8-(30),8-(30),8-(30)]
    26       3.598635       3.598635       3.598635    15[8-(30),8-(30),8-(30),8-(30)]
    27       2.721072       2.721072       2.721072    15[8-(30),8-(30),8-(30),8-(30)]
    28       3.598635       3.598635       3.598635    15[8-(30),8-(30),8-(30),8-(30)]
    29       7.184772       7.184772       7.184772    15[8-(30),8-(30),8-(30),8-(30)]
    30       8.062335       8.062335       8.062335    15[8-(30),8-(30),8-(30),8-(30)]
    31       7.184772       7.184772       7.184772    15[8-(30),8-(30),8-(30),8-(30)]
    32       8.062335       8.062335       8.062335    15[8-(30),8-(30),8-(30),8-(30)]
    33       3.543285       3.543285       3.543285    8[15-(8,8,8),30-(8,8,8)]
    34       4.974347       4.974347       4.974347    8[15-(8,8,8),30-(8,8,8)]
    35       2.559486       2.559486       2.559486    8[15-(8,8,8),30-(8,8,8)]
    36       3.248681       3.248681       3.248681    8[15-(8,8,8),30-(8,8,8)]
    37       3.167442       3.167442       3.167442    8[15-(8,8,8),30-(8,8,8)]
    38        1.37482        1.37482        1.37482    8[15-(8,8,8),30-(8,8,8)]
    39       2.803204       2.803204       2.803204    8[15-(8,8,8),30-(8,8,8)]
    40       3.749508       3.749508       3.749508    8[15-(8,8,8),30-(8,8,8)]
    41       3.543285       3.543285       3.543285    8[15-(8,8,8),30-(8,8,8)]
    42       4.974347       4.974347       4.974347    8[15-(8,8,8),30-(8,8,8)]
    43       2.559486       2.559486       2.559486    8[15-(8,8,8),30-(8,8,8)]
    44       3.248681       3.248681       3.248681    8[15-(8,8,8),30-(8,8,8)]
    45       3.167442       3.167442       3.167442    8[15-(8,8,8),30-(8,8,8)]
    46        1.37482        1.37482        1.37482    8[15-(8,8,8),30-(8,8,8)]
    47       2.803204       2.803204       2.803204    8[15-(8,8,8),30-(8,8,8)]
    48       3.749508       3.749508       3.749508    8[15-(8,8,8),30-(8,8,8)]
    49       8.006985       8.006985       8.006985    8[15-(8,8,8),30-(8,8,8)]
    50       0.510647       0.510647       0.510647    8[15-(8,8,8),30-(8,8,8)]
    51       7.023186       7.023186       7.023186    8[15-(8,8,8),30-(8,8,8)]
    52       7.712381       7.712381       7.712381    8[15-(8,8,8),30-(8,8,8)]
    53       7.631142       7.631142       7.631142    8[15-(8,8,8),30-(8,8,8)]
    54        5.83852        5.83852        5.83852    8[15-(8,8,8),30-(8,8,8)]
    55       7.266904       7.266904       7.266904    8[15-(8,8,8),30-(8,8,8)]
    56       8.213208       8.213208       8.213208    8[15-(8,8,8),30-(8,8,8)]
    57       8.006985       8.006985       8.006985    8[15-(8,8,8),30-(8,8,8)]
    58       0.510647       0.510647       0.510647    8[15-(8,8,8),30-(8,8,8)]
    59       7.023186       7.023186       7.023186    8[15-(8,8,8),30-(8,8,8)]
    60       7.712381       7.712381       7.712381    8[15-(8,8,8),30-(8,8,8)]
    61       7.631142       7.631142       7.631142    8[15-(8,8,8),30-(8,8,8)]
    62        5.83852        5.83852        5.83852    8[15-(8,8,8),30-(8,8,8)]
    63       7.266904       7.266904       7.266904    8[15-(8,8,8),30-(8,8,8)]
    64       8.213208       8.213208       8.213208    8[15-(8,8,8),30-(8,8,8)]
    65       3.543285       3.543285       3.543285    8[15-(8,8,8),30-(8,8,8)]
    66       4.974347       4.974347       4.974347    8[15-(8,8,8),30-(8,8,8)]
    67       2.559486       2.559486       2.559486    8[15-(8,8,8),30-(8,8,8)]
    68       3.248681       3.248681       3.248681    8[15-(8,8,8),30-(8,8,8)]
    69       3.167442       3.167442       3.167442    8[15-(8,8,8),30-(8,8,8)]
    70        1.37482        1.37482        1.37482    8[15-(8,8,8),30-(8,8,8)]
    71       2.803204       2.803204       2.803204    8[15-(8,8,8),30-(8,8,8)]
    72       3.749508       3.749508       3.749508    8[15-(8,8,8),30-(8,8,8)]
    73       3.543285       3.543285       3.543285    8[15-(8,8,8),30-(8,8,8)]
    74       4.974347       4.974347       4.974347    8[15-(8,8,8),30-(8,8,8)]
    75       2.559486       2.559486       2.559486    8[15-(8,8,8),30-(8,8,8)]
    76       3.248681       3.248681       3.248681    8[15-(8,8,8),30-(8,8,8)]
    77       3.167442       3.167442       3.167442    8[15-(8,8,8),30-(8,8,8)]
    78        1.37482        1.37482        1.37482    8[15-(8,8,8),30-(8,8,8)]
    79       2.803204       2.803204       2.803204    8[15-(8,8,8),30-(8,8,8)]
    80       3.749508       3.749508       3.749508    8[15-(8,8,8),30-(8,8,8)]
    81       8.006985       8.006985       8.006985    8[15-(8,8,8),30-(8,8,8)]
    82       0.510647       0.510647       0.510647    8[15-(8,8,8),30-(8,8,8)]
    83       7.023186       7.023186       7.023186    8[15-(8,8,8),30-(8,8,8)]
    84       7.712381       7.712381       7.712381    8[15-(8,8,8),30-(8,8,8)]
    85       7.631142       7.631142       7.631142    8[15-(8,8,8),30-(8,8,8)]
    86        5.83852        5.83852        5.83852    8[15-(8,8,8),30-(8,8,8)]
    87       7.266904       7.266904       7.266904    8[15-(8,8,8),30-(8,8,8)]
    88       8.213208       8.213208       8.213208    8[15-(8,8,8),30-(8,8,8)]
    89       8.006985       8.006985       8.006985    8[15-(8,8,8),30-(8,8,8)]
    90       0.510647       0.510647       0.510647    8[15-(8,8,8),30-(8,8,8)]
    91       7.023186       7.023186       7.023186    8[15-(8,8,8),30-(8,8,8)]
    92       7.712381       7.712381       7.712381    8[15-(8,8,8),30-(8,8,8)]
    93       7.631142       7.631142       7.631142    8[15-(8,8,8),30-(8,8,8)]
    94        5.83852        5.83852        5.83852    8[15-(8,8,8),30-(8,8,8)]
    95       7.266904       7.266904       7.266904    8[15-(8,8,8),30-(8,8,8)]
    96       8.213208       8.213208       8.213208    8[15-(8,8,8),30-(8,8,8)]
