# Supplementary material for: A collection of forcefield precursors for metal–organic frameworks
Source: RSC Adv. 2019 Nov 13;9(63):36492–507. doi: 10.1039/c9ra07327b (PMC9075174; doi:10.1039/c9ra07327b)
Supplement: RA-009-C9RA07327B-s2967 [file RA-009-C9RA07327B-s2967.txt]

YEGCUJ_clean

16.279200    0.000000    0.000000
0.000000    16.279200    0.000000
0.000000    0.000000    16.279200

     1       6.827496       6.827496       6.827496    1[6-(6,7)]
     2       1.312104       1.312104       1.312104    1[6-(6,7)]
     3       1.312104       1.312104       1.312104    1[6-(6,7)]
     4       6.827496       6.827496       6.827496    1[6-(6,7)]
     5        9.65031        9.65031        9.65031    1[6-(6,7)]
     6        9.65031        9.65031        9.65031    1[6-(6,7)]
     7       14.76849       14.76849       14.76849    1[6-(6,7)]
     8       14.76849       14.76849       14.76849    1[6-(6,7)]
     9       3.999799       3.999799       3.999799    1[6-(6,7)]
    10       4.139801       4.139801       4.139801    1[6-(6,7)]
    11       3.999799       3.999799       3.999799    1[6-(6,7)]
    12       4.139801       4.139801       4.139801    1[6-(6,7)]
    13      12.139399      12.139399      12.139399    1[6-(6,7)]
    14      12.279401      12.279401      12.279401    1[6-(6,7)]
    15      12.139399      12.139399      12.139399    1[6-(6,7)]
    16      12.279401      12.279401      12.279401    1[6-(6,7)]
    17      14.967096      14.967096      14.967096    1[6-(6,7)]
    18       9.451704       9.451704       9.451704    1[6-(6,7)]
    19       9.451704       9.451704       9.451704    1[6-(6,7)]
    20      14.967096      14.967096      14.967096    1[6-(6,7)]
    21        1.51071        1.51071        1.51071    1[6-(6,7)]
    22        1.51071        1.51071        1.51071    1[6-(6,7)]
    23        6.62889        6.62889        6.62889    1[6-(6,7)]
    24        6.62889        6.62889        6.62889    1[6-(6,7)]
    25       9.451704       9.451704       9.451704    1[6-(6,7)]
    26      14.967096      14.967096      14.967096    1[6-(6,7)]
    27      14.967096      14.967096      14.967096    1[6-(6,7)]
    28       9.451704       9.451704       9.451704    1[6-(6,7)]
    29        6.62889        6.62889        6.62889    1[6-(6,7)]
    30        6.62889        6.62889        6.62889    1[6-(6,7)]
    31        1.51071        1.51071        1.51071    1[6-(6,7)]
    32        1.51071        1.51071        1.51071    1[6-(6,7)]
    33      12.279401      12.279401      12.279401    1[6-(6,7)]
    34      12.139399      12.139399      12.139399    1[6-(6,7)]
    35      12.279401      12.279401      12.279401    1[6-(6,7)]
    36      12.139399      12.139399      12.139399    1[6-(6,7)]
    37       4.139801       4.139801       4.139801    1[6-(6,7)]
    38       3.999799       3.999799       3.999799    1[6-(6,7)]
    39       4.139801       4.139801       4.139801    1[6-(6,7)]
    40       3.999799       3.999799       3.999799    1[6-(6,7)]
    41       1.312104       1.312104       1.312104    1[6-(6,7)]
    42       6.827496       6.827496       6.827496    1[6-(6,7)]
    43       6.827496       6.827496       6.827496    1[6-(6,7)]
    44       1.312104       1.312104       1.312104    1[6-(6,7)]
    45       14.76849       14.76849       14.76849    1[6-(6,7)]
    46       14.76849       14.76849       14.76849    1[6-(6,7)]
    47        9.65031        9.65031        9.65031    1[6-(6,7)]
    48        9.65031        9.65031        9.65031    1[6-(6,7)]
    49       5.065436       5.065436       5.065436    1[6-(6,6)]
    50       3.074164       3.074164       3.074164    1[6-(6,6)]
    51       3.074164       3.074164       3.074164    1[6-(6,6)]
    52       5.065436       5.065436       5.065436    1[6-(6,6)]
    53       8.604534       8.604534       8.604534    1[6-(6,6)]
    54       8.604534       8.604534       8.604534    1[6-(6,6)]
    55      15.814266      15.814266      15.814266    1[6-(6,6)]
    56      15.814266      15.814266      15.814266    1[6-(6,6)]
    57       5.065436       5.065436       5.065436    1[6-(6,6)]
    58       3.074164       3.074164       3.074164    1[6-(6,6)]
    59       5.065436       5.065436       5.065436    1[6-(6,6)]
    60       3.074164       3.074164       3.074164    1[6-(6,6)]
    61      13.205036      13.205036      13.205036    1[6-(6,6)]
    62      11.213764      11.213764      11.213764    1[6-(6,6)]
    63      13.205036      13.205036      13.205036    1[6-(6,6)]
    64      11.213764      11.213764      11.213764    1[6-(6,6)]
    65      13.205036      13.205036      13.205036    1[6-(6,6)]
    66      11.213764      11.213764      11.213764    1[6-(6,6)]
    67      11.213764      11.213764      11.213764    1[6-(6,6)]
    68      13.205036      13.205036      13.205036    1[6-(6,6)]
    69       0.464934       0.464934       0.464934    1[6-(6,6)]
    70       0.464934       0.464934       0.464934    1[6-(6,6)]
    71       7.674666       7.674666       7.674666    1[6-(6,6)]
    72       7.674666       7.674666       7.674666    1[6-(6,6)]
    73         8.1396         8.1396         8.1396    46[7-(6,6),7-(6,6),7-(6,6),7-(6,6)]
    74            0.0            0.0            0.0    46[7-(6,6),7-(6,6),7-(6,6),7-(6,6)]
    75        12.2094        12.2094        12.2094    46[7-(6,6),7-(6,6),7-(6,6),7-(6,6)]
    76        12.2094        12.2094        12.2094    46[7-(6,6),7-(6,6),7-(6,6),7-(6,6)]
    77         4.0698         4.0698         4.0698    46[7-(6,6),7-(6,6),7-(6,6),7-(6,6)]
    78         4.0698         4.0698         4.0698    46[7-(6,6),7-(6,6),7-(6,6),7-(6,6)]
    79         8.1396         8.1396         8.1396    46[7-(6,6),7-(6,6),7-(6,6),7-(6,6)]
    80            0.0            0.0            0.0    46[7-(6,6),7-(6,6),7-(6,6),7-(6,6)]
    81         4.0698         4.0698         4.0698    46[7-(6,6),7-(6,6),7-(6,6),7-(6,6)]
    82         4.0698         4.0698         4.0698    46[7-(6,6),7-(6,6),7-(6,6),7-(6,6)]
    83        12.2094        12.2094        12.2094    46[7-(6,6),7-(6,6),7-(6,6),7-(6,6)]
    84        12.2094        12.2094        12.2094    46[7-(6,6),7-(6,6),7-(6,6),7-(6,6)]
    85       6.390074       6.390074       6.390074    6[1-(0),6-(1,6),7-(6,46)]
    86       1.749526       1.749526       1.749526    6[1-(0),6-(1,6),7-(6,46)]
    87       1.749526       1.749526       1.749526    6[1-(0),6-(1,6),7-(6,46)]
    88       6.390074       6.390074       6.390074    6[1-(0),6-(1,6),7-(6,46)]
    89      10.078616      10.078616      10.078616    6[1-(0),6-(1,6),7-(6,46)]
    90      10.078616      10.078616      10.078616    6[1-(0),6-(1,6),7-(6,46)]
    91      14.340184      14.340184      14.340184    6[1-(0),6-(1,6),7-(6,46)]
    92      14.340184      14.340184      14.340184    6[1-(0),6-(1,6),7-(6,46)]
    93        4.72634        4.72634        4.72634    6[1-(0),6-(1,6),7-(6,46)]
    94        3.41326        3.41326        3.41326    6[1-(0),6-(1,6),7-(6,46)]
    95        4.72634        4.72634        4.72634    6[1-(0),6-(1,6),7-(6,46)]
    96        3.41326        3.41326        3.41326    6[1-(0),6-(1,6),7-(6,46)]
    97       12.86594       12.86594       12.86594    6[1-(0),6-(1,6),7-(6,46)]
    98       11.55286       11.55286       11.55286    6[1-(0),6-(1,6),7-(6,46)]
    99       12.86594       12.86594       12.86594    6[1-(0),6-(1,6),7-(6,46)]
   100       11.55286       11.55286       11.55286    6[1-(0),6-(1,6),7-(6,46)]
   101      14.529674      14.529674      14.529674    6[1-(0),6-(1,6),7-(6,46)]
   102       9.889126       9.889126       9.889126    6[1-(0),6-(1,6),7-(6,46)]
   103       9.889126       9.889126       9.889126    6[1-(0),6-(1,6),7-(6,46)]
   104      14.529674      14.529674      14.529674    6[1-(0),6-(1,6),7-(6,46)]
   105       1.939016       1.939016       1.939016    6[1-(0),6-(1,6),7-(6,46)]
   106       1.939016       1.939016       1.939016    6[1-(0),6-(1,6),7-(6,46)]
   107       6.200584       6.200584       6.200584    6[1-(0),6-(1,6),7-(6,46)]
   108       6.200584       6.200584       6.200584    6[1-(0),6-(1,6),7-(6,46)]
   109       9.889126       9.889126       9.889126    6[1-(0),6-(1,6),7-(6,46)]
   110      14.529674      14.529674      14.529674    6[1-(0),6-(1,6),7-(6,46)]
   111      14.529674      14.529674      14.529674    6[1-(0),6-(1,6),7-(6,46)]
   112       9.889126       9.889126       9.889126    6[1-(0),6-(1,6),7-(6,46)]
   113       6.200584       6.200584       6.200584    6[1-(0),6-(1,6),7-(6,46)]
   114       6.200584       6.200584       6.200584    6[1-(0),6-(1,6),7-(6,46)]
   115       1.939016       1.939016       1.939016    6[1-(0),6-(1,6),7-(6,46)]
   116       1.939016       1.939016       1.939016    6[1-(0),6-(1,6),7-(6,46)]
   117       11.55286       11.55286       11.55286    6[1-(0),6-(1,6),7-(6,46)]
   118       12.86594       12.86594       12.86594    6[1-(0),6-(1,6),7-(6,46)]
   119       11.55286       11.55286       11.55286    6[1-(0),6-(1,6),7-(6,46)]
   120       12.86594       12.86594       12.86594    6[1-(0),6-(1,6),7-(6,46)]
   121        3.41326        3.41326        3.41326    6[1-(0),6-(1,6),7-(6,46)]
   122        4.72634        4.72634        4.72634    6[1-(0),6-(1,6),7-(6,46)]
   123        3.41326        3.41326        3.41326    6[1-(0),6-(1,6),7-(6,46)]
   124        4.72634        4.72634        4.72634    6[1-(0),6-(1,6),7-(6,46)]
   125       1.749526       1.749526       1.749526    6[1-(0),6-(1,6),7-(6,46)]
   126       6.390074       6.390074       6.390074    6[1-(0),6-(1,6),7-(6,46)]
   127       6.390074       6.390074       6.390074    6[1-(0),6-(1,6),7-(6,46)]
   128       1.749526       1.749526       1.749526    6[1-(0),6-(1,6),7-(6,46)]
   129      14.340184      14.340184      14.340184    6[1-(0),6-(1,6),7-(6,46)]
   130      14.340184      14.340184      14.340184    6[1-(0),6-(1,6),7-(6,46)]
   131      10.078616      10.078616      10.078616    6[1-(0),6-(1,6),7-(6,46)]
   132      10.078616      10.078616      10.078616    6[1-(0),6-(1,6),7-(6,46)]
   133        6.17698        6.17698        6.17698    6[7-(6,46),7-(6,46),8-(0)]
   134       5.353252       5.353252       5.353252    6[1-(0),6-(1,7),6-(1,7)]
   135        1.96262        1.96262        1.96262    6[7-(6,46),7-(6,46),8-(0)]
   136       2.786348       2.786348       2.786348    6[1-(0),6-(1,7),6-(1,7)]
   137        1.96262        1.96262        1.96262    6[7-(6,46),7-(6,46),8-(0)]
   138       2.786348       2.786348       2.786348    6[1-(0),6-(1,7),6-(1,7)]
   139        6.17698        6.17698        6.17698    6[7-(6,46),7-(6,46),8-(0)]
   140       5.353252       5.353252       5.353252    6[1-(0),6-(1,7),6-(1,7)]
   141       11.92077       11.92077       11.92077    6[7-(6,46),7-(6,46),8-(0)]
   142       9.462936       9.462936       9.462936    6[1-(0),6-(1,7),6-(1,7)]
   143       11.92077       11.92077       11.92077    6[7-(6,46),7-(6,46),8-(0)]
   144       9.462936       9.462936       9.462936    6[1-(0),6-(1,7),6-(1,7)]
   145       12.49803       12.49803       12.49803    6[7-(6,46),7-(6,46),8-(0)]
   146      14.955864      14.955864      14.955864    6[1-(0),6-(1,7),6-(1,7)]
   147       12.49803       12.49803       12.49803    6[7-(6,46),7-(6,46),8-(0)]
   148      14.955864      14.955864      14.955864    6[1-(0),6-(1,7),6-(1,7)]
   149        6.17698        6.17698        6.17698    6[7-(6,46),7-(6,46),8-(0)]
   150       5.353252       5.353252       5.353252    6[1-(0),6-(1,7),6-(1,7)]
   151        1.96262        1.96262        1.96262    6[7-(6,46),7-(6,46),8-(0)]
   152       2.786348       2.786348       2.786348    6[1-(0),6-(1,7),6-(1,7)]
   153        6.17698        6.17698        6.17698    6[7-(6,46),7-(6,46),8-(0)]
   154       5.353252       5.353252       5.353252    6[1-(0),6-(1,7),6-(1,7)]
   155        1.96262        1.96262        1.96262    6[7-(6,46),7-(6,46),8-(0)]
   156       2.786348       2.786348       2.786348    6[1-(0),6-(1,7),6-(1,7)]
   157       14.31658       14.31658       14.31658    6[7-(6,46),7-(6,46),8-(0)]
   158      13.492852      13.492852      13.492852    6[1-(0),6-(1,7),6-(1,7)]
   159       10.10222       10.10222       10.10222    6[7-(6,46),7-(6,46),8-(0)]
   160      10.925948      10.925948      10.925948    6[1-(0),6-(1,7),6-(1,7)]
   161       14.31658       14.31658       14.31658    6[7-(6,46),7-(6,46),8-(0)]
   162      13.492852      13.492852      13.492852    6[1-(0),6-(1,7),6-(1,7)]
   163       10.10222       10.10222       10.10222    6[7-(6,46),7-(6,46),8-(0)]
   164      10.925948      10.925948      10.925948    6[1-(0),6-(1,7),6-(1,7)]
   165       14.31658       14.31658       14.31658    6[7-(6,46),7-(6,46),8-(0)]
   166      13.492852      13.492852      13.492852    6[1-(0),6-(1,7),6-(1,7)]
   167       10.10222       10.10222       10.10222    6[7-(6,46),7-(6,46),8-(0)]
   168      10.925948      10.925948      10.925948    6[1-(0),6-(1,7),6-(1,7)]
   169       10.10222       10.10222       10.10222    6[7-(6,46),7-(6,46),8-(0)]
   170      10.925948      10.925948      10.925948    6[1-(0),6-(1,7),6-(1,7)]
   171       14.31658       14.31658       14.31658    6[7-(6,46),7-(6,46),8-(0)]
   172      13.492852      13.492852      13.492852    6[1-(0),6-(1,7),6-(1,7)]
   173        3.78117        3.78117        3.78117    6[7-(6,46),7-(6,46),8-(0)]
   174       1.323336       1.323336       1.323336    6[1-(0),6-(1,7),6-(1,7)]
   175        3.78117        3.78117        3.78117    6[7-(6,46),7-(6,46),8-(0)]
   176       1.323336       1.323336       1.323336    6[1-(0),6-(1,7),6-(1,7)]
   177        4.35843        4.35843        4.35843    6[7-(6,46),7-(6,46),8-(0)]
   178       6.816264       6.816264       6.816264    6[1-(0),6-(1,7),6-(1,7)]
   179        4.35843        4.35843        4.35843    6[7-(6,46),7-(6,46),8-(0)]
   180       6.816264       6.816264       6.816264    6[1-(0),6-(1,7),6-(1,7)]
   181       6.806171       6.806171       6.806171    7[6-(1,6),6-(7,8),46-(7,7,7)]
   182       1.333429       1.333429       1.333429    7[6-(1,6),6-(7,8),46-(7,7,7)]
   183       1.333429       1.333429       1.333429    7[6-(1,6),6-(7,8),46-(7,7,7)]
   184       6.806171       6.806171       6.806171    7[6-(1,6),6-(7,8),46-(7,7,7)]
   185       11.30509       11.30509       11.30509    7[6-(1,6),6-(7,8),46-(7,7,7)]
   186       11.30509       11.30509       11.30509    7[6-(1,6),6-(7,8),46-(7,7,7)]
   187       13.11371       13.11371       13.11371    7[6-(1,6),6-(7,8),46-(7,7,7)]
   188       13.11371       13.11371       13.11371    7[6-(1,6),6-(7,8),46-(7,7,7)]
   189       5.137878       5.137878       5.137878    7[6-(1,6),6-(7,8),46-(7,7,7)]
   190       3.001722       3.001722       3.001722    7[6-(1,6),6-(7,8),46-(7,7,7)]
   191       5.137878       5.137878       5.137878    7[6-(1,6),6-(7,8),46-(7,7,7)]
   192       3.001722       3.001722       3.001722    7[6-(1,6),6-(7,8),46-(7,7,7)]
   193      13.277478      13.277478      13.277478    7[6-(1,6),6-(7,8),46-(7,7,7)]
   194      11.141322      11.141322      11.141322    7[6-(1,6),6-(7,8),46-(7,7,7)]
   195      13.277478      13.277478      13.277478    7[6-(1,6),6-(7,8),46-(7,7,7)]
   196      11.141322      11.141322      11.141322    7[6-(1,6),6-(7,8),46-(7,7,7)]
   197      14.945771      14.945771      14.945771    7[6-(1,6),6-(7,8),46-(7,7,7)]
   198       9.473029       9.473029       9.473029    7[6-(1,6),6-(7,8),46-(7,7,7)]
   199       9.473029       9.473029       9.473029    7[6-(1,6),6-(7,8),46-(7,7,7)]
   200      14.945771      14.945771      14.945771    7[6-(1,6),6-(7,8),46-(7,7,7)]
   201        3.16549        3.16549        3.16549    7[6-(1,6),6-(7,8),46-(7,7,7)]
   202        3.16549        3.16549        3.16549    7[6-(1,6),6-(7,8),46-(7,7,7)]
   203        4.97411        4.97411        4.97411    7[6-(1,6),6-(7,8),46-(7,7,7)]
   204        4.97411        4.97411        4.97411    7[6-(1,6),6-(7,8),46-(7,7,7)]
   205       9.473029       9.473029       9.473029    7[6-(1,6),6-(7,8),46-(7,7,7)]
   206      14.945771      14.945771      14.945771    7[6-(1,6),6-(7,8),46-(7,7,7)]
   207      14.945771      14.945771      14.945771    7[6-(1,6),6-(7,8),46-(7,7,7)]
   208       9.473029       9.473029       9.473029    7[6-(1,6),6-(7,8),46-(7,7,7)]
   209        4.97411        4.97411        4.97411    7[6-(1,6),6-(7,8),46-(7,7,7)]
   210        4.97411        4.97411        4.97411    7[6-(1,6),6-(7,8),46-(7,7,7)]
   211        3.16549        3.16549        3.16549    7[6-(1,6),6-(7,8),46-(7,7,7)]
   212        3.16549        3.16549        3.16549    7[6-(1,6),6-(7,8),46-(7,7,7)]
   213      11.141322      11.141322      11.141322    7[6-(1,6),6-(7,8),46-(7,7,7)]
   214      13.277478      13.277478      13.277478    7[6-(1,6),6-(7,8),46-(7,7,7)]
   215      11.141322      11.141322      11.141322    7[6-(1,6),6-(7,8),46-(7,7,7)]
   216      13.277478      13.277478      13.277478    7[6-(1,6),6-(7,8),46-(7,7,7)]
   217       3.001722       3.001722       3.001722    7[6-(1,6),6-(7,8),46-(7,7,7)]
   218       5.137878       5.137878       5.137878    7[6-(1,6),6-(7,8),46-(7,7,7)]
   219       3.001722       3.001722       3.001722    7[6-(1,6),6-(7,8),46-(7,7,7)]
   220       5.137878       5.137878       5.137878    7[6-(1,6),6-(7,8),46-(7,7,7)]
   221       1.333429       1.333429       1.333429    7[6-(1,6),6-(7,8),46-(7,7,7)]
   222       6.806171       6.806171       6.806171    7[6-(1,6),6-(7,8),46-(7,7,7)]
   223       6.806171       6.806171       6.806171    7[6-(1,6),6-(7,8),46-(7,7,7)]
   224       1.333429       1.333429       1.333429    7[6-(1,6),6-(7,8),46-(7,7,7)]
   225       13.11371       13.11371       13.11371    7[6-(1,6),6-(7,8),46-(7,7,7)]
   226       13.11371       13.11371       13.11371    7[6-(1,6),6-(7,8),46-(7,7,7)]
   227       11.30509       11.30509       11.30509    7[6-(1,6),6-(7,8),46-(7,7,7)]
   228       11.30509       11.30509       11.30509    7[6-(1,6),6-(7,8),46-(7,7,7)]
   229       6.555634       6.555634       6.555634    8[6-(7,7)]
   230       1.583966       1.583966       1.583966    8[6-(7,7)]
   231       1.583966       1.583966       1.583966    8[6-(7,7)]
   232       6.555634       6.555634       6.555634    8[6-(7,7)]
   233      13.050221      13.050221      13.050221    8[6-(7,7)]
   234      13.050221      13.050221      13.050221    8[6-(7,7)]
   235      11.368579      11.368579      11.368579    8[6-(7,7)]
   236      11.368579      11.368579      11.368579    8[6-(7,7)]
   237       6.555634       6.555634       6.555634    8[6-(7,7)]
   238       1.583966       1.583966       1.583966    8[6-(7,7)]
   239       6.555634       6.555634       6.555634    8[6-(7,7)]
   240       1.583966       1.583966       1.583966    8[6-(7,7)]
   241      14.695234      14.695234      14.695234    8[6-(7,7)]
   242       9.723566       9.723566       9.723566    8[6-(7,7)]
   243      14.695234      14.695234      14.695234    8[6-(7,7)]
   244       9.723566       9.723566       9.723566    8[6-(7,7)]
   245      14.695234      14.695234      14.695234    8[6-(7,7)]
   246       9.723566       9.723566       9.723566    8[6-(7,7)]
   247       9.723566       9.723566       9.723566    8[6-(7,7)]
   248      14.695234      14.695234      14.695234    8[6-(7,7)]
   249       4.910621       4.910621       4.910621    8[6-(7,7)]
   250       4.910621       4.910621       4.910621    8[6-(7,7)]
   251       3.228979       3.228979       3.228979    8[6-(7,7)]
   252       3.228979       3.228979       3.228979    8[6-(7,7)]
