# Supplementary material for: A collection of forcefield precursors for metal–organic frameworks
Source: RSC Adv. 2019 Nov 13;9(63):36492–507. doi: 10.1039/c9ra07327b (PMC9075174; doi:10.1039/c9ra07327b)
Supplement: RA-009-C9RA07327B-s2968 [file RA-009-C9RA07327B-s2968.txt]

YEGTAG_clean

4.714300    0.000000    0.000000
1.613641    11.622922    0.000000
0.174559    5.224978    12.644148

     1       5.140237       5.140237       5.140237    47[8-(6),8-(6,47),8-(6,47),47-(8,8,8)]
     2       1.882712       1.882712       1.882712    47[8-(6),8-(6),8-(6),47-(8,8,8)]
     3       1.362263       1.362263       1.362263    47[8-(6),8-(6,47),8-(6,47),47-(8,8,8)]
     4       4.619788       4.619788       4.619788    47[8-(6),8-(6),8-(6),47-(8,8,8)]
     5       3.066868       3.066868       3.066868    1[6-(6,6)]
     6       3.977111       3.977111       3.977111    1[6-(6,6)]
     7       1.208163       1.208163       1.208163    1[6-(6,6)]
     8       1.021435       1.021435       1.021435    1[6-(1,6,6)]
     9       4.479772       4.479772       4.479772    1[6-(1,6,6)]
    10       1.913059       1.913059       1.913059    1[6-(1,6,6)]
    11       1.725089       1.725089       1.725089    1[6-(1,6,6)]
    12       1.370459       1.370459       1.370459    1[6-(1,6,6)]
    13       2.028642       2.028642       2.028642    1[6-(1,6,6)]
    14       3.435632       3.435632       3.435632    1[6-(6,6)]
    15       2.525389       2.525389       2.525389    1[6-(6,6)]
    16       5.294337       5.294337       5.294337    1[6-(6,6)]
    17       5.481065       5.481065       5.481065    1[6-(1,6,6)]
    18       2.022728       2.022728       2.022728    1[6-(1,6,6)]
    19       4.589441       4.589441       4.589441    1[6-(1,6,6)]
    20       4.777411       4.777411       4.777411    1[6-(1,6,6)]
    21       0.417741       0.417741       0.417741    1[6-(1,6,6)]
    22       4.473858       4.473858       4.473858    1[6-(1,6,6)]
    23       4.533122       4.533122       4.533122    6[6-(1,1,6),6-(1,6),6-(1,6)]
    24       3.584926       3.584926       3.584926    6[1-(0),6-(6,6),6-(6,6)]
    25       3.383413       3.383413       3.383413    6[6-(1,1,6),6-(1,6),6-(1,6)]
    26       4.123627       4.123627       4.123627    6[1-(0),6-(6,6),6-(6,6)]
    27       5.069752       5.069752       5.069752    6[6-(1,1,6),6-(1,6),6-(1,6)]
    28       5.275431       5.275431       5.275431    6[1-(0),6-(6,6),6-(6,6)]
    29       4.764638       4.764638       4.764638    6[1-(0),1-(0),6-(6,6),6-(8,8)]
    30       4.035363       4.035363       4.035363    6[6-(1,1,6),8-(47),8-(47,47)]
    31       2.393329       2.393329       2.393329    6[1-(0),1-(0),6-(6,6),6-(8,8)]
    32       3.033507       3.033507       3.033507    6[6-(1,1,6),8-(47),8-(47)]
    33       1.167073       1.167073       1.167073    6[1-(0),1-(0),6-(6,6),6-(8,8)]
    34       5.225406       5.225406       5.225406    6[6-(1,1,6),8-(0),8-(47)]
    35       1.969378       1.969378       1.969378    6[6-(1,1,6),6-(1,6),6-(1,6)]
    36       2.917574       2.917574       2.917574    6[1-(0),6-(6,6),6-(6,6)]
    37       3.119087       3.119087       3.119087    6[6-(1,1,6),6-(1,6),6-(1,6)]
    38       2.378873       2.378873       2.378873    6[1-(0),6-(6,6),6-(6,6)]
    39       1.432748       1.432748       1.432748    6[6-(1,1,6),6-(1,6),6-(1,6)]
    40       1.227069       1.227069       1.227069    6[1-(0),6-(6,6),6-(6,6)]
    41       1.737862       1.737862       1.737862    6[1-(0),1-(0),6-(6,6),6-(8,8)]
    42       2.467137       2.467137       2.467137    6[6-(1,1,6),8-(47),8-(47,47)]
    43       4.109171       4.109171       4.109171    6[1-(0),1-(0),6-(6,6),6-(8,8)]
    44       3.468993       3.468993       3.468993    6[6-(1,1,6),8-(47),8-(47)]
    45       0.621127       0.621127       0.621127    6[1-(0),1-(0),6-(6,6),6-(8,8)]
    46       1.277094       1.277094       1.277094    6[6-(1,1,6),8-(0),8-(47)]
    47       4.446379       4.446379       4.446379    8[6-(6,8),47-(8,8,47),47-(8,8,47)]
    48       3.071734       3.071734       3.071734    8[6-(6,8),47-(8,8,47)]
    49       4.081184       4.081184       4.081184    8[6-(6,8),47-(8,8,47)]
    50       2.421776       2.421776       2.421776    8[6-(6,8),47-(8,8,47)]
    51       5.790629       5.790629       5.790629    8[6-(6,8),47-(8,8,47)]
    52       4.204419       4.204419       4.204419    8[6-(6,8)]
    53       2.056121       2.056121       2.056121    8[6-(6,8),47-(8,8,47),47-(8,8,47)]
    54       3.430766       3.430766       3.430766    8[6-(6,8),47-(8,8,47)]
    55       2.421316       2.421316       2.421316    8[6-(6,8),47-(8,8,47)]
    56       4.080724       4.080724       4.080724    8[6-(6,8),47-(8,8,47)]
    57       0.711871       0.711871       0.711871    8[6-(6,8),47-(8,8,47)]
    58       2.298081       2.298081       2.298081    8[6-(6,8)]
