# Supplementary material for: A collection of forcefield precursors for metal–organic frameworks
Source: RSC Adv. 2019 Nov 13;9(63):36492–507. doi: 10.1039/c9ra07327b (PMC9075174; doi:10.1039/c9ra07327b)
Supplement: RA-009-C9RA07327B-s2969 [file RA-009-C9RA07327B-s2969.txt]

YEGTEK_clean

8.132400    0.000000    0.000000
-2.534093    11.057337    0.000000
0.000000    0.000000    39.266000

     1       4.954704       4.954704       4.954704    48[8-(6),8-(6)]
     2      -0.735997      -0.735997      -0.735997    48[8-(6),8-(6)]
     3      -1.959803      -1.959803      -1.959803    48[8-(6),8-(6),8-(6),8-(6),8-(6)]
     4       4.709803       4.709803       4.709803    48[8-(6),8-(6)]
     5       2.268104       2.268104       2.268104    48[8-(6),8-(6)]
     6        3.49191        3.49191        3.49191    48[8-(6),8-(6),8-(6),8-(6),8-(6)]
     7       0.643603       0.643603       0.643603    48[8-(6),8-(6)]
     8       6.334304       6.334304       6.334304    48[8-(6),8-(6)]
     9        7.55811        7.55811        7.55811    48[8-(6),8-(6),8-(6),8-(6),8-(6)]
    10       0.888504       0.888504       0.888504    48[8-(6),8-(6)]
    11       3.330203       3.330203       3.330203    48[8-(6),8-(6)]
    12       2.106397       2.106397       2.106397    48[8-(6),8-(6),8-(6),8-(6),8-(6)]
    13       1.961677       1.961677       1.961677    1[6-(6,6)]
    14       6.639298       6.639298       6.639298    1[6-(6,6)]
    15       3.831263       3.831263       3.831263    1[6-(6,6)]
    16       2.075609       2.075609       2.075609    1[6-(1,6,6)]
    17       1.527603       1.527603       1.527603    1[6-(1,6,6)]
    18       1.847531       1.847531       1.847531    1[6-(1,6,6)]
    19       5.249801       5.249801       5.249801    1[6-(1,6,6)]
    20      -0.087877      -0.087877      -0.087877    1[6-(1,6,6)]
    21      -0.139494      -0.139494      -0.139494    1[6-(1,6,6)]
    22       6.926126       6.926126       6.926126    1[6-(6,6)]
    23      -1.887623      -1.887623      -1.887623    1[6-(6,6)]
    24       6.694283       6.694283       6.694283    1[6-(6,6)]
    25       5.709746       5.709746       5.709746    1[6-(1,6,6)]
    26       4.996059       4.996059       4.996059    1[6-(1,6,6)]
    27      -2.209772      -2.209772      -2.209772    1[6-(1,6,6)]
    28      -1.378463      -1.378463      -1.378463    1[6-(1,6,6)]
    29       0.198568       0.198568       0.198568    1[6-(1,6,6)]
    30      -1.786259      -1.786259      -1.786259    1[6-(1,6,6)]
    31       -0.42957       -0.42957       -0.42957    1[6-(6,6)]
    32       3.025209       3.025209       3.025209    1[6-(6,6)]
    33       5.833244       5.833244       5.833244    1[6-(6,6)]
    34       7.588898       7.588898       7.588898    1[6-(1,6,6)]
    35       0.004504       0.004504       0.004504    1[6-(1,6,6)]
    36       7.816976       7.816976       7.816976    1[6-(1,6,6)]
    37       4.414706       4.414706       4.414706    1[6-(1,6,6)]
    38       1.619984       1.619984       1.619984    1[6-(1,6,6)]
    39       1.671601       1.671601       1.671601    1[6-(1,6,6)]
    40       2.738381       2.738381       2.738381    1[6-(6,6)]
    41        3.41973        3.41973        3.41973    1[6-(6,6)]
    42       2.970224       2.970224       2.970224    1[6-(6,6)]
    43       3.954761       3.954761       3.954761    1[6-(1,6,6)]
    44       4.668448       4.668448       4.668448    1[6-(1,6,6)]
    45       3.741879       3.741879       3.741879    1[6-(1,6,6)]
    46        2.91057        2.91057        2.91057    1[6-(1,6,6)]
    47       1.333539       1.333539       1.333539    1[6-(1,6,6)]
    48       3.318366       3.318366       3.318366    1[6-(1,6,6)]
    49        3.63663        3.63663        3.63663    1[6-(6,6)]
    50      -1.040991      -1.040991      -1.040991    1[6-(6,6)]
    51       1.767044       1.767044       1.767044    1[6-(6,6)]
    52       3.522698       3.522698       3.522698    1[6-(1,6,6)]
    53       4.070704       4.070704       4.070704    1[6-(1,6,6)]
    54       3.750776       3.750776       3.750776    1[6-(1,6,6)]
    55       0.348506       0.348506       0.348506    1[6-(1,6,6)]
    56       5.686184       5.686184       5.686184    1[6-(1,6,6)]
    57       5.737801       5.737801       5.737801    1[6-(1,6,6)]
    58      -1.327819      -1.327819      -1.327819    1[6-(6,6)]
    59        7.48593        7.48593        7.48593    1[6-(6,6)]
    60      -1.095976      -1.095976      -1.095976    1[6-(6,6)]
    61      -0.111439      -0.111439      -0.111439    1[6-(1,6,6)]
    62       0.602248       0.602248       0.602248    1[6-(1,6,6)]
    63       7.808079       7.808079       7.808079    1[6-(1,6,6)]
    64        6.97677        6.97677        6.97677    1[6-(1,6,6)]
    65       5.399739       5.399739       5.399739    1[6-(1,6,6)]
    66       7.384566       7.384566       7.384566    1[6-(1,6,6)]
    67      -2.104523      -2.104523      -2.104523    1[6-(6,6)]
    68       2.573098       2.573098       2.573098    1[6-(6,6)]
    69      -0.234937      -0.234937      -0.234937    1[6-(6,6)]
    70      -1.990591      -1.990591      -1.990591    1[6-(1,6,6)]
    71       5.593803       5.593803       5.593803    1[6-(1,6,6)]
    72      -2.218669      -2.218669      -2.218669    1[6-(1,6,6)]
    73       1.183601       1.183601       1.183601    1[6-(1,6,6)]
    74       3.978323       3.978323       3.978323    1[6-(1,6,6)]
    75       3.926706       3.926706       3.926706    1[6-(1,6,6)]
    76       2.859926       2.859926       2.859926    1[6-(6,6)]
    77       2.178577       2.178577       2.178577    1[6-(6,6)]
    78       2.628083       2.628083       2.628083    1[6-(6,6)]
    79       1.643546       1.643546       1.643546    1[6-(1,6,6)]
    80       0.929859       0.929859       0.929859    1[6-(1,6,6)]
    81       1.856428       1.856428       1.856428    1[6-(1,6,6)]
    82       2.687737       2.687737       2.687737    1[6-(1,6,6)]
    83       4.264768       4.264768       4.264768    1[6-(1,6,6)]
    84       2.279941       2.279941       2.279941    1[6-(1,6,6)]
    85       2.838481       2.838481       2.838481    6[6-(1,1,6),6-(1,6),6-(1,6)]
    86       2.510739       2.510739       2.510739    6[1-(0),6-(6,6),6-(6,6)]
    87       2.989906       2.989906       2.989906    6[6-(1,1,6),6-(1,6),6-(1,6)]
    88       6.314308       6.314308       6.314308    6[1-(0),6-(6,6),6-(6,6)]
    89       6.622249       6.622249       6.622249    6[6-(1,1,6),6-(1,6),6-(1,6)]
    90        3.61827        3.61827        3.61827    6[1-(0),6-(6,6),6-(6,6)]
    91       2.324304       2.324304       2.324304    6[1-(0),1-(0),6-(6,6),6-(8,8)]
    92       3.345412       3.345412       3.345412    6[6-(1,1,6),8-(0),8-(48)]
    93       2.715114       2.715114       2.715114    6[1-(0),1-(0),6-(6,6),6-(8,8)]
    94        3.81224        3.81224        3.81224    6[6-(1,1,6),8-(0),8-(48)]
    95       7.448062       7.448062       7.448062    6[1-(0),1-(0),6-(6,6),6-(8,8)]
    96        6.57589        6.57589        6.57589    6[6-(1,1,6),8-(48),8-(48)]
    97       6.689958       6.689958       6.689958    6[6-(1,1,6),6-(1,6),6-(1,6)]
    98       7.141566       7.141566       7.141566    6[1-(0),6-(6,6),6-(6,6)]
    99       5.371626       5.371626       5.371626    6[6-(1,1,6),6-(1,6),6-(1,6)]
   100      -2.429311      -2.429311      -2.429311    6[1-(0),6-(6,6),6-(6,6)]
   101       7.781326       7.781326       7.781326    6[6-(1,1,6),6-(1,6),6-(1,6)]
   102       7.005481       7.005481       7.005481    6[1-(0),6-(6,6),6-(6,6)]
   103       5.860962       5.860962       5.860962    6[1-(0),1-(0),6-(6,6),6-(8,8)]
   104       6.477088       6.477088       6.477088    6[6-(1,1,6),8-(0),8-(48)]
   105      -2.271444      -2.271444      -2.271444    6[1-(0),1-(0),6-(6,6),6-(8,8)]
   106       4.989195       4.989195       4.989195    6[6-(1,1,6),8-(48),8-(48)]
   107       5.575373       5.575373       5.575373    6[1-(0),1-(0),6-(6,6),6-(8,8)]
   108       4.395285       4.395285       4.395285    6[6-(1,1,6),8-(48),8-(48)]
   109       6.826026       6.826026       6.826026    6[6-(1,1,6),6-(1,6),6-(1,6)]
   110       7.153768       7.153768       7.153768    6[1-(0),6-(6,6),6-(6,6)]
   111       6.674601       6.674601       6.674601    6[6-(1,1,6),6-(1,6),6-(1,6)]
   112       3.350199       3.350199       3.350199    6[1-(0),6-(6,6),6-(6,6)]
   113       3.042258       3.042258       3.042258    6[6-(1,1,6),6-(1,6),6-(1,6)]
   114       6.046237       6.046237       6.046237    6[1-(0),6-(6,6),6-(6,6)]
   115       7.340203       7.340203       7.340203    6[1-(0),1-(0),6-(6,6),6-(8,8)]
   116       6.319095       6.319095       6.319095    6[6-(1,1,6),8-(0),8-(48)]
   117       6.949393       6.949393       6.949393    6[1-(0),1-(0),6-(6,6),6-(8,8)]
   118       5.852267       5.852267       5.852267    6[6-(1,1,6),8-(0),8-(48)]
   119       2.216445       2.216445       2.216445    6[1-(0),1-(0),6-(6,6),6-(8,8)]
   120       3.088617       3.088617       3.088617    6[6-(1,1,6),8-(48),8-(48)]
   121       2.974549       2.974549       2.974549    6[6-(1,1,6),6-(1,6),6-(1,6)]
   122       2.522941       2.522941       2.522941    6[1-(0),6-(6,6),6-(6,6)]
   123       4.292881       4.292881       4.292881    6[6-(1,1,6),6-(1,6),6-(1,6)]
   124       3.961418       3.961418       3.961418    6[1-(0),6-(6,6),6-(6,6)]
   125       1.883181       1.883181       1.883181    6[6-(1,1,6),6-(1,6),6-(1,6)]
   126       2.659026       2.659026       2.659026    6[1-(0),6-(6,6),6-(6,6)]
   127       3.803545       3.803545       3.803545    6[1-(0),1-(0),6-(6,6),6-(8,8)]
   128       3.187419       3.187419       3.187419    6[6-(1,1,6),8-(0),8-(48)]
   129       3.803551       3.803551       3.803551    6[1-(0),1-(0),6-(6,6),6-(8,8)]
   130       4.675312       4.675312       4.675312    6[6-(1,1,6),8-(48),8-(48)]
   131       4.089134       4.089134       4.089134    6[1-(0),1-(0),6-(6,6),6-(8,8)]
   132       5.269222       5.269222       5.269222    6[6-(1,1,6),8-(48),8-(48)]
   133       2.759826       2.759826       2.759826    6[6-(1,1,6),6-(1,6),6-(1,6)]
   134       3.087568       3.087568       3.087568    6[1-(0),6-(6,6),6-(6,6)]
   135       2.608401       2.608401       2.608401    6[6-(1,1,6),6-(1,6),6-(1,6)]
   136      -0.716001      -0.716001      -0.716001    6[1-(0),6-(6,6),6-(6,6)]
   137      -1.023942      -1.023942      -1.023942    6[6-(1,1,6),6-(1,6),6-(1,6)]
   138       1.980037       1.980037       1.980037    6[1-(0),6-(6,6),6-(6,6)]
   139       3.274003       3.274003       3.274003    6[1-(0),1-(0),6-(6,6),6-(8,8)]
   140       2.252895       2.252895       2.252895    6[6-(1,1,6),8-(0),8-(48)]
   141       2.883193       2.883193       2.883193    6[1-(0),1-(0),6-(6,6),6-(8,8)]
   142       1.786067       1.786067       1.786067    6[6-(1,1,6),8-(0),8-(48)]
   143      -1.849755      -1.849755      -1.849755    6[1-(0),1-(0),6-(6,6),6-(8,8)]
   144      -0.977583      -0.977583      -0.977583    6[6-(1,1,6),8-(48),8-(48)]
   145      -1.091651      -1.091651      -1.091651    6[6-(1,1,6),6-(1,6),6-(1,6)]
   146      -1.543259      -1.543259      -1.543259    6[1-(0),6-(6,6),6-(6,6)]
   147       0.226681       0.226681       0.226681    6[6-(1,1,6),6-(1,6),6-(1,6)]
   148      -0.104782      -0.104782      -0.104782    6[1-(0),6-(6,6),6-(6,6)]
   149      -2.183019      -2.183019      -2.183019    6[6-(1,1,6),6-(1,6),6-(1,6)]
   150      -1.407174      -1.407174      -1.407174    6[1-(0),6-(6,6),6-(6,6)]
   151      -0.262655      -0.262655      -0.262655    6[1-(0),1-(0),6-(6,6),6-(8,8)]
   152      -0.878781      -0.878781      -0.878781    6[6-(1,1,6),8-(0),8-(48)]
   153       7.869751       7.869751       7.869751    6[1-(0),1-(0),6-(6,6),6-(8,8)]
   154       0.609112       0.609112       0.609112    6[6-(1,1,6),8-(48),8-(48)]
   155       0.022934       0.022934       0.022934    6[1-(0),1-(0),6-(6,6),6-(8,8)]
   156       1.203022       1.203022       1.203022    6[6-(1,1,6),8-(48),8-(48)]
   157      -1.227719      -1.227719      -1.227719    6[6-(1,1,6),6-(1,6),6-(1,6)]
   158      -1.555461      -1.555461      -1.555461    6[1-(0),6-(6,6),6-(6,6)]
   159      -1.076294      -1.076294      -1.076294    6[6-(1,1,6),6-(1,6),6-(1,6)]
   160       2.248108       2.248108       2.248108    6[1-(0),6-(6,6),6-(6,6)]
   161       2.556049       2.556049       2.556049    6[6-(1,1,6),6-(1,6),6-(1,6)]
   162       -0.44793       -0.44793       -0.44793    6[1-(0),6-(6,6),6-(6,6)]
   163      -1.741896      -1.741896      -1.741896    6[1-(0),1-(0),6-(6,6),6-(8,8)]
   164      -0.720788      -0.720788      -0.720788    6[6-(1,1,6),8-(0),8-(48)]
   165      -1.351086      -1.351086      -1.351086    6[1-(0),1-(0),6-(6,6),6-(8,8)]
   166       -0.25396       -0.25396       -0.25396    6[6-(1,1,6),8-(0),8-(48)]
   167       3.381862       3.381862       3.381862    6[1-(0),1-(0),6-(6,6),6-(8,8)]
   168        2.50969        2.50969        2.50969    6[6-(1,1,6),8-(48),8-(48)]
   169       2.623758       2.623758       2.623758    6[6-(1,1,6),6-(1,6),6-(1,6)]
   170       3.075366       3.075366       3.075366    6[1-(0),6-(6,6),6-(6,6)]
   171       1.305426       1.305426       1.305426    6[6-(1,1,6),6-(1,6),6-(1,6)]
   172       1.636889       1.636889       1.636889    6[1-(0),6-(6,6),6-(6,6)]
   173       3.715126       3.715126       3.715126    6[6-(1,1,6),6-(1,6),6-(1,6)]
   174       2.939281       2.939281       2.939281    6[1-(0),6-(6,6),6-(6,6)]
   175       1.794762       1.794762       1.794762    6[1-(0),1-(0),6-(6,6),6-(8,8)]
   176       2.410888       2.410888       2.410888    6[6-(1,1,6),8-(0),8-(48)]
   177       1.794756       1.794756       1.794756    6[1-(0),1-(0),6-(6,6),6-(8,8)]
   178       0.922995       0.922995       0.922995    6[6-(1,1,6),8-(48),8-(48)]
   179       1.509173       1.509173       1.509173    6[1-(0),1-(0),6-(6,6),6-(8,8)]
   180       0.329085       0.329085       0.329085    6[6-(1,1,6),8-(48),8-(48)]
   181       3.734216       3.734216       3.734216    8[6-(6,8)]
   182       3.795118       3.795118       3.795118    8[6-(6,8),48-(8)]
   183       4.795242       4.795242       4.795242    8[6-(6,8),48-(8,8,8,8)]
   184       3.752606       3.752606       3.752606    8[6-(6,8)]
   185       5.952765       5.952765       5.952765    8[6-(6,8),48-(8)]
   186       6.474935       6.474935       6.474935    8[6-(6,8),48-(8,8,8,8)]
   187       6.586314       6.586314       6.586314    8[6-(6,8),48-(8)]
   188       6.847082       6.847082       6.847082    8[6-(6,8)]
   189       4.442373       4.442373       4.442373    8[6-(6,8),48-(8)]
   190       4.832643       4.832643       4.832643    8[6-(6,8),48-(8,8,8,8)]
   191       3.643593       3.643593       3.643593    8[6-(6,8),48-(8,8,8,8)]
   192        4.13996        4.13996        4.13996    8[6-(6,8),48-(8,8,8,8)]
   193       5.930291       5.930291       5.930291    8[6-(6,8)]
   194       5.869389       5.869389       5.869389    8[6-(6,8),48-(8)]
   195       4.869265       4.869265       4.869265    8[6-(6,8),48-(8,8,8,8)]
   196       5.911901       5.911901       5.911901    8[6-(6,8)]
   197       3.711742       3.711742       3.711742    8[6-(6,8),48-(8)]
   198       3.189572       3.189572       3.189572    8[6-(6,8),48-(8,8,8,8)]
   199       3.078193       3.078193       3.078193    8[6-(6,8),48-(8)]
   200       2.817425       2.817425       2.817425    8[6-(6,8)]
   201       5.222134       5.222134       5.222134    8[6-(6,8),48-(8)]
   202       4.831864       4.831864       4.831864    8[6-(6,8),48-(8,8,8,8)]
   203       6.020914       6.020914       6.020914    8[6-(6,8),48-(8,8,8,8)]
   204       5.524547       5.524547       5.524547    8[6-(6,8),48-(8,8,8,8)]
   205       1.864091       1.864091       1.864091    8[6-(6,8)]
   206       1.803189       1.803189       1.803189    8[6-(6,8),48-(8)]
   207       0.803065       0.803065       0.803065    8[6-(6,8),48-(8,8,8,8)]
   208       1.845701       1.845701       1.845701    8[6-(6,8)]
   209      -0.354458      -0.354458      -0.354458    8[6-(6,8),48-(8)]
   210      -0.876628      -0.876628      -0.876628    8[6-(6,8),48-(8,8,8,8)]
   211      -0.988007      -0.988007      -0.988007    8[6-(6,8),48-(8)]
   212      -1.248775      -1.248775      -1.248775    8[6-(6,8)]
   213       1.155934       1.155934       1.155934    8[6-(6,8),48-(8)]
   214       0.765664       0.765664       0.765664    8[6-(6,8),48-(8,8,8,8)]
   215       1.954714       1.954714       1.954714    8[6-(6,8),48-(8,8,8,8)]
   216       1.458347       1.458347       1.458347    8[6-(6,8),48-(8,8,8,8)]
   217      -0.331984      -0.331984      -0.331984    8[6-(6,8)]
   218      -0.271082      -0.271082      -0.271082    8[6-(6,8),48-(8)]
   219       0.729042       0.729042       0.729042    8[6-(6,8),48-(8,8,8,8)]
   220      -0.313594      -0.313594      -0.313594    8[6-(6,8)]
   221       1.886565       1.886565       1.886565    8[6-(6,8),48-(8)]
   222       2.408735       2.408735       2.408735    8[6-(6,8),48-(8,8,8,8)]
   223       2.520114       2.520114       2.520114    8[6-(6,8),48-(8)]
   224       2.780882       2.780882       2.780882    8[6-(6,8)]
   225       0.376173       0.376173       0.376173    8[6-(6,8),48-(8)]
   226       0.766443       0.766443       0.766443    8[6-(6,8),48-(8,8,8,8)]
   227      -0.422607      -0.422607      -0.422607    8[6-(6,8),48-(8,8,8,8)]
   228        0.07376        0.07376        0.07376    8[6-(6,8),48-(8,8,8,8)]
