# Supplementary material for: A collection of forcefield precursors for metal–organic frameworks
Source: RSC Adv. 2019 Nov 13;9(63):36492–507. doi: 10.1039/c9ra07327b (PMC9075174; doi:10.1039/c9ra07327b)
Supplement: RA-009-C9RA07327B-s2970 [file RA-009-C9RA07327B-s2970.txt]

YEGYIU_clean

7.010000    0.000000    0.000000
-0.320793    9.140573    0.000000
-2.261027    -2.226586    15.167600

     1       1.590237       1.590237       1.590237    47[7-(6,6),7-(6,6),8-(6)]
     2       0.382576       0.382576       0.382576    47[7-(6,6),7-(6,6)]
     3       2.837943       2.837943       2.837943    47[7-(6,6),7-(6,6),8-(6)]
     4       4.045604       4.045604       4.045604    47[7-(6,6),7-(6,6)]
     5       1.003424       1.003424       1.003424    1[6-(6,7)]
     6       1.575456       1.575456       1.575456    1[6-(6,6)]
     7      -0.687848      -0.687848      -0.687848    1[6-(6,6)]
     8       0.990761       0.990761       0.990761    1[6-(6,7)]
     9      -0.218861      -0.218861      -0.218861    1[6-(6,6)]
    10       0.571964       0.571964       0.571964    1[6-(6,7)]
    11       0.626994       0.626994       0.626994    1[6-(6,7)]
    12      -0.095386      -0.095386      -0.095386    1[6-(6,6)]
    13      -0.627326      -0.627326      -0.627326    1[6-(6,7)]
    14          5.529          5.529          5.529    1[6-(6,6)]
    15      -0.666371      -0.666371      -0.666371    1[6-(6,6)]
    16      -0.133575      -0.133575      -0.133575    1[6-(6,7)]
    17       3.424756       3.424756       3.424756    1[6-(6,7)]
    18       2.852724       2.852724       2.852724    1[6-(6,6)]
    19       5.116028       5.116028       5.116028    1[6-(6,6)]
    20       3.437419       3.437419       3.437419    1[6-(6,7)]
    21       4.647041       4.647041       4.647041    1[6-(6,6)]
    22       3.856216       3.856216       3.856216    1[6-(6,7)]
    23       3.801186       3.801186       3.801186    1[6-(6,7)]
    24       4.523566       4.523566       4.523566    1[6-(6,6)]
    25      -1.954494      -1.954494      -1.954494    1[6-(6,7)]
    26       -1.10082       -1.10082       -1.10082    1[6-(6,6)]
    27       5.094551       5.094551       5.094551    1[6-(6,6)]
    28       4.561755       4.561755       4.561755    1[6-(6,7)]
    29       1.320868       1.320868       1.320868    6[6-(6,7),8-(0),8-(47)]
    30       1.754931       1.754931       1.754931    6[6-(6,7),6-(8,8),7-(6,47)]
    31       2.321999       2.321999       2.321999    6[6-(6,7),6-(8,8),7-(6,47)]
    32       2.117422       2.117422       2.117422    6[6-(6,7),8-(0),8-(0)]
    33       1.114684       1.114684       1.114684    6[1-(0),6-(1,6),7-(6,47)]
    34         1.4631         1.4631         1.4631    6[1-(0),6-(1,7),6-(6,6)]
    35      -0.611659      -0.611659      -0.611659    6[6-(1,6),6-(1,6),6-(6,6)]
    36       1.459505       1.459505       1.459505    6[1-(0),6-(1,7),6-(6,6)]
    37       1.110746       1.110746       1.110746    6[1-(0),6-(1,6),7-(6,47)]
    38      -0.218817      -0.218817      -0.218817    6[6-(1,6),6-(1,6),6-(6,6)]
    39      -0.028697      -0.028697      -0.028697    6[1-(0),6-(1,7),6-(6,6)]
    40       0.439884       0.439884       0.439884    6[1-(0),6-(1,6),7-(6,47)]
    41       0.477943       0.477943       0.477943    6[1-(0),6-(1,6),7-(6,47)]
    42       0.036726       0.036726       0.036726    6[1-(0),6-(1,7),6-(6,6)]
    43      -0.634123      -0.634123      -0.634123    6[1-(0),6-(1,6),7-(6,47)]
    44       6.060589       6.060589       6.060589    6[1-(0),6-(1,7),6-(6,6)]
    45      -0.966228      -0.966228      -0.966228    6[6-(1,6),6-(1,6),6-(6,6)]
    46      -0.659441      -0.659441      -0.659441    6[1-(0),6-(1,7),6-(6,6)]
    47      -0.346793      -0.346793      -0.346793    6[1-(0),6-(1,6),7-(6,47)]
    48       3.107312       3.107312       3.107312    6[6-(6,7),8-(0),8-(47)]
    49       2.673249       2.673249       2.673249    6[6-(6,7),6-(8,8),7-(6,47)]
    50       2.106181       2.106181       2.106181    6[6-(6,7),6-(8,8),7-(6,47)]
    51       2.310758       2.310758       2.310758    6[6-(6,7),8-(0),8-(0)]
    52       3.313496       3.313496       3.313496    6[1-(0),6-(1,6),7-(6,47)]
    53        2.96508        2.96508        2.96508    6[1-(0),6-(1,7),6-(6,6)]
    54       5.039839       5.039839       5.039839    6[6-(1,6),6-(1,6),6-(6,6)]
    55       2.968675       2.968675       2.968675    6[1-(0),6-(1,7),6-(6,6)]
    56       3.317434       3.317434       3.317434    6[1-(0),6-(1,6),7-(6,47)]
    57       4.646997       4.646997       4.646997    6[6-(1,6),6-(1,6),6-(6,6)]
    58       4.456877       4.456877       4.456877    6[1-(0),6-(1,7),6-(6,6)]
    59       3.988296       3.988296       3.988296    6[1-(0),6-(1,6),7-(6,47)]
    60       3.950237       3.950237       3.950237    6[1-(0),6-(1,6),7-(6,47)]
    61       4.391454       4.391454       4.391454    6[1-(0),6-(1,7),6-(6,6)]
    62       5.062303       5.062303       5.062303    6[1-(0),6-(1,6),7-(6,47)]
    63      -1.632409      -1.632409      -1.632409    6[1-(0),6-(1,7),6-(6,6)]
    64       5.394408       5.394408       5.394408    6[6-(1,6),6-(1,6),6-(6,6)]
    65       5.087621       5.087621       5.087621    6[1-(0),6-(1,7),6-(6,6)]
    66       4.774973       4.774973       4.774973    6[1-(0),6-(1,6),7-(6,47)]
    67       1.719065       1.719065       1.719065    7[6-(6,6),6-(6,6),47-(7,8)]
    68       0.927298       0.927298       0.927298    7[6-(1,6),6-(1,6),47-(7)]
    69       0.710326       0.710326       0.710326    7[6-(1,6),6-(1,6),47-(7,8)]
    70      -0.333618      -0.333618      -0.333618    7[6-(1,6),6-(1,6),47-(7)]
    71       2.709115       2.709115       2.709115    7[6-(6,6),6-(6,6),47-(7,8)]
    72       3.500882       3.500882       3.500882    7[6-(1,6),6-(1,6),47-(7)]
    73       3.717854       3.717854       3.717854    7[6-(1,6),6-(1,6),47-(7,8)]
    74       4.761798       4.761798       4.761798    7[6-(1,6),6-(1,6),47-(7)]
    75       0.697135       0.697135       0.697135    8[6-(6,8)]
    76       1.608094       1.608094       1.608094    8[6-(6,8),47-(7,7)]
    77       2.408396       2.408396       2.408396    8[6-(6,8)]
    78        1.27403        1.27403        1.27403    8[6-(6,8)]
    79       3.731045       3.731045       3.731045    8[6-(6,8)]
    80       2.820086       2.820086       2.820086    8[6-(6,8),47-(7,7)]
    81       2.019784       2.019784       2.019784    8[6-(6,8)]
    82        3.15415        3.15415        3.15415    8[6-(6,8)]
