# Supplementary material for: A collection of forcefield precursors for metal–organic frameworks
Source: RSC Adv. 2019 Nov 13;9(63):36492–507. doi: 10.1039/c9ra07327b (PMC9075174; doi:10.1039/c9ra07327b)
Supplement: RA-009-C9RA07327B-s2971 [file RA-009-C9RA07327B-s2971.txt]

YEKQOW_clean

26.832600    0.000000    0.000000
-8.944103    25.298052    0.000000
-8.944103    -12.648820    21.908875

     1      13.504028      13.504028      13.504028    30[8-(30,30,30),8-(6),8-(6),8-(6)]
     2      -5.783369      -5.783369      -5.783369    30[8-(30,30,30),8-(6),8-(6),8-(6)]
     3     -13.535995     -13.535995     -13.535995    30[8-(1,30,30),8-(6),8-(6),8-(6)]
     4       22.15214       22.15214       22.15214    30[8-(1,30,30),8-(6),8-(6),8-(6)]
     5      11.832881      11.832881      11.832881    30[8-(30,30,30),8-(6),8-(6),8-(6)]
     6      -4.029254      -4.029254      -4.029254    30[8-(30,30,30),8-(6),8-(6),8-(6)]
     7       1.197517       1.197517       1.197517    30[8-(1,30,30),8-(6),8-(6),8-(6)]
     8       7.392144       7.392144       7.392144    30[8-(1,30,30),8-(6),8-(6),8-(6)]
     9      -2.691359      -2.691359      -2.691359    30[8-(30,30,30),8-(6),8-(6),8-(6)]
    10      14.899492      14.899492      14.899492    30[8-(30,30,30),8-(6),8-(6),8-(6)]
    11      18.166399      18.166399      18.166399    30[8-(1,30,30),8-(6),8-(6),8-(6)]
    12      -8.274099      -8.274099      -8.274099    30[8-(1,30,30),8-(6),8-(6),8-(6)]
    13      -4.756762      -4.756762      -4.756762    30[8-(30,30,30),8-(6),8-(6),8-(6)]
    14      12.801919      12.801919      12.801919    30[8-(30,30,30),8-(6),8-(6),8-(6)]
    15      12.060867      12.060867      12.060867    30[8-(1,30,30),8-(6),8-(6),8-(6)]
    16      -3.381397      -3.381397      -3.381397    30[8-(1,30,30),8-(6),8-(6),8-(6)]
    17       4.559863       4.559863       4.559863    30[8-(30,30,30),8-(6),8-(6),8-(6)]
    18       3.160798       3.160798       3.160798    30[8-(30,30,30),8-(6),8-(6),8-(6)]
    19      -4.591877      -4.591877      -4.591877    30[8-(1,30,30),8-(6),8-(6),8-(6)]
    20      13.208022      13.208022      13.208022    30[8-(1,30,30),8-(6),8-(6),8-(6)]
    21       2.888719       2.888719       2.888719    30[8-(30,30,30),8-(6),8-(6),8-(6)]
    22       4.914944       4.914944       4.914944    30[8-(30,30,30),8-(6),8-(6),8-(6)]
    23      10.141805      10.141805      10.141805    30[8-(1,30,30),8-(6),8-(6),8-(6)]
    24      -1.552134      -1.552134      -1.552134    30[8-(1,30,30),8-(6),8-(6),8-(6)]
    25       6.252806       6.252806       6.252806    30[8-(30,30,30),8-(6),8-(6),8-(6)]
    26       5.955325       5.955325       5.955325    30[8-(30,30,30),8-(6),8-(6),8-(6)]
    27       9.222281       9.222281       9.222281    30[8-(1,30,30),8-(6),8-(6),8-(6)]
    28       0.670019       0.670019       0.670019    30[8-(1,30,30),8-(6),8-(6),8-(6)]
    29         4.1874         4.1874         4.1874    30[8-(30,30,30),8-(6),8-(6),8-(6)]
    30        3.85772        3.85772        3.85772    30[8-(30,30,30),8-(6),8-(6),8-(6)]
    31       3.116579       3.116579       3.116579    30[8-(1,30,30),8-(6),8-(6),8-(6)]
    32       5.562881       5.562881       5.562881    30[8-(1,30,30),8-(6),8-(6),8-(6)]
    33       -4.38434       -4.38434       -4.38434    30[8-(30,30,30),8-(6),8-(6),8-(6)]
    34      12.104966      12.104966      12.104966    30[8-(30,30,30),8-(6),8-(6),8-(6)]
    35       4.352306       4.352306       4.352306    30[8-(1,30,30),8-(6),8-(6),8-(6)]
    36       4.263829       4.263829       4.263829    30[8-(1,30,30),8-(6),8-(6),8-(6)]
    37      -6.055453      -6.055453      -6.055453    30[8-(30,30,30),8-(6),8-(6),8-(6)]
    38      13.859114      13.859114      13.859114    30[8-(30,30,30),8-(6),8-(6),8-(6)]
    39      19.085918      19.085918      19.085918    30[8-(1,30,30),8-(6),8-(6),8-(6)]
    40     -10.496248     -10.496248     -10.496248    30[8-(1,30,30),8-(6),8-(6),8-(6)]
    41      15.196979      15.196979      15.196979    30[8-(30,30,30),8-(6),8-(6),8-(6)]
    42      -2.988845      -2.988845      -2.988845    30[8-(30,30,30),8-(6),8-(6),8-(6)]
    43       0.278168       0.278168       0.278168    30[8-(1,30,30),8-(6),8-(6),8-(6)]
    44       9.614133       9.614133       9.614133    30[8-(1,30,30),8-(6),8-(6),8-(6)]
    45      13.131603      13.131603      13.131603    30[8-(30,30,30),8-(6),8-(6),8-(6)]
    46      -5.086447      -5.086447      -5.086447    30[8-(30,30,30),8-(6),8-(6),8-(6)]
    47      -5.827604      -5.827604      -5.827604    30[8-(1,30,30),8-(6),8-(6),8-(6)]
    48      14.507075      14.507075      14.507075    30[8-(1,30,30),8-(6),8-(6),8-(6)]
    49      -4.644136      -4.644136      -4.644136    30[8-(6),8-(6),8-(6),8-(6),8-(6),8-(6)]
    50       4.300107       4.300107       4.300107    30[8-(6),8-(6),8-(6),8-(6),8-(6),8-(6)]
    51      13.932559      13.932559      13.932559    30[8-(6),8-(6),8-(6),8-(6),8-(6),8-(6)]
    52      -4.644136      -4.644136      -4.644136    30[8-(6),8-(6),8-(6),8-(6),8-(6),8-(6)]
    53      12.761716      12.761716      12.761716    1[6-(6,6)]
    54      17.194401      17.194401      17.194401    1[6-(6,6)]
    55      19.373199      19.373199      19.373199    1[6-(6,6)]
    56       2.211145       2.211145       2.211145    1[6-(6,6)]
    57      11.060456      11.060456      11.060456    1[6-(6,6)]
    58      -8.439618      -8.439618      -8.439618    1[6-(6,6)]
    59     -10.777625     -10.777625     -10.777625    1[6-(6,6)]
    60      11.343157      11.343157      11.343157    1[6-(6,6)]
    61      -2.640259      -2.640259      -2.640259    1[6-(6,6)]
    62       8.039113       8.039113       8.039113    1[6-(6,6)]
    63       6.354037       6.354037       6.354037    1[6-(6,6)]
    64       6.554364       6.554364       6.554364    1[6-(6,6)]
    65       8.613313       8.613313       8.613313    1[6-(6,6)]
    66       0.969672       0.969672       0.969672    1[6-(6,6)]
    67       2.338123       2.338123       2.338123    1[6-(6,6)]
    68      -4.062393      -4.062393      -4.062393    1[6-(6,6)]
    69      19.219339      19.219339      19.219339    1[6-(6,6)]
    70      -1.842347      -1.842347      -1.842347    1[6-(6,6)]
    71      -2.690241      -2.690241      -2.690241    1[6-(6,6)]
    72       9.005088       9.005088       9.005088    1[6-(6,6)]
    73           0.12           0.12           0.12    1[6-(6,6)]
    74      11.613183      11.613183      11.613183    1[6-(6,6)]
    75      12.580931      12.580931      12.580931    1[6-(6,6)]
    76      20.455436      20.455436      20.455436    1[6-(6,6)]
    77     -11.452008     -11.452008     -11.452008    1[6-(6,6)]
    78      -5.502379      -5.502379      -5.502379    1[6-(6,6)]
    79      -5.148207      -5.148207      -5.148207    1[6-(6,6)]
    80       0.118191       0.118191       0.118191    1[6-(6,6)]
    81      -1.904981      -1.904981      -1.904981    1[6-(6,6)]
    82      13.745551      13.745551      13.745551    1[6-(6,6)]
    83      13.747359      13.747359      13.747359    1[6-(6,6)]
    84      -9.847412      -9.847412      -9.847412    1[6-(6,6)]
    85      -5.126707      -5.126707      -5.126707    1[6-(6,6)]
    86       8.250261       8.250261       8.250261    1[6-(6,6)]
    87      10.429075      10.429075      10.429075    1[6-(6,6)]
    88      11.155268      11.155268      11.155268    1[6-(6,6)]
    89        2.11634        2.11634        2.11634    1[6-(6,6)]
    90       0.504516       0.504516       0.504516    1[6-(6,6)]
    91      -1.833502      -1.833502      -1.833502    1[6-(6,6)]
    92      -6.545242      -6.545242      -6.545242    1[6-(6,6)]
    93      15.248145      15.248145      15.248145    1[6-(6,6)]
    94      -0.905072      -0.905072      -0.905072    1[6-(6,6)]
    95      -2.590173      -2.590173      -2.590173    1[6-(6,6)]
    96      -2.389756      -2.389756      -2.389756    1[6-(6,6)]
    97      -0.330806      -0.330806      -0.330806    1[6-(6,6)]
    98       9.913866       9.913866       9.913866    1[6-(6,6)]
    99      11.282344      11.282344      11.282344    1[6-(6,6)]
   100      13.826033      13.826033      13.826033    1[6-(6,6)]
   101       1.331059       1.331059       1.331059    1[6-(6,6)]
   102       7.101793       7.101793       7.101793    1[6-(6,6)]
   103       6.253882       6.253882       6.253882    1[6-(6,6)]
   104       0.060965       0.060965       0.060965    1[6-(6,6)]
   105       9.064116       9.064116       9.064116    1[6-(6,6)]
   106       2.669048       2.669048       2.669048    1[6-(6,6)]
   107       3.636808       3.636808       3.636808    1[6-(6,6)]
   108       2.567131       2.567131       2.567131    1[6-(6,6)]
   109       6.436291       6.436291       6.436291    1[6-(6,6)]
   110       3.441807       3.441807       3.441807    1[6-(6,6)]
   111       3.796003       3.796003       3.796003    1[6-(6,6)]
   112       9.062311       9.062311       9.062311    1[6-(6,6)]
   113       7.039138       7.039138       7.039138    1[6-(6,6)]
   114       4.801357       4.801357       4.801357    1[6-(6,6)]
   115       4.803138       4.803138       4.803138    1[6-(6,6)]
   116       8.040866       8.040866       8.040866    1[6-(6,6)]
   117       3.817436       3.817436       3.817436    1[6-(6,6)]
   118       -0.69398       -0.69398       -0.69398    1[6-(6,6)]
   119       1.484828       1.484828       1.484828    1[6-(6,6)]
   120      -6.733103      -6.733103      -6.733103    1[6-(6,6)]
   121      -6.827912      -6.827912      -6.827912    1[6-(6,6)]
   122       9.448751       9.448751       9.448751    1[6-(6,6)]
   123       7.110736       7.110736       7.110736    1[6-(6,6)]
   124        2.39888        2.39888        2.39888    1[6-(6,6)]
   125       6.304021       6.304021       6.304021    1[6-(6,6)]
   126      -9.849209      -9.849209      -9.849209    1[6-(6,6)]
   127     -11.534294     -11.534294     -11.534294    1[6-(6,6)]
   128      15.498612      15.498612      15.498612    1[6-(6,6)]
   129      -9.275022      -9.275022      -9.275022    1[6-(6,6)]
   130      18.858007      18.858007      18.858007    1[6-(6,6)]
   131      20.226465      20.226465      20.226465    1[6-(6,6)]
   132       4.881884       4.881884       4.881884    1[6-(6,6)]
   133      10.275184      10.275184      10.275184    1[6-(6,6)]
   134       16.04593       16.04593       16.04593    1[6-(6,6)]
   135      15.198004      15.198004      15.198004    1[6-(6,6)]
   136      17.949299      17.949299      17.949299    1[6-(6,6)]
   137      18.008332      18.008332      18.008332    1[6-(6,6)]
   138      -6.275092      -6.275092      -6.275092    1[6-(6,6)]
   139      -5.307313      -5.307313      -5.307313    1[6-(6,6)]
   140       11.51128       11.51128       11.51128    1[6-(6,6)]
   141      -2.507853      -2.507853      -2.507853    1[6-(6,6)]
   142      12.386047      12.386047      12.386047    1[6-(6,6)]
   143      12.740251      12.740251      12.740251    1[6-(6,6)]
   144       -8.82602       -8.82602       -8.82602    1[6-(6,6)]
   145       15.98339       15.98339       15.98339    1[6-(6,6)]
   146      -4.142877      -4.142877      -4.142877    1[6-(6,6)]
   147        -4.1411        -4.1411        -4.1411    1[6-(6,6)]
   148      -0.903256      -0.903256      -0.903256    1[6-(6,6)]
   149      -5.572176      -5.572176      -5.572176    1[8-(30,30,30)]
   150      -3.699281      -3.699281      -3.699281    1[8-(30,30,30)]
   151       3.372037       3.372037       3.372037    1[8-(30,30,30)]
   152       5.244993       5.244993       5.244993    1[8-(30,30,30)]
   153       16.71671       16.71671       16.71671    1[8-(30,30,30)]
   154      11.097963      11.097963      11.097963    1[8-(30,30,30)]
   155      -5.572176      -5.572176      -5.572176    1[8-(30,30,30)]
   156      -3.699281      -3.699281      -3.699281    1[8-(30,30,30)]
   157      11.833308      11.833308      11.833308    6[1-(0),6-(1,6),6-(6,8)]
   158      17.689906      17.689906      17.689906    6[1-(0),6-(1,6),6-(6,8)]
   159       18.90989       18.90989       18.90989    6[1-(0),6-(1,6),6-(6,8)]
   160      20.462592      20.462592      20.462592    6[6-(6,8),8-(30),8-(30)]
   161      17.360757      17.360757      17.360757    6[6-(1,6),6-(8,8),8-(6)]
   162     -10.555803     -10.555803     -10.555803    6[6-(1,6),6-(8,8),8-(6)]
   163      19.274808      19.274808      19.274808    6[6-(1,6),6-(8,8),8-(6)]
   164      16.258834      16.258834      16.258834    6[6-(6,8),8-(30),8-(30)]
   165     -11.813353     -11.813353     -11.813353    6[6-(6,8),8-(30),8-(30)]
   166      12.303693      12.303693      12.303693    6[6-(1,6),6-(8,8),8-(6)]
   167       2.658356       2.658356       2.658356    6[1-(0),6-(1,6),6-(6,8)]
   168       3.463328       3.463328       3.463328    6[6-(1,6),6-(8,8),8-(6)]
   169      12.809941      12.809941      12.809941    6[6-(6,8),8-(0),8-(30)]
   170       -7.25898       -7.25898       -7.25898    6[6-(6,8),8-(30),8-(30)]
   171      11.550592      11.550592      11.550592    6[1-(0),6-(1,6),6-(6,8)]
   172       4.093347       4.093347       4.093347    6[6-(6,8),8-(0),8-(30)]
   173      -8.929756      -8.929756      -8.929756    6[1-(0),6-(1,6),6-(6,8)]
   174     -10.233817     -10.233817     -10.233817    6[1-(0),6-(1,6),6-(6,8)]
   175      -8.502221      -8.502221      -8.502221    6[6-(1,6),6-(8,8),8-(6)]
   176      11.284146      11.284146      11.284146    6[6-(6,8),8-(30),8-(30)]
   177      11.003291      11.003291      11.003291    6[6-(1,6),6-(8,8),8-(6)]
   178      11.042635      11.042635      11.042635    6[1-(0),6-(1,6),6-(6,8)]
   179       9.745728       9.745728       9.745728    6[6-(1,6),6-(8,8),8-(6)]
   180       8.418405       8.418405       8.418405    6[6-(6,8),8-(30),8-(30)]
   181      -2.348681      -2.348681      -2.348681    6[1-(0),6-(1,6),6-(6,8)]
   182       8.098152       8.098152       8.098152    6[1-(0),6-(1,6),6-(6,8)]
   183       7.157228       7.157228       7.157228    6[1-(0),6-(1,6),6-(6,8)]
   184       7.189447       7.189447       7.189447    6[6-(6,8),8-(30),8-(30)]
   185       9.135685       9.135685       9.135685    6[6-(1,6),6-(8,8),8-(6)]
   186       1.078769       1.078769       1.078769    6[6-(1,6),6-(8,8),8-(6)]
   187       7.658113       7.658113       7.658113    6[6-(1,6),6-(8,8),8-(6)]
   188       10.40576       10.40576       10.40576    6[6-(6,8),8-(30),8-(30)]
   189       1.463359       1.463359       1.463359    6[6-(6,8),8-(30),8-(30)]
   190       8.836933       8.836933       8.836933    6[6-(1,6),6-(8,8),8-(6)]
   191       7.144686       7.144686       7.144686    6[1-(0),6-(1,6),6-(6,8)]
   192       7.026633       7.026633       7.026633    6[6-(1,6),6-(8,8),8-(6)]
   193      10.026514      10.026514      10.026514    6[6-(6,8),8-(0),8-(30)]
   194       -1.37014       -1.37014       -1.37014    6[6-(6,8),8-(30),8-(30)]
   195       8.302062       8.302062       8.302062    6[1-(0),6-(1,6),6-(6,8)]
   196       6.117553       6.117553       6.117553    6[6-(6,8),8-(0),8-(30)]
   197       0.819403       0.819403       0.819403    6[1-(0),6-(1,6),6-(6,8)]
   198       1.597542       1.597542       1.597542    6[1-(0),6-(1,6),6-(6,8)]
   199      -0.205608      -0.205608      -0.205608    6[6-(1,6),6-(8,8),8-(6)]
   200        0.25408        0.25408        0.25408    6[6-(6,8),8-(30),8-(30)]
   201      -1.049986      -1.049986      -1.049986    6[6-(1,6),6-(8,8),8-(6)]
   202      -3.139352      -3.139352      -3.139352    6[1-(0),6-(1,6),6-(6,8)]
   203      -2.325434      -2.325434      -2.325434    6[6-(1,6),6-(8,8),8-(6)]
   204      -2.583032      -2.583032      -2.583032    6[6-(6,8),8-(30),8-(30)]
   205      19.539538      19.539538      19.539538    6[1-(0),6-(1,6),6-(6,8)]
   206      -2.731399      -2.731399      -2.731399    6[1-(0),6-(1,6),6-(6,8)]
   207      -3.203644      -3.203644      -3.203644    6[1-(0),6-(1,6),6-(6,8)]
   208      -5.622149      -5.622149      -5.622149    6[6-(6,8),8-(30),8-(30)]
   209      -3.840485      -3.840485      -3.840485    6[6-(1,6),6-(8,8),8-(6)]
   210      14.401976      14.401976      14.401976    6[6-(1,6),6-(8,8),8-(6)]
   211      -4.570318      -4.570318      -4.570318    6[6-(1,6),6-(8,8),8-(6)]
   212      -4.022957      -4.022957      -4.022957    6[6-(6,8),8-(30),8-(30)]
   213      15.509262      15.509262      15.509262    6[6-(6,8),8-(30),8-(30)]
   214      -1.735024      -1.735024      -1.735024    6[6-(1,6),6-(8,8),8-(6)]
   215       8.300282       8.300282       8.300282    6[1-(0),6-(1,6),6-(6,8)]
   216       7.058832       7.058832       7.058832    6[6-(1,6),6-(8,8),8-(6)]
   217      -2.484555      -2.484555      -2.484555    6[6-(6,8),8-(0),8-(30)]
   218      13.598809      13.598809      13.598809    6[6-(6,8),8-(30),8-(30)]
   219      -0.602687      -0.602687      -0.602687    6[1-(0),6-(1,6),6-(6,8)]
   220       6.304309       6.304309       6.304309    6[6-(6,8),8-(0),8-(30)]
   221      12.518334      12.518334      12.518334    6[1-(0),6-(1,6),6-(6,8)]
   222      13.060345      13.060345      13.060345    6[1-(0),6-(1,6),6-(6,8)]
   223      13.554078      13.554078      13.554078    6[6-(1,6),6-(8,8),8-(6)]
   224      18.761374      18.761374      18.761374    6[6-(6,8),8-(30),8-(30)]
   225      19.410732      19.410732      19.410732    6[6-(1,6),6-(8,8),8-(6)]
   226       20.22288       20.22288       20.22288    6[1-(0),6-(1,6),6-(6,8)]
   227      20.500142      20.500142      20.500142    6[6-(1,6),6-(8,8),8-(6)]
   228      21.215679      21.215679      21.215679    6[6-(6,8),8-(30),8-(30)]
   229     -11.135377     -11.135377     -11.135377    6[1-(0),6-(1,6),6-(6,8)]
   230       -5.16787       -5.16787       -5.16787    6[1-(0),6-(1,6),6-(6,8)]
   231      -4.974686      -4.974686      -4.974686    6[1-(0),6-(1,6),6-(6,8)]
   232      -4.141102      -4.141102      -4.141102    6[6-(6,8),8-(30),8-(30)]
   233      -4.767169      -4.767169      -4.767169    6[6-(1,6),6-(8,8),8-(6)]
   234      12.963847      12.963847      12.963847    6[6-(1,6),6-(8,8),8-(6)]
   235      -4.473815      -4.473815      -4.473815    6[6-(1,6),6-(8,8),8-(6)]
   236      -4.752849      -4.752849      -4.752849    6[6-(6,8),8-(30),8-(30)]
   237       12.72952       12.72952       12.72952    6[6-(6,8),8-(30),8-(30)]
   238      -1.516814      -1.516814      -1.516814    6[6-(1,6),6-(8,8),8-(6)]
   239      -0.214536      -0.214536      -0.214536    6[1-(0),6-(1,6),6-(6,8)]
   240       0.339996       0.339996       0.339996    6[6-(1,6),6-(8,8),8-(6)]
   241      -2.463112      -2.463112      -2.463112    6[6-(6,8),8-(0),8-(30)]
   242      12.919099      12.919099      12.919099    6[6-(6,8),8-(30),8-(30)]
   243      -1.361179      -1.361179      -1.361179    6[1-(0),6-(1,6),6-(6,8)]
   244        1.37358        1.37358        1.37358    6[6-(6,8),8-(0),8-(30)]
   245      13.480807      13.480807      13.480807    6[1-(0),6-(1,6),6-(6,8)]
   246      13.464718      13.464718      13.464718    6[1-(0),6-(1,6),6-(6,8)]
   247      13.042539      13.042539      13.042539    6[6-(1,6),6-(8,8),8-(6)]
   248     -12.410812     -12.410812     -12.410812    6[6-(6,8),8-(30),8-(30)]
   249     -11.475249     -11.475249     -11.475249    6[6-(1,6),6-(8,8),8-(6)]
   250     -10.237375     -10.237375     -10.237375    6[1-(0),6-(1,6),6-(6,8)]
   251     -10.031649     -10.031649     -10.031649    6[6-(1,6),6-(8,8),8-(6)]
   252      -9.162264      -9.162264      -9.162264    6[6-(6,8),8-(30),8-(30)]
   253      -6.055115      -6.055115      -6.055115    6[1-(0),6-(1,6),6-(6,8)]
   254       8.745767       8.745767       8.745767    6[1-(0),6-(1,6),6-(6,8)]
   255       9.965761       9.965761       9.965761    6[1-(0),6-(1,6),6-(6,8)]
   256      11.518469      11.518469      11.518469    6[6-(6,8),8-(30),8-(30)]
   257       8.416613       8.416613       8.416613    6[6-(1,6),6-(8,8),8-(6)]
   258      -1.611676      -1.611676      -1.611676    6[6-(1,6),6-(8,8),8-(6)]
   259      10.330679      10.330679      10.330679    6[6-(1,6),6-(8,8),8-(6)]
   260       7.314681       7.314681       7.314681    6[6-(6,8),8-(30),8-(30)]
   261      -2.869231      -2.869231      -2.869231    6[6-(6,8),8-(30),8-(30)]
   262       3.359579       3.359579       3.359579    6[6-(1,6),6-(8,8),8-(6)]
   263      11.602472      11.602472      11.602472    6[1-(0),6-(1,6),6-(6,8)]
   264      12.407449      12.407449      12.407449    6[6-(1,6),6-(8,8),8-(6)]
   265       3.865809       3.865809       3.865809    6[6-(6,8),8-(0),8-(30)]
   266       1.685167       1.685167       1.685167    6[6-(6,8),8-(30),8-(30)]
   267       2.606484       2.606484       2.606484    6[1-(0),6-(1,6),6-(6,8)]
   268      13.037484      13.037484      13.037484    6[6-(6,8),8-(0),8-(30)]
   269       0.014377       0.014377       0.014377    6[1-(0),6-(1,6),6-(6,8)]
   270       -1.28969       -1.28969       -1.28969    6[1-(0),6-(1,6),6-(6,8)]
   271       0.441917       0.441917       0.441917    6[6-(1,6),6-(8,8),8-(6)]
   272      -6.604309      -6.604309      -6.604309    6[6-(6,8),8-(30),8-(30)]
   273      -6.885145      -6.885145      -6.885145    6[6-(1,6),6-(8,8),8-(6)]
   274      -6.845774      -6.845774      -6.845774    6[1-(0),6-(1,6),6-(6,8)]
   275      -8.142686      -8.142686      -8.142686    6[6-(1,6),6-(8,8),8-(6)]
   276          -9.47          -9.47          -9.47    6[6-(6,8),8-(30),8-(30)]
   277      15.539733      15.539733      15.539733    6[1-(0),6-(1,6),6-(6,8)]
   278      -0.846045      -0.846045      -0.846045    6[1-(0),6-(1,6),6-(6,8)]
   279      -1.786982      -1.786982      -1.786982    6[1-(0),6-(1,6),6-(6,8)]
   280      -1.754795      -1.754795      -1.754795    6[6-(6,8),8-(30),8-(30)]
   281       0.191482       0.191482       0.191482    6[6-(1,6),6-(8,8),8-(6)]
   282      10.023002      10.023002      10.023002    6[6-(1,6),6-(8,8),8-(6)]
   283      -1.286111      -1.286111      -1.286111    6[6-(1,6),6-(8,8),8-(6)]
   284       1.461564       1.461564       1.461564    6[6-(6,8),8-(30),8-(30)]
   285      10.407612      10.407612      10.407612    6[6-(6,8),8-(30),8-(30)]
   286      -0.107212      -0.107212      -0.107212    6[6-(1,6),6-(8,8),8-(6)]
   287      -1.799444      -1.799444      -1.799444    6[1-(0),6-(1,6),6-(6,8)]
   288      -1.917514      -1.917514      -1.917514    6[6-(1,6),6-(8,8),8-(6)]
   289       1.082359       1.082359       1.082359    6[6-(6,8),8-(0),8-(30)]
   290        7.57406        7.57406        7.57406    6[6-(6,8),8-(30),8-(30)]
   291      -0.642068      -0.642068      -0.642068    6[1-(0),6-(1,6),6-(6,8)]
   292      -2.826605      -2.826605      -2.826605    6[6-(6,8),8-(0),8-(30)]
   293       9.763608       9.763608       9.763608    6[1-(0),6-(1,6),6-(6,8)]
   294      10.541762      10.541762      10.541762    6[1-(0),6-(1,6),6-(6,8)]
   295       8.738602       8.738602       8.738602    6[6-(1,6),6-(8,8),8-(6)]
   296      18.142493      18.142493      18.142493    6[6-(6,8),8-(30),8-(30)]
   297      16.838434      16.838434      16.838434    6[6-(1,6),6-(8,8),8-(6)]
   298      14.749074      14.749074      14.749074    6[1-(0),6-(1,6),6-(6,8)]
   299      15.563005      15.563005      15.563005    6[6-(1,6),6-(8,8),8-(6)]
   300      15.305423      15.305423      15.305423    6[6-(6,8),8-(30),8-(30)]
   301       1.651258       1.651258       1.651258    6[1-(0),6-(1,6),6-(6,8)]
   302       6.212739       6.212739       6.212739    6[1-(0),6-(1,6),6-(6,8)]
   303       5.740485       5.740485       5.740485    6[1-(0),6-(1,6),6-(6,8)]
   304       3.321973       3.321973       3.321973    6[6-(6,8),8-(30),8-(30)]
   305       5.103658       5.103658       5.103658    6[6-(1,6),6-(8,8),8-(6)]
   306       5.457849       5.457849       5.457849    6[6-(1,6),6-(8,8),8-(6)]
   307       4.373811       4.373811       4.373811    6[6-(1,6),6-(8,8),8-(6)]
   308       4.921197       4.921197       4.921197    6[6-(6,8),8-(30),8-(30)]
   309        6.56514        6.56514        6.56514    6[6-(6,8),8-(30),8-(30)]
   310       7.209091       7.209091       7.209091    6[6-(1,6),6-(8,8),8-(6)]
   311      -0.643833      -0.643833      -0.643833    6[1-(0),6-(1,6),6-(6,8)]
   312       -1.88529       -1.88529       -1.88529    6[6-(1,6),6-(8,8),8-(6)]
   313       6.459577       6.459577       6.459577    6[6-(6,8),8-(0),8-(30)]
   314       4.654662       4.654662       4.654662    6[6-(6,8),8-(30),8-(30)]
   315       8.341422       8.341422       8.341422    6[1-(0),6-(1,6),6-(6,8)]
   316      -2.639829      -2.639829      -2.639829    6[6-(6,8),8-(0),8-(30)]
   317       3.574201       3.574201       3.574201    6[1-(0),6-(1,6),6-(6,8)]
   318       4.116218       4.116218       4.116218    6[1-(0),6-(1,6),6-(6,8)]
   319        4.60994        4.60994        4.60994    6[6-(1,6),6-(8,8),8-(6)]
   320       0.873125       0.873125       0.873125    6[6-(6,8),8-(30),8-(30)]
   321       1.522465       1.522465       1.522465    6[6-(1,6),6-(8,8),8-(6)]
   322       2.334586       2.334586       2.334586    6[1-(0),6-(1,6),6-(6,8)]
   323       2.611854       2.611854       2.611854    6[6-(1,6),6-(8,8),8-(6)]
   324       3.327381       3.327381       3.327381    6[6-(6,8),8-(30),8-(30)]
   325       6.752912       6.752912       6.752912    6[1-(0),6-(1,6),6-(6,8)]
   326       3.776326       3.776326       3.776326    6[1-(0),6-(1,6),6-(6,8)]
   327       3.969524       3.969524       3.969524    6[1-(0),6-(1,6),6-(6,8)]
   328       4.803141       4.803141       4.803141    6[6-(6,8),8-(30),8-(30)]
   329       4.177034       4.177034       4.177034    6[6-(1,6),6-(8,8),8-(6)]
   330       4.019614       4.019614       4.019614    6[6-(1,6),6-(8,8),8-(6)]
   331       4.470409       4.470409       4.470409    6[6-(1,6),6-(8,8),8-(6)]
   332       4.191346       4.191346       4.191346    6[6-(6,8),8-(30),8-(30)]
   333       3.785267       3.785267       3.785267    6[6-(6,8),8-(30),8-(30)]
   334        7.42733        7.42733        7.42733    6[6-(1,6),6-(8,8),8-(6)]
   335       8.729594       8.729594       8.729594    6[1-(0),6-(1,6),6-(6,8)]
   336       9.284143       9.284143       9.284143    6[6-(1,6),6-(8,8),8-(6)]
   337       6.481043       6.481043       6.481043    6[6-(6,8),8-(0),8-(30)]
   338       3.974899       3.974899       3.974899    6[6-(6,8),8-(30),8-(30)]
   339        7.58295        7.58295        7.58295    6[1-(0),6-(1,6),6-(6,8)]
   340      10.317738      10.317738      10.317738    6[6-(6,8),8-(0),8-(30)]
   341       4.536602       4.536602       4.536602    6[1-(0),6-(1,6),6-(6,8)]
   342       4.520498       4.520498       4.520498    6[1-(0),6-(1,6),6-(6,8)]
   343       4.098329       4.098329       4.098329    6[6-(1,6),6-(8,8),8-(6)]
   344       5.477479       5.477479       5.477479    6[6-(6,8),8-(30),8-(30)]
   345       6.413034       6.413034       6.413034    6[6-(1,6),6-(8,8),8-(6)]
   346       7.650902       7.650902       7.650902    6[1-(0),6-(1,6),6-(6,8)]
   347       7.856615       7.856615       7.856615    6[6-(1,6),6-(8,8),8-(6)]
   348       8.725984       8.725984       8.725984    6[6-(6,8),8-(30),8-(30)]
   349       2.889028       2.889028       2.889028    6[1-(0),6-(1,6),6-(6,8)]
   350      -0.198466      -0.198466      -0.198466    6[1-(0),6-(1,6),6-(6,8)]
   351       1.021524       1.021524       1.021524    6[1-(0),6-(1,6),6-(6,8)]
   352       2.574252       2.574252       2.574252    6[6-(6,8),8-(30),8-(30)]
   353      -0.527602      -0.527602      -0.527602    6[6-(1,6),6-(8,8),8-(6)]
   354       7.332536       7.332536       7.332536    6[6-(1,6),6-(8,8),8-(6)]
   355       1.386457       1.386457       1.386457    6[6-(1,6),6-(8,8),8-(6)]
   356      -1.629523      -1.629523      -1.629523    6[6-(6,8),8-(30),8-(30)]
   357       6.074976       6.074976       6.074976    6[6-(6,8),8-(30),8-(30)]
   358      -5.584656      -5.584656      -5.584656    6[6-(1,6),6-(8,8),8-(6)]
   359      -6.285889      -6.285889      -6.285889    6[1-(0),6-(1,6),6-(6,8)]
   360      -5.480903      -5.480903      -5.480903    6[6-(1,6),6-(8,8),8-(6)]
   361       -5.07841       -5.07841       -5.07841    6[6-(6,8),8-(0),8-(30)]
   362      10.629366      10.629366      10.629366    6[6-(6,8),8-(30),8-(30)]
   363      -6.337765      -6.337765      -6.337765    6[1-(0),6-(1,6),6-(6,8)]
   364      -4.850869      -4.850869      -4.850869    6[6-(6,8),8-(0),8-(30)]
   365       8.958603       8.958603       8.958603    6[1-(0),6-(1,6),6-(6,8)]
   366       7.654538       7.654538       7.654538    6[1-(0),6-(1,6),6-(6,8)]
   367       9.386126       9.386126       9.386126    6[6-(1,6),6-(8,8),8-(6)]
   368       2.339862       2.339862       2.339862    6[6-(6,8),8-(30),8-(30)]
   369        2.05901        2.05901        2.05901    6[6-(1,6),6-(8,8),8-(6)]
   370       2.098357       2.098357       2.098357    6[1-(0),6-(1,6),6-(6,8)]
   371        0.80145        0.80145        0.80145    6[6-(1,6),6-(8,8),8-(6)]
   372      -0.525872      -0.525872      -0.525872    6[6-(6,8),8-(30),8-(30)]
   373       6.595599       6.595599       6.595599    6[1-(0),6-(1,6),6-(6,8)]
   374       -9.79018       -9.79018       -9.79018    6[1-(0),6-(1,6),6-(6,8)]
   375     -10.731109     -10.731109     -10.731109    6[1-(0),6-(1,6),6-(6,8)]
   376     -10.698917     -10.698917     -10.698917    6[6-(6,8),8-(30),8-(30)]
   377      -8.752659      -8.752659      -8.752659    6[6-(1,6),6-(8,8),8-(6)]
   378      18.967132      18.967132      18.967132    6[6-(1,6),6-(8,8),8-(6)]
   379     -10.230239     -10.230239     -10.230239    6[6-(1,6),6-(8,8),8-(6)]
   380      -7.482586      -7.482586      -7.482586    6[6-(6,8),8-(30),8-(30)]
   381      19.351733      19.351733      19.351733    6[6-(6,8),8-(30),8-(30)]
   382      -9.051421      -9.051421      -9.051421    6[6-(1,6),6-(8,8),8-(6)]
   383      16.088931      16.088931      16.088931    6[1-(0),6-(1,6),6-(6,8)]
   384      15.970863      15.970863      15.970863    6[6-(1,6),6-(8,8),8-(6)]
   385      -7.861838      -7.861838      -7.861838    6[6-(6,8),8-(0),8-(30)]
   386      16.518217      16.518217      16.518217    6[6-(6,8),8-(30),8-(30)]
   387      -9.586284      -9.586284      -9.586284    6[1-(0),6-(1,6),6-(6,8)]
   388      15.061769      15.061769      15.061769    6[6-(6,8),8-(0),8-(30)]
   389      18.707747      18.707747      18.707747    6[1-(0),6-(1,6),6-(6,8)]
   390       19.48589       19.48589       19.48589    6[1-(0),6-(1,6),6-(6,8)]
   391      17.682748      17.682748      17.682748    6[6-(1,6),6-(8,8),8-(6)]
   392       9.198364       9.198364       9.198364    6[6-(6,8),8-(30),8-(30)]
   393       7.894296       7.894296       7.894296    6[6-(1,6),6-(8,8),8-(6)]
   394       5.804926       5.804926       5.804926    6[1-(0),6-(1,6),6-(6,8)]
   395       6.618844       6.618844       6.618844    6[6-(1,6),6-(8,8),8-(6)]
   396       6.361245       6.361245       6.361245    6[6-(6,8),8-(30),8-(30)]
   397      10.595393      10.595393      10.595393    6[1-(0),6-(1,6),6-(6,8)]
   398      15.156875      15.156875      15.156875    6[1-(0),6-(1,6),6-(6,8)]
   399      14.684612      14.684612      14.684612    6[1-(0),6-(1,6),6-(6,8)]
   400      12.266094      12.266094      12.266094    6[6-(6,8),8-(30),8-(30)]
   401      14.047799      14.047799      14.047799    6[6-(1,6),6-(8,8),8-(6)]
   402      -3.486281      -3.486281      -3.486281    6[6-(1,6),6-(8,8),8-(6)]
   403      13.317939      13.317939      13.317939    6[6-(1,6),6-(8,8),8-(6)]
   404      13.865347      13.865347      13.865347    6[6-(6,8),8-(30),8-(30)]
   405      -2.378982      -2.378982      -2.378982    6[6-(6,8),8-(30),8-(30)]
   406        16.1533        16.1533        16.1533    6[6-(1,6),6-(8,8),8-(6)]
   407      17.244495      17.244495      17.244495    6[1-(0),6-(1,6),6-(6,8)]
   408      16.003037      16.003037      16.003037    6[6-(1,6),6-(8,8),8-(6)]
   409      15.403774      15.403774      15.403774    6[6-(6,8),8-(0),8-(30)]
   410      -4.289495      -4.289495      -4.289495    6[6-(6,8),8-(30),8-(30)]
   411      17.285638      17.285638      17.285638    6[1-(0),6-(1,6),6-(6,8)]
   412      15.248501      15.248501      15.248501    6[6-(6,8),8-(0),8-(30)]
   413      -5.369938      -5.369938      -5.369938    6[1-(0),6-(1,6),6-(6,8)]
   414       -4.82791       -4.82791       -4.82791    6[1-(0),6-(1,6),6-(6,8)]
   415      -4.334206      -4.334206      -4.334206    6[6-(1,6),6-(8,8),8-(6)]
   416       9.817254       9.817254       9.817254    6[6-(6,8),8-(30),8-(30)]
   417      10.466603      10.466603      10.466603    6[6-(1,6),6-(8,8),8-(6)]
   418      11.278734      11.278734      11.278734    6[1-(0),6-(1,6),6-(6,8)]
   419      11.556014      11.556014      11.556014    6[6-(1,6),6-(8,8),8-(6)]
   420      12.271559      12.271559      12.271559    6[6-(6,8),8-(30),8-(30)]
   421      -2.191231      -2.191231      -2.191231    6[1-(0),6-(1,6),6-(6,8)]
   422      12.720559      12.720559      12.720559    6[1-(0),6-(1,6),6-(6,8)]
   423      12.913761      12.913761      12.913761    6[1-(0),6-(1,6),6-(6,8)]
   424      13.747358      13.747358      13.747358    6[6-(6,8),8-(30),8-(30)]
   425       13.12125       13.12125       13.12125    6[6-(1,6),6-(8,8),8-(6)]
   426      -4.924599      -4.924599      -4.924599    6[6-(1,6),6-(8,8),8-(6)]
   427      13.414631      13.414631      13.414631    6[6-(1,6),6-(8,8),8-(6)]
   428       13.13555       13.13555       13.13555    6[6-(6,8),8-(30),8-(30)]
   429       -5.15894       -5.15894       -5.15894    6[6-(6,8),8-(30),8-(30)]
   430      16.371566      16.371566      16.371566    6[6-(1,6),6-(8,8),8-(6)]
   431      -9.158749      -9.158749      -9.158749    6[1-(0),6-(1,6),6-(6,8)]
   432      -8.604209      -8.604209      -8.604209    6[6-(1,6),6-(8,8),8-(6)]
   433      15.425262      15.425262      15.425262    6[6-(6,8),8-(0),8-(30)]
   434        -4.9693        -4.9693        -4.9693    6[6-(6,8),8-(30),8-(30)]
   435      16.527199      16.527199      16.527199    6[1-(0),6-(1,6),6-(6,8)]
   436      -7.570612      -7.570612      -7.570612    6[6-(6,8),8-(0),8-(30)]
   437      -4.407624      -4.407624      -4.407624    6[1-(0),6-(1,6),6-(6,8)]
   438       -4.42373       -4.42373       -4.42373    6[1-(0),6-(1,6),6-(6,8)]
   439       -4.84588       -4.84588       -4.84588    6[6-(1,6),6-(8,8),8-(6)]
   440      -3.466692      -3.466692      -3.466692    6[6-(6,8),8-(30),8-(30)]
   441       -2.53112       -2.53112       -2.53112    6[6-(1,6),6-(8,8),8-(6)]
   442       -1.29323       -1.29323       -1.29323    6[1-(0),6-(1,6),6-(6,8)]
   443       -1.08752       -1.08752       -1.08752    6[6-(1,6),6-(8,8),8-(6)]
   444      -0.218144      -0.218144      -0.218144    6[6-(6,8),8-(30),8-(30)]
   445       12.42006       12.42006       12.42006    8[6-(6,8),30-(8,8,8)]
   446       10.28061       10.28061       10.28061    8[6-(6,8),30-(8,8,8)]
   447      15.403238      15.403238      15.403238    8[6-(6,8),30-(8,8,8)]
   448      20.566163      20.566163      20.566163    8[6-(6,8),30-(8,8,8)]
   449      -7.093151      -7.093151      -7.093151    8[6-(6,8),30-(8,8,8)]
   450        -11.879        -11.879        -11.879    8[6-(6,8),30-(8,8,8)]
   451      21.312468      21.312468      21.312468    8[6-(6,8),30-(8,8,8,8,8)]
   452     -12.685232     -12.685232     -12.685232    8[6-(6,8),30-(8,8,8,8,8)]
   453       16.21876       16.21876       16.21876    8[6-(6,8),30-(8,8,8)]
   454       18.36912       18.36912       18.36912    8[6-(6,6),6-(6,6)]
   455      -6.462951      -6.462951      -6.462951    8[6-(6,8),30-(8,8,8)]
   456       13.46197       13.46197       13.46197    8[6-(6,8)]
   457      12.479016      12.479016      12.479016    8[6-(6,8),30-(8,8,8)]
   458       3.933261       3.933261       3.933261    8[6-(6,6),6-(6,6)]
   459       4.755035       4.755035       4.755035    8[6-(6,8)]
   460      -9.530083      -9.530083      -9.530083    8[6-(6,6),6-(6,6)]
   461       3.796038       3.796038       3.796038    8[6-(6,8),30-(8,8,8)]
   462        9.73679        9.73679        9.73679    8[6-(6,6),6-(6,6)]
   463       7.439913       7.439913       7.439913    8[6-(6,8),30-(8,8,8)]
   464       8.563296       8.563296       8.563296    8[6-(6,8),30-(8,8,8)]
   465       0.159276       0.159276       0.159276    8[6-(6,8),30-(8,8,8)]
   466       1.153863       1.153863       1.153863    8[6-(6,8),30-(8,8,8)]
   467      10.618801      10.618801      10.618801    8[6-(6,8),30-(8,8,8)]
   468       7.937726       7.937726       7.937726    8[6-(6,8),30-(8,8,8)]
   469      -2.176377      -2.176377      -2.176377    8[6-(6,8),30-(8,8,8)]
   470       0.680734       0.680734       0.680734    8[6-(6,8),30-(8,8,8)]
   471       6.070528       6.070528       6.070528    8[6-(6,8),30-(8,8,8,8,8)]
   472       2.502675       2.502675       2.502675    8[6-(6,8),30-(8,8,8,8,8)]
   473      11.063703      11.063703      11.063703    8[6-(6,8),30-(8,8,8)]
   474       8.887583       8.887583       8.887583    8[6-(6,6),6-(6,6)]
   475      -1.373351      -1.373351      -1.373351    8[6-(6,8),30-(8,8,8)]
   476      10.302183      10.302183      10.302183    8[6-(6,8)]
   477      10.634711      10.634711      10.634711    8[6-(6,8),30-(8,8,8)]
   478       8.114429       8.114429       8.114429    8[6-(6,6),6-(6,6)]
   479       6.391075       6.391075       6.391075    8[6-(6,8)]
   480      -0.081831      -0.081831      -0.081831    8[6-(6,6),6-(6,6)]
   481       5.021706       5.021706       5.021706    8[6-(6,8),30-(8,8,8)]
   482      -1.064301      -1.064301      -1.064301    8[6-(6,6),6-(6,6)]
   483      -1.611695      -1.611695      -1.611695    8[6-(6,8),30-(8,8,8)]
   484      -3.754723      -3.754723      -3.754723    8[6-(6,8),30-(8,8,8)]
   485      18.222935      18.222935      18.222935    8[6-(6,8),30-(8,8,8)]
   486      18.981393      18.981393      18.981393    8[6-(6,8),30-(8,8,8)]
   487      -2.965936      -2.965936      -2.965936    8[6-(6,8),30-(8,8,8)]
   488      -6.779353      -6.779353      -6.779353    8[6-(6,8),30-(8,8,8)]
   489      14.662993      14.662993      14.662993    8[6-(6,8),30-(8,8,8)]
   490      16.690794      16.690794      16.690794    8[6-(6,8),30-(8,8,8)]
   491       -5.28888       -5.28888       -5.28888    8[6-(6,8),30-(8,8,8,8,8)]
   492      15.209444      15.209444      15.209444    8[6-(6,8),30-(8,8,8,8,8)]
   493      -5.181769      -5.181769      -5.181769    8[6-(6,8),30-(8,8,8)]
   494      -4.991956      -4.991956      -4.991956    8[6-(6,6),6-(6,6)]
   495      12.446799      12.446799      12.446799    8[6-(6,8),30-(8,8,8)]
   496      -3.615996      -3.615996      -3.615996    8[6-(6,8)]
   497       -1.66742       -1.66742       -1.66742    8[6-(6,8),30-(8,8,8)]
   498       6.340248       6.340248       6.340248    8[6-(6,6),6-(6,6)]
   499        5.16929        5.16929        5.16929    8[6-(6,8)]
   500      14.783007      14.783007      14.783007    8[6-(6,6),6-(6,6)]
   501       7.089974       7.089974       7.089974    8[6-(6,8),30-(8,8,8)]
   502      20.004625      20.004625      20.004625    8[6-(6,6),6-(6,6)]
   503      21.281858      21.281858      21.281858    8[6-(6,8),30-(8,8,8)]
   504      21.636064      21.636064      21.636064    8[6-(6,8),30-(8,8,8)]
   505     -12.913484     -12.913484     -12.913484    8[6-(6,8),30-(8,8,8)]
   506     -12.527078     -12.527078     -12.527078    8[6-(6,8),30-(8,8,8)]
   507      -5.167315      -5.167315      -5.167315    8[6-(6,8),30-(8,8,8)]
   508      -3.835748      -3.835748      -3.835748    8[6-(6,8),30-(8,8,8)]
   509      12.495323      12.495323      12.495323    8[6-(6,8),30-(8,8,8)]
   510       12.39626       12.39626       12.39626    8[6-(6,8),30-(8,8,8)]
   511      -4.205328      -4.205328      -4.205328    8[6-(6,8),30-(8,8,8,8,8)]
   512      12.861901      12.861901      12.861901    8[6-(6,8),30-(8,8,8,8,8)]
   513      -4.211905      -4.211905      -4.211905    8[6-(6,8),30-(8,8,8)]
   514      -4.375959      -4.375959      -4.375959    8[6-(6,6),6-(6,6)]
   515      13.278291      13.278291      13.278291    8[6-(6,8),30-(8,8,8)]
   516      -2.259369      -2.259369      -2.259369    8[6-(6,8)]
   517      -3.557519      -3.557519      -3.557519    8[6-(6,8),30-(8,8,8)]
   518       -0.49915       -0.49915       -0.49915    8[6-(6,6),6-(6,6)]
   519       1.573387       1.573387       1.573387    8[6-(6,8)]
   520      12.717695      12.717695      12.717695    8[6-(6,6),6-(6,6)]
   521       1.981071       1.981071       1.981071    8[6-(6,8),30-(8,8,8)]
   522     -10.788326     -10.788326     -10.788326    8[6-(6,6),6-(6,6)]
   523      -9.221287      -9.221287      -9.221287    8[6-(6,8),30-(8,8,8)]
   524       -8.55585       -8.55585       -8.55585    8[6-(6,8),30-(8,8,8)]
   525      -5.468398      -5.468398      -5.468398    8[6-(6,8),30-(8,8,8)]
   526      -7.607853      -7.607853      -7.607853    8[6-(6,8),30-(8,8,8)]
   527       6.459079       6.459079       6.459079    8[6-(6,8),30-(8,8,8)]
   528      11.622037      11.622037      11.622037    8[6-(6,8),30-(8,8,8)]
   529       1.850998       1.850998       1.850998    8[6-(6,8),30-(8,8,8)]
   530      -2.934875      -2.934875      -2.934875    8[6-(6,8),30-(8,8,8)]
   531      12.368354      12.368354      12.368354    8[6-(6,8),30-(8,8,8,8,8)]
   532      -3.741117      -3.741117      -3.741117    8[6-(6,8),30-(8,8,8,8,8)]
   533       7.274605       7.274605       7.274605    8[6-(6,8),30-(8,8,8)]
   534       9.424982       9.424982       9.424982    8[6-(6,6),6-(6,6)]
   535       2.481198       2.481198       2.481198    8[6-(6,8),30-(8,8,8)]
   536       4.517838       4.517838       4.517838    8[6-(6,8)]
   537        3.53487        3.53487        3.53487    8[6-(6,8),30-(8,8,8)]
   538      12.877367      12.877367      12.877367    8[6-(6,6),6-(6,6)]
   539      13.699172      13.699172      13.699172    8[6-(6,8)]
   540      -0.585949      -0.585949      -0.585949    8[6-(6,6),6-(6,6)]
   541      12.740189      12.740189      12.740189    8[6-(6,8),30-(8,8,8)]
   542       -8.15164       -8.15164       -8.15164    8[6-(6,6),6-(6,6)]
   543       -10.4485       -10.4485       -10.4485    8[6-(6,8),30-(8,8,8)]
   544      -9.325094      -9.325094      -9.325094    8[6-(6,8),30-(8,8,8)]
   545      18.047675      18.047675      18.047675    8[6-(6,8),30-(8,8,8)]
   546      19.042285      19.042285      19.042285    8[6-(6,8),30-(8,8,8)]
   547       1.674622       1.674622       1.674622    8[6-(6,8),30-(8,8,8)]
   548      -1.006527      -1.006527      -1.006527    8[6-(6,8),30-(8,8,8)]
   549        6.76783        6.76783        6.76783    8[6-(6,8),30-(8,8,8)]
   550       9.624997       9.624997       9.624997    8[6-(6,8),30-(8,8,8)]
   551      -2.873719      -2.873719      -2.873719    8[6-(6,8),30-(8,8,8,8,8)]
   552      11.446932      11.446932      11.446932    8[6-(6,8),30-(8,8,8,8,8)]
   553       2.119498       2.119498       2.119498    8[6-(6,8),30-(8,8,8)]
   554      -0.056637      -0.056637      -0.056637    8[6-(6,6),6-(6,6)]
   555       7.570833       7.570833       7.570833    8[6-(6,8),30-(8,8,8)]
   556       1.358014       1.358014       1.358014    8[6-(6,8)]
   557       1.690566       1.690566       1.690566    8[6-(6,8),30-(8,8,8)]
   558      -0.829727      -0.829727      -0.829727    8[6-(6,6),6-(6,6)]
   559      -2.553098      -2.553098      -2.553098    8[6-(6,8)]
   560       8.862397       8.862397       8.862397    8[6-(6,6),6-(6,6)]
   561      -3.922443      -3.922443      -3.922443    8[6-(6,8),30-(8,8,8)]
   562      16.824134      16.824134      16.824134    8[6-(6,6),6-(6,6)]
   563      16.276769      16.276769      16.276769    8[6-(6,8),30-(8,8,8)]
   564      14.133735      14.133735      14.133735    8[6-(6,8),30-(8,8,8)]
   565        0.33469        0.33469        0.33469    8[6-(6,8),30-(8,8,8)]
   566       1.093153       1.093153       1.093153    8[6-(6,8),30-(8,8,8)]
   567       5.978223       5.978223       5.978223    8[6-(6,8),30-(8,8,8)]
   568       2.164773       2.164773       2.164773    8[6-(6,8),30-(8,8,8)]
   569       5.718844       5.718844       5.718844    8[6-(6,8),30-(8,8,8)]
   570       7.746668       7.746668       7.746668    8[6-(6,8),30-(8,8,8)]
   571       3.655234       3.655234       3.655234    8[6-(6,8),30-(8,8,8,8,8)]
   572        6.26533        6.26533        6.26533    8[6-(6,8),30-(8,8,8,8,8)]
   573       3.762385       3.762385       3.762385    8[6-(6,8),30-(8,8,8)]
   574       3.952182       3.952182       3.952182    8[6-(6,6),6-(6,6)]
   575       3.502649       3.502649       3.502649    8[6-(6,8),30-(8,8,8)]
   576       5.328137       5.328137       5.328137    8[6-(6,8)]
   577       7.276725       7.276725       7.276725    8[6-(6,8),30-(8,8,8)]
   578      -2.603858      -2.603858      -2.603858    8[6-(6,6),6-(6,6)]
   579      -3.774846      -3.774846      -3.774846    8[6-(6,8)]
   580       5.838873       5.838873       5.838873    8[6-(6,6),6-(6,6)]
   581      -1.854177      -1.854177      -1.854177    8[6-(6,8),30-(8,8,8)]
   582       2.116352       2.116352       2.116352    8[6-(6,6),6-(6,6)]
   583       3.393568       3.393568       3.393568    8[6-(6,8),30-(8,8,8)]
   584       3.747752       3.747752       3.747752    8[6-(6,8),30-(8,8,8)]
   585       4.974821       4.974821       4.974821    8[6-(6,8),30-(8,8,8)]
   586       5.361203       5.361203       5.361203    8[6-(6,8),30-(8,8,8)]
   587       3.776865       3.776865       3.776865    8[6-(6,8),30-(8,8,8)]
   588       5.108504       5.108504       5.108504    8[6-(6,8),30-(8,8,8)]
   589       3.551116       3.551116       3.551116    8[6-(6,8),30-(8,8,8)]
   590       3.451998       3.451998       3.451998    8[6-(6,8),30-(8,8,8)]
   591       4.738919       4.738919       4.738919    8[6-(6,8),30-(8,8,8,8,8)]
   592       3.917644       3.917644       3.917644    8[6-(6,8),30-(8,8,8,8,8)]
   593       4.732299       4.732299       4.732299    8[6-(6,8),30-(8,8,8)]
   594       4.568262       4.568262       4.568262    8[6-(6,6),6-(6,6)]
   595       4.334107       4.334107       4.334107    8[6-(6,8),30-(8,8,8)]
   596         6.6848         6.6848         6.6848    8[6-(6,8)]
   597       5.386627       5.386627       5.386627    8[6-(6,8),30-(8,8,8)]
   598       8.445006       8.445006       8.445006    8[6-(6,6),6-(6,6)]
   599       10.51756       10.51756       10.51756    8[6-(6,8)]
   600       3.773467       3.773467       3.773467    8[6-(6,6),6-(6,6)]
   601       10.92522       10.92522       10.92522    8[6-(6,8),30-(8,8,8)]
   602       7.099942       7.099942       7.099942    8[6-(6,6),6-(6,6)]
   603       8.666951       8.666951       8.666951    8[6-(6,8),30-(8,8,8)]
   604       9.332395       9.332395       9.332395    8[6-(6,8),30-(8,8,8)]
   605       3.475777       3.475777       3.475777    8[6-(6,8),30-(8,8,8)]
   606       1.336324       1.336324       1.336324    8[6-(6,8),30-(8,8,8)]
   607      -2.485132      -2.485132      -2.485132    8[6-(6,8),30-(8,8,8)]
   608       2.677835       2.677835       2.677835    8[6-(6,8),30-(8,8,8)]
   609      10.795182      10.795182      10.795182    8[6-(6,8),30-(8,8,8)]
   610       6.009316       6.009316       6.009316    8[6-(6,8),30-(8,8,8)]
   611       3.424125       3.424125       3.424125    8[6-(6,8),30-(8,8,8,8,8)]
   612         5.2031         5.2031         5.2031    8[6-(6,8),30-(8,8,8,8,8)]
   613      -1.669584      -1.669584      -1.669584    8[6-(6,8),30-(8,8,8)]
   614       0.480773       0.480773       0.480773    8[6-(6,6),6-(6,6)]
   615      11.425407      11.425407      11.425407    8[6-(6,8),30-(8,8,8)]
   616       -4.42637       -4.42637       -4.42637    8[6-(6,8)]
   617      -5.409351      -5.409351      -5.409351    8[6-(6,8),30-(8,8,8)]
   618       -5.01097       -5.01097       -5.01097    8[6-(6,6),6-(6,6)]
   619       -4.18917       -4.18917       -4.18917    8[6-(6,8)]
   620       8.358251       8.358251       8.358251    8[6-(6,6),6-(6,6)]
   621       -5.14818       -5.14818       -5.14818    8[6-(6,8),30-(8,8,8)]
   622        0.79251        0.79251        0.79251    8[6-(6,6),6-(6,6)]
   623      -1.504365      -1.504365      -1.504365    8[6-(6,8),30-(8,8,8)]
   624       -0.38098       -0.38098       -0.38098    8[6-(6,8),30-(8,8,8)]
   625        9.10356        9.10356        9.10356    8[6-(6,8),30-(8,8,8)]
   626      10.098149      10.098149      10.098149    8[6-(6,8),30-(8,8,8)]
   627      -7.269532      -7.269532      -7.269532    8[6-(6,8),30-(8,8,8)]
   628      -9.950649      -9.950649      -9.950649    8[6-(6,8),30-(8,8,8)]
   629      15.711992      15.711992      15.711992    8[6-(6,8),30-(8,8,8)]
   630      18.569121      18.569121      18.569121    8[6-(6,8),30-(8,8,8)]
   631     -11.817832     -11.817832     -11.817832    8[6-(6,8),30-(8,8,8,8,8)]
   632      20.391046      20.391046      20.391046    8[6-(6,8),30-(8,8,8,8,8)]
   633      -6.824657      -6.824657      -6.824657    8[6-(6,8),30-(8,8,8)]
   634      -9.000773      -9.000773      -9.000773    8[6-(6,6),6-(6,6)]
   635      16.514994      16.514994      16.514994    8[6-(6,8),30-(8,8,8)]
   636       -7.58618       -7.58618       -7.58618    8[6-(6,8)]
   637      -7.253625      -7.253625      -7.253625    8[6-(6,8),30-(8,8,8)]
   638       17.05866       17.05866       17.05866    8[6-(6,6),6-(6,6)]
   639       15.33528       15.33528       15.33528    8[6-(6,8)]
   640      17.806538      17.806538      17.806538    8[6-(6,6),6-(6,6)]
   641      13.965923      13.965923      13.965923    8[6-(6,8),30-(8,8,8)]
   642       7.879979       7.879979       7.879979    8[6-(6,6),6-(6,6)]
   643       7.332583       7.332583       7.332583    8[6-(6,8),30-(8,8,8)]
   644       5.189553       5.189553       5.189553    8[6-(6,8),30-(8,8,8)]
   645       9.278805       9.278805       9.278805    8[6-(6,8),30-(8,8,8)]
   646      10.037289      10.037289      10.037289    8[6-(6,8),30-(8,8,8)]
   647      14.922377      14.922377      14.922377    8[6-(6,8),30-(8,8,8)]
   648      11.108896      11.108896      11.108896    8[6-(6,8),30-(8,8,8)]
   649      -3.225318      -3.225318      -3.225318    8[6-(6,8),30-(8,8,8)]
   650      -1.197456      -1.197456      -1.197456    8[6-(6,8),30-(8,8,8)]
   651      12.599348      12.599348      12.599348    8[6-(6,8),30-(8,8,8,8,8)]
   652      -2.678784      -2.678784      -2.678784    8[6-(6,8),30-(8,8,8,8,8)]
   653       12.70654       12.70654       12.70654    8[6-(6,8),30-(8,8,8)]
   654      12.896318      12.896318      12.896318    8[6-(6,6),6-(6,6)]
   655      -5.441511      -5.441511      -5.441511    8[6-(6,8),30-(8,8,8)]
   656       14.27233       14.27233       14.27233    8[6-(6,8)]
   657      16.220916      16.220916      16.220916    8[6-(6,8),30-(8,8,8)]
   658      15.284458      15.284458      15.284458    8[6-(6,6),6-(6,6)]
   659       14.11348       14.11348       14.11348    8[6-(6,8)]
   660      -3.105268      -3.105268      -3.105268    8[6-(6,6),6-(6,6)]
   661       16.03416       16.03416       16.03416    8[6-(6,8),30-(8,8,8)]
   662      11.060507      11.060507      11.060507    8[6-(6,6),6-(6,6)]
   663      12.337754      12.337754      12.337754    8[6-(6,8),30-(8,8,8)]
   664      12.691934      12.691934      12.691934    8[6-(6,8),30-(8,8,8)]
   665      -3.969354      -3.969354      -3.969354    8[6-(6,8),30-(8,8,8)]
   666      -3.582973      -3.582973      -3.582973    8[6-(6,8),30-(8,8,8)]
   667      12.721075      12.721075      12.721075    8[6-(6,8),30-(8,8,8)]
   668      14.052706      14.052706      14.052706    8[6-(6,8),30-(8,8,8)]
   669      -5.393069      -5.393069      -5.393069    8[6-(6,8),30-(8,8,8)]
   670      -5.492193      -5.492193      -5.492193    8[6-(6,8),30-(8,8,8)]
   671      13.683148      13.683148      13.683148    8[6-(6,8),30-(8,8,8,8,8)]
   672      -5.026574      -5.026574      -5.026574    8[6-(6,8),30-(8,8,8,8,8)]
   673      13.676489      13.676489      13.676489    8[6-(6,8),30-(8,8,8)]
   674       13.51247       13.51247       13.51247    8[6-(6,6),6-(6,6)]
   675      -4.610102      -4.610102      -4.610102    8[6-(6,8),30-(8,8,8)]
   676      15.629008      15.629008      15.629008    8[6-(6,8)]
   677      14.330848      14.330848      14.330848    8[6-(6,8),30-(8,8,8)]
   678       -9.44336       -9.44336       -9.44336    8[6-(6,6),6-(6,6)]
   679      -7.370802      -7.370802      -7.370802    8[6-(6,8)]
   680      -5.170733      -5.170733      -5.170733    8[6-(6,6),6-(6,6)]
   681      -6.963115      -6.963115      -6.963115    8[6-(6,8),30-(8,8,8)]
   682      -1.844208      -1.844208      -1.844208    8[6-(6,6),6-(6,6)]
   683      -0.277184      -0.277184      -0.277184    8[6-(6,8),30-(8,8,8)]
   684       0.388281       0.388281       0.388281    8[6-(6,8),30-(8,8,8)]
   685      -5.899351      -5.899351      -5.899351    8[1-(0),30-(8,8,8),30-(8,8,8),30-(8,8,8)]
   686      -3.372821      -3.372821      -3.372821    8[1-(0),30-(8,8,8),30-(8,8,8),30-(8,8,8)]
   687       3.044851       3.044851       3.044851    8[1-(0),30-(8,8,8),30-(8,8,8),30-(8,8,8)]
   688       5.571463       5.571463       5.571463    8[1-(0),30-(8,8,8),30-(8,8,8),30-(8,8,8)]
   689      17.698246      17.698246      17.698246    8[1-(0),30-(8,8,8),30-(8,8,8),30-(8,8,8)]
   690      10.118573      10.118573      10.118573    8[1-(0),30-(8,8,8),30-(8,8,8),30-(8,8,8)]
   691      -5.899351      -5.899351      -5.899351    8[1-(0),30-(8,8,8),30-(8,8,8),30-(8,8,8)]
   692      -3.372821      -3.372821      -3.372821    8[1-(0),30-(8,8,8),30-(8,8,8),30-(8,8,8)]
   693      13.298845      13.298845      13.298845    8[30-(8,8,8),30-(8,8,8),30-(8,8,8),30-(8,8,8)]
   694      -4.354451      -4.354451      -4.354451    8[30-(8,8,8),30-(8,8,8),30-(8,8,8),30-(8,8,8)]
   695       4.354671       4.354671       4.354671    8[30-(8,8,8),30-(8,8,8),30-(8,8,8),30-(8,8,8)]
   696       4.589723       4.589723       4.589723    8[30-(8,8,8),30-(8,8,8),30-(8,8,8),30-(8,8,8)]
   697      -4.589506      -4.589506      -4.589506    8[30-(8,8,8),30-(8,8,8),30-(8,8,8),30-(8,8,8)]
   698        13.5339        13.5339        13.5339    8[30-(8,8,8),30-(8,8,8),30-(8,8,8),30-(8,8,8)]
