# Supplementary material for: A collection of forcefield precursors for metal–organic frameworks
Source: RSC Adv. 2019 Nov 13;9(63):36492–507. doi: 10.1039/c9ra07327b (PMC9075174; doi:10.1039/c9ra07327b)
Supplement: RA-009-C9RA07327B-s2972 [file RA-009-C9RA07327B-s2972.txt]

YEKWOC_clean

14.575800    0.000000    0.000000
0.000000    23.245000    0.000000
-5.541640    0.000000    24.188312

     1       6.749125       6.749125       6.749125    63[8-(6),8-(6),8-(6),8-(6),8-(6),8-(6),8-(6,63),8-(6,63),8-(6,63)]
     2       3.446661       3.446661       3.446661    63[8-(6),8-(6),8-(6),8-(6),8-(6),8-(6,63),8-(6,63)]
     3       10.50459       10.50459       10.50459    63[8-(6),8-(6),8-(6),8-(6),8-(6,63)]
     4      -0.485785      -0.485785      -0.485785    63[8-(6),8-(6),8-(6),8-(6),8-(6),8-(6),8-(6,63),8-(6,63),8-(6,63)]
     5       8.358319       8.358319       8.358319    63[8-(6),8-(6),8-(6),8-(6),8-(6),8-(6,63),8-(6,63)]
     6        1.30039        1.30039        1.30039    63[8-(6),8-(6),8-(6),8-(6),8-(6,63)]
     7       2.285035       2.285035       2.285035    63[8-(6),8-(6),8-(6),8-(6),8-(6),8-(6),8-(6,63),8-(6,63),8-(6,63)]
     8       5.587499       5.587499       5.587499    63[8-(6),8-(6),8-(6),8-(6),8-(6),8-(6,63),8-(6,63)]
     9       -1.47043       -1.47043       -1.47043    63[8-(6),8-(6),8-(6),8-(6),8-(6,63)]
    10       9.519945       9.519945       9.519945    63[8-(6),8-(6),8-(6),8-(6),8-(6),8-(6),8-(6,63),8-(6,63),8-(6,63)]
    11       0.675841       0.675841       0.675841    63[8-(6),8-(6),8-(6),8-(6),8-(6),8-(6,63),8-(6,63)]
    12        7.73377        7.73377        7.73377    63[8-(6),8-(6),8-(6),8-(6),8-(6,63)]
    13      -3.066219      -3.066219      -3.066219    1[6-(6,6)]
    14      -3.104355      -3.104355      -3.104355    1[6-(6,6)]
    15       4.947871       4.947871       4.947871    1[6-(6,6)]
    16       5.008857       5.008857       5.008857    1[6-(6,6)]
    17       0.725253       0.725253       0.725253    1[6-(6,6)]
    18       2.640638       2.640638       2.640638    1[6-(6,6)]
    19         6.1322         6.1322         6.1322    1[6-(6,6)]
    20       4.165762       4.165762       4.165762    1[6-(6,6)]
    21      -1.658247      -1.658247      -1.658247    1[6-(6,6)]
    22      -3.341997      -3.341997      -3.341997    1[6-(6,6)]
    23       8.536476       8.536476       8.536476    1[6-(6,6)]
    24      -4.352962      -4.352962      -4.352962    1[6-(6,6)]
    25      -3.015936      -3.015936      -3.015936    1[6-(6,6)]
    26       9.686456       9.686456       9.686456    1[6-(6,6)]
    27      -2.603518      -2.603518      -2.603518    1[6-(6,6)]
    28      -0.714547      -0.714547      -0.714547    1[6-(6,6)]
    29       0.403237       0.403237       0.403237    1[6-(6,6)]
    30       0.402017       0.402017       0.402017    1[6-(6,6)]
    31      -2.016112      -2.016112      -2.016112    1[6-(6,6)]
    32      -1.891491      -1.891491      -1.891491    1[6-(6,6)]
    33       1.784357       1.784357       1.784357    1[6-(6,6)]
    34       3.834269       3.834269       3.834269    1[6-(6,6)]
    35       2.148657       2.148657       2.148657    1[6-(6,6)]
    36       0.104324       0.104324       0.104324    1[6-(6,6)]
    37       5.397892       5.397892       5.397892    1[6-(6,6)]
    38       5.545142       5.545142       5.545142    1[6-(6,6)]
    39       6.535037       6.535037       6.535037    1[6-(6,6)]
    40       6.372741       6.372741       6.372741    1[6-(6,6)]
    41       5.809743       5.809743       5.809743    1[6-(6,6)]
    42       3.957053       3.957053       3.957053    1[6-(6,6)]
    43       1.556575       1.556575       1.556575    1[6-(6,6)]
    44       3.383378       3.383378       3.383378    1[6-(6,6)]
    45       8.369527       8.369527       8.369527    1[6-(6,6)]
    46      -4.293473      -4.293473      -4.293473    1[6-(6,6)]
    47       8.071147       8.071147       8.071147    1[6-(6,6)]
    48       6.194605       6.194605       6.194605    1[6-(6,6)]
    49       9.329559       9.329559       9.329559    1[6-(6,6)]
    50       9.367695       9.367695       9.367695    1[6-(6,6)]
    51       6.857109       6.857109       6.857109    1[6-(6,6)]
    52       6.796123       6.796123       6.796123    1[6-(6,6)]
    53       5.538087       5.538087       5.538087    1[6-(6,6)]
    54       3.622702       3.622702       3.622702    1[6-(6,6)]
    55        5.67278        5.67278        5.67278    1[6-(6,6)]
    56       7.639218       7.639218       7.639218    1[6-(6,6)]
    57       7.921587       7.921587       7.921587    1[6-(6,6)]
    58       9.605337       9.605337       9.605337    1[6-(6,6)]
    59      -2.273136      -2.273136      -2.273136    1[6-(6,6)]
    60      10.616302      10.616302      10.616302    1[6-(6,6)]
    61       9.279276       9.279276       9.279276    1[6-(6,6)]
    62      -3.423116      -3.423116      -3.423116    1[6-(6,6)]
    63       8.866858       8.866858       8.866858    1[6-(6,6)]
    64       6.977887       6.977887       6.977887    1[6-(6,6)]
    65       5.860103       5.860103       5.860103    1[6-(6,6)]
    66       5.861323       5.861323       5.861323    1[6-(6,6)]
    67       8.279452       8.279452       8.279452    1[6-(6,6)]
    68       8.154831       8.154831       8.154831    1[6-(6,6)]
    69       4.478983       4.478983       4.478983    1[6-(6,6)]
    70       2.429071       2.429071       2.429071    1[6-(6,6)]
    71       4.114683       4.114683       4.114683    1[6-(6,6)]
    72       6.159016       6.159016       6.159016    1[6-(6,6)]
    73       0.865448       0.865448       0.865448    1[6-(6,6)]
    74       0.718198       0.718198       0.718198    1[6-(6,6)]
    75      -0.271697      -0.271697      -0.271697    1[6-(6,6)]
    76      -0.109401      -0.109401      -0.109401    1[6-(6,6)]
    77       0.453597       0.453597       0.453597    1[6-(6,6)]
    78       2.306287       2.306287       2.306287    1[6-(6,6)]
    79       4.706765       4.706765       4.706765    1[6-(6,6)]
    80       2.879962       2.879962       2.879962    1[6-(6,6)]
    81      -2.106187      -2.106187      -2.106187    1[6-(6,6)]
    82      10.556813      10.556813      10.556813    1[6-(6,6)]
    83      -1.807807      -1.807807      -1.807807    1[6-(6,6)]
    84       0.068735       0.068735       0.068735    1[6-(6,6)]
    85      12.100379      12.100379      12.100379    1[6-(6,6)]
    86      12.138515      12.138515      12.138515    1[6-(6,6)]
    87       4.086289       4.086289       4.086289    1[6-(6,6)]
    88       4.025303       4.025303       4.025303    1[6-(6,6)]
    89       8.308907       8.308907       8.308907    1[6-(6,6)]
    90       6.393522       6.393522       6.393522    1[6-(6,6)]
    91        2.90196        2.90196        2.90196    1[6-(6,6)]
    92       4.868398       4.868398       4.868398    1[6-(6,6)]
    93      10.692407      10.692407      10.692407    1[6-(6,6)]
    94      12.376157      12.376157      12.376157    1[6-(6,6)]
    95       0.497684       0.497684       0.497684    1[6-(6,6)]
    96      13.387122      13.387122      13.387122    1[6-(6,6)]
    97      12.050096      12.050096      12.050096    1[6-(6,6)]
    98      -0.652296      -0.652296      -0.652296    1[6-(6,6)]
    99      11.637678      11.637678      11.637678    1[6-(6,6)]
   100       9.748707       9.748707       9.748707    1[6-(6,6)]
   101       8.630923       8.630923       8.630923    1[6-(6,6)]
   102       8.632143       8.632143       8.632143    1[6-(6,6)]
   103      11.050272      11.050272      11.050272    1[6-(6,6)]
   104      10.925651      10.925651      10.925651    1[6-(6,6)]
   105       7.249803       7.249803       7.249803    1[6-(6,6)]
   106       5.199891       5.199891       5.199891    1[6-(6,6)]
   107       6.885503       6.885503       6.885503    1[6-(6,6)]
   108       8.929836       8.929836       8.929836    1[6-(6,6)]
   109       3.636268       3.636268       3.636268    1[6-(6,6)]
   110       3.489018       3.489018       3.489018    1[6-(6,6)]
   111       2.499123       2.499123       2.499123    1[6-(6,6)]
   112       2.661419       2.661419       2.661419    1[6-(6,6)]
   113       3.224417       3.224417       3.224417    1[6-(6,6)]
   114       5.077107       5.077107       5.077107    1[6-(6,6)]
   115       7.477585       7.477585       7.477585    1[6-(6,6)]
   116       5.650782       5.650782       5.650782    1[6-(6,6)]
   117       0.664633       0.664633       0.664633    1[6-(6,6)]
   118      13.327633      13.327633      13.327633    1[6-(6,6)]
   119       0.963013       0.963013       0.963013    1[6-(6,6)]
   120       2.839555       2.839555       2.839555    1[6-(6,6)]
   121      -0.295399      -0.295399      -0.295399    1[6-(6,6)]
   122      -0.333535      -0.333535      -0.333535    1[6-(6,6)]
   123       2.177051       2.177051       2.177051    1[6-(6,6)]
   124       2.238037       2.238037       2.238037    1[6-(6,6)]
   125       3.496073       3.496073       3.496073    1[6-(6,6)]
   126       5.411458       5.411458       5.411458    1[6-(6,6)]
   127        3.36138        3.36138        3.36138    1[6-(6,6)]
   128       1.394942       1.394942       1.394942    1[6-(6,6)]
   129       1.112573       1.112573       1.112573    1[6-(6,6)]
   130      -0.571177      -0.571177      -0.571177    1[6-(6,6)]
   131      11.307296      11.307296      11.307296    1[6-(6,6)]
   132      -1.582142      -1.582142      -1.582142    1[6-(6,6)]
   133      -0.245116      -0.245116      -0.245116    1[6-(6,6)]
   134      12.457276      12.457276      12.457276    1[6-(6,6)]
   135       0.167302       0.167302       0.167302    1[6-(6,6)]
   136       2.056273       2.056273       2.056273    1[6-(6,6)]
   137       3.174057       3.174057       3.174057    1[6-(6,6)]
   138       3.172837       3.172837       3.172837    1[6-(6,6)]
   139       0.754708       0.754708       0.754708    1[6-(6,6)]
   140       0.879329       0.879329       0.879329    1[6-(6,6)]
   141       4.555177       4.555177       4.555177    1[6-(6,6)]
   142       6.605089       6.605089       6.605089    1[6-(6,6)]
   143       4.919477       4.919477       4.919477    1[6-(6,6)]
   144       2.875144       2.875144       2.875144    1[6-(6,6)]
   145       8.168712       8.168712       8.168712    1[6-(6,6)]
   146       8.315962       8.315962       8.315962    1[6-(6,6)]
   147       9.305857       9.305857       9.305857    1[6-(6,6)]
   148       9.143561       9.143561       9.143561    1[6-(6,6)]
   149       8.580563       8.580563       8.580563    1[6-(6,6)]
   150       6.727873       6.727873       6.727873    1[6-(6,6)]
   151       4.327395       4.327395       4.327395    1[6-(6,6)]
   152       6.154198       6.154198       6.154198    1[6-(6,6)]
   153      11.140347      11.140347      11.140347    1[6-(6,6)]
   154      -1.522653      -1.522653      -1.522653    1[6-(6,6)]
   155      10.841967      10.841967      10.841967    1[6-(6,6)]
   156       8.965425       8.965425       8.965425    1[6-(6,6)]
   157      -1.783286      -1.783286      -1.783286    6[6-(1,6),6-(1,6),7-(6,6)]
   158      -2.572185      -2.572185      -2.572185    6[1-(0),6-(1,6),6-(6,7)]
   159      -2.601113      -2.601113      -2.601113    6[1-(0),6-(1,6),6-(6,6)]
   160       3.639628       3.639628       3.639628    6[6-(1,6),6-(1,6),6-(8,8)]
   161        4.43885        4.43885        4.43885    6[1-(0),6-(1,6),6-(6,6)]
   162       4.488474       4.488474       4.488474    6[1-(0),6-(1,6),6-(6,7)]
   163       3.512305       3.512305       3.512305    6[6-(6,6),8-(63),8-(63)]
   164       0.699803       0.699803       0.699803    6[1-(0),6-(1,6),6-(6,7)]
   165       1.829953       1.829953       1.829953    6[1-(0),6-(1,6),6-(6,6)]
   166       7.354837       7.354837       7.354837    6[6-(1,6),6-(1,6),6-(8,8)]
   167       6.151638       6.151638       6.151638    6[1-(0),6-(1,6),6-(6,6)]
   168       4.982771       4.982771       4.982771    6[1-(0),6-(1,6),6-(6,7)]
   169      -0.471101      -0.471101      -0.471101    6[6-(1,6),6-(1,6),7-(6,6)]
   170       8.595604       8.595604       8.595604    6[6-(6,6),8-(63),8-(63)]
   171      -2.811898      -2.811898      -2.811898    6[6-(1,6),6-(1,6),7-(6,6)]
   172      -2.540158      -2.540158      -2.540158    6[1-(0),6-(1,6),6-(6,7)]
   173      -3.554814      -3.554814      -3.554814    6[1-(0),6-(1,6),6-(6,6)]
   174       -4.87059       -4.87059       -4.87059    6[6-(1,6),6-(1,6),6-(8,8)]
   175      -5.151318      -5.151318      -5.151318    6[1-(0),6-(1,6),6-(6,6)]
   176         -4.139         -4.139         -4.139    6[1-(0),6-(1,6),6-(6,7)]
   177       8.585357       8.585357       8.585357    6[6-(6,6),8-(63),8-(63,63)]
   178       -1.66594       -1.66594       -1.66594    6[6-(1,6),6-(1,6),7-(6,6)]
   179      -2.938622      -2.938622      -2.938622    6[1-(0),6-(1,6),6-(6,7)]
   180      -4.058914      -4.058914      -4.058914    6[1-(0),6-(1,6),6-(6,6)]
   181      -3.933951      -3.933951      -3.933951    6[6-(1,6),6-(1,6),6-(8,8)]
   182      -2.686252      -2.686252      -2.686252    6[1-(0),6-(1,6),6-(6,6)]
   183      -1.550049      -1.550049      -1.550049    6[1-(0),6-(1,6),6-(6,7)]
   184       9.396858       9.396858       9.396858    6[6-(6,6),8-(63),8-(63)]
   185      -0.677944      -0.677944      -0.677944    6[6-(1,6),6-(1,6),7-(6,6)]
   186      -0.047023      -0.047023      -0.047023    6[1-(0),6-(1,6),6-(6,7)]
   187      -0.068613      -0.068613      -0.068613    6[1-(0),6-(1,6),6-(6,6)]
   188       -0.78934       -0.78934       -0.78934    6[6-(1,6),6-(1,6),6-(8,8)]
   189      -1.500693      -1.500693      -1.500693    6[1-(0),6-(1,6),6-(6,6)]
   190      -1.421211      -1.421211      -1.421211    6[1-(0),6-(1,6),6-(6,7)]
   191      -0.800293      -0.800293      -0.800293    6[6-(6,6),8-(63),8-(63)]
   192         0.7213         0.7213         0.7213    6[6-(1,6),6-(1,6),7-(6,6)]
   193       1.865399       1.865399       1.865399    6[1-(0),6-(1,6),6-(6,7)]
   194       3.080262       3.080262       3.080262    6[1-(0),6-(1,6),6-(6,6)]
   195       3.208775       3.208775       3.208775    6[6-(1,6),6-(1,6),6-(8,8)]
   196       2.065026       2.065026       2.065026    6[1-(0),6-(1,6),6-(6,6)]
   197       0.853693       0.853693       0.853693    6[1-(0),6-(1,6),6-(6,7)]
   198       4.561265       4.561265       4.561265    6[6-(6,6),8-(63),8-(63,63)]
   199       5.901723       5.901723       5.901723    6[6-(1,6),6-(1,6),7-(6,6)]
   200       5.635779       5.635779       5.635779    6[1-(0),6-(1,6),6-(6,7)]
   201       5.715868       5.715868       5.715868    6[1-(0),6-(1,6),6-(6,6)]
   202        6.04954        6.04954        6.04954    6[6-(1,6),6-(1,6),6-(8,8)]
   203       6.302775       6.302775       6.302775    6[1-(0),6-(1,6),6-(6,6)]
   204       6.218253       6.218253       6.218253    6[1-(0),6-(1,6),6-(6,7)]
   205       6.164466       6.164466       6.164466    6[6-(6,6),8-(63),8-(63)]
   206       4.812962       4.812962       4.812962    6[6-(1,6),6-(1,6),7-(6,6)]
   207       4.961827       4.961827       4.961827    6[1-(0),6-(1,6),6-(6,7)]
   208       3.843426       3.843426       3.843426    6[1-(0),6-(1,6),6-(6,6)]
   209       2.568463       2.568463       2.568463    6[6-(1,6),6-(1,6),6-(8,8)]
   210       2.410382       2.410382       2.410382    6[1-(0),6-(1,6),6-(6,6)]
   211       3.502895       3.502895       3.502895    6[1-(0),6-(1,6),6-(6,7)]
   212       1.411974       1.411974       1.411974    6[6-(6,6),8-(63),8-(63,63)]
   213       7.062388       7.062388       7.062388    6[6-(1,6),6-(1,6),7-(6,6)]
   214        8.30265        8.30265        8.30265    6[1-(0),6-(1,6),6-(6,7)]
   215      -5.119768      -5.119768      -5.119768    6[1-(0),6-(1,6),6-(6,6)]
   216      -5.152125      -5.152125      -5.152125    6[6-(1,6),6-(1,6),6-(8,8)]
   217       8.146975       8.146975       8.146975    6[1-(0),6-(1,6),6-(6,6)]
   218       7.020261       7.020261       7.020261    6[1-(0),6-(1,6),6-(6,7)]
   219      -3.876366      -3.876366      -3.876366    6[6-(6,6),8-(63),8-(63)]
   220       8.046626       8.046626       8.046626    6[6-(1,6),6-(1,6),7-(6,6)]
   221       8.835525       8.835525       8.835525    6[1-(0),6-(1,6),6-(6,7)]
   222       8.864453       8.864453       8.864453    6[1-(0),6-(1,6),6-(6,6)]
   223       8.165352       8.165352       8.165352    6[6-(1,6),6-(1,6),6-(8,8)]
   224        7.36613        7.36613        7.36613    6[1-(0),6-(1,6),6-(6,6)]
   225       7.316506       7.316506       7.316506    6[1-(0),6-(1,6),6-(6,7)]
   226       8.292675       8.292675       8.292675    6[6-(6,6),8-(63),8-(63)]
   227       5.563537       5.563537       5.563537    6[1-(0),6-(1,6),6-(6,7)]
   228       4.433387       4.433387       4.433387    6[1-(0),6-(1,6),6-(6,6)]
   229       4.450143       4.450143       4.450143    6[6-(1,6),6-(1,6),6-(8,8)]
   230       5.653342       5.653342       5.653342    6[1-(0),6-(1,6),6-(6,6)]
   231       6.822209       6.822209       6.822209    6[1-(0),6-(1,6),6-(6,7)]
   232       6.734441       6.734441       6.734441    6[6-(1,6),6-(1,6),7-(6,6)]
   233       3.209376       3.209376       3.209376    6[6-(6,6),8-(63),8-(63)]
   234       9.075238       9.075238       9.075238    6[6-(1,6),6-(1,6),7-(6,6)]
   235       8.803498       8.803498       8.803498    6[1-(0),6-(1,6),6-(6,7)]
   236       9.818154       9.818154       9.818154    6[1-(0),6-(1,6),6-(6,6)]
   237       11.13393       11.13393       11.13393    6[6-(1,6),6-(1,6),6-(8,8)]
   238      -3.161142      -3.161142      -3.161142    6[1-(0),6-(1,6),6-(6,6)]
   239       10.40234       10.40234       10.40234    6[1-(0),6-(1,6),6-(6,7)]
   240      -2.322017      -2.322017      -2.322017    6[6-(6,6),8-(63),8-(63,63)]
   241        7.92928        7.92928        7.92928    6[6-(1,6),6-(1,6),7-(6,6)]
   242       9.201962       9.201962       9.201962    6[1-(0),6-(1,6),6-(6,7)]
   243      10.322254      10.322254      10.322254    6[1-(0),6-(1,6),6-(6,6)]
   244      10.197291      10.197291      10.197291    6[6-(1,6),6-(1,6),6-(8,8)]
   245       8.949592       8.949592       8.949592    6[1-(0),6-(1,6),6-(6,6)]
   246       7.813389       7.813389       7.813389    6[1-(0),6-(1,6),6-(6,7)]
   247      -3.133518      -3.133518      -3.133518    6[6-(6,6),8-(63),8-(63)]
   248       6.941284       6.941284       6.941284    6[6-(1,6),6-(1,6),7-(6,6)]
   249       6.310363       6.310363       6.310363    6[1-(0),6-(1,6),6-(6,7)]
   250       6.331953       6.331953       6.331953    6[1-(0),6-(1,6),6-(6,6)]
   251        7.05268        7.05268        7.05268    6[6-(1,6),6-(1,6),6-(8,8)]
   252       7.764033       7.764033       7.764033    6[1-(0),6-(1,6),6-(6,6)]
   253       7.684551       7.684551       7.684551    6[1-(0),6-(1,6),6-(6,7)]
   254       7.063633       7.063633       7.063633    6[6-(6,6),8-(63),8-(63)]
   255        5.54204        5.54204        5.54204    6[6-(1,6),6-(1,6),7-(6,6)]
   256       4.397941       4.397941       4.397941    6[1-(0),6-(1,6),6-(6,7)]
   257       3.183078       3.183078       3.183078    6[1-(0),6-(1,6),6-(6,6)]
   258       3.054565       3.054565       3.054565    6[6-(1,6),6-(1,6),6-(8,8)]
   259       4.198314       4.198314       4.198314    6[1-(0),6-(1,6),6-(6,6)]
   260       5.409647       5.409647       5.409647    6[1-(0),6-(1,6),6-(6,7)]
   261       1.702075       1.702075       1.702075    6[6-(6,6),8-(63),8-(63,63)]
   262       0.361617       0.361617       0.361617    6[6-(1,6),6-(1,6),7-(6,6)]
   263       0.627561       0.627561       0.627561    6[1-(0),6-(1,6),6-(6,7)]
   264       0.547472       0.547472       0.547472    6[1-(0),6-(1,6),6-(6,6)]
   265         0.2138         0.2138         0.2138    6[6-(1,6),6-(1,6),6-(8,8)]
   266      -0.039435      -0.039435      -0.039435    6[1-(0),6-(1,6),6-(6,6)]
   267       0.045087       0.045087       0.045087    6[1-(0),6-(1,6),6-(6,7)]
   268       0.098874       0.098874       0.098874    6[6-(6,6),8-(63),8-(63)]
   269       1.450378       1.450378       1.450378    6[6-(1,6),6-(1,6),7-(6,6)]
   270       1.301513       1.301513       1.301513    6[1-(0),6-(1,6),6-(6,7)]
   271       2.419914       2.419914       2.419914    6[1-(0),6-(1,6),6-(6,6)]
   272       3.694877       3.694877       3.694877    6[6-(1,6),6-(1,6),6-(8,8)]
   273       3.852958       3.852958       3.852958    6[1-(0),6-(1,6),6-(6,6)]
   274       2.760445       2.760445       2.760445    6[1-(0),6-(1,6),6-(6,7)]
   275       4.851366       4.851366       4.851366    6[6-(6,6),8-(63),8-(63,63)]
   276      -0.799048      -0.799048      -0.799048    6[6-(1,6),6-(1,6),7-(6,6)]
   277       -2.03931       -2.03931       -2.03931    6[1-(0),6-(1,6),6-(6,7)]
   278      11.383108      11.383108      11.383108    6[1-(0),6-(1,6),6-(6,6)]
   279      11.415465      11.415465      11.415465    6[6-(1,6),6-(1,6),6-(8,8)]
   280      -1.883635      -1.883635      -1.883635    6[1-(0),6-(1,6),6-(6,6)]
   281      -0.756921      -0.756921      -0.756921    6[1-(0),6-(1,6),6-(6,7)]
   282      10.139706      10.139706      10.139706    6[6-(6,6),8-(63),8-(63)]
   283      10.817446      10.817446      10.817446    6[6-(1,6),6-(1,6),7-(6,6)]
   284      11.606345      11.606345      11.606345    6[1-(0),6-(1,6),6-(6,7)]
   285      11.635273      11.635273      11.635273    6[1-(0),6-(1,6),6-(6,6)]
   286       5.394532       5.394532       5.394532    6[6-(1,6),6-(1,6),6-(8,8)]
   287        4.59531        4.59531        4.59531    6[1-(0),6-(1,6),6-(6,6)]
   288       4.545686       4.545686       4.545686    6[1-(0),6-(1,6),6-(6,7)]
   289       5.521855       5.521855       5.521855    6[6-(6,6),8-(63),8-(63)]
   290       8.334357       8.334357       8.334357    6[1-(0),6-(1,6),6-(6,7)]
   291       7.204207       7.204207       7.204207    6[1-(0),6-(1,6),6-(6,6)]
   292       1.679323       1.679323       1.679323    6[6-(1,6),6-(1,6),6-(8,8)]
   293       2.882522       2.882522       2.882522    6[1-(0),6-(1,6),6-(6,6)]
   294       4.051389       4.051389       4.051389    6[1-(0),6-(1,6),6-(6,7)]
   295       9.505261       9.505261       9.505261    6[6-(1,6),6-(1,6),7-(6,6)]
   296       0.438556       0.438556       0.438556    6[6-(6,6),8-(63),8-(63)]
   297      11.846058      11.846058      11.846058    6[6-(1,6),6-(1,6),7-(6,6)]
   298      11.574318      11.574318      11.574318    6[1-(0),6-(1,6),6-(6,7)]
   299      12.588974      12.588974      12.588974    6[1-(0),6-(1,6),6-(6,6)]
   300       13.90475       13.90475       13.90475    6[6-(1,6),6-(1,6),6-(8,8)]
   301      -0.390322      -0.390322      -0.390322    6[1-(0),6-(1,6),6-(6,6)]
   302       13.17316       13.17316       13.17316    6[1-(0),6-(1,6),6-(6,7)]
   303       0.448803       0.448803       0.448803    6[6-(6,6),8-(63),8-(63,63)]
   304        10.7001        10.7001        10.7001    6[6-(1,6),6-(1,6),7-(6,6)]
   305      11.972782      11.972782      11.972782    6[1-(0),6-(1,6),6-(6,7)]
   306      13.093074      13.093074      13.093074    6[1-(0),6-(1,6),6-(6,6)]
   307      12.968111      12.968111      12.968111    6[6-(1,6),6-(1,6),6-(8,8)]
   308      11.720412      11.720412      11.720412    6[1-(0),6-(1,6),6-(6,6)]
   309      10.584209      10.584209      10.584209    6[1-(0),6-(1,6),6-(6,7)]
   310      -0.362698      -0.362698      -0.362698    6[6-(6,6),8-(63),8-(63)]
   311       9.712104       9.712104       9.712104    6[6-(1,6),6-(1,6),7-(6,6)]
   312       9.081183       9.081183       9.081183    6[1-(0),6-(1,6),6-(6,7)]
   313       9.102773       9.102773       9.102773    6[1-(0),6-(1,6),6-(6,6)]
   314         9.8235         9.8235         9.8235    6[6-(1,6),6-(1,6),6-(8,8)]
   315      10.534853      10.534853      10.534853    6[1-(0),6-(1,6),6-(6,6)]
   316      10.455371      10.455371      10.455371    6[1-(0),6-(1,6),6-(6,7)]
   317       9.834453       9.834453       9.834453    6[6-(6,6),8-(63),8-(63)]
   318        8.31286        8.31286        8.31286    6[6-(1,6),6-(1,6),7-(6,6)]
   319       7.168761       7.168761       7.168761    6[1-(0),6-(1,6),6-(6,7)]
   320       5.953898       5.953898       5.953898    6[1-(0),6-(1,6),6-(6,6)]
   321       5.825385       5.825385       5.825385    6[6-(1,6),6-(1,6),6-(8,8)]
   322       6.969134       6.969134       6.969134    6[1-(0),6-(1,6),6-(6,6)]
   323       8.180467       8.180467       8.180467    6[1-(0),6-(1,6),6-(6,7)]
   324       4.472895       4.472895       4.472895    6[6-(6,6),8-(63),8-(63,63)]
   325       3.132437       3.132437       3.132437    6[6-(1,6),6-(1,6),7-(6,6)]
   326       3.398381       3.398381       3.398381    6[1-(0),6-(1,6),6-(6,7)]
   327       3.318292       3.318292       3.318292    6[1-(0),6-(1,6),6-(6,6)]
   328        2.98462        2.98462        2.98462    6[6-(1,6),6-(1,6),6-(8,8)]
   329       2.731385       2.731385       2.731385    6[1-(0),6-(1,6),6-(6,6)]
   330       2.815907       2.815907       2.815907    6[1-(0),6-(1,6),6-(6,7)]
   331       2.869694       2.869694       2.869694    6[6-(6,6),8-(63),8-(63)]
   332       4.221198       4.221198       4.221198    6[6-(1,6),6-(1,6),7-(6,6)]
   333       4.072333       4.072333       4.072333    6[1-(0),6-(1,6),6-(6,7)]
   334       5.190734       5.190734       5.190734    6[1-(0),6-(1,6),6-(6,6)]
   335       6.465697       6.465697       6.465697    6[6-(1,6),6-(1,6),6-(8,8)]
   336       6.623778       6.623778       6.623778    6[1-(0),6-(1,6),6-(6,6)]
   337       5.531265       5.531265       5.531265    6[1-(0),6-(1,6),6-(6,7)]
   338       7.622186       7.622186       7.622186    6[6-(6,6),8-(63),8-(63,63)]
   339       1.971772       1.971772       1.971772    6[6-(1,6),6-(1,6),7-(6,6)]
   340        0.73151        0.73151        0.73151    6[1-(0),6-(1,6),6-(6,7)]
   341      14.153928      14.153928      14.153928    6[1-(0),6-(1,6),6-(6,6)]
   342      14.186285      14.186285      14.186285    6[6-(1,6),6-(1,6),6-(8,8)]
   343       0.887185       0.887185       0.887185    6[1-(0),6-(1,6),6-(6,6)]
   344       2.013899       2.013899       2.013899    6[1-(0),6-(1,6),6-(6,7)]
   345      12.910526      12.910526      12.910526    6[6-(6,6),8-(63),8-(63)]
   346       0.987534       0.987534       0.987534    6[6-(1,6),6-(1,6),7-(6,6)]
   347       0.198635       0.198635       0.198635    6[1-(0),6-(1,6),6-(6,7)]
   348       0.169707       0.169707       0.169707    6[1-(0),6-(1,6),6-(6,6)]
   349       0.868808       0.868808       0.868808    6[6-(1,6),6-(1,6),6-(8,8)]
   350        1.66803        1.66803        1.66803    6[1-(0),6-(1,6),6-(6,6)]
   351       1.717654       1.717654       1.717654    6[1-(0),6-(1,6),6-(6,7)]
   352       0.741485       0.741485       0.741485    6[6-(6,6),8-(63),8-(63)]
   353       3.470623       3.470623       3.470623    6[1-(0),6-(1,6),6-(6,7)]
   354       4.600773       4.600773       4.600773    6[1-(0),6-(1,6),6-(6,6)]
   355       4.584017       4.584017       4.584017    6[6-(1,6),6-(1,6),6-(8,8)]
   356       3.380818       3.380818       3.380818    6[1-(0),6-(1,6),6-(6,6)]
   357       2.211951       2.211951       2.211951    6[1-(0),6-(1,6),6-(6,7)]
   358       2.299719       2.299719       2.299719    6[6-(1,6),6-(1,6),7-(6,6)]
   359       5.824784       5.824784       5.824784    6[6-(6,6),8-(63),8-(63)]
   360      -0.041078      -0.041078      -0.041078    6[6-(1,6),6-(1,6),7-(6,6)]
   361       0.230662       0.230662       0.230662    6[1-(0),6-(1,6),6-(6,7)]
   362      -0.783994      -0.783994      -0.783994    6[1-(0),6-(1,6),6-(6,6)]
   363       -2.09977       -2.09977       -2.09977    6[6-(1,6),6-(1,6),6-(8,8)]
   364      -2.380498      -2.380498      -2.380498    6[1-(0),6-(1,6),6-(6,6)]
   365       -1.36818       -1.36818       -1.36818    6[1-(0),6-(1,6),6-(6,7)]
   366      11.356177      11.356177      11.356177    6[6-(6,6),8-(63),8-(63,63)]
   367        1.10488        1.10488        1.10488    6[6-(1,6),6-(1,6),7-(6,6)]
   368      -0.167802      -0.167802      -0.167802    6[1-(0),6-(1,6),6-(6,7)]
   369      -1.288094      -1.288094      -1.288094    6[1-(0),6-(1,6),6-(6,6)]
   370      -1.163131      -1.163131      -1.163131    6[6-(1,6),6-(1,6),6-(8,8)]
   371       0.084568       0.084568       0.084568    6[1-(0),6-(1,6),6-(6,6)]
   372       1.220771       1.220771       1.220771    6[1-(0),6-(1,6),6-(6,7)]
   373      12.167678      12.167678      12.167678    6[6-(6,6),8-(63),8-(63)]
   374       2.092876       2.092876       2.092876    6[6-(1,6),6-(1,6),7-(6,6)]
   375       2.723797       2.723797       2.723797    6[1-(0),6-(1,6),6-(6,7)]
   376       2.702207       2.702207       2.702207    6[1-(0),6-(1,6),6-(6,6)]
   377        1.98148        1.98148        1.98148    6[6-(1,6),6-(1,6),6-(8,8)]
   378       1.270127       1.270127       1.270127    6[1-(0),6-(1,6),6-(6,6)]
   379       1.349609       1.349609       1.349609    6[1-(0),6-(1,6),6-(6,7)]
   380       1.970527       1.970527       1.970527    6[6-(6,6),8-(63),8-(63)]
   381        3.49212        3.49212        3.49212    6[6-(1,6),6-(1,6),7-(6,6)]
   382       4.636219       4.636219       4.636219    6[1-(0),6-(1,6),6-(6,7)]
   383       5.851082       5.851082       5.851082    6[1-(0),6-(1,6),6-(6,6)]
   384       5.979595       5.979595       5.979595    6[6-(1,6),6-(1,6),6-(8,8)]
   385       4.835846       4.835846       4.835846    6[1-(0),6-(1,6),6-(6,6)]
   386       3.624513       3.624513       3.624513    6[1-(0),6-(1,6),6-(6,7)]
   387       7.332085       7.332085       7.332085    6[6-(6,6),8-(63),8-(63,63)]
   388       8.672543       8.672543       8.672543    6[6-(1,6),6-(1,6),7-(6,6)]
   389       8.406599       8.406599       8.406599    6[1-(0),6-(1,6),6-(6,7)]
   390       8.486688       8.486688       8.486688    6[1-(0),6-(1,6),6-(6,6)]
   391        8.82036        8.82036        8.82036    6[6-(1,6),6-(1,6),6-(8,8)]
   392       9.073595       9.073595       9.073595    6[1-(0),6-(1,6),6-(6,6)]
   393       8.989073       8.989073       8.989073    6[1-(0),6-(1,6),6-(6,7)]
   394       8.935286       8.935286       8.935286    6[6-(6,6),8-(63),8-(63)]
   395       7.583782       7.583782       7.583782    6[6-(1,6),6-(1,6),7-(6,6)]
   396       7.732647       7.732647       7.732647    6[1-(0),6-(1,6),6-(6,7)]
   397       6.614246       6.614246       6.614246    6[1-(0),6-(1,6),6-(6,6)]
   398       5.339283       5.339283       5.339283    6[6-(1,6),6-(1,6),6-(8,8)]
   399       5.181202       5.181202       5.181202    6[1-(0),6-(1,6),6-(6,6)]
   400       6.273715       6.273715       6.273715    6[1-(0),6-(1,6),6-(6,7)]
   401       4.182794       4.182794       4.182794    6[6-(6,6),8-(63),8-(63,63)]
   402       9.833208       9.833208       9.833208    6[6-(1,6),6-(1,6),7-(6,6)]
   403       11.07347       11.07347       11.07347    6[1-(0),6-(1,6),6-(6,7)]
   404      -2.348948      -2.348948      -2.348948    6[1-(0),6-(1,6),6-(6,6)]
   405      -2.381305      -2.381305      -2.381305    6[6-(1,6),6-(1,6),6-(8,8)]
   406      10.917795      10.917795      10.917795    6[1-(0),6-(1,6),6-(6,6)]
   407       9.791081       9.791081       9.791081    6[1-(0),6-(1,6),6-(6,7)]
   408      -1.105546      -1.105546      -1.105546    6[6-(6,6),8-(63),8-(63)]
   409      -1.726254      -1.726254      -1.726254    7[6-(6,6),6-(6,6),6-(6,6)]
   410       5.887142       5.887142       5.887142    7[6-(6,6),6-(6,6),6-(6,6)]
   411      -0.560816      -0.560816      -0.560816    7[6-(6,6),6-(6,6),6-(6,6)]
   412       7.989594       7.989594       7.989594    7[6-(6,6),6-(6,6),6-(6,6)]
   413       0.376198       0.376198       0.376198    7[6-(6,6),6-(6,6),6-(6,6)]
   414       6.824156       6.824156       6.824156    7[6-(6,6),6-(6,6),6-(6,6)]
   415      10.760414      10.760414      10.760414    7[6-(6,6),6-(6,6),6-(6,6)]
   416       3.147018       3.147018       3.147018    7[6-(6,6),6-(6,6),6-(6,6)]
   417       9.594976       9.594976       9.594976    7[6-(6,6),6-(6,6),6-(6,6)]
   418       1.044566       1.044566       1.044566    7[6-(6,6),6-(6,6),6-(6,6)]
   419       8.657962       8.657962       8.657962    7[6-(6,6),6-(6,6),6-(6,6)]
   420       2.210004       2.210004       2.210004    7[6-(6,6),6-(6,6),6-(6,6)]
   421       2.705431       2.705431       2.705431    8[6-(6,8),63-(8,8,8,8,8,8)]
   422       4.187955       4.187955       4.187955    8[6-(6,8),63-(8,8,8,8,8,8)]
   423       9.719995       9.719995       9.719995    8[6-(6,8),63-(8,8,8,8,8,8)]
   424       8.522966       8.522966       8.522966    8[6-(6,8),63-(8,8,8,8)]
   425       7.420736       7.420736       7.420736    8[6-(6,8),63-(8,8,8,8,8,8),63-(8,8,8,8,8,8,8,8)]
   426       8.845087       8.845087       8.845087    8[6-(6,8),63-(8,8,8,8,8,8,8,8)]
   427       8.368336       8.368336       8.368336    8[6-(6,8),63-(8,8,8,8,8,8,8,8)]
   428       9.505703       9.505703       9.505703    8[6-(6,8),63-(8,8,8,8)]
   429      -1.390742      -1.390742      -1.390742    8[6-(6,8),63-(8,8,8,8,8,8,8,8)]
   430      -0.239793      -0.239793      -0.239793    8[6-(6,8),63-(8,8,8,8)]
   431       4.748439       4.748439       4.748439    8[6-(6,8),63-(8,8,8,8,8,8),63-(8,8,8,8,8,8,8,8)]
   432       5.497898       5.497898       5.497898    8[6-(6,8),63-(8,8,8,8,8,8,8,8)]
   433       6.241893       6.241893       6.241893    8[6-(6,8),63-(8,8,8,8,8,8)]
   434       6.184544       6.184544       6.184544    8[6-(6,8),63-(8,8,8,8,8,8,8,8)]
   435       1.583453       1.583453       1.583453    8[6-(6,8),63-(8,8,8,8,8,8,8,8)]
   436       0.232475       0.232475       0.232475    8[6-(6,8),63-(8,8,8,8),63-(8,8,8,8,8,8,8,8)]
   437      -2.790533      -2.790533      -2.790533    8[6-(6,8),63-(8,8,8,8)]
   438       1.519235       1.519235       1.519235    8[6-(6,8),63-(8,8,8,8,8,8)]
   439       9.099549       9.099549       9.099549    8[6-(6,8),63-(8,8,8,8,8,8)]
   440       7.617025       7.617025       7.617025    8[6-(6,8),63-(8,8,8,8,8,8)]
   441       2.084985       2.084985       2.084985    8[6-(6,8),63-(8,8,8,8,8,8)]
   442       3.282014       3.282014       3.282014    8[6-(6,8),63-(8,8,8,8)]
   443      -1.157396      -1.157396      -1.157396    8[6-(6,8),63-(8,8,8,8,8,8),63-(8,8,8,8,8,8,8,8)]
   444      -2.581747      -2.581747      -2.581747    8[6-(6,8),63-(8,8,8,8,8,8,8,8)]
   445      -2.104996      -2.104996      -2.104996    8[6-(6,8),63-(8,8,8,8,8,8,8,8)]
   446      -3.242363      -3.242363      -3.242363    8[6-(6,8),63-(8,8,8,8)]
   447       7.654082       7.654082       7.654082    8[6-(6,8),63-(8,8,8,8,8,8,8,8)]
   448       6.503133       6.503133       6.503133    8[6-(6,8),63-(8,8,8,8)]
   449       1.514901       1.514901       1.514901    8[6-(6,8),63-(8,8,8,8,8,8),63-(8,8,8,8,8,8,8,8)]
   450       0.765442       0.765442       0.765442    8[6-(6,8),63-(8,8,8,8,8,8,8,8)]
   451       0.021447       0.021447       0.021447    8[6-(6,8),63-(8,8,8,8,8,8)]
   452       0.078796       0.078796       0.078796    8[6-(6,8),63-(8,8,8,8,8,8,8,8)]
   453       4.679887       4.679887       4.679887    8[6-(6,8),63-(8,8,8,8,8,8,8,8)]
   454       6.030865       6.030865       6.030865    8[6-(6,8),63-(8,8,8,8),63-(8,8,8,8,8,8,8,8)]
   455       9.053873       9.053873       9.053873    8[6-(6,8),63-(8,8,8,8)]
   456      10.285745      10.285745      10.285745    8[6-(6,8),63-(8,8,8,8,8,8)]
   457       6.328729       6.328729       6.328729    8[6-(6,8),63-(8,8,8,8,8,8)]
   458       4.846205       4.846205       4.846205    8[6-(6,8),63-(8,8,8,8,8,8)]
   459      -0.685835      -0.685835      -0.685835    8[6-(6,8),63-(8,8,8,8,8,8)]
   460       0.511194       0.511194       0.511194    8[6-(6,8),63-(8,8,8,8)]
   461       1.613424       1.613424       1.613424    8[6-(6,8),63-(8,8,8,8,8,8),63-(8,8,8,8,8,8,8,8)]
   462       0.189073       0.189073       0.189073    8[6-(6,8),63-(8,8,8,8,8,8,8,8)]
   463       0.665824       0.665824       0.665824    8[6-(6,8),63-(8,8,8,8,8,8,8,8)]
   464      -0.471543      -0.471543      -0.471543    8[6-(6,8),63-(8,8,8,8)]
   465      10.424902      10.424902      10.424902    8[6-(6,8),63-(8,8,8,8,8,8,8,8)]
   466       9.273953       9.273953       9.273953    8[6-(6,8),63-(8,8,8,8)]
   467       4.285721       4.285721       4.285721    8[6-(6,8),63-(8,8,8,8,8,8),63-(8,8,8,8,8,8,8,8)]
   468       3.536262       3.536262       3.536262    8[6-(6,8),63-(8,8,8,8,8,8,8,8)]
   469       2.792267       2.792267       2.792267    8[6-(6,8),63-(8,8,8,8,8,8)]
   470       2.849616       2.849616       2.849616    8[6-(6,8),63-(8,8,8,8,8,8,8,8)]
   471       7.450707       7.450707       7.450707    8[6-(6,8),63-(8,8,8,8,8,8,8,8)]
   472       8.801685       8.801685       8.801685    8[6-(6,8),63-(8,8,8,8),63-(8,8,8,8,8,8,8,8)]
   473      11.824693      11.824693      11.824693    8[6-(6,8),63-(8,8,8,8)]
   474       7.514925       7.514925       7.514925    8[6-(6,8),63-(8,8,8,8,8,8)]
   475      -0.065389      -0.065389      -0.065389    8[6-(6,8),63-(8,8,8,8,8,8)]
   476       1.417135       1.417135       1.417135    8[6-(6,8),63-(8,8,8,8,8,8)]
   477       6.949175       6.949175       6.949175    8[6-(6,8),63-(8,8,8,8,8,8)]
   478       5.752146       5.752146       5.752146    8[6-(6,8),63-(8,8,8,8)]
   479      10.191556      10.191556      10.191556    8[6-(6,8),63-(8,8,8,8,8,8),63-(8,8,8,8,8,8,8,8)]
   480      11.615907      11.615907      11.615907    8[6-(6,8),63-(8,8,8,8,8,8,8,8)]
   481      11.139156      11.139156      11.139156    8[6-(6,8),63-(8,8,8,8,8,8,8,8)]
   482      12.276523      12.276523      12.276523    8[6-(6,8),63-(8,8,8,8)]
   483       1.380078       1.380078       1.380078    8[6-(6,8),63-(8,8,8,8,8,8,8,8)]
   484       2.531027       2.531027       2.531027    8[6-(6,8),63-(8,8,8,8)]
   485       7.519259       7.519259       7.519259    8[6-(6,8),63-(8,8,8,8,8,8),63-(8,8,8,8,8,8,8,8)]
   486       8.268718       8.268718       8.268718    8[6-(6,8),63-(8,8,8,8,8,8,8,8)]
   487       9.012713       9.012713       9.012713    8[6-(6,8),63-(8,8,8,8,8,8)]
   488       8.955364       8.955364       8.955364    8[6-(6,8),63-(8,8,8,8,8,8,8,8)]
   489       4.354273       4.354273       4.354273    8[6-(6,8),63-(8,8,8,8,8,8,8,8)]
   490       3.003295       3.003295       3.003295    8[6-(6,8),63-(8,8,8,8),63-(8,8,8,8,8,8,8,8)]
   491      -0.019713      -0.019713      -0.019713    8[6-(6,8),63-(8,8,8,8)]
   492      -1.251585      -1.251585      -1.251585    8[6-(6,8),63-(8,8,8,8,8,8)]
