# Supplementary material for: A collection of forcefield precursors for metal–organic frameworks
Source: RSC Adv. 2019 Nov 13;9(63):36492–507. doi: 10.1039/c9ra07327b (PMC9075174; doi:10.1039/c9ra07327b)
Supplement: RA-009-C9RA07327B-s2973 [file RA-009-C9RA07327B-s2973.txt]

YEKXET_clean

15.175100    0.000000    0.000000
0.000000    15.175100    0.000000
0.000000    0.000000    22.560400

     1      11.495594      11.495594      11.495594    30[7-(6,6),7-(6,6),8-(6),8-(6),8-(6,30)]
     2       3.679506       3.679506       3.679506    30[7-(6,6),7-(6,6),8-(6),8-(6),8-(6,30)]
     3      12.644045      12.644045      12.644045    30[7-(6,6),7-(6,6),8-(6),8-(6),8-(6,30)]
     4       2.531055       2.531055       2.531055    30[7-(6,6),7-(6,6),8-(6),8-(6),8-(6,30)]
     5      11.267056      11.267056      11.267056    30[7-(6,6),7-(6,6),8-(6),8-(6),8-(6,30)]
     6       3.908044       3.908044       3.908044    30[7-(6,6),7-(6,6),8-(6),8-(6),8-(6,30)]
     7      10.118605      10.118605      10.118605    30[7-(6,6),7-(6,6),8-(6),8-(6),8-(6,30)]
     8       5.056495       5.056495       5.056495    30[7-(6,6),7-(6,6),8-(6),8-(6),8-(6,30)]
     9      10.945496      10.945496      10.945496    30[8-(6),8-(6),8-(6),8-(6),8-(6,30),8-(6,30)]
    10       4.229604       4.229604       4.229604    30[8-(6),8-(6),8-(6),8-(6),8-(6,30),8-(6,30)]
    11      11.817154      11.817154      11.817154    30[8-(6),8-(6),8-(6),8-(6),8-(6,30),8-(6,30)]
    12       3.357946       3.357946       3.357946    30[8-(6),8-(6),8-(6),8-(6),8-(6,30),8-(6,30)]
    13      15.085567      15.085567      15.085567    1[6-(6,7)]
    14       0.555409       0.555409       0.555409    1[6-(6,6)]
    15       2.851401       2.851401       2.851401    1[6-(6,6)]
    16       4.925837       4.925837       4.925837    1[6-(6,6)]
    17       7.121674       7.121674       7.121674    1[6-(6,6)]
    18       5.755915       5.755915       5.755915    1[6-(6,7)]
    19       8.643737       8.643737       8.643737    1[6-(8,8)]
    20       0.089533       0.089533       0.089533    1[6-(6,7)]
    21      14.619691      14.619691      14.619691    1[6-(6,6)]
    22      12.323699      12.323699      12.323699    1[6-(6,6)]
    23      10.249263      10.249263      10.249263    1[6-(6,6)]
    24       8.053426       8.053426       8.053426    1[6-(6,6)]
    25       9.419185       9.419185       9.419185    1[6-(6,7)]
    26       6.531363       6.531363       6.531363    1[6-(8,8)]
    27      11.519418      11.519418      11.519418    1[6-(6,7)]
    28      13.159847      13.159847      13.159847    1[6-(6,6)]
    29      13.217512      13.217512      13.217512    1[6-(6,6)]
    30      13.118874      13.118874      13.118874    1[6-(6,6)]
    31      12.964088      12.964088      12.964088    1[6-(6,6)]
    32      11.574049      11.574049      11.574049    1[6-(6,7)]
    33      10.730313      10.730313      10.730313    1[6-(8,8)]
    34       3.655682       3.655682       3.655682    1[6-(6,7)]
    35       2.015253       2.015253       2.015253    1[6-(6,6)]
    36       1.957588       1.957588       1.957588    1[6-(6,6)]
    37       2.056226       2.056226       2.056226    1[6-(6,6)]
    38       2.211012       2.211012       2.211012    1[6-(6,6)]
    39       3.601051       3.601051       3.601051    1[6-(6,7)]
    40       4.444787       4.444787       4.444787    1[6-(8,8)]
    41       7.677083       7.677083       7.677083    1[6-(6,7)]
    42       7.032141       7.032141       7.032141    1[6-(6,6)]
    43       4.736149       4.736149       4.736149    1[6-(6,6)]
    44       2.661713       2.661713       2.661713    1[6-(6,6)]
    45       0.465876       0.465876       0.465876    1[6-(6,6)]
    46       1.831635       1.831635       1.831635    1[6-(6,7)]
    47      14.118913      14.118913      14.118913    1[6-(8,8)]
    48       7.498017       7.498017       7.498017    1[6-(6,7)]
    49       8.142959       8.142959       8.142959    1[6-(6,6)]
    50      10.438951      10.438951      10.438951    1[6-(6,6)]
    51      12.513387      12.513387      12.513387    1[6-(6,6)]
    52      14.709224      14.709224      14.709224    1[6-(6,6)]
    53      13.343465      13.343465      13.343465    1[6-(6,7)]
    54       1.056187       1.056187       1.056187    1[6-(8,8)]
    55      11.243232      11.243232      11.243232    1[6-(6,7)]
    56       9.602803       9.602803       9.602803    1[6-(6,6)]
    57       9.545138       9.545138       9.545138    1[6-(6,6)]
    58       9.643776       9.643776       9.643776    1[6-(6,6)]
    59       9.798562       9.798562       9.798562    1[6-(6,6)]
    60      11.188601      11.188601      11.188601    1[6-(6,7)]
    61      12.032337      12.032337      12.032337    1[6-(8,8)]
    62       3.931868       3.931868       3.931868    1[6-(6,7)]
    63       5.572297       5.572297       5.572297    1[6-(6,6)]
    64       5.629962       5.629962       5.629962    1[6-(6,6)]
    65       5.531324       5.531324       5.531324    1[6-(6,6)]
    66       5.376538       5.376538       5.376538    1[6-(6,6)]
    67       3.986499       3.986499       3.986499    1[6-(6,7)]
    68       3.142763       3.142763       3.142763    1[6-(8,8)]
    69       0.508366       0.508366       0.508366    6[1-(0),6-(6,6),7-(6,30)]
    70      -0.016693      -0.016693      -0.016693    6[6-(1,6),6-(1,7),6-(8,8)]
    71       0.875603       0.875603       0.875603    6[1-(0),6-(1,6),6-(6,6)]
    72        2.23074        2.23074        2.23074    6[1-(0),6-(1,6),6-(6,7)]
    73       2.655643       2.655643       2.655643    6[6-(1,6),6-(6,7),7-(6,30)]
    74       4.076032       4.076032       4.076032    6[6-(1,6),6-(6,7),7-(6,30)]
    75       5.112491       5.112491       5.112491    6[1-(0),6-(1,6),6-(6,7)]
    76       6.408445       6.408445       6.408445    6[1-(0),6-(1,6),6-(6,6)]
    77       6.670974       6.670974       6.670974    6[6-(1,6),6-(1,7),6-(8,8)]
    78       5.584437       5.584437       5.584437    6[1-(0),6-(6,6),7-(6,30)]
    79      13.677318      13.677318      13.677318    6[6-(6,6),8-(30),8-(30)]
    80       8.083776       8.083776       8.083776    6[6-(6,6),8-(30),8-(30)]
    81       9.287161       9.287161       9.287161    6[1-(0),8-(0),8-(30,30)]
    82      14.666734      14.666734      14.666734    6[1-(0),6-(6,6),7-(6,30)]
    83       0.016693       0.016693       0.016693    6[6-(1,6),6-(1,7),6-(8,8)]
    84      14.299497      14.299497      14.299497    6[1-(0),6-(1,6),6-(6,6)]
    85       12.94436       12.94436       12.94436    6[1-(0),6-(1,6),6-(6,7)]
    86      12.519458      12.519458      12.519458    6[6-(1,6),6-(6,7),7-(6,30)]
    87      11.099068      11.099068      11.099068    6[6-(1,6),6-(6,7),7-(6,30)]
    88      10.062609      10.062609      10.062609    6[1-(0),6-(1,6),6-(6,7)]
    89       8.766655       8.766655       8.766655    6[1-(0),6-(1,6),6-(6,6)]
    90       8.504126       8.504126       8.504126    6[6-(1,6),6-(1,7),6-(8,8)]
    91       9.590663       9.590663       9.590663    6[1-(0),6-(6,6),7-(6,30)]
    92       1.497782       1.497782       1.497782    6[6-(6,6),8-(30),8-(30)]
    93       7.091324       7.091324       7.091324    6[6-(6,6),8-(30),8-(30)]
    94       5.887939       5.887939       5.887939    6[1-(0),8-(0),8-(30,30)]
    95      11.877551      11.877551      11.877551    6[1-(0),6-(6,6),7-(6,30)]
    96      12.326734      12.326734      12.326734    6[6-(1,6),6-(1,7),6-(8,8)]
    97      12.836617      12.836617      12.836617    6[1-(0),6-(1,6),6-(6,6)]
    98      12.886695      12.886695      12.886695    6[1-(0),6-(1,6),6-(6,7)]
    99      12.435994      12.435994      12.435994    6[6-(1,6),6-(6,7),7-(6,30)]
   100      12.437512      12.437512      12.437512    6[6-(1,6),6-(6,7),7-(6,30)]
   101      12.801714      12.801714      12.801714    6[1-(0),6-(1,6),6-(6,7)]
   102      12.713699      12.713699      12.713699    6[1-(0),6-(1,6),6-(6,6)]
   103      12.252376      12.252376      12.252376    6[6-(1,6),6-(1,7),6-(8,8)]
   104      11.882103      11.882103      11.882103    6[1-(0),6-(6,6),7-(6,30)]
   105      12.211403      12.211403      12.211403    6[6-(6,6),8-(30),8-(30)]
   106      11.961014      11.961014      11.961014    6[6-(6,6),8-(30),8-(30)]
   107      11.294827      11.294827      11.294827    6[1-(0),8-(0),8-(30,30)]
   108       3.297549       3.297549       3.297549    6[1-(0),6-(6,6),7-(6,30)]
   109       2.848366       2.848366       2.848366    6[6-(1,6),6-(1,7),6-(8,8)]
   110       2.338483       2.338483       2.338483    6[1-(0),6-(1,6),6-(6,6)]
   111       2.288405       2.288405       2.288405    6[1-(0),6-(1,6),6-(6,7)]
   112       2.739106       2.739106       2.739106    6[6-(1,6),6-(6,7),7-(6,30)]
   113       2.737588       2.737588       2.737588    6[6-(1,6),6-(6,7),7-(6,30)]
   114       2.373386       2.373386       2.373386    6[1-(0),6-(1,6),6-(6,7)]
   115       2.461401       2.461401       2.461401    6[1-(0),6-(1,6),6-(6,6)]
   116       2.922724       2.922724       2.922724    6[6-(1,6),6-(1,7),6-(8,8)]
   117       3.292997       3.292997       3.292997    6[1-(0),6-(6,6),7-(6,30)]
   118       2.963697       2.963697       2.963697    6[6-(6,6),8-(30),8-(30)]
   119       3.214086       3.214086       3.214086    6[6-(6,6),8-(30),8-(30)]
   120       3.880273       3.880273       3.880273    6[1-(0),8-(0),8-(30,30)]
   121       7.079184       7.079184       7.079184    6[1-(0),6-(6,6),7-(6,30)]
   122       7.604243       7.604243       7.604243    6[6-(1,6),6-(1,7),6-(8,8)]
   123       6.711947       6.711947       6.711947    6[1-(0),6-(1,6),6-(6,6)]
   124        5.35681        5.35681        5.35681    6[1-(0),6-(1,6),6-(6,7)]
   125       4.931908       4.931908       4.931908    6[6-(1,6),6-(6,7),7-(6,30)]
   126       3.511518       3.511518       3.511518    6[6-(1,6),6-(6,7),7-(6,30)]
   127       2.475059       2.475059       2.475059    6[1-(0),6-(1,6),6-(6,7)]
   128       1.179105       1.179105       1.179105    6[1-(0),6-(1,6),6-(6,6)]
   129       0.916576       0.916576       0.916576    6[6-(1,6),6-(1,7),6-(8,8)]
   130       2.003113       2.003113       2.003113    6[1-(0),6-(6,6),7-(6,30)]
   131       9.085332       9.085332       9.085332    6[6-(6,6),8-(30),8-(30)]
   132      14.678874      14.678874      14.678874    6[6-(6,6),8-(30),8-(30)]
   133      13.475489      13.475489      13.475489    6[1-(0),8-(0),8-(30,30)]
   134       8.095916       8.095916       8.095916    6[1-(0),6-(6,6),7-(6,30)]
   135       7.570857       7.570857       7.570857    6[6-(1,6),6-(1,7),6-(8,8)]
   136       8.463153       8.463153       8.463153    6[1-(0),6-(1,6),6-(6,6)]
   137        9.81829        9.81829        9.81829    6[1-(0),6-(1,6),6-(6,7)]
   138      10.243193      10.243193      10.243193    6[6-(1,6),6-(6,7),7-(6,30)]
   139      11.663582      11.663582      11.663582    6[6-(1,6),6-(6,7),7-(6,30)]
   140      12.700041      12.700041      12.700041    6[1-(0),6-(1,6),6-(6,7)]
   141      13.995995      13.995995      13.995995    6[1-(0),6-(1,6),6-(6,6)]
   142      14.258524      14.258524      14.258524    6[6-(1,6),6-(1,7),6-(8,8)]
   143      13.171987      13.171987      13.171987    6[1-(0),6-(6,6),7-(6,30)]
   144       6.089768       6.089768       6.089768    6[6-(6,6),8-(30),8-(30)]
   145       0.496226       0.496226       0.496226    6[6-(6,6),8-(30),8-(30)]
   146       1.699611       1.699611       1.699611    6[1-(0),8-(0),8-(30,30)]
   147      10.885099      10.885099      10.885099    6[1-(0),6-(6,6),7-(6,30)]
   148      10.435916      10.435916      10.435916    6[6-(1,6),6-(1,7),6-(8,8)]
   149       9.926033       9.926033       9.926033    6[1-(0),6-(1,6),6-(6,6)]
   150       9.875955       9.875955       9.875955    6[1-(0),6-(1,6),6-(6,7)]
   151      10.326656      10.326656      10.326656    6[6-(1,6),6-(6,7),7-(6,30)]
   152      10.325138      10.325138      10.325138    6[6-(1,6),6-(6,7),7-(6,30)]
   153       9.960936       9.960936       9.960936    6[1-(0),6-(1,6),6-(6,7)]
   154      10.048951      10.048951      10.048951    6[1-(0),6-(1,6),6-(6,6)]
   155      10.510274      10.510274      10.510274    6[6-(1,6),6-(1,7),6-(8,8)]
   156      10.880547      10.880547      10.880547    6[1-(0),6-(6,6),7-(6,30)]
   157      10.551247      10.551247      10.551247    6[6-(6,6),8-(30),8-(30)]
   158      10.801636      10.801636      10.801636    6[6-(6,6),8-(30),8-(30)]
   159      11.467823      11.467823      11.467823    6[1-(0),8-(0),8-(30,30)]
   160       4.290001       4.290001       4.290001    6[1-(0),6-(6,6),7-(6,30)]
   161       4.739184       4.739184       4.739184    6[6-(1,6),6-(1,7),6-(8,8)]
   162       5.249067       5.249067       5.249067    6[1-(0),6-(1,6),6-(6,6)]
   163       5.299145       5.299145       5.299145    6[1-(0),6-(1,6),6-(6,7)]
   164       4.848444       4.848444       4.848444    6[6-(1,6),6-(6,7),7-(6,30)]
   165       4.849962       4.849962       4.849962    6[6-(1,6),6-(6,7),7-(6,30)]
   166       5.214164       5.214164       5.214164    6[1-(0),6-(1,6),6-(6,7)]
   167       5.126149       5.126149       5.126149    6[1-(0),6-(1,6),6-(6,6)]
   168       4.664826       4.664826       4.664826    6[6-(1,6),6-(1,7),6-(8,8)]
   169       4.294553       4.294553       4.294553    6[1-(0),6-(6,6),7-(6,30)]
   170       4.623853       4.623853       4.623853    6[6-(6,6),8-(30),8-(30)]
   171       4.373464       4.373464       4.373464    6[6-(6,6),8-(30),8-(30)]
   172       3.707277       3.707277       3.707277    6[1-(0),8-(0),8-(30,30)]
   173       1.780039       1.780039       1.780039    7[6-(1,6),6-(6,6),30-(7,8,8,8)]
   174       4.321868       4.321868       4.321868    7[6-(1,6),6-(6,6),30-(7,8,8,8)]
   175      13.395061      13.395061      13.395061    7[6-(1,6),6-(6,6),30-(7,8,8,8)]
   176      10.853232      10.853232      10.853232    7[6-(1,6),6-(6,6),30-(7,8,8,8)]
   177      11.923076      11.923076      11.923076    7[6-(1,6),6-(6,6),30-(7,8,8,8)]
   178      11.941286      11.941286      11.941286    7[6-(1,6),6-(6,6),30-(7,8,8,8)]
   179       3.252024       3.252024       3.252024    7[6-(1,6),6-(6,6),30-(7,8,8,8)]
   180       3.233814       3.233814       3.233814    7[6-(1,6),6-(6,6),30-(7,8,8,8)]
   181       5.807511       5.807511       5.807511    7[6-(1,6),6-(6,6),30-(7,8,8,8)]
   182       3.265682       3.265682       3.265682    7[6-(1,6),6-(6,6),30-(7,8,8,8)]
   183       9.367589       9.367589       9.367589    7[6-(1,6),6-(6,6),30-(7,8,8,8)]
   184      11.909418      11.909418      11.909418    7[6-(1,6),6-(6,6),30-(7,8,8,8)]
   185      10.839574      10.839574      10.839574    7[6-(1,6),6-(6,6),30-(7,8,8,8)]
   186      10.821364      10.821364      10.821364    7[6-(1,6),6-(6,6),30-(7,8,8,8)]
   187       4.335526       4.335526       4.335526    7[6-(1,6),6-(6,6),30-(7,8,8,8)]
   188       4.353736       4.353736       4.353736    7[6-(1,6),6-(6,6),30-(7,8,8,8)]
   189      12.959535      12.959535      12.959535    8[6-(6,8),30-(8,8,8,8,8)]
   190      13.325104      13.325104      13.325104    8[6-(6,8),30-(7,7,8,8)]
   191       8.877434       8.877434       8.877434    8[6-(6,8),30-(8,8,8,8,8)]
   192       8.283632       8.283632       8.283632    8[6-(6,8),30-(7,7,8,8)]
   193       10.41801       10.41801       10.41801    8[6-(1,8),30-(7,7,8,8),30-(8,8,8,8,8)]
   194       9.003387       9.003387       9.003387    8[6-(1,8)]
   195       2.215565       2.215565       2.215565    8[6-(6,8),30-(8,8,8,8,8)]
   196       1.849996       1.849996       1.849996    8[6-(6,8),30-(7,7,8,8)]
   197       6.297667       6.297667       6.297667    8[6-(6,8),30-(8,8,8,8,8)]
   198       6.891468       6.891468       6.891468    8[6-(6,8),30-(7,7,8,8)]
   199        4.75709        4.75709        4.75709    8[6-(1,8),30-(7,7,8,8),30-(8,8,8,8,8)]
   200       6.171713       6.171713       6.171713    8[6-(1,8)]
   201      11.745527      11.745527      11.745527    8[6-(6,8),30-(8,8,8,8,8)]
   202      12.652998      12.652998      12.652998    8[6-(6,8),30-(7,7,8,8)]
   203      11.809263      11.809263      11.809263    8[6-(6,8),30-(8,8,8,8,8)]
   204      11.842345      11.842345      11.842345    8[6-(6,8),30-(7,7,8,8)]
   205      11.456138      11.456138      11.456138    8[6-(1,8),30-(7,7,8,8),30-(8,8,8,8,8)]
   206      11.866928      11.866928      11.866928    8[6-(1,8)]
   207       3.429573       3.429573       3.429573    8[6-(6,8),30-(8,8,8,8,8)]
   208       2.522102       2.522102       2.522102    8[6-(6,8),30-(7,7,8,8)]
   209       3.365837       3.365837       3.365837    8[6-(6,8),30-(8,8,8,8,8)]
   210       3.332755       3.332755       3.332755    8[6-(6,8),30-(7,7,8,8)]
   211       3.718962       3.718962       3.718962    8[6-(1,8),30-(7,7,8,8),30-(8,8,8,8,8)]
   212       3.308172       3.308172       3.308172    8[6-(1,8)]
   213       9.803115       9.803115       9.803115    8[6-(6,8),30-(8,8,8,8,8)]
   214       9.437546       9.437546       9.437546    8[6-(6,8),30-(7,7,8,8)]
   215      13.885217      13.885217      13.885217    8[6-(6,8),30-(8,8,8,8,8)]
   216      14.479018      14.479018      14.479018    8[6-(6,8),30-(7,7,8,8)]
   217       12.34464       12.34464       12.34464    8[6-(1,8),30-(7,7,8,8),30-(8,8,8,8,8)]
   218      13.759263      13.759263      13.759263    8[6-(1,8)]
   219       5.371985       5.371985       5.371985    8[6-(6,8),30-(8,8,8,8,8)]
   220       5.737554       5.737554       5.737554    8[6-(6,8),30-(7,7,8,8)]
   221       1.289884       1.289884       1.289884    8[6-(6,8),30-(8,8,8,8,8)]
   222       0.696082       0.696082       0.696082    8[6-(6,8),30-(7,7,8,8)]
   223        2.83046        2.83046        2.83046    8[6-(1,8),30-(7,7,8,8),30-(8,8,8,8,8)]
   224       1.415837       1.415837       1.415837    8[6-(1,8)]
   225      11.017123      11.017123      11.017123    8[6-(6,8),30-(8,8,8,8,8)]
   226      10.109652      10.109652      10.109652    8[6-(6,8),30-(7,7,8,8)]
   227      10.953387      10.953387      10.953387    8[6-(6,8),30-(8,8,8,8,8)]
   228      10.920305      10.920305      10.920305    8[6-(6,8),30-(7,7,8,8)]
   229      11.306512      11.306512      11.306512    8[6-(1,8),30-(7,7,8,8),30-(8,8,8,8,8)]
   230      10.895722      10.895722      10.895722    8[6-(1,8)]
   231       4.157977       4.157977       4.157977    8[6-(6,8),30-(8,8,8,8,8)]
   232       5.065448       5.065448       5.065448    8[6-(6,8),30-(7,7,8,8)]
   233       4.221713       4.221713       4.221713    8[6-(6,8),30-(8,8,8,8,8)]
   234       4.254795       4.254795       4.254795    8[6-(6,8),30-(7,7,8,8)]
   235       3.868588       3.868588       3.868588    8[6-(1,8),30-(7,7,8,8),30-(8,8,8,8,8)]
   236       4.279378       4.279378       4.279378    8[6-(1,8)]
