# Supplementary material for: A collection of forcefield precursors for metal–organic frameworks
Source: RSC Adv. 2019 Nov 13;9(63):36492–507. doi: 10.1039/c9ra07327b (PMC9075174; doi:10.1039/c9ra07327b)
Supplement: RA-009-C9RA07327B-s2974 [file RA-009-C9RA07327B-s2974.txt]

YEKXIX_clean

10.283000    0.000000    0.000000
-1.333811    27.213332    0.000000
0.000000    0.000000    27.339000

     1       0.798483       0.798483       0.798483    30[8-(30,30,30),8-(6),8-(6),8-(6),8-(6)]
     2      -0.714153      -0.714153      -0.714153    30[8-(30,30,30),8-(6),8-(6),8-(6)]
     3       8.097253       8.097253       8.097253    30[8-(30,30,30),8-(6),8-(6),8-(6),8-(6)]
     4      -0.679663      -0.679663      -0.679663    30[8-(30,30,30),8-(6),8-(6),8-(6)]
     5         2.3423         2.3423         2.3423    30[8-(30,30,30),8-(6),8-(6),8-(6),8-(6)]
     6       3.854937       3.854937       3.854937    30[8-(30,30,30),8-(6),8-(6),8-(6)]
     7        5.32653        5.32653        5.32653    30[8-(30,30,30),8-(6),8-(6),8-(6),8-(6)]
     8       3.820447       3.820447       3.820447    30[8-(30,30,30),8-(6),8-(6),8-(6)]
     9       8.150706       8.150706       8.150706    30[8-(30,30,30),8-(6),8-(6),8-(6),8-(6)]
    10       9.663342       9.663342       9.663342    30[8-(30,30,30),8-(6),8-(6),8-(6)]
    11       0.851936       0.851936       0.851936    30[8-(30,30,30),8-(6),8-(6),8-(6),8-(6)]
    12       9.628852       9.628852       9.628852    30[8-(30,30,30),8-(6),8-(6),8-(6)]
    13       6.606889       6.606889       6.606889    30[8-(30,30,30),8-(6),8-(6),8-(6),8-(6)]
    14       5.094252       5.094252       5.094252    30[8-(30,30,30),8-(6),8-(6),8-(6)]
    15       3.622659       3.622659       3.622659    30[8-(30,30,30),8-(6),8-(6),8-(6),8-(6)]
    16       5.128742       5.128742       5.128742    30[8-(30,30,30),8-(6),8-(6),8-(6)]
    17       4.429362       4.429362       4.429362    1[6-(6,6)]
    18       4.489026       4.489026       4.489026    1[6-(6,6)]
    19       2.433334       2.433334       2.433334    1[6-(6,6)]
    20       4.043086       4.043086       4.043086    1[6-(6,6)]
    21       6.457984       6.457984       6.457984    1[6-(6,6)]
    22       2.461407       2.461407       2.461407    1[6-(6,6)]
    23       4.092456       4.092456       4.092456    1[6-(6,6)]
    24       6.447386       6.447386       6.447386    1[6-(6,6)]
    25        7.40741        7.40741        7.40741    1[6-(6,6)]
    26        6.16851        6.16851        6.16851    1[6-(6,6)]
    27       6.112995       6.112995       6.112995    1[6-(6,6)]
    28       0.255667       0.255667       0.255667    1[6-(6,6)]
    29       2.798257       2.798257       2.798257    1[6-(6,6)]
    30       2.778646       2.778646       2.778646    1[6-(6,6)]
    31       7.373904       7.373904       7.373904    1[6-(6,6)]
    32      -1.229886      -1.229886      -1.229886    1[6-(6,6)]
    33       8.994422       8.994422       8.994422    1[6-(6,6)]
    34       8.934758       8.934758       8.934758    1[6-(6,6)]
    35       0.707449       0.707449       0.707449    1[6-(6,6)]
    36       0.431508       0.431508       0.431508    1[6-(6,6)]
    37         6.9658         6.9658         6.9658    1[6-(6,6)]
    38       0.679377       0.679377       0.679377    1[6-(6,6)]
    39       0.382139       0.382139       0.382139    1[6-(6,6)]
    40       6.976397       6.976397       6.976397    1[6-(6,6)]
    41       7.350184       7.350184       7.350184    1[6-(6,6)]
    42       7.255274       7.255274       7.255274    1[6-(6,6)]
    43       7.310789       7.310789       7.310789    1[6-(6,6)]
    44       4.218927       4.218927       4.218927    1[6-(6,6)]
    45       0.342526       0.342526       0.342526    1[6-(6,6)]
    46       0.362138       0.362138       0.362138    1[6-(6,6)]
    47        7.38369        7.38369        7.38369    1[6-(6,6)]
    48       4.370669       4.370669       4.370669    1[6-(6,6)]
    49       4.519827       4.519827       4.519827    1[6-(6,6)]
    50       4.460163       4.460163       4.460163    1[6-(6,6)]
    51       6.515855       6.515855       6.515855    1[6-(6,6)]
    52       4.906103       4.906103       4.906103    1[6-(6,6)]
    53       2.491205       2.491205       2.491205    1[6-(6,6)]
    54       6.487782       6.487782       6.487782    1[6-(6,6)]
    55       4.856733       4.856733       4.856733    1[6-(6,6)]
    56       2.501803       2.501803       2.501803    1[6-(6,6)]
    57       1.541779       1.541779       1.541779    1[6-(6,6)]
    58       2.780679       2.780679       2.780679    1[6-(6,6)]
    59       2.836194       2.836194       2.836194    1[6-(6,6)]
    60       8.693522       8.693522       8.693522    1[6-(6,6)]
    61       6.150932       6.150932       6.150932    1[6-(6,6)]
    62       6.170543       6.170543       6.170543    1[6-(6,6)]
    63       1.575285       1.575285       1.575285    1[6-(6,6)]
    64      -0.103925      -0.103925      -0.103925    1[6-(6,6)]
    65      -0.045233      -0.045233      -0.045233    1[6-(6,6)]
    66       0.014431       0.014431       0.014431    1[6-(6,6)]
    67        8.24174        8.24174        8.24174    1[6-(6,6)]
    68       8.517681       8.517681       8.517681    1[6-(6,6)]
    69       1.983389       1.983389       1.983389    1[6-(6,6)]
    70       8.269812       8.269812       8.269812    1[6-(6,6)]
    71        8.56705        8.56705        8.56705    1[6-(6,6)]
    72       1.972792       1.972792       1.972792    1[6-(6,6)]
    73       1.599005       1.599005       1.599005    1[6-(6,6)]
    74       1.693915       1.693915       1.693915    1[6-(6,6)]
    75         1.6384         1.6384         1.6384    1[6-(6,6)]
    76       4.730262       4.730262       4.730262    1[6-(6,6)]
    77       8.606663       8.606663       8.606663    1[6-(6,6)]
    78       8.587051       8.587051       8.587051    1[6-(6,6)]
    79       1.565499       1.565499       1.565499    1[6-(6,6)]
    80        4.57852        4.57852        4.57852    1[6-(6,6)]
    81       1.996702       1.996702       1.996702    6[6-(6,6),8-(30),8-(30)]
    82       6.959549       6.959549       6.959549    6[6-(6,6),8-(30),8-(30)]
    83       6.921924       6.921924       6.921924    6[6-(6,6),8-(30),8-(30)]
    84       5.689167       5.689167       5.689167    6[6-(6,6),8-(30),8-(30)]
    85       4.436067       4.436067       4.436067    6[1-(0),6-(6,6),6-(6,6)]
    86       5.651747       5.651747       5.651747    6[6-(1,6),6-(1,6),6-(8,8)]
    87       3.248868       3.248868       3.248868    6[6-(1,6),6-(1,6),6-(8,8)]
    88       4.473416       4.473416       4.473416    6[1-(0),6-(6,6),6-(6,6)]
    89       4.452588       4.452588       4.452588    6[6-(1,6),6-(1,6),6-(6,6)]
    90       5.784859       5.784859       5.784859    6[6-(1,6),6-(1,6),6-(6,6)]
    91       3.244623       3.244623       3.244623    6[1-(0),6-(6,6),6-(6,6)]
    92       3.240721       3.240721       3.240721    6[6-(1,6),6-(1,6),6-(8,8)]
    93       4.733737       4.733737       4.733737    6[1-(0),6-(1,6),6-(6,6)]
    94       5.654961       5.654961       5.654961    6[1-(0),6-(6,6),6-(6,6)]
    95       3.263098       3.263098       3.263098    6[1-(0),6-(6,6),6-(6,6)]
    96       5.665964       5.665964       5.665964    6[6-(1,6),6-(1,6),6-(8,8)]
    97       4.432317       4.432317       4.432317    6[6-(6,6),8-(30),8-(30)]
    98       1.946137       1.946137       1.946137    6[6-(6,6),8-(30),8-(30)]
    99       4.463921       4.463921       4.463921    6[6-(1,6),6-(1,6),6-(6,6)]
   100       4.770326       4.770326       4.770326    6[1-(0),6-(1,6),6-(6,6)]
   101       5.775545       5.775545       5.775545    6[6-(1,6),6-(1,6),6-(6,6)]
   102        5.64011        5.64011        5.64011    6[1-(0),6-(6,6),6-(6,6)]
   103       4.459622       4.459622       4.459622    6[6-(1,6),6-(1,6),6-(8,8)]
   104       6.724331       6.724331       6.724331    6[1-(0),6-(1,6),6-(6,6)]
   105       5.460409       5.460409       5.460409    6[1-(0),6-(1,6),6-(6,6)]
   106       5.717069       5.717069       5.717069    6[6-(1,6),6-(1,6),6-(8,8)]
   107       5.441708       5.441708       5.441708    6[1-(0),6-(1,6),6-(6,6)]
   108       -1.10914       -1.10914       -1.10914    6[6-(1,6),6-(1,6),6-(8,8)]
   109       0.154279       0.154279       0.154279    6[1-(0),6-(1,6),6-(6,6)]
   110       3.478743       3.478743       3.478743    6[1-(0),6-(1,6),6-(6,6)]
   111       3.473047       3.473047       3.473047    6[1-(0),6-(1,6),6-(6,6)]
   112       6.708386       6.708386       6.708386    6[1-(0),6-(1,6),6-(6,6)]
   113       -1.27051       -1.27051       -1.27051    6[1-(0),6-(1,6),6-(6,6)]
   114      -0.883766      -0.883766      -0.883766    6[6-(6,6),8-(30),8-(30)]
   115       1.144082       1.144082       1.144082    6[6-(6,6),8-(30),8-(30)]
   116       6.464234       6.464234       6.464234    6[6-(6,6),8-(30),8-(30)]
   117        6.50186        6.50186        6.50186    6[6-(6,6),8-(30),8-(30)]
   118       9.068428       9.068428       9.068428    6[6-(6,6),8-(30),8-(30)]
   119       8.987717       8.987717       8.987717    6[1-(0),6-(6,6),6-(6,6)]
   120       7.772036       7.772036       7.772036    6[6-(1,6),6-(1,6),6-(8,8)]
   121      -0.108085      -0.108085      -0.108085    6[6-(1,6),6-(1,6),6-(8,8)]
   122       8.950368       8.950368       8.950368    6[1-(0),6-(6,6),6-(6,6)]
   123       8.971195       8.971195       8.971195    6[6-(1,6),6-(1,6),6-(6,6)]
   124       8.972735       8.972735       8.972735    6[6-(1,6),6-(1,6),6-(6,6)]
   125      -0.103839      -0.103839      -0.103839    6[1-(0),6-(6,6),6-(6,6)]
   126      -0.099938      -0.099938      -0.099938    6[6-(1,6),6-(1,6),6-(8,8)]
   127      -0.259142      -0.259142      -0.259142    6[1-(0),6-(1,6),6-(6,6)]
   128       7.768823       7.768823       7.768823    6[1-(0),6-(6,6),6-(6,6)]
   129      -0.122314      -0.122314      -0.122314    6[1-(0),6-(6,6),6-(6,6)]
   130       7.757819       7.757819       7.757819    6[6-(1,6),6-(1,6),6-(8,8)]
   131       8.991466       8.991466       8.991466    6[6-(6,6),8-(30),8-(30)]
   132       1.194646       1.194646       1.194646    6[6-(6,6),8-(30),8-(30)]
   133       8.959863       8.959863       8.959863    6[6-(1,6),6-(1,6),6-(6,6)]
   134      -0.295732      -0.295732      -0.295732    6[1-(0),6-(1,6),6-(6,6)]
   135       8.982049       8.982049       8.982049    6[6-(1,6),6-(1,6),6-(6,6)]
   136       7.783673       7.783673       7.783673    6[1-(0),6-(6,6),6-(6,6)]
   137       8.964162       8.964162       8.964162    6[6-(1,6),6-(1,6),6-(8,8)]
   138       8.033263       8.033263       8.033263    6[1-(0),6-(1,6),6-(6,6)]
   139       7.963375       7.963375       7.963375    6[1-(0),6-(1,6),6-(6,6)]
   140       9.040526       9.040526       9.040526    6[6-(1,6),6-(1,6),6-(8,8)]
   141       7.982075       7.982075       7.982075    6[1-(0),6-(1,6),6-(6,6)]
   142       4.249923       4.249923       4.249923    6[6-(1,6),6-(1,6),6-(8,8)]
   143       4.320316       4.320316       4.320316    6[1-(0),6-(1,6),6-(6,6)]
   144       -0.33796       -0.33796       -0.33796    6[1-(0),6-(1,6),6-(6,6)]
   145      -0.332264      -0.332264      -0.332264    6[1-(0),6-(1,6),6-(6,6)]
   146       8.049208       8.049208       8.049208    6[1-(0),6-(1,6),6-(6,6)]
   147       4.411293       4.411293       4.411293    6[1-(0),6-(1,6),6-(6,6)]
   148        4.02455        4.02455        4.02455    6[6-(6,6),8-(30),8-(30)]
   149       6.952487       6.952487       6.952487    6[6-(6,6),8-(30),8-(30)]
   150        1.98964        1.98964        1.98964    6[6-(6,6),8-(30),8-(30)]
   151       2.027265       2.027265       2.027265    6[6-(6,6),8-(30),8-(30)]
   152       3.260022       3.260022       3.260022    6[6-(6,6),8-(30),8-(30)]
   153       4.513122       4.513122       4.513122    6[1-(0),6-(6,6),6-(6,6)]
   154       3.297442       3.297442       3.297442    6[6-(1,6),6-(1,6),6-(8,8)]
   155       5.700321       5.700321       5.700321    6[6-(1,6),6-(1,6),6-(8,8)]
   156       4.475773       4.475773       4.475773    6[1-(0),6-(6,6),6-(6,6)]
   157       4.496601       4.496601       4.496601    6[6-(1,6),6-(1,6),6-(6,6)]
   158        3.16433        3.16433        3.16433    6[6-(1,6),6-(1,6),6-(6,6)]
   159       5.704566       5.704566       5.704566    6[1-(0),6-(6,6),6-(6,6)]
   160       5.708468       5.708468       5.708468    6[6-(1,6),6-(1,6),6-(8,8)]
   161       4.215452       4.215452       4.215452    6[1-(0),6-(1,6),6-(6,6)]
   162       3.294228       3.294228       3.294228    6[1-(0),6-(6,6),6-(6,6)]
   163       5.686091       5.686091       5.686091    6[1-(0),6-(6,6),6-(6,6)]
   164       3.283225       3.283225       3.283225    6[6-(1,6),6-(1,6),6-(8,8)]
   165       4.516872       4.516872       4.516872    6[6-(6,6),8-(30),8-(30)]
   166       7.003052       7.003052       7.003052    6[6-(6,6),8-(30),8-(30)]
   167       4.485268       4.485268       4.485268    6[6-(1,6),6-(1,6),6-(6,6)]
   168       4.178863       4.178863       4.178863    6[1-(0),6-(1,6),6-(6,6)]
   169       3.173644       3.173644       3.173644    6[6-(1,6),6-(1,6),6-(6,6)]
   170       3.309079       3.309079       3.309079    6[1-(0),6-(6,6),6-(6,6)]
   171       4.489567       4.489567       4.489567    6[6-(1,6),6-(1,6),6-(8,8)]
   172       2.224858       2.224858       2.224858    6[1-(0),6-(1,6),6-(6,6)]
   173        3.48878        3.48878        3.48878    6[1-(0),6-(1,6),6-(6,6)]
   174        3.23212        3.23212        3.23212    6[6-(1,6),6-(1,6),6-(8,8)]
   175       3.507481       3.507481       3.507481    6[1-(0),6-(1,6),6-(6,6)]
   176      10.058329      10.058329      10.058329    6[6-(1,6),6-(1,6),6-(8,8)]
   177        8.79491        8.79491        8.79491    6[1-(0),6-(1,6),6-(6,6)]
   178       5.470446       5.470446       5.470446    6[1-(0),6-(1,6),6-(6,6)]
   179       5.476142       5.476142       5.476142    6[1-(0),6-(1,6),6-(6,6)]
   180       2.240803       2.240803       2.240803    6[1-(0),6-(1,6),6-(6,6)]
   181      -0.063301      -0.063301      -0.063301    6[1-(0),6-(1,6),6-(6,6)]
   182       9.832955       9.832955       9.832955    6[6-(6,6),8-(30),8-(30)]
   183       7.805107       7.805107       7.805107    6[6-(6,6),8-(30),8-(30)]
   184       2.484955       2.484955       2.484955    6[6-(6,6),8-(30),8-(30)]
   185       2.447329       2.447329       2.447329    6[6-(6,6),8-(30),8-(30)]
   186      -0.119239      -0.119239      -0.119239    6[6-(6,6),8-(30),8-(30)]
   187      -0.038528      -0.038528      -0.038528    6[1-(0),6-(6,6),6-(6,6)]
   188       1.177153       1.177153       1.177153    6[6-(1,6),6-(1,6),6-(8,8)]
   189       9.057274       9.057274       9.057274    6[6-(1,6),6-(1,6),6-(8,8)]
   190      -0.001179      -0.001179      -0.001179    6[1-(0),6-(6,6),6-(6,6)]
   191      -0.022006      -0.022006      -0.022006    6[6-(1,6),6-(1,6),6-(6,6)]
   192      -0.023546      -0.023546      -0.023546    6[6-(1,6),6-(1,6),6-(6,6)]
   193       9.053028       9.053028       9.053028    6[1-(0),6-(6,6),6-(6,6)]
   194       9.049127       9.049127       9.049127    6[6-(1,6),6-(1,6),6-(8,8)]
   195       9.208331       9.208331       9.208331    6[1-(0),6-(1,6),6-(6,6)]
   196       1.180366       1.180366       1.180366    6[1-(0),6-(6,6),6-(6,6)]
   197       9.071503       9.071503       9.071503    6[1-(0),6-(6,6),6-(6,6)]
   198        1.19137        1.19137        1.19137    6[6-(1,6),6-(1,6),6-(8,8)]
   199      -0.042277      -0.042277      -0.042277    6[6-(6,6),8-(30),8-(30)]
   200       7.754543       7.754543       7.754543    6[6-(6,6),8-(30),8-(30)]
   201      -0.010674      -0.010674      -0.010674    6[6-(1,6),6-(1,6),6-(6,6)]
   202       9.244921       9.244921       9.244921    6[1-(0),6-(1,6),6-(6,6)]
   203       -0.03286       -0.03286       -0.03286    6[6-(1,6),6-(1,6),6-(6,6)]
   204       1.165516       1.165516       1.165516    6[1-(0),6-(6,6),6-(6,6)]
   205      -0.014973      -0.014973      -0.014973    6[6-(1,6),6-(1,6),6-(8,8)]
   206       0.915926       0.915926       0.915926    6[1-(0),6-(1,6),6-(6,6)]
   207       0.985814       0.985814       0.985814    6[1-(0),6-(1,6),6-(6,6)]
   208      -0.091337      -0.091337      -0.091337    6[6-(1,6),6-(1,6),6-(8,8)]
   209       0.967114       0.967114       0.967114    6[1-(0),6-(1,6),6-(6,6)]
   210       4.699266       4.699266       4.699266    6[6-(1,6),6-(1,6),6-(8,8)]
   211       4.628873       4.628873       4.628873    6[1-(0),6-(1,6),6-(6,6)]
   212       9.287149       9.287149       9.287149    6[1-(0),6-(1,6),6-(6,6)]
   213       9.281453       9.281453       9.281453    6[1-(0),6-(1,6),6-(6,6)]
   214       0.899981       0.899981       0.899981    6[1-(0),6-(1,6),6-(6,6)]
   215       4.537896       4.537896       4.537896    6[1-(0),6-(1,6),6-(6,6)]
   216       4.924639       4.924639       4.924639    6[6-(6,6),8-(30),8-(30)]
   217       6.828598       6.828598       6.828598    8[6-(6,8),30-(8,8,8,8)]
   218       2.074896       2.074896       2.074896    8[6-(6,8),30-(8,8,8,8)]
   219       0.889558       0.889558       0.889558    8[6-(6,8),30-(8,8,8)]
   220      -0.820084      -0.820084      -0.820084    8[6-(6,8),30-(8,8,8)]
   221       5.412088       5.412088       5.412088    8[6-(6,8),30-(8,8,8,8)]
   222      -0.686784      -0.686784      -0.686784    8[30-(8,8,8),30-(8,8,8),30-(8,8,8,8),30-(8,8,8,8)]
   223       6.653407       6.653407       6.653407    8[6-(6,8),30-(8,8,8,8)]
   224       8.008884       8.008884       8.008884    8[6-(6,8),30-(8,8,8)]
   225       0.942667       0.942667       0.942667    8[6-(6,8),30-(8,8,8)]
   226       7.969374       7.969374       7.969374    8[6-(6,8),30-(8,8,8)]
   227       4.738456       4.738456       4.738456    8[6-(6,8),30-(8,8,8,8)]
   228       2.025605       2.025605       2.025605    8[6-(6,8),30-(8,8,8,8)]
   229       6.873887       6.873887       6.873887    8[6-(6,8),30-(8,8,8,8)]
   230       3.492933       3.492933       3.492933    8[6-(6,8),30-(8,8,8,8)]
   231      -0.760094      -0.760094      -0.760094    8[6-(6,8),30-(8,8,8)]
   232       6.595185       6.595185       6.595185    8[6-(6,8),30-(8,8,8,8)]
   233       1.065887       1.065887       1.065887    8[6-(6,8),30-(8,8,8,8)]
   234       2.251226       2.251226       2.251226    8[6-(6,8),30-(8,8,8)]
   235       3.960867       3.960867       3.960867    8[6-(6,8),30-(8,8,8)]
   236       8.011695       8.011695       8.011695    8[6-(6,8),30-(8,8,8,8)]
   237       3.827567       3.827567       3.827567    8[30-(8,8,8),30-(8,8,8),30-(8,8,8,8),30-(8,8,8,8)]
   238       8.104188       8.104188       8.104188    8[6-(6,8),30-(8,8,8,8)]
   239         5.4149         5.4149         5.4149    8[6-(6,8),30-(8,8,8)]
   240       2.198117       2.198117       2.198117    8[6-(6,8),30-(8,8,8)]
   241       5.454409       5.454409       5.454409    8[6-(6,8),30-(8,8,8)]
   242      -0.263861      -0.263861      -0.263861    8[6-(6,8),30-(8,8,8,8)]
   243       1.115178       1.115178       1.115178    8[6-(6,8),30-(8,8,8,8)]
   244       6.549897       6.549897       6.549897    8[6-(6,8),30-(8,8,8,8)]
   245       -0.35215       -0.35215       -0.35215    8[6-(6,8),30-(8,8,8,8)]
   246       3.900878       3.900878       3.900878    8[6-(6,8),30-(8,8,8)]
   247       2.120591       2.120591       2.120591    8[6-(6,8),30-(8,8,8,8)]
   248       6.874293       6.874293       6.874293    8[6-(6,8),30-(8,8,8,8)]
   249       8.059631       8.059631       8.059631    8[6-(6,8),30-(8,8,8)]
   250       9.769273       9.769273       9.769273    8[6-(6,8),30-(8,8,8)]
   251       3.537101       3.537101       3.537101    8[6-(6,8),30-(8,8,8,8)]
   252       9.635973       9.635973       9.635973    8[30-(8,8,8),30-(8,8,8),30-(8,8,8,8),30-(8,8,8,8)]
   253       2.295782       2.295782       2.295782    8[6-(6,8),30-(8,8,8,8)]
   254       0.940305       0.940305       0.940305    8[6-(6,8),30-(8,8,8)]
   255       8.006522       8.006522       8.006522    8[6-(6,8),30-(8,8,8)]
   256       0.979815       0.979815       0.979815    8[6-(6,8),30-(8,8,8)]
   257       4.210733       4.210733       4.210733    8[6-(6,8),30-(8,8,8,8)]
   258       6.923584       6.923584       6.923584    8[6-(6,8),30-(8,8,8,8)]
   259       2.075302       2.075302       2.075302    8[6-(6,8),30-(8,8,8,8)]
   260       5.456256       5.456256       5.456256    8[6-(6,8),30-(8,8,8,8)]
   261       9.709283       9.709283       9.709283    8[6-(6,8),30-(8,8,8)]
   262       2.354004       2.354004       2.354004    8[6-(6,8),30-(8,8,8,8)]
   263       7.883302       7.883302       7.883302    8[6-(6,8),30-(8,8,8,8)]
   264       6.697963       6.697963       6.697963    8[6-(6,8),30-(8,8,8)]
   265       4.988322       4.988322       4.988322    8[6-(6,8),30-(8,8,8)]
   266       0.937494       0.937494       0.937494    8[6-(6,8),30-(8,8,8,8)]
   267       5.121622       5.121622       5.121622    8[30-(8,8,8),30-(8,8,8),30-(8,8,8,8),30-(8,8,8,8)]
   268       0.845001       0.845001       0.845001    8[6-(6,8),30-(8,8,8,8)]
   269       3.534289       3.534289       3.534289    8[6-(6,8),30-(8,8,8)]
   270       6.751072       6.751072       6.751072    8[6-(6,8),30-(8,8,8)]
   271        3.49478        3.49478        3.49478    8[6-(6,8),30-(8,8,8)]
   272        9.21305        9.21305        9.21305    8[6-(6,8),30-(8,8,8,8)]
   273       7.834011       7.834011       7.834011    8[6-(6,8),30-(8,8,8,8)]
   274       2.399292       2.399292       2.399292    8[6-(6,8),30-(8,8,8,8)]
   275       9.301339       9.301339       9.301339    8[6-(6,8),30-(8,8,8,8)]
   276       5.048311       5.048311       5.048311    8[6-(6,8),30-(8,8,8)]
