# Supplementary material for: A collection of forcefield precursors for metal–organic frameworks
Source: RSC Adv. 2019 Nov 13;9(63):36492–507. doi: 10.1039/c9ra07327b (PMC9075174; doi:10.1039/c9ra07327b)
Supplement: RA-009-C9RA07327B-s2975 [file RA-009-C9RA07327B-s2975.txt]

YEKXOD_clean

16.672700    0.000000    0.000000
8.336320    15.490970    0.000000
8.336326    0.000001    16.777021

     1       8.258626       8.258626       8.258626    29[8-(6),8-(6),8-(6),8-(6)]
     2      20.918552      20.918552      20.918552    29[8-(6),8-(6),8-(6),8-(6)]
     3      20.918531      20.918531      20.918531    29[8-(6),8-(6),8-(6),8-(6)]
     4      24.931328      24.931328      24.931328    29[8-(6),8-(6),8-(6),8-(6)]
     5        8.41402        8.41402        8.41402    29[8-(6),8-(6),8-(6),8-(6)]
     6      12.426794      12.426794      12.426794    29[8-(6),8-(6),8-(6),8-(6)]
     7      12.426815      12.426815      12.426815    29[8-(6),8-(6),8-(6),8-(6)]
     8       8.414018       8.414018       8.414018    29[8-(6),8-(6),8-(6),8-(6)]
     9       3.259508       3.259508       3.259508    1[6-(6,6)]
    10       5.083498       5.083498       5.083498    1[6-(6,6)]
    11       5.003466       5.003466       5.003466    1[6-(6,6)]
    12       3.211154       3.211154       3.211154    1[6-(6,6)]
    13      19.847135      19.847135      19.847135    1[6-(6,6)]
    14      21.631117      21.631117      21.631117    1[6-(6,6)]
    15      21.779504      21.779504      21.779504    1[6-(6,6)]
    16      19.955507      19.955507      19.955507    1[6-(6,6)]
    17      17.581342      17.581342      17.581342    1[6-(6,6)]
    18      15.757349      15.757349      15.757349    1[6-(6,6)]
    19      15.837388      15.837388      15.837388    1[6-(6,6)]
    20      17.629703      17.629703      17.629703    1[6-(6,6)]
    21      26.002708      26.002708      26.002708    1[6-(6,6)]
    22      24.218728      24.218728      24.218728    1[6-(6,6)]
    23      24.070332      24.070332      24.070332    1[6-(6,6)]
    24      25.894326      25.894326      25.894326    1[6-(6,6)]
    25       9.245005       9.245005       9.245005    1[6-(6,6)]
    26       7.421012       7.421012       7.421012    1[6-(6,6)]
    27       7.501031       7.501031       7.501031    1[6-(6,6)]
    28       9.293346       9.293346       9.293346    1[6-(6,6)]
    29      17.666347      17.666347      17.666347    1[6-(6,6)]
    30      15.882369      15.882369      15.882369    1[6-(6,6)]
    31      15.733991      15.733991      15.733991    1[6-(6,6)]
    32      17.557984      17.557984      17.557984    1[6-(6,6)]
    33      11.595841      11.595841      11.595841    1[6-(6,6)]
    34      13.419837      13.419837      13.419837    1[6-(6,6)]
    35      13.339811      13.339811      13.339811    1[6-(6,6)]
    36      11.547493      11.547493      11.547493    1[6-(6,6)]
    37      11.510799      11.510799      11.510799    1[6-(6,6)]
    38      13.294774      13.294774      13.294774    1[6-(6,6)]
    39      13.443161      13.443161      13.443161    1[6-(6,6)]
    40      11.619171      11.619171      11.619171    1[6-(6,6)]
    41      30.085838      30.085838      30.085838    1[6-(6,6)]
    42      28.261848      28.261848      28.261848    1[6-(6,6)]
    43       28.34188       28.34188       28.34188    1[6-(6,6)]
    44      30.134192      30.134192      30.134192    1[6-(6,6)]
    45      13.498211      13.498211      13.498211    1[6-(6,6)]
    46      11.714229      11.714229      11.714229    1[6-(6,6)]
    47      11.565842      11.565842      11.565842    1[6-(6,6)]
    48      13.389839      13.389839      13.389839    1[6-(6,6)]
    49      15.764004      15.764004      15.764004    1[6-(6,6)]
    50      17.587997      17.587997      17.587997    1[6-(6,6)]
    51      17.507958      17.507958      17.507958    1[6-(6,6)]
    52      15.715643      15.715643      15.715643    1[6-(6,6)]
    53       7.342638       7.342638       7.342638    1[6-(6,6)]
    54       9.126618       9.126618       9.126618    1[6-(6,6)]
    55       9.275014       9.275014       9.275014    1[6-(6,6)]
    56        7.45102        7.45102        7.45102    1[6-(6,6)]
    57      24.100341      24.100341      24.100341    1[6-(6,6)]
    58      25.924334      25.924334      25.924334    1[6-(6,6)]
    59      25.844315      25.844315      25.844315    1[6-(6,6)]
    60         24.052         24.052         24.052    1[6-(6,6)]
    61      15.678999      15.678999      15.678999    1[6-(6,6)]
    62      17.462977      17.462977      17.462977    1[6-(6,6)]
    63      17.611355      17.611355      17.611355    1[6-(6,6)]
    64      15.787362      15.787362      15.787362    1[6-(6,6)]
    65      21.749505      21.749505      21.749505    1[6-(6,6)]
    66      19.925509      19.925509      19.925509    1[6-(6,6)]
    67      20.005535      20.005535      20.005535    1[6-(6,6)]
    68      21.797853      21.797853      21.797853    1[6-(6,6)]
    69      21.834547      21.834547      21.834547    1[6-(6,6)]
    70      20.050572      20.050572      20.050572    1[6-(6,6)]
    71      19.902185      19.902185      19.902185    1[6-(6,6)]
    72      21.726175      21.726175      21.726175    1[6-(6,6)]
    73       6.252249       6.252249       6.252249    1[7-(6,6)]
    74      14.588599      14.588599      14.588599    1[7-(6,6)]
    75      27.093097      27.093097      27.093097    1[7-(6,6)]
    76      18.756747      18.756747      18.756747    1[7-(6,6)]
    77      22.924922      22.924922      22.924922    1[7-(6,6)]
    78      14.588572      14.588572      14.588572    1[7-(6,6)]
    79      10.420424      10.420424      10.420424    1[7-(6,6)]
    80      18.756774      18.756774      18.756774    1[7-(6,6)]
    81       3.041094       3.041094       3.041094    6[6-(1,6),6-(1,6),6-(8,8)]
    82        3.61797        3.61797        3.61797    6[1-(0),6-(1,6),6-(6,6)]
    83       4.696691       4.696691       4.696691    6[1-(0),6-(1,6),6-(6,7)]
    84       5.225214       5.225214       5.225214    6[6-(1,6),6-(1,6),7-(1,6)]
    85       4.653341       4.653341       4.653341    6[1-(0),6-(1,6),6-(6,7)]
    86       3.581288       3.581288       3.581288    6[1-(0),6-(1,6),6-(6,6)]
    87       1.869006       1.869006       1.869006    6[6-(6,6),8-(29),8-(29)]
    88       18.52332       18.52332       18.52332    6[6-(6,6),8-(29),8-(29)]
    89      19.708751      19.708751      19.708751    6[6-(1,6),6-(1,6),6-(8,8)]
    90      20.227273      20.227273      20.227273    6[1-(0),6-(1,6),6-(6,6)]
    91       21.29933       21.29933       21.29933    6[1-(0),6-(1,6),6-(6,7)]
    92      21.897881      21.897881      21.897881    6[6-(1,6),6-(1,6),7-(1,6)]
    93      21.382693      21.382693      21.382693    6[1-(0),6-(1,6),6-(6,7)]
    94      20.298132      20.298132      20.298132    6[1-(0),6-(1,6),6-(6,6)]
    95       17.79976       17.79976       17.79976    6[6-(1,6),6-(1,6),6-(8,8)]
    96      17.222881      17.222881      17.222881    6[1-(0),6-(1,6),6-(6,6)]
    97      16.144158      16.144158      16.144158    6[1-(0),6-(1,6),6-(6,7)]
    98      15.615636      15.615636      15.615636    6[6-(1,6),6-(1,6),7-(1,6)]
    99      16.187512      16.187512      16.187512    6[1-(0),6-(1,6),6-(6,7)]
   100      17.259567      17.259567      17.259567    6[1-(0),6-(1,6),6-(6,6)]
   101       18.97185       18.97185       18.97185    6[6-(6,6),8-(29),8-(29)]
   102      27.326516      27.326516      27.326516    6[6-(6,6),8-(29),8-(29)]
   103      26.141087      26.141087      26.141087    6[6-(1,6),6-(1,6),6-(8,8)]
   104      25.622568      25.622568      25.622568    6[1-(0),6-(1,6),6-(6,6)]
   105      24.550513      24.550513      24.550513    6[1-(0),6-(1,6),6-(6,7)]
   106       23.95196       23.95196       23.95196    6[6-(1,6),6-(1,6),7-(1,6)]
   107      24.467144      24.467144      24.467144    6[1-(0),6-(1,6),6-(6,7)]
   108      25.551704      25.551704      25.551704    6[1-(0),6-(1,6),6-(6,6)]
   109       9.463413       9.463413       9.463413    6[6-(1,6),6-(1,6),6-(8,8)]
   110        8.88654        8.88654        8.88654    6[1-(0),6-(1,6),6-(6,6)]
   111       7.807816       7.807816       7.807816    6[1-(0),6-(1,6),6-(6,7)]
   112       7.279289       7.279289       7.279289    6[6-(1,6),6-(1,6),7-(1,6)]
   113       7.851159       7.851159       7.851159    6[1-(0),6-(1,6),6-(6,7)]
   114       8.923214       8.923214       8.923214    6[1-(0),6-(1,6),6-(6,6)]
   115      10.635503      10.635503      10.635503    6[6-(6,6),8-(29),8-(29)]
   116      18.990164      18.990164      18.990164    6[6-(6,6),8-(29),8-(29)]
   117      17.804735      17.804735      17.804735    6[6-(1,6),6-(1,6),6-(8,8)]
   118      17.286212      17.286212      17.286212    6[1-(0),6-(1,6),6-(6,6)]
   119      16.214158      16.214158      16.214158    6[1-(0),6-(1,6),6-(6,7)]
   120      15.615611      15.615611      15.615611    6[6-(1,6),6-(1,6),7-(1,6)]
   121        16.1308        16.1308        16.1308    6[1-(0),6-(1,6),6-(6,7)]
   122      17.215358      17.215358      17.215358    6[1-(0),6-(1,6),6-(6,6)]
   123      11.377429      11.377429      11.377429    6[6-(1,6),6-(1,6),6-(8,8)]
   124      11.954305      11.954305      11.954305    6[1-(0),6-(1,6),6-(6,6)]
   125      13.033031      13.033031      13.033031    6[1-(0),6-(1,6),6-(6,7)]
   126      13.561557      13.561557      13.561557    6[6-(1,6),6-(1,6),7-(1,6)]
   127      12.989683      12.989683      12.989683    6[1-(0),6-(1,6),6-(6,7)]
   128      11.917627      11.917627      11.917627    6[1-(0),6-(1,6),6-(6,6)]
   129      10.205337      10.205337      10.205337    6[6-(6,6),8-(29),8-(29)]
   130      10.186989      10.186989      10.186989    6[6-(6,6),8-(29),8-(29)]
   131      11.372415      11.372415      11.372415    6[6-(1,6),6-(1,6),6-(8,8)]
   132      11.890935      11.890935      11.890935    6[1-(0),6-(1,6),6-(6,6)]
   133      12.962988      12.962988      12.962988    6[1-(0),6-(1,6),6-(6,7)]
   134      13.561537      13.561537      13.561537    6[6-(1,6),6-(1,6),7-(1,6)]
   135      13.046351      13.046351      13.046351    6[1-(0),6-(1,6),6-(6,7)]
   136      11.961794      11.961794      11.961794    6[1-(0),6-(1,6),6-(6,6)]
   137      30.304252      30.304252      30.304252    6[6-(1,6),6-(1,6),6-(8,8)]
   138      29.727376      29.727376      29.727376    6[1-(0),6-(1,6),6-(6,6)]
   139      28.648655      28.648655      28.648655    6[1-(0),6-(1,6),6-(6,7)]
   140      28.120132      28.120132      28.120132    6[6-(1,6),6-(1,6),7-(1,6)]
   141      28.692005      28.692005      28.692005    6[1-(0),6-(1,6),6-(6,7)]
   142      29.764058      29.764058      29.764058    6[1-(0),6-(1,6),6-(6,6)]
   143       31.47634       31.47634       31.47634    6[6-(6,6),8-(29),8-(29)]
   144      14.822026      14.822026      14.822026    6[6-(6,6),8-(29),8-(29)]
   145      13.636595      13.636595      13.636595    6[6-(1,6),6-(1,6),6-(8,8)]
   146      13.118073      13.118073      13.118073    6[1-(0),6-(1,6),6-(6,6)]
   147      12.046016      12.046016      12.046016    6[1-(0),6-(1,6),6-(6,7)]
   148      11.447465      11.447465      11.447465    6[6-(1,6),6-(1,6),7-(1,6)]
   149      11.962653      11.962653      11.962653    6[1-(0),6-(1,6),6-(6,7)]
   150      13.047214      13.047214      13.047214    6[1-(0),6-(1,6),6-(6,6)]
   151      15.545586      15.545586      15.545586    6[6-(1,6),6-(1,6),6-(8,8)]
   152      16.122465      16.122465      16.122465    6[1-(0),6-(1,6),6-(6,6)]
   153      17.201188      17.201188      17.201188    6[1-(0),6-(1,6),6-(6,7)]
   154       17.72971       17.72971       17.72971    6[6-(1,6),6-(1,6),7-(1,6)]
   155      17.157834      17.157834      17.157834    6[1-(0),6-(1,6),6-(6,7)]
   156      16.085779      16.085779      16.085779    6[1-(0),6-(1,6),6-(6,6)]
   157      14.373496      14.373496      14.373496    6[6-(6,6),8-(29),8-(29)]
   158        6.01883        6.01883        6.01883    6[6-(6,6),8-(29),8-(29)]
   159       7.204259       7.204259       7.204259    6[6-(1,6),6-(1,6),6-(8,8)]
   160       7.722778       7.722778       7.722778    6[1-(0),6-(1,6),6-(6,6)]
   161       8.794833       8.794833       8.794833    6[1-(0),6-(1,6),6-(6,7)]
   162       9.393386       9.393386       9.393386    6[6-(1,6),6-(1,6),7-(1,6)]
   163       8.878202       8.878202       8.878202    6[1-(0),6-(1,6),6-(6,7)]
   164       7.793642       7.793642       7.793642    6[1-(0),6-(1,6),6-(6,6)]
   165      23.881933      23.881933      23.881933    6[6-(1,6),6-(1,6),6-(8,8)]
   166      24.458806      24.458806      24.458806    6[1-(0),6-(1,6),6-(6,6)]
   167       25.53753       25.53753       25.53753    6[1-(0),6-(1,6),6-(6,7)]
   168      26.066057      26.066057      26.066057    6[6-(1,6),6-(1,6),7-(1,6)]
   169      25.494187      25.494187      25.494187    6[1-(0),6-(1,6),6-(6,7)]
   170      24.422132      24.422132      24.422132    6[1-(0),6-(1,6),6-(6,6)]
   171      22.709843      22.709843      22.709843    6[6-(6,6),8-(29),8-(29)]
   172      14.355182      14.355182      14.355182    6[6-(6,6),8-(29),8-(29)]
   173      15.540611      15.540611      15.540611    6[6-(1,6),6-(1,6),6-(8,8)]
   174      16.059134      16.059134      16.059134    6[1-(0),6-(1,6),6-(6,6)]
   175      17.131188      17.131188      17.131188    6[1-(0),6-(1,6),6-(6,7)]
   176      17.729735      17.729735      17.729735    6[6-(1,6),6-(1,6),7-(1,6)]
   177      17.214546      17.214546      17.214546    6[1-(0),6-(1,6),6-(6,7)]
   178      16.129988      16.129988      16.129988    6[1-(0),6-(1,6),6-(6,6)]
   179      21.967917      21.967917      21.967917    6[6-(1,6),6-(1,6),6-(8,8)]
   180      21.391041      21.391041      21.391041    6[1-(0),6-(1,6),6-(6,6)]
   181      20.312315      20.312315      20.312315    6[1-(0),6-(1,6),6-(6,7)]
   182      19.783789      19.783789      19.783789    6[6-(1,6),6-(1,6),7-(1,6)]
   183      20.355663      20.355663      20.355663    6[1-(0),6-(1,6),6-(6,7)]
   184      21.427719      21.427719      21.427719    6[1-(0),6-(1,6),6-(6,6)]
   185      23.140009      23.140009      23.140009    6[6-(6,6),8-(29),8-(29)]
   186      23.158357      23.158357      23.158357    6[6-(6,6),8-(29),8-(29)]
   187      21.972931      21.972931      21.972931    6[6-(1,6),6-(1,6),6-(8,8)]
   188      21.454411      21.454411      21.454411    6[1-(0),6-(1,6),6-(6,6)]
   189      20.382358      20.382358      20.382358    6[1-(0),6-(1,6),6-(6,7)]
   190      19.783809      19.783809      19.783809    6[6-(1,6),6-(1,6),7-(1,6)]
   191      20.298995      20.298995      20.298995    6[1-(0),6-(1,6),6-(6,7)]
   192      21.383552      21.383552      21.383552    6[1-(0),6-(1,6),6-(6,6)]
   193        6.25225        6.25225        6.25225    7[1-(0),6-(6,6),6-(6,6)]
   194      14.588598      14.588598      14.588598    7[1-(0),6-(6,6),6-(6,6)]
   195      27.093096      27.093096      27.093096    7[1-(0),6-(6,6),6-(6,6)]
   196      18.756748      18.756748      18.756748    7[1-(0),6-(6,6),6-(6,6)]
   197      22.924921      22.924921      22.924921    7[1-(0),6-(6,6),6-(6,6)]
   198      14.588573      14.588573      14.588573    7[1-(0),6-(6,6),6-(6,6)]
   199      10.420425      10.420425      10.420425    7[1-(0),6-(6,6),6-(6,6)]
   200      18.756773      18.756773      18.756773    7[1-(0),6-(6,6),6-(6,6)]
   201      18.008133      18.008133      18.008133    8[6-(6,8),29-(8,8,8)]
   202       9.671801       9.671801       9.671801    8[6-(6,8),29-(8,8,8)]
   203        1.47553        1.47553        1.47553    8[6-(6,8),29-(8,8,8)]
   204      18.123174      18.123174      18.123174    8[6-(6,8),29-(8,8,8)]
   205        27.8417        27.8417        27.8417    8[6-(6,8),29-(8,8,8)]
   206      19.505374      19.505374      19.505374    8[6-(6,8),29-(8,8,8)]
   207      19.365329      19.365329      19.365329    8[6-(6,8),29-(8,8,8)]
   208      27.726664      27.726664      27.726664    8[6-(6,8),29-(8,8,8)]
   209      19.505353      19.505353      19.505353    8[6-(6,8),29-(8,8,8)]
   210      19.505352      19.505352      19.505352    8[6-(6,8),29-(8,8,8)]
   211      11.028976      11.028976      11.028976    8[6-(6,8),29-(8,8,8)]
   212      19.390306      19.390306      19.390306    8[6-(6,8),29-(8,8,8)]
   213       9.671803       9.671803       9.671803    8[6-(6,8),29-(8,8,8)]
   214       9.671809       9.671809       9.671809    8[6-(6,8),29-(8,8,8)]
   215       9.811861       9.811861       9.811861    8[6-(6,8),29-(8,8,8)]
   216       9.786845       9.786845       9.786845    8[6-(6,8),29-(8,8,8)]
   217      15.337213      15.337213      15.337213    8[6-(6,8),29-(8,8,8)]
   218      23.673545      23.673545      23.673545    8[6-(6,8),29-(8,8,8)]
   219      31.869816      31.869816      31.869816    8[6-(6,8),29-(8,8,8)]
   220      15.222172      15.222172      15.222172    8[6-(6,8),29-(8,8,8)]
   221       5.503646       5.503646       5.503646    8[6-(6,8),29-(8,8,8)]
   222      13.839972      13.839972      13.839972    8[6-(6,8),29-(8,8,8)]
   223      13.980017      13.980017      13.980017    8[6-(6,8),29-(8,8,8)]
   224       5.618682       5.618682       5.618682    8[6-(6,8),29-(8,8,8)]
   225      13.839993      13.839993      13.839993    8[6-(6,8),29-(8,8,8)]
   226      13.839994      13.839994      13.839994    8[6-(6,8),29-(8,8,8)]
   227       22.31637       22.31637       22.31637    8[6-(6,8),29-(8,8,8)]
   228       13.95504       13.95504       13.95504    8[6-(6,8),29-(8,8,8)]
   229      23.673543      23.673543      23.673543    8[6-(6,8),29-(8,8,8)]
   230      23.673537      23.673537      23.673537    8[6-(6,8),29-(8,8,8)]
   231      23.533485      23.533485      23.533485    8[6-(6,8),29-(8,8,8)]
   232      23.558501      23.558501      23.558501    8[6-(6,8),29-(8,8,8)]
