# Supplementary material for: A collection of forcefield precursors for metal–organic frameworks
Source: RSC Adv. 2019 Nov 13;9(63):36492–507. doi: 10.1039/c9ra07327b (PMC9075174; doi:10.1039/c9ra07327b)
Supplement: RA-009-C9RA07327B-s2976 [file RA-009-C9RA07327B-s2976.txt]

YELYOE_clean

14.268000    0.000000    0.000000
0.000000    15.721000    0.000000
0.000000    0.000000    16.017000

     1       1.786068       1.786068       1.786068    48[7-(6,6),7-(6,6),8-(6),8-(6)]
     2       5.623875       5.623875       5.623875    48[7-(6,6),7-(6,6),8-(6),8-(6,48),8-(6,48)]
     3       5.347932       5.347932       5.347932    48[7-(6,6),7-(6,6),8-(6),8-(6)]
     4       1.510125       1.510125       1.510125    48[7-(6,6),7-(6,6),8-(6),8-(6,48),8-(6,48)]
     5      12.481932      12.481932      12.481932    48[7-(6,6),7-(6,6),8-(6),8-(6)]
     6       8.644125       8.644125       8.644125    48[7-(6,6),7-(6,6),8-(6),8-(6,48),8-(6,48)]
     7       8.920068       8.920068       8.920068    48[7-(6,6),7-(6,6),8-(6),8-(6)]
     8      12.757875      12.757875      12.757875    48[7-(6,6),7-(6,6),8-(6),8-(6,48),8-(6,48)]
     9      12.481932      12.481932      12.481932    48[7-(6,6),7-(6,6),8-(6),8-(6)]
    10       8.644125       8.644125       8.644125    48[7-(6,6),7-(6,6),8-(6),8-(6,48),8-(6,48)]
    11       8.920068       8.920068       8.920068    48[7-(6,6),7-(6,6),8-(6),8-(6)]
    12      12.757875      12.757875      12.757875    48[7-(6,6),7-(6,6),8-(6),8-(6,48),8-(6,48)]
    13       1.786068       1.786068       1.786068    48[7-(6,6),7-(6,6),8-(6),8-(6)]
    14       5.623875       5.623875       5.623875    48[7-(6,6),7-(6,6),8-(6),8-(6,48),8-(6,48)]
    15       5.347932       5.347932       5.347932    48[7-(6,6),7-(6,6),8-(6),8-(6)]
    16       1.510125       1.510125       1.510125    48[7-(6,6),7-(6,6),8-(6),8-(6,48),8-(6,48)]
    17      10.507241      10.507241      10.507241    48[8-(6),8-(6),8-(6),8-(6)]
    18      10.894759      10.894759      10.894759    48[8-(6),8-(6),8-(6),8-(6)]
    19       3.760759       3.760759       3.760759    48[8-(6),8-(6),8-(6),8-(6)]
    20       3.373241       3.373241       3.373241    48[8-(6),8-(6),8-(6),8-(6)]
    21       0.383809       0.383809       0.383809    1[6-(7,7)]
    22       6.750191       6.750191       6.750191    1[6-(7,7)]
    23      13.884191      13.884191      13.884191    1[6-(7,7)]
    24       7.517809       7.517809       7.517809    1[6-(7,7)]
    25      13.884191      13.884191      13.884191    1[6-(7,7)]
    26       7.517809       7.517809       7.517809    1[6-(7,7)]
    27       0.383809       0.383809       0.383809    1[6-(7,7)]
    28       6.750191       6.750191       6.750191    1[6-(7,7)]
    29       4.628539       4.628539       4.628539    1[6-(7,7)]
    30       2.927794       2.927794       2.927794    1[6-(7,7)]
    31       2.505461       2.505461       2.505461    1[6-(7,7)]
    32       4.206206       4.206206       4.206206    1[6-(7,7)]
    33       9.639461       9.639461       9.639461    1[6-(7,7)]
    34      11.340206      11.340206      11.340206    1[6-(7,7)]
    35      11.762539      11.762539      11.762539    1[6-(7,7)]
    36      10.061794      10.061794      10.061794    1[6-(7,7)]
    37       1.291254       1.291254       1.291254    6[1-(0),7-(6,48),7-(6,48)]
    38        3.31731        3.31731        3.31731    6[6-(6,7),6-(8,8),7-(6,48)]
    39       3.230275       3.230275       3.230275    6[6-(6,7),6-(8,8),7-(6,48)]
    40        4.45447        4.45447        4.45447    6[6-(6,7),8-(0),8-(48)]
    41       4.261852       4.261852       4.261852    6[6-(6,7),8-(0),8-(48)]
    42       7.015576       7.015576       7.015576    6[6-(6,7),6-(8,8),7-(6,48)]
    43       7.867375       7.867375       7.867375    6[6-(6,7),8-(48),8-(48,48)]
    44      -0.008561      -0.008561      -0.008561    6[6-(6,7),6-(8,8),7-(6,48)]
    45       13.20218       13.20218       13.20218    6[6-(6,7),8-(48),8-(48)]
    46       5.842746       5.842746       5.842746    6[1-(0),7-(6,48),7-(6,48)]
    47        3.81669        3.81669        3.81669    6[6-(6,7),6-(8,8),7-(6,48)]
    48       3.903725       3.903725       3.903725    6[6-(6,7),6-(8,8),7-(6,48)]
    49        2.67953        2.67953        2.67953    6[6-(6,7),8-(0),8-(48)]
    50       2.872148       2.872148       2.872148    6[6-(6,7),8-(0),8-(48)]
    51       0.118424       0.118424       0.118424    6[6-(6,7),6-(8,8),7-(6,48)]
    52      13.534625      13.534625      13.534625    6[6-(6,7),8-(48),8-(48,48)]
    53       7.142561       7.142561       7.142561    6[6-(6,7),6-(8,8),7-(6,48)]
    54        8.19982        8.19982        8.19982    6[6-(6,7),8-(48),8-(48)]
    55      12.976746      12.976746      12.976746    6[1-(0),7-(6,48),7-(6,48)]
    56       10.95069       10.95069       10.95069    6[6-(6,7),6-(8,8),7-(6,48)]
    57      11.037725      11.037725      11.037725    6[6-(6,7),6-(8,8),7-(6,48)]
    58        9.81353        9.81353        9.81353    6[6-(6,7),8-(0),8-(48)]
    59      10.006148      10.006148      10.006148    6[6-(6,7),8-(0),8-(48)]
    60       7.252424       7.252424       7.252424    6[6-(6,7),6-(8,8),7-(6,48)]
    61       6.400625       6.400625       6.400625    6[6-(6,7),8-(48),8-(48,48)]
    62       0.008561       0.008561       0.008561    6[6-(6,7),6-(8,8),7-(6,48)]
    63        1.06582        1.06582        1.06582    6[6-(6,7),8-(48),8-(48)]
    64       8.425254       8.425254       8.425254    6[1-(0),7-(6,48),7-(6,48)]
    65       10.45131       10.45131       10.45131    6[6-(6,7),6-(8,8),7-(6,48)]
    66      10.364275      10.364275      10.364275    6[6-(6,7),6-(8,8),7-(6,48)]
    67       11.58847       11.58847       11.58847    6[6-(6,7),8-(0),8-(48)]
    68      11.395852      11.395852      11.395852    6[6-(6,7),8-(0),8-(48)]
    69      14.149576      14.149576      14.149576    6[6-(6,7),6-(8,8),7-(6,48)]
    70       0.733375       0.733375       0.733375    6[6-(6,7),8-(48),8-(48,48)]
    71       7.125439       7.125439       7.125439    6[6-(6,7),6-(8,8),7-(6,48)]
    72        6.06818        6.06818        6.06818    6[6-(6,7),8-(48),8-(48)]
    73      12.976746      12.976746      12.976746    6[1-(0),7-(6,48),7-(6,48)]
    74       10.95069       10.95069       10.95069    6[6-(6,7),6-(8,8),7-(6,48)]
    75      11.037725      11.037725      11.037725    6[6-(6,7),6-(8,8),7-(6,48)]
    76        9.81353        9.81353        9.81353    6[6-(6,7),8-(0),8-(48)]
    77      10.006148      10.006148      10.006148    6[6-(6,7),8-(0),8-(48)]
    78       7.252424       7.252424       7.252424    6[6-(6,7),6-(8,8),7-(6,48)]
    79       6.400625       6.400625       6.400625    6[6-(6,7),8-(48),8-(48,48)]
    80       0.008561       0.008561       0.008561    6[6-(6,7),6-(8,8),7-(6,48)]
    81        1.06582        1.06582        1.06582    6[6-(6,7),8-(48),8-(48)]
    82       8.425254       8.425254       8.425254    6[1-(0),7-(6,48),7-(6,48)]
    83       10.45131       10.45131       10.45131    6[6-(6,7),6-(8,8),7-(6,48)]
    84      10.364275      10.364275      10.364275    6[6-(6,7),6-(8,8),7-(6,48)]
    85       11.58847       11.58847       11.58847    6[6-(6,7),8-(0),8-(48)]
    86      11.395852      11.395852      11.395852    6[6-(6,7),8-(0),8-(48)]
    87      14.149576      14.149576      14.149576    6[6-(6,7),6-(8,8),7-(6,48)]
    88       0.733375       0.733375       0.733375    6[6-(6,7),8-(48),8-(48,48)]
    89       7.125439       7.125439       7.125439    6[6-(6,7),6-(8,8),7-(6,48)]
    90        6.06818        6.06818        6.06818    6[6-(6,7),8-(48),8-(48)]
    91       1.291254       1.291254       1.291254    6[1-(0),7-(6,48),7-(6,48)]
    92        3.31731        3.31731        3.31731    6[6-(6,7),6-(8,8),7-(6,48)]
    93       3.230275       3.230275       3.230275    6[6-(6,7),6-(8,8),7-(6,48)]
    94        4.45447        4.45447        4.45447    6[6-(6,7),8-(0),8-(48)]
    95       4.261852       4.261852       4.261852    6[6-(6,7),8-(0),8-(48)]
    96       7.015576       7.015576       7.015576    6[6-(6,7),6-(8,8),7-(6,48)]
    97       7.867375       7.867375       7.867375    6[6-(6,7),8-(48),8-(48,48)]
    98      -0.008561      -0.008561      -0.008561    6[6-(6,7),6-(8,8),7-(6,48)]
    99       13.20218       13.20218       13.20218    6[6-(6,7),8-(48),8-(48)]
   100       5.842746       5.842746       5.842746    6[1-(0),7-(6,48),7-(6,48)]
   101        3.81669        3.81669        3.81669    6[6-(6,7),6-(8,8),7-(6,48)]
   102       3.903725       3.903725       3.903725    6[6-(6,7),6-(8,8),7-(6,48)]
   103        2.67953        2.67953        2.67953    6[6-(6,7),8-(0),8-(48)]
   104       2.872148       2.872148       2.872148    6[6-(6,7),8-(0),8-(48)]
   105       0.118424       0.118424       0.118424    6[6-(6,7),6-(8,8),7-(6,48)]
   106      13.534625      13.534625      13.534625    6[6-(6,7),8-(48),8-(48,48)]
   107       7.142561       7.142561       7.142561    6[6-(6,7),6-(8,8),7-(6,48)]
   108        8.19982        8.19982        8.19982    6[6-(6,7),8-(48),8-(48)]
   109       5.377609       5.377609       5.377609    6[1-(0),7-(6,48),7-(6,48)]
   110        1.99752        1.99752        1.99752    6[1-(0),7-(6,48),7-(6,48)]
   111       1.756391       1.756391       1.756391    6[1-(0),7-(6,48),7-(6,48)]
   112        5.13648        5.13648        5.13648    6[1-(0),7-(6,48),7-(6,48)]
   113       8.890391       8.890391       8.890391    6[1-(0),7-(6,48),7-(6,48)]
   114       12.27048       12.27048       12.27048    6[1-(0),7-(6,48),7-(6,48)]
   115      12.511609      12.511609      12.511609    6[1-(0),7-(6,48),7-(6,48)]
   116        9.13152        9.13152        9.13152    6[1-(0),7-(6,48),7-(6,48)]
   117       1.941875       1.941875       1.941875    7[6-(1,7),6-(6,6),48-(7,8,8,8)]
   118       2.078848       2.078848       2.078848    7[6-(1,7),6-(6,6),48-(7,8,8)]
   119       1.289827       1.289827       1.289827    7[6-(1,7),6-(6,6),48-(7,8,8)]
   120       5.958317       5.958317       5.958317    7[6-(1,7),6-(6,6),48-(7,8,8,8)]
   121       5.192125       5.192125       5.192125    7[6-(1,7),6-(6,6),48-(7,8,8,8)]
   122       5.055152       5.055152       5.055152    7[6-(1,7),6-(6,6),48-(7,8,8)]
   123       5.844173       5.844173       5.844173    7[6-(1,7),6-(6,6),48-(7,8,8)]
   124       1.175683       1.175683       1.175683    7[6-(1,7),6-(6,6),48-(7,8,8,8)]
   125      12.326125      12.326125      12.326125    7[6-(1,7),6-(6,6),48-(7,8,8,8)]
   126      12.189152      12.189152      12.189152    7[6-(1,7),6-(6,6),48-(7,8,8)]
   127      12.978173      12.978173      12.978173    7[6-(1,7),6-(6,6),48-(7,8,8)]
   128       8.309683       8.309683       8.309683    7[6-(1,7),6-(6,6),48-(7,8,8,8)]
   129       9.075875       9.075875       9.075875    7[6-(1,7),6-(6,6),48-(7,8,8,8)]
   130       9.212848       9.212848       9.212848    7[6-(1,7),6-(6,6),48-(7,8,8)]
   131       8.423827       8.423827       8.423827    7[6-(1,7),6-(6,6),48-(7,8,8)]
   132      13.092317      13.092317      13.092317    7[6-(1,7),6-(6,6),48-(7,8,8,8)]
   133      12.326125      12.326125      12.326125    7[6-(1,7),6-(6,6),48-(7,8,8,8)]
   134      12.189152      12.189152      12.189152    7[6-(1,7),6-(6,6),48-(7,8,8)]
   135      12.978173      12.978173      12.978173    7[6-(1,7),6-(6,6),48-(7,8,8)]
   136       8.309683       8.309683       8.309683    7[6-(1,7),6-(6,6),48-(7,8,8,8)]
   137       9.075875       9.075875       9.075875    7[6-(1,7),6-(6,6),48-(7,8,8,8)]
   138       9.212848       9.212848       9.212848    7[6-(1,7),6-(6,6),48-(7,8,8)]
   139       8.423827       8.423827       8.423827    7[6-(1,7),6-(6,6),48-(7,8,8)]
   140      13.092317      13.092317      13.092317    7[6-(1,7),6-(6,6),48-(7,8,8,8)]
   141       1.941875       1.941875       1.941875    7[6-(1,7),6-(6,6),48-(7,8,8,8)]
   142       2.078848       2.078848       2.078848    7[6-(1,7),6-(6,6),48-(7,8,8)]
   143       1.289827       1.289827       1.289827    7[6-(1,7),6-(6,6),48-(7,8,8)]
   144       5.958317       5.958317       5.958317    7[6-(1,7),6-(6,6),48-(7,8,8,8)]
   145       5.192125       5.192125       5.192125    7[6-(1,7),6-(6,6),48-(7,8,8,8)]
   146       5.055152       5.055152       5.055152    7[6-(1,7),6-(6,6),48-(7,8,8)]
   147       5.844173       5.844173       5.844173    7[6-(1,7),6-(6,6),48-(7,8,8)]
   148       1.175683       1.175683       1.175683    7[6-(1,7),6-(6,6),48-(7,8,8,8)]
   149       3.916566       3.916566       3.916566    8[6-(6,8),48-(7,7,8)]
   150       5.444669       5.444669       5.444669    8[6-(6,8)]
   151       5.594483       5.594483       5.594483    8[6-(6,8)]
   152       4.261852       4.261852       4.261852    8[6-(6,8),48-(7,7,8,8)]
   153      12.013656      12.013656      12.013656    8[6-(6,8),48-(8,8,8)]
   154       13.63022       13.63022       13.63022    8[6-(6,8),48-(7,7,8)]
   155       7.356581       7.356581       7.356581    8[6-(6,8),48-(7,7,8,8),48-(7,7,8,8)]
   156       8.970292       8.970292       8.970292    8[6-(6,8),48-(8,8,8)]
   157       3.217434       3.217434       3.217434    8[6-(6,8),48-(7,7,8)]
   158       1.689331       1.689331       1.689331    8[6-(6,8)]
   159       1.539517       1.539517       1.539517    8[6-(6,8)]
   160       2.872148       2.872148       2.872148    8[6-(6,8),48-(7,7,8,8)]
   161       9.388344       9.388344       9.388344    8[6-(6,8),48-(8,8,8)]
   162        7.77178        7.77178        7.77178    8[6-(6,8),48-(7,7,8)]
   163      14.045419      14.045419      14.045419    8[6-(6,8),48-(7,7,8,8),48-(7,7,8,8)]
   164      12.431708      12.431708      12.431708    8[6-(6,8),48-(8,8,8)]
   165      10.351434      10.351434      10.351434    8[6-(6,8),48-(7,7,8)]
   166       8.823331       8.823331       8.823331    8[6-(6,8)]
   167       8.673517       8.673517       8.673517    8[6-(6,8)]
   168      10.006148      10.006148      10.006148    8[6-(6,8),48-(7,7,8,8)]
   169       2.254344       2.254344       2.254344    8[6-(6,8),48-(8,8,8)]
   170        0.63778        0.63778        0.63778    8[6-(6,8),48-(7,7,8)]
   171       6.911419       6.911419       6.911419    8[6-(6,8),48-(7,7,8,8),48-(7,7,8,8)]
   172       5.297708       5.297708       5.297708    8[6-(6,8),48-(8,8,8)]
   173      11.050566      11.050566      11.050566    8[6-(6,8),48-(7,7,8)]
   174      12.578669      12.578669      12.578669    8[6-(6,8)]
   175      12.728483      12.728483      12.728483    8[6-(6,8)]
   176      11.395852      11.395852      11.395852    8[6-(6,8),48-(7,7,8,8)]
   177       4.879656       4.879656       4.879656    8[6-(6,8),48-(8,8,8)]
   178        6.49622        6.49622        6.49622    8[6-(6,8),48-(7,7,8)]
   179       0.222581       0.222581       0.222581    8[6-(6,8),48-(7,7,8,8),48-(7,7,8,8)]
   180       1.836292       1.836292       1.836292    8[6-(6,8),48-(8,8,8)]
   181      10.351434      10.351434      10.351434    8[6-(6,8),48-(7,7,8)]
   182       8.823331       8.823331       8.823331    8[6-(6,8)]
   183       8.673517       8.673517       8.673517    8[6-(6,8)]
   184      10.006148      10.006148      10.006148    8[6-(6,8),48-(7,7,8,8)]
   185       2.254344       2.254344       2.254344    8[6-(6,8),48-(8,8,8)]
   186        0.63778        0.63778        0.63778    8[6-(6,8),48-(7,7,8)]
   187       6.911419       6.911419       6.911419    8[6-(6,8),48-(7,7,8,8),48-(7,7,8,8)]
   188       5.297708       5.297708       5.297708    8[6-(6,8),48-(8,8,8)]
   189      11.050566      11.050566      11.050566    8[6-(6,8),48-(7,7,8)]
   190      12.578669      12.578669      12.578669    8[6-(6,8)]
   191      12.728483      12.728483      12.728483    8[6-(6,8)]
   192      11.395852      11.395852      11.395852    8[6-(6,8),48-(7,7,8,8)]
   193       4.879656       4.879656       4.879656    8[6-(6,8),48-(8,8,8)]
   194        6.49622        6.49622        6.49622    8[6-(6,8),48-(7,7,8)]
   195       0.222581       0.222581       0.222581    8[6-(6,8),48-(7,7,8,8),48-(7,7,8,8)]
   196       1.836292       1.836292       1.836292    8[6-(6,8),48-(8,8,8)]
   197       3.916566       3.916566       3.916566    8[6-(6,8),48-(7,7,8)]
   198       5.444669       5.444669       5.444669    8[6-(6,8)]
   199       5.594483       5.594483       5.594483    8[6-(6,8)]
   200       4.261852       4.261852       4.261852    8[6-(6,8),48-(7,7,8,8)]
   201      12.013656      12.013656      12.013656    8[6-(6,8),48-(8,8,8)]
   202       13.63022       13.63022       13.63022    8[6-(6,8),48-(7,7,8)]
   203       7.356581       7.356581       7.356581    8[6-(6,8),48-(7,7,8,8),48-(7,7,8,8)]
   204       8.970292       8.970292       8.970292    8[6-(6,8),48-(8,8,8)]
   205       3.217434       3.217434       3.217434    8[6-(6,8),48-(7,7,8)]
   206       1.689331       1.689331       1.689331    8[6-(6,8)]
   207       1.539517       1.539517       1.539517    8[6-(6,8)]
   208       2.872148       2.872148       2.872148    8[6-(6,8),48-(7,7,8,8)]
   209       9.388344       9.388344       9.388344    8[6-(6,8),48-(8,8,8)]
   210        7.77178        7.77178        7.77178    8[6-(6,8),48-(7,7,8)]
   211      14.045419      14.045419      14.045419    8[6-(6,8),48-(7,7,8,8),48-(7,7,8,8)]
   212      12.431708      12.431708      12.431708    8[6-(6,8),48-(8,8,8)]
