# Supplementary material for: A collection of forcefield precursors for metal–organic frameworks
Source: RSC Adv. 2019 Nov 13;9(63):36492–507. doi: 10.1039/c9ra07327b (PMC9075174; doi:10.1039/c9ra07327b)
Supplement: RA-009-C9RA07327B-s2977 [file RA-009-C9RA07327B-s2977.txt]

YEMJAC_clean

10.313100    0.000000    0.000000
0.000000    10.313100    0.000000
0.000000    0.000000    14.495000

     1       6.694336       6.694336       6.694336    66[8-(6),8-(6),8-(6),8-(6),8-(6),8-(6)]
     2       3.618764       3.618764       3.618764    66[8-(6),8-(6),8-(6),8-(6),8-(6),8-(6)]
     3       3.618764       3.618764       3.618764    66[8-(6),8-(6),8-(6),8-(6),8-(6),8-(6)]
     4       6.694336       6.694336       6.694336    66[8-(6),8-(6),8-(6),8-(6),8-(6),8-(6)]
     5       6.009443       6.009443       6.009443    1[6-(6,6)]
     6       4.303657       4.303657       4.303657    1[6-(6,6)]
     7       9.689157       9.689157       9.689157    1[6-(6,6)]
     8       0.623943       0.623943       0.623943    1[6-(6,6)]
     9       4.303657       4.303657       4.303657    1[6-(6,6)]
    10       6.009443       6.009443       6.009443    1[6-(6,6)]
    11       0.623943       0.623943       0.623943    1[6-(6,6)]
    12       9.689157       9.689157       9.689157    1[6-(6,6)]
    13        5.15655        5.15655        5.15655    1[6-(6,6)]
    14        5.15655        5.15655        5.15655    1[6-(6,6)]
    15       6.207455       6.207455       6.207455    1[6-(6,6)]
    16       4.105645       4.105645       4.105645    1[6-(6,6)]
    17       5.651579       5.651579       5.651579    6[1-(0),6-(6,6),6-(6,6)]
    18       5.615483       5.615483       5.615483    6[6-(1,6),6-(1,6),6-(8,8)]
    19       6.081635       6.081635       6.081635    6[6-(6,6),8-(66),8-(66)]
    20       4.661521       4.661521       4.661521    6[1-(0),6-(6,6),6-(6,6)]
    21       4.697617       4.697617       4.697617    6[6-(1,6),6-(1,6),6-(8,8)]
    22       4.231465       4.231465       4.231465    6[6-(6,6),8-(66),8-(66)]
    23       9.224037       9.224037       9.224037    6[1-(0),6-(6,6),6-(6,6)]
    24       7.848269       7.848269       7.848269    6[6-(1,6),6-(1,6),6-(8,8)]
    25       7.052098       7.052098       7.052098    6[6-(6,6),8-(66),8-(66)]
    26       1.089063       1.089063       1.089063    6[1-(0),6-(6,6),6-(6,6)]
    27       2.464831       2.464831       2.464831    6[6-(1,6),6-(1,6),6-(8,8)]
    28       3.261002       3.261002       3.261002    6[6-(6,6),8-(66),8-(66)]
    29       4.661521       4.661521       4.661521    6[1-(0),6-(6,6),6-(6,6)]
    30       4.697617       4.697617       4.697617    6[6-(1,6),6-(1,6),6-(8,8)]
    31       4.231465       4.231465       4.231465    6[6-(6,6),8-(66),8-(66)]
    32       5.651579       5.651579       5.651579    6[1-(0),6-(6,6),6-(6,6)]
    33       5.615483       5.615483       5.615483    6[6-(1,6),6-(1,6),6-(8,8)]
    34       6.081635       6.081635       6.081635    6[6-(6,6),8-(66),8-(66)]
    35       1.089063       1.089063       1.089063    6[1-(0),6-(6,6),6-(6,6)]
    36       2.464831       2.464831       2.464831    6[6-(1,6),6-(1,6),6-(8,8)]
    37       3.261002       3.261002       3.261002    6[6-(6,6),8-(66),8-(66)]
    38       9.224037       9.224037       9.224037    6[1-(0),6-(6,6),6-(6,6)]
    39       7.848269       7.848269       7.848269    6[6-(1,6),6-(1,6),6-(8,8)]
    40       7.052098       7.052098       7.052098    6[6-(6,6),8-(66),8-(66)]
    41        5.15655        5.15655        5.15655    6[6-(6,6),8-(66),8-(66)]
    42        5.15655        5.15655        5.15655    6[6-(1,6),6-(1,6),6-(8,8)]
    43        5.15655        5.15655        5.15655    6[1-(0),6-(6,6),6-(6,6)]
    44        5.15655        5.15655        5.15655    6[6-(6,6),8-(66),8-(66)]
    45        5.15655        5.15655        5.15655    6[6-(1,6),6-(1,6),6-(8,8)]
    46        5.15655        5.15655        5.15655    6[1-(0),6-(6,6),6-(6,6)]
    47       1.108658       1.108658       1.108658    6[6-(6,6),8-(66),8-(66)]
    48       9.924296       9.924296       9.924296    6[6-(1,6),6-(1,6),6-(8,8)]
    49       7.137697       7.137697       7.137697    6[1-(0),6-(6,6),6-(6,6)]
    50       9.204442       9.204442       9.204442    6[6-(6,6),8-(66),8-(66)]
    51       0.388804       0.388804       0.388804    6[6-(1,6),6-(1,6),6-(8,8)]
    52       3.175403       3.175403       3.175403    6[1-(0),6-(6,6),6-(6,6)]
    53       5.891874       5.891874       5.891874    8[6-(6,8),66-(8,8,8,8,8)]
    54       6.158983       6.158983       6.158983    8[6-(6,8),66-(8,8,8,8,8)]
    55       6.315742       6.315742       6.315742    8[6-(6,8),66-(8,8,8,8,8)]
    56       4.421226       4.421226       4.421226    8[6-(6,8),66-(8,8,8,8,8)]
    57       4.154117       4.154117       4.154117    8[6-(6,8),66-(8,8,8,8,8)]
    58       3.997358       3.997358       3.997358    8[6-(6,8),66-(8,8,8,8,8)]
    59       1.698568       1.698568       1.698568    8[6-(6,8),66-(8,8,8,8,8)]
    60       7.660571       7.660571       7.660571    8[6-(6,8),66-(8,8,8,8,8)]
    61       5.868154       5.868154       5.868154    8[6-(6,8),66-(8,8,8,8,8)]
    62       8.614532       8.614532       8.614532    8[6-(6,8),66-(8,8,8,8,8)]
    63       2.652529       2.652529       2.652529    8[6-(6,8),66-(8,8,8,8,8)]
    64       4.444946       4.444946       4.444946    8[6-(6,8),66-(8,8,8,8,8)]
    65       4.421226       4.421226       4.421226    8[6-(6,8),66-(8,8,8,8,8)]
    66       4.154117       4.154117       4.154117    8[6-(6,8),66-(8,8,8,8,8)]
    67       3.997358       3.997358       3.997358    8[6-(6,8),66-(8,8,8,8,8)]
    68       5.891874       5.891874       5.891874    8[6-(6,8),66-(8,8,8,8,8)]
    69       6.158983       6.158983       6.158983    8[6-(6,8),66-(8,8,8,8,8)]
    70       6.315742       6.315742       6.315742    8[6-(6,8),66-(8,8,8,8,8)]
    71       8.614532       8.614532       8.614532    8[6-(6,8),66-(8,8,8,8,8)]
    72       2.652529       2.652529       2.652529    8[6-(6,8),66-(8,8,8,8,8)]
    73       4.444946       4.444946       4.444946    8[6-(6,8),66-(8,8,8,8,8)]
    74       1.698568       1.698568       1.698568    8[6-(6,8),66-(8,8,8,8,8)]
    75       7.660571       7.660571       7.660571    8[6-(6,8),66-(8,8,8,8,8)]
    76       5.868154       5.868154       5.868154    8[6-(6,8),66-(8,8,8,8,8)]
