# Supplementary material for: A collection of forcefield precursors for metal–organic frameworks
Source: RSC Adv. 2019 Nov 13;9(63):36492–507. doi: 10.1039/c9ra07327b (PMC9075174; doi:10.1039/c9ra07327b)
Supplement: RA-009-C9RA07327B-s2978 [file RA-009-C9RA07327B-s2978.txt]

YEMLOS_clean

8.308100    0.000000    0.000000
0.465586    9.152866    0.000000
1.747808    4.117174    8.021101

     1        3.01784        3.01784        3.01784    26[8-(15),8-(15),8-(15),8-(15)]
     2       7.503654       7.503654       7.503654    26[8-(15),8-(15),8-(15),8-(15)]
     3       5.483647       5.483647       5.483647    15[6-(1,1,7),8-(0),8-(26),8-(26)]
     4       1.403811       1.403811       1.403811    15[6-(1,1,7),8-(0),8-(26),8-(26)]
     5       5.037847       5.037847       5.037847    15[6-(1,1,7),8-(0),8-(26),8-(26)]
     6       9.117683       9.117683       9.117683    15[6-(1,1,7),8-(0),8-(26),8-(26)]
     7       6.122328       6.122328       6.122328    1[6-(1,7,15)]
     8       7.061958       7.061958       7.061958    1[6-(1,7,15)]
     9       2.370407       2.370407       2.370407    1[6-(1,7,15)]
    10       3.008505       3.008505       3.008505    1[6-(1,7,15)]
    11       8.531712       8.531712       8.531712    1[6-(1,6,7)]
    12       8.494094       8.494094       8.494094    1[6-(1,6,7)]
    13       7.242475       7.242475       7.242475    1[6-(1,6,7)]
    14       8.269943       8.269943       8.269943    1[6-(1,6,7)]
    15       5.294222       5.294222       5.294222    1[6-(1,6,7)]
    16       5.307803       5.307803       5.307803    1[6-(1,6,7)]
    17       3.887155       3.887155       3.887155    1[6-(1,6,7)]
    18       2.990479       2.990479       2.990479    1[6-(1,6,7)]
    19       2.651358       2.651358       2.651358    1[6-(1,7,15)]
    20       3.459536       3.459536       3.459536    1[6-(1,7,15)]
    21       8.151087       8.151087       8.151087    1[6-(1,7,15)]
    22       7.512989       7.512989       7.512989    1[6-(1,7,15)]
    23       1.989782       1.989782       1.989782    1[6-(1,6,7)]
    24         2.0274         2.0274         2.0274    1[6-(1,6,7)]
    25       3.279019       3.279019       3.279019    1[6-(1,6,7)]
    26       2.251551       2.251551       2.251551    1[6-(1,6,7)]
    27       5.227272       5.227272       5.227272    1[6-(1,6,7)]
    28       5.213691       5.213691       5.213691    1[6-(1,6,7)]
    29       6.634339       6.634339       6.634339    1[6-(1,6,7)]
    30       7.531015       7.531015       7.531015    1[6-(1,6,7)]
    31        6.02713        6.02713        6.02713    6[1-(0),1-(0),7-(6,6),15-(8,8,8)]
    32       2.736142       2.736142       2.736142    6[1-(0),1-(0),7-(6,6),15-(8,8,8)]
    33       8.523799       8.523799       8.523799    6[1-(0),1-(0),6-(1,1,7),7-(6,6)]
    34       7.298808       7.298808       7.298808    6[1-(0),1-(0),6-(1,1,7),7-(6,6)]
    35       5.101433       5.101433       5.101433    6[1-(0),1-(0),6-(1,1,7),7-(6,6)]
    36       4.171185       4.171185       4.171185    6[1-(0),1-(0),6-(1,1,7),7-(6,6)]
    37       4.494364       4.494364       4.494364    6[1-(0),1-(0),7-(6,6),15-(8,8,8)]
    38       7.785352       7.785352       7.785352    6[1-(0),1-(0),7-(6,6),15-(8,8,8)]
    39       1.997695       1.997695       1.997695    6[1-(0),1-(0),6-(1,1,7),7-(6,6)]
    40       3.222686       3.222686       3.222686    6[1-(0),1-(0),6-(1,1,7),7-(6,6)]
    41       5.420061       5.420061       5.420061    6[1-(0),1-(0),6-(1,1,7),7-(6,6)]
    42       6.350309       6.350309       6.350309    6[1-(0),1-(0),6-(1,1,7),7-(6,6)]
    43       9.053764       9.053764       9.053764    7[6-(1,1,15),6-(1,1,6),6-(1,1,6)]
    44       3.962624       3.962624       3.962624    7[6-(1,1,15),6-(1,1,6),6-(1,1,6)]
    45        1.46773        1.46773        1.46773    7[6-(1,1,15),6-(1,1,6),6-(1,1,6)]
    46        6.55887        6.55887        6.55887    7[6-(1,1,15),6-(1,1,6),6-(1,1,6)]
    47       4.413139       4.413139       4.413139    8[15-(6,8,8),26-(8,8,8)]
    48       6.689712       6.689712       6.689712    8[15-(6,8,8),26-(8,8,8)]
    49       1.919583       1.919583       1.919583    8[15-(6,8,8),26-(8,8,8)]
    50       8.611983       8.611983       8.611983    8[15-(6,8,8),26-(8,8,8)]
    51       4.953397       4.953397       4.953397    8[15-(6,8,8)]
    52       1.031817       1.031817       1.031817    8[15-(6,8,8)]
    53       6.108355       6.108355       6.108355    8[15-(6,8,8),26-(8,8,8)]
    54       3.831782       3.831782       3.831782    8[15-(6,8,8),26-(8,8,8)]
    55       8.601911       8.601911       8.601911    8[15-(6,8,8),26-(8,8,8)]
    56       1.909511       1.909511       1.909511    8[15-(6,8,8),26-(8,8,8)]
    57       5.568097       5.568097       5.568097    8[15-(6,8,8)]
    58       9.489677       9.489677       9.489677    8[15-(6,8,8)]
