# Supplementary material for: A collection of forcefield precursors for metal–organic frameworks
Source: RSC Adv. 2019 Nov 13;9(63):36492–507. doi: 10.1039/c9ra07327b (PMC9075174; doi:10.1039/c9ra07327b)
Supplement: RA-009-C9RA07327B-s2979 [file RA-009-C9RA07327B-s2979.txt]

YERJEL_clean

11.269000    0.000000    0.000000
4.811521    10.191279    0.000000
4.446324    2.815799    20.031151

     1       9.706898       9.706898       9.706898    28[7-(6,6),7-(6,6),8-(6),8-(6),8-(6),8-(6)]
     2       9.694999       9.694999       9.694999    28[7-(6,6),7-(6,6),8-(6),8-(6),8-(6),8-(6)]
     3      10.819947      10.819947      10.819947    28[7-(6,6),7-(6,6),8-(6),8-(6),8-(6),8-(6)]
     4      10.831846      10.831846      10.831846    28[7-(6,6),7-(6,6),8-(6),8-(6),8-(6),8-(6)]
     5       15.49875       15.49875       15.49875    1[6-(6,7)]
     6      16.480454      16.480454      16.480454    1[6-(6,6)]
     7      11.304278      11.304278      11.304278    1[6-(6,6)]
     8      10.325201      10.325201      10.325201    1[6-(6,7)]
     9      13.328196      13.328196      13.328196    1[6-(6,6)]
    10       14.27974       14.27974       14.27974    1[6-(6,7)]
    11        7.72901        7.72901        7.72901    1[6-(6,7)]
    12       6.729841       6.729841       6.729841    1[6-(6,6)]
    13       7.384907       7.384907       7.384907    1[6-(6,7)]
    14       5.127352       5.127352       5.127352    1[6-(6,6)]
    15       5.068515       5.068515       5.068515    1[6-(6,6)]
    16       7.336494       7.336494       7.336494    1[6-(6,7)]
    17      11.986078      11.986078      11.986078    1[6-(6,7)]
    18      14.266039      14.266039      14.266039    1[6-(6,6)]
    19      12.042768      12.042768      12.042768    1[6-(6,7)]
    20      14.317847      14.317847      14.317847    1[6-(6,6)]
    21      12.060421      12.060421      12.060421    1[6-(6,6)]
    22       2.688021       2.688021       2.688021    1[6-(6,6)]
    23       4.679879       4.679879       4.679879    1[6-(6,6)]
    24       2.765688       2.765688       2.765688    1[6-(6,6)]
    25       8.691212       8.691212       8.691212    1[6-(6,6)]
    26       8.873199       8.873199       8.873199    1[6-(6,6)]
    27      11.136999      11.136999      11.136999    1[6-(6,6)]
    28       6.187607       6.187607       6.187607    1[6-(6,6)]
    29       4.262865       4.262865       4.262865    1[6-(6,6)]
    30      13.849307      13.849307      13.849307    1[6-(6,6)]
    31       5.315932       5.315932       5.315932    1[6-(6,6)]
    32       6.979678       6.979678       6.979678    1[6-(6,6)]
    33      14.665601      14.665601      14.665601    1[6-(6,6)]
    34       9.953401       9.953401       9.953401    1[6-(6,6)]
    35      13.973184      13.973184      13.973184    1[6-(6,6)]
    36      13.765071      13.765071      13.765071    1[6-(6,6)]
    37       5.028095       5.028095       5.028095    1[6-(6,7)]
    38       4.046391       4.046391       4.046391    1[6-(6,6)]
    39       9.222567       9.222567       9.222567    1[6-(6,6)]
    40      10.201644      10.201644      10.201644    1[6-(6,7)]
    41       7.198649       7.198649       7.198649    1[6-(6,6)]
    42       6.247105       6.247105       6.247105    1[6-(6,7)]
    43      12.797835      12.797835      12.797835    1[6-(6,7)]
    44      13.797004      13.797004      13.797004    1[6-(6,6)]
    45      13.141938      13.141938      13.141938    1[6-(6,7)]
    46      15.399493      15.399493      15.399493    1[6-(6,6)]
    47       15.45833       15.45833       15.45833    1[6-(6,6)]
    48      13.190351      13.190351      13.190351    1[6-(6,7)]
    49       8.540767       8.540767       8.540767    1[6-(6,7)]
    50       6.260806       6.260806       6.260806    1[6-(6,6)]
    51       8.484077       8.484077       8.484077    1[6-(6,7)]
    52       6.208998       6.208998       6.208998    1[6-(6,6)]
    53       8.466424       8.466424       8.466424    1[6-(6,6)]
    54      17.838824      17.838824      17.838824    1[6-(6,6)]
    55      15.846966      15.846966      15.846966    1[6-(6,6)]
    56      17.761157      17.761157      17.761157    1[6-(6,6)]
    57      11.835633      11.835633      11.835633    1[6-(6,6)]
    58      11.653646      11.653646      11.653646    1[6-(6,6)]
    59       9.389846       9.389846       9.389846    1[6-(6,6)]
    60      14.339238      14.339238      14.339238    1[6-(6,6)]
    61       16.26398       16.26398       16.26398    1[6-(6,6)]
    62       6.677538       6.677538       6.677538    1[6-(6,6)]
    63      15.210913      15.210913      15.210913    1[6-(6,6)]
    64      13.547167      13.547167      13.547167    1[6-(6,6)]
    65       5.861244       5.861244       5.861244    1[6-(6,6)]
    66      10.573444      10.573444      10.573444    1[6-(6,6)]
    67       6.553661       6.553661       6.553661    1[6-(6,6)]
    68       6.761774       6.761774       6.761774    1[6-(6,6)]
    69      11.093353      11.093353      11.093353    6[1-(0),6-(1,6),7-(6,28)]
    70      11.693035      11.693035      11.693035    6[1-(0),6-(1,7),6-(6,6)]
    71      11.792322      11.792322      11.792322    6[6-(1,6),6-(1,6),6-(6,6)]
    72       11.26357       11.26357       11.26357    6[1-(0),6-(1,7),6-(6,6)]
    73      10.671296      10.671296      10.671296    6[1-(0),6-(1,6),7-(6,28)]
    74       7.646342       7.646342       7.646342    6[6-(1,6),6-(1,6),6-(6,6)]
    75       8.618016       8.618016       8.618016    6[1-(0),6-(1,7),6-(6,6)]
    76       9.183671       9.183671       9.183671    6[1-(0),6-(1,6),7-(6,28)]
    77       7.956221       7.956221       7.956221    6[1-(0),6-(1,6),7-(6,28)]
    78       7.345232       7.345232       7.345232    6[1-(0),6-(1,7),6-(6,6)]
    79       6.910473       6.910473       6.910473    6[1-(0),6-(1,6),7-(6,28)]
    80       5.552828       5.552828       5.552828    6[1-(0),6-(1,7),6-(6,6)]
    81       4.801104       4.801104       4.801104    6[6-(1,6),6-(1,6),6-(6,6)]
    82       5.516208       5.516208       5.516208    6[1-(0),6-(1,7),6-(6,6)]
    83       6.884532       6.884532       6.884532    6[1-(0),6-(1,6),7-(6,28)]
    84      12.463366      12.463366      12.463366    6[1-(0),6-(1,6),7-(6,28)]
    85      13.838511      13.838511      13.838511    6[1-(0),6-(1,7),6-(6,6)]
    86      14.590414      14.590414      14.590414    6[6-(1,6),6-(1,6),6-(6,6)]
    87      12.497304      12.497304      12.497304    6[1-(0),6-(1,6),7-(6,28)]
    88      13.870454      13.870454      13.870454    6[1-(0),6-(1,7),6-(6,6)]
    89      11.639596      11.639596      11.639596    6[6-(6,6),8-(28),8-(28)]
    90      12.843783      12.843783      12.843783    6[6-(1,6),6-(1,6),6-(8,8)]
    91      12.833788      12.833788      12.833788    6[1-(0),6-(1,6),6-(6,6)]
    92       2.704581       2.704581       2.704581    6[1-(0),6-(1,6),6-(6,8)]
    93       3.855027       3.855027       3.855027    6[6-(1,6),6-(1,6),8-(6)]
    94       3.890232       3.890232       3.890232    6[1-(0),6-(1,6),6-(6,8)]
    95       2.747432       2.747432       2.747432    6[1-(0),6-(1,6),6-(6,6)]
    96       5.020434       5.020434       5.020434    6[6-(1,6),6-(1,6),8-(6)]
    97        9.19613        9.19613        9.19613    6[1-(0),6-(1,6),6-(6,8)]
    98       9.304933       9.304933       9.304933    6[1-(0),6-(1,6),6-(6,6)]
    99      10.052125      10.052125      10.052125    6[6-(1,6),6-(1,6),6-(8,8)]
   100      10.657533      10.657533      10.657533    6[1-(0),6-(1,6),6-(6,6)]
   101       5.755727       5.755727       5.755727    6[1-(0),6-(1,6),6-(6,8)]
   102      10.196568      10.196568      10.196568    6[6-(6,6),8-(28),8-(28)]
   103        6.87792        6.87792        6.87792    6[6-(6,6),8-(28),8-(28)]
   104       5.787391       5.787391       5.787391    6[6-(1,6),6-(1,6),6-(8,8)]
   105       4.478714       4.478714       4.478714    6[1-(0),6-(1,6),6-(6,6)]
   106      14.737603      14.737603      14.737603    6[1-(0),6-(1,6),6-(6,8)]
   107      15.073379      15.073379      15.073379    6[6-(1,6),6-(1,6),8-(6)]
   108       5.100707       5.100707       5.100707    6[1-(0),6-(1,6),6-(6,8)]
   109       6.095798       6.095798       6.095798    6[1-(0),6-(1,6),6-(6,6)]
   110       14.20563       14.20563       14.20563    6[6-(1,6),6-(1,6),8-(6)]
   111      14.511064      14.511064      14.511064    6[1-(0),6-(1,6),6-(6,8)]
   112       9.774006       9.774006       9.774006    6[1-(0),6-(1,6),6-(6,6)]
   113       9.581977       9.581977       9.581977    6[6-(1,6),6-(1,6),6-(8,8)]
   114      14.098317      14.098317      14.098317    6[1-(0),6-(1,6),6-(6,6)]
   115       13.98727       13.98727       13.98727    6[1-(0),6-(1,6),6-(6,8)]
   116       9.661654       9.661654       9.661654    6[6-(6,6),8-(28),8-(28)]
   117       9.433492       9.433492       9.433492    6[1-(0),6-(1,6),7-(6,28)]
   118        8.83381        8.83381        8.83381    6[1-(0),6-(1,7),6-(6,6)]
   119       8.734523       8.734523       8.734523    6[6-(1,6),6-(1,6),6-(6,6)]
   120       9.263275       9.263275       9.263275    6[1-(0),6-(1,7),6-(6,6)]
   121       9.855549       9.855549       9.855549    6[1-(0),6-(1,6),7-(6,28)]
   122      12.880503      12.880503      12.880503    6[6-(1,6),6-(1,6),6-(6,6)]
   123      11.908829      11.908829      11.908829    6[1-(0),6-(1,7),6-(6,6)]
   124      11.343174      11.343174      11.343174    6[1-(0),6-(1,6),7-(6,28)]
   125      12.570624      12.570624      12.570624    6[1-(0),6-(1,6),7-(6,28)]
   126      13.181613      13.181613      13.181613    6[1-(0),6-(1,7),6-(6,6)]
   127      13.616372      13.616372      13.616372    6[1-(0),6-(1,6),7-(6,28)]
   128      14.974017      14.974017      14.974017    6[1-(0),6-(1,7),6-(6,6)]
   129      15.725741      15.725741      15.725741    6[6-(1,6),6-(1,6),6-(6,6)]
   130      15.010637      15.010637      15.010637    6[1-(0),6-(1,7),6-(6,6)]
   131      13.642313      13.642313      13.642313    6[1-(0),6-(1,6),7-(6,28)]
   132       8.063479       8.063479       8.063479    6[1-(0),6-(1,6),7-(6,28)]
   133       6.688334       6.688334       6.688334    6[1-(0),6-(1,7),6-(6,6)]
   134       5.936431       5.936431       5.936431    6[6-(1,6),6-(1,6),6-(6,6)]
   135       8.029541       8.029541       8.029541    6[1-(0),6-(1,6),7-(6,28)]
   136       6.656391       6.656391       6.656391    6[1-(0),6-(1,7),6-(6,6)]
   137       8.887249       8.887249       8.887249    6[6-(6,6),8-(28),8-(28)]
   138       7.683062       7.683062       7.683062    6[6-(1,6),6-(1,6),6-(8,8)]
   139       7.693057       7.693057       7.693057    6[1-(0),6-(1,6),6-(6,6)]
   140      17.822264      17.822264      17.822264    6[1-(0),6-(1,6),6-(6,8)]
   141      16.671818      16.671818      16.671818    6[6-(1,6),6-(1,6),8-(6)]
   142      16.636613      16.636613      16.636613    6[1-(0),6-(1,6),6-(6,8)]
   143      17.779413      17.779413      17.779413    6[1-(0),6-(1,6),6-(6,6)]
   144      15.506411      15.506411      15.506411    6[6-(1,6),6-(1,6),8-(6)]
   145      11.330715      11.330715      11.330715    6[1-(0),6-(1,6),6-(6,8)]
   146      11.221912      11.221912      11.221912    6[1-(0),6-(1,6),6-(6,6)]
   147       10.47472       10.47472       10.47472    6[6-(1,6),6-(1,6),6-(8,8)]
   148       9.869312       9.869312       9.869312    6[1-(0),6-(1,6),6-(6,6)]
   149      14.771118      14.771118      14.771118    6[1-(0),6-(1,6),6-(6,8)]
   150      10.330277      10.330277      10.330277    6[6-(6,6),8-(28),8-(28)]
   151      13.648925      13.648925      13.648925    6[6-(6,6),8-(28),8-(28)]
   152      14.739454      14.739454      14.739454    6[6-(1,6),6-(1,6),6-(8,8)]
   153      16.048131      16.048131      16.048131    6[1-(0),6-(1,6),6-(6,6)]
   154       5.789242       5.789242       5.789242    6[1-(0),6-(1,6),6-(6,8)]
   155       5.453466       5.453466       5.453466    6[6-(1,6),6-(1,6),8-(6)]
   156      15.426138      15.426138      15.426138    6[1-(0),6-(1,6),6-(6,8)]
   157      14.431047      14.431047      14.431047    6[1-(0),6-(1,6),6-(6,6)]
   158       6.321215       6.321215       6.321215    6[6-(1,6),6-(1,6),8-(6)]
   159       6.015781       6.015781       6.015781    6[1-(0),6-(1,6),6-(6,8)]
   160      10.752839      10.752839      10.752839    6[1-(0),6-(1,6),6-(6,6)]
   161      10.944868      10.944868      10.944868    6[6-(1,6),6-(1,6),6-(8,8)]
   162       6.428528       6.428528       6.428528    6[1-(0),6-(1,6),6-(6,6)]
   163       6.539575       6.539575       6.539575    6[1-(0),6-(1,6),6-(6,8)]
   164      10.865191      10.865191      10.865191    6[6-(6,6),8-(28),8-(28)]
   165      10.569601      10.569601      10.569601    7[6-(1,6),6-(1,6),28-(7,8,8,8,8)]
   166        8.85939        8.85939        8.85939    7[6-(1,6),6-(1,6),28-(7,8,8,8,8)]
   167       7.596216       7.596216       7.596216    7[6-(1,6),6-(1,6),28-(7,8,8,8,8)]
   168      11.781605      11.781605      11.781605    7[6-(1,6),6-(1,6),28-(7,8,8,8,8)]
   169       9.957244       9.957244       9.957244    7[6-(1,6),6-(1,6),28-(7,8,8,8,8)]
   170      11.667455      11.667455      11.667455    7[6-(1,6),6-(1,6),28-(7,8,8,8,8)]
   171      12.930629      12.930629      12.930629    7[6-(1,6),6-(1,6),28-(7,8,8,8,8)]
   172        8.74524        8.74524        8.74524    7[6-(1,6),6-(1,6),28-(7,8,8,8,8)]
   173      11.642918      11.642918      11.642918    8[6-(6,8),28-(7,7,8,8,8)]
   174      10.629897      10.629897      10.629897    8[6-(6,8),28-(7,7,8,8,8)]
   175       8.042668       8.042668       8.042668    8[6-(6,8),28-(7,7,8,8,8)]
   176       6.528326       6.528326       6.528326    8[6-(6,8),28-(7,7,8,8,8)]
   177       9.623894       9.623894       9.623894    8[6-(6,8),28-(7,7,8,8,8)]
   178      10.901178      10.901178      10.901178    8[6-(6,8),28-(7,7,8,8,8)]
   179       9.730082       9.730082       9.730082    8[6-(6,8),28-(7,7,8,8,8)]
   180       9.634526       9.634526       9.634526    8[6-(6,8),28-(7,7,8,8,8)]
   181        5.03347        5.03347        5.03347    8[6-(6,6),6-(6,6)]
   182      14.021767      14.021767      14.021767    8[6-(6,6),6-(6,6)]
   183       8.883927       8.883927       8.883927    8[6-(6,8),28-(7,7,8,8,8)]
   184       9.896948       9.896948       9.896948    8[6-(6,8),28-(7,7,8,8,8)]
   185      12.484177      12.484177      12.484177    8[6-(6,8),28-(7,7,8,8,8)]
   186      13.998519      13.998519      13.998519    8[6-(6,8),28-(7,7,8,8,8)]
   187      10.902951      10.902951      10.902951    8[6-(6,8),28-(7,7,8,8,8)]
   188       9.625667       9.625667       9.625667    8[6-(6,8),28-(7,7,8,8,8)]
   189      10.796763      10.796763      10.796763    8[6-(6,8),28-(7,7,8,8,8)]
   190      10.892319      10.892319      10.892319    8[6-(6,8),28-(7,7,8,8,8)]
   191      15.493375      15.493375      15.493375    8[6-(6,6),6-(6,6)]
   192       6.505078       6.505078       6.505078    8[6-(6,6),6-(6,6)]
