# Supplementary material for: A collection of forcefield precursors for metal–organic frameworks
Source: RSC Adv. 2019 Nov 13;9(63):36492–507. doi: 10.1039/c9ra07327b (PMC9075174; doi:10.1039/c9ra07327b)
Supplement: RA-009-C9RA07327B-s2980 [file RA-009-C9RA07327B-s2980.txt]

YEVQOG_clean

23.510000    0.000000    0.000000
-7.836581    22.165471    0.000000
-7.836581    -11.082554    19.195965

     1       -4.69834       -4.69834       -4.69834    47[7-(6,7),7-(6,7)]
     2        9.49904        9.49904        9.49904    47[7-(6,7),7-(6,7)]
     3     -10.028461     -10.028461     -10.028461    47[7-(6,7),7-(6,7)]
     4      -5.911266      -5.911266      -5.911266    47[7-(6,7),7-(6,7)]
     5      -3.580417      -3.580417      -3.580417    47[7-(6,7),7-(6,7)]
     6      -0.992634      -0.992634      -0.992634    47[7-(6,7),7-(6,7)]
     7       2.634313       2.634313       2.634313    47[7-(6,7),7-(6,7)]
     8      13.078535      13.078535      13.078535    47[7-(6,7),7-(6,7)]
     9       3.138345       3.138345       3.138345    47[7-(6,7),7-(6,7)]
    10      17.335712      17.335712      17.335712    47[7-(6,7),7-(6,7)]
    11      -2.191871      -2.191871      -2.191871    47[7-(6,7),7-(6,7)]
    12       1.925422       1.925422       1.925422    47[7-(6,7),7-(6,7)]
    13       12.09277       12.09277       12.09277    47[7-(6,7),7-(6,7)]
    14       6.843985       6.843985       6.843985    47[7-(6,7),7-(6,7)]
    15      18.307594      18.307594      18.307594    47[7-(6,7),7-(6,7)]
    16      20.915138      20.915138      20.915138    47[7-(6,7),7-(6,7)]
    17      10.975066      10.975066      10.975066    47[7-(6,7),7-(6,7)]
    18       1.662446       1.662446       1.662446    47[7-(6,7),7-(6,7)]
    19       5.644842       5.644842       5.644842    47[7-(6,7),7-(6,7)]
    20       9.762038       9.762038       9.762038    47[7-(6,7),7-(6,7)]
    21       4.256185       4.256185       4.256185    47[7-(6,7),7-(6,7)]
    22      14.680659      14.680659      14.680659    47[7-(6,7),7-(6,7)]
    23      10.471002      10.471002      10.471002    47[7-(6,7),7-(6,7)]
    24       5.241952       5.241952       5.241952    47[7-(6,7),7-(6,7)]
    25      -0.779934      -0.779934      -0.779934    47[7-(6,7),7-(6,7)]
    26     -10.092554     -10.092554     -10.092554    47[7-(6,7),7-(6,7)]
    27      -6.110158      -6.110158      -6.110158    47[7-(6,7),7-(6,7)]
    28      -1.992962      -1.992962      -1.992962    47[7-(6,7),7-(6,7)]
    29      -7.498815      -7.498815      -7.498815    47[7-(6,7),7-(6,7)]
    30       2.925659       2.925659       2.925659    47[7-(6,7),7-(6,7)]
    31      -1.283998      -1.283998      -1.283998    47[7-(6,7),7-(6,7)]
    32      -6.513048      -6.513048      -6.513048    47[7-(6,7),7-(6,7)]
    33        7.05666        7.05666        7.05666    47[7-(6,7),7-(6,7)]
    34       -2.25596       -2.25596       -2.25596    47[7-(6,7),7-(6,7)]
    35       1.726539       1.726539       1.726539    47[7-(6,7),7-(6,7)]
    36       5.843734       5.843734       5.843734    47[7-(6,7),7-(6,7)]
    37       8.174583       8.174583       8.174583    47[7-(6,7),7-(6,7)]
    38      10.762366      10.762366      10.762366    47[7-(6,7),7-(6,7)]
    39      14.389313      14.389313      14.389313    47[7-(6,7),7-(6,7)]
    40       1.323535       1.323535       1.323535    47[7-(6,7),7-(6,7)]
    41      14.893345      14.893345      14.893345    47[7-(6,7),7-(6,7)]
    42       5.580712       5.580712       5.580712    47[7-(6,7),7-(6,7)]
    43       9.563129       9.563129       9.563129    47[7-(6,7),7-(6,7)]
    44      -9.829578      -9.829578      -9.829578    47[7-(6,7),7-(6,7)]
    45        0.33777        0.33777        0.33777    47[7-(6,7),7-(6,7)]
    46      -4.911015      -4.911015      -4.911015    47[7-(6,7),7-(6,7)]
    47       6.552594       6.552594       6.552594    47[7-(6,7),7-(6,7)]
    48       9.160138       9.160138       9.160138    47[7-(6,7),7-(6,7)]
    49      14.783155      14.783155      14.783155    1[6-(1,1,6)]
    50      15.798783      15.798783      15.798783    1[6-(1,1,6)]
    51      16.337951      16.337951      16.337951    1[6-(1,1,6)]
    52       6.031215       6.031215       6.031215    1[6-(1,1,6)]
    53       7.430842       7.430842       7.430842    1[6-(1,1,6)]
    54        7.11737        7.11737        7.11737    1[6-(1,1,6)]
    55       3.982729       3.982729       3.982729    1[6-(1,1,6)]
    56       5.540656       5.540656       5.540656    1[6-(1,1,6)]
    57      12.778527      12.778527      12.778527    1[6-(1,1,6)]
    58      12.433701      12.433701      12.433701    1[6-(1,1,6)]
    59      12.968174      12.968174      12.968174    1[6-(1,1,6)]
    60      13.930507      13.930507      13.930507    1[6-(1,1,6)]
    61      -7.378903      -7.378903      -7.378903    1[6-(1,1,6)]
    62      -7.074829      -7.074829      -7.074829    1[6-(1,1,6)]
    63      -7.927466      -7.927466      -7.927466    1[6-(1,1,6)]
    64      12.215908      12.215908      12.215908    1[6-(1,1,6)]
    65       11.07019       11.07019       11.07019    1[6-(1,1,6)]
    66      11.929098      11.929098      11.929098    1[6-(1,1,6)]
    67       -6.07644       -6.07644       -6.07644    1[6-(1,1,6)]
    68      -6.863236      -6.863236      -6.863236    1[6-(1,1,6)]
    69       -5.87269       -5.87269       -5.87269    1[6-(1,1,6)]
    70      12.208048      12.208048      12.208048    1[6-(1,1,6)]
    71      12.776984      12.776984      12.776984    1[6-(1,1,6)]
    72      12.193948      12.193948      12.193948    1[6-(1,1,6)]
    73      -2.187867      -2.187867      -2.187867    1[6-(1,1,6)]
    74      -3.670562      -3.670562      -3.670562    1[6-(1,1,6)]
    75      -2.448039      -2.448039      -2.448039    1[6-(1,1,6)]
    76       5.789806       5.789806       5.789806    1[6-(1,1,6)]
    77       5.807056       5.807056       5.807056    1[6-(1,1,6)]
    78       4.449742       4.449742       4.449742    1[6-(1,1,6)]
    79      -3.665869      -3.665869      -3.665869    1[6-(1,1,6)]
    80      -4.107849      -4.107849      -4.107849    1[6-(1,1,6)]
    81      -3.321058      -3.321058      -3.321058    1[6-(1,1,6)]
    82       8.640778       8.640778       8.640778    1[6-(1,1,6)]
    83       1.282227       1.282227       1.282227    1[6-(1,1,6)]
    84       7.927643       7.927643       7.927643    1[6-(1,1,6)]
    85        2.62071        2.62071        2.62071    1[6-(1,1,6)]
    86       2.783704       2.783704       2.783704    1[6-(1,1,6)]
    87       1.874649       1.874649       1.874649    1[6-(1,1,6)]
    88       7.310166       7.310166       7.310166    1[6-(1,1,6)]
    89       7.039007       7.039007       7.039007    1[6-(1,1,6)]
    90       7.850886       7.850886       7.850886    1[6-(1,1,6)]
    91       5.760094       5.760094       5.760094    1[6-(1,1,6)]
    92       5.430942       5.430942       5.430942    1[6-(1,1,6)]
    93       4.252316       4.252316       4.252316    1[6-(1,1,6)]
    94       5.901149       5.901149       5.901149    1[6-(1,1,6)]
    95        4.31971        4.31971        4.31971    1[6-(1,1,6)]
    96       5.131578       5.131578       5.131578    1[6-(1,1,6)]
    97      -0.890182      -0.890182      -0.890182    1[6-(1,1,6)]
    98       0.125444       0.125444       0.125444    1[6-(1,1,6)]
    99       0.664613       0.664613       0.664613    1[6-(1,1,6)]
   100       -1.80547       -1.80547       -1.80547    1[6-(1,1,6)]
   101      -0.405836      -0.405836      -0.405836    1[6-(1,1,6)]
   102      -0.719309      -0.719309      -0.719309    1[6-(1,1,6)]
   103      -3.854012      -3.854012      -3.854012    1[6-(1,1,6)]
   104      -2.296081      -2.296081      -2.296081    1[6-(1,1,6)]
   105      -2.894809      -2.894809      -2.894809    1[6-(1,1,6)]
   106      -3.239576      -3.239576      -3.239576    1[6-(1,1,6)]
   107      -2.705122      -2.705122      -2.705122    1[6-(1,1,6)]
   108      -1.742777      -1.742777      -1.742777    1[6-(1,1,6)]
   109       0.457732       0.457732       0.457732    1[6-(1,1,6)]
   110       0.761785       0.761785       0.761785    1[6-(1,1,6)]
   111      -0.090846      -0.090846      -0.090846    1[6-(1,1,6)]
   112      -3.457449      -3.457449      -3.457449    1[6-(1,1,6)]
   113      -4.603178      -4.603178      -4.603178    1[6-(1,1,6)]
   114      -3.744279      -3.744279      -3.744279    1[6-(1,1,6)]
   115       1.760206       1.760206       1.760206    1[6-(1,1,6)]
   116       0.973394       0.973394       0.973394    1[6-(1,1,6)]
   117       1.963951       1.963951       1.963951    1[6-(1,1,6)]
   118      -3.465274      -3.465274      -3.465274    1[6-(1,1,6)]
   119      -2.896338      -2.896338      -2.896338    1[6-(1,1,6)]
   120      -3.479392      -3.479392      -3.479392    1[6-(1,1,6)]
   121       5.648761       5.648761       5.648761    1[6-(1,1,6)]
   122       4.166066       4.166066       4.166066    1[6-(1,1,6)]
   123        5.38859        5.38859        5.38859    1[6-(1,1,6)]
   124      -2.046799      -2.046799      -2.046799    1[6-(1,1,6)]
   125      -2.029556      -2.029556      -2.029556    1[6-(1,1,6)]
   126       -3.38687       -3.38687       -3.38687    1[6-(1,1,6)]
   127       4.170744       4.170744       4.170744    1[6-(1,1,6)]
   128        3.72876        3.72876        3.72876    1[6-(1,1,6)]
   129       4.515569       4.515569       4.515569    1[6-(1,1,6)]
   130       0.804184       0.804184       0.804184    1[6-(1,1,6)]
   131       9.118813       9.118813       9.118813    1[6-(1,1,6)]
   132       0.091056       0.091056       0.091056    1[6-(1,1,6)]
   133      18.293947      18.293947      18.293947    1[6-(1,1,6)]
   134      18.456961      18.456961      18.456961    1[6-(1,1,6)]
   135        17.5479        17.5479        17.5479    1[6-(1,1,6)]
   136      -8.363187      -8.363187      -8.363187    1[6-(1,1,6)]
   137      -8.634335      -8.634335      -8.634335    1[6-(1,1,6)]
   138      -7.822447      -7.822447      -7.822447    1[6-(1,1,6)]
   139      -2.076681      -2.076681      -2.076681    1[6-(1,1,6)]
   140      -2.405816      -2.405816      -2.405816    1[6-(1,1,6)]
   141      19.925546      19.925546      19.925546    1[6-(1,1,6)]
   142      13.737761      13.737761      13.737761    1[6-(1,1,6)]
   143      12.156322      12.156322      12.156322    1[6-(1,1,6)]
   144      12.968208      12.968208      12.968208    1[6-(1,1,6)]
   145       6.946549       6.946549       6.946549    1[6-(1,1,6)]
   146        7.96219        7.96219        7.96219    1[6-(1,1,6)]
   147       8.501341       8.501341       8.501341    1[6-(1,1,6)]
   148      13.867808      13.867808      13.867808    1[6-(1,1,6)]
   149      15.267433      15.267433      15.267433    1[6-(1,1,6)]
   150      14.953978      14.953978      14.953978    1[6-(1,1,6)]
   151      11.819323      11.819323      11.819323    1[6-(1,1,6)]
   152      13.377251      13.377251      13.377251    1[6-(1,1,6)]
   153       4.941944       4.941944       4.941944    1[6-(1,1,6)]
   154       4.597098       4.597098       4.597098    1[6-(1,1,6)]
   155       5.131553       5.131553       5.131553    1[6-(1,1,6)]
   156       6.093903       6.093903       6.093903    1[6-(1,1,6)]
   157       8.294412       8.294412       8.294412    1[6-(1,1,6)]
   158       8.598473       8.598473       8.598473    1[6-(1,1,6)]
   159       7.745853       7.745853       7.745853    1[6-(1,1,6)]
   160       4.379186       4.379186       4.379186    1[6-(1,1,6)]
   161       3.233471       3.233471       3.233471    1[6-(1,1,6)]
   162        4.09236        4.09236        4.09236    1[6-(1,1,6)]
   163       9.596837       9.596837       9.596837    1[6-(1,1,6)]
   164       8.810041       8.810041       8.810041    1[6-(1,1,6)]
   165       9.800602       9.800602       9.800602    1[6-(1,1,6)]
   166       4.371361       4.371361       4.371361    1[6-(1,1,6)]
   167       4.940314       4.940314       4.940314    1[6-(1,1,6)]
   168       4.357261       4.357261       4.357261    1[6-(1,1,6)]
   169      13.485371      13.485371      13.485371    1[6-(1,1,6)]
   170      12.002669      12.002669      12.002669    1[6-(1,1,6)]
   171      13.225181      13.225181      13.225181    1[6-(1,1,6)]
   172      13.626438      13.626438      13.626438    1[6-(1,1,6)]
   173      13.643667      13.643667      13.643667    1[6-(1,1,6)]
   174      12.286363      12.286363      12.286363    1[6-(1,1,6)]
   175      12.007404      12.007404      12.007404    1[6-(1,1,6)]
   176      11.565404      11.565404      11.565404    1[6-(1,1,6)]
   177      12.352208      12.352208      12.352208    1[6-(1,1,6)]
   178      16.477421      16.477421      16.477421    1[6-(1,1,6)]
   179      16.955452      16.955452      16.955452    1[6-(1,1,6)]
   180      15.764274      15.764274      15.764274    1[6-(1,1,6)]
   181      10.457344      10.457344      10.457344    1[6-(1,1,6)]
   182      10.620344      10.620344      10.620344    1[6-(1,1,6)]
   183         9.7113         9.7113         9.7113    1[6-(1,1,6)]
   184      -0.526594      -0.526594      -0.526594    1[6-(1,1,6)]
   185      -0.797733      -0.797733      -0.797733    1[6-(1,1,6)]
   186       0.014137       0.014137       0.014137    1[6-(1,1,6)]
   187      13.596694      13.596694      13.596694    1[6-(1,1,6)]
   188      13.267561      13.267561      13.267561    1[6-(1,1,6)]
   189      12.088921      12.088921      12.088921    1[6-(1,1,6)]
   190      -1.935623      -1.935623      -1.935623    1[6-(1,1,6)]
   191      19.992937      19.992937      19.992937    1[6-(1,1,6)]
   192      -2.705181      -2.705181      -2.705181    1[6-(1,1,6)]
   193      -4.808451      -4.808451      -4.808451    1[6-(1,1,6)]
   194       -3.79281       -3.79281       -3.79281    1[6-(1,1,6)]
   195      -3.253659      -3.253659      -3.253659    1[6-(1,1,6)]
   196       2.112808       2.112808       2.112808    1[6-(1,1,6)]
   197       3.512433       3.512433       3.512433    1[6-(1,1,6)]
   198       3.198978       3.198978       3.198978    1[6-(1,1,6)]
   199       0.064323       0.064323       0.064323    1[6-(1,1,6)]
   200       1.622251       1.622251       1.622251    1[6-(1,1,6)]
   201      -6.813056      -6.813056      -6.813056    1[6-(1,1,6)]
   202      -7.157902      -7.157902      -7.157902    1[6-(1,1,6)]
   203      -6.623447      -6.623447      -6.623447    1[6-(1,1,6)]
   204      -5.661097      -5.661097      -5.661097    1[6-(1,1,6)]
   205      -3.460588      -3.460588      -3.460588    1[6-(1,1,6)]
   206      -3.156527      -3.156527      -3.156527    1[6-(1,1,6)]
   207      -4.009147      -4.009147      -4.009147    1[6-(1,1,6)]
   208      16.134186      16.134186      16.134186    1[6-(1,1,6)]
   209      14.988471      14.988471      14.988471    1[6-(1,1,6)]
   210       15.84736       15.84736       15.84736    1[6-(1,1,6)]
   211      -2.158163      -2.158163      -2.158163    1[6-(1,1,6)]
   212      -2.944959      -2.944959      -2.944959    1[6-(1,1,6)]
   213      -1.954398      -1.954398      -1.954398    1[6-(1,1,6)]
   214      16.126361      16.126361      16.126361    1[6-(1,1,6)]
   215      -6.814686      -6.814686      -6.814686    1[6-(1,1,6)]
   216      16.112261      16.112261      16.112261    1[6-(1,1,6)]
   217       1.730371       1.730371       1.730371    1[6-(1,1,6)]
   218       0.247669       0.247669       0.247669    1[6-(1,1,6)]
   219       1.470181       1.470181       1.470181    1[6-(1,1,6)]
   220       1.871438       1.871438       1.871438    1[6-(1,1,6)]
   221       1.888667       1.888667       1.888667    1[6-(1,1,6)]
   222       0.531363       0.531363       0.531363    1[6-(1,1,6)]
   223       0.252404       0.252404       0.252404    1[6-(1,1,6)]
   224      -0.189596      -0.189596      -0.189596    1[6-(1,1,6)]
   225       0.597208       0.597208       0.597208    1[6-(1,1,6)]
   226       4.722421       4.722421       4.722421    1[6-(1,1,6)]
   227       5.200452       5.200452       5.200452    1[6-(1,1,6)]
   228       4.009274       4.009274       4.009274    1[6-(1,1,6)]
   229      -1.297656      -1.297656      -1.297656    1[6-(1,1,6)]
   230      -1.134656      -1.134656      -1.134656    1[6-(1,1,6)]
   231        -2.0437        -2.0437        -2.0437    1[6-(1,1,6)]
   232      11.228406      11.228406      11.228406    1[6-(1,1,6)]
   233      10.957267      10.957267      10.957267    1[6-(1,1,6)]
   234      11.769137      11.769137      11.769137    1[6-(1,1,6)]
   235       1.841694       1.841694       1.841694    1[6-(1,1,6)]
   236       1.512561       1.512561       1.512561    1[6-(1,1,6)]
   237       0.333921       0.333921       0.333921    1[6-(1,1,6)]
   238       9.819377       9.819377       9.819377    1[6-(1,1,6)]
   239       8.237937       8.237937       8.237937    1[6-(1,1,6)]
   240       9.049819       9.049819       9.049819    1[6-(1,1,6)]
   241       3.028155       3.028155       3.028155    1[6-(1,1,6)]
   242       4.043783       4.043783       4.043783    1[6-(1,1,6)]
   243       4.582951       4.582951       4.582951    1[6-(1,1,6)]
   244      -5.723785      -5.723785      -5.723785    1[6-(1,1,6)]
   245      -4.324158      -4.324158      -4.324158    1[6-(1,1,6)]
   246       -4.63763       -4.63763       -4.63763    1[6-(1,1,6)]
   247      -7.772271      -7.772271      -7.772271    1[6-(1,1,6)]
   248      -6.214344      -6.214344      -6.214344    1[6-(1,1,6)]
   249       1.023527       1.023527       1.023527    1[6-(1,1,6)]
   250       0.678701       0.678701       0.678701    1[6-(1,1,6)]
   251       1.213174       1.213174       1.213174    1[6-(1,1,6)]
   252       2.175507       2.175507       2.175507    1[6-(1,1,6)]
   253       4.376097       4.376097       4.376097    1[6-(1,1,6)]
   254       4.680171       4.680171       4.680171    1[6-(1,1,6)]
   255       3.827534       3.827534       3.827534    1[6-(1,1,6)]
   256       0.460908       0.460908       0.460908    1[6-(1,1,6)]
   257       -0.68481       -0.68481       -0.68481    1[6-(1,1,6)]
   258       0.174098       0.174098       0.174098    1[6-(1,1,6)]
   259        5.67856        5.67856        5.67856    1[6-(1,1,6)]
   260       4.891764       4.891764       4.891764    1[6-(1,1,6)]
   261        5.88231        5.88231        5.88231    1[6-(1,1,6)]
   262       0.453048       0.453048       0.453048    1[6-(1,1,6)]
   263       1.021984       1.021984       1.021984    1[6-(1,1,6)]
   264       0.438948       0.438948       0.438948    1[6-(1,1,6)]
   265       9.567133       9.567133       9.567133    1[6-(1,1,6)]
   266       8.084438       8.084438       8.084438    1[6-(1,1,6)]
   267       9.306961       9.306961       9.306961    1[6-(1,1,6)]
   268      -5.965194      -5.965194      -5.965194    1[6-(1,1,6)]
   269      -5.947944      -5.947944      -5.947944    1[6-(1,1,6)]
   270      -7.305258      -7.305258      -7.305258    1[6-(1,1,6)]
   271       8.089131       8.089131       8.089131    1[6-(1,1,6)]
   272       7.647151       7.647151       7.647151    1[6-(1,1,6)]
   273       8.433942       8.433942       8.433942    1[6-(1,1,6)]
   274      -3.114222      -3.114222      -3.114222    1[6-(1,1,6)]
   275     -10.472773     -10.472773     -10.472773    1[6-(1,1,6)]
   276      -3.827357      -3.827357      -3.827357    1[6-(1,1,6)]
   277       -9.13429       -9.13429       -9.13429    1[6-(1,1,6)]
   278      -8.971296      -8.971296      -8.971296    1[6-(1,1,6)]
   279      -9.880351      -9.880351      -9.880351    1[6-(1,1,6)]
   280      -4.444834      -4.444834      -4.444834    1[6-(1,1,6)]
   281      -4.715993      -4.715993      -4.715993    1[6-(1,1,6)]
   282      -3.904114      -3.904114      -3.904114    1[6-(1,1,6)]
   283      -5.994906      -5.994906      -5.994906    1[6-(1,1,6)]
   284      -6.324058      -6.324058      -6.324058    1[6-(1,1,6)]
   285      -7.502684      -7.502684      -7.502684    1[6-(1,1,6)]
   286      -5.853851      -5.853851      -5.853851    1[6-(1,1,6)]
   287       -7.43529       -7.43529       -7.43529    1[6-(1,1,6)]
   288      -6.623422      -6.623422      -6.623422    1[6-(1,1,6)]
   289      10.864818      10.864818      10.864818    1[6-(1,1,6)]
   290      11.880444      11.880444      11.880444    1[6-(1,1,6)]
   291      12.419613      12.419613      12.419613    1[6-(1,1,6)]
   292        9.94953        9.94953        9.94953    1[6-(1,1,6)]
   293      11.349164      11.349164      11.349164    1[6-(1,1,6)]
   294      11.035691      11.035691      11.035691    1[6-(1,1,6)]
   295       7.900988       7.900988       7.900988    1[6-(1,1,6)]
   296       9.458919       9.458919       9.458919    1[6-(1,1,6)]
   297       8.860191       8.860191       8.860191    1[6-(1,1,6)]
   298       8.515424       8.515424       8.515424    1[6-(1,1,6)]
   299       9.049878       9.049878       9.049878    1[6-(1,1,6)]
   300      10.012223      10.012223      10.012223    1[6-(1,1,6)]
   301      12.212732      12.212732      12.212732    1[6-(1,1,6)]
   302      12.516785      12.516785      12.516785    1[6-(1,1,6)]
   303      11.664154      11.664154      11.664154    1[6-(1,1,6)]
   304       8.297551       8.297551       8.297551    1[6-(1,1,6)]
   305       7.151822       7.151822       7.151822    1[6-(1,1,6)]
   306       8.010721       8.010721       8.010721    1[6-(1,1,6)]
   307      13.515206      13.515206      13.515206    1[6-(1,1,6)]
   308      12.728394      12.728394      12.728394    1[6-(1,1,6)]
   309      13.718951      13.718951      13.718951    1[6-(1,1,6)]
   310       8.289726       8.289726       8.289726    1[6-(1,1,6)]
   311       8.858662       8.858662       8.858662    1[6-(1,1,6)]
   312       8.275608       8.275608       8.275608    1[6-(1,1,6)]
   313      -6.106239      -6.106239      -6.106239    1[6-(1,1,6)]
   314      -7.588934      -7.588934      -7.588934    1[6-(1,1,6)]
   315       -6.36641       -6.36641       -6.36641    1[6-(1,1,6)]
   316       9.708201       9.708201       9.708201    1[6-(1,1,6)]
   317       9.725444       9.725444       9.725444    1[6-(1,1,6)]
   318        8.36813        8.36813        8.36813    1[6-(1,1,6)]
   319      15.925744      15.925744      15.925744    1[6-(1,1,6)]
   320       15.48376       15.48376       15.48376    1[6-(1,1,6)]
   321      -7.239431      -7.239431      -7.239431    1[6-(1,1,6)]
   322     -10.950816     -10.950816     -10.950816    1[6-(1,1,6)]
   323      -2.636187      -2.636187      -2.636187    1[6-(1,1,6)]
   324     -11.663944     -11.663944     -11.663944    1[6-(1,1,6)]
   325       6.538947       6.538947       6.538947    1[6-(1,1,6)]
   326       6.701961       6.701961       6.701961    1[6-(1,1,6)]
   327         5.7929         5.7929         5.7929    1[6-(1,1,6)]
   328       3.391813       3.391813       3.391813    1[6-(1,1,6)]
   329       3.120665       3.120665       3.120665    1[6-(1,1,6)]
   330       3.932553       3.932553       3.932553    1[6-(1,1,6)]
   331       9.678319       9.678319       9.678319    1[6-(1,1,6)]
   332       9.349184       9.349184       9.349184    1[6-(1,1,6)]
   333       8.170546       8.170546       8.170546    1[6-(1,1,6)]
   334       1.982761       1.982761       1.982761    1[6-(1,1,6)]
   335       0.401322       0.401322       0.401322    1[6-(1,1,6)]
   336       1.213208       1.213208       1.213208    1[6-(1,1,6)]
   337       15.66556       15.66556       15.66556    6[1-(0),1-(0),1-(0),6-(6,7)]
   338      15.781533      15.781533      15.781533    6[6-(1,1,1),6-(6,6),7-(7,47)]
   339      14.748654      14.748654      14.748654    6[6-(6,6),6-(6,7),6-(6,7)]
   340       7.564075       7.564075       7.564075    6[6-(1,1,1),6-(6,6),7-(7,47)]
   341       6.981018       6.981018       6.981018    6[1-(0),1-(0),1-(0),6-(6,7)]
   342       4.780504       4.780504       4.780504    6[1-(0),1-(0),1-(0),6-(6,7)]
   343      12.422736      12.422736      12.422736    6[6-(1,1,1),6-(6,6),7-(7,47)]
   344      13.287902      13.287902      13.287902    6[6-(6,6),6-(6,7),6-(6,7)]
   345      12.598277      12.598277      12.598277    6[6-(1,1,1),6-(6,6),7-(7,47)]
   346      13.018322      13.018322      13.018322    6[1-(0),1-(0),1-(0),6-(6,7)]
   347      -7.731547      -7.731547      -7.731547    6[1-(0),1-(0),1-(0),6-(6,7)]
   348      -8.982275      -8.982275      -8.982275    6[6-(1,1,1),6-(6,6),7-(7,47)]
   349      -9.447775      -9.447775      -9.447775    6[6-(6,6),6-(6,7),6-(6,7)]
   350     -10.532364     -10.532364     -10.532364    6[6-(1,1,1),6-(6,6),7-(7,47)]
   351      11.949466      11.949466      11.949466    6[1-(0),1-(0),1-(0),6-(6,7)]
   352      -6.513727      -6.513727      -6.513727    6[1-(0),1-(0),1-(0),6-(6,7)]
   353      -7.635945      -7.635945      -7.635945    6[6-(1,1,1),6-(6,6),7-(7,47)]
   354      -8.883543      -8.883543      -8.883543    6[6-(6,6),6-(6,7),6-(6,7)]
   355      14.021458      14.021458      14.021458    6[6-(1,1,1),6-(6,6),7-(7,47)]
   356      12.686086      12.686086      12.686086    6[1-(0),1-(0),1-(0),6-(6,7)]
   357      -2.778747      -2.778747      -2.778747    6[1-(0),1-(0),1-(0),6-(6,7)]
   358      -2.825756      -2.825756      -2.825756    6[6-(1,1,1),6-(6,6),7-(7,47)]
   359      -2.448026      -2.448026      -2.448026    6[6-(6,6),6-(6,7),6-(6,7)]
   360        5.00927        5.00927        5.00927    6[6-(1,1,1),6-(6,6),7-(7,47)]
   361       5.291398       5.291398       5.291398    6[1-(0),1-(0),1-(0),6-(6,7)]
   362      -3.419794      -3.419794      -3.419794    6[1-(0),1-(0),1-(0),6-(6,7)]
   363      -2.122037      -2.122037      -2.122037    6[6-(1,1,1),6-(6,6),7-(7,47)]
   364      -1.711386      -1.711386      -1.711386    6[6-(6,6),6-(6,7),6-(6,7)]
   365      -0.444979      -0.444979      -0.444979    6[6-(1,1,1),6-(6,6),7-(7,47)]
   366       8.350818       8.350818       8.350818    6[1-(0),1-(0),1-(0),6-(6,7)]
   367       2.681829       2.681829       2.681829    6[1-(0),1-(0),1-(0),6-(6,7)]
   368       3.863594       3.863594       3.863594    6[6-(1,1,1),6-(6,6),7-(7,47)]
   369       4.984242       4.984242       4.984242    6[6-(6,6),6-(6,7),6-(6,7)]
   370       5.796114       5.796114       5.796114    6[6-(1,1,1),6-(6,6),7-(7,47)]
   371       7.125213       7.125213       7.125213    6[1-(0),1-(0),1-(0),6-(6,7)]
   372       5.153531       5.153531       5.153531    6[1-(0),1-(0),1-(0),6-(6,7)]
   373       5.172341       5.172341       5.172341    6[6-(1,1,1),6-(6,6),7-(7,47)]
   374       5.144122       5.144122       5.144122    6[6-(6,6),6-(6,7),6-(6,7)]
   375        5.17234        5.17234        5.17234    6[6-(1,1,1),6-(6,6),7-(7,47)]
   376       5.128451       5.128451       5.128451    6[1-(0),1-(0),1-(0),6-(6,7)]
   377      -0.007773      -0.007773      -0.007773    6[1-(0),1-(0),1-(0),6-(6,7)]
   378       0.108219       0.108219       0.108219    6[6-(1,1,1),6-(6,6),7-(7,47)]
   379      -0.924647      -0.924647      -0.924647    6[6-(6,6),6-(6,7),6-(6,7)]
   380      -0.272629      -0.272629      -0.272629    6[6-(1,1,1),6-(6,6),7-(7,47)]
   381      -0.855667      -0.855667      -0.855667    6[1-(0),1-(0),1-(0),6-(6,7)]
   382      -3.056238      -3.056238      -3.056238    6[1-(0),1-(0),1-(0),6-(6,7)]
   383      -3.250578      -3.250578      -3.250578    6[6-(1,1,1),6-(6,6),7-(7,47)]
   384      -2.385402      -2.385402      -2.385402    6[6-(6,6),6-(6,7),6-(6,7)]
   385      -3.075022      -3.075022      -3.075022    6[6-(1,1,1),6-(6,6),7-(7,47)]
   386      -2.654967      -2.654967      -2.654967    6[1-(0),1-(0),1-(0),6-(6,7)]
   387       0.105075       0.105075       0.105075    6[1-(0),1-(0),1-(0),6-(6,7)]
   388      -1.145654      -1.145654      -1.145654    6[6-(1,1,1),6-(6,6),7-(7,47)]
   389      -1.611142      -1.611142      -1.611142    6[6-(6,6),6-(6,7),6-(6,7)]
   390      -2.695739      -2.695739      -2.695739    6[6-(1,1,1),6-(6,6),7-(7,47)]
   391      -3.723903      -3.723903      -3.723903    6[1-(0),1-(0),1-(0),6-(6,7)]
   392       1.322915       1.322915       1.322915    6[1-(0),1-(0),1-(0),6-(6,7)]
   393       0.200709       0.200709       0.200709    6[6-(1,1,1),6-(6,6),7-(7,47)]
   394      -1.046892      -1.046892      -1.046892    6[6-(6,6),6-(6,7),6-(6,7)]
   395      -1.651875      -1.651875      -1.651875    6[6-(1,1,1),6-(6,6),7-(7,47)]
   396      -2.987243      -2.987243      -2.987243    6[1-(0),1-(0),1-(0),6-(6,7)]
   397       5.057877       5.057877       5.057877    6[1-(0),1-(0),1-(0),6-(6,7)]
   398       5.010848       5.010848       5.010848    6[6-(1,1,1),6-(6,6),7-(7,47)]
   399       5.388565       5.388565       5.388565    6[6-(6,6),6-(6,7),6-(6,7)]
   400      -2.827316      -2.827316      -2.827316    6[6-(1,1,1),6-(6,6),7-(7,47)]
   401      -2.545208      -2.545208      -2.545208    6[1-(0),1-(0),1-(0),6-(6,7)]
   402        4.41682        4.41682        4.41682    6[1-(0),1-(0),1-(0),6-(6,7)]
   403       5.714568       5.714568       5.714568    6[6-(1,1,1),6-(6,6),7-(7,47)]
   404       6.125208       6.125208       6.125208    6[6-(6,6),6-(6,7),6-(6,7)]
   405        7.39161        7.39161        7.39161    6[6-(1,1,1),6-(6,6),7-(7,47)]
   406       0.514235       0.514235       0.514235    6[1-(0),1-(0),1-(0),6-(6,7)]
   407      18.355078      18.355078      18.355078    6[1-(0),1-(0),1-(0),6-(6,7)]
   408      19.536844      19.536844      19.536844    6[6-(1,1,1),6-(6,6),7-(7,47)]
   409      20.657481      20.657481      20.657481    6[6-(6,6),6-(6,7),6-(6,7)]
   410      -2.040639      -2.040639      -2.040639    6[6-(1,1,1),6-(6,6),7-(7,47)]
   411      -8.548128      -8.548128      -8.548128    6[1-(0),1-(0),1-(0),6-(6,7)]
   412      -2.683239      -2.683239      -2.683239    6[1-(0),1-(0),1-(0),6-(6,7)]
   413      20.845558      20.845558      20.845558    6[6-(1,1,1),6-(6,6),7-(7,47)]
   414      20.817343      20.817343      20.817343    6[6-(6,6),6-(6,7),6-(6,7)]
   415      13.008963      13.008963      13.008963    6[6-(1,1,1),6-(6,6),7-(7,47)]
   416       12.96507       12.96507       12.96507    6[1-(0),1-(0),1-(0),6-(6,7)]
   417        7.82896        7.82896        7.82896    6[1-(0),1-(0),1-(0),6-(6,7)]
   418       7.944943       7.944943       7.944943    6[6-(1,1,1),6-(6,6),7-(7,47)]
   419        6.91207        6.91207        6.91207    6[6-(6,6),6-(6,7),6-(6,7)]
   420      15.400663      15.400663      15.400663    6[6-(1,1,1),6-(6,6),7-(7,47)]
   421      14.817614      14.817614      14.817614    6[1-(0),1-(0),1-(0),6-(6,7)]
   422      12.617091      12.617091      12.617091    6[1-(0),1-(0),1-(0),6-(6,7)]
   423       4.586151       4.586151       4.586151    6[6-(1,1,1),6-(6,6),7-(7,47)]
   424       5.451313       5.451313       5.451313    6[6-(6,6),6-(6,7),6-(6,7)]
   425       4.761678       4.761678       4.761678    6[6-(1,1,1),6-(6,6),7-(7,47)]
   426       5.181714       5.181714       5.181714    6[1-(0),1-(0),1-(0),6-(6,7)]
   427       7.941763       7.941763       7.941763    6[1-(0),1-(0),1-(0),6-(6,7)]
   428       6.691025       6.691025       6.691025    6[6-(1,1,1),6-(6,6),7-(7,47)]
   429       6.225519       6.225519       6.225519    6[6-(6,6),6-(6,7),6-(6,7)]
   430        5.14092        5.14092        5.14092    6[6-(1,1,1),6-(6,6),7-(7,47)]
   431       4.112742       4.112742       4.112742    6[1-(0),1-(0),1-(0),6-(6,7)]
   432       9.159557       9.159557       9.159557    6[1-(0),1-(0),1-(0),6-(6,7)]
   433       8.037349       8.037349       8.037349    6[6-(1,1,1),6-(6,6),7-(7,47)]
   434       6.789756       6.789756       6.789756    6[6-(6,6),6-(6,7),6-(6,7)]
   435       6.184767       6.184767       6.184767    6[6-(1,1,1),6-(6,6),7-(7,47)]
   436       4.849403       4.849403       4.849403    6[1-(0),1-(0),1-(0),6-(6,7)]
   437       12.89448       12.89448       12.89448    6[1-(0),1-(0),1-(0),6-(6,7)]
   438       12.84746       12.84746       12.84746    6[6-(1,1,1),6-(6,6),7-(7,47)]
   439      13.225194      13.225194      13.225194    6[6-(6,6),6-(6,7),6-(6,7)]
   440      12.845895      12.845895      12.845895    6[6-(1,1,1),6-(6,6),7-(7,47)]
   441      13.128019      13.128019      13.128019    6[1-(0),1-(0),1-(0),6-(6,7)]
   442      12.253468      12.253468      12.253468    6[1-(0),1-(0),1-(0),6-(6,7)]
   443      13.551218      13.551218      13.551218    6[6-(1,1,1),6-(6,6),7-(7,47)]
   444      13.961851      13.961851      13.961851    6[6-(6,6),6-(6,7),6-(6,7)]
   445      15.228259      15.228259      15.228259    6[6-(1,1,1),6-(6,6),7-(7,47)]
   446       16.18746       16.18746       16.18746    6[1-(0),1-(0),1-(0),6-(6,7)]
   447      10.518473      10.518473      10.518473    6[1-(0),1-(0),1-(0),6-(6,7)]
   448      11.700249      11.700249      11.700249    6[6-(1,1,1),6-(6,6),7-(7,47)]
   449      12.820893      12.820893      12.820893    6[6-(6,6),6-(6,7),6-(6,7)]
   450      -9.877221      -9.877221      -9.877221    6[6-(1,1,1),6-(6,6),7-(7,47)]
   451      -0.711537      -0.711537      -0.711537    6[1-(0),1-(0),1-(0),6-(6,7)]
   452      12.990141      12.990141      12.990141    6[1-(0),1-(0),1-(0),6-(6,7)]
   453      13.008958      13.008958      13.008958    6[6-(1,1,1),6-(6,6),7-(7,47)]
   454      12.980756      12.980756      12.980756    6[6-(6,6),6-(6,7),6-(6,7)]
   455      20.845554      20.845554      20.845554    6[6-(1,1,1),6-(6,6),7-(7,47)]
   456       -2.70832       -2.70832       -2.70832    6[1-(0),1-(0),1-(0),6-(6,7)]
   457       -3.92604       -3.92604       -3.92604    6[1-(0),1-(0),1-(0),6-(6,7)]
   458      -3.810057      -3.810057      -3.810057    6[6-(1,1,1),6-(6,6),7-(7,47)]
   459       -4.84293       -4.84293       -4.84293    6[6-(6,6),6-(6,7),6-(6,7)]
   460       3.645663       3.645663       3.645663    6[6-(1,1,1),6-(6,6),7-(7,47)]
   461       3.062614       3.062614       3.062614    6[1-(0),1-(0),1-(0),6-(6,7)]
   462       0.862091       0.862091       0.862091    6[1-(0),1-(0),1-(0),6-(6,7)]
   463      -7.168849      -7.168849      -7.168849    6[6-(1,1,1),6-(6,6),7-(7,47)]
   464      -6.303687      -6.303687      -6.303687    6[6-(6,6),6-(6,7),6-(6,7)]
   465      -6.993322      -6.993322      -6.993322    6[6-(1,1,1),6-(6,6),7-(7,47)]
   466      -6.573286      -6.573286      -6.573286    6[1-(0),1-(0),1-(0),6-(6,7)]
   467      -3.813237      -3.813237      -3.813237    6[1-(0),1-(0),1-(0),6-(6,7)]
   468      -5.063975      -5.063975      -5.063975    6[6-(1,1,1),6-(6,6),7-(7,47)]
   469      -5.529481      -5.529481      -5.529481    6[6-(6,6),6-(6,7),6-(6,7)]
   470       16.89592       16.89592       16.89592    6[6-(1,1,1),6-(6,6),7-(7,47)]
   471      15.867742      15.867742      15.867742    6[1-(0),1-(0),1-(0),6-(6,7)]
   472      -2.595443      -2.595443      -2.595443    6[1-(0),1-(0),1-(0),6-(6,7)]
   473      -3.717651      -3.717651      -3.717651    6[6-(1,1,1),6-(6,6),7-(7,47)]
   474      -4.965244      -4.965244      -4.965244    6[6-(6,6),6-(6,7),6-(6,7)]
   475      -5.570233      -5.570233      -5.570233    6[6-(1,1,1),6-(6,6),7-(7,47)]
   476      16.604403      16.604403      16.604403    6[1-(0),1-(0),1-(0),6-(6,7)]
   477        1.13948        1.13948        1.13948    6[1-(0),1-(0),1-(0),6-(6,7)]
   478        1.09246        1.09246        1.09246    6[6-(1,1,1),6-(6,6),7-(7,47)]
   479       1.470194       1.470194       1.470194    6[6-(6,6),6-(6,7),6-(6,7)]
   480       1.090895       1.090895       1.090895    6[6-(1,1,1),6-(6,6),7-(7,47)]
   481       1.373019       1.373019       1.373019    6[1-(0),1-(0),1-(0),6-(6,7)]
   482       0.498468       0.498468       0.498468    6[1-(0),1-(0),1-(0),6-(6,7)]
   483       1.796218       1.796218       1.796218    6[6-(1,1,1),6-(6,6),7-(7,47)]
   484       2.206851       2.206851       2.206851    6[6-(6,6),6-(6,7),6-(6,7)]
   485       3.473259       3.473259       3.473259    6[6-(1,1,1),6-(6,6),7-(7,47)]
   486        4.43246        4.43246        4.43246    6[1-(0),1-(0),1-(0),6-(6,7)]
   487      -1.236527      -1.236527      -1.236527    6[1-(0),1-(0),1-(0),6-(6,7)]
   488      -0.054751      -0.054751      -0.054751    6[6-(1,1,1),6-(6,6),7-(7,47)]
   489       1.065893       1.065893       1.065893    6[6-(6,6),6-(6,7),6-(6,7)]
   490       1.877779       1.877779       1.877779    6[6-(1,1,1),6-(6,6),7-(7,47)]
   491      11.043463      11.043463      11.043463    6[1-(0),1-(0),1-(0),6-(6,7)]
   492       1.235141       1.235141       1.235141    6[1-(0),1-(0),1-(0),6-(6,7)]
   493       1.253958       1.253958       1.253958    6[6-(1,1,1),6-(6,6),7-(7,47)]
   494       1.225756       1.225756       1.225756    6[6-(6,6),6-(6,7),6-(6,7)]
   495       9.090554       9.090554       9.090554    6[6-(1,1,1),6-(6,6),7-(7,47)]
   496        9.04668        9.04668        9.04668    6[1-(0),1-(0),1-(0),6-(6,7)]
   497        3.91056        3.91056        3.91056    6[1-(0),1-(0),1-(0),6-(6,7)]
   498       4.026533       4.026533       4.026533    6[6-(1,1,1),6-(6,6),7-(7,47)]
   499       2.993654       2.993654       2.993654    6[6-(6,6),6-(6,7),6-(6,7)]
   500      -4.190925      -4.190925      -4.190925    6[6-(1,1,1),6-(6,6),7-(7,47)]
   501      -4.773982      -4.773982      -4.773982    6[1-(0),1-(0),1-(0),6-(6,7)]
   502      -6.974496      -6.974496      -6.974496    6[1-(0),1-(0),1-(0),6-(6,7)]
   503       0.667736       0.667736       0.667736    6[6-(1,1,1),6-(6,6),7-(7,47)]
   504       1.532902       1.532902       1.532902    6[6-(6,6),6-(6,7),6-(6,7)]
   505       0.843277       0.843277       0.843277    6[6-(1,1,1),6-(6,6),7-(7,47)]
   506       1.263322       1.263322       1.263322    6[1-(0),1-(0),1-(0),6-(6,7)]
   507       4.023453       4.023453       4.023453    6[1-(0),1-(0),1-(0),6-(6,7)]
   508       2.772725       2.772725       2.772725    6[6-(1,1,1),6-(6,6),7-(7,47)]
   509       2.307225       2.307225       2.307225    6[6-(6,6),6-(6,7),6-(6,7)]
   510       1.222636       1.222636       1.222636    6[6-(1,1,1),6-(6,6),7-(7,47)]
   511       0.194466       0.194466       0.194466    6[1-(0),1-(0),1-(0),6-(6,7)]
   512       5.241273       5.241273       5.241273    6[1-(0),1-(0),1-(0),6-(6,7)]
   513       4.119055       4.119055       4.119055    6[6-(1,1,1),6-(6,6),7-(7,47)]
   514       2.871457       2.871457       2.871457    6[6-(6,6),6-(6,7),6-(6,7)]
   515       2.266458       2.266458       2.266458    6[6-(1,1,1),6-(6,6),7-(7,47)]
   516       0.931086       0.931086       0.931086    6[1-(0),1-(0),1-(0),6-(6,7)]
   517       8.976253       8.976253       8.976253    6[1-(0),1-(0),1-(0),6-(6,7)]
   518       8.929244       8.929244       8.929244    6[6-(1,1,1),6-(6,6),7-(7,47)]
   519       9.306974       9.306974       9.306974    6[6-(6,6),6-(6,7),6-(6,7)]
   520       16.76427       16.76427       16.76427    6[6-(1,1,1),6-(6,6),7-(7,47)]
   521      -6.463602      -6.463602      -6.463602    6[1-(0),1-(0),1-(0),6-(6,7)]
   522       8.335206       8.335206       8.335206    6[1-(0),1-(0),1-(0),6-(6,7)]
   523       9.632963       9.632963       9.632963    6[6-(1,1,1),6-(6,6),7-(7,47)]
   524      10.043614      10.043614      10.043614    6[6-(6,6),6-(6,7),6-(6,7)]
   525     -12.199979     -12.199979     -12.199979    6[6-(1,1,1),6-(6,6),7-(7,47)]
   526      -3.404182      -3.404182      -3.404182    6[1-(0),1-(0),1-(0),6-(6,7)]
   527      -9.073171      -9.073171      -9.073171    6[1-(0),1-(0),1-(0),6-(6,7)]
   528      -7.891406      -7.891406      -7.891406    6[6-(1,1,1),6-(6,6),7-(7,47)]
   529      -6.770758      -6.770758      -6.770758    6[6-(6,6),6-(6,7),6-(6,7)]
   530      -5.958886      -5.958886      -5.958886    6[6-(1,1,1),6-(6,6),7-(7,47)]
   531      -4.629787      -4.629787      -4.629787    6[1-(0),1-(0),1-(0),6-(6,7)]
   532      -6.601469      -6.601469      -6.601469    6[1-(0),1-(0),1-(0),6-(6,7)]
   533      -6.582659      -6.582659      -6.582659    6[6-(1,1,1),6-(6,6),7-(7,47)]
   534      -6.610878      -6.610878      -6.610878    6[6-(6,6),6-(6,7),6-(6,7)]
   535       -6.58266       -6.58266       -6.58266    6[6-(1,1,1),6-(6,6),7-(7,47)]
   536      -6.626549      -6.626549      -6.626549    6[1-(0),1-(0),1-(0),6-(6,7)]
   537      11.747227      11.747227      11.747227    6[1-(0),1-(0),1-(0),6-(6,7)]
   538      11.863219      11.863219      11.863219    6[6-(1,1,1),6-(6,6),7-(7,47)]
   539      10.830353      10.830353      10.830353    6[6-(6,6),6-(6,7),6-(6,7)]
   540      11.482371      11.482371      11.482371    6[6-(1,1,1),6-(6,6),7-(7,47)]
   541      10.899333      10.899333      10.899333    6[1-(0),1-(0),1-(0),6-(6,7)]
   542       8.698762       8.698762       8.698762    6[1-(0),1-(0),1-(0),6-(6,7)]
   543       8.504422       8.504422       8.504422    6[6-(1,1,1),6-(6,6),7-(7,47)]
   544       9.369598       9.369598       9.369598    6[6-(6,6),6-(6,7),6-(6,7)]
   545       8.679978       8.679978       8.679978    6[6-(1,1,1),6-(6,6),7-(7,47)]
   546       9.100033       9.100033       9.100033    6[1-(0),1-(0),1-(0),6-(6,7)]
   547      11.860075      11.860075      11.860075    6[1-(0),1-(0),1-(0),6-(6,7)]
   548      10.609346      10.609346      10.609346    6[6-(1,1,1),6-(6,6),7-(7,47)]
   549      10.143858      10.143858      10.143858    6[6-(6,6),6-(6,7),6-(6,7)]
   550       9.059261       9.059261       9.059261    6[6-(1,1,1),6-(6,6),7-(7,47)]
   551       8.031097       8.031097       8.031097    6[1-(0),1-(0),1-(0),6-(6,7)]
   552      13.077915      13.077915      13.077915    6[1-(0),1-(0),1-(0),6-(6,7)]
   553      11.955709      11.955709      11.955709    6[6-(1,1,1),6-(6,6),7-(7,47)]
   554      10.708108      10.708108      10.708108    6[6-(6,6),6-(6,7),6-(6,7)]
   555      10.103125      10.103125      10.103125    6[6-(1,1,1),6-(6,6),7-(7,47)]
   556       8.767757       8.767757       8.767757    6[1-(0),1-(0),1-(0),6-(6,7)]
   557      -6.697123      -6.697123      -6.697123    6[1-(0),1-(0),1-(0),6-(6,7)]
   558      -6.744152      -6.744152      -6.744152    6[6-(1,1,1),6-(6,6),7-(7,47)]
   559      -6.366435      -6.366435      -6.366435    6[6-(6,6),6-(6,7),6-(6,7)]
   560       8.927684       8.927684       8.927684    6[6-(1,1,1),6-(6,6),7-(7,47)]
   561       9.209792       9.209792       9.209792    6[1-(0),1-(0),1-(0),6-(6,7)]
   562       16.17182       16.17182       16.17182    6[1-(0),1-(0),1-(0),6-(6,7)]
   563      -6.040432      -6.040432      -6.040432    6[6-(1,1,1),6-(6,6),7-(7,47)]
   564      -5.629792      -5.629792      -5.629792    6[6-(6,6),6-(6,7),6-(6,7)]
   565       -4.36339       -4.36339       -4.36339    6[6-(1,1,1),6-(6,6),7-(7,47)]
   566     -11.240765     -11.240765     -11.240765    6[1-(0),1-(0),1-(0),6-(6,7)]
   567       6.600078       6.600078       6.600078    6[1-(0),1-(0),1-(0),6-(6,7)]
   568       7.781844       7.781844       7.781844    6[6-(1,1,1),6-(6,6),7-(7,47)]
   569       8.902481       8.902481       8.902481    6[6-(6,6),6-(6,7),6-(6,7)]
   570       9.714361       9.714361       9.714361    6[6-(1,1,1),6-(6,6),7-(7,47)]
   571       3.206872       3.206872       3.206872    6[1-(0),1-(0),1-(0),6-(6,7)]
   572       9.071761       9.071761       9.071761    6[1-(0),1-(0),1-(0),6-(6,7)]
   573       9.090558       9.090558       9.090558    6[6-(1,1,1),6-(6,6),7-(7,47)]
   574       9.062343       9.062343       9.062343    6[6-(6,6),6-(6,7),6-(6,7)]
   575       1.253963       1.253963       1.253963    6[6-(1,1,1),6-(6,6),7-(7,47)]
   576        1.21007        1.21007        1.21007    6[1-(0),1-(0),1-(0),6-(6,7)]
   577      16.969567      16.969567      16.969567    7[6-(6,6),7-(6,47),47-(7)]
   578       8.905713       8.905713       8.905713    7[6-(6,6),7-(6,47),47-(7)]
   579      11.251941      11.251941      11.251941    7[6-(6,6),7-(6,47),47-(7)]
   580      11.378895      11.378895      11.378895    7[6-(6,6),7-(6,47),47-(7)]
   581      -9.803551      -9.803551      -9.803551    7[6-(6,6),7-(6,47),47-(7)]
   582     -10.823883     -10.823883     -10.823883    7[6-(6,6),7-(6,47),47-(7)]
   583      -7.483923      -7.483923      -7.483923    7[6-(6,6),7-(6,47),47-(7)]
   584      14.836466      14.836466      14.836466    7[6-(6,6),7-(6,47),47-(7)]
   585      -3.396257      -3.396257      -3.396257    7[6-(6,6),7-(6,47),47-(7)]
   586        4.48265        4.48265        4.48265    7[6-(6,6),7-(6,47),47-(7)]
   587      -1.098572      -1.098572      -1.098572    7[6-(6,6),7-(6,47),47-(7)]
   588      -0.053154      -0.053154      -0.053154    7[6-(6,6),7-(6,47),47-(7)]
   589       4.067337       4.067337       4.067337    7[6-(6,6),7-(6,47),47-(7)]
   590       5.272615       5.272615       5.272615    7[6-(6,6),7-(6,47),47-(7)]
   591       5.167649       5.167649       5.167649    7[6-(6,6),7-(6,47),47-(7)]
   592       5.184888       5.184888       5.184888    7[6-(6,6),7-(6,47),47-(7)]
   593       1.296262       1.296262       1.296262    7[6-(6,6),7-(6,47),47-(7)]
   594       1.069007       1.069007       1.069007    7[6-(6,6),7-(6,47),47-(7)]
   595      -4.421374      -4.421374      -4.421374    7[6-(6,6),7-(6,47),47-(7)]
   596       -4.29441       -4.29441       -4.29441    7[6-(6,6),7-(6,47),47-(7)]
   597      -1.966944      -1.966944      -1.966944    7[6-(6,6),7-(6,47),47-(7)]
   598      -2.987274      -2.987274      -2.987274    7[6-(6,6),7-(6,47),47-(7)]
   599        0.35275        0.35275        0.35275    7[6-(6,6),7-(6,47),47-(7)]
   600      -0.836854      -0.836854      -0.836854    7[6-(6,6),7-(6,47),47-(7)]
   601       4.440338       4.440338       4.440338    7[6-(6,6),7-(6,47),47-(7)]
   602      -3.353935      -3.353935      -3.353935    7[6-(6,6),7-(6,47),47-(7)]
   603       6.738034       6.738034       6.738034    7[6-(6,6),7-(6,47),47-(7)]
   604       7.783442       7.783442       7.783442    7[6-(6,6),7-(6,47),47-(7)]
   605      19.740601      19.740601      19.740601    7[6-(6,6),7-(6,47),47-(7)]
   606      -2.564123      -2.564123      -2.564123    7[6-(6,6),7-(6,47),47-(7)]
   607      20.840848      20.840848      20.840848    7[6-(6,6),7-(6,47),47-(7)]
   608      13.021499      13.021499      13.021499    7[6-(6,6),7-(6,47),47-(7)]
   609       9.132983       9.132983       9.132983    7[6-(6,6),7-(6,47),47-(7)]
   610      16.742301      16.742301      16.742301    7[6-(6,6),7-(6,47),47-(7)]
   611       3.415348       3.415348       3.415348    7[6-(6,6),7-(6,47),47-(7)]
   612       3.542293       3.542293       3.542293    7[6-(6,6),7-(6,47),47-(7)]
   613       5.869742       5.869742       5.869742    7[6-(6,6),7-(6,47),47-(7)]
   614       4.849401       4.849401       4.849401    7[6-(6,6),7-(6,47),47-(7)]
   615        8.18938        8.18938        8.18938    7[6-(6,6),7-(6,47),47-(7)]
   616       6.999778       6.999778       6.999778    7[6-(6,6),7-(6,47),47-(7)]
   617      12.276942      12.276942      12.276942    7[6-(6,6),7-(6,47),47-(7)]
   618      12.319262      12.319262      12.319262    7[6-(6,6),7-(6,47),47-(7)]
   619      14.574693      14.574693      14.574693    7[6-(6,6),7-(6,47),47-(7)]
   620      15.620101      15.620101      15.620101    7[6-(6,6),7-(6,47),47-(7)]
   621      11.904009      11.904009      11.904009    7[6-(6,6),7-(6,47),47-(7)]
   622     -10.400707     -10.400707     -10.400707    7[6-(6,6),7-(6,47),47-(7)]
   623      13.004255      13.004255      13.004255    7[6-(6,6),7-(6,47),47-(7)]
   624      20.858086      20.858086      20.858086    7[6-(6,6),7-(6,47),47-(7)]
   625      -2.622017      -2.622017      -2.622017    7[6-(6,6),7-(6,47),47-(7)]
   626       4.987301       4.987301       4.987301    7[6-(6,6),7-(6,47),47-(7)]
   627      -8.339652      -8.339652      -8.339652    7[6-(6,6),7-(6,47),47-(7)]
   628      -8.212707      -8.212707      -8.212707    7[6-(6,6),7-(6,47),47-(7)]
   629      -5.885258      -5.885258      -5.885258    7[6-(6,6),7-(6,47),47-(7)]
   630      16.604401      16.604401      16.604401    7[6-(6,6),7-(6,47),47-(7)]
   631       -3.56562       -3.56562       -3.56562    7[6-(6,6),7-(6,47),47-(7)]
   632      -4.755222      -4.755222      -4.755222    7[6-(6,6),7-(6,47),47-(7)]
   633       0.521942       0.521942       0.521942    7[6-(6,6),7-(6,47),47-(7)]
   634       0.564262       0.564262       0.564262    7[6-(6,6),7-(6,47),47-(7)]
   635       2.819693       2.819693       2.819693    7[6-(6,6),7-(6,47),47-(7)]
   636       3.865101       3.865101       3.865101    7[6-(6,6),7-(6,47),47-(7)]
   637       0.149009       0.149009       0.149009    7[6-(6,6),7-(6,47),47-(7)]
   638       1.354293       1.354293       1.354293    7[6-(6,6),7-(6,47),47-(7)]
   639       1.249255       1.249255       1.249255    7[6-(6,6),7-(6,47),47-(7)]
   640       9.103086       9.103086       9.103086    7[6-(6,6),7-(6,47),47-(7)]
   641       5.214567       5.214567       5.214567    7[6-(6,6),7-(6,47),47-(7)]
   642      -2.849287      -2.849287      -2.849287    7[6-(6,6),7-(6,47),47-(7)]
   643      -0.503059      -0.503059      -0.503059    7[6-(6,6),7-(6,47),47-(7)]
   644      -0.376105      -0.376105      -0.376105    7[6-(6,6),7-(6,47),47-(7)]
   645       1.951449       1.951449       1.951449    7[6-(6,6),7-(6,47),47-(7)]
   646       0.931117       0.931117       0.931117    7[6-(6,6),7-(6,47),47-(7)]
   647       4.271077       4.271077       4.271077    7[6-(6,6),7-(6,47),47-(7)]
   648       3.081466       3.081466       3.081466    7[6-(6,6),7-(6,47),47-(7)]
   649       8.358743       8.358743       8.358743    7[6-(6,6),7-(6,47),47-(7)]
   650       16.23765       16.23765       16.23765    7[6-(6,6),7-(6,47),47-(7)]
   651      10.656428      10.656428      10.656428    7[6-(6,6),7-(6,47),47-(7)]
   652     -11.808154     -11.808154     -11.808154    7[6-(6,6),7-(6,47),47-(7)]
   653      -7.687663      -7.687663      -7.687663    7[6-(6,6),7-(6,47),47-(7)]
   654      -6.482385      -6.482385      -6.482385    7[6-(6,6),7-(6,47),47-(7)]
   655      -6.587351      -6.587351      -6.587351    7[6-(6,6),7-(6,47),47-(7)]
   656      -6.570112      -6.570112      -6.570112    7[6-(6,6),7-(6,47),47-(7)]
   657      13.051262      13.051262      13.051262    7[6-(6,6),7-(6,47),47-(7)]
   658      12.824007      12.824007      12.824007    7[6-(6,6),7-(6,47),47-(7)]
   659       7.333626       7.333626       7.333626    7[6-(6,6),7-(6,47),47-(7)]
   660        7.46059        7.46059        7.46059    7[6-(6,6),7-(6,47),47-(7)]
   661       9.788056       9.788056       9.788056    7[6-(6,6),7-(6,47),47-(7)]
   662       8.767726       8.767726       8.767726    7[6-(6,6),7-(6,47),47-(7)]
   663       12.10775       12.10775       12.10775    7[6-(6,6),7-(6,47),47-(7)]
   664      10.918146      10.918146      10.918146    7[6-(6,6),7-(6,47),47-(7)]
   665      -7.314662      -7.314662      -7.314662    7[6-(6,6),7-(6,47),47-(7)]
   666       8.401065       8.401065       8.401065    7[6-(6,6),7-(6,47),47-(7)]
   667      -5.016966      -5.016966      -5.016966    7[6-(6,6),7-(6,47),47-(7)]
   668      -3.971558      -3.971558      -3.971558    7[6-(6,6),7-(6,47),47-(7)]
   669       7.985601       7.985601       7.985601    7[6-(6,6),7-(6,47),47-(7)]
   670       9.190877       9.190877       9.190877    7[6-(6,6),7-(6,47),47-(7)]
   671       9.085848       9.085848       9.085848    7[6-(6,6),7-(6,47),47-(7)]
   672       1.266499       1.266499       1.266499    7[6-(6,6),7-(6,47),47-(7)]
