# Supplementary material for: A collection of forcefield precursors for metal–organic frameworks
Source: RSC Adv. 2019 Nov 13;9(63):36492–507. doi: 10.1039/c9ra07327b (PMC9075174; doi:10.1039/c9ra07327b)
Supplement: RA-009-C9RA07327B-s2981 [file RA-009-C9RA07327B-s2981.txt]

YEYCUC_clean

23.092000    0.000000    0.000000
11.546000    19.998259    0.000000
11.546000    6.666086    18.854539

     1         23.092         23.092         23.092    40[8-(40,40),8-(40,40),8-(40,40),8-(40,40),8-(6),8-(6),8-(6),8-(6)]
     2         23.092         23.092         23.092    40[8-(40,40),8-(40,40),8-(40,40),8-(40,40),8-(6),8-(6),8-(6),8-(6)]
     3      21.352018      21.352018      21.352018    40[8-(40,40),8-(40,40),8-(40,40),8-(40,40),8-(6),8-(6),8-(6),8-(6)]
     4      24.831982      24.831982      24.831982    40[8-(40,40),8-(40,40),8-(40,40),8-(40,40),8-(6),8-(6),8-(6),8-(6)]
     5      21.352018      21.352018      21.352018    40[8-(40,40),8-(40,40),8-(40,40),8-(40,40),8-(6),8-(6),8-(6),8-(6)]
     6      24.831982      24.831982      24.831982    40[8-(40,40),8-(40,40),8-(40,40),8-(40,40),8-(6),8-(6),8-(6),8-(6)]
     7      14.926669      14.926669      14.926669    1[6-(1,1,6)]
     8      15.406982      15.406982      15.406982    1[6-(1,1,6)]
     9       7.685018       7.685018       7.685018    1[6-(1,1,6)]
    10       8.165331       8.165331       8.165331    1[6-(1,1,6)]
    11      12.314964      12.314964      12.314964    1[6-(1,1,6)]
    12      10.777036      10.777036      10.777036    1[6-(1,1,6)]
    13      10.296723      10.296723      10.296723    1[6-(1,1,6)]
    14      12.795277      12.795277      12.795277    1[6-(1,1,6)]
    15      16.175946      16.175946      16.175946    1[6-(1,1,6)]
    16      14.157705      14.157705      14.157705    1[6-(1,1,6)]
    17       6.916054       6.916054       6.916054    1[6-(1,1,6)]
    18       8.934295       8.934295       8.934295    1[6-(1,1,6)]
    19      32.026295      32.026295      32.026295    1[6-(1,1,6)]
    20      30.008054      30.008054      30.008054    1[6-(1,1,6)]
    21      37.249705      37.249705      37.249705    1[6-(1,1,6)]
    22      39.267946      39.267946      39.267946    1[6-(1,1,6)]
    23      38.498982      38.498982      38.498982    1[6-(1,1,6)]
    24      38.018669      38.018669      38.018669    1[6-(1,1,6)]
    25      31.257331      31.257331      31.257331    1[6-(1,1,6)]
    26      30.777018      30.777018      30.777018    1[6-(1,1,6)]
    27      33.388723      33.388723      33.388723    1[6-(1,1,6)]
    28      35.887277      35.887277      35.887277    1[6-(1,1,6)]
    29      35.406964      35.406964      35.406964    1[6-(1,1,6)]
    30      33.869036      33.869036      33.869036    1[6-(1,1,6)]
    31      31.257331      31.257331      31.257331    1[6-(1,1,6)]
    32      30.777018      30.777018      30.777018    1[6-(1,1,6)]
    33      38.498982      38.498982      38.498982    1[6-(1,1,6)]
    34      38.018669      38.018669      38.018669    1[6-(1,1,6)]
    35      33.869036      33.869036      33.869036    1[6-(1,1,6)]
    36      35.406964      35.406964      35.406964    1[6-(1,1,6)]
    37      35.887277      35.887277      35.887277    1[6-(1,1,6)]
    38      33.388723      33.388723      33.388723    1[6-(1,1,6)]
    39      30.008054      30.008054      30.008054    1[6-(1,1,6)]
    40      32.026295      32.026295      32.026295    1[6-(1,1,6)]
    41      39.267946      39.267946      39.267946    1[6-(1,1,6)]
    42      37.249705      37.249705      37.249705    1[6-(1,1,6)]
    43      14.157705      14.157705      14.157705    1[6-(1,1,6)]
    44      16.175946      16.175946      16.175946    1[6-(1,1,6)]
    45       8.934295       8.934295       8.934295    1[6-(1,1,6)]
    46       6.916054       6.916054       6.916054    1[6-(1,1,6)]
    47       7.685018       7.685018       7.685018    1[6-(1,1,6)]
    48       8.165331       8.165331       8.165331    1[6-(1,1,6)]
    49      14.926669      14.926669      14.926669    1[6-(1,1,6)]
    50      15.406982      15.406982      15.406982    1[6-(1,1,6)]
    51      12.795277      12.795277      12.795277    1[6-(1,1,6)]
    52      10.296723      10.296723      10.296723    1[6-(1,1,6)]
    53      10.777036      10.777036      10.777036    1[6-(1,1,6)]
    54      12.314964      12.314964      12.314964    1[6-(1,1,6)]
    55      25.135642      25.135642      25.135642    1[6-(6,6)]
    56      26.315643      26.315643      26.315643    1[6-(6,6)]
    57      21.048358      21.048358      21.048358    1[6-(6,6)]
    58      19.868357      19.868357      19.868357    1[6-(6,6)]
    59      25.135642      25.135642      25.135642    1[6-(6,6)]
    60      26.315643      26.315643      26.315643    1[6-(6,6)]
    61      21.048358      21.048358      21.048358    1[6-(6,6)]
    62      19.868357      19.868357      19.868357    1[6-(6,6)]
    63      21.066832      21.066832      21.066832    1[6-(6,6)]
    64      21.064522      21.064522      21.064522    1[6-(6,6)]
    65      25.117168      25.117168      25.117168    1[6-(6,6)]
    66      25.119478      25.119478      25.119478    1[6-(6,6)]
    67      29.204452      29.204452      29.204452    1[6-(6,6)]
    68      31.566764      31.566764      31.566764    1[6-(6,6)]
    69      16.979548      16.979548      16.979548    1[6-(6,6)]
    70      14.617236      14.617236      14.617236    1[6-(6,6)]
    71       19.02319       19.02319       19.02319    1[6-(6,6)]
    72      17.840879      17.840879      17.840879    1[6-(6,6)]
    73       27.16081       27.16081       27.16081    1[6-(6,6)]
    74      28.343121      28.343121      28.343121    1[6-(6,6)]
    75       27.16081       27.16081       27.16081    1[6-(6,6)]
    76      28.343121      28.343121      28.343121    1[6-(6,6)]
    77       19.02319       19.02319       19.02319    1[6-(6,6)]
    78      17.840879      17.840879      17.840879    1[6-(6,6)]
    79       19.02319       19.02319       19.02319    1[6-(6,6)]
    80      17.840879      17.840879      17.840879    1[6-(6,6)]
    81       27.16081       27.16081       27.16081    1[6-(6,6)]
    82      28.343121      28.343121      28.343121    1[6-(6,6)]
    83       27.16081       27.16081       27.16081    1[6-(6,6)]
    84      28.343121      28.343121      28.343121    1[6-(6,6)]
    85       19.02319       19.02319       19.02319    1[6-(6,6)]
    86      17.840879      17.840879      17.840879    1[6-(6,6)]
    87      21.048358      21.048358      21.048358    1[6-(6,6)]
    88      19.868357      19.868357      19.868357    1[6-(6,6)]
    89      25.135642      25.135642      25.135642    1[6-(6,6)]
    90      26.315643      26.315643      26.315643    1[6-(6,6)]
    91      21.048358      21.048358      21.048358    1[6-(6,6)]
    92      19.868357      19.868357      19.868357    1[6-(6,6)]
    93      25.135642      25.135642      25.135642    1[6-(6,6)]
    94      26.315643      26.315643      26.315643    1[6-(6,6)]
    95      29.204452      29.204452      29.204452    1[6-(6,6)]
    96      31.566764      31.566764      31.566764    1[6-(6,6)]
    97      16.979548      16.979548      16.979548    1[6-(6,6)]
    98      14.617236      14.617236      14.617236    1[6-(6,6)]
    99      21.066832      21.066832      21.066832    1[6-(6,6)]
   100      21.064522      21.064522      21.064522    1[6-(6,6)]
   101      25.117168      25.117168      25.117168    1[6-(6,6)]
   102      25.119478      25.119478      25.119478    1[6-(6,6)]
   103       26.00621       26.00621       26.00621    1[6-(1,1,6)]
   104       16.85716       16.85716       16.85716    1[6-(1,1,6)]
   105       29.32684       29.32684       29.32684    1[6-(1,1,6)]
   106       20.17779       20.17779       20.17779    1[6-(1,1,6)]
   107         23.092         23.092         23.092    1[6-(1,1,6)]
   108         23.092         23.092         23.092    1[6-(1,1,6)]
   109       32.24105       32.24105       32.24105    1[6-(1,1,6)]
   110       13.94295       13.94295       13.94295    1[6-(1,1,6)]
   111       16.85716       16.85716       16.85716    1[6-(1,1,6)]
   112       26.00621       26.00621       26.00621    1[6-(1,1,6)]
   113       29.32684       29.32684       29.32684    1[6-(1,1,6)]
   114       20.17779       20.17779       20.17779    1[6-(1,1,6)]
   115       20.17779       20.17779       20.17779    1[6-(1,1,6)]
   116       29.32684       29.32684       29.32684    1[6-(1,1,6)]
   117       26.00621       26.00621       26.00621    1[6-(1,1,6)]
   118       16.85716       16.85716       16.85716    1[6-(1,1,6)]
   119       16.85716       16.85716       16.85716    1[6-(1,1,6)]
   120       26.00621       26.00621       26.00621    1[6-(1,1,6)]
   121       20.17779       20.17779       20.17779    1[6-(1,1,6)]
   122       29.32684       29.32684       29.32684    1[6-(1,1,6)]
   123       32.24105       32.24105       32.24105    1[6-(1,1,6)]
   124       13.94295       13.94295       13.94295    1[6-(1,1,6)]
   125         23.092         23.092         23.092    1[6-(1,1,6)]
   126         23.092         23.092         23.092    1[6-(1,1,6)]
   127      25.784527      25.784527      25.784527    6[1-(0),6-(1,6),6-(6,6)]
   128      26.486524      26.486524      26.486524    6[1-(0),6-(1,6),6-(6,6)]
   129      20.399473      20.399473      20.399473    6[1-(0),6-(1,6),6-(6,6)]
   130      19.697476      19.697476      19.697476    6[1-(0),6-(1,6),6-(6,6)]
   131      25.784527      25.784527      25.784527    6[1-(0),6-(1,6),6-(6,6)]
   132      26.486524      26.486524      26.486524    6[1-(0),6-(1,6),6-(6,6)]
   133      20.399473      20.399473      20.399473    6[1-(0),6-(1,6),6-(6,6)]
   134      19.697476      19.697476      19.697476    6[1-(0),6-(1,6),6-(6,6)]
   135      21.888676      21.888676      21.888676    6[1-(0),6-(1,6),6-(6,6)]
   136      21.886598      21.886598      21.886598    6[1-(0),6-(1,6),6-(6,6)]
   137      24.295324      24.295324      24.295324    6[1-(0),6-(1,6),6-(6,6)]
   138      24.297402      24.297402      24.297402    6[1-(0),6-(1,6),6-(6,6)]
   139      29.680379      29.680379      29.680379    6[1-(0),6-(1,6),6-(6,6)]
   140       31.08645       31.08645       31.08645    6[1-(0),6-(1,6),6-(6,6)]
   141      16.503621      16.503621      16.503621    6[1-(0),6-(1,6),6-(6,6)]
   142       15.09755       15.09755       15.09755    6[1-(0),6-(1,6),6-(6,6)]
   143      19.196149      19.196149      19.196149    6[1-(0),6-(1,6),6-(6,6)]
   144      18.492074      18.492074      18.492074    6[1-(0),6-(1,6),6-(6,6)]
   145      26.987851      26.987851      26.987851    6[1-(0),6-(1,6),6-(6,6)]
   146      27.691926      27.691926      27.691926    6[1-(0),6-(1,6),6-(6,6)]
   147      26.987851      26.987851      26.987851    6[1-(0),6-(1,6),6-(6,6)]
   148      27.691926      27.691926      27.691926    6[1-(0),6-(1,6),6-(6,6)]
   149      19.196149      19.196149      19.196149    6[1-(0),6-(1,6),6-(6,6)]
   150      18.492074      18.492074      18.492074    6[1-(0),6-(1,6),6-(6,6)]
   151      19.196149      19.196149      19.196149    6[1-(0),6-(1,6),6-(6,6)]
   152      18.492074      18.492074      18.492074    6[1-(0),6-(1,6),6-(6,6)]
   153      26.987851      26.987851      26.987851    6[1-(0),6-(1,6),6-(6,6)]
   154      27.691926      27.691926      27.691926    6[1-(0),6-(1,6),6-(6,6)]
   155      26.987851      26.987851      26.987851    6[1-(0),6-(1,6),6-(6,6)]
   156      27.691926      27.691926      27.691926    6[1-(0),6-(1,6),6-(6,6)]
   157      19.196149      19.196149      19.196149    6[1-(0),6-(1,6),6-(6,6)]
   158      18.492074      18.492074      18.492074    6[1-(0),6-(1,6),6-(6,6)]
   159      20.399473      20.399473      20.399473    6[1-(0),6-(1,6),6-(6,6)]
   160      19.697476      19.697476      19.697476    6[1-(0),6-(1,6),6-(6,6)]
   161      25.784527      25.784527      25.784527    6[1-(0),6-(1,6),6-(6,6)]
   162      26.486524      26.486524      26.486524    6[1-(0),6-(1,6),6-(6,6)]
   163      20.399473      20.399473      20.399473    6[1-(0),6-(1,6),6-(6,6)]
   164      19.697476      19.697476      19.697476    6[1-(0),6-(1,6),6-(6,6)]
   165      25.784527      25.784527      25.784527    6[1-(0),6-(1,6),6-(6,6)]
   166      26.486524      26.486524      26.486524    6[1-(0),6-(1,6),6-(6,6)]
   167      29.680379      29.680379      29.680379    6[1-(0),6-(1,6),6-(6,6)]
   168       31.08645       31.08645       31.08645    6[1-(0),6-(1,6),6-(6,6)]
   169      16.503621      16.503621      16.503621    6[1-(0),6-(1,6),6-(6,6)]
   170       15.09755       15.09755       15.09755    6[1-(0),6-(1,6),6-(6,6)]
   171      21.888676      21.888676      21.888676    6[1-(0),6-(1,6),6-(6,6)]
   172      21.886598      21.886598      21.886598    6[1-(0),6-(1,6),6-(6,6)]
   173      24.295324      24.295324      24.295324    6[1-(0),6-(1,6),6-(6,6)]
   174      24.297402      24.297402      24.297402    6[1-(0),6-(1,6),6-(6,6)]
   175       25.27812       25.27812       25.27812    6[6-(6,6),8-(40),8-(40)]
   176      26.038539      26.038539      26.038539    6[6-(1,6),6-(1,6),6-(8,8)]
   177      27.424059      27.424059      27.424059    6[6-(1,6),6-(1,6),6-(6,6)]
   178       28.17986       28.17986       28.17986    6[6-(6,6),6-(6,6),6-(6,6)]
   179       20.90588       20.90588       20.90588    6[6-(6,6),8-(40),8-(40)]
   180      20.145461      20.145461      20.145461    6[6-(1,6),6-(1,6),6-(8,8)]
   181      18.759941      18.759941      18.759941    6[6-(1,6),6-(1,6),6-(6,6)]
   182       18.00414       18.00414       18.00414    6[6-(6,6),6-(6,6),6-(6,6)]
   183       25.27812       25.27812       25.27812    6[6-(6,6),8-(40),8-(40)]
   184      26.038539      26.038539      26.038539    6[6-(1,6),6-(1,6),6-(8,8)]
   185      27.424059      27.424059      27.424059    6[6-(1,6),6-(1,6),6-(6,6)]
   186       28.17986       28.17986       28.17986    6[6-(6,6),6-(6,6),6-(6,6)]
   187       20.90588       20.90588       20.90588    6[6-(6,6),8-(40),8-(40)]
   188      20.145461      20.145461      20.145461    6[6-(1,6),6-(1,6),6-(8,8)]
   189      18.759941      18.759941      18.759941    6[6-(1,6),6-(1,6),6-(6,6)]
   190       18.00414       18.00414       18.00414    6[6-(6,6),6-(6,6),6-(6,6)]
   191         23.092         23.092         23.092    6[6-(6,6),8-(40),8-(40)]
   192         23.092         23.092         23.092    6[6-(1,6),6-(1,6),6-(8,8)]
   193         23.092         23.092         23.092    6[6-(1,6),6-(1,6),6-(6,6)]
   194         23.092         23.092         23.092    6[6-(6,6),6-(6,6),6-(6,6)]
   195         23.092         23.092         23.092    6[6-(6,6),8-(40),8-(40)]
   196         23.092         23.092         23.092    6[6-(1,6),6-(1,6),6-(8,8)]
   197         23.092         23.092         23.092    6[6-(1,6),6-(1,6),6-(6,6)]
   198         23.092         23.092         23.092    6[6-(6,6),6-(6,6),6-(6,6)]
   199      27.464239      27.464239      27.464239    6[6-(6,6),8-(40),8-(40)]
   200      28.985078      28.985078      28.985078    6[6-(1,6),6-(1,6),6-(8,8)]
   201      31.756118      31.756118      31.756118    6[6-(1,6),6-(1,6),6-(6,6)]
   202      33.267721      33.267721      33.267721    6[6-(6,6),6-(6,6),6-(6,6)]
   203      18.719761      18.719761      18.719761    6[6-(6,6),8-(40),8-(40)]
   204      17.198922      17.198922      17.198922    6[6-(1,6),6-(1,6),6-(8,8)]
   205      14.427882      14.427882      14.427882    6[6-(1,6),6-(1,6),6-(6,6)]
   206      12.916279      12.916279      12.916279    6[6-(6,6),6-(6,6),6-(6,6)]
   207       20.90588       20.90588       20.90588    6[6-(6,6),8-(40),8-(40)]
   208      20.145461      20.145461      20.145461    6[6-(1,6),6-(1,6),6-(8,8)]
   209      18.759941      18.759941      18.759941    6[6-(1,6),6-(1,6),6-(6,6)]
   210       18.00414       18.00414       18.00414    6[6-(6,6),6-(6,6),6-(6,6)]
   211       25.27812       25.27812       25.27812    6[6-(6,6),8-(40),8-(40)]
   212      26.038539      26.038539      26.038539    6[6-(1,6),6-(1,6),6-(8,8)]
   213      27.424059      27.424059      27.424059    6[6-(1,6),6-(1,6),6-(6,6)]
   214       28.17986       28.17986       28.17986    6[6-(6,6),6-(6,6),6-(6,6)]
   215       25.27812       25.27812       25.27812    6[6-(6,6),8-(40),8-(40)]
   216      26.038539      26.038539      26.038539    6[6-(1,6),6-(1,6),6-(8,8)]
   217      27.424059      27.424059      27.424059    6[6-(1,6),6-(1,6),6-(6,6)]
   218       28.17986       28.17986       28.17986    6[6-(6,6),6-(6,6),6-(6,6)]
   219       20.90588       20.90588       20.90588    6[6-(6,6),8-(40),8-(40)]
   220      20.145461      20.145461      20.145461    6[6-(1,6),6-(1,6),6-(8,8)]
   221      18.759941      18.759941      18.759941    6[6-(1,6),6-(1,6),6-(6,6)]
   222       18.00414       18.00414       18.00414    6[6-(6,6),6-(6,6),6-(6,6)]
   223      16.112905      16.112905      16.112905    6[6-(1,1,1),6-(6,6),6-(6,6)]
   224      14.795044      14.795044      14.795044    6[1-(0),1-(0),1-(0),6-(6,6)]
   225      16.807974      16.807974      16.807974    6[6-(1,1,1),6-(6,6),6-(6,6)]
   226      16.254459      16.254459      16.254459    6[1-(0),1-(0),1-(0),6-(6,6)]
   227       6.284026       6.284026       6.284026    6[6-(1,1,1),6-(6,6),6-(6,6)]
   228       6.837541       6.837541       6.837541    6[1-(0),1-(0),1-(0),6-(6,6)]
   229       6.979095       6.979095       6.979095    6[6-(1,1,1),6-(6,6),6-(6,6)]
   230       8.296956       8.296956       8.296956    6[1-(0),1-(0),1-(0),6-(6,6)]
   231         11.546         11.546         11.546    6[6-(1,1,1),6-(6,6),6-(6,6)]
   232         11.546         11.546         11.546    6[1-(0),1-(0),1-(0),6-(6,6)]
   233         11.546         11.546         11.546    6[6-(1,1,1),6-(6,6),6-(6,6)]
   234         11.546         11.546         11.546    6[1-(0),1-(0),1-(0),6-(6,6)]
   235      10.850931      10.850931      10.850931    6[6-(1,1,1),6-(6,6),6-(6,6)]
   236      10.086586      10.086586      10.086586    6[1-(0),1-(0),1-(0),6-(6,6)]
   237      12.241069      12.241069      12.241069    6[6-(1,1,1),6-(6,6),6-(6,6)]
   238      13.005414      13.005414      13.005414    6[1-(0),1-(0),1-(0),6-(6,6)]
   239      16.807974      16.807974      16.807974    6[6-(1,1,1),6-(6,6),6-(6,6)]
   240      16.254459      16.254459      16.254459    6[1-(0),1-(0),1-(0),6-(6,6)]
   241      16.112905      16.112905      16.112905    6[6-(1,1,1),6-(6,6),6-(6,6)]
   242      14.795044      14.795044      14.795044    6[1-(0),1-(0),1-(0),6-(6,6)]
   243       6.284026       6.284026       6.284026    6[6-(1,1,1),6-(6,6),6-(6,6)]
   244       6.837541       6.837541       6.837541    6[1-(0),1-(0),1-(0),6-(6,6)]
   245       6.979095       6.979095       6.979095    6[6-(1,1,1),6-(6,6),6-(6,6)]
   246       8.296956       8.296956       8.296956    6[1-(0),1-(0),1-(0),6-(6,6)]
   247      30.071095      30.071095      30.071095    6[6-(1,1,1),6-(6,6),6-(6,6)]
   248      31.388956      31.388956      31.388956    6[1-(0),1-(0),1-(0),6-(6,6)]
   249      29.376026      29.376026      29.376026    6[6-(1,1,1),6-(6,6),6-(6,6)]
   250      29.929541      29.929541      29.929541    6[1-(0),1-(0),1-(0),6-(6,6)]
   251      39.204905      39.204905      39.204905    6[6-(1,1,1),6-(6,6),6-(6,6)]
   252      37.887044      37.887044      37.887044    6[1-(0),1-(0),1-(0),6-(6,6)]
   253      39.899974      39.899974      39.899974    6[6-(1,1,1),6-(6,6),6-(6,6)]
   254      39.346459      39.346459      39.346459    6[1-(0),1-(0),1-(0),6-(6,6)]
   255      39.899974      39.899974      39.899974    6[6-(1,1,1),6-(6,6),6-(6,6)]
   256      39.346459      39.346459      39.346459    6[1-(0),1-(0),1-(0),6-(6,6)]
   257      39.204905      39.204905      39.204905    6[6-(1,1,1),6-(6,6),6-(6,6)]
   258      37.887044      37.887044      37.887044    6[1-(0),1-(0),1-(0),6-(6,6)]
   259      30.071095      30.071095      30.071095    6[6-(1,1,1),6-(6,6),6-(6,6)]
   260      31.388956      31.388956      31.388956    6[1-(0),1-(0),1-(0),6-(6,6)]
   261      29.376026      29.376026      29.376026    6[6-(1,1,1),6-(6,6),6-(6,6)]
   262      29.929541      29.929541      29.929541    6[1-(0),1-(0),1-(0),6-(6,6)]
   263      33.942931      33.942931      33.942931    6[6-(1,1,1),6-(6,6),6-(6,6)]
   264      33.178586      33.178586      33.178586    6[1-(0),1-(0),1-(0),6-(6,6)]
   265      35.333069      35.333069      35.333069    6[6-(1,1,1),6-(6,6),6-(6,6)]
   266      36.097414      36.097414      36.097414    6[1-(0),1-(0),1-(0),6-(6,6)]
   267         34.638         34.638         34.638    6[6-(1,1,1),6-(6,6),6-(6,6)]
   268         34.638         34.638         34.638    6[1-(0),1-(0),1-(0),6-(6,6)]
   269         34.638         34.638         34.638    6[6-(1,1,1),6-(6,6),6-(6,6)]
   270         34.638         34.638         34.638    6[1-(0),1-(0),1-(0),6-(6,6)]
   271      24.804041      24.804041      24.804041    8[40-(8,8,8,8,8,8,8),40-(8,8,8,8,8,8,8),40-(8,8,8,8,8,8,8)]
   272         23.092         23.092         23.092    8[40-(8,8,8,8,8,8,8),40-(8,8,8,8,8,8,8),40-(8,8,8,8,8,8,8)]
   273         23.092         23.092         23.092    8[40-(8,8,8,8,8,8,8),40-(8,8,8,8,8,8,8),40-(8,8,8,8,8,8,8)]
   274      21.379959      21.379959      21.379959    8[40-(8,8,8,8,8,8,8),40-(8,8,8,8,8,8,8),40-(8,8,8,8,8,8,8)]
   275      21.379959      21.379959      21.379959    8[40-(8,8,8,8,8,8,8),40-(8,8,8,8,8,8,8),40-(8,8,8,8,8,8,8)]
   276         23.092         23.092         23.092    8[40-(8,8,8,8,8,8,8),40-(8,8,8,8,8,8,8),40-(8,8,8,8,8,8,8)]
   277      24.804041      24.804041      24.804041    8[40-(8,8,8,8,8,8,8),40-(8,8,8,8,8,8,8),40-(8,8,8,8,8,8,8)]
   278         23.092         23.092         23.092    8[40-(8,8,8,8,8,8,8),40-(8,8,8,8,8,8,8),40-(8,8,8,8,8,8,8)]
   279      24.446346      24.446346      24.446346    8[6-(6,8),40-(8,8,8,8,8,8,8)]
   280      21.737654      21.737654      21.737654    8[6-(6,8),40-(8,8,8,8,8,8,8)]
   281      24.446346      24.446346      24.446346    8[6-(6,8),40-(8,8,8,8,8,8,8)]
   282      21.737654      21.737654      21.737654    8[6-(6,8),40-(8,8,8,8,8,8,8)]
   283      21.948253      21.948253      21.948253    8[6-(6,8),40-(8,8,8,8,8,8,8)]
   284      24.235747      24.235747      24.235747    8[6-(6,8),40-(8,8,8,8,8,8,8)]
   285      26.944438      26.944438      26.944438    8[6-(6,8),40-(8,8,8,8,8,8,8)]
   286      19.239562      19.239562      19.239562    8[6-(6,8),40-(8,8,8,8,8,8,8)]
   287      20.593907      20.593907      20.593907    8[6-(6,8),40-(8,8,8,8,8,8,8)]
   288      25.590093      25.590093      25.590093    8[6-(6,8),40-(8,8,8,8,8,8,8)]
   289      25.590093      25.590093      25.590093    8[6-(6,8),40-(8,8,8,8,8,8,8)]
   290      20.593907      20.593907      20.593907    8[6-(6,8),40-(8,8,8,8,8,8,8)]
   291      20.593907      20.593907      20.593907    8[6-(6,8),40-(8,8,8,8,8,8,8)]
   292      25.590093      25.590093      25.590093    8[6-(6,8),40-(8,8,8,8,8,8,8)]
   293      25.590093      25.590093      25.590093    8[6-(6,8),40-(8,8,8,8,8,8,8)]
   294      20.593907      20.593907      20.593907    8[6-(6,8),40-(8,8,8,8,8,8,8)]
   295      21.737654      21.737654      21.737654    8[6-(6,8),40-(8,8,8,8,8,8,8)]
   296      24.446346      24.446346      24.446346    8[6-(6,8),40-(8,8,8,8,8,8,8)]
   297      21.737654      21.737654      21.737654    8[6-(6,8),40-(8,8,8,8,8,8,8)]
   298      24.446346      24.446346      24.446346    8[6-(6,8),40-(8,8,8,8,8,8,8)]
   299      26.944438      26.944438      26.944438    8[6-(6,8),40-(8,8,8,8,8,8,8)]
   300      19.239562      19.239562      19.239562    8[6-(6,8),40-(8,8,8,8,8,8,8)]
   301      21.948253      21.948253      21.948253    8[6-(6,8),40-(8,8,8,8,8,8,8)]
   302      24.235747      24.235747      24.235747    8[6-(6,8),40-(8,8,8,8,8,8,8)]
