# Supplementary material for: A collection of forcefield precursors for metal–organic frameworks
Source: RSC Adv. 2019 Nov 13;9(63):36492–507. doi: 10.1039/c9ra07327b (PMC9075174; doi:10.1039/c9ra07327b)
Supplement: RA-009-C9RA07327B-s2982 [file RA-009-C9RA07327B-s2982.txt]

YEYFEP_clean

12.572900    0.000000    0.000000
0.000000    12.572900    0.000000
0.000000    0.000000    25.944000

     1       1.804588       1.804588       1.804588    67[8-(1,67,67),8-(1,67,67),8-(1,67,67),8-(6),8-(6),8-(6)]
     2      10.768312      10.768312      10.768312    67[8-(1,67,67),8-(1,67,67),8-(1,67,67),8-(6),8-(6),8-(6)]
     3      12.035283      12.035283      12.035283    67[8-(1,67,67),8-(1,67,67),8-(1,67,67),8-(6),8-(6),8-(6)]
     4       0.537617       0.537617       0.537617    67[8-(1,67,67),8-(1,67,67),8-(1,67,67),8-(6),8-(6),8-(6)]
     5       4.481862       4.481862       4.481862    67[8-(1,67,67),8-(1,67,67),8-(1,67,67),8-(6),8-(6),8-(6)]
     6       8.091038       8.091038       8.091038    67[8-(1,67,67),8-(1,67,67),8-(1,67,67),8-(6),8-(6),8-(6)]
     7       6.824067       6.824067       6.824067    67[8-(1,67,67),8-(1,67,67),8-(1,67,67),8-(6),8-(6),8-(6)]
     8       5.748833       5.748833       5.748833    67[8-(1,67,67),8-(1,67,67),8-(1,67,67),8-(6),8-(6),8-(6)]
     9        12.0813        12.0813        12.0813    1[8-(67,67,67)]
    10       4.318791       4.318791       4.318791    1[6-(6,6)]
    11       4.365311       4.365311       4.365311    1[6-(6,6)]
    12       4.633114       4.633114       4.633114    1[6-(6,6)]
    13       3.490237       3.490237       3.490237    1[6-(6,6)]
    14       4.916004       4.916004       4.916004    1[6-(6,6)]
    15        6.37446        6.37446        6.37446    1[6-(6,6)]
    16         0.4916         0.4916         0.4916    1[8-(67,67,67)]
    17       8.254109       8.254109       8.254109    1[6-(6,6)]
    18       8.207589       8.207589       8.207589    1[6-(6,6)]
    19       7.939786       7.939786       7.939786    1[6-(6,6)]
    20       9.082663       9.082663       9.082663    1[6-(6,6)]
    21       7.656896       7.656896       7.656896    1[6-(6,6)]
    22        6.19844        6.19844        6.19844    1[6-(6,6)]
    23      10.552435      10.552435      10.552435    1[8-(67,67,67)]
    24       5.786049       5.786049       5.786049    1[6-(6,6)]
    25        5.82251        5.82251        5.82251    1[6-(6,6)]
    26       6.639748       6.639748       6.639748    1[6-(6,6)]
    27       4.967553       4.967553       4.967553    1[6-(6,6)]
    28        2.17134        2.17134        2.17134    1[6-(6,6)]
    29       3.690146       3.690146       3.690146    1[6-(6,6)]
    30       2.020465       2.020465       2.020465    1[8-(67,67,67)]
    31       6.786851       6.786851       6.786851    1[6-(6,6)]
    32        6.75039        6.75039        6.75039    1[6-(6,6)]
    33       5.933152       5.933152       5.933152    1[6-(6,6)]
    34       7.605347       7.605347       7.605347    1[6-(6,6)]
    35       10.40156       10.40156       10.40156    1[6-(6,6)]
    36       8.882754       8.882754       8.882754    1[6-(6,6)]
    37        6.77805        6.77805        6.77805    1[8-(67,67,67)]
    38       1.967659       1.967659       1.967659    1[6-(6,6)]
    39       1.921139       1.921139       1.921139    1[6-(6,6)]
    40       1.653336       1.653336       1.653336    1[6-(6,6)]
    41       2.796213       2.796213       2.796213    1[6-(6,6)]
    42       1.370446       1.370446       1.370446    1[6-(6,6)]
    43       12.48489       12.48489       12.48489    1[6-(6,6)]
    44        5.79485        5.79485        5.79485    1[8-(67,67,67)]
    45      10.605241      10.605241      10.605241    1[6-(6,6)]
    46      10.651761      10.651761      10.651761    1[6-(6,6)]
    47      10.919564      10.919564      10.919564    1[6-(6,6)]
    48       9.776687       9.776687       9.776687    1[6-(6,6)]
    49      11.202454      11.202454      11.202454    1[6-(6,6)]
    50        0.08801        0.08801        0.08801    1[6-(6,6)]
    51       8.306915       8.306915       8.306915    1[8-(67,67,67)]
    52       0.500401       0.500401       0.500401    1[6-(6,6)]
    53        0.46394        0.46394        0.46394    1[6-(6,6)]
    54      12.219602      12.219602      12.219602    1[6-(6,6)]
    55       1.318897       1.318897       1.318897    1[6-(6,6)]
    56        4.11511        4.11511        4.11511    1[6-(6,6)]
    57       2.596304       2.596304       2.596304    1[6-(6,6)]
    58       4.265985       4.265985       4.265985    1[8-(67,67,67)]
    59      12.072499      12.072499      12.072499    1[6-(6,6)]
    60       12.10896       12.10896       12.10896    1[6-(6,6)]
    61       0.353298       0.353298       0.353298    1[6-(6,6)]
    62      11.254003      11.254003      11.254003    1[6-(6,6)]
    63        8.45779        8.45779        8.45779    1[6-(6,6)]
    64       9.976596       9.976596       9.976596    1[6-(6,6)]
    65       5.102083       5.102083       5.102083    6[1-(0),6-(1,6),6-(6,6)]
    66       5.147345       5.147345       5.147345    6[1-(0),6-(1,6),6-(6,7)]
    67       5.578596       5.578596       5.578596    6[6-(1,6),6-(1,6),7-(6,6)]
    68        4.72741        4.72741        4.72741    6[1-(0),6-(1,6),6-(6,7)]
    69       4.014527       4.014527       4.014527    6[1-(0),6-(1,6),6-(6,6)]
    70       4.042187       4.042187       4.042187    6[6-(1,6),6-(1,6),6-(8,8)]
    71       4.900916       4.900916       4.900916    6[1-(0),6-(1,6),6-(6,6)]
    72       5.740786       5.740786       5.740786    6[1-(0),6-(1,6),6-(6,7)]
    73       3.148254       3.148254       3.148254    6[6-(6,6),8-(67),8-(67)]
    74       7.470817       7.470817       7.470817    6[1-(0),6-(1,6),6-(6,6)]
    75       7.425555       7.425555       7.425555    6[1-(0),6-(1,6),6-(6,7)]
    76       6.994304       6.994304       6.994304    6[6-(1,6),6-(1,6),7-(6,6)]
    77        7.84549        7.84549        7.84549    6[1-(0),6-(1,6),6-(6,7)]
    78       8.558373       8.558373       8.558373    6[1-(0),6-(1,6),6-(6,6)]
    79       8.530713       8.530713       8.530713    6[6-(1,6),6-(1,6),6-(8,8)]
    80       7.671984       7.671984       7.671984    6[1-(0),6-(1,6),6-(6,6)]
    81       6.832114       6.832114       6.832114    6[1-(0),6-(1,6),6-(6,7)]
    82       9.424646       9.424646       9.424646    6[6-(6,6),8-(67),8-(67)]
    83       5.988472       5.988472       5.988472    6[1-(0),6-(1,6),6-(6,6)]
    84       6.007332       6.007332       6.007332    6[1-(0),6-(1,6),6-(6,7)]
    85        5.31205        5.31205        5.31205    6[6-(1,6),6-(1,6),7-(6,6)]
    86       5.740786       5.740786       5.740786    6[1-(0),6-(1,6),6-(6,7)]
    87       4.719867       4.719867       4.719867    6[1-(0),6-(1,6),6-(6,6)]
    88       3.388397       3.388397       3.388397    6[6-(1,6),6-(1,6),6-(8,8)]
    89       3.056472       3.056472       3.056472    6[1-(0),6-(1,6),6-(6,6)]
    90       3.965493       3.965493       3.965493    6[1-(0),6-(1,6),6-(6,7)]
    91       2.401424       2.401424       2.401424    6[6-(6,6),8-(67),8-(67)]
    92       6.584428       6.584428       6.584428    6[1-(0),6-(1,6),6-(6,6)]
    93       6.565568       6.565568       6.565568    6[1-(0),6-(1,6),6-(6,7)]
    94        7.26085        7.26085        7.26085    6[6-(1,6),6-(1,6),7-(6,6)]
    95       6.832114       6.832114       6.832114    6[1-(0),6-(1,6),6-(6,7)]
    96       7.853033       7.853033       7.853033    6[1-(0),6-(1,6),6-(6,6)]
    97       9.184503       9.184503       9.184503    6[6-(1,6),6-(1,6),6-(8,8)]
    98       9.516428       9.516428       9.516428    6[1-(0),6-(1,6),6-(6,6)]
    99       8.607407       8.607407       8.607407    6[1-(0),6-(1,6),6-(6,7)]
   100      10.171476      10.171476      10.171476    6[6-(6,6),8-(67),8-(67)]
   101       1.184367       1.184367       1.184367    6[1-(0),6-(1,6),6-(6,6)]
   102       1.139105       1.139105       1.139105    6[1-(0),6-(1,6),6-(6,7)]
   103       0.707854       0.707854       0.707854    6[6-(1,6),6-(1,6),7-(6,6)]
   104        1.55904        1.55904        1.55904    6[1-(0),6-(1,6),6-(6,7)]
   105       2.271923       2.271923       2.271923    6[1-(0),6-(1,6),6-(6,6)]
   106       2.244263       2.244263       2.244263    6[6-(1,6),6-(1,6),6-(8,8)]
   107       1.385534       1.385534       1.385534    6[1-(0),6-(1,6),6-(6,6)]
   108       0.545664       0.545664       0.545664    6[1-(0),6-(1,6),6-(6,7)]
   109       3.138196       3.138196       3.138196    6[6-(6,6),8-(67),8-(67)]
   110      11.388533      11.388533      11.388533    6[1-(0),6-(1,6),6-(6,6)]
   111      11.433795      11.433795      11.433795    6[1-(0),6-(1,6),6-(6,7)]
   112      11.865046      11.865046      11.865046    6[6-(1,6),6-(1,6),7-(6,6)]
   113       11.01386       11.01386       11.01386    6[1-(0),6-(1,6),6-(6,7)]
   114      10.300977      10.300977      10.300977    6[1-(0),6-(1,6),6-(6,6)]
   115      10.328637      10.328637      10.328637    6[6-(1,6),6-(1,6),6-(8,8)]
   116      11.187366      11.187366      11.187366    6[1-(0),6-(1,6),6-(6,6)]
   117      12.027236      12.027236      12.027236    6[1-(0),6-(1,6),6-(6,7)]
   118       9.434704       9.434704       9.434704    6[6-(6,6),8-(67),8-(67)]
   119       0.297978       0.297978       0.297978    6[1-(0),6-(1,6),6-(6,6)]
   120       0.279118       0.279118       0.279118    6[1-(0),6-(1,6),6-(6,7)]
   121         0.9744         0.9744         0.9744    6[6-(1,6),6-(1,6),7-(6,6)]
   122       0.545664       0.545664       0.545664    6[1-(0),6-(1,6),6-(6,7)]
   123       1.566583       1.566583       1.566583    6[1-(0),6-(1,6),6-(6,6)]
   124       2.898053       2.898053       2.898053    6[6-(1,6),6-(1,6),6-(8,8)]
   125       3.229978       3.229978       3.229978    6[1-(0),6-(1,6),6-(6,6)]
   126       2.320957       2.320957       2.320957    6[1-(0),6-(1,6),6-(6,7)]
   127       3.885026       3.885026       3.885026    6[6-(6,6),8-(67),8-(67)]
   128      12.274922      12.274922      12.274922    6[1-(0),6-(1,6),6-(6,6)]
   129      12.293782      12.293782      12.293782    6[1-(0),6-(1,6),6-(6,7)]
   130        11.5985        11.5985        11.5985    6[6-(1,6),6-(1,6),7-(6,6)]
   131      12.027236      12.027236      12.027236    6[1-(0),6-(1,6),6-(6,7)]
   132      11.006317      11.006317      11.006317    6[1-(0),6-(1,6),6-(6,6)]
   133       9.674847       9.674847       9.674847    6[6-(1,6),6-(1,6),6-(8,8)]
   134       9.342922       9.342922       9.342922    6[1-(0),6-(1,6),6-(6,6)]
   135      10.251943      10.251943      10.251943    6[1-(0),6-(1,6),6-(6,7)]
   136       8.687874       8.687874       8.687874    6[6-(6,6),8-(67),8-(67)]
   137        6.28645        6.28645        6.28645    6[6-(6,6),8-(67),8-(67)]
   138        6.28645        6.28645        6.28645    6[6-(1,6),6-(1,6),6-(8,8)]
   139        6.28645        6.28645        6.28645    6[6-(1,6),6-(1,6),7-(6,6)]
   140        6.28645        6.28645        6.28645    6[6-(6,6),8-(67),8-(67)]
   141        6.28645        6.28645        6.28645    6[6-(1,6),6-(1,6),6-(8,8)]
   142        6.28645        6.28645        6.28645    6[6-(1,6),6-(1,6),7-(6,6)]
   143            0.0            0.0            0.0    6[6-(6,6),8-(67),8-(67)]
   144            0.0            0.0            0.0    6[6-(1,6),6-(1,6),6-(8,8)]
   145            0.0            0.0            0.0    6[6-(1,6),6-(1,6),7-(6,6)]
   146            0.0            0.0            0.0    6[6-(6,6),8-(67),8-(67)]
   147            0.0            0.0            0.0    6[6-(1,6),6-(1,6),6-(8,8)]
   148            0.0            0.0            0.0    6[6-(1,6),6-(1,6),7-(6,6)]
   149        6.28645        6.28645        6.28645    7[6-(6,6),6-(6,6),6-(6,6)]
   150        6.28645        6.28645        6.28645    7[6-(6,6),6-(6,6),6-(6,6)]
   151            0.0            0.0            0.0    7[6-(6,6),6-(6,6),6-(6,6)]
   152            0.0            0.0            0.0    7[6-(6,6),6-(6,6),6-(6,6)]
   153      12.264864      12.264864      12.264864    8[1-(0),67-(8,8,8,8,8),67-(8,8,8,8,8),67-(8,8,8,8,8)]
   154       2.375021       2.375021       2.375021    8[6-(6,8),67-(8,8,8,8,8)]
   155       3.243808       3.243808       3.243808    8[6-(6,8),67-(8,8,8,8,8)]
   156       7.366462       7.366462       7.366462    8[6-(6,8),67-(8,8,8,8,8)]
   157       0.308036       0.308036       0.308036    8[1-(0),67-(8,8,8,8,8),67-(8,8,8,8,8),67-(8,8,8,8,8)]
   158      10.197879      10.197879      10.197879    8[6-(6,8),67-(8,8,8,8,8)]
   159       9.329092       9.329092       9.329092    8[6-(6,8),67-(8,8,8,8,8)]
   160       5.206438       5.206438       5.206438    8[6-(6,8),67-(8,8,8,8,8)]
   161      11.222571      11.222571      11.222571    8[1-(0),67-(8,8,8,8,8),67-(8,8,8,8,8),67-(8,8,8,8,8)]
   162       2.806271       2.806271       2.806271    8[6-(6,8),67-(8,8,8,8,8)]
   163       1.213285       1.213285       1.213285    8[6-(6,8),67-(8,8,8,8,8)]
   164       6.218556       6.218556       6.218556    8[6-(6,8),67-(8,8,8,8,8)]
   165       1.350329       1.350329       1.350329    8[1-(0),67-(8,8,8,8,8),67-(8,8,8,8,8),67-(8,8,8,8,8)]
   166       9.766629       9.766629       9.766629    8[6-(6,8),67-(8,8,8,8,8)]
   167      11.359615      11.359615      11.359615    8[6-(6,8),67-(8,8,8,8,8)]
   168       6.354344       6.354344       6.354344    8[6-(6,8),67-(8,8,8,8,8)]
   169       6.594486       6.594486       6.594486    8[1-(0),67-(8,8,8,8,8),67-(8,8,8,8,8),67-(8,8,8,8,8)]
   170       3.911429       3.911429       3.911429    8[6-(6,8),67-(8,8,8,8,8)]
   171       3.042642       3.042642       3.042642    8[6-(6,8),67-(8,8,8,8,8)]
   172      11.492888      11.492888      11.492888    8[6-(6,8),67-(8,8,8,8,8)]
   173       5.978414       5.978414       5.978414    8[1-(0),67-(8,8,8,8,8),67-(8,8,8,8,8),67-(8,8,8,8,8)]
   174       8.661471       8.661471       8.661471    8[6-(6,8),67-(8,8,8,8,8)]
   175       9.530258       9.530258       9.530258    8[6-(6,8),67-(8,8,8,8,8)]
   176       1.080012       1.080012       1.080012    8[6-(6,8),67-(8,8,8,8,8)]
   177       7.636779       7.636779       7.636779    8[1-(0),67-(8,8,8,8,8),67-(8,8,8,8,8),67-(8,8,8,8,8)]
   178       3.480179       3.480179       3.480179    8[6-(6,8),67-(8,8,8,8,8)]
   179       5.073165       5.073165       5.073165    8[6-(6,8),67-(8,8,8,8,8)]
   180       0.067894       0.067894       0.067894    8[6-(6,8),67-(8,8,8,8,8)]
   181       4.936121       4.936121       4.936121    8[1-(0),67-(8,8,8,8,8),67-(8,8,8,8,8),67-(8,8,8,8,8)]
   182       9.092721       9.092721       9.092721    8[6-(6,8),67-(8,8,8,8,8)]
   183       7.499735       7.499735       7.499735    8[6-(6,8),67-(8,8,8,8,8)]
   184      12.505006      12.505006      12.505006    8[6-(6,8),67-(8,8,8,8,8)]
