# Supplementary material for: A collection of forcefield precursors for metal–organic frameworks
Source: RSC Adv. 2019 Nov 13;9(63):36492–507. doi: 10.1039/c9ra07327b (PMC9075174; doi:10.1039/c9ra07327b)
Supplement: RA-009-C9RA07327B-s2983 [file RA-009-C9RA07327B-s2983.txt]

YEYYAC_clean

11.431000    0.000000    0.000000
-5.715500    9.899536    0.000000
0.000000    0.000000    46.600000

     1       0.117911       0.117911       0.117911    27[8-(6),8-(6),8-(6),15-(6,6,6)]
     2       0.123283       0.123283       0.123283    27[8-(6),8-(6),8-(6),15-(6,6,6)]
     3       5.651315       5.651315       5.651315    27[8-(6),8-(6),8-(6),15-(6,6,6)]
     4      -0.120597      -0.120597      -0.120597    27[8-(6),8-(6),8-(6),15-(6,6,6)]
     5      -0.053726      -0.053726      -0.053726    27[8-(6),8-(6),8-(6),15-(6,6,6)]
     6      -0.002686      -0.002686      -0.002686    27[8-(6),8-(6),8-(6),15-(6,6,6)]
     7      11.313089      11.313089      11.313089    27[8-(6),8-(6),8-(6),15-(6,6,6)]
     8       5.592217       5.592217       5.592217    27[8-(6),8-(6),8-(6),15-(6,6,6)]
     9       0.064185       0.064185       0.064185    27[8-(6),8-(6),8-(6),15-(6,6,6)]
    10       5.836097       5.836097       5.836097    27[8-(6),8-(6),8-(6),15-(6,6,6)]
    11      -5.661774      -5.661774      -5.661774    27[8-(6),8-(6),8-(6),15-(6,6,6)]
    12       5.718186       5.718186       5.718186    27[8-(6),8-(6),8-(6),15-(6,6,6)]
    13       0.111452       0.111452       0.111452    15[6-(1,1,6),6-(1,1,6),6-(1,1,6),27-(8,8,8)]
    14       0.070301       0.070301       0.070301    15[6-(1,1,6),6-(1,1,6),6-(1,1,6),27-(8,8,8)]
    15       5.674348       5.674348       5.674348    15[6-(1,1,6),6-(1,1,6),6-(1,1,6),27-(8,8,8)]
    16      -0.160034      -0.160034      -0.160034    15[6-(1,1,6),6-(1,1,6),6-(1,1,6),27-(8,8,8)]
    17      -0.070301      -0.070301      -0.070301    15[6-(1,1,6),6-(1,1,6),6-(1,1,6),27-(8,8,8)]
    18       0.089733       0.089733       0.089733    15[6-(1,1,6),6-(1,1,6),6-(1,1,6),27-(8,8,8)]
    19      11.319548      11.319548      11.319548    15[6-(1,1,6),6-(1,1,6),6-(1,1,6),27-(8,8,8)]
    20       5.645199       5.645199       5.645199    15[6-(1,1,6),6-(1,1,6),6-(1,1,6),27-(8,8,8)]
    21       0.041152       0.041152       0.041152    15[6-(1,1,6),6-(1,1,6),6-(1,1,6),27-(8,8,8)]
    22       5.875534       5.875534       5.875534    15[6-(1,1,6),6-(1,1,6),6-(1,1,6),27-(8,8,8)]
    23      -5.645199      -5.645199      -5.645199    15[6-(1,1,6),6-(1,1,6),6-(1,1,6),27-(8,8,8)]
    24       5.625767       5.625767       5.625767    15[6-(1,1,6),6-(1,1,6),6-(1,1,6),27-(8,8,8)]
    25        3.60248        3.60248        3.60248    1[6-(1,6,15)]
    26       4.536392       4.536392       4.536392    1[6-(1,6,15)]
    27       4.815309       4.815309       4.815309    1[6-(1,6,6)]
    28       3.825384       3.825384       3.825384    1[6-(1,6,6)]
    29      -4.378645      -4.378645      -4.378645    1[6-(1,6,15)]
    30      -4.119732      -4.119732      -4.119732    1[6-(1,6,15)]
    31         3.0275         3.0275         3.0275    1[6-(1,6,6)]
    32      -2.936052      -2.936052      -2.936052    1[6-(1,6,6)]
    33       1.040793       1.040793       1.040793    1[6-(1,6,15)]
    34      -0.093734      -0.093734      -0.093734    1[6-(1,6,15)]
    35       9.710063       9.710063       9.710063    1[6-(1,6,6)]
    36      -0.622418      -0.622418      -0.622418    1[6-(1,6,6)]
    37      -1.211114      -1.211114      -1.211114    1[6-(1,6,15)]
    38      -0.414374      -0.414374      -0.414374    1[6-(1,6,15)]
    39       0.730441       0.730441       0.730441    1[6-(1,6,6)]
    40       1.516322       1.516322       1.516322    1[6-(1,6,6)]
    41       2.338783       2.338783       2.338783    1[6-(1,6,15)]
    42       1.554616       1.554616       1.554616    1[6-(1,6,15)]
    43       2.091301       2.091301       2.091301    1[6-(1,6,6)]
    44       1.428875       1.428875       1.428875    1[6-(1,6,6)]
    45       -0.86647       -0.86647       -0.86647    1[6-(1,6,15)]
    46      -0.940771      -0.940771      -0.940771    1[6-(1,6,15)]
    47      -2.786306      -2.786306      -2.786306    1[6-(1,6,6)]
    48      -2.685713      -2.685713      -2.685713    1[6-(1,6,6)]
    49       0.889332       0.889332       0.889332    1[6-(1,6,15)]
    50      -0.179467      -0.179467      -0.179467    1[6-(1,6,15)]
    51       9.524309       9.524309       9.524309    1[6-(1,6,6)]
    52       -0.81503       -0.81503       -0.81503    1[6-(1,6,6)]
    53       3.484169       3.484169       3.484169    1[6-(1,6,15)]
    54       4.442658       4.442658       4.442658    1[6-(1,6,15)]
    55       4.514673       4.514673       4.514673    1[6-(1,6,6)]
    56       3.537894       3.537894       3.537894    1[6-(1,6,6)]
    57      -4.474093      -4.474093      -4.474093    1[6-(1,6,15)]
    58       -4.28491       -4.28491       -4.28491    1[6-(1,6,15)]
    59       2.896615       2.896615       2.896615    1[6-(1,6,6)]
    60      -3.061222      -3.061222      -3.061222    1[6-(1,6,6)]
    61      -1.155103      -1.155103      -1.155103    1[6-(1,6,15)]
    62      -1.219116      -1.219116      -1.219116    1[6-(1,6,15)]
    63      -2.922335      -2.922335      -2.922335    1[6-(1,6,6)]
    64      -2.992064      -2.992064      -2.992064    1[6-(1,6,6)]
    65      -1.461453      -1.461453      -1.461453    1[6-(1,6,15)]
    66      -0.680144      -0.680144      -0.680144    1[6-(1,6,15)]
    67       0.566406       0.566406       0.566406    1[6-(1,6,6)]
    68       1.267126       1.267126       1.267126    1[6-(1,6,6)]
    69       2.077013       2.077013       2.077013    1[6-(1,6,15)]
    70       1.258553       1.258553       1.258553    1[6-(1,6,15)]
    71       1.245979       1.245979       1.245979    1[6-(1,6,6)]
    72       1.984422       1.984422       1.984422    1[6-(1,6,6)]
    73      -4.491811      -4.491811      -4.491811    1[6-(1,6,15)]
    74      -4.356926      -4.356926      -4.356926    1[6-(1,6,15)]
    75       2.806882       2.806882       2.806882    1[6-(1,6,6)]
    76      -3.010354      -3.010354      -3.010354    1[6-(1,6,6)]
    77       0.894476       0.894476       0.894476    1[6-(1,6,15)]
    78      -0.322926      -0.322926      -0.322926    1[6-(1,6,15)]
    79       9.604326       9.604326       9.604326    1[6-(1,6,6)]
    80      -0.601842      -0.601842      -0.601842    1[6-(1,6,6)]
    81       3.433301       3.433301       3.433301    1[6-(1,6,15)]
    82       4.378645       4.378645       4.378645    1[6-(1,6,15)]
    83       4.539822       4.539822       4.539822    1[6-(1,6,6)]
    84        3.68364        3.68364        3.68364    1[6-(1,6,6)]
    85       2.366217       2.366217       2.366217    1[6-(1,6,15)]
    86        1.63349        1.63349        1.63349    1[6-(1,6,15)]
    87       2.191894       2.191894       2.191894    1[6-(1,6,6)]
    88       1.475742       1.475742       1.475742    1[6-(1,6,6)]
    89      -0.877329      -0.877329      -0.877329    1[6-(1,6,15)]
    90      -0.874471      -0.874471      -0.874471    1[6-(1,6,15)]
    91      -2.657707      -2.657707      -2.657707    1[6-(1,6,6)]
    92      -2.696001      -2.696001      -2.696001    1[6-(1,6,6)]
    93      -1.210543      -1.210543      -1.210543    1[6-(1,6,15)]
    94      -0.317782      -0.317782      -0.317782    1[6-(1,6,15)]
    95       1.540327       1.540327       1.540327    1[6-(1,6,6)]
    96       0.701292       0.701292       0.701292    1[6-(1,6,6)]
    97        2.11302        2.11302        2.11302    1[6-(1,6,15)]
    98       1.179108       1.179108       1.179108    1[6-(1,6,15)]
    99       0.900191       0.900191       0.900191    1[6-(1,6,6)]
   100       1.890116       1.890116       1.890116    1[6-(1,6,6)]
   101      10.094145      10.094145      10.094145    1[6-(1,6,15)]
   102       9.835232       9.835232       9.835232    1[6-(1,6,15)]
   103          2.688          2.688          2.688    1[6-(1,6,6)]
   104       8.651552       8.651552       8.651552    1[6-(1,6,6)]
   105       4.674707       4.674707       4.674707    1[6-(1,6,15)]
   106       5.809234       5.809234       5.809234    1[6-(1,6,15)]
   107      -3.994563      -3.994563      -3.994563    1[6-(1,6,6)]
   108       6.337918       6.337918       6.337918    1[6-(1,6,6)]
   109       6.926614       6.926614       6.926614    1[6-(1,6,15)]
   110       6.129874       6.129874       6.129874    1[6-(1,6,15)]
   111       4.985059       4.985059       4.985059    1[6-(1,6,6)]
   112       4.199178       4.199178       4.199178    1[6-(1,6,6)]
   113       3.376717       3.376717       3.376717    1[6-(1,6,15)]
   114       4.160884       4.160884       4.160884    1[6-(1,6,15)]
   115       3.624199       3.624199       3.624199    1[6-(1,6,6)]
   116       4.286625       4.286625       4.286625    1[6-(1,6,6)]
   117        6.58197        6.58197        6.58197    1[6-(1,6,15)]
   118       6.656271       6.656271       6.656271    1[6-(1,6,15)]
   119       8.501806       8.501806       8.501806    1[6-(1,6,6)]
   120       8.401213       8.401213       8.401213    1[6-(1,6,6)]
   121       4.826168       4.826168       4.826168    1[6-(1,6,15)]
   122       5.894967       5.894967       5.894967    1[6-(1,6,15)]
   123      -3.808809      -3.808809      -3.808809    1[6-(1,6,6)]
   124        6.53053        6.53053        6.53053    1[6-(1,6,6)]
   125       2.231331       2.231331       2.231331    1[6-(1,6,15)]
   126       1.272842       1.272842       1.272842    1[6-(1,6,15)]
   127       1.200827       1.200827       1.200827    1[6-(1,6,6)]
   128       2.177605       2.177605       2.177605    1[6-(1,6,6)]
   129      10.189593      10.189593      10.189593    1[6-(1,6,15)]
   130       10.00041       10.00041       10.00041    1[6-(1,6,15)]
   131       2.818885       2.818885       2.818885    1[6-(1,6,6)]
   132       8.776722       8.776722       8.776722    1[6-(1,6,6)]
   133       6.870603       6.870603       6.870603    1[6-(1,6,15)]
   134       6.934616       6.934616       6.934616    1[6-(1,6,15)]
   135       8.637835       8.637835       8.637835    1[6-(1,6,6)]
   136       8.707564       8.707564       8.707564    1[6-(1,6,6)]
   137       7.176953       7.176953       7.176953    1[6-(1,6,15)]
   138       6.395644       6.395644       6.395644    1[6-(1,6,15)]
   139       5.149094       5.149094       5.149094    1[6-(1,6,6)]
   140       4.448374       4.448374       4.448374    1[6-(1,6,6)]
   141       3.638487       3.638487       3.638487    1[6-(1,6,15)]
   142       4.456947       4.456947       4.456947    1[6-(1,6,15)]
   143       4.469521       4.469521       4.469521    1[6-(1,6,6)]
   144       3.731078       3.731078       3.731078    1[6-(1,6,6)]
   145      10.207311      10.207311      10.207311    1[6-(1,6,15)]
   146      10.072426      10.072426      10.072426    1[6-(1,6,15)]
   147       2.908618       2.908618       2.908618    1[6-(1,6,6)]
   148       8.725854       8.725854       8.725854    1[6-(1,6,6)]
   149       4.821024       4.821024       4.821024    1[6-(1,6,15)]
   150       6.038426       6.038426       6.038426    1[6-(1,6,15)]
   151      -3.888826      -3.888826      -3.888826    1[6-(1,6,6)]
   152       6.317342       6.317342       6.317342    1[6-(1,6,6)]
   153       2.282199       2.282199       2.282199    1[6-(1,6,15)]
   154       1.336855       1.336855       1.336855    1[6-(1,6,15)]
   155       1.175678       1.175678       1.175678    1[6-(1,6,6)]
   156        2.03186        2.03186        2.03186    1[6-(1,6,6)]
   157       3.349283       3.349283       3.349283    1[6-(1,6,15)]
   158        4.08201        4.08201        4.08201    1[6-(1,6,15)]
   159       3.523606       3.523606       3.523606    1[6-(1,6,6)]
   160       4.239758       4.239758       4.239758    1[6-(1,6,6)]
   161       6.592829       6.592829       6.592829    1[6-(1,6,15)]
   162       6.589971       6.589971       6.589971    1[6-(1,6,15)]
   163       8.373207       8.373207       8.373207    1[6-(1,6,6)]
   164       8.411501       8.411501       8.411501    1[6-(1,6,6)]
   165       6.926043       6.926043       6.926043    1[6-(1,6,15)]
   166       6.033282       6.033282       6.033282    1[6-(1,6,15)]
   167       4.175173       4.175173       4.175173    1[6-(1,6,6)]
   168       5.014208       5.014208       5.014208    1[6-(1,6,6)]
   169       4.370071       4.370071       4.370071    6[1-(0),1-(0),6-(1,1,6),15-(6,6,27)]
   170       4.039715       4.039715       4.039715    6[1-(0),1-(0),6-(1,1,15),6-(8,8)]
   171       2.863465       2.863465       2.863465    6[6-(1,1,6),8-(0),8-(27)]
   172      -4.199749      -4.199749      -4.199749    6[1-(0),1-(0),6-(1,1,6),15-(6,6,27)]
   173       -2.86518       -2.86518       -2.86518    6[1-(0),1-(0),6-(1,1,15),6-(8,8)]
   174      -1.703219      -1.703219      -1.703219    6[6-(1,1,6),8-(0),8-(27)]
   175       0.138887       0.138887       0.138887    6[1-(0),1-(0),6-(1,1,6),15-(6,6,27)]
   176      -0.811601      -0.811601      -0.811601    6[1-(0),1-(0),6-(1,1,15),6-(8,8)]
   177      -0.713294      -0.713294      -0.713294    6[6-(1,1,6),8-(0),8-(27)]
   178      -0.341787      -0.341787      -0.341787    6[1-(0),1-(0),6-(1,1,6),15-(6,6,27)]
   179       0.648709       0.648709       0.648709    6[1-(0),1-(0),6-(1,1,15),6-(8,8)]
   180       0.272058       0.272058       0.272058    6[6-(1,1,6),8-(0),8-(27)]
   181        1.64835        1.64835        1.64835    6[1-(0),1-(0),6-(1,1,6),15-(6,6,27)]
   182       2.078727       2.078727       2.078727    6[1-(0),1-(0),6-(1,1,15),6-(8,8)]
   183       3.447018       3.447018       3.447018    6[6-(1,1,6),8-(0),8-(27)]
   184      -1.078515      -1.078515      -1.078515    6[1-(0),1-(0),6-(1,1,6),15-(6,6,27)]
   185      -2.551971      -2.551971      -2.551971    6[1-(0),1-(0),6-(1,1,15),6-(8,8)]
   186      -3.468737      -3.468737      -3.468737    6[6-(1,1,6),8-(0),8-(27)]
   187       0.000572       0.000572       0.000572    6[1-(0),1-(0),6-(1,1,6),15-(6,6,27)]
   188      -1.017359      -1.017359      -1.017359    6[1-(0),1-(0),6-(1,1,15),6-(8,8)]
   189       -0.98821       -0.98821       -0.98821    6[6-(1,1,6),8-(0),8-(27)]
   190       4.220325       4.220325       4.220325    6[1-(0),1-(0),6-(1,1,6),15-(6,6,27)]
   191       3.776802       3.776802       3.776802    6[1-(0),1-(0),6-(1,1,15),6-(8,8)]
   192       2.574261       2.574261       2.574261    6[6-(1,1,6),8-(0),8-(27)]
   193      -4.328348      -4.328348      -4.328348    6[1-(0),1-(0),6-(1,1,6),15-(6,6,27)]
   194      -2.996637      -2.996637      -2.996637    6[1-(0),1-(0),6-(1,1,15),6-(8,8)]
   195      -1.848964      -1.848964      -1.848964    6[6-(1,1,6),8-(0),8-(27)]
   196      -1.348858      -1.348858      -1.348858    6[1-(0),1-(0),6-(1,1,6),15-(6,6,27)]
   197      -2.788021      -2.788021      -2.788021    6[1-(0),1-(0),6-(1,1,15),6-(8,8)]
   198      -3.749368      -3.749368      -3.749368    6[6-(1,1,6),8-(0),8-(27)]
   199      -0.598413      -0.598413      -0.598413    6[1-(0),1-(0),6-(1,1,6),15-(6,6,27)]
   200       0.423519       0.423519       0.423519    6[1-(0),1-(0),6-(1,1,15),6-(8,8)]
   201      -0.001715      -0.001715      -0.001715    6[6-(1,1,6),8-(0),8-(27)]
   202       1.393439       1.393439       1.393439    6[1-(0),1-(0),6-(1,1,6),15-(6,6,27)]
   203       1.896974       1.896974       1.896974    6[1-(0),1-(0),6-(1,1,15),6-(8,8)]
   204       3.234973       3.234973       3.234973    6[6-(1,1,6),8-(0),8-(27)]
   205      -4.370643      -4.370643      -4.370643    6[1-(0),1-(0),6-(1,1,6),15-(6,6,27)]
   206      -3.022356      -3.022356      -3.022356    6[1-(0),1-(0),6-(1,1,15),6-(8,8)]
   207      -1.875256      -1.875256      -1.875256    6[6-(1,1,6),8-(0),8-(27)]
   208      -0.020576      -0.020576      -0.020576    6[1-(0),1-(0),6-(1,1,6),15-(6,6,27)]
   209      -0.911622      -0.911622      -0.911622    6[1-(0),1-(0),6-(1,1,15),6-(8,8)]
   210      -0.871042      -0.871042      -0.871042    6[6-(1,1,6),8-(0),8-(27)]
   211       4.189461       4.189461       4.189461    6[1-(0),1-(0),6-(1,1,6),15-(6,6,27)]
   212       3.808238       3.808238       3.808238    6[1-(0),1-(0),6-(1,1,15),6-(8,8)]
   213       2.562259       2.562259       2.562259    6[6-(1,1,6),8-(0),8-(27)]
   214       1.690645       1.690645       1.690645    6[1-(0),1-(0),6-(1,1,6),15-(6,6,27)]
   215       2.139312       2.139312       2.139312    6[1-(0),1-(0),6-(1,1,15),6-(8,8)]
   216        3.47731        3.47731        3.47731    6[6-(1,1,6),8-(0),8-(27)]
   217      -1.049937      -1.049937      -1.049937    6[1-(0),1-(0),6-(1,1,6),15-(6,6,27)]
   218      -2.502246      -2.502246      -2.502246    6[1-(0),1-(0),6-(1,1,15),6-(8,8)]
   219      -3.445303      -3.445303      -3.445303    6[6-(1,1,6),8-(0),8-(27)]
   220      -0.314924      -0.314924      -0.314924    6[1-(0),1-(0),6-(1,1,6),15-(6,6,27)]
   221       0.654996       0.654996       0.654996    6[1-(0),1-(0),6-(1,1,15),6-(8,8)]
   222       0.233764       0.233764       0.233764    6[6-(1,1,6),8-(0),8-(27)]
   223       1.345429       1.345429       1.345429    6[1-(0),1-(0),6-(1,1,6),15-(6,6,27)]
   224       1.675785       1.675785       1.675785    6[1-(0),1-(0),6-(1,1,15),6-(8,8)]
   225       2.852034       2.852034       2.852034    6[6-(1,1,6),8-(0),8-(27)]
   226       9.915249       9.915249       9.915249    6[1-(0),1-(0),6-(1,1,6),15-(6,6,27)]
   227        8.58068        8.58068        8.58068    6[1-(0),1-(0),6-(1,1,15),6-(8,8)]
   228       7.418719       7.418719       7.418719    6[6-(1,1,6),8-(0),8-(27)]
   229       5.576613       5.576613       5.576613    6[1-(0),1-(0),6-(1,1,6),15-(6,6,27)]
   230       6.527101       6.527101       6.527101    6[1-(0),1-(0),6-(1,1,15),6-(8,8)]
   231       6.428794       6.428794       6.428794    6[6-(1,1,6),8-(0),8-(27)]
   232       6.057287       6.057287       6.057287    6[1-(0),1-(0),6-(1,1,6),15-(6,6,27)]
   233       5.066791       5.066791       5.066791    6[1-(0),1-(0),6-(1,1,15),6-(8,8)]
   234       5.443442       5.443442       5.443442    6[6-(1,1,6),8-(0),8-(27)]
   235        4.06715        4.06715        4.06715    6[1-(0),1-(0),6-(1,1,6),15-(6,6,27)]
   236       3.636773       3.636773       3.636773    6[1-(0),1-(0),6-(1,1,15),6-(8,8)]
   237       2.268482       2.268482       2.268482    6[6-(1,1,6),8-(0),8-(27)]
   238       6.794015       6.794015       6.794015    6[1-(0),1-(0),6-(1,1,6),15-(6,6,27)]
   239       8.267471       8.267471       8.267471    6[1-(0),1-(0),6-(1,1,15),6-(8,8)]
   240       9.184237       9.184237       9.184237    6[6-(1,1,6),8-(0),8-(27)]
   241       5.714928       5.714928       5.714928    6[1-(0),1-(0),6-(1,1,6),15-(6,6,27)]
   242       6.732859       6.732859       6.732859    6[1-(0),1-(0),6-(1,1,15),6-(8,8)]
   243        6.70371        6.70371        6.70371    6[6-(1,1,6),8-(0),8-(27)]
   244       1.495175       1.495175       1.495175    6[1-(0),1-(0),6-(1,1,6),15-(6,6,27)]
   245       1.938698       1.938698       1.938698    6[1-(0),1-(0),6-(1,1,15),6-(8,8)]
   246       3.141239       3.141239       3.141239    6[6-(1,1,6),8-(0),8-(27)]
   247      10.043848      10.043848      10.043848    6[1-(0),1-(0),6-(1,1,6),15-(6,6,27)]
   248       8.712137       8.712137       8.712137    6[1-(0),1-(0),6-(1,1,15),6-(8,8)]
   249       7.564464       7.564464       7.564464    6[6-(1,1,6),8-(0),8-(27)]
   250       7.064358       7.064358       7.064358    6[1-(0),1-(0),6-(1,1,6),15-(6,6,27)]
   251       8.503521       8.503521       8.503521    6[1-(0),1-(0),6-(1,1,15),6-(8,8)]
   252       9.464868       9.464868       9.464868    6[6-(1,1,6),8-(0),8-(27)]
   253       6.313913       6.313913       6.313913    6[1-(0),1-(0),6-(1,1,6),15-(6,6,27)]
   254       5.291981       5.291981       5.291981    6[1-(0),1-(0),6-(1,1,15),6-(8,8)]
   255       5.717215       5.717215       5.717215    6[6-(1,1,6),8-(0),8-(27)]
   256       4.322061       4.322061       4.322061    6[1-(0),1-(0),6-(1,1,6),15-(6,6,27)]
   257       3.818526       3.818526       3.818526    6[1-(0),1-(0),6-(1,1,15),6-(8,8)]
   258       2.480527       2.480527       2.480527    6[6-(1,1,6),8-(0),8-(27)]
   259      10.086143      10.086143      10.086143    6[1-(0),1-(0),6-(1,1,6),15-(6,6,27)]
   260       8.737856       8.737856       8.737856    6[1-(0),1-(0),6-(1,1,15),6-(8,8)]
   261       7.590756       7.590756       7.590756    6[6-(1,1,6),8-(0),8-(27)]
   262       5.736076       5.736076       5.736076    6[1-(0),1-(0),6-(1,1,6),15-(6,6,27)]
   263       6.627122       6.627122       6.627122    6[1-(0),1-(0),6-(1,1,15),6-(8,8)]
   264       6.586542       6.586542       6.586542    6[6-(1,1,6),8-(0),8-(27)]
   265       1.526038       1.526038       1.526038    6[1-(0),1-(0),6-(1,1,6),15-(6,6,27)]
   266       1.907262       1.907262       1.907262    6[1-(0),1-(0),6-(1,1,15),6-(8,8)]
   267       3.153241       3.153241       3.153241    6[6-(1,1,6),8-(0),8-(27)]
   268       4.024855       4.024855       4.024855    6[1-(0),1-(0),6-(1,1,6),15-(6,6,27)]
   269       3.576188       3.576188       3.576188    6[1-(0),1-(0),6-(1,1,15),6-(8,8)]
   270        2.23819        2.23819        2.23819    6[6-(1,1,6),8-(0),8-(27)]
   271       6.765437       6.765437       6.765437    6[1-(0),1-(0),6-(1,1,6),15-(6,6,27)]
   272       8.217746       8.217746       8.217746    6[1-(0),1-(0),6-(1,1,15),6-(8,8)]
   273       9.160803       9.160803       9.160803    6[6-(1,1,6),8-(0),8-(27)]
   274       6.030424       6.030424       6.030424    6[1-(0),1-(0),6-(1,1,6),15-(6,6,27)]
   275       5.060504       5.060504       5.060504    6[1-(0),1-(0),6-(1,1,15),6-(8,8)]
   276       5.481736       5.481736       5.481736    6[6-(1,1,6),8-(0),8-(27)]
   277       1.686644       1.686644       1.686644    8[6-(6,8),27-(8,8,15)]
   278       3.037217       3.037217       3.037217    8[6-(6,8)]
   279      -1.366576      -1.366576      -1.366576    8[6-(6,8),27-(8,8,15)]
   280      -1.125953      -1.125953      -1.125953    8[6-(6,8)]
   281       0.352646       0.352646       0.352646    8[6-(6,8),27-(8,8,15)]
   282      -1.635205      -1.635205      -1.635205    8[6-(6,8)]
   283       0.965348       0.965348       0.965348    8[6-(6,8),27-(8,8,15)]
   284      -0.681859      -0.681859      -0.681859    8[6-(6,8)]
   285       3.988847       3.988847       3.988847    8[6-(6,8),27-(8,8,15)]
   286       3.989419       3.989419       3.989419    8[6-(6,8)]
   287      -4.668992      -4.668992      -4.668992    8[6-(6,8),27-(8,8,15)]
   288      -3.095515      -3.095515      -3.095515    8[6-(6,8)]
   289      -0.081732      -0.081732      -0.081732    8[6-(6,8),27-(8,8,15)]
   290      -1.790095      -1.790095      -1.790095    8[6-(6,8)]
   291       1.408871       1.408871       1.408871    8[6-(6,8),27-(8,8,15)]
   292       2.736581       2.736581       2.736581    8[6-(6,8)]
   293      -1.799811      -1.799811      -1.799811    8[6-(6,8),27-(8,8,15)]
   294      -0.948201      -0.948201      -0.948201    8[6-(6,8)]
   295       6.457943       6.457943       6.457943    8[6-(6,8),27-(8,8,15)]
   296      -3.371002      -3.371002      -3.371002    8[6-(6,8)]
   297       0.665284       0.665284       0.665284    8[6-(6,8),27-(8,8,15)]
   298       -0.89619       -0.89619       -0.89619    8[6-(6,8)]
   299       3.836815       3.836815       3.836815    8[6-(6,8),27-(8,8,15)]
   300       3.695642       3.695642       3.695642    8[6-(6,8)]
   301      -1.604912      -1.604912      -1.604912    8[6-(6,8),27-(8,8,15)]
   302      -1.247122      -1.247122      -1.247122    8[6-(6,8)]
   303      -0.042295      -0.042295      -0.042295    8[6-(6,8),27-(8,8,15)]
   304      -1.610628      -1.610628      -1.610628    8[6-(6,8)]
   305       1.447165       1.447165       1.447165    8[6-(6,8),27-(8,8,15)]
   306       2.583406       2.583406       2.583406    8[6-(6,8)]
   307       9.723209       9.723209       9.723209    8[6-(6,8),27-(8,8,15)]
   308       4.052861       4.052861       4.052861    8[6-(6,8)]
   309      -4.654132      -4.654132      -4.654132    8[6-(6,8),27-(8,8,15)]
   310      -3.093229      -3.093229      -3.093229    8[6-(6,8)]
   311       0.832177       0.832177       0.832177    8[6-(6,8),27-(8,8,15)]
   312      -0.600127      -0.600127      -0.600127    8[6-(6,8)]
   313       4.028856       4.028856       4.028856    8[6-(6,8),27-(8,8,15)]
   314       2.678283       2.678283       2.678283    8[6-(6,8)]
   315       7.082076       7.082076       7.082076    8[6-(6,8),27-(8,8,15)]
   316       6.841453       6.841453       6.841453    8[6-(6,8)]
   317       5.362854       5.362854       5.362854    8[6-(6,8),27-(8,8,15)]
   318       7.350705       7.350705       7.350705    8[6-(6,8)]
   319       4.750152       4.750152       4.750152    8[6-(6,8),27-(8,8,15)]
   320       6.397359       6.397359       6.397359    8[6-(6,8)]
   321       1.726653       1.726653       1.726653    8[6-(6,8),27-(8,8,15)]
   322       1.726081       1.726081       1.726081    8[6-(6,8)]
   323      10.384492      10.384492      10.384492    8[6-(6,8),27-(8,8,15)]
   324       8.811015       8.811015       8.811015    8[6-(6,8)]
   325       5.797232       5.797232       5.797232    8[6-(6,8),27-(8,8,15)]
   326       7.505595       7.505595       7.505595    8[6-(6,8)]
   327       4.306629       4.306629       4.306629    8[6-(6,8),27-(8,8,15)]
   328       2.978919       2.978919       2.978919    8[6-(6,8)]
   329       7.515311       7.515311       7.515311    8[6-(6,8),27-(8,8,15)]
   330       6.663701       6.663701       6.663701    8[6-(6,8)]
   331      -0.742443      -0.742443      -0.742443    8[6-(6,8),27-(8,8,15)]
   332       9.086502       9.086502       9.086502    8[6-(6,8)]
   333       5.050216       5.050216       5.050216    8[6-(6,8),27-(8,8,15)]
   334        6.61169        6.61169        6.61169    8[6-(6,8)]
   335       1.878685       1.878685       1.878685    8[6-(6,8),27-(8,8,15)]
   336       2.019858       2.019858       2.019858    8[6-(6,8)]
   337       7.320412       7.320412       7.320412    8[6-(6,8),27-(8,8,15)]
   338       6.962622       6.962622       6.962622    8[6-(6,8)]
   339       5.757795       5.757795       5.757795    8[6-(6,8),27-(8,8,15)]
   340       7.326128       7.326128       7.326128    8[6-(6,8)]
   341       4.268335       4.268335       4.268335    8[6-(6,8),27-(8,8,15)]
   342       3.132094       3.132094       3.132094    8[6-(6,8)]
   343      -4.007709      -4.007709      -4.007709    8[6-(6,8),27-(8,8,15)]
   344       1.662639       1.662639       1.662639    8[6-(6,8)]
   345      10.369632      10.369632      10.369632    8[6-(6,8),27-(8,8,15)]
   346       8.808729       8.808729       8.808729    8[6-(6,8)]
   347       4.883323       4.883323       4.883323    8[6-(6,8),27-(8,8,15)]
   348       6.315627       6.315627       6.315627    8[6-(6,8)]
