# Supplementary material for: A collection of forcefield precursors for metal–organic frameworks
Source: RSC Adv. 2019 Nov 13;9(63):36492–507. doi: 10.1039/c9ra07327b (PMC9075174; doi:10.1039/c9ra07327b)
Supplement: RA-009-C9RA07327B-s2984 [file RA-009-C9RA07327B-s2984.txt]

YEZFIU_clean

13.047800    0.000000    0.000000
-4.349212    14.428034    0.000000
4.349262    7.213986    12.495044

     1      13.064928      13.064928      13.064928    30[7-(6,7),7-(6,7),7-(6,7),7-(6,7)]
     2       8.715668       8.715668       8.715668    30[7-(6,7),7-(6,7),7-(6,7),7-(6,7)]
     3       4.366382       4.366382       4.366382    30[7-(6,7),7-(6,7),7-(6,7),7-(6,7)]
     4      -0.017078      -0.017078      -0.017078    30[7-(6,7),7-(6,7),7-(6,7),7-(6,7)]
     5       4.332182       4.332182       4.332182    30[7-(6,7),7-(6,7),7-(6,7),7-(6,7)]
     6       8.681468       8.681468       8.681468    30[7-(6,7),7-(6,7),7-(6,7),7-(6,7)]
     7       3.345494       3.345494       3.345494    1[6-(1,6,6)]
     8       4.350169       4.350169       4.350169    1[6-(1,6,6)]
     9       3.609049       3.609049       3.609049    1[6-(1,6,8)]
    10       4.324075       4.324075       4.324075    1[6-(1,6,8)]
    11      -1.176001      -1.176001      -1.176001    1[6-(1,6,8)]
    12      -1.692701      -1.692701      -1.692701    1[6-(1,6,8)]
    13       9.913323       9.913323       9.913323    1[6-(1,6,6)]
    14       0.939481       0.939481       0.939481    1[6-(1,6,6)]
    15      12.044026      12.044026      12.044026    1[6-(1,6,6)]
    16       0.000909       0.000909       0.000909    1[6-(1,6,6)]
    17      -0.740196      -0.740196      -0.740196    1[6-(1,6,8)]
    18      -0.025179      -0.025179      -0.025179    1[6-(1,6,8)]
    19       3.173224       3.173224       3.173224    1[6-(1,6,8)]
    20       2.656534       2.656534       2.656534    1[6-(1,6,8)]
    21       1.214755       1.214755       1.214755    1[6-(1,6,6)]
    22       9.638027       9.638027       9.638027    1[6-(1,6,6)]
    23       7.694748       7.694748       7.694748    1[6-(1,6,6)]
    24       8.699432       8.699432       8.699432    1[6-(1,6,6)]
    25       7.958312       7.958312       7.958312    1[6-(1,6,8)]
    26       8.673327       8.673327       8.673327    1[6-(1,6,8)]
    27       7.522502       7.522502       7.522502    1[6-(1,6,8)]
    28       7.005813       7.005813       7.005813    1[6-(1,6,8)]
    29       5.564023       5.564023       5.564023    1[6-(1,6,6)]
    30       5.288717       5.288717       5.288717    1[6-(1,6,6)]
    31       9.702356       9.702356       9.702356    1[6-(1,6,6)]
    32       8.697681       8.697681       8.697681    1[6-(1,6,6)]
    33       9.438801       9.438801       9.438801    1[6-(1,6,8)]
    34       8.723775       8.723775       8.723775    1[6-(1,6,8)]
    35      14.223851      14.223851      14.223851    1[6-(1,6,8)]
    36      14.740551      14.740551      14.740551    1[6-(1,6,8)]
    37       3.134527       3.134527       3.134527    1[6-(1,6,6)]
    38      12.108369      12.108369      12.108369    1[6-(1,6,6)]
    39       1.003824       1.003824       1.003824    1[6-(1,6,6)]
    40      13.046941      13.046941      13.046941    1[6-(1,6,6)]
    41      13.788046      13.788046      13.788046    1[6-(1,6,8)]
    42      13.073029      13.073029      13.073029    1[6-(1,6,8)]
    43       9.874626       9.874626       9.874626    1[6-(1,6,8)]
    44      10.391316      10.391316      10.391316    1[6-(1,6,8)]
    45      11.833095      11.833095      11.833095    1[6-(1,6,6)]
    46       3.409823       3.409823       3.409823    1[6-(1,6,6)]
    47       5.353102       5.353102       5.353102    1[6-(1,6,6)]
    48       4.348418       4.348418       4.348418    1[6-(1,6,6)]
    49       5.089538       5.089538       5.089538    1[6-(1,6,8)]
    50       4.374523       4.374523       4.374523    1[6-(1,6,8)]
    51       5.525348       5.525348       5.525348    1[6-(1,6,8)]
    52       6.042037       6.042037       6.042037    1[6-(1,6,8)]
    53       7.483827       7.483827       7.483827    1[6-(1,6,6)]
    54       7.759133       7.759133       7.759133    1[6-(1,6,6)]
    55       2.411263       2.411263       2.411263    6[6-(1,1,6),7-(7,30),7-(7,30)]
    56       3.492929       3.492929       3.492929    6[1-(0),1-(0),6-(1,1,8),6-(7,7)]
    57       3.545119       3.545119       3.545119    6[1-(0),1-(0),6-(1,1,6),8-(6)]
    58      -1.891023      -1.891023      -1.891023    6[1-(0),1-(0),6-(1,1,6),8-(6)]
    59       9.837646       9.837646       9.837646    6[1-(0),1-(0),6-(1,1,8),6-(7,7)]
    60       8.722055       8.722055       8.722055    6[6-(1,1,6),7-(7,30),7-(7,30)]
    61      11.109805      11.109805      11.109805    6[6-(1,1,6),7-(7,30),7-(7,30)]
    62      -0.856331      -0.856331      -0.856331    6[1-(0),1-(0),6-(1,1,8),6-(7,7)]
    63      -0.804133      -0.804133      -0.804133    6[1-(0),1-(0),6-(1,1,6),8-(6)]
    64       2.458205       2.458205       2.458205    6[1-(0),1-(0),6-(1,1,6),8-(6)]
    65       1.139074       1.139074       1.139074    6[1-(0),1-(0),6-(1,1,8),6-(7,7)]
    66      13.071287      13.071287      13.071287    6[6-(1,1,6),7-(7,30),7-(7,30)]
    67       6.760532       6.760532       6.760532    6[6-(1,1,6),7-(7,30),7-(7,30)]
    68        7.84219        7.84219        7.84219    6[1-(0),1-(0),6-(1,1,8),6-(7,7)]
    69       7.894376       7.894376       7.894376    6[1-(0),1-(0),6-(1,1,6),8-(6)]
    70       6.807485       6.807485       6.807485    6[1-(0),1-(0),6-(1,1,6),8-(6)]
    71       5.488349       5.488349       5.488349    6[1-(0),1-(0),6-(1,1,8),6-(7,7)]
    72       4.372766       4.372766       4.372766    6[6-(1,1,6),7-(7,30),7-(7,30)]
    73      10.636587      10.636587      10.636587    6[6-(1,1,6),7-(7,30),7-(7,30)]
    74       9.554921       9.554921       9.554921    6[1-(0),1-(0),6-(1,1,8),6-(7,7)]
    75       9.502731       9.502731       9.502731    6[1-(0),1-(0),6-(1,1,6),8-(6)]
    76      14.938873      14.938873      14.938873    6[1-(0),1-(0),6-(1,1,6),8-(6)]
    77       3.210204       3.210204       3.210204    6[1-(0),1-(0),6-(1,1,8),6-(7,7)]
    78       4.325795       4.325795       4.325795    6[6-(1,1,6),7-(7,30),7-(7,30)]
    79       1.938045       1.938045       1.938045    6[6-(1,1,6),7-(7,30),7-(7,30)]
    80      13.904181      13.904181      13.904181    6[1-(0),1-(0),6-(1,1,8),6-(7,7)]
    81      13.851983      13.851983      13.851983    6[1-(0),1-(0),6-(1,1,6),8-(6)]
    82      10.589645      10.589645      10.589645    6[1-(0),1-(0),6-(1,1,6),8-(6)]
    83      11.908776      11.908776      11.908776    6[1-(0),1-(0),6-(1,1,8),6-(7,7)]
    84      -0.023437      -0.023437      -0.023437    6[6-(1,1,6),7-(7,30),7-(7,30)]
    85       6.287318       6.287318       6.287318    6[6-(1,1,6),7-(7,30),7-(7,30)]
    86        5.20566        5.20566        5.20566    6[1-(0),1-(0),6-(1,1,8),6-(7,7)]
    87       5.153474       5.153474       5.153474    6[1-(0),1-(0),6-(1,1,6),8-(6)]
    88       6.240365       6.240365       6.240365    6[1-(0),1-(0),6-(1,1,6),8-(6)]
    89       7.559501       7.559501       7.559501    6[1-(0),1-(0),6-(1,1,8),6-(7,7)]
    90       8.675084       8.675084       8.675084    6[6-(1,1,6),7-(7,30),7-(7,30)]
    91        1.09996        1.09996        1.09996    7[6-(6,7),7-(7),30-(7,7,7)]
    92      13.537119      13.537119      13.537119    7[7-(6,30),7-(7)]
    93       1.379177       1.379177       1.379177    7[7-(6,30),7-(7)]
    94       2.613501       2.613501       2.613501    7[6-(6,7),7-(7),30-(7,7,7)]
    95      12.542881      12.542881      12.542881    7[6-(6,7),7-(7),30-(7,7,7)]
    96       7.248954       7.248954       7.248954    7[7-(6,30),7-(7)]
    97       7.220246       7.220246       7.220246    7[7-(6,30),7-(7)]
    98        8.13229        8.13229        8.13229    7[6-(6,7),7-(7),30-(7,7,7)]
    99       9.798502       9.798502       9.798502    7[6-(6,7),7-(7),30-(7,7,7)]
   100       9.187864       9.187864       9.187864    7[7-(6,30),7-(7)]
   101      10.077722      10.077722      10.077722    7[7-(6,30),7-(7)]
   102      11.312044      11.312044      11.312044    7[6-(6,7),7-(7),30-(7,7,7)]
   103       8.193634       8.193634       8.193634    7[6-(6,7),7-(7),30-(7,7,7)]
   104      11.598188      11.598188      11.598188    7[7-(6,30),7-(7)]
   105      11.569488      11.569488      11.569488    7[7-(6,30),7-(7)]
   106      12.481531      12.481531      12.481531    7[6-(6,7),7-(7),30-(7,7,7)]
   107       5.449226       5.449226       5.449226    7[6-(6,7),7-(7),30-(7,7,7)]
   108       4.838595       4.838595       4.838595    7[7-(6,30),7-(7)]
   109       5.728459       5.728459       5.728459    7[7-(6,30),7-(7)]
   110       6.962778       6.962778       6.962778    7[6-(6,7),7-(7),30-(7,7,7)]
   111       3.844335       3.844335       3.844335    7[6-(6,7),7-(7),30-(7,7,7)]
   112       2.899677       2.899677       2.899677    7[7-(6,30),7-(7)]
   113       2.870968       2.870968       2.870968    7[7-(6,30),7-(7)]
   114       3.783005       3.783005       3.783005    7[6-(6,7),7-(7),30-(7,7,7)]
   115       11.94789       11.94789       11.94789    7[6-(6,7),7-(7),30-(7,7,7)]
   116      -0.489269      -0.489269      -0.489269    7[7-(6,30),7-(7)]
   117      11.668673      11.668673      11.668673    7[7-(6,30),7-(7)]
   118      10.434349      10.434349      10.434349    7[6-(6,7),7-(7),30-(7,7,7)]
   119       0.504969       0.504969       0.504969    7[6-(6,7),7-(7),30-(7,7,7)]
   120       5.798896       5.798896       5.798896    7[7-(6,30),7-(7)]
   121       5.827604       5.827604       5.827604    7[7-(6,30),7-(7)]
   122        4.91556        4.91556        4.91556    7[6-(6,7),7-(7),30-(7,7,7)]
   123       3.249348       3.249348       3.249348    7[6-(6,7),7-(7),30-(7,7,7)]
   124       3.859986       3.859986       3.859986    7[7-(6,30),7-(7)]
   125       2.970128       2.970128       2.970128    7[7-(6,30),7-(7)]
   126       1.735806       1.735806       1.735806    7[6-(6,7),7-(7),30-(7,7,7)]
   127       4.854216       4.854216       4.854216    7[6-(6,7),7-(7),30-(7,7,7)]
   128       1.449662       1.449662       1.449662    7[7-(6,30),7-(7)]
   129       1.478362       1.478362       1.478362    7[7-(6,30),7-(7)]
   130       0.566319       0.566319       0.566319    7[6-(6,7),7-(7),30-(7,7,7)]
   131       7.598624       7.598624       7.598624    7[6-(6,7),7-(7),30-(7,7,7)]
   132       8.209255       8.209255       8.209255    7[7-(6,30),7-(7)]
   133       7.319391       7.319391       7.319391    7[7-(6,30),7-(7)]
   134       6.085072       6.085072       6.085072    7[6-(6,7),7-(7),30-(7,7,7)]
   135       9.203515       9.203515       9.203515    7[6-(6,7),7-(7),30-(7,7,7)]
   136      10.148173      10.148173      10.148173    7[7-(6,30),7-(7)]
   137      10.176882      10.176882      10.176882    7[7-(6,30),7-(7)]
   138       9.264845       9.264845       9.264845    7[6-(6,7),7-(7),30-(7,7,7)]
   139        2.36821        2.36821        2.36821    8[6-(1,1,6),6-(1,1,6)]
   140      -1.981043      -1.981043      -1.981043    8[6-(1,1,6),6-(1,1,6)]
   141       6.717461       6.717461       6.717461    8[6-(1,1,6),6-(1,1,6)]
   142       10.67964       10.67964       10.67964    8[6-(1,1,6),6-(1,1,6)]
   143      15.028893      15.028893      15.028893    8[6-(1,1,6),6-(1,1,6)]
   144       6.330389       6.330389       6.330389    8[6-(1,1,6),6-(1,1,6)]
