# Supplementary material for: A collection of forcefield precursors for metal–organic frameworks
Source: RSC Adv. 2019 Nov 13;9(63):36492–507. doi: 10.1039/c9ra07327b (PMC9075174; doi:10.1039/c9ra07327b)
Supplement: RA-009-C9RA07327B-s2985 [file RA-009-C9RA07327B-s2985.txt]

YICGOI_clean

9.922800    0.000000    0.000000
0.000000    17.554200    0.000000
0.000000    -0.801494    23.908870

     1         6.8252         6.8252         6.8252    27[7-(6,6),7-(6,6),8-(6),8-(6)]
     2         1.8638         1.8638         1.8638    27[7-(6,6),7-(6,6),8-(6),8-(6)]
     3         3.0976         3.0976         3.0976    27[7-(6,6),7-(6,6),8-(6),8-(6)]
     4          8.059          8.059          8.059    27[7-(6,6),7-(6,6),8-(6),8-(6)]
     5       6.441882       6.441882       6.441882    1[6-(6,6)]
     6        6.18885        6.18885        6.18885    1[6-(6,6)]
     7       6.972752       6.972752       6.972752    1[6-(6,6)]
     8       2.978825       2.978825       2.978825    1[6-(6,6)]
     9       6.915199       6.915199       6.915199    1[6-(6,7)]
    10       7.408362       7.408362       7.408362    1[6-(6,6)]
    11       8.858084       8.858084       8.858084    1[6-(6,6)]
    12       8.372859       8.372859       8.372859    1[6-(6,7)]
    13       8.561392       8.561392       8.561392    1[6-(6,6)]
    14        9.19149        9.19149        9.19149    1[6-(6,6)]
    15        9.06547        9.06547        9.06547    1[6-(6,6)]
    16       8.449264       8.449264       8.449264    1[6-(6,6)]
    17       5.880251       5.880251       5.880251    1[6-(6,7)]
    18       6.414098       6.414098       6.414098    1[6-(6,6)]
    19       9.620155       9.620155       9.620155    1[6-(6,6)]
    20       8.985095       8.985095       8.985095    1[6-(6,7)]
    21       6.646291       6.646291       6.646291    1[6-(6,6)]
    22       7.238683       7.238683       7.238683    1[6-(6,6)]
    23       1.091508       1.091508       1.091508    1[6-(6,6)]
    24       0.492171       0.492171       0.492171    1[6-(6,6)]
    25       7.231737       7.231737       7.231737    1[6-(6,7)]
    26        5.47044        5.47044        5.47044    1[6-(6,6)]
    27         3.0334         3.0334         3.0334    1[6-(6,6)]
    28       4.856218       4.856218       4.856218    1[6-(6,7)]
    29       1.546965       1.546965       1.546965    1[6-(6,6)]
    30       9.703506       9.703506       9.703506    1[6-(6,6)]
    31       1.965707       1.965707       1.965707    1[6-(6,6)]
    32       3.720058       3.720058       3.720058    1[6-(6,6)]
    33       1.480482       1.480482       1.480482    1[6-(6,6)]
    34        1.22745        1.22745        1.22745    1[6-(6,6)]
    35       2.011352       2.011352       2.011352    1[6-(6,6)]
    36       7.940225       7.940225       7.940225    1[6-(6,6)]
    37       1.953799       1.953799       1.953799    1[6-(6,7)]
    38       2.446962       2.446962       2.446962    1[6-(6,6)]
    39       3.896684       3.896684       3.896684    1[6-(6,6)]
    40       3.411459       3.411459       3.411459    1[6-(6,7)]
    41       3.599992       3.599992       3.599992    1[6-(6,6)]
    42        4.23009        4.23009        4.23009    1[6-(6,6)]
    43        4.10407        4.10407        4.10407    1[6-(6,6)]
    44       3.487864       3.487864       3.487864    1[6-(6,6)]
    45       0.918851       0.918851       0.918851    1[6-(6,7)]
    46       1.452698       1.452698       1.452698    1[6-(6,6)]
    47       4.658755       4.658755       4.658755    1[6-(6,6)]
    48       4.023695       4.023695       4.023695    1[6-(6,7)]
    49       1.684891       1.684891       1.684891    1[6-(6,6)]
    50       2.277283       2.277283       2.277283    1[6-(6,6)]
    51       6.052908       6.052908       6.052908    1[6-(6,6)]
    52       5.453571       5.453571       5.453571    1[6-(6,6)]
    53       2.270337       2.270337       2.270337    1[6-(6,7)]
    54        0.50904        0.50904        0.50904    1[6-(6,6)]
    55         7.9948         7.9948         7.9948    1[6-(6,6)]
    56       9.817618       9.817618       9.817618    1[6-(6,7)]
    57       6.508365       6.508365       6.508365    1[6-(6,6)]
    58       4.742106       4.742106       4.742106    1[6-(6,6)]
    59       6.927107       6.927107       6.927107    1[6-(6,6)]
    60       8.681458       8.681458       8.681458    1[6-(6,6)]
    61       3.480918       3.480918       3.480918    1[6-(6,6)]
    62        3.73395        3.73395        3.73395    1[6-(6,6)]
    63       2.950048       2.950048       2.950048    1[6-(6,6)]
    64       6.943975       6.943975       6.943975    1[6-(6,6)]
    65       3.007601       3.007601       3.007601    1[6-(6,7)]
    66       2.514438       2.514438       2.514438    1[6-(6,6)]
    67       1.064716       1.064716       1.064716    1[6-(6,6)]
    68       1.549941       1.549941       1.549941    1[6-(6,7)]
    69       1.361408       1.361408       1.361408    1[6-(6,6)]
    70        0.73131        0.73131        0.73131    1[6-(6,6)]
    71        0.85733        0.85733        0.85733    1[6-(6,6)]
    72       1.473536       1.473536       1.473536    1[6-(6,6)]
    73       4.042549       4.042549       4.042549    1[6-(6,7)]
    74       3.508702       3.508702       3.508702    1[6-(6,6)]
    75       0.302645       0.302645       0.302645    1[6-(6,6)]
    76       0.937705       0.937705       0.937705    1[6-(6,7)]
    77       3.276509       3.276509       3.276509    1[6-(6,6)]
    78       2.684117       2.684117       2.684117    1[6-(6,6)]
    79       8.831292       8.831292       8.831292    1[6-(6,6)]
    80       9.430629       9.430629       9.430629    1[6-(6,6)]
    81       2.691063       2.691063       2.691063    1[6-(6,7)]
    82        4.45236        4.45236        4.45236    1[6-(6,6)]
    83         6.8894         6.8894         6.8894    1[6-(6,6)]
    84       5.066582       5.066582       5.066582    1[6-(6,7)]
    85       8.375835       8.375835       8.375835    1[6-(6,6)]
    86       0.219294       0.219294       0.219294    1[6-(6,6)]
    87       7.957093       7.957093       7.957093    1[6-(6,6)]
    88       6.202742       6.202742       6.202742    1[6-(6,6)]
    89       8.442318       8.442318       8.442318    1[6-(6,6)]
    90        8.69535        8.69535        8.69535    1[6-(6,6)]
    91       7.911448       7.911448       7.911448    1[6-(6,6)]
    92       1.982575       1.982575       1.982575    1[6-(6,6)]
    93       7.969001       7.969001       7.969001    1[6-(6,7)]
    94       7.475838       7.475838       7.475838    1[6-(6,6)]
    95       6.026116       6.026116       6.026116    1[6-(6,6)]
    96       6.511341       6.511341       6.511341    1[6-(6,7)]
    97       6.322808       6.322808       6.322808    1[6-(6,6)]
    98        5.69271        5.69271        5.69271    1[6-(6,6)]
    99        5.81873        5.81873        5.81873    1[6-(6,6)]
   100       6.434936       6.434936       6.434936    1[6-(6,6)]
   101       9.003949       9.003949       9.003949    1[6-(6,7)]
   102       8.470102       8.470102       8.470102    1[6-(6,6)]
   103       5.264045       5.264045       5.264045    1[6-(6,6)]
   104       5.899105       5.899105       5.899105    1[6-(6,7)]
   105       8.237909       8.237909       8.237909    1[6-(6,6)]
   106       7.645517       7.645517       7.645517    1[6-(6,6)]
   107       3.869892       3.869892       3.869892    1[6-(6,6)]
   108       4.469229       4.469229       4.469229    1[6-(6,6)]
   109       7.652463       7.652463       7.652463    1[6-(6,7)]
   110        9.41376        9.41376        9.41376    1[6-(6,6)]
   111          1.928          1.928          1.928    1[6-(6,6)]
   112       0.105182       0.105182       0.105182    1[6-(6,7)]
   113       3.414435       3.414435       3.414435    1[6-(6,6)]
   114       5.180694       5.180694       5.180694    1[6-(6,6)]
   115       2.995693       2.995693       2.995693    1[6-(6,6)]
   116       1.241342       1.241342       1.241342    1[6-(6,6)]
   117       5.239238       5.239238       5.239238    6[6-(6,6),8-(0),8-(27)]
   118       5.111234       5.111234       5.111234    6[6-(1,6),6-(1,6),6-(8,8)]
   119       5.838576       5.838576       5.838576    6[1-(0),6-(1,6),6-(6,6)]
   120       5.695687       5.695687       5.695687    6[1-(0),6-(1,6),6-(6,6)]
   121       5.014983       5.014983       5.014983    6[6-(6,6),8-(0),8-(27)]
   122       6.159082       6.159082       6.159082    6[1-(0),6-(1,6),6-(6,6)]
   123       4.979261       4.979261       4.979261    6[6-(1,6),6-(1,6),6-(8,8)]
   124       3.779595       3.779595       3.779595    6[1-(0),6-(1,6),6-(6,6)]
   125       7.313104       7.313104       7.313104    6[1-(0),6-(1,6),7-(6,27)]
   126       7.597888       7.597888       7.597888    6[1-(0),6-(1,7),6-(6,6)]
   127        8.16448        8.16448        8.16448    6[6-(1,6),6-(1,6),6-(6,6)]
   128       8.454226       8.454226       8.454226    6[1-(0),6-(1,7),6-(6,6)]
   129       8.156542       8.156542       8.156542    6[1-(0),6-(1,6),7-(6,27)]
   130       8.473079       8.473079       8.473079    6[6-(1,6),6-(1,6),6-(6,6)]
   131       8.674512       8.674512       8.674512    6[1-(0),6-(1,6),6-(6,6)]
   132       9.038679       9.038679       9.038679    6[1-(0),6-(1,6),6-(6,7)]
   133       9.179582       9.179582       9.179582    6[6-(1,6),6-(1,6),7-(6,6)]
   134       8.966242       8.966242       8.966242    6[1-(0),6-(1,6),6-(6,7)]
   135       8.607037       8.607037       8.607037    6[1-(0),6-(1,6),6-(6,6)]
   136       6.660183       6.660183       6.660183    6[1-(0),6-(1,6),7-(6)]
   137       6.968782       6.968782       6.968782    6[1-(0),6-(1,7),6-(6,6)]
   138       8.101966       8.101966       8.101966    6[6-(1,6),6-(1,6),6-(6,6)]
   139       8.855107       8.855107       8.855107    6[1-(0),6-(1,7),6-(6,6)]
   140       8.468118       8.468118       8.468118    6[1-(0),6-(1,6),7-(6)]
   141       8.473079       8.473079       8.473079    6[6-(1,6),6-(1,6),6-(6,6)]
   142       7.536367       7.536367       7.536367    6[1-(0),6-(1,6),6-(6,6)]
   143       7.892595       7.892595       7.892595    6[1-(0),6-(1,6),6-(6,7)]
   144       9.201412       9.201412       9.201412    6[6-(1,6),6-(1,6),7-(6,6)]
   145       0.210363       0.210363       0.210363    6[1-(0),6-(1,6),6-(6,7)]
   146       9.769989       9.769989       9.769989    6[1-(0),6-(1,6),6-(6,6)]
   147       6.372422       6.372422       6.372422    6[1-(0),6-(1,6),7-(6,27)]
   148       5.314652       5.314652       5.314652    6[1-(0),6-(1,7),6-(6,6)]
   149       4.015757       4.015757       4.015757    6[6-(1,6),6-(1,6),6-(6,6)]
   150       3.879815       3.879815       3.879815    6[1-(0),6-(1,7),6-(6,6)]
   151       4.986207       4.986207       4.986207    6[1-(0),6-(1,6),7-(6,27)]
   152        2.84189        2.84189        2.84189    6[6-(1,6),6-(1,6),6-(6,6)]
   153         1.6452         1.6452         1.6452    6[1-(0),6-(1,6),6-(6,6)]
   154       0.581476       0.581476       0.581476    6[1-(0),6-(1,6),6-(6,7)]
   155       0.711465       0.711465       0.711465    6[6-(1,6),6-(1,6),7-(6,6)]
   156       1.881363       1.881363       1.881363    6[1-(0),6-(1,6),6-(6,7)]
   157       2.932187       2.932187       2.932187    6[1-(0),6-(1,6),6-(6,6)]
   158       0.277838       0.277838       0.277838    6[6-(6,6),8-(0),8-(27)]
   159       0.149834       0.149834       0.149834    6[6-(1,6),6-(1,6),6-(8,8)]
   160       0.877176       0.877176       0.877176    6[1-(0),6-(1,6),6-(6,6)]
   161       0.734287       0.734287       0.734287    6[1-(0),6-(1,6),6-(6,6)]
   162       0.053583       0.053583       0.053583    6[6-(6,6),8-(0),8-(27)]
   163       1.197682       1.197682       1.197682    6[1-(0),6-(1,6),6-(6,6)]
   164       0.017861       0.017861       0.017861    6[6-(1,6),6-(1,6),6-(8,8)]
   165       8.740995       8.740995       8.740995    6[1-(0),6-(1,6),6-(6,6)]
   166       2.351704       2.351704       2.351704    6[1-(0),6-(1,6),7-(6,27)]
   167       2.636488       2.636488       2.636488    6[1-(0),6-(1,7),6-(6,6)]
   168        3.20308        3.20308        3.20308    6[6-(1,6),6-(1,6),6-(6,6)]
   169       3.492826       3.492826       3.492826    6[1-(0),6-(1,7),6-(6,6)]
   170       3.195142       3.195142       3.195142    6[1-(0),6-(1,6),7-(6,27)]
   171       3.511679       3.511679       3.511679    6[6-(1,6),6-(1,6),6-(6,6)]
   172       3.713112       3.713112       3.713112    6[1-(0),6-(1,6),6-(6,6)]
   173       4.077279       4.077279       4.077279    6[1-(0),6-(1,6),6-(6,7)]
   174       4.218182       4.218182       4.218182    6[6-(1,6),6-(1,6),7-(6,6)]
   175       4.004842       4.004842       4.004842    6[1-(0),6-(1,6),6-(6,7)]
   176       3.645637       3.645637       3.645637    6[1-(0),6-(1,6),6-(6,6)]
   177       1.698783       1.698783       1.698783    6[1-(0),6-(1,6),7-(6)]
   178       2.007382       2.007382       2.007382    6[1-(0),6-(1,7),6-(6,6)]
   179       3.140566       3.140566       3.140566    6[6-(1,6),6-(1,6),6-(6,6)]
   180       3.893707       3.893707       3.893707    6[1-(0),6-(1,7),6-(6,6)]
   181       3.506718       3.506718       3.506718    6[1-(0),6-(1,6),7-(6)]
   182       3.511679       3.511679       3.511679    6[6-(1,6),6-(1,6),6-(6,6)]
   183       2.574967       2.574967       2.574967    6[1-(0),6-(1,6),6-(6,6)]
   184       2.931195       2.931195       2.931195    6[1-(0),6-(1,6),6-(6,7)]
   185       4.240012       4.240012       4.240012    6[6-(1,6),6-(1,6),7-(6,6)]
   186       5.171763       5.171763       5.171763    6[1-(0),6-(1,6),6-(6,7)]
   187       4.808589       4.808589       4.808589    6[1-(0),6-(1,6),6-(6,6)]
   188       1.411022       1.411022       1.411022    6[1-(0),6-(1,6),7-(6,27)]
   189       0.353252       0.353252       0.353252    6[1-(0),6-(1,7),6-(6,6)]
   190       8.977157       8.977157       8.977157    6[6-(1,6),6-(1,6),6-(6,6)]
   191       8.841215       8.841215       8.841215    6[1-(0),6-(1,7),6-(6,6)]
   192       0.024807       0.024807       0.024807    6[1-(0),6-(1,6),7-(6,27)]
   193        7.80329        7.80329        7.80329    6[6-(1,6),6-(1,6),6-(6,6)]
   194         6.6066         6.6066         6.6066    6[1-(0),6-(1,6),6-(6,6)]
   195       5.542876       5.542876       5.542876    6[1-(0),6-(1,6),6-(6,7)]
   196       5.672865       5.672865       5.672865    6[6-(1,6),6-(1,6),7-(6,6)]
   197       6.842763       6.842763       6.842763    6[1-(0),6-(1,6),6-(6,7)]
   198       7.893587       7.893587       7.893587    6[1-(0),6-(1,6),6-(6,6)]
   199       4.683562       4.683562       4.683562    6[6-(6,6),8-(0),8-(27)]
   200       4.811566       4.811566       4.811566    6[6-(1,6),6-(1,6),6-(8,8)]
   201       4.084224       4.084224       4.084224    6[1-(0),6-(1,6),6-(6,6)]
   202       4.227113       4.227113       4.227113    6[1-(0),6-(1,6),6-(6,6)]
   203       4.907817       4.907817       4.907817    6[6-(6,6),8-(0),8-(27)]
   204       3.763718       3.763718       3.763718    6[1-(0),6-(1,6),6-(6,6)]
   205       4.943539       4.943539       4.943539    6[6-(1,6),6-(1,6),6-(8,8)]
   206       6.143205       6.143205       6.143205    6[1-(0),6-(1,6),6-(6,6)]
   207       2.609696       2.609696       2.609696    6[1-(0),6-(1,6),7-(6,27)]
   208       2.324912       2.324912       2.324912    6[1-(0),6-(1,7),6-(6,6)]
   209        1.75832        1.75832        1.75832    6[6-(1,6),6-(1,6),6-(6,6)]
   210       1.468574       1.468574       1.468574    6[1-(0),6-(1,7),6-(6,6)]
   211       1.766258       1.766258       1.766258    6[1-(0),6-(1,6),7-(6,27)]
   212       1.449721       1.449721       1.449721    6[6-(1,6),6-(1,6),6-(6,6)]
   213       1.248288       1.248288       1.248288    6[1-(0),6-(1,6),6-(6,6)]
   214       0.884121       0.884121       0.884121    6[1-(0),6-(1,6),6-(6,7)]
   215       0.743218       0.743218       0.743218    6[6-(1,6),6-(1,6),7-(6,6)]
   216       0.956558       0.956558       0.956558    6[1-(0),6-(1,6),6-(6,7)]
   217       1.315763       1.315763       1.315763    6[1-(0),6-(1,6),6-(6,6)]
   218       3.262617       3.262617       3.262617    6[1-(0),6-(1,6),7-(6)]
   219       2.954018       2.954018       2.954018    6[1-(0),6-(1,7),6-(6,6)]
   220       1.820834       1.820834       1.820834    6[6-(1,6),6-(1,6),6-(6,6)]
   221       1.067693       1.067693       1.067693    6[1-(0),6-(1,7),6-(6,6)]
   222       1.454682       1.454682       1.454682    6[1-(0),6-(1,6),7-(6)]
   223       1.449721       1.449721       1.449721    6[6-(1,6),6-(1,6),6-(6,6)]
   224       2.386433       2.386433       2.386433    6[1-(0),6-(1,6),6-(6,6)]
   225       2.030205       2.030205       2.030205    6[1-(0),6-(1,6),6-(6,7)]
   226       0.721388       0.721388       0.721388    6[6-(1,6),6-(1,6),7-(6,6)]
   227       9.712437       9.712437       9.712437    6[1-(0),6-(1,6),6-(6,7)]
   228       0.152811       0.152811       0.152811    6[1-(0),6-(1,6),6-(6,6)]
   229       3.550378       3.550378       3.550378    6[1-(0),6-(1,6),7-(6,27)]
   230       4.608148       4.608148       4.608148    6[1-(0),6-(1,7),6-(6,6)]
   231       5.907043       5.907043       5.907043    6[6-(1,6),6-(1,6),6-(6,6)]
   232       6.042985       6.042985       6.042985    6[1-(0),6-(1,7),6-(6,6)]
   233       4.936593       4.936593       4.936593    6[1-(0),6-(1,6),7-(6,27)]
   234        7.08091        7.08091        7.08091    6[6-(1,6),6-(1,6),6-(6,6)]
   235         8.2776         8.2776         8.2776    6[1-(0),6-(1,6),6-(6,6)]
   236       9.341324       9.341324       9.341324    6[1-(0),6-(1,6),6-(6,7)]
   237       9.211335       9.211335       9.211335    6[6-(1,6),6-(1,6),7-(6,6)]
   238       8.041437       8.041437       8.041437    6[1-(0),6-(1,6),6-(6,7)]
   239       6.990613       6.990613       6.990613    6[1-(0),6-(1,6),6-(6,6)]
   240       9.644962       9.644962       9.644962    6[6-(6,6),8-(0),8-(27)]
   241       9.772966       9.772966       9.772966    6[6-(1,6),6-(1,6),6-(8,8)]
   242       9.045624       9.045624       9.045624    6[1-(0),6-(1,6),6-(6,6)]
   243       9.188513       9.188513       9.188513    6[1-(0),6-(1,6),6-(6,6)]
   244       9.869217       9.869217       9.869217    6[6-(6,6),8-(0),8-(27)]
   245       8.725118       8.725118       8.725118    6[1-(0),6-(1,6),6-(6,6)]
   246      -0.017861      -0.017861      -0.017861    6[6-(1,6),6-(1,6),6-(8,8)]
   247       1.181805       1.181805       1.181805    6[1-(0),6-(1,6),6-(6,6)]
   248       7.571096       7.571096       7.571096    6[1-(0),6-(1,6),7-(6,27)]
   249       7.286312       7.286312       7.286312    6[1-(0),6-(1,7),6-(6,6)]
   250        6.71972        6.71972        6.71972    6[6-(1,6),6-(1,6),6-(6,6)]
   251       6.429974       6.429974       6.429974    6[1-(0),6-(1,7),6-(6,6)]
   252       6.727658       6.727658       6.727658    6[1-(0),6-(1,6),7-(6,27)]
   253       6.411121       6.411121       6.411121    6[6-(1,6),6-(1,6),6-(6,6)]
   254       6.209688       6.209688       6.209688    6[1-(0),6-(1,6),6-(6,6)]
   255       5.845521       5.845521       5.845521    6[1-(0),6-(1,6),6-(6,7)]
   256       5.704618       5.704618       5.704618    6[6-(1,6),6-(1,6),7-(6,6)]
   257       5.917958       5.917958       5.917958    6[1-(0),6-(1,6),6-(6,7)]
   258       6.277163       6.277163       6.277163    6[1-(0),6-(1,6),6-(6,6)]
   259       8.224017       8.224017       8.224017    6[1-(0),6-(1,6),7-(6)]
   260       7.915418       7.915418       7.915418    6[1-(0),6-(1,7),6-(6,6)]
   261       6.782234       6.782234       6.782234    6[6-(1,6),6-(1,6),6-(6,6)]
   262       6.029093       6.029093       6.029093    6[1-(0),6-(1,7),6-(6,6)]
   263       6.416082       6.416082       6.416082    6[1-(0),6-(1,6),7-(6)]
   264       6.411121       6.411121       6.411121    6[6-(1,6),6-(1,6),6-(6,6)]
   265       7.347833       7.347833       7.347833    6[1-(0),6-(1,6),6-(6,6)]
   266       6.991605       6.991605       6.991605    6[1-(0),6-(1,6),6-(6,7)]
   267       5.682788       5.682788       5.682788    6[6-(1,6),6-(1,6),7-(6,6)]
   268       4.751037       4.751037       4.751037    6[1-(0),6-(1,6),6-(6,7)]
   269       5.114211       5.114211       5.114211    6[1-(0),6-(1,6),6-(6,6)]
   270       8.511778       8.511778       8.511778    6[1-(0),6-(1,6),7-(6,27)]
   271       9.569548       9.569548       9.569548    6[1-(0),6-(1,7),6-(6,6)]
   272       0.945643       0.945643       0.945643    6[6-(1,6),6-(1,6),6-(6,6)]
   273       1.081585       1.081585       1.081585    6[1-(0),6-(1,7),6-(6,6)]
   274      -0.024807      -0.024807      -0.024807    6[1-(0),6-(1,6),7-(6,27)]
   275        2.11951        2.11951        2.11951    6[6-(1,6),6-(1,6),6-(6,6)]
   276         3.3162         3.3162         3.3162    6[1-(0),6-(1,6),6-(6,6)]
   277       4.379924       4.379924       4.379924    6[1-(0),6-(1,6),6-(6,7)]
   278       4.249935       4.249935       4.249935    6[6-(1,6),6-(1,6),7-(6,6)]
   279       3.080037       3.080037       3.080037    6[1-(0),6-(1,6),6-(6,7)]
   280       2.029213       2.029213       2.029213    6[1-(0),6-(1,6),6-(6,6)]
   281       7.573081       7.573081       7.573081    7[6-(1,6),6-(1,6),27-(7,8,8)]
   282       7.416301       7.416301       7.416301    7[6-(1,6),6-(1,6)]
   283       6.240449       6.240449       6.240449    7[6-(1,6),6-(1,6),27-(7,8,8)]
   284       9.559626       9.559626       9.559626    7[6-(6,6),6-(6,6),6-(6,6)]
   285       2.611681       2.611681       2.611681    7[6-(1,6),6-(1,6),27-(7,8,8)]
   286       2.454901       2.454901       2.454901    7[6-(1,6),6-(1,6)]
   287       1.279049       1.279049       1.279049    7[6-(1,6),6-(1,6),27-(7,8,8)]
   288       4.598226       4.598226       4.598226    7[6-(6,6),6-(6,6),6-(6,6)]
   289       2.349719       2.349719       2.349719    7[6-(1,6),6-(1,6),27-(7,8,8)]
   290       2.506499       2.506499       2.506499    7[6-(1,6),6-(1,6)]
   291       3.682351       3.682351       3.682351    7[6-(1,6),6-(1,6),27-(7,8,8)]
   292       0.363174       0.363174       0.363174    7[6-(6,6),6-(6,6),6-(6,6)]
   293       7.311119       7.311119       7.311119    7[6-(1,6),6-(1,6),27-(7,8,8)]
   294       7.467899       7.467899       7.467899    7[6-(1,6),6-(1,6)]
   295       8.643751       8.643751       8.643751    7[6-(1,6),6-(1,6),27-(7,8,8)]
   296       5.324574       5.324574       5.324574    7[6-(6,6),6-(6,6),6-(6,6)]
   297         4.4087         4.4087         4.4087    8[6-(6,8)]
   298       6.184881       6.184881       6.184881    8[6-(6,8),27-(7,7,8)]
   299        6.11949        6.11949        6.11949    8[6-(6,8),27-(7,7,8)]
   300       3.979737       3.979737       3.979737    8[6-(6,8)]
   301         9.3701         9.3701         9.3701    8[6-(6,8)]
   302       1.223481       1.223481       1.223481    8[6-(6,8),27-(7,7,8)]
   303        1.15809        1.15809        1.15809    8[6-(6,8),27-(7,7,8)]
   304       8.941137       8.941137       8.941137    8[6-(6,8)]
   305         5.5141         5.5141         5.5141    8[6-(6,8)]
   306       3.737919       3.737919       3.737919    8[6-(6,8),27-(7,7,8)]
   307        3.80331        3.80331        3.80331    8[6-(6,8),27-(7,7,8)]
   308       5.943063       5.943063       5.943063    8[6-(6,8)]
   309         0.5527         0.5527         0.5527    8[6-(6,8)]
   310       8.699319       8.699319       8.699319    8[6-(6,8),27-(7,7,8)]
   311        8.76471        8.76471        8.76471    8[6-(6,8),27-(7,7,8)]
   312       0.981663       0.981663       0.981663    8[6-(6,8)]
