# Supplementary material for: A collection of forcefield precursors for metal–organic frameworks
Source: RSC Adv. 2019 Nov 13;9(63):36492–507. doi: 10.1039/c9ra07327b (PMC9075174; doi:10.1039/c9ra07327b)
Supplement: RA-009-C9RA07327B-s2986 [file RA-009-C9RA07327B-s2986.txt]

YICREI_clean

6.799200    0.000000    0.000000
0.000000    11.553000    0.000000
0.000000    -0.741085    17.041894

     1       1.908535       1.908535       1.908535    1[6-(6,6)]
     2       4.987213       4.987213       4.987213    1[6-(6,6)]
     3        2.37904        2.37904        2.37904    1[6-(6,6)]
     4       5.673932       5.673932       5.673932    1[6-(6,6)]
     5       5.308135       5.308135       5.308135    1[6-(6,6)]
     6       1.587613       1.587613       1.587613    1[6-(6,6)]
     7        5.77864        5.77864        5.77864    1[6-(6,6)]
     8       2.274332       2.274332       2.274332    1[6-(6,6)]
     9       4.890665       4.890665       4.890665    1[6-(6,6)]
    10       1.811987       1.811987       1.811987    1[6-(6,6)]
    11        4.42016        4.42016        4.42016    1[6-(6,6)]
    12       1.125268       1.125268       1.125268    1[6-(6,6)]
    13       1.491065       1.491065       1.491065    1[6-(6,6)]
    14       5.211587       5.211587       5.211587    1[6-(6,6)]
    15        1.02056        1.02056        1.02056    1[6-(6,6)]
    16       4.524868       4.524868       4.524868    1[6-(6,6)]
    17       6.455296       6.455296       6.455296    82[8-(6),8-(6),8-(6),8-(6)]
    18       3.055696       3.055696       3.055696    82[8-(6),8-(6),8-(6),8-(6)]
    19       0.343904       0.343904       0.343904    82[8-(6),8-(6),8-(6),8-(6)]
    20       3.743504       3.743504       3.743504    82[8-(6),8-(6),8-(6),8-(6)]
    21       0.131904       0.131904       0.131904    6[6-(6,6),8-(82),8-(82)]
    22       0.072072       0.072072       0.072072    6[6-(1,6),6-(1,6),6-(8,8)]
    23       1.139546       1.139546       1.139546    6[1-(0),6-(1,6),6-(6,6)]
    24       5.718807       5.718807       5.718807    6[1-(0),6-(1,6),6-(6,6)]
    25       4.989253       4.989253       4.989253    6[6-(6,6),8-(82),8-(82)]
    26       4.153631       4.153631       4.153631    6[6-(1,6),6-(1,6),6-(8,8)]
    27       2.787672       2.787672       2.787672    6[1-(0),6-(1,6),6-(6,6)]
    28         4.7608         4.7608         4.7608    6[1-(0),6-(1,6),6-(6,6)]
    29       3.531504       3.531504       3.531504    6[6-(6,6),8-(82),8-(82)]
    30       3.471672       3.471672       3.471672    6[6-(1,6),6-(1,6),6-(8,8)]
    31       4.539146       4.539146       4.539146    6[1-(0),6-(1,6),6-(6,6)]
    32       2.319207       2.319207       2.319207    6[1-(0),6-(1,6),6-(6,6)]
    33       1.589653       1.589653       1.589653    6[6-(6,6),8-(82),8-(82)]
    34       0.754031       0.754031       0.754031    6[6-(1,6),6-(1,6),6-(8,8)]
    35       6.187272       6.187272       6.187272    6[1-(0),6-(1,6),6-(6,6)]
    36         1.3612         1.3612         1.3612    6[1-(0),6-(1,6),6-(6,6)]
    37       6.667296       6.667296       6.667296    6[6-(6,6),8-(82),8-(82)]
    38       6.727128       6.727128       6.727128    6[6-(1,6),6-(1,6),6-(8,8)]
    39       5.659654       5.659654       5.659654    6[1-(0),6-(1,6),6-(6,6)]
    40       1.080393       1.080393       1.080393    6[1-(0),6-(1,6),6-(6,6)]
    41       1.809947       1.809947       1.809947    6[6-(6,6),8-(82),8-(82)]
    42       2.645569       2.645569       2.645569    6[6-(1,6),6-(1,6),6-(8,8)]
    43       4.011528       4.011528       4.011528    6[1-(0),6-(1,6),6-(6,6)]
    44         2.0384         2.0384         2.0384    6[1-(0),6-(1,6),6-(6,6)]
    45       3.267696       3.267696       3.267696    6[6-(6,6),8-(82),8-(82)]
    46       3.327528       3.327528       3.327528    6[6-(1,6),6-(1,6),6-(8,8)]
    47       2.260054       2.260054       2.260054    6[1-(0),6-(1,6),6-(6,6)]
    48       4.479993       4.479993       4.479993    6[1-(0),6-(1,6),6-(6,6)]
    49       5.209547       5.209547       5.209547    6[6-(6,6),8-(82),8-(82)]
    50       6.045169       6.045169       6.045169    6[6-(1,6),6-(1,6),6-(8,8)]
    51       0.611928       0.611928       0.611928    6[1-(0),6-(1,6),6-(6,6)]
    52          5.438          5.438          5.438    6[1-(0),6-(1,6),6-(6,6)]
    53       5.914624       5.914624       5.914624    8[6-(6,8),82-(8,8,8)]
    54       1.209578       1.209578       1.209578    8[6-(6,8),82-(8,8,8)]
    55       4.391603       4.391603       4.391603    8[6-(6,8),82-(8,8,8)]
    56       6.226027       6.226027       6.226027    8[6-(6,8),82-(8,8,8)]
    57       2.515024       2.515024       2.515024    8[6-(6,8),82-(8,8,8)]
    58       4.609178       4.609178       4.609178    8[6-(6,8),82-(8,8,8)]
    59       0.992003       0.992003       0.992003    8[6-(6,8),82-(8,8,8)]
    60       2.826427       2.826427       2.826427    8[6-(6,8),82-(8,8,8)]
    61       0.884576       0.884576       0.884576    8[6-(6,8),82-(8,8,8)]
    62       5.589622       5.589622       5.589622    8[6-(6,8),82-(8,8,8)]
    63       2.407597       2.407597       2.407597    8[6-(6,8),82-(8,8,8)]
    64       0.573173       0.573173       0.573173    8[6-(6,8),82-(8,8,8)]
    65       4.284176       4.284176       4.284176    8[6-(6,8),82-(8,8,8)]
    66       2.190022       2.190022       2.190022    8[6-(6,8),82-(8,8,8)]
    67       5.807197       5.807197       5.807197    8[6-(6,8),82-(8,8,8)]
    68       3.972773       3.972773       3.972773    8[6-(6,8),82-(8,8,8)]
