# Supplementary material for: A collection of forcefield precursors for metal–organic frameworks
Source: RSC Adv. 2019 Nov 13;9(63):36492–507. doi: 10.1039/c9ra07327b (PMC9075174; doi:10.1039/c9ra07327b)
Supplement: RA-009-C9RA07327B-s2987 [file RA-009-C9RA07327B-s2987.txt]

YILJAG_clean

11.558500    0.000000    0.000000
0.000000    11.558500    0.000000
0.000000    0.000000    25.819000

     1      10.416751      10.416751      10.416751    30[7-(6,7),7-(6,7),8-(30,30,30),8-(6)]
     2       1.141749       1.141749       1.141749    30[7-(6,7),7-(6,7),8-(30,30,30),8-(6)]
     3      10.416751      10.416751      10.416751    30[7-(6,7),7-(6,7),8-(30,30,30),8-(6)]
     4       1.141749       1.141749       1.141749    30[7-(6,7),7-(6,7),8-(30,30,30),8-(6)]
     5       1.141749       1.141749       1.141749    30[7-(6,7),7-(6,7),8-(30,30,30),8-(6)]
     6      10.416751      10.416751      10.416751    30[7-(6,7),7-(6,7),8-(30,30,30),8-(6)]
     7       1.141749       1.141749       1.141749    30[7-(6,7),7-(6,7),8-(30,30,30),8-(6)]
     8      10.416751      10.416751      10.416751    30[7-(6,7),7-(6,7),8-(30,30,30),8-(6)]
     9       7.851689       7.851689       7.851689    1[6-(1,1,6)]
    10       6.495877       6.495877       6.495877    1[6-(1,1,6)]
    11        6.50628        6.50628        6.50628    1[6-(1,1,6)]
    12       3.706811       3.706811       3.706811    1[6-(1,1,6)]
    13       5.062623       5.062623       5.062623    1[6-(1,1,6)]
    14        5.05222        5.05222        5.05222    1[6-(1,1,6)]
    15       9.523048       9.523048       9.523048    1[6-(1,1,6)]
    16       9.134683       9.134683       9.134683    1[6-(1,1,6)]
    17      10.339078      10.339078      10.339078    1[6-(1,1,6)]
    18       2.035452       2.035452       2.035452    1[6-(1,1,6)]
    19       2.423817       2.423817       2.423817    1[6-(1,1,6)]
    20       1.219422       1.219422       1.219422    1[6-(1,1,6)]
    21       3.706811       3.706811       3.706811    1[6-(1,1,6)]
    22       5.062623       5.062623       5.062623    1[6-(1,1,6)]
    23        5.05222        5.05222        5.05222    1[6-(1,1,6)]
    24       7.851689       7.851689       7.851689    1[6-(1,1,6)]
    25       6.495877       6.495877       6.495877    1[6-(1,1,6)]
    26        6.50628        6.50628        6.50628    1[6-(1,1,6)]
    27       2.035452       2.035452       2.035452    1[6-(1,1,6)]
    28       2.423817       2.423817       2.423817    1[6-(1,1,6)]
    29       1.219422       1.219422       1.219422    1[6-(1,1,6)]
    30       9.523048       9.523048       9.523048    1[6-(1,1,6)]
    31       9.134683       9.134683       9.134683    1[6-(1,1,6)]
    32      10.339078      10.339078      10.339078    1[6-(1,1,6)]
    33       3.706811       3.706811       3.706811    1[6-(1,1,6)]
    34       5.062623       5.062623       5.062623    1[6-(1,1,6)]
    35        5.05222        5.05222        5.05222    1[6-(1,1,6)]
    36       7.851689       7.851689       7.851689    1[6-(1,1,6)]
    37       6.495877       6.495877       6.495877    1[6-(1,1,6)]
    38        6.50628        6.50628        6.50628    1[6-(1,1,6)]
    39       2.035452       2.035452       2.035452    1[6-(1,1,6)]
    40       2.423817       2.423817       2.423817    1[6-(1,1,6)]
    41       1.219422       1.219422       1.219422    1[6-(1,1,6)]
    42       9.523048       9.523048       9.523048    1[6-(1,1,6)]
    43       9.134683       9.134683       9.134683    1[6-(1,1,6)]
    44      10.339078      10.339078      10.339078    1[6-(1,1,6)]
    45       7.851689       7.851689       7.851689    1[6-(1,1,6)]
    46       6.495877       6.495877       6.495877    1[6-(1,1,6)]
    47        6.50628        6.50628        6.50628    1[6-(1,1,6)]
    48       3.706811       3.706811       3.706811    1[6-(1,1,6)]
    49       5.062623       5.062623       5.062623    1[6-(1,1,6)]
    50        5.05222        5.05222        5.05222    1[6-(1,1,6)]
    51       9.523048       9.523048       9.523048    1[6-(1,1,6)]
    52       9.134683       9.134683       9.134683    1[6-(1,1,6)]
    53      10.339078      10.339078      10.339078    1[6-(1,1,6)]
    54       2.035452       2.035452       2.035452    1[6-(1,1,6)]
    55       2.423817       2.423817       2.423817    1[6-(1,1,6)]
    56       1.219422       1.219422       1.219422    1[6-(1,1,6)]
    57      10.128714      10.128714      10.128714    1[6-(6,6)]
    58       1.429786       1.429786       1.429786    1[6-(6,6)]
    59      10.128714      10.128714      10.128714    1[6-(6,6)]
    60       1.429786       1.429786       1.429786    1[6-(6,6)]
    61       1.429786       1.429786       1.429786    1[6-(6,6)]
    62      10.128714      10.128714      10.128714    1[6-(6,6)]
    63       1.429786       1.429786       1.429786    1[6-(6,6)]
    64      10.128714      10.128714      10.128714    1[6-(6,6)]
    65       7.360453       7.360453       7.360453    6[6-(1,1,1),6-(6,6),7-(7,30)]
    66       7.025256       7.025256       7.025256    6[1-(0),1-(0),1-(0),6-(6,7)]
    67       4.198047       4.198047       4.198047    6[6-(1,1,1),6-(6,6),7-(7,30)]
    68       4.533244       4.533244       4.533244    6[1-(0),1-(0),1-(0),6-(6,7)]
    69      10.826847      10.826847      10.826847    6[6-(1,1,1),6-(6,6),7-(7,30)]
    70       9.874427       9.874427       9.874427    6[1-(0),1-(0),1-(0),6-(6,7)]
    71       0.731653       0.731653       0.731653    6[6-(1,1,1),6-(6,6),7-(7,30)]
    72       1.684073       1.684073       1.684073    6[1-(0),1-(0),1-(0),6-(6,7)]
    73       4.198047       4.198047       4.198047    6[6-(1,1,1),6-(6,6),7-(7,30)]
    74       4.533244       4.533244       4.533244    6[1-(0),1-(0),1-(0),6-(6,7)]
    75       7.360453       7.360453       7.360453    6[6-(1,1,1),6-(6,6),7-(7,30)]
    76       7.025256       7.025256       7.025256    6[1-(0),1-(0),1-(0),6-(6,7)]
    77       0.731653       0.731653       0.731653    6[6-(1,1,1),6-(6,6),7-(7,30)]
    78       1.684073       1.684073       1.684073    6[1-(0),1-(0),1-(0),6-(6,7)]
    79      10.826847      10.826847      10.826847    6[6-(1,1,1),6-(6,6),7-(7,30)]
    80       9.874427       9.874427       9.874427    6[1-(0),1-(0),1-(0),6-(6,7)]
    81       4.198047       4.198047       4.198047    6[6-(1,1,1),6-(6,6),7-(7,30)]
    82       4.533244       4.533244       4.533244    6[1-(0),1-(0),1-(0),6-(6,7)]
    83       7.360453       7.360453       7.360453    6[6-(1,1,1),6-(6,6),7-(7,30)]
    84       7.025256       7.025256       7.025256    6[1-(0),1-(0),1-(0),6-(6,7)]
    85       0.731653       0.731653       0.731653    6[6-(1,1,1),6-(6,6),7-(7,30)]
    86       1.684073       1.684073       1.684073    6[1-(0),1-(0),1-(0),6-(6,7)]
    87      10.826847      10.826847      10.826847    6[6-(1,1,1),6-(6,6),7-(7,30)]
    88       9.874427       9.874427       9.874427    6[1-(0),1-(0),1-(0),6-(6,7)]
    89       7.360453       7.360453       7.360453    6[6-(1,1,1),6-(6,6),7-(7,30)]
    90       7.025256       7.025256       7.025256    6[1-(0),1-(0),1-(0),6-(6,7)]
    91       4.198047       4.198047       4.198047    6[6-(1,1,1),6-(6,6),7-(7,30)]
    92       4.533244       4.533244       4.533244    6[1-(0),1-(0),1-(0),6-(6,7)]
    93      10.826847      10.826847      10.826847    6[6-(1,1,1),6-(6,6),7-(7,30)]
    94       9.874427       9.874427       9.874427    6[1-(0),1-(0),1-(0),6-(6,7)]
    95       0.731653       0.731653       0.731653    6[6-(1,1,1),6-(6,6),7-(7,30)]
    96       1.684073       1.684073       1.684073    6[1-(0),1-(0),1-(0),6-(6,7)]
    97        10.7286        10.7286        10.7286    6[1-(0),6-(1,6),6-(6,6)]
    98         0.8299         0.8299         0.8299    6[1-(0),6-(1,6),6-(6,6)]
    99        10.7286        10.7286        10.7286    6[1-(0),6-(1,6),6-(6,6)]
   100         0.8299         0.8299         0.8299    6[1-(0),6-(1,6),6-(6,6)]
   101         0.8299         0.8299         0.8299    6[1-(0),6-(1,6),6-(6,6)]
   102        10.7286        10.7286        10.7286    6[1-(0),6-(1,6),6-(6,6)]
   103         0.8299         0.8299         0.8299    6[1-(0),6-(1,6),6-(6,6)]
   104        10.7286        10.7286        10.7286    6[1-(0),6-(1,6),6-(6,6)]
   105            0.0            0.0            0.0    6[6-(6,6),8-(30),8-(30)]
   106            0.0            0.0            0.0    6[6-(1,6),6-(1,6),6-(8,8)]
   107            0.0            0.0            0.0    6[6-(6,6),8-(30),8-(30)]
   108            0.0            0.0            0.0    6[6-(1,6),6-(1,6),6-(8,8)]
   109            0.0            0.0            0.0    6[6-(6,6),8-(30),8-(30)]
   110            0.0            0.0            0.0    6[6-(1,6),6-(1,6),6-(8,8)]
   111            0.0            0.0            0.0    6[6-(6,6),8-(30),8-(30)]
   112            0.0            0.0            0.0    6[6-(1,6),6-(1,6),6-(8,8)]
   113       6.516682       6.516682       6.516682    6[6-(6,6),6-(6,7),6-(6,7)]
   114       5.041818       5.041818       5.041818    6[6-(6,6),6-(6,7),6-(6,7)]
   115            0.0            0.0            0.0    6[6-(6,6),6-(6,7),6-(6,7)]
   116            0.0            0.0            0.0    6[6-(6,6),6-(6,7),6-(6,7)]
   117       5.041818       5.041818       5.041818    6[6-(6,6),6-(6,7),6-(6,7)]
   118       6.516682       6.516682       6.516682    6[6-(6,6),6-(6,7),6-(6,7)]
   119            0.0            0.0            0.0    6[6-(6,6),6-(6,7),6-(6,7)]
   120            0.0            0.0            0.0    6[6-(6,6),6-(6,7),6-(6,7)]
   121       8.641135       8.641135       8.641135    7[6-(6,6),7-(6,30),30-(7,8,8)]
   122       2.917365       2.917365       2.917365    7[6-(6,6),7-(6,30),30-(7,8,8)]
   123      11.101939      11.101939      11.101939    7[6-(6,6),7-(6,30),30-(7,8,8)]
   124       0.456561       0.456561       0.456561    7[6-(6,6),7-(6,30),30-(7,8,8)]
   125       2.917365       2.917365       2.917365    7[6-(6,6),7-(6,30),30-(7,8,8)]
   126       8.641135       8.641135       8.641135    7[6-(6,6),7-(6,30),30-(7,8,8)]
   127       0.456561       0.456561       0.456561    7[6-(6,6),7-(6,30),30-(7,8,8)]
   128      11.101939      11.101939      11.101939    7[6-(6,6),7-(6,30),30-(7,8,8)]
   129       2.917365       2.917365       2.917365    7[6-(6,6),7-(6,30),30-(7,8,8)]
   130       8.641135       8.641135       8.641135    7[6-(6,6),7-(6,30),30-(7,8,8)]
   131       0.456561       0.456561       0.456561    7[6-(6,6),7-(6,30),30-(7,8,8)]
   132      11.101939      11.101939      11.101939    7[6-(6,6),7-(6,30),30-(7,8,8)]
   133       8.641135       8.641135       8.641135    7[6-(6,6),7-(6,30),30-(7,8,8)]
   134       2.917365       2.917365       2.917365    7[6-(6,6),7-(6,30),30-(7,8,8)]
   135      11.101939      11.101939      11.101939    7[6-(6,6),7-(6,30),30-(7,8,8)]
   136       0.456561       0.456561       0.456561    7[6-(6,6),7-(6,30),30-(7,8,8)]
   137      10.758652      10.758652      10.758652    8[6-(6,8),30-(7,7,8)]
   138       0.799848       0.799848       0.799848    8[6-(6,8),30-(7,7,8)]
   139      10.758652      10.758652      10.758652    8[6-(6,8),30-(7,7,8)]
   140       0.799848       0.799848       0.799848    8[6-(6,8),30-(7,7,8)]
   141       0.799848       0.799848       0.799848    8[6-(6,8),30-(7,7,8)]
   142      10.758652      10.758652      10.758652    8[6-(6,8),30-(7,7,8)]
   143       0.799848       0.799848       0.799848    8[6-(6,8),30-(7,7,8)]
   144      10.758652      10.758652      10.758652    8[6-(6,8),30-(7,7,8)]
   145            0.0            0.0            0.0    8[30-(7,7,8),30-(7,7,8),30-(7,7,8),30-(7,7,8)]
   146            0.0            0.0            0.0    8[30-(7,7,8),30-(7,7,8),30-(7,7,8),30-(7,7,8)]
