# Supplementary material for: A collection of forcefield precursors for metal–organic frameworks
Source: RSC Adv. 2019 Nov 13;9(63):36492–507. doi: 10.1039/c9ra07327b (PMC9075174; doi:10.1039/c9ra07327b)
Supplement: RA-009-C9RA07327B-s2988 [file RA-009-C9RA07327B-s2988.txt]

YIWMEW_clean

8.694000    0.000000    0.000000
0.000000    11.212000    0.000000
0.000000    0.000000    13.483000

     1            0.0            0.0            0.0    48[7-(6),7-(6),7-(6),7-(6),7-(6),7-(6)]
     2          4.347          4.347          4.347    48[7-(6),7-(6),7-(6),7-(6),7-(6),7-(6)]
     3          4.347          4.347          4.347    48[6-(6),6-(7),6-(7),6-(7)]
     4          4.347          4.347          4.347    48[6-(6),6-(7),6-(7),6-(7)]
     5            0.0            0.0            0.0    48[6-(6),6-(7),6-(7),6-(7)]
     6            0.0            0.0            0.0    48[6-(6),6-(7),6-(7),6-(7)]
     7       6.149266       6.149266       6.149266    6[7-(48),48-(6,6,6)]
     8        6.14405        6.14405        6.14405    6[7-(48),48-(6,6,6)]
     9       6.891734       6.891734       6.891734    6[7-(48),48-(6,6,6)]
    10        6.89695        6.89695        6.89695    6[7-(48),48-(6,6,6)]
    11       1.802266       1.802266       1.802266    6[7-(48),48-(6,6,6)]
    12        1.79705        1.79705        1.79705    6[7-(48),48-(6,6,6)]
    13       2.544734       2.544734       2.544734    6[7-(48),48-(6,6,6)]
    14        2.54995        2.54995        2.54995    6[7-(48),48-(6,6,6)]
    15            0.0            0.0            0.0    6[7-(48),48-(6,6,6)]
    16            0.0            0.0            0.0    6[7-(48),48-(6,6,6)]
    17          4.347          4.347          4.347    6[7-(48),48-(6,6,6)]
    18          4.347          4.347          4.347    6[7-(48),48-(6,6,6)]
    19          4.347          4.347          4.347    6[6-(48),48-(6,6,6)]
    20          4.347          4.347          4.347    6[6-(48),48-(6,6,6)]
    21            0.0            0.0            0.0    6[6-(48),48-(6,6,6)]
    22            0.0            0.0            0.0    6[6-(48),48-(6,6,6)]
    23       7.022144       7.022144       7.022144    7[6-(48),48-(7,7,7,7,7)]
    24       7.020405       7.020405       7.020405    7[6-(48),48-(7,7,7,7,7)]
    25       6.018856       6.018856       6.018856    7[6-(48),48-(7,7,7,7,7)]
    26       6.020595       6.020595       6.020595    7[6-(48),48-(7,7,7,7,7)]
    27       2.675144       2.675144       2.675144    7[6-(48),48-(7,7,7,7,7)]
    28       2.673405       2.673405       2.673405    7[6-(48),48-(7,7,7,7,7)]
    29       1.671856       1.671856       1.671856    7[6-(48),48-(7,7,7,7,7)]
    30       1.673595       1.673595       1.673595    7[6-(48),48-(7,7,7,7,7)]
    31            0.0            0.0            0.0    7[6-(48),48-(7,7,7,7,7)]
    32            0.0            0.0            0.0    7[6-(48),48-(7,7,7,7,7)]
    33          4.347          4.347          4.347    7[6-(48),48-(7,7,7,7,7)]
    34          4.347          4.347          4.347    7[6-(48),48-(7,7,7,7,7)]
