# Supplementary material for: A collection of forcefield precursors for metal–organic frameworks
Source: RSC Adv. 2019 Nov 13;9(63):36492–507. doi: 10.1039/c9ra07327b (PMC9075174; doi:10.1039/c9ra07327b)
Supplement: RA-009-C9RA07327B-s2989 [file RA-009-C9RA07327B-s2989.txt]

YIWMIA_clean

8.875000    0.000000    0.000000
0.000000    13.843000    0.000000
0.000000    0.000000    21.934000

     1        6.65625        6.65625        6.65625    48[7-(6),7-(6),7-(6),7-(6),7-(6),7-(6)]
     2        2.21875        2.21875        2.21875    48[7-(6),7-(6),7-(6),7-(6),7-(6),7-(6)]
     3        2.21875        2.21875        2.21875    48[7-(6),7-(6),7-(6),7-(6),7-(6),7-(6)]
     4        6.65625        6.65625        6.65625    48[7-(6),7-(6),7-(6),7-(6),7-(6),7-(6)]
     5        2.21875        2.21875        2.21875    48[6-(6),6-(7),6-(7),6-(7)]
     6        2.21875        2.21875        2.21875    48[6-(6),6-(7),6-(7),6-(7)]
     7        6.65625        6.65625        6.65625    48[6-(6),6-(7),6-(7),6-(7)]
     8        6.65625        6.65625        6.65625    48[6-(6),6-(7),6-(7),6-(7)]
     9        6.65625        6.65625        6.65625    48[6-(6),6-(7),6-(7),6-(7)]
    10        6.65625        6.65625        6.65625    48[6-(6),6-(7),6-(7),6-(7)]
    11        2.21875        2.21875        2.21875    48[6-(6),6-(7),6-(7),6-(7)]
    12        2.21875        2.21875        2.21875    48[6-(6),6-(7),6-(7),6-(7)]
    13        0.44375        0.44375        0.44375    6[7-(48),48-(6,6,6)]
    14       0.417125       0.417125       0.417125    6[7-(48),48-(6,6,6)]
    15        8.43125        8.43125        8.43125    6[7-(48),48-(6,6,6)]
    16       8.457875       8.457875       8.457875    6[7-(48),48-(6,6,6)]
    17        4.88125        4.88125        4.88125    6[7-(48),48-(6,6,6)]
    18       4.854625       4.854625       4.854625    6[7-(48),48-(6,6,6)]
    19        3.99375        3.99375        3.99375    6[7-(48),48-(6,6,6)]
    20       4.020375       4.020375       4.020375    6[7-(48),48-(6,6,6)]
    21        8.43125        8.43125        8.43125    6[7-(48),48-(6,6,6)]
    22       8.457875       8.457875       8.457875    6[7-(48),48-(6,6,6)]
    23        0.44375        0.44375        0.44375    6[7-(48),48-(6,6,6)]
    24       0.417125       0.417125       0.417125    6[7-(48),48-(6,6,6)]
    25        3.99375        3.99375        3.99375    6[7-(48),48-(6,6,6)]
    26       4.020375       4.020375       4.020375    6[7-(48),48-(6,6,6)]
    27        4.88125        4.88125        4.88125    6[7-(48),48-(6,6,6)]
    28       4.854625       4.854625       4.854625    6[7-(48),48-(6,6,6)]
    29        6.65625        6.65625        6.65625    6[7-(48),48-(6,6,6)]
    30        6.65625        6.65625        6.65625    6[7-(48),48-(6,6,6)]
    31        2.21875        2.21875        2.21875    6[7-(48),48-(6,6,6)]
    32        2.21875        2.21875        2.21875    6[7-(48),48-(6,6,6)]
    33        2.21875        2.21875        2.21875    6[7-(48),48-(6,6,6)]
    34        2.21875        2.21875        2.21875    6[7-(48),48-(6,6,6)]
    35        6.65625        6.65625        6.65625    6[7-(48),48-(6,6,6)]
    36        6.65625        6.65625        6.65625    6[7-(48),48-(6,6,6)]
    37        2.21875        2.21875        2.21875    6[6-(48),48-(6,6,6)]
    38        2.21875        2.21875        2.21875    6[6-(48),48-(6,6,6)]
    39        6.65625        6.65625        6.65625    6[6-(48),48-(6,6,6)]
    40        6.65625        6.65625        6.65625    6[6-(48),48-(6,6,6)]
    41        6.65625        6.65625        6.65625    6[6-(48),48-(6,6,6)]
    42        6.65625        6.65625        6.65625    6[6-(48),48-(6,6,6)]
    43        2.21875        2.21875        2.21875    6[6-(48),48-(6,6,6)]
    44        2.21875        2.21875        2.21875    6[6-(48),48-(6,6,6)]
    45        8.46675        8.46675        8.46675    7[6-(48),48-(7,7,7,7,7)]
    46          8.378          8.378          8.378    7[6-(48),48-(7,7,7,7,7)]
    47        0.40825        0.40825        0.40825    7[6-(48),48-(7,7,7,7,7)]
    48          0.497          0.497          0.497    7[6-(48),48-(7,7,7,7,7)]
    49        4.02925        4.02925        4.02925    7[6-(48),48-(7,7,7,7,7)]
    50         3.9405         3.9405         3.9405    7[6-(48),48-(7,7,7,7,7)]
    51        4.84575        4.84575        4.84575    7[6-(48),48-(7,7,7,7,7)]
    52         4.9345         4.9345         4.9345    7[6-(48),48-(7,7,7,7,7)]
    53        0.40825        0.40825        0.40825    7[6-(48),48-(7,7,7,7,7)]
    54          0.497          0.497          0.497    7[6-(48),48-(7,7,7,7,7)]
    55        8.46675        8.46675        8.46675    7[6-(48),48-(7,7,7,7,7)]
    56          8.378          8.378          8.378    7[6-(48),48-(7,7,7,7,7)]
    57        4.84575        4.84575        4.84575    7[6-(48),48-(7,7,7,7,7)]
    58         4.9345         4.9345         4.9345    7[6-(48),48-(7,7,7,7,7)]
    59        4.02925        4.02925        4.02925    7[6-(48),48-(7,7,7,7,7)]
    60         3.9405         3.9405         3.9405    7[6-(48),48-(7,7,7,7,7)]
    61        6.65625        6.65625        6.65625    7[6-(48),48-(7,7,7,7,7)]
    62        6.65625        6.65625        6.65625    7[6-(48),48-(7,7,7,7,7)]
    63        2.21875        2.21875        2.21875    7[6-(48),48-(7,7,7,7,7)]
    64        2.21875        2.21875        2.21875    7[6-(48),48-(7,7,7,7,7)]
    65        2.21875        2.21875        2.21875    7[6-(48),48-(7,7,7,7,7)]
    66        2.21875        2.21875        2.21875    7[6-(48),48-(7,7,7,7,7)]
    67        6.65625        6.65625        6.65625    7[6-(48),48-(7,7,7,7,7)]
    68        6.65625        6.65625        6.65625    7[6-(48),48-(7,7,7,7,7)]
