# Supplementary material for: A collection of forcefield precursors for metal–organic frameworks
Source: RSC Adv. 2019 Nov 13;9(63):36492–507. doi: 10.1039/c9ra07327b (PMC9075174; doi:10.1039/c9ra07327b)
Supplement: RA-009-C9RA07327B-s2990 [file RA-009-C9RA07327B-s2990.txt]

YIWPEZ_clean

8.775000    0.000000    0.000000
-4.387500    7.599373    0.000000
0.000000    0.000000    20.546000

     1            0.0            0.0            0.0    48[7-(6),7-(6),7-(6),7-(6),7-(6),7-(6)]
     2            0.0            0.0            0.0    48[7-(6),7-(6),7-(6),7-(6),7-(6),7-(6)]
     3         4.3875         4.3875         4.3875    48[6-(6),6-(7),6-(7),6-(7)]
     4            0.0            0.0            0.0    48[6-(6),6-(7),6-(7),6-(7)]
     5            0.0            0.0            0.0    48[6-(6),6-(7),6-(7),6-(7)]
     6         4.3875         4.3875         4.3875    48[6-(6),6-(7),6-(7),6-(7)]
     7         4.3875         4.3875         4.3875    6[6-(48),48-(6,6,6)]
     8            0.0            0.0            0.0    6[6-(48),48-(6,6,6)]
     9            0.0            0.0            0.0    6[6-(48),48-(6,6,6)]
    10         4.3875         4.3875         4.3875    6[6-(48),48-(6,6,6)]
    11       6.208312       6.208312       6.208312    6[7-(48),48-(6,6,6)]
    12       2.566688       2.566688       2.566688    6[7-(48),48-(6,6,6)]
    13         4.3875         4.3875         4.3875    6[7-(48),48-(6,6,6)]
    14      -1.820812      -1.820812      -1.820812    6[7-(48),48-(6,6,6)]
    15       1.820813       1.820813       1.820813    6[7-(48),48-(6,6,6)]
    16            0.0            0.0            0.0    6[7-(48),48-(6,6,6)]
    17       1.820813       1.820813       1.820813    6[7-(48),48-(6,6,6)]
    18      -1.820812      -1.820812      -1.820812    6[7-(48),48-(6,6,6)]
    19            0.0            0.0            0.0    6[7-(48),48-(6,6,6)]
    20       2.566688       2.566688       2.566688    6[7-(48),48-(6,6,6)]
    21       6.208312       6.208312       6.208312    6[7-(48),48-(6,6,6)]
    22         4.3875         4.3875         4.3875    6[7-(48),48-(6,6,6)]
    23       7.161277       7.161277       7.161277    7[6-(48),48-(7,7,7,7,7)]
    24       1.613722       1.613722       1.613722    7[6-(48),48-(7,7,7,7,7)]
    25         4.3875         4.3875         4.3875    7[6-(48),48-(7,7,7,7,7)]
    26      -2.773778      -2.773778      -2.773778    7[6-(48),48-(7,7,7,7,7)]
    27       2.773778       2.773778       2.773778    7[6-(48),48-(7,7,7,7,7)]
    28            0.0            0.0            0.0    7[6-(48),48-(7,7,7,7,7)]
    29       2.773778       2.773778       2.773778    7[6-(48),48-(7,7,7,7,7)]
    30      -2.773778      -2.773778      -2.773778    7[6-(48),48-(7,7,7,7,7)]
    31            0.0            0.0            0.0    7[6-(48),48-(7,7,7,7,7)]
    32       1.613722       1.613722       1.613722    7[6-(48),48-(7,7,7,7,7)]
    33       7.161277       7.161277       7.161277    7[6-(48),48-(7,7,7,7,7)]
    34         4.3875         4.3875         4.3875    7[6-(48),48-(7,7,7,7,7)]
