# Supplementary material for: A collection of forcefield precursors for metal–organic frameworks
Source: RSC Adv. 2019 Nov 13;9(63):36492–507. doi: 10.1039/c9ra07327b (PMC9075174; doi:10.1039/c9ra07327b)
Supplement: RA-009-C9RA07327B-s2991 [file RA-009-C9RA07327B-s2991.txt]

YOCMAF_clean

10.568400    0.000000    0.000000
-3.396228    10.007833    0.000000
5.046657    3.957077    8.846783

     1       4.250949       4.250949       4.250949    66[8-(6),8-(6),8-(6),8-(6),8-(6,66),8-(6,66)]
     2       7.331047       7.331047       7.331047    66[8-(6),8-(6),8-(6),8-(6),8-(6,66),8-(6,66)]
     3        7.96788        7.96788        7.96788    66[8-(6),8-(6),8-(6),8-(6),8-(6,66),8-(6,66)]
     4       4.887782       4.887782       4.887782    66[8-(6),8-(6),8-(6),8-(6),8-(6,66),8-(6,66)]
     5       11.28882       11.28882       11.28882    1[6-(1,6,6)]
     6        1.00882        1.00882        1.00882    1[6-(1,6,6)]
     7       5.817963       5.817963       5.817963    1[6-(1,6,6)]
     8       2.938632       2.938632       2.938632    1[6-(1,6,6)]
     9       3.193882       3.193882       3.193882    1[6-(1,6,6)]
    10       4.625134       4.625134       4.625134    1[6-(1,6,6)]
    11       0.930009       0.930009       0.930009    1[6-(1,6,6)]
    12      11.210009      11.210009      11.210009    1[6-(1,6,6)]
    13       6.400866       6.400866       6.400866    1[6-(1,6,6)]
    14       9.280197       9.280197       9.280197    1[6-(1,6,6)]
    15       9.024947       9.024947       9.024947    1[6-(1,6,6)]
    16       7.593695       7.593695       7.593695    1[6-(1,6,6)]
    17      13.576594      13.576594      13.576594    6[6-(1,1,6),8-(66),8-(66)]
    18      10.867221      10.867221      10.867221    6[1-(0),1-(0),6-(8,8),6-(8,8)]
    19      10.030704      10.030704      10.030704    6[6-(1,1,6),8-(0),8-(66)]
    20       4.711131       4.711131       4.711131    6[6-(1,1,6),8-(66),8-(66,66)]
    21       4.784385       4.784385       4.784385    6[6-(1,1,6),8-(66),8-(66)]
    22       3.302854       3.302854       3.302854    6[1-(0),1-(0),6-(8,8),6-(8,8)]
    23        2.45391        2.45391        2.45391    6[6-(1,1,6),8-(0),8-(66)]
    24       3.993431       3.993431       3.993431    6[6-(1,1,6),8-(66),8-(66,66)]
    25      -1.357765      -1.357765      -1.357765    6[6-(1,1,6),8-(66),8-(66)]
    26       1.351608       1.351608       1.351608    6[1-(0),1-(0),6-(8,8),6-(8,8)]
    27       2.188125       2.188125       2.188125    6[6-(1,1,6),8-(0),8-(66)]
    28       7.507698       7.507698       7.507698    6[6-(1,1,6),8-(66),8-(66,66)]
    29       7.434444       7.434444       7.434444    6[6-(1,1,6),8-(66),8-(66)]
    30       8.915975       8.915975       8.915975    6[1-(0),1-(0),6-(8,8),6-(8,8)]
    31       9.764919       9.764919       9.764919    6[6-(1,1,6),8-(0),8-(66)]
    32       8.225398       8.225398       8.225398    6[6-(1,1,6),8-(66),8-(66,66)]
    33       4.893063       4.893063       4.893063    6[1-(0),1-(0),6-(8,8),6-(8,8)]
    34       7.325766       7.325766       7.325766    6[1-(0),1-(0),6-(8,8),6-(8,8)]
    35       3.694888       3.694888       3.694888    8[6-(6,8),66-(8,8,8,8,8)]
    36      12.401563      12.401563      12.401563    8[6-(6,8),66-(8,8,8,8,8)]
    37      10.525279      10.525279      10.525279    8[6-(6,8)]
    38       8.884518       8.884518       8.884518    8[6-(6,8),66-(8,8,8,8,8)]
    39       3.599906       3.599906       3.599906    8[6-(6,8),66-(8,8,8,8,8)]
    40       5.644457       5.644457       5.644457    8[6-(6,8),66-(8,8,8,8,8),66-(8,8,8,8,8)]
    41       5.522085       5.522085       5.522085    8[6-(6,8),66-(8,8,8,8,8)]
    42       5.207772       5.207772       5.207772    8[6-(6,8),66-(8,8,8,8,8)]
    43      12.146175      12.146175      12.146175    8[6-(6,8)]
    44       2.644333       2.644333       2.644333    8[6-(6,8),66-(8,8,8,8,8)]
    45       4.288463       4.288463       4.288463    8[6-(6,8),66-(8,8,8,8,8)]
    46       2.939613       2.939613       2.939613    8[6-(6,8),66-(8,8,8,8,8),66-(8,8,8,8,8)]
    47       8.523941       8.523941       8.523941    8[6-(6,8),66-(8,8,8,8,8)]
    48      -0.182734      -0.182734      -0.182734    8[6-(6,8),66-(8,8,8,8,8)]
    49        1.69355        1.69355        1.69355    8[6-(6,8)]
    50       3.334311       3.334311       3.334311    8[6-(6,8),66-(8,8,8,8,8)]
    51       8.618923       8.618923       8.618923    8[6-(6,8),66-(8,8,8,8,8)]
    52       6.574372       6.574372       6.574372    8[6-(6,8),66-(8,8,8,8,8),66-(8,8,8,8,8)]
    53       6.696744       6.696744       6.696744    8[6-(6,8),66-(8,8,8,8,8)]
    54       7.011057       7.011057       7.011057    8[6-(6,8),66-(8,8,8,8,8)]
    55       0.072654       0.072654       0.072654    8[6-(6,8)]
    56       9.574496       9.574496       9.574496    8[6-(6,8),66-(8,8,8,8,8)]
    57       7.930366       7.930366       7.930366    8[6-(6,8),66-(8,8,8,8,8)]
    58       9.279216       9.279216       9.279216    8[6-(6,8),66-(8,8,8,8,8),66-(8,8,8,8,8)]
