# Supplementary material for: A collection of forcefield precursors for metal–organic frameworks
Source: RSC Adv. 2019 Nov 13;9(63):36492–507. doi: 10.1039/c9ra07327b (PMC9075174; doi:10.1039/c9ra07327b)
Supplement: RA-009-C9RA07327B-s2992 [file RA-009-C9RA07327B-s2992.txt]

YONNAR_clean

20.130800    0.000000    0.000000
0.000000    27.409900    0.000000
0.000000    0.000000    45.333800

     1      13.816976      13.816976      13.816976    30[8-(1,30,30),8-(6),8-(6)]
     2      14.674951      14.674951      14.674951    30[8-(1,30,30),8-(6),8-(6),8-(6)]
     3      14.904442      14.904442      14.904442    30[8-(1,30,30),8-(6),8-(6),8-(6)]
     4       0.510517       0.510517       0.510517    30[8-(1,30,30),8-(6),8-(6),8-(6)]
     5       9.243661       9.243661       9.243661    30[8-(1,30,30),8-(6),8-(6),8-(6)]
     6      11.596951      11.596951      11.596951    30[8-(1,30,30),8-(6),8-(6)]
     7       1.827474       1.827474       1.827474    30[8-(1,30,30),8-(6),8-(6)]
     8      11.442749      11.442749      11.442749    30[8-(1,30,30),8-(6),8-(6),8-(6)]
     9      10.950149      10.950149      10.950149    30[8-(1,30,30),8-(6),8-(6),8-(6)]
    10       5.084637       5.084637       5.084637    30[8-(1,30,30),8-(6),8-(6),8-(6)]
    11       6.587804       6.587804       6.587804    30[8-(1,30,30),8-(6),8-(6),8-(6)]
    12      13.499916      13.499916      13.499916    30[8-(1,30,30),8-(6),8-(6)]
    13       3.751576       3.751576       3.751576    30[8-(1,30,30),8-(6),8-(6)]
    14       4.609551       4.609551       4.609551    30[8-(1,30,30),8-(6),8-(6),8-(6)]
    15       4.839042       4.839042       4.839042    30[8-(1,30,30),8-(6),8-(6),8-(6)]
    16      10.575917      10.575917      10.575917    30[8-(1,30,30),8-(6),8-(6),8-(6)]
    17      19.309061      19.309061      19.309061    30[8-(1,30,30),8-(6),8-(6),8-(6)]
    18       1.531551       1.531551       1.531551    30[8-(1,30,30),8-(6),8-(6)]
    19      11.892874      11.892874      11.892874    30[8-(1,30,30),8-(6),8-(6)]
    20       1.377349       1.377349       1.377349    30[8-(1,30,30),8-(6),8-(6),8-(6)]
    21       0.884749       0.884749       0.884749    30[8-(1,30,30),8-(6),8-(6),8-(6)]
    22      15.150037      15.150037      15.150037    30[8-(1,30,30),8-(6),8-(6),8-(6)]
    23      16.653204      16.653204      16.653204    30[8-(1,30,30),8-(6),8-(6),8-(6)]
    24       3.434516       3.434516       3.434516    30[8-(1,30,30),8-(6),8-(6)]
    25      13.816976      13.816976      13.816976    30[8-(1,30,30),8-(6),8-(6)]
    26      14.674951      14.674951      14.674951    30[8-(1,30,30),8-(6),8-(6),8-(6)]
    27      14.904442      14.904442      14.904442    30[8-(1,30,30),8-(6),8-(6),8-(6)]
    28       0.510517       0.510517       0.510517    30[8-(1,30,30),8-(6),8-(6),8-(6)]
    29       9.243661       9.243661       9.243661    30[8-(1,30,30),8-(6),8-(6),8-(6)]
    30      11.596951      11.596951      11.596951    30[8-(1,30,30),8-(6),8-(6)]
    31       1.827474       1.827474       1.827474    30[8-(1,30,30),8-(6),8-(6)]
    32      11.442749      11.442749      11.442749    30[8-(1,30,30),8-(6),8-(6),8-(6)]
    33      10.950149      10.950149      10.950149    30[8-(1,30,30),8-(6),8-(6),8-(6)]
    34       5.084637       5.084637       5.084637    30[8-(1,30,30),8-(6),8-(6),8-(6)]
    35       6.587804       6.587804       6.587804    30[8-(1,30,30),8-(6),8-(6),8-(6)]
    36      13.499916      13.499916      13.499916    30[8-(1,30,30),8-(6),8-(6)]
    37       3.751576       3.751576       3.751576    30[8-(1,30,30),8-(6),8-(6)]
    38       4.609551       4.609551       4.609551    30[8-(1,30,30),8-(6),8-(6),8-(6)]
    39       4.839042       4.839042       4.839042    30[8-(1,30,30),8-(6),8-(6),8-(6)]
    40      10.575917      10.575917      10.575917    30[8-(1,30,30),8-(6),8-(6),8-(6)]
    41      19.309061      19.309061      19.309061    30[8-(1,30,30),8-(6),8-(6),8-(6)]
    42       1.531551       1.531551       1.531551    30[8-(1,30,30),8-(6),8-(6)]
    43      11.892874      11.892874      11.892874    30[8-(1,30,30),8-(6),8-(6)]
    44       1.377349       1.377349       1.377349    30[8-(1,30,30),8-(6),8-(6),8-(6)]
    45       0.884749       0.884749       0.884749    30[8-(1,30,30),8-(6),8-(6),8-(6)]
    46      15.150037      15.150037      15.150037    30[8-(1,30,30),8-(6),8-(6),8-(6)]
    47      16.653204      16.653204      16.653204    30[8-(1,30,30),8-(6),8-(6),8-(6)]
    48       3.434516       3.434516       3.434516    30[8-(1,30,30),8-(6),8-(6)]
    49      15.855018      15.855018      15.855018    1[8-(30,30,30)]
    50       7.702044       7.702044       7.702044    1[6-(6,6)]
    51       5.827867       5.827867       5.827867    1[6-(6,6)]
    52        3.83693        3.83693        3.83693    1[6-(6,6)]
    53         3.6014         3.6014         3.6014    1[6-(6,6)]
    54       5.360832       5.360832       5.360832    1[6-(6,6)]
    55       7.551063       7.551063       7.551063    1[6-(6,6)]
    56      14.037207      14.037207      14.037207    1[6-(6,6)]
    57      13.231975      13.231975      13.231975    1[6-(6,6)]
    58      12.434795      12.434795      12.434795    1[6-(6,6)]
    59      12.148938      12.148938      12.148938    1[6-(6,6)]
    60      13.139373      13.139373      13.139373    1[6-(6,6)]
    61      14.105652      14.105652      14.105652    1[6-(6,6)]
    62      11.857041      11.857041      11.857041    1[6-(6,6)]
    63       9.880197       9.880197       9.880197    1[6-(6,6)]
    64       8.088555       8.088555       8.088555    1[6-(6,6)]
    65       8.336164       8.336164       8.336164    1[6-(6,6)]
    66      10.234499      10.234499      10.234499    1[6-(6,6)]
    67       11.88925       11.88925       11.88925    1[6-(6,6)]
    68       6.268731       6.268731       6.268731    1[6-(6,6)]
    69       3.625557       3.625557       3.625557    1[6-(6,6)]
    70       4.750869       4.750869       4.750869    1[6-(6,6)]
    71       6.266718       6.266718       6.266718    1[6-(6,6)]
    72       8.662283       8.662283       8.662283    1[6-(6,6)]
    73       8.547538       8.547538       8.547538    1[6-(6,6)]
    74      11.428255      11.428255      11.428255    1[8-(30,30,30)]
    75        9.74532        9.74532        9.74532    1[6-(6,6)]
    76       7.345729       7.345729       7.345729    1[6-(6,6)]
    77       7.426252       7.426252       7.426252    1[6-(6,6)]
    78       9.445371       9.445371       9.445371    1[6-(6,6)]
    79      11.923473      11.923473      11.923473    1[6-(6,6)]
    80      11.303444      11.303444      11.303444    1[6-(6,6)]
    81      20.092551      20.092551      20.092551    1[8-(30,30,30)]
    82       4.990425       4.990425       4.990425    1[8-(30,30,30)]
    83       5.789618       5.789618       5.789618    1[8-(30,30,30)]
    84      17.767444      17.767444      17.767444    1[6-(6,6)]
    85      15.893267      15.893267      15.893267    1[6-(6,6)]
    86       13.90233       13.90233       13.90233    1[6-(6,6)]
    87        13.6668        13.6668        13.6668    1[6-(6,6)]
    88      15.426232      15.426232      15.426232    1[6-(6,6)]
    89      17.616463      17.616463      17.616463    1[6-(6,6)]
    90       3.971807       3.971807       3.971807    1[6-(6,6)]
    91       3.166575       3.166575       3.166575    1[6-(6,6)]
    92       2.369395       2.369395       2.369395    1[6-(6,6)]
    93       2.083538       2.083538       2.083538    1[6-(6,6)]
    94       3.073973       3.073973       3.073973    1[6-(6,6)]
    95       4.040252       4.040252       4.040252    1[6-(6,6)]
    96       1.791641       1.791641       1.791641    1[6-(6,6)]
    97      19.945597      19.945597      19.945597    1[6-(6,6)]
    98      18.153955      18.153955      18.153955    1[6-(6,6)]
    99      18.401564      18.401564      18.401564    1[6-(6,6)]
   100       0.169099       0.169099       0.169099    1[6-(6,6)]
   101        1.82385        1.82385        1.82385    1[6-(6,6)]
   102      16.334131      16.334131      16.334131    1[6-(6,6)]
   103      13.690957      13.690957      13.690957    1[6-(6,6)]
   104      14.816269      14.816269      14.816269    1[6-(6,6)]
   105      16.332118      16.332118      16.332118    1[6-(6,6)]
   106      18.727683      18.727683      18.727683    1[6-(6,6)]
   107      18.612938      18.612938      18.612938    1[6-(6,6)]
   108       1.362855       1.362855       1.362855    1[8-(30,30,30)]
   109       19.81072       19.81072       19.81072    1[6-(6,6)]
   110      17.411129      17.411129      17.411129    1[6-(6,6)]
   111      17.491652      17.491652      17.491652    1[6-(6,6)]
   112      19.510771      19.510771      19.510771    1[6-(6,6)]
   113       1.858073       1.858073       1.858073    1[6-(6,6)]
   114       1.238044       1.238044       1.238044    1[6-(6,6)]
   115      10.027151      10.027151      10.027151    1[8-(30,30,30)]
   116      15.055825      15.055825      15.055825    1[8-(30,30,30)]
   117      15.855018      15.855018      15.855018    1[8-(30,30,30)]
   118       7.702044       7.702044       7.702044    1[6-(6,6)]
   119       5.827867       5.827867       5.827867    1[6-(6,6)]
   120        3.83693        3.83693        3.83693    1[6-(6,6)]
   121         3.6014         3.6014         3.6014    1[6-(6,6)]
   122       5.360832       5.360832       5.360832    1[6-(6,6)]
   123       7.551063       7.551063       7.551063    1[6-(6,6)]
   124      14.037207      14.037207      14.037207    1[6-(6,6)]
   125      13.231975      13.231975      13.231975    1[6-(6,6)]
   126      12.434795      12.434795      12.434795    1[6-(6,6)]
   127      12.148938      12.148938      12.148938    1[6-(6,6)]
   128      13.139373      13.139373      13.139373    1[6-(6,6)]
   129      14.105652      14.105652      14.105652    1[6-(6,6)]
   130      11.857041      11.857041      11.857041    1[6-(6,6)]
   131       9.880197       9.880197       9.880197    1[6-(6,6)]
   132       8.088555       8.088555       8.088555    1[6-(6,6)]
   133       8.336164       8.336164       8.336164    1[6-(6,6)]
   134      10.234499      10.234499      10.234499    1[6-(6,6)]
   135       11.88925       11.88925       11.88925    1[6-(6,6)]
   136       6.268731       6.268731       6.268731    1[6-(6,6)]
   137       3.625557       3.625557       3.625557    1[6-(6,6)]
   138       4.750869       4.750869       4.750869    1[6-(6,6)]
   139       6.266718       6.266718       6.266718    1[6-(6,6)]
   140       8.662283       8.662283       8.662283    1[6-(6,6)]
   141       8.547538       8.547538       8.547538    1[6-(6,6)]
   142      11.428255      11.428255      11.428255    1[8-(30,30,30)]
   143        9.74532        9.74532        9.74532    1[6-(6,6)]
   144       7.345729       7.345729       7.345729    1[6-(6,6)]
   145       7.426252       7.426252       7.426252    1[6-(6,6)]
   146       9.445371       9.445371       9.445371    1[6-(6,6)]
   147      11.923473      11.923473      11.923473    1[6-(6,6)]
   148      11.303444      11.303444      11.303444    1[6-(6,6)]
   149      20.092551      20.092551      20.092551    1[8-(30,30,30)]
   150       4.990425       4.990425       4.990425    1[8-(30,30,30)]
   151       5.789618       5.789618       5.789618    1[8-(30,30,30)]
   152      17.767444      17.767444      17.767444    1[6-(6,6)]
   153      15.893267      15.893267      15.893267    1[6-(6,6)]
   154       13.90233       13.90233       13.90233    1[6-(6,6)]
   155        13.6668        13.6668        13.6668    1[6-(6,6)]
   156      15.426232      15.426232      15.426232    1[6-(6,6)]
   157      17.616463      17.616463      17.616463    1[6-(6,6)]
   158       3.971807       3.971807       3.971807    1[6-(6,6)]
   159       3.166575       3.166575       3.166575    1[6-(6,6)]
   160       2.369395       2.369395       2.369395    1[6-(6,6)]
   161       2.083538       2.083538       2.083538    1[6-(6,6)]
   162       3.073973       3.073973       3.073973    1[6-(6,6)]
   163       4.040252       4.040252       4.040252    1[6-(6,6)]
   164       1.791641       1.791641       1.791641    1[6-(6,6)]
   165      19.945597      19.945597      19.945597    1[6-(6,6)]
   166      18.153955      18.153955      18.153955    1[6-(6,6)]
   167      18.401564      18.401564      18.401564    1[6-(6,6)]
   168       0.169099       0.169099       0.169099    1[6-(6,6)]
   169        1.82385        1.82385        1.82385    1[6-(6,6)]
   170      16.334131      16.334131      16.334131    1[6-(6,6)]
   171      13.690957      13.690957      13.690957    1[6-(6,6)]
   172      14.816269      14.816269      14.816269    1[6-(6,6)]
   173      16.332118      16.332118      16.332118    1[6-(6,6)]
   174      18.727683      18.727683      18.727683    1[6-(6,6)]
   175      18.612938      18.612938      18.612938    1[6-(6,6)]
   176       1.362855       1.362855       1.362855    1[8-(30,30,30)]
   177       19.81072       19.81072       19.81072    1[6-(6,6)]
   178      17.411129      17.411129      17.411129    1[6-(6,6)]
   179      17.491652      17.491652      17.491652    1[6-(6,6)]
   180      19.510771      19.510771      19.510771    1[6-(6,6)]
   181       1.858073       1.858073       1.858073    1[6-(6,6)]
   182       1.238044       1.238044       1.238044    1[6-(6,6)]
   183      10.027151      10.027151      10.027151    1[8-(30,30,30)]
   184      15.055825      15.055825      15.055825    1[8-(30,30,30)]
   185       5.767474       5.767474       5.767474    6[6-(1,6),6-(1,6),6-(6)]
   186       6.937074       6.937074       6.937074    6[1-(0),6-(6,6),6-(6,6)]
   187       6.963244       6.963244       6.963244    6[6-(1,6),6-(1,6),6-(8,8)]
   188       5.811762       5.811762       5.811762    6[1-(0),6-(6,6),6-(6,6)]
   189       4.644176       4.644176       4.644176    6[6-(1,6),6-(1,6),6-(8,8)]
   190       4.620019       4.620019       4.620019    6[1-(0),6-(6,6),6-(6,6)]
   191       8.213366       8.213366       8.213366    6[6-(6,6),8-(0),8-(30)]
   192       3.412171       3.412171       3.412171    6[6-(6,6),8-(30),8-(30)]
   193       5.572205       5.572205       5.572205    6[6-(1,6),6-(1,6),6-(6)]
   194       4.360331       4.360331       4.360331    6[1-(0),6-(6,6),6-(6,6)]
   195       4.247599       4.247599       4.247599    6[6-(1,6),6-(1,6),6-(8,8)]
   196       5.409146       5.409146       5.409146    6[1-(0),6-(6,6),6-(6,6)]
   197       6.623033       6.623033       6.623033    6[6-(1,6),6-(1,6),6-(8,8)]
   198         6.7257         6.7257         6.7257    6[1-(0),6-(6,6),6-(6,6)]
   199       2.933058       2.933058       2.933058    6[6-(6,6),8-(0),8-(30)]
   200       7.865104       7.865104       7.865104    6[6-(6,6),8-(30),8-(30)]
   201       5.711108       5.711108       5.711108    6[6-(6),6-(6,6)]
   202       5.658768       5.658768       5.658768    6[6-(6),6-(6,6)]
   203      13.195739      13.195739      13.195739    6[6-(1,6),6-(1,6),6-(6)]
   204      13.696996      13.696996      13.696996    6[1-(0),6-(6,6),6-(6,6)]
   205       13.69297       13.69297       13.69297    6[6-(1,6),6-(1,6),6-(8,8)]
   206      13.217883      13.217883      13.217883    6[1-(0),6-(6,6),6-(6,6)]
   207      12.734744      12.734744      12.734744    6[6-(1,6),6-(1,6),6-(8,8)]
   208      12.742796      12.742796      12.742796    6[1-(0),6-(6,6),6-(6,6)]
   209      14.188188      14.188188      14.188188    6[6-(6,6),8-(30),8-(30)]
   210       12.26167       12.26167       12.26167    6[6-(6,6),8-(30),8-(30)]
   211      13.119242      13.119242      13.119242    6[6-(1,6),6-(1,6),6-(6)]
   212      12.547528      12.547528      12.547528    6[1-(0),6-(6,6),6-(6,6)]
   213      12.587789      12.587789      12.587789    6[6-(1,6),6-(1,6),6-(8,8)]
   214      13.143399      13.143399      13.143399    6[1-(0),6-(6,6),6-(6,6)]
   215      13.694983      13.694983      13.694983    6[6-(1,6),6-(1,6),6-(8,8)]
   216      13.703036      13.703036      13.703036    6[1-(0),6-(6,6),6-(6,6)]
   217      11.965748      11.965748      11.965748    6[6-(6,6),8-(30),8-(30)]
   218      14.292868      14.292868      14.292868    6[6-(6,6),8-(0),8-(30)]
   219      13.149439      13.149439      13.149439    6[6-(6),6-(6,6)]
   220      13.107164      13.107164      13.107164    6[6-(6),6-(6,6)]
   221       9.978838       9.978838       9.978838    6[6-(1,6),6-(1,6),6-(6)]
   222      11.092071      11.092071      11.092071    6[1-(0),6-(6,6),6-(6,6)]
   223      11.075966      11.075966      11.075966    6[6-(1,6),6-(1,6),6-(8,8)]
   224       9.902341       9.902341       9.902341    6[1-(0),6-(6,6),6-(6,6)]
   225       8.768976       8.768976       8.768976    6[6-(1,6),6-(1,6),6-(8,8)]
   226       8.833395       8.833395       8.833395    6[1-(0),6-(6,6),6-(6,6)]
   227      12.316023      12.316023      12.316023    6[6-(6,6),8-(30),8-(30)]
   228       7.508788       7.508788       7.508788    6[6-(6,6),8-(0),8-(30)]
   229      10.089557      10.089557      10.089557    6[6-(1,6),6-(1,6),6-(6)]
   230       9.074965       9.074965       9.074965    6[1-(0),6-(6,6),6-(6,6)]
   231       9.091069       9.091069       9.091069    6[6-(1,6),6-(1,6),6-(8,8)]
   232      10.188198      10.188198      10.188198    6[1-(0),6-(6,6),6-(6,6)]
   233      11.192725      11.192725      11.192725    6[6-(1,6),6-(1,6),6-(8,8)]
   234      11.180646      11.180646      11.180646    6[1-(0),6-(6,6),6-(6,6)]
   235       8.001993       8.001993       8.001993    6[6-(6,6),8-(30),8-(30)]
   236       12.32005       12.32005       12.32005    6[6-(6,6),8-(30),8-(30)]
   237      10.011047      10.011047      10.011047    6[6-(6),6-(6,6)]
   238      10.045269      10.045269      10.045269    6[6-(6),6-(6,6)]
   239       5.630585       5.630585       5.630585    6[6-(1,6),6-(1,6),6-(6)]
   240       5.701043       5.701043       5.701043    6[1-(0),6-(6,6),6-(6,6)]
   241       4.960229       4.960229       4.960229    6[6-(1,6),6-(1,6),6-(8,8)]
   242       4.132853       4.132853       4.132853    6[1-(0),6-(6,6),6-(6,6)]
   243       4.090579       4.090579       4.090579    6[6-(1,6),6-(1,6),6-(8,8)]
   244       4.807235       4.807235       4.807235    6[1-(0),6-(6,6),6-(6,6)]
   245       4.994451       4.994451       4.994451    6[6-(6,6),8-(30),8-(30)]
   246       3.224954       3.224954       3.224954    6[6-(6,6),8-(30),8-(30)]
   247       7.337677       7.337677       7.337677    6[6-(1,6),6-(1,6),6-(6)]
   248       6.892786       6.892786       6.892786    6[1-(0),6-(6,6),6-(6,6)]
   249       7.377938       7.377938       7.377938    6[6-(1,6),6-(1,6),6-(8,8)]
   250       8.307981       8.307981       8.307981    6[1-(0),6-(6,6),6-(6,6)]
   251       8.732741       8.732741       8.732741    6[6-(1,6),6-(1,6),6-(8,8)]
   252       8.259667       8.259667       8.259667    6[1-(0),6-(6,6),6-(6,6)]
   253       6.826354       6.826354       6.826354    6[6-(6,6),8-(0),8-(30)]
   254       9.717137       9.717137       9.717137    6[6-(6,6),8-(0),8-(30)]
   255       6.321071       6.321071       6.321071    6[6-(6),6-(6,6)]
   256       6.820315       6.820315       6.820315    6[6-(6),6-(6,6)]
   257       8.622022       8.622022       8.622022    6[6-(1,6),6-(1,6),6-(6)]
   258       9.109187       9.109187       9.109187    6[1-(0),6-(6,6),6-(6,6)]
   259       8.636113       8.636113       8.636113    6[6-(1,6),6-(1,6),6-(8,8)]
   260       7.698018       7.698018       7.698018    6[1-(0),6-(6,6),6-(6,6)]
   261       7.275271       7.275271       7.275271    6[6-(1,6),6-(1,6),6-(8,8)]
   262        7.73224        7.73224        7.73224    6[1-(0),6-(6,6),6-(6,6)]
   263       9.217893       9.217893       9.217893    6[6-(6,6),8-(30),8-(30)]
   264       6.290875       6.290875       6.290875    6[6-(6,6),8-(0),8-(30)]
   265      10.260669      10.260669      10.260669    6[6-(1,6),6-(1,6),6-(6)]
   266      10.025138      10.025138      10.025138    6[1-(0),6-(6,6),6-(6,6)]
   267      10.637115      10.637115      10.637115    6[6-(1,6),6-(1,6),6-(8,8)]
   268      11.504752      11.504752      11.504752    6[1-(0),6-(6,6),6-(6,6)]
   269      11.740283      11.740283      11.740283    6[6-(1,6),6-(1,6),6-(8,8)]
   270      11.126293      11.126293      11.126293    6[1-(0),6-(6,6),6-(6,6)]
   271      10.371388      10.371388      10.371388    6[6-(6,6),8-(0),8-(30)]
   272      12.672339      12.672339      12.672339    6[6-(6,6),8-(30),8-(30)]
   273        9.13737        9.13737        9.13737    6[6-(6),6-(6,6)]
   274       9.610444       9.610444       9.610444    6[6-(6),6-(6,6)]
   275      15.832874      15.832874      15.832874    6[6-(1,6),6-(1,6),6-(6)]
   276      17.002474      17.002474      17.002474    6[1-(0),6-(6,6),6-(6,6)]
   277      17.028644      17.028644      17.028644    6[6-(1,6),6-(1,6),6-(8,8)]
   278      15.877162      15.877162      15.877162    6[1-(0),6-(6,6),6-(6,6)]
   279      14.709576      14.709576      14.709576    6[6-(1,6),6-(1,6),6-(8,8)]
   280      14.685419      14.685419      14.685419    6[1-(0),6-(6,6),6-(6,6)]
   281      18.278766      18.278766      18.278766    6[6-(6,6),8-(0),8-(30)]
   282      13.477571      13.477571      13.477571    6[6-(6,6),8-(30),8-(30)]
   283      15.637605      15.637605      15.637605    6[6-(1,6),6-(1,6),6-(6)]
   284      14.425731      14.425731      14.425731    6[1-(0),6-(6,6),6-(6,6)]
   285      14.312999      14.312999      14.312999    6[6-(1,6),6-(1,6),6-(8,8)]
   286      15.474546      15.474546      15.474546    6[1-(0),6-(6,6),6-(6,6)]
   287      16.688433      16.688433      16.688433    6[6-(1,6),6-(1,6),6-(8,8)]
   288        16.7911        16.7911        16.7911    6[1-(0),6-(6,6),6-(6,6)]
   289      12.998458      12.998458      12.998458    6[6-(6,6),8-(0),8-(30)]
   290      17.930504      17.930504      17.930504    6[6-(6,6),8-(30),8-(30)]
   291      15.776508      15.776508      15.776508    6[6-(6),6-(6,6)]
   292      15.724168      15.724168      15.724168    6[6-(6),6-(6,6)]
   293       3.130339       3.130339       3.130339    6[6-(1,6),6-(1,6),6-(6)]
   294       3.631596       3.631596       3.631596    6[1-(0),6-(6,6),6-(6,6)]
   295        3.62757        3.62757        3.62757    6[6-(1,6),6-(1,6),6-(8,8)]
   296       3.152483       3.152483       3.152483    6[1-(0),6-(6,6),6-(6,6)]
   297       2.669344       2.669344       2.669344    6[6-(1,6),6-(1,6),6-(8,8)]
   298       2.677396       2.677396       2.677396    6[1-(0),6-(6,6),6-(6,6)]
   299       4.122788       4.122788       4.122788    6[6-(6,6),8-(30),8-(30)]
   300        2.19627        2.19627        2.19627    6[6-(6,6),8-(30),8-(30)]
   301       3.053842       3.053842       3.053842    6[6-(1,6),6-(1,6),6-(6)]
   302       2.482128       2.482128       2.482128    6[1-(0),6-(6,6),6-(6,6)]
   303       2.522389       2.522389       2.522389    6[6-(1,6),6-(1,6),6-(8,8)]
   304       3.077999       3.077999       3.077999    6[1-(0),6-(6,6),6-(6,6)]
   305       3.629583       3.629583       3.629583    6[6-(1,6),6-(1,6),6-(8,8)]
   306       3.637636       3.637636       3.637636    6[1-(0),6-(6,6),6-(6,6)]
   307       1.900348       1.900348       1.900348    6[6-(6,6),8-(30),8-(30)]
   308       4.227468       4.227468       4.227468    6[6-(6,6),8-(0),8-(30)]
   309       3.084039       3.084039       3.084039    6[6-(6),6-(6,6)]
   310       3.041764       3.041764       3.041764    6[6-(6),6-(6,6)]
   311      20.044238      20.044238      20.044238    6[6-(1,6),6-(1,6),6-(6)]
   312       1.026671       1.026671       1.026671    6[1-(0),6-(6,6),6-(6,6)]
   313       1.010566       1.010566       1.010566    6[6-(1,6),6-(1,6),6-(8,8)]
   314      19.967741      19.967741      19.967741    6[1-(0),6-(6,6),6-(6,6)]
   315      18.834376      18.834376      18.834376    6[6-(1,6),6-(1,6),6-(8,8)]
   316      18.898795      18.898795      18.898795    6[1-(0),6-(6,6),6-(6,6)]
   317       2.250623       2.250623       2.250623    6[6-(6,6),8-(30),8-(30)]
   318      17.574188      17.574188      17.574188    6[6-(6,6),8-(0),8-(30)]
   319       0.024157       0.024157       0.024157    6[6-(1,6),6-(1,6),6-(6)]
   320      19.140365      19.140365      19.140365    6[1-(0),6-(6,6),6-(6,6)]
   321      19.156469      19.156469      19.156469    6[6-(1,6),6-(1,6),6-(8,8)]
   322       0.122798       0.122798       0.122798    6[1-(0),6-(6,6),6-(6,6)]
   323       1.127325       1.127325       1.127325    6[6-(1,6),6-(1,6),6-(8,8)]
   324       1.115246       1.115246       1.115246    6[1-(0),6-(6,6),6-(6,6)]
   325      18.067393      18.067393      18.067393    6[6-(6,6),8-(30),8-(30)]
   326        2.25465        2.25465        2.25465    6[6-(6,6),8-(30),8-(30)]
   327      20.076447      20.076447      20.076447    6[6-(6),6-(6,6)]
   328      -0.020131      -0.020131      -0.020131    6[6-(6),6-(6,6)]
   329      15.695985      15.695985      15.695985    6[6-(1,6),6-(1,6),6-(6)]
   330      15.766443      15.766443      15.766443    6[1-(0),6-(6,6),6-(6,6)]
   331      15.025629      15.025629      15.025629    6[6-(1,6),6-(1,6),6-(8,8)]
   332      14.198253      14.198253      14.198253    6[1-(0),6-(6,6),6-(6,6)]
   333      14.155979      14.155979      14.155979    6[6-(1,6),6-(1,6),6-(8,8)]
   334      14.872635      14.872635      14.872635    6[1-(0),6-(6,6),6-(6,6)]
   335      15.059851      15.059851      15.059851    6[6-(6,6),8-(30),8-(30)]
   336      13.290354      13.290354      13.290354    6[6-(6,6),8-(30),8-(30)]
   337      17.403077      17.403077      17.403077    6[6-(1,6),6-(1,6),6-(6)]
   338      16.958186      16.958186      16.958186    6[1-(0),6-(6,6),6-(6,6)]
   339      17.443338      17.443338      17.443338    6[6-(1,6),6-(1,6),6-(8,8)]
   340      18.373381      18.373381      18.373381    6[1-(0),6-(6,6),6-(6,6)]
   341      18.798141      18.798141      18.798141    6[6-(1,6),6-(1,6),6-(8,8)]
   342      18.325067      18.325067      18.325067    6[1-(0),6-(6,6),6-(6,6)]
   343      16.891754      16.891754      16.891754    6[6-(6,6),8-(0),8-(30)]
   344      19.782537      19.782537      19.782537    6[6-(6,6),8-(0),8-(30)]
   345      16.386471      16.386471      16.386471    6[6-(6),6-(6,6)]
   346      16.885715      16.885715      16.885715    6[6-(6),6-(6,6)]
   347      18.687422      18.687422      18.687422    6[6-(1,6),6-(1,6),6-(6)]
   348      19.174587      19.174587      19.174587    6[1-(0),6-(6,6),6-(6,6)]
   349      18.701513      18.701513      18.701513    6[6-(1,6),6-(1,6),6-(8,8)]
   350      17.763418      17.763418      17.763418    6[1-(0),6-(6,6),6-(6,6)]
   351      17.340671      17.340671      17.340671    6[6-(1,6),6-(1,6),6-(8,8)]
   352       17.79764       17.79764       17.79764    6[1-(0),6-(6,6),6-(6,6)]
   353      19.283293      19.283293      19.283293    6[6-(6,6),8-(30),8-(30)]
   354      16.356275      16.356275      16.356275    6[6-(6,6),8-(0),8-(30)]
   355       0.195269       0.195269       0.195269    6[6-(1,6),6-(1,6),6-(6)]
   356      20.090538      20.090538      20.090538    6[1-(0),6-(6,6),6-(6,6)]
   357       0.571715       0.571715       0.571715    6[6-(1,6),6-(1,6),6-(8,8)]
   358       1.439352       1.439352       1.439352    6[1-(0),6-(6,6),6-(6,6)]
   359       1.674883       1.674883       1.674883    6[6-(1,6),6-(1,6),6-(8,8)]
   360       1.060893       1.060893       1.060893    6[1-(0),6-(6,6),6-(6,6)]
   361       0.305988       0.305988       0.305988    6[6-(6,6),8-(0),8-(30)]
   362       2.606939       2.606939       2.606939    6[6-(6,6),8-(30),8-(30)]
   363       19.20277       19.20277       19.20277    6[6-(6),6-(6,6)]
   364      19.675844      19.675844      19.675844    6[6-(6),6-(6,6)]
   365       5.767474       5.767474       5.767474    6[6-(1,6),6-(1,6),6-(6)]
   366       6.937074       6.937074       6.937074    6[1-(0),6-(6,6),6-(6,6)]
   367       6.963244       6.963244       6.963244    6[6-(1,6),6-(1,6),6-(8,8)]
   368       5.811762       5.811762       5.811762    6[1-(0),6-(6,6),6-(6,6)]
   369       4.644176       4.644176       4.644176    6[6-(1,6),6-(1,6),6-(8,8)]
   370       4.620019       4.620019       4.620019    6[1-(0),6-(6,6),6-(6,6)]
   371       8.213366       8.213366       8.213366    6[6-(6,6),8-(0),8-(30)]
   372       3.412171       3.412171       3.412171    6[6-(6,6),8-(30),8-(30)]
   373       5.572205       5.572205       5.572205    6[6-(1,6),6-(1,6),6-(6)]
   374       4.360331       4.360331       4.360331    6[1-(0),6-(6,6),6-(6,6)]
   375       4.247599       4.247599       4.247599    6[6-(1,6),6-(1,6),6-(8,8)]
   376       5.409146       5.409146       5.409146    6[1-(0),6-(6,6),6-(6,6)]
   377       6.623033       6.623033       6.623033    6[6-(1,6),6-(1,6),6-(8,8)]
   378         6.7257         6.7257         6.7257    6[1-(0),6-(6,6),6-(6,6)]
   379       2.933058       2.933058       2.933058    6[6-(6,6),8-(0),8-(30)]
   380       7.865104       7.865104       7.865104    6[6-(6,6),8-(30),8-(30)]
   381       5.711108       5.711108       5.711108    6[6-(6),6-(6,6)]
   382       5.658768       5.658768       5.658768    6[6-(6),6-(6,6)]
   383      13.195739      13.195739      13.195739    6[6-(1,6),6-(1,6),6-(6)]
   384      13.696996      13.696996      13.696996    6[1-(0),6-(6,6),6-(6,6)]
   385       13.69297       13.69297       13.69297    6[6-(1,6),6-(1,6),6-(8,8)]
   386      13.217883      13.217883      13.217883    6[1-(0),6-(6,6),6-(6,6)]
   387      12.734744      12.734744      12.734744    6[6-(1,6),6-(1,6),6-(8,8)]
   388      12.742796      12.742796      12.742796    6[1-(0),6-(6,6),6-(6,6)]
   389      14.188188      14.188188      14.188188    6[6-(6,6),8-(30),8-(30)]
   390       12.26167       12.26167       12.26167    6[6-(6,6),8-(30),8-(30)]
   391      13.119242      13.119242      13.119242    6[6-(1,6),6-(1,6),6-(6)]
   392      12.547528      12.547528      12.547528    6[1-(0),6-(6,6),6-(6,6)]
   393      12.587789      12.587789      12.587789    6[6-(1,6),6-(1,6),6-(8,8)]
   394      13.143399      13.143399      13.143399    6[1-(0),6-(6,6),6-(6,6)]
   395      13.694983      13.694983      13.694983    6[6-(1,6),6-(1,6),6-(8,8)]
   396      13.703036      13.703036      13.703036    6[1-(0),6-(6,6),6-(6,6)]
   397      11.965748      11.965748      11.965748    6[6-(6,6),8-(30),8-(30)]
   398      14.292868      14.292868      14.292868    6[6-(6,6),8-(0),8-(30)]
   399      13.149439      13.149439      13.149439    6[6-(6),6-(6,6)]
   400      13.107164      13.107164      13.107164    6[6-(6),6-(6,6)]
   401       9.978838       9.978838       9.978838    6[6-(1,6),6-(1,6),6-(6)]
   402      11.092071      11.092071      11.092071    6[1-(0),6-(6,6),6-(6,6)]
   403      11.075966      11.075966      11.075966    6[6-(1,6),6-(1,6),6-(8,8)]
   404       9.902341       9.902341       9.902341    6[1-(0),6-(6,6),6-(6,6)]
   405       8.768976       8.768976       8.768976    6[6-(1,6),6-(1,6),6-(8,8)]
   406       8.833395       8.833395       8.833395    6[1-(0),6-(6,6),6-(6,6)]
   407      12.316023      12.316023      12.316023    6[6-(6,6),8-(30),8-(30)]
   408       7.508788       7.508788       7.508788    6[6-(6,6),8-(0),8-(30)]
   409      10.089557      10.089557      10.089557    6[6-(1,6),6-(1,6),6-(6)]
   410       9.074965       9.074965       9.074965    6[1-(0),6-(6,6),6-(6,6)]
   411       9.091069       9.091069       9.091069    6[6-(1,6),6-(1,6),6-(8,8)]
   412      10.188198      10.188198      10.188198    6[1-(0),6-(6,6),6-(6,6)]
   413      11.192725      11.192725      11.192725    6[6-(1,6),6-(1,6),6-(8,8)]
   414      11.180646      11.180646      11.180646    6[1-(0),6-(6,6),6-(6,6)]
   415       8.001993       8.001993       8.001993    6[6-(6,6),8-(30),8-(30)]
   416       12.32005       12.32005       12.32005    6[6-(6,6),8-(30),8-(30)]
   417      10.011047      10.011047      10.011047    6[6-(6),6-(6,6)]
   418      10.045269      10.045269      10.045269    6[6-(6),6-(6,6)]
   419       5.630585       5.630585       5.630585    6[6-(1,6),6-(1,6),6-(6)]
   420       5.701043       5.701043       5.701043    6[1-(0),6-(6,6),6-(6,6)]
   421       4.960229       4.960229       4.960229    6[6-(1,6),6-(1,6),6-(8,8)]
   422       4.132853       4.132853       4.132853    6[1-(0),6-(6,6),6-(6,6)]
   423       4.090579       4.090579       4.090579    6[6-(1,6),6-(1,6),6-(8,8)]
   424       4.807235       4.807235       4.807235    6[1-(0),6-(6,6),6-(6,6)]
   425       4.994451       4.994451       4.994451    6[6-(6,6),8-(30),8-(30)]
   426       3.224954       3.224954       3.224954    6[6-(6,6),8-(30),8-(30)]
   427       7.337677       7.337677       7.337677    6[6-(1,6),6-(1,6),6-(6)]
   428       6.892786       6.892786       6.892786    6[1-(0),6-(6,6),6-(6,6)]
   429       7.377938       7.377938       7.377938    6[6-(1,6),6-(1,6),6-(8,8)]
   430       8.307981       8.307981       8.307981    6[1-(0),6-(6,6),6-(6,6)]
   431       8.732741       8.732741       8.732741    6[6-(1,6),6-(1,6),6-(8,8)]
   432       8.259667       8.259667       8.259667    6[1-(0),6-(6,6),6-(6,6)]
   433       6.826354       6.826354       6.826354    6[6-(6,6),8-(0),8-(30)]
   434       9.717137       9.717137       9.717137    6[6-(6,6),8-(0),8-(30)]
   435       6.321071       6.321071       6.321071    6[6-(6),6-(6,6)]
   436       6.820315       6.820315       6.820315    6[6-(6),6-(6,6)]
   437       8.622022       8.622022       8.622022    6[6-(1,6),6-(1,6),6-(6)]
   438       9.109187       9.109187       9.109187    6[1-(0),6-(6,6),6-(6,6)]
   439       8.636113       8.636113       8.636113    6[6-(1,6),6-(1,6),6-(8,8)]
   440       7.698018       7.698018       7.698018    6[1-(0),6-(6,6),6-(6,6)]
   441       7.275271       7.275271       7.275271    6[6-(1,6),6-(1,6),6-(8,8)]
   442        7.73224        7.73224        7.73224    6[1-(0),6-(6,6),6-(6,6)]
   443       9.217893       9.217893       9.217893    6[6-(6,6),8-(30),8-(30)]
   444       6.290875       6.290875       6.290875    6[6-(6,6),8-(0),8-(30)]
   445      10.260669      10.260669      10.260669    6[6-(1,6),6-(1,6),6-(6)]
   446      10.025138      10.025138      10.025138    6[1-(0),6-(6,6),6-(6,6)]
   447      10.637115      10.637115      10.637115    6[6-(1,6),6-(1,6),6-(8,8)]
   448      11.504752      11.504752      11.504752    6[1-(0),6-(6,6),6-(6,6)]
   449      11.740283      11.740283      11.740283    6[6-(1,6),6-(1,6),6-(8,8)]
   450      11.126293      11.126293      11.126293    6[1-(0),6-(6,6),6-(6,6)]
   451      10.371388      10.371388      10.371388    6[6-(6,6),8-(0),8-(30)]
   452      12.672339      12.672339      12.672339    6[6-(6,6),8-(30),8-(30)]
   453        9.13737        9.13737        9.13737    6[6-(6),6-(6,6)]
   454       9.610444       9.610444       9.610444    6[6-(6),6-(6,6)]
   455      15.832874      15.832874      15.832874    6[6-(1,6),6-(1,6),6-(6)]
   456      17.002474      17.002474      17.002474    6[1-(0),6-(6,6),6-(6,6)]
   457      17.028644      17.028644      17.028644    6[6-(1,6),6-(1,6),6-(8,8)]
   458      15.877162      15.877162      15.877162    6[1-(0),6-(6,6),6-(6,6)]
   459      14.709576      14.709576      14.709576    6[6-(1,6),6-(1,6),6-(8,8)]
   460      14.685419      14.685419      14.685419    6[1-(0),6-(6,6),6-(6,6)]
   461      18.278766      18.278766      18.278766    6[6-(6,6),8-(0),8-(30)]
   462      13.477571      13.477571      13.477571    6[6-(6,6),8-(30),8-(30)]
   463      15.637605      15.637605      15.637605    6[6-(1,6),6-(1,6),6-(6)]
   464      14.425731      14.425731      14.425731    6[1-(0),6-(6,6),6-(6,6)]
   465      14.312999      14.312999      14.312999    6[6-(1,6),6-(1,6),6-(8,8)]
   466      15.474546      15.474546      15.474546    6[1-(0),6-(6,6),6-(6,6)]
   467      16.688433      16.688433      16.688433    6[6-(1,6),6-(1,6),6-(8,8)]
   468        16.7911        16.7911        16.7911    6[1-(0),6-(6,6),6-(6,6)]
   469      12.998458      12.998458      12.998458    6[6-(6,6),8-(0),8-(30)]
   470      17.930504      17.930504      17.930504    6[6-(6,6),8-(30),8-(30)]
   471      15.776508      15.776508      15.776508    6[6-(6),6-(6,6)]
   472      15.724168      15.724168      15.724168    6[6-(6),6-(6,6)]
   473       3.130339       3.130339       3.130339    6[6-(1,6),6-(1,6),6-(6)]
   474       3.631596       3.631596       3.631596    6[1-(0),6-(6,6),6-(6,6)]
   475        3.62757        3.62757        3.62757    6[6-(1,6),6-(1,6),6-(8,8)]
   476       3.152483       3.152483       3.152483    6[1-(0),6-(6,6),6-(6,6)]
   477       2.669344       2.669344       2.669344    6[6-(1,6),6-(1,6),6-(8,8)]
   478       2.677396       2.677396       2.677396    6[1-(0),6-(6,6),6-(6,6)]
   479       4.122788       4.122788       4.122788    6[6-(6,6),8-(30),8-(30)]
   480        2.19627        2.19627        2.19627    6[6-(6,6),8-(30),8-(30)]
   481       3.053842       3.053842       3.053842    6[6-(1,6),6-(1,6),6-(6)]
   482       2.482128       2.482128       2.482128    6[1-(0),6-(6,6),6-(6,6)]
   483       2.522389       2.522389       2.522389    6[6-(1,6),6-(1,6),6-(8,8)]
   484       3.077999       3.077999       3.077999    6[1-(0),6-(6,6),6-(6,6)]
   485       3.629583       3.629583       3.629583    6[6-(1,6),6-(1,6),6-(8,8)]
   486       3.637636       3.637636       3.637636    6[1-(0),6-(6,6),6-(6,6)]
   487       1.900348       1.900348       1.900348    6[6-(6,6),8-(30),8-(30)]
   488       4.227468       4.227468       4.227468    6[6-(6,6),8-(0),8-(30)]
   489       3.084039       3.084039       3.084039    6[6-(6),6-(6,6)]
   490       3.041764       3.041764       3.041764    6[6-(6),6-(6,6)]
   491      20.044238      20.044238      20.044238    6[6-(1,6),6-(1,6),6-(6)]
   492       1.026671       1.026671       1.026671    6[1-(0),6-(6,6),6-(6,6)]
   493       1.010566       1.010566       1.010566    6[6-(1,6),6-(1,6),6-(8,8)]
   494      19.967741      19.967741      19.967741    6[1-(0),6-(6,6),6-(6,6)]
   495      18.834376      18.834376      18.834376    6[6-(1,6),6-(1,6),6-(8,8)]
   496      18.898795      18.898795      18.898795    6[1-(0),6-(6,6),6-(6,6)]
   497       2.250623       2.250623       2.250623    6[6-(6,6),8-(30),8-(30)]
   498      17.574188      17.574188      17.574188    6[6-(6,6),8-(0),8-(30)]
   499       0.024157       0.024157       0.024157    6[6-(1,6),6-(1,6),6-(6)]
   500      19.140365      19.140365      19.140365    6[1-(0),6-(6,6),6-(6,6)]
   501      19.156469      19.156469      19.156469    6[6-(1,6),6-(1,6),6-(8,8)]
   502       0.122798       0.122798       0.122798    6[1-(0),6-(6,6),6-(6,6)]
   503       1.127325       1.127325       1.127325    6[6-(1,6),6-(1,6),6-(8,8)]
   504       1.115246       1.115246       1.115246    6[1-(0),6-(6,6),6-(6,6)]
   505      18.067393      18.067393      18.067393    6[6-(6,6),8-(30),8-(30)]
   506        2.25465        2.25465        2.25465    6[6-(6,6),8-(30),8-(30)]
   507      20.076447      20.076447      20.076447    6[6-(6),6-(6,6)]
   508      -0.020131      -0.020131      -0.020131    6[6-(6),6-(6,6)]
   509      15.695985      15.695985      15.695985    6[6-(1,6),6-(1,6),6-(6)]
   510      15.766443      15.766443      15.766443    6[1-(0),6-(6,6),6-(6,6)]
   511      15.025629      15.025629      15.025629    6[6-(1,6),6-(1,6),6-(8,8)]
   512      14.198253      14.198253      14.198253    6[1-(0),6-(6,6),6-(6,6)]
   513      14.155979      14.155979      14.155979    6[6-(1,6),6-(1,6),6-(8,8)]
   514      14.872635      14.872635      14.872635    6[1-(0),6-(6,6),6-(6,6)]
   515      15.059851      15.059851      15.059851    6[6-(6,6),8-(30),8-(30)]
   516      13.290354      13.290354      13.290354    6[6-(6,6),8-(30),8-(30)]
   517      17.403077      17.403077      17.403077    6[6-(1,6),6-(1,6),6-(6)]
   518      16.958186      16.958186      16.958186    6[1-(0),6-(6,6),6-(6,6)]
   519      17.443338      17.443338      17.443338    6[6-(1,6),6-(1,6),6-(8,8)]
   520      18.373381      18.373381      18.373381    6[1-(0),6-(6,6),6-(6,6)]
   521      18.798141      18.798141      18.798141    6[6-(1,6),6-(1,6),6-(8,8)]
   522      18.325067      18.325067      18.325067    6[1-(0),6-(6,6),6-(6,6)]
   523      16.891754      16.891754      16.891754    6[6-(6,6),8-(0),8-(30)]
   524      19.782537      19.782537      19.782537    6[6-(6,6),8-(0),8-(30)]
   525      16.386471      16.386471      16.386471    6[6-(6),6-(6,6)]
   526      16.885715      16.885715      16.885715    6[6-(6),6-(6,6)]
   527      18.687422      18.687422      18.687422    6[6-(1,6),6-(1,6),6-(6)]
   528      19.174587      19.174587      19.174587    6[1-(0),6-(6,6),6-(6,6)]
   529      18.701513      18.701513      18.701513    6[6-(1,6),6-(1,6),6-(8,8)]
   530      17.763418      17.763418      17.763418    6[1-(0),6-(6,6),6-(6,6)]
   531      17.340671      17.340671      17.340671    6[6-(1,6),6-(1,6),6-(8,8)]
   532       17.79764       17.79764       17.79764    6[1-(0),6-(6,6),6-(6,6)]
   533      19.283293      19.283293      19.283293    6[6-(6,6),8-(30),8-(30)]
   534      16.356275      16.356275      16.356275    6[6-(6,6),8-(0),8-(30)]
   535       0.195269       0.195269       0.195269    6[6-(1,6),6-(1,6),6-(6)]
   536      20.090538      20.090538      20.090538    6[1-(0),6-(6,6),6-(6,6)]
   537       0.571715       0.571715       0.571715    6[6-(1,6),6-(1,6),6-(8,8)]
   538       1.439352       1.439352       1.439352    6[1-(0),6-(6,6),6-(6,6)]
   539       1.674883       1.674883       1.674883    6[6-(1,6),6-(1,6),6-(8,8)]
   540       1.060893       1.060893       1.060893    6[1-(0),6-(6,6),6-(6,6)]
   541       0.305988       0.305988       0.305988    6[6-(6,6),8-(0),8-(30)]
   542       2.606939       2.606939       2.606939    6[6-(6,6),8-(30),8-(30)]
   543       19.20277       19.20277       19.20277    6[6-(6),6-(6,6)]
   544      19.675844      19.675844      19.675844    6[6-(6),6-(6,6)]
   545       8.211353       8.211353       8.211353    8[6-(6,8)]
   546       9.254129       9.254129       9.254129    8[6-(6,8),30-(8,8,8)]
   547       3.423846       3.423846       3.423846    8[6-(6,8),30-(8,8)]
   548       2.431801       2.431801       2.431801    8[6-(6,8),30-(8,8,8)]
   549       2.878704       2.878704       2.878704    8[6-(6,8)]
   550       2.001002       2.001002       2.001002    8[6-(6,8),30-(8,8,8)]
   551       7.728214       7.728214       7.728214    8[6-(6,8),30-(8,8,8)]
   552       8.988402       8.988402       8.988402    8[6-(6,8),30-(8,8,8)]
   553      15.052403      15.052403      15.052403    8[1-(0),30-(8,8),30-(8,8,8),30-(8,8,8)]
   554      14.127795      14.127795      14.127795    8[6-(6,8),30-(8,8,8)]
   555      14.641131      14.641131      14.641131    8[6-(6,8),30-(8,8,8)]
   556      12.146925      12.146925      12.146925    8[6-(6,8),30-(8,8)]
   557      12.014061      12.014061      12.014061    8[6-(6,8),30-(8,8,8)]
   558      12.134846      12.134846      12.134846    8[6-(6,8),30-(8,8,8)]
   559      11.404098      11.404098      11.404098    8[6-(6,8),30-(8,8,8)]
   560      14.331117      14.331117      14.331117    8[6-(6,8)]
   561      14.763929      14.763929      14.763929    8[6-(6,8),30-(8,8,8)]
   562      12.297906      12.297906      12.297906    8[6-(6,8),30-(8,8)]
   563      13.296393      13.296393      13.296393    8[6-(6,8),30-(8,8,8)]
   564       7.528919       7.528919       7.528919    8[6-(6,8)]
   565       6.504261       6.504261       6.504261    8[6-(6,8),30-(8,8,8)]
   566       8.020111       8.020111       8.020111    8[6-(6,8),30-(8,8,8)]
   567       7.134356       7.134356       7.134356    8[6-(6,8),30-(8,8,8)]
   568      12.303945      12.303945      12.303945    8[6-(6,8),30-(8,8)]
   569      13.183661      13.183661      13.183661    8[6-(6,8),30-(8,8,8)]
   570       3.919467       3.919467       3.919467    8[6-(6,8),30-(8,8)]
   571       6.045279       6.045279       6.045279    8[6-(6,8),30-(8,8,8)]
   572       2.814286       2.814286       2.814286    8[6-(6,8),30-(8,8)]
   573       2.997476       2.997476       2.997476    8[6-(6,8),30-(8,8,8)]
   574       7.343716       7.343716       7.343716    8[6-(6,8),30-(8,8,8)]
   575       5.880207       5.880207       5.880207    8[6-(6,8)]
   576      10.133845      10.133845      10.133845    8[6-(6,8)]
   577      10.131832      10.131832      10.131832    8[6-(6,8),30-(8,8,8)]
   578      10.851709      10.851709      10.851709    8[1-(0),30-(8,8),30-(8,8,8),30-(8,8,8)]
   579       8.575721       8.575721       8.575721    8[6-(6,8),30-(8,8,8)]
   580      10.310996      10.310996      10.310996    8[6-(6,8),30-(8,8)]
   581        5.88222        5.88222        5.88222    8[6-(6,8)]
   582       5.964756       5.964756       5.964756    8[6-(6,8),30-(8,8,8)]
   583      11.017587      11.017587      11.017587    8[6-(6,8)]
   584       9.445371       9.445371       9.445371    8[6-(6,8),30-(8,8,8)]
   585       13.00651       13.00651       13.00651    8[6-(6,8),30-(8,8)]
   586      13.012549      13.012549      13.012549    8[6-(6,8),30-(8,8,8)]
   587       0.778659       0.778659       0.778659    8[1-(0),30-(8,8),30-(8,8,8),30-(8,8,8)]
   588       5.014582       5.014582       5.014582    8[1-(0),30-(8,8),30-(8,8,8),30-(8,8,8)]
   589      18.276753      18.276753      18.276753    8[6-(6,8)]
   590      19.319529      19.319529      19.319529    8[6-(6,8),30-(8,8,8)]
   591      13.489246      13.489246      13.489246    8[6-(6,8),30-(8,8)]
   592      12.497201      12.497201      12.497201    8[6-(6,8),30-(8,8,8)]
   593      12.944104      12.944104      12.944104    8[6-(6,8)]
   594      12.066402      12.066402      12.066402    8[6-(6,8),30-(8,8,8)]
   595      17.793614      17.793614      17.793614    8[6-(6,8),30-(8,8,8)]
   596      19.053802      19.053802      19.053802    8[6-(6,8),30-(8,8,8)]
   597       4.987003       4.987003       4.987003    8[1-(0),30-(8,8),30-(8,8,8),30-(8,8,8)]
   598       4.062395       4.062395       4.062395    8[6-(6,8),30-(8,8,8)]
   599       4.575731       4.575731       4.575731    8[6-(6,8),30-(8,8,8)]
   600       2.081525       2.081525       2.081525    8[6-(6,8),30-(8,8)]
   601       1.948661       1.948661       1.948661    8[6-(6,8),30-(8,8,8)]
   602       2.069446       2.069446       2.069446    8[6-(6,8),30-(8,8,8)]
   603       1.338698       1.338698       1.338698    8[6-(6,8),30-(8,8,8)]
   604       4.265717       4.265717       4.265717    8[6-(6,8)]
   605       4.698529       4.698529       4.698529    8[6-(6,8),30-(8,8,8)]
   606       2.232506       2.232506       2.232506    8[6-(6,8),30-(8,8)]
   607       3.230993       3.230993       3.230993    8[6-(6,8),30-(8,8,8)]
   608      17.594319      17.594319      17.594319    8[6-(6,8)]
   609      16.569661      16.569661      16.569661    8[6-(6,8),30-(8,8,8)]
   610      18.085511      18.085511      18.085511    8[6-(6,8),30-(8,8,8)]
   611      17.199756      17.199756      17.199756    8[6-(6,8),30-(8,8,8)]
   612       2.238545       2.238545       2.238545    8[6-(6,8),30-(8,8)]
   613       3.118261       3.118261       3.118261    8[6-(6,8),30-(8,8,8)]
   614      13.984867      13.984867      13.984867    8[6-(6,8),30-(8,8)]
   615      16.110679      16.110679      16.110679    8[6-(6,8),30-(8,8,8)]
   616      12.879686      12.879686      12.879686    8[6-(6,8),30-(8,8)]
   617      13.062876      13.062876      13.062876    8[6-(6,8),30-(8,8,8)]
   618      17.409116      17.409116      17.409116    8[6-(6,8),30-(8,8,8)]
   619      15.945607      15.945607      15.945607    8[6-(6,8)]
   620       0.068445       0.068445       0.068445    8[6-(6,8)]
   621       0.066432       0.066432       0.066432    8[6-(6,8),30-(8,8,8)]
   622       0.786309       0.786309       0.786309    8[1-(0),30-(8,8),30-(8,8,8),30-(8,8,8)]
   623      18.641121      18.641121      18.641121    8[6-(6,8),30-(8,8,8)]
   624       0.245596       0.245596       0.245596    8[6-(6,8),30-(8,8)]
   625       15.94762       15.94762       15.94762    8[6-(6,8)]
   626      16.030156      16.030156      16.030156    8[6-(6,8),30-(8,8,8)]
   627       0.952187       0.952187       0.952187    8[6-(6,8)]
   628      19.510771      19.510771      19.510771    8[6-(6,8),30-(8,8,8)]
   629        2.94111        2.94111        2.94111    8[6-(6,8),30-(8,8)]
   630       2.947149       2.947149       2.947149    8[6-(6,8),30-(8,8,8)]
   631      10.844059      10.844059      10.844059    8[1-(0),30-(8,8),30-(8,8,8),30-(8,8,8)]
   632      15.079982      15.079982      15.079982    8[1-(0),30-(8,8),30-(8,8,8),30-(8,8,8)]
   633       8.211353       8.211353       8.211353    8[6-(6,8)]
   634       9.254129       9.254129       9.254129    8[6-(6,8),30-(8,8,8)]
   635       3.423846       3.423846       3.423846    8[6-(6,8),30-(8,8)]
   636       2.431801       2.431801       2.431801    8[6-(6,8),30-(8,8,8)]
   637       2.878704       2.878704       2.878704    8[6-(6,8)]
   638       2.001002       2.001002       2.001002    8[6-(6,8),30-(8,8,8)]
   639       7.728214       7.728214       7.728214    8[6-(6,8),30-(8,8,8)]
   640       8.988402       8.988402       8.988402    8[6-(6,8),30-(8,8,8)]
   641      15.052403      15.052403      15.052403    8[1-(0),30-(8,8),30-(8,8,8),30-(8,8,8)]
   642      14.127795      14.127795      14.127795    8[6-(6,8),30-(8,8,8)]
   643      14.641131      14.641131      14.641131    8[6-(6,8),30-(8,8,8)]
   644      12.146925      12.146925      12.146925    8[6-(6,8),30-(8,8)]
   645      12.014061      12.014061      12.014061    8[6-(6,8),30-(8,8,8)]
   646      12.134846      12.134846      12.134846    8[6-(6,8),30-(8,8,8)]
   647      11.404098      11.404098      11.404098    8[6-(6,8),30-(8,8,8)]
   648      14.331117      14.331117      14.331117    8[6-(6,8)]
   649      14.763929      14.763929      14.763929    8[6-(6,8),30-(8,8,8)]
   650      12.297906      12.297906      12.297906    8[6-(6,8),30-(8,8)]
   651      13.296393      13.296393      13.296393    8[6-(6,8),30-(8,8,8)]
   652       7.528919       7.528919       7.528919    8[6-(6,8)]
   653       6.504261       6.504261       6.504261    8[6-(6,8),30-(8,8,8)]
   654       8.020111       8.020111       8.020111    8[6-(6,8),30-(8,8,8)]
   655       7.134356       7.134356       7.134356    8[6-(6,8),30-(8,8,8)]
   656      12.303945      12.303945      12.303945    8[6-(6,8),30-(8,8)]
   657      13.183661      13.183661      13.183661    8[6-(6,8),30-(8,8,8)]
   658       3.919467       3.919467       3.919467    8[6-(6,8),30-(8,8)]
   659       6.045279       6.045279       6.045279    8[6-(6,8),30-(8,8,8)]
   660       2.814286       2.814286       2.814286    8[6-(6,8),30-(8,8)]
   661       2.997476       2.997476       2.997476    8[6-(6,8),30-(8,8,8)]
   662       7.343716       7.343716       7.343716    8[6-(6,8),30-(8,8,8)]
   663       5.880207       5.880207       5.880207    8[6-(6,8)]
   664      10.133845      10.133845      10.133845    8[6-(6,8)]
   665      10.131832      10.131832      10.131832    8[6-(6,8),30-(8,8,8)]
   666      10.851709      10.851709      10.851709    8[1-(0),30-(8,8),30-(8,8,8),30-(8,8,8)]
   667       8.575721       8.575721       8.575721    8[6-(6,8),30-(8,8,8)]
   668      10.310996      10.310996      10.310996    8[6-(6,8),30-(8,8)]
   669        5.88222        5.88222        5.88222    8[6-(6,8)]
   670       5.964756       5.964756       5.964756    8[6-(6,8),30-(8,8,8)]
   671      11.017587      11.017587      11.017587    8[6-(6,8)]
   672       9.445371       9.445371       9.445371    8[6-(6,8),30-(8,8,8)]
   673       13.00651       13.00651       13.00651    8[6-(6,8),30-(8,8)]
   674      13.012549      13.012549      13.012549    8[6-(6,8),30-(8,8,8)]
   675       0.778659       0.778659       0.778659    8[1-(0),30-(8,8),30-(8,8,8),30-(8,8,8)]
   676       5.014582       5.014582       5.014582    8[1-(0),30-(8,8),30-(8,8,8),30-(8,8,8)]
   677      18.276753      18.276753      18.276753    8[6-(6,8)]
   678      19.319529      19.319529      19.319529    8[6-(6,8),30-(8,8,8)]
   679      13.489246      13.489246      13.489246    8[6-(6,8),30-(8,8)]
   680      12.497201      12.497201      12.497201    8[6-(6,8),30-(8,8,8)]
   681      12.944104      12.944104      12.944104    8[6-(6,8)]
   682      12.066402      12.066402      12.066402    8[6-(6,8),30-(8,8,8)]
   683      17.793614      17.793614      17.793614    8[6-(6,8),30-(8,8,8)]
   684      19.053802      19.053802      19.053802    8[6-(6,8),30-(8,8,8)]
   685       4.987003       4.987003       4.987003    8[1-(0),30-(8,8),30-(8,8,8),30-(8,8,8)]
   686       4.062395       4.062395       4.062395    8[6-(6,8),30-(8,8,8)]
   687       4.575731       4.575731       4.575731    8[6-(6,8),30-(8,8,8)]
   688       2.081525       2.081525       2.081525    8[6-(6,8),30-(8,8)]
   689       1.948661       1.948661       1.948661    8[6-(6,8),30-(8,8,8)]
   690       2.069446       2.069446       2.069446    8[6-(6,8),30-(8,8,8)]
   691       1.338698       1.338698       1.338698    8[6-(6,8),30-(8,8,8)]
   692       4.265717       4.265717       4.265717    8[6-(6,8)]
   693       4.698529       4.698529       4.698529    8[6-(6,8),30-(8,8,8)]
   694       2.232506       2.232506       2.232506    8[6-(6,8),30-(8,8)]
   695       3.230993       3.230993       3.230993    8[6-(6,8),30-(8,8,8)]
   696      17.594319      17.594319      17.594319    8[6-(6,8)]
   697      16.569661      16.569661      16.569661    8[6-(6,8),30-(8,8,8)]
   698      18.085511      18.085511      18.085511    8[6-(6,8),30-(8,8,8)]
   699      17.199756      17.199756      17.199756    8[6-(6,8),30-(8,8,8)]
   700       2.238545       2.238545       2.238545    8[6-(6,8),30-(8,8)]
   701       3.118261       3.118261       3.118261    8[6-(6,8),30-(8,8,8)]
   702      13.984867      13.984867      13.984867    8[6-(6,8),30-(8,8)]
   703      16.110679      16.110679      16.110679    8[6-(6,8),30-(8,8,8)]
   704      12.879686      12.879686      12.879686    8[6-(6,8),30-(8,8)]
   705      13.062876      13.062876      13.062876    8[6-(6,8),30-(8,8,8)]
   706      17.409116      17.409116      17.409116    8[6-(6,8),30-(8,8,8)]
   707      15.945607      15.945607      15.945607    8[6-(6,8)]
   708       0.068445       0.068445       0.068445    8[6-(6,8)]
   709       0.066432       0.066432       0.066432    8[6-(6,8),30-(8,8,8)]
   710       0.786309       0.786309       0.786309    8[1-(0),30-(8,8),30-(8,8,8),30-(8,8,8)]
   711      18.641121      18.641121      18.641121    8[6-(6,8),30-(8,8,8)]
   712       0.245596       0.245596       0.245596    8[6-(6,8),30-(8,8)]
   713       15.94762       15.94762       15.94762    8[6-(6,8)]
   714      16.030156      16.030156      16.030156    8[6-(6,8),30-(8,8,8)]
   715       0.952187       0.952187       0.952187    8[6-(6,8)]
   716      19.510771      19.510771      19.510771    8[6-(6,8),30-(8,8,8)]
   717        2.94111        2.94111        2.94111    8[6-(6,8),30-(8,8)]
   718       2.947149       2.947149       2.947149    8[6-(6,8),30-(8,8,8)]
   719      10.844059      10.844059      10.844059    8[1-(0),30-(8,8),30-(8,8,8),30-(8,8,8)]
   720      15.079982      15.079982      15.079982    8[1-(0),30-(8,8),30-(8,8,8),30-(8,8,8)]
